# Supplementary material for: A Generally Applicable Computer Algorithm Based on the Group Additivity Method for the Calculation of Seven Molecular Descriptors: Heat of Combustion, LogPO/W, LogS, Refractivity, Polarizability, Toxicity and LogBB of Organic Compounds; Scope and Limits of Applicability
Source: Molecules. 2015 Oct 7;20(10):18279–351. doi: 10.3390/molecules201018279 (PMC6332030; doi:10.3390/molecules201018279)
Supplement: Supplementary file 1 [file molecules-20-18279-s001.zip]

Archive with 15 entries (15 files):
- Experimental vs Calculated Heat-of-Combustion Data Table.doc
- Experimental vs Calculated LogBB Data Table.doc
- Experimental vs Calculated LogP Data Table.doc
- Experimental vs Calculated LogS Data Table.doc
- Experimental vs Calculated Polarizability Data Table.doc
- Experimental vs Calculated Refractivity Data Table.doc
- Experimental vs Calculated Toxicity Data Table.doc
- LogBB Parameters Table.doc
- Compounds List for Heat-of-Combustion Calculations.sdf
- Compounds List for LogBB Calculations.sdf
- Compounds List for LogP Calculations.sdf
- Compounds List for LogS Calculations.sdf
- Compounds List for Polarizability Calculations.sdf
- Compounds List for Refractivity Calculations.sdf
- Compounds List for Toxicity Calculations.sdf
