# Supplementary material for: A Generally Applicable Computer Algorithm Based on the Group Additivity Method for the Calculation of Seven Molecular Descriptors: Heat of Combustion, LogPO/W, LogS, Refractivity, Polarizability, Toxicity and LogBB of Organic Compounds; Scope and Limits of Applicability
Source: Molecules. 2015 Oct 7;20(10):18279–351. doi: 10.3390/molecules201018279 (PMC6332030; doi:10.3390/molecules201018279)
Supplement: Supplementary file 1 [file molecules-20-18279-s001.zip › Compounds List for Heat-of-Combustion Calculations.sdf]

Glyceryltribrassidate
  ChemBrain IXL

203202  0  0  0  0  0  0  0  0  1 V2000
   36.9012   38.5056   -0.8022 C   0  0  0  0  0  0  0  0  0  0  0  0
   37.2532   39.8072   -1.5463 C   0  0  0  0  0  0  0  0  0  0  0  0
   35.7598   37.7931   -1.5501 C   0  0  0  0  0  0  0  0  0  0  0  0
   38.3908   40.5381   -0.8115 C   0  0  0  0  0  0  0  0  0  0  0  0
   35.3880   36.4895   -0.8204 C   0  0  0  0  0  0  0  0  0  0  0  0
   38.7265   41.8379   -1.5674 C   0  0  0  0  0  0  0  0  0  0  0  0
   34.2406   35.7988   -1.5807 C   0  0  0  0  0  0  0  0  0  0  0  0
   39.8621   42.5813   -0.8424 C   0  0  0  0  0  0  0  0  0  0  0  0
   33.8487   34.4942   -0.8647 C   0  0  0  0  0  0  0  0  0  0  0  0
   40.1754   43.8295   -1.5744 C   0  0  0  0  0  0  0  0  0  0  0  0
   32.6930   33.8255   -1.6332 C   0  0  0  0  0  0  0  0  0  0  0  0
   41.1575   44.6262   -1.1469 C   0  0  0  0  0  0  0  0  0  0  0  0
   32.2852   32.5196   -0.9267 C   0  0  0  0  0  0  0  0  0  0  0  0
   41.4696   45.8737   -1.8797 C   0  0  0  0  0  0  0  0  0  0  0  0
   31.1638   31.8882   -1.6664 C   0  0  0  0  0  0  0  0  0  0  0  0
   42.6407   46.5984   -1.1877 C   0  0  0  0  0  0  0  0  0  0  0  0
   30.6827   32.4458   -2.6393 O   0  0  0  0  0  0  0  0  0  0  0  0
   42.9615   47.8984   -1.9502 C   0  0  0  0  0  0  0  0  0  0  0  0
   44.1308   48.6257   -1.2587 C   0  0  0  0  0  0  0  0  0  0  0  0
   44.4471   49.9277   -2.0200 C   0  0  0  0  0  0  0  0  0  0  0  0
   45.6148   50.6575   -1.3282 C   0  0  0  0  0  0  0  0  0  0  0  0
   45.9284   51.9608   -2.0888 C   0  0  0  0  0  0  0  0  0  0  0  0
   47.0952   52.6917   -1.3969 C   0  0  0  0  0  0  0  0  0  0  0  0
   19.1116   28.8128    1.1359 C   0  0  0  0  0  0  0  0  0  0  0  0
   17.7641   29.3208    1.6865 C   0  0  0  0  0  0  0  0  0  0  0  0
   20.2757   29.4890    1.8888 C   0  0  0  0  0  0  0  0  0  0  0  0
   16.6139   28.6283    0.9261 C   0  0  0  0  0  0  0  0  0  0  0  0
   21.6122   28.9630    1.3268 C   0  0  0  0  0  0  0  0  0  0  0  0
   15.2577   29.1231    1.4661 C   0  0  0  0  0  0  0  0  0  0  0  0
   22.7913   29.6192    2.0729 C   0  0  0  0  0  0  0  0  0  0  0  0
   14.1173   28.4202    0.6991 C   0  0  0  0  0  0  0  0  0  0  0  0
   24.1165   29.0741    1.5010 C   0  0  0  0  0  0  0  0  0  0  0  0
   12.8097   28.8887    1.2111 C   0  0  0  0  0  0  0  0  0  0  0  0
   25.3084   29.7111    2.2420 C   0  0  0  0  0  0  0  0  0  0  0  0
   11.6780   28.4097    0.6883 C   0  0  0  0  0  0  0  0  0  0  0  0
   26.6259   29.1505    1.6618 C   0  0  0  0  0  0  0  0  0  0  0  0
   10.3694   28.8774    1.1994 C   0  0  0  0  0  0  0  0  0  0  0  0
   27.7832   29.7508    2.3697 C   0  0  0  0  0  0  0  0  0  0  0  0
    9.2357   28.1725    0.4290 C   0  0  0  0  0  0  0  0  0  0  0  0
   27.6056   30.4159    3.3774 O   0  0  0  0  0  0  0  0  0  0  0  0
    7.8728   28.6582    0.9599 C   0  0  0  0  0  0  0  0  0  0  0  0
    6.7408   27.9520    0.1885 C   0  0  0  0  0  0  0  0  0  0  0  0
    5.3770   28.4360    0.7182 C   0  0  0  0  0  0  0  0  0  0  0  0
    4.2461   27.7285   -0.0539 C   0  0  0  0  0  0  0  0  0  0  0  0
    2.8816   28.2114    0.4753 C   0  0  0  0  0  0  0  0  0  0  0  0
    1.7514   27.5035   -0.2968 C   0  0  0  0  0  0  0  0  0  0  0  0
   31.2898   30.0103   -0.0522 C   0  0  0  0  0  0  0  0  0  0  0  0
   30.7179   28.6011    0.2187 C   0  0  0  0  0  0  0  0  0  0  0  0
   29.2416   28.7256    0.6396 C   0  0  0  0  0  0  0  0  0  0  0  0
   29.1473   29.5449    1.8580 O   0  0  0  0  0  0  0  0  0  0  0  0
   30.8066   27.7759   -1.0087 O   0  0  0  0  0  0  0  0  0  0  0  0
   30.6304   30.5891   -1.2293 O   0  0  0  0  0  0  0  0  0  0  0  0
   40.8397   27.5884    0.0203 C   0  0  0  0  0  0  0  0  0  0  0  0
   42.1135   26.9029   -0.5148 C   0  0  0  0  0  0  0  0  0  0  0  0
   39.5956   26.8858   -0.5637 C   0  0  0  0  0  0  0  0  0  0  0  0
   43.3607   27.6330    0.0247 C   0  0  0  0  0  0  0  0  0  0  0  0
   38.3229   27.6316   -0.1143 C   0  0  0  0  0  0  0  0  0  0  0  0
   44.6284   26.9921   -0.5766 C   0  0  0  0  0  0  0  0  0  0  0  0
   37.0834   26.9701   -0.7554 C   0  0  0  0  0  0  0  0  0  0  0  0
   45.8781   27.7352   -0.0628 C   0  0  0  0  0  0  0  0  0  0  0  0
   35.8252   27.7880   -0.4006 C   0  0  0  0  0  0  0  0  0  0  0  0
   47.0901   27.1458   -0.6794 C   0  0  0  0  0  0  0  0  0  0  0  0
   34.5902   27.1741   -1.0972 C   0  0  0  0  0  0  0  0  0  0  0  0
   48.3032   27.5384   -0.2800 C   0  0  0  0  0  0  0  0  0  0  0  0
   33.3612   28.0673   -0.8288 C   0  0  0  0  0  0  0  0  0  0  0  0
   49.5140   26.9486   -0.8976 C   0  0  0  0  0  0  0  0  0  0  0  0
   32.1677   27.5170   -1.5291 C   0  0  0  0  0  0  0  0  0  0  0  0
   50.7737   27.5412   -0.2324 C   0  0  0  0  0  0  0  0  0  0  0  0
   32.3117   26.8490   -2.5399 O   0  0  0  0  0  0  0  0  0  0  0  0
   52.0327   26.9361   -0.8861 C   0  0  0  0  0  0  0  0  0  0  0  0
   53.2931   27.5296   -0.2250 C   0  0  0  0  0  0  0  0  0  0  0  0
   54.5504   26.9312   -0.8873 C   0  0  0  0  0  0  0  0  0  0  0  0
   55.8117   27.5251   -0.2292 C   0  0  0  0  0  0  0  0  0  0  0  0
   57.0679   26.9300   -0.8962 C   0  0  0  0  0  0  0  0  0  0  0  0
   58.3294   27.5234   -0.2392 C   0  0  0  0  0  0  0  0  0  0  0  0
   36.5833   38.7392    0.2065 H   0  0  0  0  0  0  0  0  0  0  0  0
   37.7706   37.8607   -0.7680 H   0  0  0  0  0  0  0  0  0  0  0  0
   37.5699   39.5708   -2.5546 H   0  0  0  0  0  0  0  0  0  0  0  0
   36.3803   40.4470   -1.5841 H   0  0  0  0  0  0  0  0  0  0  0  0
   36.0800   37.5619   -2.5585 H   0  0  0  0  0  0  0  0  0  0  0  0
   34.8944   38.4430   -1.5878 H   0  0  0  0  0  0  0  0  0  0  0  0
   38.0761   40.7766    0.1971 H   0  0  0  0  0  0  0  0  0  0  0  0
   39.2670   39.9024   -0.7767 H   0  0  0  0  0  0  0  0  0  0  0  0
   35.0683   36.7176    0.1890 H   0  0  0  0  0  0  0  0  0  0  0  0
   36.2490   35.8332   -0.7884 H   0  0  0  0  0  0  0  0  0  0  0  0
   39.0397   41.5975   -2.5758 H   0  0  0  0  0  0  0  0  0  0  0  0
   37.8480   42.4702   -1.6040 H   0  0  0  0  0  0  0  0  0  0  0  0
   34.5626   35.5726   -2.5897 H   0  0  0  0  0  0  0  0  0  0  0  0
   33.3840   36.4603   -1.6164 H   0  0  0  0  0  0  0  0  0  0  0  0
   39.5502   42.8224    0.1664 H   0  0  0  0  0  0  0  0  0  0  0  0
   40.7425   41.9515   -0.8079 H   0  0  0  0  0  0  0  0  0  0  0  0
   33.5301   34.7174    0.1462 H   0  0  0  0  0  0  0  0  0  0  0  0
   34.7006   33.8258   -0.8368 H   0  0  0  0  0  0  0  0  0  0  0  0
   39.6076   44.0963   -2.4572 H   0  0  0  0  0  0  0  0  0  0  0  0
   33.0133   33.6035   -2.6437 H   0  0  0  0  0  0  0  0  0  0  0  0
   31.8448   34.4980   -1.6638 H   0  0  0  0  0  0  0  0  0  0  0  0
   41.7257   44.3598   -0.2640 H   0  0  0  0  0  0  0  0  0  0  0  0
   31.9712   32.7397    0.0861 H   0  0  0  0  0  0  0  0  0  0  0  0
   33.1302   31.8422   -0.9038 H   0  0  0  0  0  0  0  0  0  0  0  0
   41.7455   45.6340   -2.8992 H   0  0  0  0  0  0  0  0  0  0  0  0
   40.5987   46.5174   -1.8834 H   0  0  0  0  0  0  0  0  0  0  0  0
   42.3658   46.8366   -0.1676 H   0  0  0  0  0  0  0  0  0  0  0  0
   43.5127   45.9560   -1.1861 H   0  0  0  0  0  0  0  0  0  0  0  0
   43.2372   47.6601   -2.9700 H   0  0  0  0  0  0  0  0  0  0  0  0
   42.0888   48.5397   -1.9529 H   0  0  0  0  0  0  0  0  0  0  0  0
   43.8560   48.8620   -0.2381 H   0  0  0  0  0  0  0  0  0  0  0  0
   45.0046   47.9859   -1.2585 H   0  0  0  0  0  0  0  0  0  0  0  0
   44.7229   49.6913   -3.0403 H   0  0  0  0  0  0  0  0  0  0  0  0
   43.5725   50.5665   -2.0214 H   0  0  0  0  0  0  0  0  0  0  0  0
   45.3396   50.8924   -0.3075 H   0  0  0  0  0  0  0  0  0  0  0  0
   46.4901   50.0197   -1.3285 H   0  0  0  0  0  0  0  0  0  0  0  0
   46.2040   51.7259   -3.1093 H   0  0  0  0  0  0  0  0  0  0  0  0
   45.0528   52.5982   -2.0890 H   0  0  0  0  0  0  0  0  0  0  0  0
   47.3150   53.6075   -1.9314 H   0  0  0  0  0  0  0  0  0  0  0  0
   47.9710   52.0546   -1.3969 H   0  0  0  0  0  0  0  0  0  0  0  0
   46.8197   52.9266   -0.3762 H   0  0  0  0  0  0  0  0  0  0  0  0
   19.1725   27.7399    1.2696 H   0  0  0  0  0  0  0  0  0  0  0  0
   19.1807   29.0482    0.0811 H   0  0  0  0  0  0  0  0  0  0  0  0
   17.6968   30.3928    1.5473 H   0  0  0  0  0  0  0  0  0  0  0  0
   17.6928   29.0874    2.7417 H   0  0  0  0  0  0  0  0  0  0  0  0
   20.2217   30.5620    1.7517 H   0  0  0  0  0  0  0  0  0  0  0  0
   20.2092   29.2548    2.9441 H   0  0  0  0  0  0  0  0  0  0  0  0
   16.6861   27.5565    1.0633 H   0  0  0  0  0  0  0  0  0  0  0  0
   16.6880   28.8618   -0.1288 H   0  0  0  0  0  0  0  0  0  0  0  0
   21.6583   27.8890    1.4568 H   0  0  0  0  0  0  0  0  0  0  0  0
   21.6771   29.2007    0.2723 H   0  0  0  0  0  0  0  0  0  0  0  0
   15.1815   30.1944    1.3259 H   0  0  0  0  0  0  0  0  0  0  0  0
   15.1815   28.8900    2.5210 H   0  0  0  0  0  0  0  0  0  0  0  0
   22.7529   30.6933    1.9386 H   0  0  0  0  0  0  0  0  0  0  0  0
   22.7282   29.3837    3.1282 H   0  0  0  0  0  0  0  0  0  0  0  0
   14.1960   27.3492    0.8386 H   0  0  0  0  0  0  0  0  0  0  0  0
   14.1956   28.6530   -0.3557 H   0  0  0  0  0  0  0  0  0  0  0  0
   24.1474   27.9991    1.6282 H   0  0  0  0  0  0  0  0  0  0  0  0
   24.1787   29.3135    0.4467 H   0  0  0  0  0  0  0  0  0  0  0  0
   12.7707   29.6198    2.0095 H   0  0  0  0  0  0  0  0  0  0  0  0
   25.2835   30.7861    2.1112 H   0  0  0  0  0  0  0  0  0  0  0  0
   25.2475   29.4734    3.2969 H   0  0  0  0  0  0  0  0  0  0  0  0
   11.7176   27.6787   -0.1100 H   0  0  0  0  0  0  0  0  0  0  0  0
   26.6457   28.0752    1.7879 H   0  0  0  0  0  0  0  0  0  0  0  0
   26.6850   29.3903    0.6075 H   0  0  0  0  0  0  0  0  0  0  0  0
   10.2891   29.9484    1.0599 H   0  0  0  0  0  0  0  0  0  0  0  0
   10.2891   28.6436    2.2539 H   0  0  0  0  0  0  0  0  0  0  0  0
    9.3163   27.1016    0.5684 H   0  0  0  0  0  0  0  0  0  0  0  0
    9.3162   28.4063   -0.6254 H   0  0  0  0  0  0  0  0  0  0  0  0
    7.7916   29.7291    0.8202 H   0  0  0  0  0  0  0  0  0  0  0  0
    7.7918   28.4244    2.0143 H   0  0  0  0  0  0  0  0  0  0  0  0
    6.8226   26.8811    0.3280 H   0  0  0  0  0  0  0  0  0  0  0  0
    6.8220   28.1859   -0.8658 H   0  0  0  0  0  0  0  0  0  0  0  0
    5.2946   29.5067    0.5784 H   0  0  0  0  0  0  0  0  0  0  0  0
    5.2955   28.2022    1.7725 H   0  0  0  0  0  0  0  0  0  0  0  0
    4.3289   26.6577    0.0857 H   0  0  0  0  0  0  0  0  0  0  0  0
    4.3277   27.9624   -1.1081 H   0  0  0  0  0  0  0  0  0  0  0  0
    2.7986   29.2821    0.3355 H   0  0  0  0  0  0  0  0  0  0  0  0
    2.8000   27.9776    1.5296 H   0  0  0  0  0  0  0  0  0  0  0  0
    1.8343   26.4327   -0.1571 H   0  0  0  0  0  0  0  0  0  0  0  0
    0.7926   27.8428    0.0751 H   0  0  0  0  0  0  0  0  0  0  0  0
    1.8329   27.7373   -1.3511 H   0  0  0  0  0  0  0  0  0  0  0  0
   31.1157   30.6432    0.8094 H   0  0  0  0  0  0  0  0  0  0  0  0
   32.3465   29.9413   -0.2346 H   0  0  0  0  0  0  0  0  0  0  0  0
   31.2795   28.1295    1.0156 H   0  0  0  0  0  0  0  0  0  0  0  0
   28.6779   29.1960   -0.1564 H   0  0  0  0  0  0  0  0  0  0  0  0
   28.8373   27.7400    0.8349 H   0  0  0  0  0  0  0  0  0  0  0  0
   40.8390   28.6288   -0.2805 H   0  0  0  0  0  0  0  0  0  0  0  0
   40.8189   27.5248    1.1013 H   0  0  0  0  0  0  0  0  0  0  0  0
   42.1145   26.9434   -1.5969 H   0  0  0  0  0  0  0  0  0  0  0  0
   42.1315   25.8691   -0.1927 H   0  0  0  0  0  0  0  0  0  0  0  0
   39.5594   25.8615   -0.2140 H   0  0  0  0  0  0  0  0  0  0  0  0
   39.6532   26.8959   -1.6450 H   0  0  0  0  0  0  0  0  0  0  0  0
   43.3898   27.5522    1.1043 H   0  0  0  0  0  0  0  0  0  0  0  0
   43.3171   28.6775   -0.2584 H   0  0  0  0  0  0  0  0  0  0  0  0
   38.3825   28.6650   -0.4328 H   0  0  0  0  0  0  0  0  0  0  0  0
   38.2392   27.5911    0.9649 H   0  0  0  0  0  0  0  0  0  0  0  0
   44.5880   27.0612   -1.6566 H   0  0  0  0  0  0  0  0  0  0  0  0
   44.6811   25.9509   -0.2836 H   0  0  0  0  0  0  0  0  0  0  0  0
   36.9775   25.9586   -0.3832 H   0  0  0  0  0  0  0  0  0  0  0  0
   37.2048   26.9484   -1.8311 H   0  0  0  0  0  0  0  0  0  0  0  0
   45.9375   27.6411    1.0146 H   0  0  0  0  0  0  0  0  0  0  0  0
   45.8108   28.7825   -0.3306 H   0  0  0  0  0  0  0  0  0  0  0  0
   35.9559   28.8085   -0.7385 H   0  0  0  0  0  0  0  0  0  0  0  0
   35.6776   27.7801    0.6725 H   0  0  0  0  0  0  0  0  0  0  0  0
   46.9924   26.3960   -1.4549 H   0  0  0  0  0  0  0  0  0  0  0  0
   34.4102   26.1792   -0.7087 H   0  0  0  0  0  0  0  0  0  0  0  0
   34.7686   27.1195   -2.1638 H   0  0  0  0  0  0  0  0  0  0  0  0
   48.4015   28.2883    0.4955 H   0  0  0  0  0  0  0  0  0  0  0  0
   33.5621   29.0653   -1.1953 H   0  0  0  0  0  0  0  0  0  0  0  0
   33.1703   28.1057    0.2363 H   0  0  0  0  0  0  0  0  0  0  0  0
   49.5252   27.1750   -1.9565 H   0  0  0  0  0  0  0  0  0  0  0  0
   49.5038   25.8747   -0.7583 H   0  0  0  0  0  0  0  0  0  0  0  0
   50.7678   27.3074    0.8251 H   0  0  0  0  0  0  0  0  0  0  0  0
   50.7799   28.6161   -0.3645 H   0  0  0  0  0  0  0  0  0  0  0  0
   52.0369   27.1688   -1.9437 H   0  0  0  0  0  0  0  0  0  0  0  0
   52.0274   25.8614   -0.7531 H   0  0  0  0  0  0  0  0  0  0  0  0
   53.2931   27.2912    0.8315 H   0  0  0  0  0  0  0  0  0  0  0  0
   53.2953   28.6050   -0.3525 H   0  0  0  0  0  0  0  0  0  0  0  0
   54.5491   27.1687   -1.9439 H   0  0  0  0  0  0  0  0  0  0  0  0
   54.5488   25.8558   -0.7591 H   0  0  0  0  0  0  0  0  0  0  0  0
   55.8153   27.2846    0.8268 H   0  0  0  0  0  0  0  0  0  0  0  0
   55.8118   28.6008   -0.3545 H   0  0  0  0  0  0  0  0  0  0  0  0
   57.0640   27.1704   -1.9521 H   0  0  0  0  0  0  0  0  0  0  0  0
   57.0679   25.8543   -0.7709 H   0  0  0  0  0  0  0  0  0  0  0  0
   58.3295   28.5992   -0.3641 H   0  0  0  0  0  0  0  0  0  0  0  0
   59.2114   27.1055   -0.7086 H   0  0  0  0  0  0  0  0  0  0  0  0
   58.3339   27.2826    0.8166 H   0  0  0  0  0  0  0  0  0  0  0  0
  1  2  1  0  0  0  0
  1  3  1  0  0  0  0
  2  4  1  0  0  0  0
  3  5  1  0  0  0  0
  4  6  1  0  0  0  0
  5  7  1  0  0  0  0
  6  8  1  0  0  0  0
  7  9  1  0  0  0  0
  8 10  1  0  0  0  0
  9 11  1  0  0  0  0
 10 12  2  0  0  0  0
 11 13  1  0  0  0  0
 12 14  1  0  0  0  0
 13 15  1  0  0  0  0
 14 16  1  0  0  0  0
 15 17  2  0  0  0  0
 16 18  1  0  0  0  0
 18 19  1  0  0  0  0
 19 20  1  0  0  0  0
 20 21  1  0  0  0  0
 21 22  1  0  0  0  0
 22 23  1  0  0  0  0
 24 25  1  0  0  0  0
 24 26  1  0  0  0  0
 25 27  1  0  0  0  0
 26 28  1  0  0  0  0
 27 29  1  0  0  0  0
 28 30  1  0  0  0  0
 29 31  1  0  0  0  0
 30 32  1  0  0  0  0
 31 33  1  0  0  0  0
 32 34  1  0  0  0  0
 33 35  2  0  0  0  0
 34 36  1  0  0  0  0
 35 37  1  0  0  0  0
 36 38  1  0  0  0  0
 37 39  1  0  0  0  0
 38 40  2  0  0  0  0
 39 41  1  0  0  0  0
 41 42  1  0  0  0  0
 42 43  1  0  0  0  0
 43 44  1  0  0  0  0
 44 45  1  0  0  0  0
 45 46  1  0  0  0  0
 47 48  1  0  0  0  0
 48 49  1  0  0  0  0
 49 50  1  0  0  0  0
 48 51  1  0  0  0  0
 47 52  1  0  0  0  0
 38 50  1  0  0  0  0
 15 52  1  0  0  0  0
 53 54  1  0  0  0  0
 53 55  1  0  0  0  0
 54 56  1  0  0  0  0
 55 57  1  0  0  0  0
 56 58  1  0  0  0  0
 57 59  1  0  0  0  0
 58 60  1  0  0  0  0
 59 61  1  0  0  0  0
 60 62  1  0  0  0  0
 61 63  1  0  0  0  0
 62 64  2  0  0  0  0
 63 65  1  0  0  0  0
 64 66  1  0  0  0  0
 65 67  1  0  0  0  0
 66 68  1  0  0  0  0
 67 69  2  0  0  0  0
 68 70  1  0  0  0  0
 70 71  1  0  0  0  0
 71 72  1  0  0  0  0
 72 73  1  0  0  0  0
 73 74  1  0  0  0  0
 74 75  1  0  0  0  0
 67 51  1  0  0  0  0
  1 76  1  0  0  0  0
  1 77  1  0  0  0  0
  2 78  1  0  0  0  0
  2 79  1  0  0  0  0
  3 80  1  0  0  0  0
  3 81  1  0  0  0  0
  4 82  1  0  0  0  0
  4 83  1  0  0  0  0
  5 84  1  0  0  0  0
  5 85  1  0  0  0  0
  6 86  1  0  0  0  0
  6 87  1  0  0  0  0
  7 88  1  0  0  0  0
  7 89  1  0  0  0  0
  8 90  1  0  0  0  0
  8 91  1  0  0  0  0
  9 92  1  0  0  0  0
  9 93  1  0  0  0  0
 10 94  1  0  0  0  0
 11 95  1  0  0  0  0
 11 96  1  0  0  0  0
 12 97  1  0  0  0  0
 13 98  1  0  0  0  0
 13 99  1  0  0  0  0
 14100  1  0  0  0  0
 14101  1  0  0  0  0
 16102  1  0  0  0  0
 16103  1  0  0  0  0
 18104  1  0  0  0  0
 18105  1  0  0  0  0
 19106  1  0  0  0  0
 19107  1  0  0  0  0
 20108  1  0  0  0  0
 20109  1  0  0  0  0
 21110  1  0  0  0  0
 21111  1  0  0  0  0
 22112  1  0  0  0  0
 22113  1  0  0  0  0
 23114  1  0  0  0  0
 23115  1  0  0  0  0
 23116  1  0  0  0  0
 24117  1  0  0  0  0
 24118  1  0  0  0  0
 25119  1  0  0  0  0
 25120  1  0  0  0  0
 26121  1  0  0  0  0
 26122  1  0  0  0  0
 27123  1  0  0  0  0
 27124  1  0  0  0  0
 28125  1  0  0  0  0
 28126  1  0  0  0  0
 29127  1  0  0  0  0
 29128  1  0  0  0  0
 30129  1  0  0  0  0
 30130  1  0  0  0  0
 31131  1  0  0  0  0
 31132  1  0  0  0  0
 32133  1  0  0  0  0
 32134  1  0  0  0  0
 33135  1  0  0  0  0
 34136  1  0  0  0  0
 34137  1  0  0  0  0
 35138  1  0  0  0  0
 36139  1  0  0  0  0
 36140  1  0  0  0  0
 37141  1  0  0  0  0
 37142  1  0  0  0  0
 39143  1  0  0  0  0
 39144  1  0  0  0  0
 41145  1  0  0  0  0
 41146  1  0  0  0  0
 42147  1  0  0  0  0
 42148  1  0  0  0  0
 43149  1  0  0  0  0
 43150  1  0  0  0  0
 44151  1  0  0  0  0
 44152  1  0  0  0  0
 45153  1  0  0  0  0
 45154  1  0  0  0  0
 46155  1  0  0  0  0
 46156  1  0  0  0  0
 46157  1  0  0  0  0
 47158  1  0  0  0  0
 47159  1  0  0  0  0
 48160  1  0  0  0  0
 49161  1  0  0  0  0
 49162  1  0  0  0  0
 53163  1  0  0  0  0
 53164  1  0  0  0  0
 54165  1  0  0  0  0
 54166  1  0  0  0  0
 55167  1  0  0  0  0
 55168  1  0  0  0  0
 56169  1  0  0  0  0
 56170  1  0  0  0  0
 57171  1  0  0  0  0
 57172  1  0  0  0  0
 58173  1  0  0  0  0
 58174  1  0  0  0  0
 59175  1  0  0  0  0
 59176  1  0  0  0  0
 60177  1  0  0  0  0
 60178  1  0  0  0  0
 61179  1  0  0  0  0
 61180  1  0  0  0  0
 62181  1  0  0  0  0
 63182  1  0  0  0  0
 63183  1  0  0  0  0
 64184  1  0  0  0  0
 65185  1  0  0  0  0
 65186  1  0  0  0  0
 66187  1  0  0  0  0
 66188  1  0  0  0  0
 68189  1  0  0  0  0
 68190  1  0  0  0  0
 70191  1  0  0  0  0
 70192  1  0  0  0  0
 71193  1  0  0  0  0
 71194  1  0  0  0  0
 72195  1  0  0  0  0
 72196  1  0  0  0  0
 73197  1  0  0  0  0
 73198  1  0  0  0  0
 74199  1  0  0  0  0
 74200  1  0  0  0  0
 75201  1  0  0  0  0
 75202  1  0  0  0  0
 75203  1  0  0  0  0
M  END
>  <Alias name>
Glyceryltribrassidate

>  <deltaH(c)>   kJ/mol
-42860

$$$$
Glyceryldibrassidate
  ChemBrain IXL

140139  0  0  0  0  0  0  0  0  1 V2000
   18.6316   64.7523    3.0544 C   0  0  0  0  0  0  0  0  0  0  0  0
   17.5760   65.2414    4.0658 C   0  0  0  0  0  0  0  0  0  0  0  0
   19.9833   65.4297    3.3548 C   0  0  0  0  0  0  0  0  0  0  0  0
   16.2228   64.5678    3.7637 C   0  0  0  0  0  0  0  0  0  0  0  0
   21.0390   64.9441    2.3416 C   0  0  0  0  0  0  0  0  0  0  0  0
   15.1675   65.0591    4.7743 C   0  0  0  0  0  0  0  0  0  0  0  0
   22.3887   65.6270    2.6395 C   0  0  0  0  0  0  0  0  0  0  0  0
   13.8136   64.3874    4.4717 C   0  0  0  0  0  0  0  0  0  0  0  0
   23.4444   65.1461    1.6242 C   0  0  0  0  0  0  0  0  0  0  0  0
   12.8006   64.8598    5.4425 C   0  0  0  0  0  0  0  0  0  0  0  0
   24.7917   65.8350    1.9192 C   0  0  0  0  0  0  0  0  0  0  0  0
   11.5421   64.4209    5.3615 C   0  0  0  0  0  0  0  0  0  0  0  0
   25.8478   65.3582    0.9025 C   0  0  0  0  0  0  0  0  0  0  0  0
   10.5292   64.8933    6.3323 C   0  0  0  0  0  0  0  0  0  0  0  0
   27.1396   66.0248    1.1840 C   0  0  0  0  0  0  0  0  0  0  0  0
    9.1753   64.2212    6.0304 C   0  0  0  0  0  0  0  0  0  0  0  0
   27.2221   66.8357    2.0917 O   0  0  0  0  0  0  0  0  0  0  0  0
    8.1210   64.7123    7.0418 C   0  0  0  0  0  0  0  0  0  0  0  0
    6.7673   64.0398    6.7403 C   0  0  0  0  0  0  0  0  0  0  0  0
    5.7134   64.5300    7.7524 C   0  0  0  0  0  0  0  0  0  0  0  0
    4.3600   63.8571    7.4514 C   0  0  0  0  0  0  0  0  0  0  0  0
    3.3064   64.3468    8.4639 C   0  0  0  0  0  0  0  0  0  0  0  0
    1.9530   63.6738    8.1631 C   0  0  0  0  0  0  0  0  0  0  0  0
   34.5509   74.4729   -4.8033 C   0  0  0  0  0  0  0  0  0  0  0  0
   34.5906   75.8100   -5.5696 C   0  0  0  0  0  0  0  0  0  0  0  0
   33.2224   73.7498   -5.1008 C   0  0  0  0  0  0  0  0  0  0  0  0
   35.9162   76.5367   -5.2683 C   0  0  0  0  0  0  0  0  0  0  0  0
   33.1772   72.4169   -4.3275 C   0  0  0  0  0  0  0  0  0  0  0  0
   35.9505   77.8781   -6.0269 C   0  0  0  0  0  0  0  0  0  0  0  0
   31.8463   71.6971   -4.6224 C   0  0  0  0  0  0  0  0  0  0  0  0
   37.2740   78.6074   -5.7229 C   0  0  0  0  0  0  0  0  0  0  0  0
   31.7965   70.3670   -3.8444 C   0  0  0  0  0  0  0  0  0  0  0  0
   37.3030   79.8990   -6.4458 C   0  0  0  0  0  0  0  0  0  0  0  0
   30.4639   69.6499   -4.1387 C   0  0  0  0  0  0  0  0  0  0  0  0
   38.3626   80.7037   -6.3334 C   0  0  0  0  0  0  0  0  0  0  0  0
   30.4108   68.3210   -3.3590 C   0  0  0  0  0  0  0  0  0  0  0  0
   38.3915   81.9953   -7.0563 C   0  0  0  0  0  0  0  0  0  0  0  0
   29.1303   67.6338   -3.6427 C   0  0  0  0  0  0  0  0  0  0  0  0
   39.7324   82.7056   -6.7860 C   0  0  0  0  0  0  0  0  0  0  0  0
   28.3264   68.1354   -4.4112 O   0  0  0  0  0  0  0  0  0  0  0  0
   39.7604   84.0528   -7.5344 C   0  0  0  0  0  0  0  0  0  0  0  0
   41.1004   84.7640   -7.2625 C   0  0  0  0  0  0  0  0  0  0  0  0
   41.1262   86.1134   -8.0067 C   0  0  0  0  0  0  0  0  0  0  0  0
   42.4653   86.8256   -7.7331 C   0  0  0  0  0  0  0  0  0  0  0  0
   42.4898   88.1762   -8.4749 C   0  0  0  0  0  0  0  0  0  0  0  0
   43.8284   88.8887   -8.2007 C   0  0  0  0  0  0  0  0  0  0  0  0
   28.1017   64.7205   -0.6946 C   0  0  0  0  0  0  0  0  0  0  0  0
   29.4123   64.5052   -1.4772 C   0  0  0  0  0  0  0  0  0  0  0  0
   29.8693   65.8427   -2.0928 C   0  0  0  0  0  0  0  0  0  0  0  0
   28.8268   66.3468   -2.9987 O   0  0  0  0  0  0  0  0  0  0  0  0
   30.4512   64.0050   -0.5653 O   0  0  0  0  0  0  0  0  0  0  0  0
   28.3235   65.7099    0.3700 O   0  0  0  0  0  0  0  0  0  0  0  0
   30.6645   64.5998    0.1877 H   0  0  0  0  0  0  0  0  0  0  0  0
   18.3151   65.0073    2.0505 H   0  0  0  0  0  0  0  0  0  0  0  0
   18.7399   63.6779    3.1368 H   0  0  0  0  0  0  0  0  0  0  0  0
   17.8912   64.9839    5.0694 H   0  0  0  0  0  0  0  0  0  0  0  0
   17.4700   66.3162    3.9854 H   0  0  0  0  0  0  0  0  0  0  0  0
   20.3007   65.1726    4.3578 H   0  0  0  0  0  0  0  0  0  0  0  0
   19.8741   66.5042    3.2751 H   0  0  0  0  0  0  0  0  0  0  0  0
   15.9080   64.8243    2.7597 H   0  0  0  0  0  0  0  0  0  0  0  0
   16.3282   63.4931    3.8455 H   0  0  0  0  0  0  0  0  0  0  0  0
   20.7198   65.1975    1.3382 H   0  0  0  0  0  0  0  0  0  0  0  0
   21.1517   63.8702    2.4243 H   0  0  0  0  0  0  0  0  0  0  0  0
   15.4818   64.8015    5.7782 H   0  0  0  0  0  0  0  0  0  0  0  0
   15.0632   66.1340    4.6934 H   0  0  0  0  0  0  0  0  0  0  0  0
   22.7091   65.3711    3.6418 H   0  0  0  0  0  0  0  0  0  0  0  0
   22.2749   66.7011    2.5602 H   0  0  0  0  0  0  0  0  0  0  0  0
   13.4992   64.6448    3.4679 H   0  0  0  0  0  0  0  0  0  0  0  0
   13.9177   63.3124    4.5530 H   0  0  0  0  0  0  0  0  0  0  0  0
   23.1221   65.3979    0.6214 H   0  0  0  0  0  0  0  0  0  0  0  0
   23.5621   64.0726    1.7067 H   0  0  0  0  0  0  0  0  0  0  0  0
   13.0803   65.5615    6.2185 H   0  0  0  0  0  0  0  0  0  0  0  0
   25.1149   65.5811    2.9212 H   0  0  0  0  0  0  0  0  0  0  0  0
   24.6730   66.9086    1.8395 H   0  0  0  0  0  0  0  0  0  0  0  0
   11.2623   63.7192    4.5854 H   0  0  0  0  0  0  0  0  0  0  0  0
   25.5230   65.6088   -0.0999 H   0  0  0  0  0  0  0  0  0  0  0  0
   25.9696   64.2852    0.9848 H   0  0  0  0  0  0  0  0  0  0  0  0
   10.8439   64.6363    7.3362 H   0  0  0  0  0  0  0  0  0  0  0  0
   10.4248   65.9682    6.2507 H   0  0  0  0  0  0  0  0  0  0  0  0
    8.8602   64.4788    5.0268 H   0  0  0  0  0  0  0  0  0  0  0  0
    9.2799   63.1463    6.1112 H   0  0  0  0  0  0  0  0  0  0  0  0
    8.4363   64.4551    8.0455 H   0  0  0  0  0  0  0  0  0  0  0  0
    8.0161   65.7871    6.9607 H   0  0  0  0  0  0  0  0  0  0  0  0
    6.4516   64.2977    5.7370 H   0  0  0  0  0  0  0  0  0  0  0  0
    6.8724   62.9649    6.8207 H   0  0  0  0  0  0  0  0  0  0  0  0
    6.0293   64.2725    8.7558 H   0  0  0  0  0  0  0  0  0  0  0  0
    5.6080   65.6048    7.6718 H   0  0  0  0  0  0  0  0  0  0  0  0
    4.0438   64.1151    6.4482 H   0  0  0  0  0  0  0  0  0  0  0  0
    4.4654   62.7823    7.5315 H   0  0  0  0  0  0  0  0  0  0  0  0
    3.6226   64.0890    9.4671 H   0  0  0  0  0  0  0  0  0  0  0  0
    3.2007   65.4216    8.3837 H   0  0  0  0  0  0  0  0  0  0  0  0
    2.0586   62.5989    8.2433 H   0  0  0  0  0  0  0  0  0  0  0  0
    1.2127   64.0179    8.8747 H   0  0  0  0  0  0  0  0  0  0  0  0
    1.6367   63.9316    7.1599 H   0  0  0  0  0  0  0  0  0  0  0  0
   34.6278   74.6638   -3.7400 H   0  0  0  0  0  0  0  0  0  0  0  0
   35.3792   73.8509   -5.1193 H   0  0  0  0  0  0  0  0  0  0  0  0
   34.5175   75.6187   -6.6330 H   0  0  0  0  0  0  0  0  0  0  0  0
   33.7598   76.4302   -5.2565 H   0  0  0  0  0  0  0  0  0  0  0  0
   33.1487   73.5532   -6.1633 H   0  0  0  0  0  0  0  0  0  0  0  0
   32.3940   74.3749   -4.7912 H   0  0  0  0  0  0  0  0  0  0  0  0
   35.9927   76.7218   -4.2040 H   0  0  0  0  0  0  0  0  0  0  0  0
   36.7469   75.9197   -5.5880 H   0  0  0  0  0  0  0  0  0  0  0  0
   33.2540   72.6130   -3.2652 H   0  0  0  0  0  0  0  0  0  0  0  0
   34.0035   71.7902   -4.6396 H   0  0  0  0  0  0  0  0  0  0  0  0
   35.8769   77.6927   -7.0914 H   0  0  0  0  0  0  0  0  0  0  0  0
   35.1180   78.4937   -5.7094 H   0  0  0  0  0  0  0  0  0  0  0  0
   31.7718   71.4971   -5.6841 H   0  0  0  0  0  0  0  0  0  0  0  0
   31.0201   72.3261   -4.3149 H   0  0  0  0  0  0  0  0  0  0  0  0
   37.3502   78.7881   -4.6578 H   0  0  0  0  0  0  0  0  0  0  0  0
   38.1064   77.9943   -6.0455 H   0  0  0  0  0  0  0  0  0  0  0  0
   31.8723   70.5667   -2.7827 H   0  0  0  0  0  0  0  0  0  0  0  0
   32.6215   69.7370   -4.1531 H   0  0  0  0  0  0  0  0  0  0  0  0
   36.4646   80.1912   -7.0660 H   0  0  0  0  0  0  0  0  0  0  0  0
   30.3893   69.4486   -5.2002 H   0  0  0  0  0  0  0  0  0  0  0  0
   29.6391   70.2812   -3.8323 H   0  0  0  0  0  0  0  0  0  0  0  0
   39.2010   80.4115   -5.7133 H   0  0  0  0  0  0  0  0  0  0  0  0
   30.4853   68.5221   -2.2974 H   0  0  0  0  0  0  0  0  0  0  0  0
   31.2354   67.6893   -3.6655 H   0  0  0  0  0  0  0  0  0  0  0  0
   38.2854   81.8165   -8.1191 H   0  0  0  0  0  0  0  0  0  0  0  0
   37.5763   82.6199   -6.7122 H   0  0  0  0  0  0  0  0  0  0  0  0
   39.8401   82.8811   -5.7228 H   0  0  0  0  0  0  0  0  0  0  0  0
   40.5474   82.0827   -7.1335 H   0  0  0  0  0  0  0  0  0  0  0  0
   39.6542   83.8772   -8.5978 H   0  0  0  0  0  0  0  0  0  0  0  0
   38.9445   84.6751   -7.1881 H   0  0  0  0  0  0  0  0  0  0  0  0
   41.2082   84.9364   -6.1987 H   0  0  0  0  0  0  0  0  0  0  0  0
   41.9160   84.1433   -7.6121 H   0  0  0  0  0  0  0  0  0  0  0  0
   41.0198   85.9409   -9.0706 H   0  0  0  0  0  0  0  0  0  0  0  0
   40.3097   86.7336   -7.6581 H   0  0  0  0  0  0  0  0  0  0  0  0
   42.5726   86.9962   -6.6691 H   0  0  0  0  0  0  0  0  0  0  0  0
   43.2817   86.2064   -8.0837 H   0  0  0  0  0  0  0  0  0  0  0  0
   42.3830   88.0056   -9.5391 H   0  0  0  0  0  0  0  0  0  0  0  0
   41.6730   88.7952   -8.1248 H   0  0  0  0  0  0  0  0  0  0  0  0
   43.8454   89.8380   -8.7218 H   0  0  0  0  0  0  0  0  0  0  0  0
   44.6452   88.2699   -8.5512 H   0  0  0  0  0  0  0  0  0  0  0  0
   43.9354   89.0591   -7.1366 H   0  0  0  0  0  0  0  0  0  0  0  0
   27.3341   65.0808   -1.3681 H   0  0  0  0  0  0  0  0  0  0  0  0
   27.7854   63.7824   -0.2554 H   0  0  0  0  0  0  0  0  0  0  0  0
   29.2467   63.7825   -2.2667 H   0  0  0  0  0  0  0  0  0  0  0  0
   30.0409   66.5636   -1.3030 H   0  0  0  0  0  0  0  0  0  0  0  0
   30.7868   65.6898   -2.6476 H   0  0  0  0  0  0  0  0  0  0  0  0
  1  2  1  0  0  0  0
  1  3  1  0  0  0  0
  2  4  1  0  0  0  0
  3  5  1  0  0  0  0
  4  6  1  0  0  0  0
  5  7  1  0  0  0  0
  6  8  1  0  0  0  0
  7  9  1  0  0  0  0
  8 10  1  0  0  0  0
  9 11  1  0  0  0  0
 10 12  2  0  0  0  0
 11 13  1  0  0  0  0
 12 14  1  0  0  0  0
 13 15  1  0  0  0  0
 14 16  1  0  0  0  0
 15 17  2  0  0  0  0
 16 18  1  0  0  0  0
 18 19  1  0  0  0  0
 19 20  1  0  0  0  0
 20 21  1  0  0  0  0
 21 22  1  0  0  0  0
 22 23  1  0  0  0  0
 24 25  1  0  0  0  0
 24 26  1  0  0  0  0
 25 27  1  0  0  0  0
 26 28  1  0  0  0  0
 27 29  1  0  0  0  0
 28 30  1  0  0  0  0
 29 31  1  0  0  0  0
 30 32  1  0  0  0  0
 31 33  1  0  0  0  0
 32 34  1  0  0  0  0
 33 35  2  0  0  0  0
 34 36  1  0  0  0  0
 35 37  1  0  0  0  0
 36 38  1  0  0  0  0
 37 39  1  0  0  0  0
 38 40  2  0  0  0  0
 39 41  1  0  0  0  0
 41 42  1  0  0  0  0
 42 43  1  0  0  0  0
 43 44  1  0  0  0  0
 44 45  1  0  0  0  0
 45 46  1  0  0  0  0
 47 48  1  0  0  0  0
 48 49  1  0  0  0  0
 49 50  1  0  0  0  0
 48 51  1  0  0  0  0
 47 52  1  0  0  0  0
 38 50  1  0  0  0  0
 15 52  1  0  0  0  0
 51 53  1  0  0  0  0
  1 54  1  0  0  0  0
  1 55  1  0  0  0  0
  2 56  1  0  0  0  0
  2 57  1  0  0  0  0
  3 58  1  0  0  0  0
  3 59  1  0  0  0  0
  4 60  1  0  0  0  0
  4 61  1  0  0  0  0
  5 62  1  0  0  0  0
  5 63  1  0  0  0  0
  6 64  1  0  0  0  0
  6 65  1  0  0  0  0
  7 66  1  0  0  0  0
  7 67  1  0  0  0  0
  8 68  1  0  0  0  0
  8 69  1  0  0  0  0
  9 70  1  0  0  0  0
  9 71  1  0  0  0  0
 10 72  1  0  0  0  0
 11 73  1  0  0  0  0
 11 74  1  0  0  0  0
 12 75  1  0  0  0  0
 13 76  1  0  0  0  0
 13 77  1  0  0  0  0
 14 78  1  0  0  0  0
 14 79  1  0  0  0  0
 16 80  1  0  0  0  0
 16 81  1  0  0  0  0
 18 82  1  0  0  0  0
 18 83  1  0  0  0  0
 19 84  1  0  0  0  0
 19 85  1  0  0  0  0
 20 86  1  0  0  0  0
 20 87  1  0  0  0  0
 21 88  1  0  0  0  0
 21 89  1  0  0  0  0
 22 90  1  0  0  0  0
 22 91  1  0  0  0  0
 23 92  1  0  0  0  0
 23 93  1  0  0  0  0
 23 94  1  0  0  0  0
 24 95  1  0  0  0  0
 24 96  1  0  0  0  0
 25 97  1  0  0  0  0
 25 98  1  0  0  0  0
 26 99  1  0  0  0  0
 26100  1  0  0  0  0
 27101  1  0  0  0  0
 27102  1  0  0  0  0
 28103  1  0  0  0  0
 28104  1  0  0  0  0
 29105  1  0  0  0  0
 29106  1  0  0  0  0
 30107  1  0  0  0  0
 30108  1  0  0  0  0
 31109  1  0  0  0  0
 31110  1  0  0  0  0
 32111  1  0  0  0  0
 32112  1  0  0  0  0
 33113  1  0  0  0  0
 34114  1  0  0  0  0
 34115  1  0  0  0  0
 35116  1  0  0  0  0
 36117  1  0  0  0  0
 36118  1  0  0  0  0
 37119  1  0  0  0  0
 37120  1  0  0  0  0
 39121  1  0  0  0  0
 39122  1  0  0  0  0
 41123  1  0  0  0  0
 41124  1  0  0  0  0
 42125  1  0  0  0  0
 42126  1  0  0  0  0
 43127  1  0  0  0  0
 43128  1  0  0  0  0
 44129  1  0  0  0  0
 44130  1  0  0  0  0
 45131  1  0  0  0  0
 45132  1  0  0  0  0
 46133  1  0  0  0  0
 46134  1  0  0  0  0
 46135  1  0  0  0  0
 47136  1  0  0  0  0
 47137  1  0  0  0  0
 48138  1  0  0  0  0
 49139  1  0  0  0  0
 49140  1  0  0  0  0
M  END
>  <Alias name>
Glyceryldibrassidate

>  <deltaH(c)>   kJ/mol
-29115

$$$$
Trimyristin
  ChemBrain IXL

137136  0  0  0  0  0  0  0  0  1 V2000
   16.6533   53.2438    3.9874 C   0  0  0  0  0  0  0  0  0  0  0  0
   17.9275   52.9235    3.1819 C   0  0  0  0  0  0  0  0  0  0  0  0
   16.5399   54.7679    4.1851 C   0  0  0  0  0  0  0  0  0  0  0  0
   15.4755   52.7556    3.2558 O   0  0  0  0  0  0  0  0  0  0  0  0
   18.0374   51.4694    2.9965 O   0  0  0  0  0  0  0  0  0  0  0  0
   15.3241   55.0731    4.9530 O   0  0  0  0  0  0  0  0  0  0  0  0
   15.2828   53.3464    1.9236 C   0  0  0  0  0  0  0  0  0  0  0  0
   19.2332   51.0246    2.2662 C   0  0  0  0  0  0  0  0  0  0  0  0
   15.1076   56.5000    5.2328 C   0  0  0  0  0  0  0  0  0  0  0  0
   14.1306   52.9345    1.0911 C   0  0  0  0  0  0  0  0  0  0  0  0
   16.0727   54.1763    1.5043 O   0  0  0  0  0  0  0  0  0  0  0  0
   20.2118   52.0194    1.7730 C   0  0  0  0  0  0  0  0  0  0  0  0
   19.4189   49.8354    2.0668 O   0  0  0  0  0  0  0  0  0  0  0  0
   16.0761   57.5057    4.7417 C   0  0  0  0  0  0  0  0  0  0  0  0
   14.1297   56.8552    5.8698 O   0  0  0  0  0  0  0  0  0  0  0  0
   13.2802   51.9072    1.8632 C   0  0  0  0  0  0  0  0  0  0  0  0
   21.3276   51.2986    0.9918 C   0  0  0  0  0  0  0  0  0  0  0  0
   15.6129   58.9136    5.1634 C   0  0  0  0  0  0  0  0  0  0  0  0
   12.0801   51.4788    0.9966 C   0  0  0  0  0  0  0  0  0  0  0  0
   22.3506   52.3335    0.4846 C   0  0  0  0  0  0  0  0  0  0  0  0
   16.6184   59.9613    4.6477 C   0  0  0  0  0  0  0  0  0  0  0  0
   11.2300   50.4511    1.7685 C   0  0  0  0  0  0  0  0  0  0  0  0
   23.4657   51.6128   -0.2976 C   0  0  0  0  0  0  0  0  0  0  0  0
   16.1536   61.3694    5.0671 C   0  0  0  0  0  0  0  0  0  0  0  0
   10.0303   50.0222    0.9016 C   0  0  0  0  0  0  0  0  0  0  0  0
   24.4941   52.6465   -0.7961 C   0  0  0  0  0  0  0  0  0  0  0  0
   17.1576   62.4174    4.5490 C   0  0  0  0  0  0  0  0  0  0  0  0
    9.1801   48.9946    1.6736 C   0  0  0  0  0  0  0  0  0  0  0  0
   25.6065   51.9262   -1.5826 C   0  0  0  0  0  0  0  0  0  0  0  0
   16.6912   63.8257    4.9662 C   0  0  0  0  0  0  0  0  0  0  0  0
    7.9807   48.5652    0.8065 C   0  0  0  0  0  0  0  0  0  0  0  0
   26.6387   52.9591   -2.0751 C   0  0  0  0  0  0  0  0  0  0  0  0
   17.6936   64.8740    4.4456 C   0  0  0  0  0  0  0  0  0  0  0  0
    7.1299   47.5385    1.5789 C   0  0  0  0  0  0  0  0  0  0  0  0
   27.7462   52.2399   -2.8694 C   0  0  0  0  0  0  0  0  0  0  0  0
   17.2259   66.2825    4.8608 C   0  0  0  0  0  0  0  0  0  0  0  0
    5.9307   47.1090    0.7118 C   0  0  0  0  0  0  0  0  0  0  0  0
   28.7804   53.2722   -3.3588 C   0  0  0  0  0  0  0  0  0  0  0  0
   18.2270   67.3310    4.3383 C   0  0  0  0  0  0  0  0  0  0  0  0
    5.0792   46.0832    1.4846 C   0  0  0  0  0  0  0  0  0  0  0  0
   29.8830   52.5541   -4.1609 C   0  0  0  0  0  0  0  0  0  0  0  0
   17.7584   68.7395    4.7521 C   0  0  0  0  0  0  0  0  0  0  0  0
    3.8798   45.6538    0.6175 C   0  0  0  0  0  0  0  0  0  0  0  0
   30.9182   53.5862   -4.6487 C   0  0  0  0  0  0  0  0  0  0  0  0
   18.7587   69.7882    4.2285 C   0  0  0  0  0  0  0  0  0  0  0  0
    3.0278   44.6286    1.3907 C   0  0  0  0  0  0  0  0  0  0  0  0
   32.0178   52.8689   -5.4555 C   0  0  0  0  0  0  0  0  0  0  0  0
   18.2897   71.1968    4.6418 C   0  0  0  0  0  0  0  0  0  0  0  0
    1.8285   44.1992    0.5235 C   0  0  0  0  0  0  0  0  0  0  0  0
   33.0537   53.9007   -5.9423 C   0  0  0  0  0  0  0  0  0  0  0  0
   19.2899   72.2455    4.1178 C   0  0  0  0  0  0  0  0  0  0  0  0
   16.7053   52.7573    4.9536 H   0  0  0  0  0  0  0  0  0  0  0  0
   18.7951   53.2855    3.7197 H   0  0  0  0  0  0  0  0  0  0  0  0
   17.8744   53.4078    2.2147 H   0  0  0  0  0  0  0  0  0  0  0  0
   17.4074   55.1275    4.7245 H   0  0  0  0  0  0  0  0  0  0  0  0
   16.4883   55.2544    3.2189 H   0  0  0  0  0  0  0  0  0  0  0  0
   13.5253   53.8018    0.8579 H   0  0  0  0  0  0  0  0  0  0  0  0
   14.4903   52.4878    0.1724 H   0  0  0  0  0  0  0  0  0  0  0  0
   20.6435   52.5485    2.6135 H   0  0  0  0  0  0  0  0  0  0  0  0
   19.7120   52.7246    1.1206 H   0  0  0  0  0  0  0  0  0  0  0  0
   17.0519   57.3045    5.1661 H   0  0  0  0  0  0  0  0  0  0  0  0
   16.1344   57.4533    3.6615 H   0  0  0  0  0  0  0  0  0  0  0  0
   13.8853   51.0397    2.0959 H   0  0  0  0  0  0  0  0  0  0  0  0
   12.9208   52.3537    2.7821 H   0  0  0  0  0  0  0  0  0  0  0  0
   20.8965   50.7738    0.1482 H   0  0  0  0  0  0  0  0  0  0  0  0
   21.8239   50.5895    1.6428 H   0  0  0  0  0  0  0  0  0  0  0  0
   14.6354   59.1134    4.7421 H   0  0  0  0  0  0  0  0  0  0  0  0
   15.5580   58.9671    6.2437 H   0  0  0  0  0  0  0  0  0  0  0  0
   11.4747   52.3463    0.7642 H   0  0  0  0  0  0  0  0  0  0  0  0
   12.4394   51.0326    0.0776 H   0  0  0  0  0  0  0  0  0  0  0  0
   22.7823   52.8577    1.3282 H   0  0  0  0  0  0  0  0  0  0  0  0
   21.8541   53.0431   -0.1657 H   0  0  0  0  0  0  0  0  0  0  0  0
   17.5954   59.7628    5.0706 H   0  0  0  0  0  0  0  0  0  0  0  0
   16.6746   59.9066    3.5675 H   0  0  0  0  0  0  0  0  0  0  0  0
   11.8355   49.5839    2.0014 H   0  0  0  0  0  0  0  0  0  0  0  0
   10.8702   50.8975    2.6873 H   0  0  0  0  0  0  0  0  0  0  0  0
   23.0349   51.0944   -1.1453 H   0  0  0  0  0  0  0  0  0  0  0  0
   23.9574   50.8981    0.3507 H   0  0  0  0  0  0  0  0  0  0  0  0
   15.1757   61.5672    4.6458 H   0  0  0  0  0  0  0  0  0  0  0  0
   16.0992   61.4248    6.1473 H   0  0  0  0  0  0  0  0  0  0  0  0
    9.4249   50.8894    0.6686 H   0  0  0  0  0  0  0  0  0  0  0  0
   10.3901   49.5756   -0.0171 H   0  0  0  0  0  0  0  0  0  0  0  0
   24.9276   53.1623    0.0518 H   0  0  0  0  0  0  0  0  0  0  0  0
   24.0017   53.3633   -1.4415 H   0  0  0  0  0  0  0  0  0  0  0  0
   18.1351   62.2209    4.9717 H   0  0  0  0  0  0  0  0  0  0  0  0
   17.2133   62.3609    3.4689 H   0  0  0  0  0  0  0  0  0  0  0  0
    9.7856   48.1276    1.9071 H   0  0  0  0  0  0  0  0  0  0  0  0
    8.8199   49.4413    2.5921 H   0  0  0  0  0  0  0  0  0  0  0  0
   25.1737   51.4145   -2.4334 H   0  0  0  0  0  0  0  0  0  0  0  0
   26.0956   51.2059   -0.9386 H   0  0  0  0  0  0  0  0  0  0  0  0
   15.7128   64.0215    4.5451 H   0  0  0  0  0  0  0  0  0  0  0  0
   16.6374   63.8829    6.0463 H   0  0  0  0  0  0  0  0  0  0  0  0
    7.3756   49.4324    0.5725 H   0  0  0  0  0  0  0  0  0  0  0  0
    8.3409   48.1179   -0.1117 H   0  0  0  0  0  0  0  0  0  0  0  0
   27.0761   53.4663   -1.2241 H   0  0  0  0  0  0  0  0  0  0  0  0
   26.1484   53.6831   -2.7140 H   0  0  0  0  0  0  0  0  0  0  0  0
   18.6716   64.6793    4.8680 H   0  0  0  0  0  0  0  0  0  0  0  0
   17.7487   64.8157    3.3656 H   0  0  0  0  0  0  0  0  0  0  0  0
    7.7351   46.6713    1.8130 H   0  0  0  0  0  0  0  0  0  0  0  0
    6.7697   47.9858    2.4971 H   0  0  0  0  0  0  0  0  0  0  0  0
   27.3091   51.7348   -3.7219 H   0  0  0  0  0  0  0  0  0  0  0  0
   28.2348   51.5140   -2.2313 H   0  0  0  0  0  0  0  0  0  0  0  0
   16.2472   66.4766    4.4397 H   0  0  0  0  0  0  0  0  0  0  0  0
   17.1723   66.3413    5.9409 H   0  0  0  0  0  0  0  0  0  0  0  0
    5.3260   47.9763    0.4769 H   0  0  0  0  0  0  0  0  0  0  0  0
    6.2909   46.6608   -0.2060 H   0  0  0  0  0  0  0  0  0  0  0  0
   29.2221   53.7728   -2.5061 H   0  0  0  0  0  0  0  0  0  0  0  0
   28.2905   54.0018   -3.9918 H   0  0  0  0  0  0  0  0  0  0  0  0
   19.2055   67.1376    4.7603 H   0  0  0  0  0  0  0  0  0  0  0  0
   18.2814   67.2715    3.2583 H   0  0  0  0  0  0  0  0  0  0  0  0
    5.6838   45.2159    1.7194 H   0  0  0  0  0  0  0  0  0  0  0  0
    4.7190   46.5313    2.4024 H   0  0  0  0  0  0  0  0  0  0  0  0
   29.4414   52.0546   -5.0143 H   0  0  0  0  0  0  0  0  0  0  0  0
   30.3720   51.8237   -3.5283 H   0  0  0  0  0  0  0  0  0  0  0  0
   16.7795   68.9325    4.3309 H   0  0  0  0  0  0  0  0  0  0  0  0
   17.7049   68.7994    5.8321 H   0  0  0  0  0  0  0  0  0  0  0  0
    3.2756   46.5212    0.3822 H   0  0  0  0  0  0  0  0  0  0  0  0
    4.2400   45.2051   -0.3000 H   0  0  0  0  0  0  0  0  0  0  0  0
   31.3626   54.0830   -3.7952 H   0  0  0  0  0  0  0  0  0  0  0  0
   30.4284   54.3189   -5.2782 H   0  0  0  0  0  0  0  0  0  0  0  0
   19.7375   69.5955    4.6501 H   0  0  0  0  0  0  0  0  0  0  0  0
   18.8126   69.7281    3.1485 H   0  0  0  0  0  0  0  0  0  0  0  0
    3.6321   43.7612    1.6259 H   0  0  0  0  0  0  0  0  0  0  0  0
    2.6677   45.0773    2.3082 H   0  0  0  0  0  0  0  0  0  0  0  0
   31.5735   52.3729   -6.3096 H   0  0  0  0  0  0  0  0  0  0  0  0
   32.5069   52.1355   -4.8263 H   0  0  0  0  0  0  0  0  0  0  0  0
   17.3108   71.3894    4.2204 H   0  0  0  0  0  0  0  0  0  0  0  0
   18.2361   71.2570    5.7217 H   0  0  0  0  0  0  0  0  0  0  0  0
    2.1887   43.7506   -0.3940 H   0  0  0  0  0  0  0  0  0  0  0  0
    1.2297   43.4788    1.0669 H   0  0  0  0  0  0  0  0  0  0  0  0
    1.2242   45.0666    0.2882 H   0  0  0  0  0  0  0  0  0  0  0  0
   32.5644   54.6346   -6.5707 H   0  0  0  0  0  0  0  0  0  0  0  0
   33.8260   53.3967   -6.5101 H   0  0  0  0  0  0  0  0  0  0  0  0
   33.4987   54.3961   -5.0881 H   0  0  0  0  0  0  0  0  0  0  0  0
   18.9602   73.2354    4.4082 H   0  0  0  0  0  0  0  0  0  0  0  0
   19.3436   72.1852    3.0378 H   0  0  0  0  0  0  0  0  0  0  0  0
   20.2687   72.0530    4.5393 H   0  0  0  0  0  0  0  0  0  0  0  0
  1  2  1  0  0  0  0
  1  3  1  0  0  0  0
  1  4  1  0  0  0  0
  2  5  1  0  0  0  0
  3  6  1  0  0  0  0
  4  7  1  0  0  0  0
  5  8  1  0  0  0  0
  6  9  1  0  0  0  0
  7 10  1  0  0  0  0
  7 11  2  0  0  0  0
  8 12  1  0  0  0  0
  8 13  2  0  0  0  0
  9 14  1  0  0  0  0
  9 15  2  0  0  0  0
 10 16  1  0  0  0  0
 12 17  1  0  0  0  0
 14 18  1  0  0  0  0
 16 19  1  0  0  0  0
 17 20  1  0  0  0  0
 18 21  1  0  0  0  0
 19 22  1  0  0  0  0
 20 23  1  0  0  0  0
 21 24  1  0  0  0  0
 22 25  1  0  0  0  0
 23 26  1  0  0  0  0
 24 27  1  0  0  0  0
 25 28  1  0  0  0  0
 26 29  1  0  0  0  0
 27 30  1  0  0  0  0
 28 31  1  0  0  0  0
 29 32  1  0  0  0  0
 30 33  1  0  0  0  0
 31 34  1  0  0  0  0
 32 35  1  0  0  0  0
 33 36  1  0  0  0  0
 34 37  1  0  0  0  0
 35 38  1  0  0  0  0
 36 39  1  0  0  0  0
 37 40  1  0  0  0  0
 38 41  1  0  0  0  0
 39 42  1  0  0  0  0
 40 43  1  0  0  0  0
 41 44  1  0  0  0  0
 42 45  1  0  0  0  0
 43 46  1  0  0  0  0
 44 47  1  0  0  0  0
 45 48  1  0  0  0  0
 46 49  1  0  0  0  0
 47 50  1  0  0  0  0
 48 51  1  0  0  0  0
  1 52  1  0  0  0  0
  2 53  1  0  0  0  0
  2 54  1  0  0  0  0
  3 55  1  0  0  0  0
  3 56  1  0  0  0  0
 10 57  1  0  0  0  0
 10 58  1  0  0  0  0
 12 59  1  0  0  0  0
 12 60  1  0  0  0  0
 14 61  1  0  0  0  0
 14 62  1  0  0  0  0
 16 63  1  0  0  0  0
 16 64  1  0  0  0  0
 17 65  1  0  0  0  0
 17 66  1  0  0  0  0
 18 67  1  0  0  0  0
 18 68  1  0  0  0  0
 19 69  1  0  0  0  0
 19 70  1  0  0  0  0
 20 71  1  0  0  0  0
 20 72  1  0  0  0  0
 21 73  1  0  0  0  0
 21 74  1  0  0  0  0
 22 75  1  0  0  0  0
 22 76  1  0  0  0  0
 23 77  1  0  0  0  0
 23 78  1  0  0  0  0
 24 79  1  0  0  0  0
 24 80  1  0  0  0  0
 25 81  1  0  0  0  0
 25 82  1  0  0  0  0
 26 83  1  0  0  0  0
 26 84  1  0  0  0  0
 27 85  1  0  0  0  0
 27 86  1  0  0  0  0
 28 87  1  0  0  0  0
 28 88  1  0  0  0  0
 29 89  1  0  0  0  0
 29 90  1  0  0  0  0
 30 91  1  0  0  0  0
 30 92  1  0  0  0  0
 31 93  1  0  0  0  0
 31 94  1  0  0  0  0
 32 95  1  0  0  0  0
 32 96  1  0  0  0  0
 33 97  1  0  0  0  0
 33 98  1  0  0  0  0
 34 99  1  0  0  0  0
 34100  1  0  0  0  0
 35101  1  0  0  0  0
 35102  1  0  0  0  0
 36103  1  0  0  0  0
 36104  1  0  0  0  0
 37105  1  0  0  0  0
 37106  1  0  0  0  0
 38107  1  0  0  0  0
 38108  1  0  0  0  0
 39109  1  0  0  0  0
 39110  1  0  0  0  0
 40111  1  0  0  0  0
 40112  1  0  0  0  0
 41113  1  0  0  0  0
 41114  1  0  0  0  0
 42115  1  0  0  0  0
 42116  1  0  0  0  0
 43117  1  0  0  0  0
 43118  1  0  0  0  0
 44119  1  0  0  0  0
 44120  1  0  0  0  0
 45121  1  0  0  0  0
 45122  1  0  0  0  0
 46123  1  0  0  0  0
 46124  1  0  0  0  0
 47125  1  0  0  0  0
 47126  1  0  0  0  0
 48127  1  0  0  0  0
 48128  1  0  0  0  0
 49129  1  0  0  0  0
 49130  1  0  0  0  0
 49131  1  0  0  0  0
 50132  1  0  0  0  0
 50133  1  0  0  0  0
 50134  1  0  0  0  0
 51135  1  0  0  0  0
 51136  1  0  0  0  0
 51137  1  0  0  0  0
M  END
>  <Alias name>
Trimyristin

>  <deltaH(c)>   kJ/mol
-27643.7

$$$$
Hexatriacontane
  ChemBrain IXL

110109  0  0  0  0  0  0  0  0  1 V2000
    8.6946   65.2094    5.9489 C   0  0  0  0  0  0  0  0  0  0  0  0
    8.9499   63.7865    5.4149 C   0  0  0  0  0  0  0  0  0  0  0  0
   10.3739   63.7045    4.8314 C   0  0  0  0  0  0  0  0  0  0  0  0
   10.6290   62.2820    4.2963 C   0  0  0  0  0  0  0  0  0  0  0  0
   12.0526   62.2007    3.7117 C   0  0  0  0  0  0  0  0  0  0  0  0
   12.3075   60.7786    3.1752 C   0  0  0  0  0  0  0  0  0  0  0  0
   13.7307   60.6981    2.5895 C   0  0  0  0  0  0  0  0  0  0  0  0
   13.9856   59.2765    2.0518 C   0  0  0  0  0  0  0  0  0  0  0  0
   15.4083   59.1967    1.4649 C   0  0  0  0  0  0  0  0  0  0  0  0
   15.6632   57.7755    0.9261 C   0  0  0  0  0  0  0  0  0  0  0  0
   17.0857   57.6965    0.3384 C   0  0  0  0  0  0  0  0  0  0  0  0
   17.3407   56.2757   -0.2013 C   0  0  0  0  0  0  0  0  0  0  0  0
   18.7630   56.1974   -0.7896 C   0  0  0  0  0  0  0  0  0  0  0  0
   19.0182   54.7769   -1.3300 C   0  0  0  0  0  0  0  0  0  0  0  0
   20.4404   54.6991   -1.9187 C   0  0  0  0  0  0  0  0  0  0  0  0
   20.6960   53.2788   -2.4594 C   0  0  0  0  0  0  0  0  0  0  0  0
   22.1181   53.2016   -3.0482 C   0  0  0  0  0  0  0  0  0  0  0  0
   22.3741   51.7814   -3.5891 C   0  0  0  0  0  0  0  0  0  0  0  0
   23.7962   51.7046   -4.1779 C   0  0  0  0  0  0  0  0  0  0  0  0
   24.0526   50.2844   -4.7186 C   0  0  0  0  0  0  0  0  0  0  0  0
   25.4748   50.2079   -5.3073 C   0  0  0  0  0  0  0  0  0  0  0  0
   25.7315   48.7877   -5.8479 C   0  0  0  0  0  0  0  0  0  0  0  0
   27.1538   48.7114   -6.4364 C   0  0  0  0  0  0  0  0  0  0  0  0
    7.2702   65.2919    6.5314 C   0  0  0  0  0  0  0  0  0  0  0  0
    7.0148   66.7151    7.0646 C   0  0  0  0  0  0  0  0  0  0  0  0
    5.5901   66.7980    7.6464 C   0  0  0  0  0  0  0  0  0  0  0  0
    5.3346   68.2214    8.1789 C   0  0  0  0  0  0  0  0  0  0  0  0
    3.9098   68.3045    8.7603 C   0  0  0  0  0  0  0  0  0  0  0  0
    3.6541   69.7281    9.2926 C   0  0  0  0  0  0  0  0  0  0  0  0
    2.2294   69.8113    9.8739 C   0  0  0  0  0  0  0  0  0  0  0  0
   27.4108   47.2912   -6.9769 C   0  0  0  0  0  0  0  0  0  0  0  0
   28.8332   47.2149   -7.5652 C   0  0  0  0  0  0  0  0  0  0  0  0
   29.0904   45.7948   -8.1055 C   0  0  0  0  0  0  0  0  0  0  0  0
   30.5128   45.7186   -8.6937 C   0  0  0  0  0  0  0  0  0  0  0  0
   30.7701   44.2983   -9.2340 C   0  0  0  0  0  0  0  0  0  0  0  0
   32.1924   44.2220   -9.8221 C   0  0  0  0  0  0  0  0  0  0  0  0
    9.4154   65.4388    6.7240 H   0  0  0  0  0  0  0  0  0  0  0  0
    8.7954   65.9221    5.1397 H   0  0  0  0  0  0  0  0  0  0  0  0
    8.2286   63.5568    4.6403 H   0  0  0  0  0  0  0  0  0  0  0  0
    8.8497   63.0738    6.2242 H   0  0  0  0  0  0  0  0  0  0  0  0
   11.0952   63.9335    5.6062 H   0  0  0  0  0  0  0  0  0  0  0  0
   10.4741   64.4178    4.0227 H   0  0  0  0  0  0  0  0  0  0  0  0
    9.9072   62.0528    3.5221 H   0  0  0  0  0  0  0  0  0  0  0  0
   10.5296   61.5687    5.1051 H   0  0  0  0  0  0  0  0  0  0  0  0
   12.7744   62.4292    4.4860 H   0  0  0  0  0  0  0  0  0  0  0  0
   12.1521   62.9146    2.9034 H   0  0  0  0  0  0  0  0  0  0  0  0
   11.5852   60.5499    2.4014 H   0  0  0  0  0  0  0  0  0  0  0  0
   12.2089   60.0647    3.9836 H   0  0  0  0  0  0  0  0  0  0  0  0
   14.4531   60.9262    3.3634 H   0  0  0  0  0  0  0  0  0  0  0  0
   13.8294   61.4126    1.7816 H   0  0  0  0  0  0  0  0  0  0  0  0
   13.2627   59.0481    1.2783 H   0  0  0  0  0  0  0  0  0  0  0  0
   13.8877   58.5619    2.8597 H   0  0  0  0  0  0  0  0  0  0  0  0
   16.1312   59.4245    2.2386 H   0  0  0  0  0  0  0  0  0  0  0  0
   15.5063   59.9118    0.6575 H   0  0  0  0  0  0  0  0  0  0  0  0
   14.9400   57.5475    0.1529 H   0  0  0  0  0  0  0  0  0  0  0  0
   15.5660   57.0604    1.7336 H   0  0  0  0  0  0  0  0  0  0  0  0
   17.8089   57.9241    1.1118 H   0  0  0  0  0  0  0  0  0  0  0  0
   17.1830   58.4121   -0.4687 H   0  0  0  0  0  0  0  0  0  0  0  0
   16.6173   56.0480   -0.9743 H   0  0  0  0  0  0  0  0  0  0  0  0
   17.2440   55.5601    0.6059 H   0  0  0  0  0  0  0  0  0  0  0  0
   19.4864   56.4249   -0.0165 H   0  0  0  0  0  0  0  0  0  0  0  0
   18.8597   56.9133   -1.5965 H   0  0  0  0  0  0  0  0  0  0  0  0
   18.2946   54.5492   -2.1029 H   0  0  0  0  0  0  0  0  0  0  0  0
   18.9219   54.0610   -0.5231 H   0  0  0  0  0  0  0  0  0  0  0  0
   21.1639   54.9267   -1.1457 H   0  0  0  0  0  0  0  0  0  0  0  0
   20.5367   55.4152   -2.7254 H   0  0  0  0  0  0  0  0  0  0  0  0
   19.9724   53.0512   -3.2323 H   0  0  0  0  0  0  0  0  0  0  0  0
   20.5999   52.5627   -1.6526 H   0  0  0  0  0  0  0  0  0  0  0  0
   22.8416   53.4293   -2.2753 H   0  0  0  0  0  0  0  0  0  0  0  0
   22.2141   53.9178   -3.8549 H   0  0  0  0  0  0  0  0  0  0  0  0
   21.6505   51.5536   -4.3620 H   0  0  0  0  0  0  0  0  0  0  0  0
   22.2781   51.0652   -2.7824 H   0  0  0  0  0  0  0  0  0  0  0  0
   24.5197   51.9325   -3.4049 H   0  0  0  0  0  0  0  0  0  0  0  0
   23.8921   52.4208   -4.9846 H   0  0  0  0  0  0  0  0  0  0  0  0
   23.3292   50.0565   -5.4917 H   0  0  0  0  0  0  0  0  0  0  0  0
   23.9567   49.5682   -3.9120 H   0  0  0  0  0  0  0  0  0  0  0  0
   26.1981   50.4360   -4.5342 H   0  0  0  0  0  0  0  0  0  0  0  0
   25.5706   50.9240   -6.1140 H   0  0  0  0  0  0  0  0  0  0  0  0
   25.0082   48.5596   -6.6211 H   0  0  0  0  0  0  0  0  0  0  0  0
   25.6357   48.0716   -5.0412 H   0  0  0  0  0  0  0  0  0  0  0  0
   27.8770   48.9397   -5.6633 H   0  0  0  0  0  0  0  0  0  0  0  0
   27.2496   49.4274   -7.2432 H   0  0  0  0  0  0  0  0  0  0  0  0
    6.5494   65.0619    5.7565 H   0  0  0  0  0  0  0  0  0  0  0  0
    7.1695   64.5796    7.3410 H   0  0  0  0  0  0  0  0  0  0  0  0
    7.7352   66.9449    7.8398 H   0  0  0  0  0  0  0  0  0  0  0  0
    7.1160   67.4273    6.2550 H   0  0  0  0  0  0  0  0  0  0  0  0
    4.8697   66.5678    6.8712 H   0  0  0  0  0  0  0  0  0  0  0  0
    5.4889   66.0860    8.4562 H   0  0  0  0  0  0  0  0  0  0  0  0
    6.0548   68.4514    8.9543 H   0  0  0  0  0  0  0  0  0  0  0  0
    5.4361   68.9334    7.3691 H   0  0  0  0  0  0  0  0  0  0  0  0
    3.1895   68.0743    7.9850 H   0  0  0  0  0  0  0  0  0  0  0  0
    3.8083   67.5926    9.5702 H   0  0  0  0  0  0  0  0  0  0  0  0
    4.3743   69.9583   10.0680 H   0  0  0  0  0  0  0  0  0  0  0  0
    3.7557   70.4399    8.4828 H   0  0  0  0  0  0  0  0  0  0  0  0
    1.5091   69.5812    9.0985 H   0  0  0  0  0  0  0  0  0  0  0  0
    2.1277   69.0996   10.6838 H   0  0  0  0  0  0  0  0  0  0  0  0
    2.0500   70.8117   10.2478 H   0  0  0  0  0  0  0  0  0  0  0  0
   26.6877   47.0629   -7.7500 H   0  0  0  0  0  0  0  0  0  0  0  0
   27.3150   46.5751   -6.1701 H   0  0  0  0  0  0  0  0  0  0  0  0
   29.5563   47.4434   -6.7920 H   0  0  0  0  0  0  0  0  0  0  0  0
   28.9290   47.9310   -8.3720 H   0  0  0  0  0  0  0  0  0  0  0  0
   28.3673   45.5663   -8.8787 H   0  0  0  0  0  0  0  0  0  0  0  0
   28.9945   45.0787   -7.2987 H   0  0  0  0  0  0  0  0  0  0  0  0
   31.2358   45.9471   -7.9205 H   0  0  0  0  0  0  0  0  0  0  0  0
   30.6086   46.4346   -9.5006 H   0  0  0  0  0  0  0  0  0  0  0  0
   30.0471   44.0697  -10.0072 H   0  0  0  0  0  0  0  0  0  0  0  0
   30.6743   43.5823   -8.4272 H   0  0  0  0  0  0  0  0  0  0  0  0
   32.9155   44.4505   -9.0490 H   0  0  0  0  0  0  0  0  0  0  0  0
   32.2883   44.9379  -10.6291 H   0  0  0  0  0  0  0  0  0  0  0  0
   32.3730   43.2240  -10.2017 H   0  0  0  0  0  0  0  0  0  0  0  0
  1  2  1  0  0  0  0
  2  3  1  0  0  0  0
  3  4  1  0  0  0  0
  4  5  1  0  0  0  0
  5  6  1  0  0  0  0
  6  7  1  0  0  0  0
  7  8  1  0  0  0  0
  8  9  1  0  0  0  0
  9 10  1  0  0  0  0
 10 11  1  0  0  0  0
 11 12  1  0  0  0  0
 12 13  1  0  0  0  0
 13 14  1  0  0  0  0
 14 15  1  0  0  0  0
 15 16  1  0  0  0  0
 16 17  1  0  0  0  0
 17 18  1  0  0  0  0
 18 19  1  0  0  0  0
 19 20  1  0  0  0  0
 20 21  1  0  0  0  0
 21 22  1  0  0  0  0
 22 23  1  0  0  0  0
  1 24  1  0  0  0  0
 24 25  1  0  0  0  0
 25 26  1  0  0  0  0
 26 27  1  0  0  0  0
 27 28  1  0  0  0  0
 28 29  1  0  0  0  0
 29 30  1  0  0  0  0
 23 31  1  0  0  0  0
 31 32  1  0  0  0  0
 32 33  1  0  0  0  0
 33 34  1  0  0  0  0
 34 35  1  0  0  0  0
 35 36  1  0  0  0  0
  1 37  1  0  0  0  0
  1 38  1  0  0  0  0
  2 39  1  0  0  0  0
  2 40  1  0  0  0  0
  3 41  1  0  0  0  0
  3 42  1  0  0  0  0
  4 43  1  0  0  0  0
  4 44  1  0  0  0  0
  5 45  1  0  0  0  0
  5 46  1  0  0  0  0
  6 47  1  0  0  0  0
  6 48  1  0  0  0  0
  7 49  1  0  0  0  0
  7 50  1  0  0  0  0
  8 51  1  0  0  0  0
  8 52  1  0  0  0  0
  9 53  1  0  0  0  0
  9 54  1  0  0  0  0
 10 55  1  0  0  0  0
 10 56  1  0  0  0  0
 11 57  1  0  0  0  0
 11 58  1  0  0  0  0
 12 59  1  0  0  0  0
 12 60  1  0  0  0  0
 13 61  1  0  0  0  0
 13 62  1  0  0  0  0
 14 63  1  0  0  0  0
 14 64  1  0  0  0  0
 15 65  1  0  0  0  0
 15 66  1  0  0  0  0
 16 67  1  0  0  0  0
 16 68  1  0  0  0  0
 17 69  1  0  0  0  0
 17 70  1  0  0  0  0
 18 71  1  0  0  0  0
 18 72  1  0  0  0  0
 19 73  1  0  0  0  0
 19 74  1  0  0  0  0
 20 75  1  0  0  0  0
 20 76  1  0  0  0  0
 21 77  1  0  0  0  0
 21 78  1  0  0  0  0
 22 79  1  0  0  0  0
 22 80  1  0  0  0  0
 23 81  1  0  0  0  0
 23 82  1  0  0  0  0
 24 83  1  0  0  0  0
 24 84  1  0  0  0  0
 25 85  1  0  0  0  0
 25 86  1  0  0  0  0
 26 87  1  0  0  0  0
 26 88  1  0  0  0  0
 27 89  1  0  0  0  0
 27 90  1  0  0  0  0
 28 91  1  0  0  0  0
 28 92  1  0  0  0  0
 29 93  1  0  0  0  0
 29 94  1  0  0  0  0
 30 95  1  0  0  0  0
 30 96  1  0  0  0  0
 30 97  1  0  0  0  0
 31 98  1  0  0  0  0
 31 99  1  0  0  0  0
 32100  1  0  0  0  0
 32101  1  0  0  0  0
 33102  1  0  0  0  0
 33103  1  0  0  0  0
 34104  1  0  0  0  0
 34105  1  0  0  0  0
 35106  1  0  0  0  0
 35107  1  0  0  0  0
 36108  1  0  0  0  0
 36109  1  0  0  0  0
 36110  1  0  0  0  0
M  END
>  <Alias name>
Hexatriacontane

>  <deltaH(c)>   kJ/mol
-23675.8

$$$$
Rubrene
  ChemBrain IXL

 70 77  0  0  0  0  0  0  0  0  1 V2000
    7.7431   27.7181    0.0000 C   0  0  0  0  0  0  0  0  0  0  0  0
    9.0957   28.1080    0.0071 C   0  0  0  0  0  0  0  0  0  0  0  0
    6.7235   28.7497   -0.0029 C   0  0  0  0  0  0  0  0  0  0  0  0
    7.4295   26.3021   -0.0041 C   0  0  0  0  0  0  0  0  0  0  0  0
    9.4097   29.5226    0.0343 C   0  0  0  0  0  0  0  0  0  0  0  0
   10.1153   27.0778   -0.0131 C   0  0  0  0  0  0  0  0  0  0  0  0
    7.0682   30.0961    0.0018 C   0  0  0  0  0  0  0  0  0  0  0  0
    5.2765   28.4380   -0.0149 C   0  0  0  0  0  0  0  0  0  0  0  0
    8.4387   25.3458   -0.0092 C   0  0  0  0  0  0  0  0  0  0  0  0
    6.0384   25.7961    0.0008 C   0  0  0  0  0  0  0  0  0  0  0  0
    8.4014   30.4803    0.0203 C   0  0  0  0  0  0  0  0  0  0  0  0
   10.8007   30.0265    0.0740 C   0  0  0  0  0  0  0  0  0  0  0  0
    9.7718   25.7308   -0.0138 C   0  0  0  0  0  0  0  0  0  0  0  0
   11.5613   27.3915   -0.0298 C   0  0  0  0  0  0  0  0  0  0  0  0
    6.0629   31.0635   -0.0121 C   0  0  0  0  0  0  0  0  0  0  0  0
    4.7032   27.7031    1.0230 C   0  0  0  0  0  0  0  0  0  0  0  0
    4.4787   28.9119   -1.0570 C   0  0  0  0  0  0  0  0  0  0  0  0
    8.1034   23.9914   -0.0094 C   0  0  0  0  0  0  0  0  0  0  0  0
    5.6103   24.9699    1.0405 C   0  0  0  0  0  0  0  0  0  0  0  0
    5.1666   26.1139   -1.0410 C   0  0  0  0  0  0  0  0  0  0  0  0
    8.7377   31.8343    0.0253 C   0  0  0  0  0  0  0  0  0  0  0  0
   11.2411   30.9142   -0.9091 C   0  0  0  0  0  0  0  0  0  0  0  0
   11.6608   29.6427    1.1022 C   0  0  0  0  0  0  0  0  0  0  0  0
   10.7779   24.7643   -0.0190 C   0  0  0  0  0  0  0  0  0  0  0  0
   12.1041   28.1631   -1.0567 C   0  0  0  0  0  0  0  0  0  0  0  0
   12.3884   26.8844    0.9737 C   0  0  0  0  0  0  0  0  0  0  0  0
    6.3962   32.4169   -0.0085 C   0  0  0  0  0  0  0  0  0  0  0  0
    3.3341   27.4332    1.0123 C   0  0  0  0  0  0  0  0  0  0  0  0
    3.1105   28.6422   -1.0677 C   0  0  0  0  0  0  0  0  0  0  0  0
    9.1067   23.0237   -0.0139 C   0  0  0  0  0  0  0  0  0  0  0  0
    4.3082   24.4706    1.0450 C   0  0  0  0  0  0  0  0  0  0  0  0
    3.8636   25.6143   -1.0364 C   0  0  0  0  0  0  0  0  0  0  0  0
    7.7352   32.8028    0.0103 C   0  0  0  0  0  0  0  0  0  0  0  0
   12.5433   31.4118   -0.8685 C   0  0  0  0  0  0  0  0  0  0  0  0
   12.9637   30.1404    1.1426 C   0  0  0  0  0  0  0  0  0  0  0  0
   10.4456   23.4106   -0.0188 C   0  0  0  0  0  0  0  0  0  0  0  0
   13.4726   28.4349   -1.0750 C   0  0  0  0  0  0  0  0  0  0  0  0
   13.7561   27.1560    0.9553 C   0  0  0  0  0  0  0  0  0  0  0  0
    2.5380   27.9022   -0.0331 C   0  0  0  0  0  0  0  0  0  0  0  0
    3.4344   24.7932    0.0068 C   0  0  0  0  0  0  0  0  0  0  0  0
   13.4050   31.0244    0.1577 C   0  0  0  0  0  0  0  0  0  0  0  0
   14.2984   27.9319   -0.0693 C   0  0  0  0  0  0  0  0  0  0  0  0
    5.0228   30.7628   -0.0257 H   0  0  0  0  0  0  0  0  0  0  0  0
    5.3200   27.3426    1.8366 H   0  0  0  0  0  0  0  0  0  0  0  0
    4.9224   29.4902   -1.8583 H   0  0  0  0  0  0  0  0  0  0  0  0
    7.0630   23.6915   -0.0061 H   0  0  0  0  0  0  0  0  0  0  0  0
    6.2901   24.7157    1.8444 H   0  0  0  0  0  0  0  0  0  0  0  0
    5.5009   26.7475   -1.8531 H   0  0  0  0  0  0  0  0  0  0  0  0
    9.7781   32.1335    0.0411 H   0  0  0  0  0  0  0  0  0  0  0  0
   10.5708   31.2178   -1.7050 H   0  0  0  0  0  0  0  0  0  0  0  0
   11.3173   28.9597    1.8680 H   0  0  0  0  0  0  0  0  0  0  0  0
   11.8179   25.0657   -0.0233 H   0  0  0  0  0  0  0  0  0  0  0  0
   11.4640   28.5503   -1.8387 H   0  0  0  0  0  0  0  0  0  0  0  0
   11.9679   26.2787    1.7680 H   0  0  0  0  0  0  0  0  0  0  0  0
    5.6159   33.1674   -0.0201 H   0  0  0  0  0  0  0  0  0  0  0  0
    2.8892   26.8593    1.8157 H   0  0  0  0  0  0  0  0  0  0  0  0
    2.4926   29.0071   -1.8791 H   0  0  0  0  0  0  0  0  0  0  0  0
    8.8463   21.9728   -0.0138 H   0  0  0  0  0  0  0  0  0  0  0  0
    3.9755   23.8326    1.8547 H   0  0  0  0  0  0  0  0  0  0  0  0
    3.1851   25.8639   -1.8428 H   0  0  0  0  0  0  0  0  0  0  0  0
    7.9965   33.8535    0.0136 H   0  0  0  0  0  0  0  0  0  0  0  0
   12.8855   32.0987   -1.6333 H   0  0  0  0  0  0  0  0  0  0  0  0
   13.6328   29.8402    1.9391 H   0  0  0  0  0  0  0  0  0  0  0  0
   11.2266   22.6607   -0.0228 H   0  0  0  0  0  0  0  0  0  0  0  0
   13.8940   29.0368   -1.8703 H   0  0  0  0  0  0  0  0  0  0  0  0
   14.3971   26.7647    1.7361 H   0  0  0  0  0  0  0  0  0  0  0  0
    1.4757   27.6916   -0.0418 H   0  0  0  0  0  0  0  0  0  0  0  0
    2.4227   24.4066    0.0108 H   0  0  0  0  0  0  0  0  0  0  0  0
   14.4166   31.4099    0.1892 H   0  0  0  0  0  0  0  0  0  0  0  0
   15.3603   28.1437   -0.0835 H   0  0  0  0  0  0  0  0  0  0  0  0
  1  2  4  0  0  0  0
  1  3  4  0  0  0  0
  1  4  4  0  0  0  0
  2  5  4  0  0  0  0
  2  6  4  0  0  0  0
  3  7  4  0  0  0  0
  3  8  1  0  0  0  0
  4  9  4  0  0  0  0
  4 10  1  0  0  0  0
  5 11  4  0  0  0  0
  5 12  1  0  0  0  0
  6 13  4  0  0  0  0
  6 14  1  0  0  0  0
  7 15  4  0  0  0  0
  7 11  4  0  0  0  0
  8 16  4  0  0  0  0
  8 17  4  0  0  0  0
  9 18  4  0  0  0  0
  9 13  4  0  0  0  0
 10 19  4  0  0  0  0
 10 20  4  0  0  0  0
 11 21  4  0  0  0  0
 12 22  4  0  0  0  0
 12 23  4  0  0  0  0
 13 24  4  0  0  0  0
 14 25  4  0  0  0  0
 14 26  4  0  0  0  0
 15 27  4  0  0  0  0
 16 28  4  0  0  0  0
 17 29  4  0  0  0  0
 18 30  4  0  0  0  0
 19 31  4  0  0  0  0
 20 32  4  0  0  0  0
 21 33  4  0  0  0  0
 22 34  4  0  0  0  0
 23 35  4  0  0  0  0
 24 36  4  0  0  0  0
 25 37  4  0  0  0  0
 26 38  4  0  0  0  0
 27 33  4  0  0  0  0
 28 39  4  0  0  0  0
 29 39  4  0  0  0  0
 30 36  4  0  0  0  0
 31 40  4  0  0  0  0
 32 40  4  0  0  0  0
 34 41  4  0  0  0  0
 35 41  4  0  0  0  0
 37 42  4  0  0  0  0
 38 42  4  0  0  0  0
 15 43  1  0  0  0  0
 16 44  1  0  0  0  0
 17 45  1  0  0  0  0
 18 46  1  0  0  0  0
 19 47  1  0  0  0  0
 20 48  1  0  0  0  0
 21 49  1  0  0  0  0
 22 50  1  0  0  0  0
 23 51  1  0  0  0  0
 24 52  1  0  0  0  0
 25 53  1  0  0  0  0
 26 54  1  0  0  0  0
 27 55  1  0  0  0  0
 28 56  1  0  0  0  0
 29 57  1  0  0  0  0
 30 58  1  0  0  0  0
 31 59  1  0  0  0  0
 32 60  1  0  0  0  0
 33 61  1  0  0  0  0
 34 62  1  0  0  0  0
 35 63  1  0  0  0  0
 36 64  1  0  0  0  0
 37 65  1  0  0  0  0
 38 66  1  0  0  0  0
 39 67  1  0  0  0  0
 40 68  1  0  0  0  0
 41 69  1  0  0  0  0
 42 70  1  0  0  0  0
M  END
>  <Alias name>
5,6,11,12-Tetraphenyltetracene

>  <deltaH(c)>   kJ/mol
-21149

$$$$
Dotriacontane
  ChemBrain IXL

 98 97  0  0  0  0  0  0  0  0  1 V2000
    6.9129   44.8534    7.8775 C   0  0  0  0  0  0  0  0  0  0  0  0
    7.6969   45.0049    6.5594 C   0  0  0  0  0  0  0  0  0  0  0  0
    8.1355   43.6146    6.0597 C   0  0  0  0  0  0  0  0  0  0  0  0
    8.9184   43.7659    4.7409 C   0  0  0  0  0  0  0  0  0  0  0  0
    9.3556   42.3754    4.2405 C   0  0  0  0  0  0  0  0  0  0  0  0
   10.1373   42.5264    2.9210 C   0  0  0  0  0  0  0  0  0  0  0  0
   10.5729   41.1358    2.4197 C   0  0  0  0  0  0  0  0  0  0  0  0
   11.3530   41.2866    1.0993 C   0  0  0  0  0  0  0  0  0  0  0  0
   11.7869   39.8957    0.5971 C   0  0  0  0  0  0  0  0  0  0  0  0
   12.5654   40.0463   -0.7244 C   0  0  0  0  0  0  0  0  0  0  0  0
   12.9976   38.6552   -1.2276 C   0  0  0  0  0  0  0  0  0  0  0  0
   13.7745   38.8057   -2.5500 C   0  0  0  0  0  0  0  0  0  0  0  0
   14.2050   37.4144   -3.0542 C   0  0  0  0  0  0  0  0  0  0  0  0
   14.9804   37.5647   -4.3774 C   0  0  0  0  0  0  0  0  0  0  0  0
   15.4094   36.1734   -4.8825 C   0  0  0  0  0  0  0  0  0  0  0  0
   16.1836   36.3236   -6.2066 C   0  0  0  0  0  0  0  0  0  0  0  0
   16.6114   34.9321   -6.7124 C   0  0  0  0  0  0  0  0  0  0  0  0
   17.3845   35.0823   -8.0370 C   0  0  0  0  0  0  0  0  0  0  0  0
   17.8114   33.6907   -8.5435 C   0  0  0  0  0  0  0  0  0  0  0  0
   18.5839   33.8409   -9.8685 C   0  0  0  0  0  0  0  0  0  0  0  0
   19.0102   32.4493  -10.3753 C   0  0  0  0  0  0  0  0  0  0  0  0
   19.7823   32.5994  -11.7006 C   0  0  0  0  0  0  0  0  0  0  0  0
   20.2083   31.2079  -12.2076 C   0  0  0  0  0  0  0  0  0  0  0  0
    6.4733   46.2435    8.3766 C   0  0  0  0  0  0  0  0  0  0  0  0
    5.6885   46.0919    9.6943 C   0  0  0  0  0  0  0  0  0  0  0  0
    5.2482   47.4819   10.1931 C   0  0  0  0  0  0  0  0  0  0  0  0
    4.4630   47.3302   11.5105 C   0  0  0  0  0  0  0  0  0  0  0  0
    4.0224   48.7202   12.0091 C   0  0  0  0  0  0  0  0  0  0  0  0
    3.2369   48.5684   13.3265 C   0  0  0  0  0  0  0  0  0  0  0  0
    2.7961   49.9583   13.8251 C   0  0  0  0  0  0  0  0  0  0  0  0
   20.9803   31.3580  -13.5331 C   0  0  0  0  0  0  0  0  0  0  0  0
   21.4062   29.9666  -14.0403 C   0  0  0  0  0  0  0  0  0  0  0  0
    7.5453   44.3858    8.6220 H   0  0  0  0  0  0  0  0  0  0  0  0
    6.0383   44.2374    7.7085 H   0  0  0  0  0  0  0  0  0  0  0  0
    7.0646   45.4730    5.8151 H   0  0  0  0  0  0  0  0  0  0  0  0
    8.5719   45.6203    6.7285 H   0  0  0  0  0  0  0  0  0  0  0  0
    8.7683   43.1466    6.8036 H   0  0  0  0  0  0  0  0  0  0  0  0
    7.2605   42.9990    5.8913 H   0  0  0  0  0  0  0  0  0  0  0  0
    8.2858   44.2346    3.9973 H   0  0  0  0  0  0  0  0  0  0  0  0
    9.7940   44.3807    4.9094 H   0  0  0  0  0  0  0  0  0  0  0  0
    9.9890   41.9069    4.9837 H   0  0  0  0  0  0  0  0  0  0  0  0
    8.4801   41.7604    4.0730 H   0  0  0  0  0  0  0  0  0  0  0  0
    9.5042   42.9958    2.1782 H   0  0  0  0  0  0  0  0  0  0  0  0
   11.0134   43.1406    3.0886 H   0  0  0  0  0  0  0  0  0  0  0  0
   11.2068   40.6667    3.1620 H   0  0  0  0  0  0  0  0  0  0  0  0
    9.6967   40.5214    2.2531 H   0  0  0  0  0  0  0  0  0  0  0  0
   10.7194   41.7567    0.3574 H   0  0  0  0  0  0  0  0  0  0  0  0
   12.2299   41.9000    1.2660 H   0  0  0  0  0  0  0  0  0  0  0  0
   12.4215   39.4260    1.3384 H   0  0  0  0  0  0  0  0  0  0  0  0
   10.9100   39.2821    0.4314 H   0  0  0  0  0  0  0  0  0  0  0  0
   11.9312   40.5171   -1.4653 H   0  0  0  0  0  0  0  0  0  0  0  0
   13.4430   40.6589   -0.5586 H   0  0  0  0  0  0  0  0  0  0  0  0
   13.6327   38.1848   -0.4872 H   0  0  0  0  0  0  0  0  0  0  0  0
   12.1200   38.0424   -1.3923 H   0  0  0  0  0  0  0  0  0  0  0  0
   13.1396   39.2772   -3.2899 H   0  0  0  0  0  0  0  0  0  0  0  0
   14.6527   39.4176   -2.3851 H   0  0  0  0  0  0  0  0  0  0  0  0
   14.8406   36.9432   -2.3147 H   0  0  0  0  0  0  0  0  0  0  0  0
   13.3267   36.8023   -3.2180 H   0  0  0  0  0  0  0  0  0  0  0  0
   14.3450   38.0369   -5.1165 H   0  0  0  0  0  0  0  0  0  0  0  0
   15.8592   38.1760   -4.2135 H   0  0  0  0  0  0  0  0  0  0  0  0
   16.0455   35.7015   -4.1439 H   0  0  0  0  0  0  0  0  0  0  0  0
   14.5306   35.5619   -5.0457 H   0  0  0  0  0  0  0  0  0  0  0  0
   15.5477   36.7962   -6.9449 H   0  0  0  0  0  0  0  0  0  0  0  0
   17.0629   36.9344   -6.0433 H   0  0  0  0  0  0  0  0  0  0  0  0
   17.2478   34.4597   -5.9744 H   0  0  0  0  0  0  0  0  0  0  0  0
   15.7321   34.3211   -6.8750 H   0  0  0  0  0  0  0  0  0  0  0  0
   16.7482   35.5553   -8.7748 H   0  0  0  0  0  0  0  0  0  0  0  0
   18.2642   35.6927   -7.8744 H   0  0  0  0  0  0  0  0  0  0  0  0
   18.4481   33.2178   -7.8060 H   0  0  0  0  0  0  0  0  0  0  0  0
   16.9318   33.0802   -8.7057 H   0  0  0  0  0  0  0  0  0  0  0  0
   17.9473   34.3141  -10.6058 H   0  0  0  0  0  0  0  0  0  0  0  0
   19.4638   34.4511   -9.7062 H   0  0  0  0  0  0  0  0  0  0  0  0
   19.6470   31.9761   -9.6381 H   0  0  0  0  0  0  0  0  0  0  0  0
   18.1303   31.8390  -10.5373 H   0  0  0  0  0  0  0  0  0  0  0  0
   19.1455   33.0729  -12.4377 H   0  0  0  0  0  0  0  0  0  0  0  0
   20.6623   33.2095  -11.5385 H   0  0  0  0  0  0  0  0  0  0  0  0
   20.8451   30.7345  -11.4706 H   0  0  0  0  0  0  0  0  0  0  0  0
   19.3282   30.5977  -12.3696 H   0  0  0  0  0  0  0  0  0  0  0  0
    5.8413   46.7112    7.6319 H   0  0  0  0  0  0  0  0  0  0  0  0
    7.3479   46.8594    8.5462 H   0  0  0  0  0  0  0  0  0  0  0  0
    6.3207   45.6246   10.4392 H   0  0  0  0  0  0  0  0  0  0  0  0
    4.8142   45.4756    9.5248 H   0  0  0  0  0  0  0  0  0  0  0  0
    4.6163   47.9493    9.4480 H   0  0  0  0  0  0  0  0  0  0  0  0
    6.1225   48.0981   10.3629 H   0  0  0  0  0  0  0  0  0  0  0  0
    5.0950   46.8630   12.2556 H   0  0  0  0  0  0  0  0  0  0  0  0
    3.5889   46.7138   11.3407 H   0  0  0  0  0  0  0  0  0  0  0  0
    3.3905   49.1874   11.2639 H   0  0  0  0  0  0  0  0  0  0  0  0
    4.8965   49.3366   12.1790 H   0  0  0  0  0  0  0  0  0  0  0  0
    3.8688   48.1013   14.0717 H   0  0  0  0  0  0  0  0  0  0  0  0
    2.3628   47.9520   13.1566 H   0  0  0  0  0  0  0  0  0  0  0  0
    2.2443   49.8514   14.7507 H   0  0  0  0  0  0  0  0  0  0  0  0
    3.6701   50.5748   13.9951 H   0  0  0  0  0  0  0  0  0  0  0  0
    2.1642   50.4255   13.0799 H   0  0  0  0  0  0  0  0  0  0  0  0
   20.3435   31.8314  -14.2701 H   0  0  0  0  0  0  0  0  0  0  0  0
   21.8603   31.9680  -13.3712 H   0  0  0  0  0  0  0  0  0  0  0  0
   21.9486   30.0723  -14.9716 H   0  0  0  0  0  0  0  0  0  0  0  0
   20.5262   29.3564  -14.2023 H   0  0  0  0  0  0  0  0  0  0  0  0
   22.0430   29.4931  -13.3033 H   0  0  0  0  0  0  0  0  0  0  0  0
  1  2  1  0  0  0  0
  2  3  1  0  0  0  0
  3  4  1  0  0  0  0
  4  5  1  0  0  0  0
  5  6  1  0  0  0  0
  6  7  1  0  0  0  0
  7  8  1  0  0  0  0
  8  9  1  0  0  0  0
  9 10  1  0  0  0  0
 10 11  1  0  0  0  0
 11 12  1  0  0  0  0
 12 13  1  0  0  0  0
 13 14  1  0  0  0  0
 14 15  1  0  0  0  0
 15 16  1  0  0  0  0
 16 17  1  0  0  0  0
 17 18  1  0  0  0  0
 18 19  1  0  0  0  0
 19 20  1  0  0  0  0
 20 21  1  0  0  0  0
 21 22  1  0  0  0  0
 22 23  1  0  0  0  0
  1 24  1  0  0  0  0
 24 25  1  0  0  0  0
 25 26  1  0  0  0  0
 26 27  1  0  0  0  0
 27 28  1  0  0  0  0
 28 29  1  0  0  0  0
 29 30  1  0  0  0  0
 23 31  1  0  0  0  0
 31 32  1  0  0  0  0
  1 33  1  0  0  0  0
  1 34  1  0  0  0  0
  2 35  1  0  0  0  0
  2 36  1  0  0  0  0
  3 37  1  0  0  0  0
  3 38  1  0  0  0  0
  4 39  1  0  0  0  0
  4 40  1  0  0  0  0
  5 41  1  0  0  0  0
  5 42  1  0  0  0  0
  6 43  1  0  0  0  0
  6 44  1  0  0  0  0
  7 45  1  0  0  0  0
  7 46  1  0  0  0  0
  8 47  1  0  0  0  0
  8 48  1  0  0  0  0
  9 49  1  0  0  0  0
  9 50  1  0  0  0  0
 10 51  1  0  0  0  0
 10 52  1  0  0  0  0
 11 53  1  0  0  0  0
 11 54  1  0  0  0  0
 12 55  1  0  0  0  0
 12 56  1  0  0  0  0
 13 57  1  0  0  0  0
 13 58  1  0  0  0  0
 14 59  1  0  0  0  0
 14 60  1  0  0  0  0
 15 61  1  0  0  0  0
 15 62  1  0  0  0  0
 16 63  1  0  0  0  0
 16 64  1  0  0  0  0
 17 65  1  0  0  0  0
 17 66  1  0  0  0  0
 18 67  1  0  0  0  0
 18 68  1  0  0  0  0
 19 69  1  0  0  0  0
 19 70  1  0  0  0  0
 20 71  1  0  0  0  0
 20 72  1  0  0  0  0
 21 73  1  0  0  0  0
 21 74  1  0  0  0  0
 22 75  1  0  0  0  0
 22 76  1  0  0  0  0
 23 77  1  0  0  0  0
 23 78  1  0  0  0  0
 24 79  1  0  0  0  0
 24 80  1  0  0  0  0
 25 81  1  0  0  0  0
 25 82  1  0  0  0  0
 26 83  1  0  0  0  0
 26 84  1  0  0  0  0
 27 85  1  0  0  0  0
 27 86  1  0  0  0  0
 28 87  1  0  0  0  0
 28 88  1  0  0  0  0
 29 89  1  0  0  0  0
 29 90  1  0  0  0  0
 30 91  1  0  0  0  0
 30 92  1  0  0  0  0
 30 93  1  0  0  0  0
 31 94  1  0  0  0  0
 31 95  1  0  0  0  0
 32 96  1  0  0  0  0
 32 97  1  0  0  0  0
 32 98  1  0  0  0  0
M  END
>  <Alias name>
Dotriacontane

>  <deltaH(c)>   kJ/mol
-21056

$$$$
Coproporphyrin (I) tetramethylester
  ChemBrain IXL

 98102  0  0  0  0  0  0  0  0  1 V2000
    8.7960   40.3675    0.0000 C   0  0  0  0  0  0  0  0  0  0  0  0
    7.7884   39.4374   -0.0291 C   0  0  0  0  0  0  0  0  0  0  0  0
    8.6111   41.7894    0.0109 C   0  0  0  0  0  0  0  0  0  0  0  0
    9.8941   39.7132    0.0150 N   0  0  0  0  0  0  0  0  0  0  0  0
    8.2667   38.3406   -0.0299 C   0  0  0  0  0  0  0  0  0  0  0  0
    6.3212   39.6755   -0.0570 C   0  0  0  0  0  0  0  0  0  0  0  0
    9.7055   42.7074    0.0441 C   0  0  0  0  0  0  0  0  0  0  0  0
    9.5775   38.4451   -0.0036 C   0  0  0  0  0  0  0  0  0  0  0  0
    7.4951   37.0696   -0.0562 C   0  0  0  0  0  0  0  0  0  0  0  0
    5.9979   41.1582    0.0587 C   0  0  0  0  0  0  0  0  0  0  0  0
    9.6292   44.0350    0.0546 C   0  0  0  0  0  0  0  0  0  0  0  0
   10.9505   42.4050    0.0705 N   0  0  0  0  0  0  0  0  0  0  0  0
   10.3879   37.3349    0.0008 C   0  0  0  0  0  0  0  0  0  0  0  0
    4.5223   41.3141    0.1261 C   0  0  0  0  0  0  0  0  0  0  0  0
   10.8311   44.5023    0.0885 C   0  0  0  0  0  0  0  0  0  0  0  0
    8.4163   44.8898    0.0335 C   0  0  0  0  0  0  0  0  0  0  0  0
   11.6483   43.4971    0.0996 C   0  0  0  0  0  0  0  0  0  0  0  0
   11.7489   37.4786    0.0315 C   0  0  0  0  0  0  0  0  0  0  0  0
    3.6449   40.1462   -0.0854 O   0  0  0  0  0  0  0  0  0  0  0  0
    4.0345   42.4082    0.3569 O   0  0  0  0  0  0  0  0  0  0  0  0
   11.2068   45.9440    0.1103 C   0  0  0  0  0  0  0  0  0  0  0  0
    7.1616   44.0436   -0.1632 C   0  0  0  0  0  0  0  0  0  0  0  0
   13.0218   43.6106    0.1377 C   0  0  0  0  0  0  0  0  0  0  0  0
   12.5705   36.4981    0.0362 C   0  0  0  0  0  0  0  0  0  0  0  0
   12.4289   38.5724    0.0609 N   0  0  0  0  0  0  0  0  0  0  0  0
    5.9964   44.9478   -0.3359 C   0  0  0  0  0  0  0  0  0  0  0  0
   13.8186   42.4777    0.1449 C   0  0  0  0  0  0  0  0  0  0  0  0
   13.7789   36.9957    0.0700 C   0  0  0  0  0  0  0  0  0  0  0  0
   12.1677   35.0606    0.0081 C   0  0  0  0  0  0  0  0  0  0  0  0
   13.6777   38.2832    0.0858 C   0  0  0  0  0  0  0  0  0  0  0  0
    5.9561   46.2457    0.3644 O   0  0  0  0  0  0  0  0  0  0  0  0
    5.0713   44.6178   -1.0593 O   0  0  0  0  0  0  0  0  0  0  0  0
   13.4804   41.2296    0.1171 N   0  0  0  0  0  0  0  0  0  0  0  0
   15.1297   42.5401    0.1837 C   0  0  0  0  0  0  0  0  0  0  0  0
   15.0457   36.2468    0.0872 C   0  0  0  0  0  0  0  0  0  0  0  0
   13.3995   34.1538   -0.1073 C   0  0  0  0  0  0  0  0  0  0  0  0
   14.7587   39.1624    0.1241 C   0  0  0  0  0  0  0  0  0  0  0  0
   14.5735   40.5479    0.1381 C   0  0  0  0  0  0  0  0  0  0  0  0
   15.5785   41.4090    0.1786 C   0  0  0  0  0  0  0  0  0  0  0  0
   15.9232   43.7994    0.2270 C   0  0  0  0  0  0  0  0  0  0  0  0
   12.9508   32.7418   -0.2220 C   0  0  0  0  0  0  0  0  0  0  0  0
   17.0237   41.0450    0.2128 C   0  0  0  0  0  0  0  0  0  0  0  0
   11.6337   32.3383    0.3049 O   0  0  0  0  0  0  0  0  0  0  0  0
   13.6725   31.9139   -0.7536 O   0  0  0  0  0  0  0  0  0  0  0  0
   17.8835   42.2395   -0.2646 C   0  0  0  0  0  0  0  0  0  0  0  0
   19.3129   41.8313   -0.3212 C   0  0  0  0  0  0  0  0  0  0  0  0
   19.7491   40.5671    0.3010 O   0  0  0  0  0  0  0  0  0  0  0  0
   20.1283   42.5441   -0.8841 O   0  0  0  0  0  0  0  0  0  0  0  0
    2.1981   40.4221    0.0031 C   0  0  0  0  0  0  0  0  0  0  0  0
    4.7450   47.0527    0.1215 C   0  0  0  0  0  0  0  0  0  0  0  0
   11.2996   30.9114    0.1346 C   0  0  0  0  0  0  0  0  0  0  0  0
   21.1908   40.2715    0.1791 C   0  0  0  0  0  0  0  0  0  0  0  0
   11.3277   41.4701    0.0663 H   0  0  0  0  0  0  0  0  0  0  0  0
   12.0404   39.5045    0.0619 H   0  0  0  0  0  0  0  0  0  0  0  0
    7.6034   42.1831   -0.0068 H   0  0  0  0  0  0  0  0  0  0  0  0
    5.9177   39.2956   -0.9873 H   0  0  0  0  0  0  0  0  0  0  0  0
    5.8614   39.1475    0.7704 H   0  0  0  0  0  0  0  0  0  0  0  0
    8.1785   36.2305   -0.0811 H   0  0  0  0  0  0  0  0  0  0  0  0
    6.8754   37.0045    0.8310 H   0  0  0  0  0  0  0  0  0  0  0  0
    6.8645   37.0479   -0.9379 H   0  0  0  0  0  0  0  0  0  0  0  0
    6.4482   41.5606    0.9572 H   0  0  0  0  0  0  0  0  0  0  0  0
    6.3803   41.6828   -0.8075 H   0  0  0  0  0  0  0  0  0  0  0  0
    9.9481   36.3436   -0.0199 H   0  0  0  0  0  0  0  0  0  0  0  0
    8.4970   45.6016   -0.7802 H   0  0  0  0  0  0  0  0  0  0  0  0
    8.3421   45.4273    0.9706 H   0  0  0  0  0  0  0  0  0  0  0  0
   10.3089   46.5515    0.1257 H   0  0  0  0  0  0  0  0  0  0  0  0
   11.7866   46.1812   -0.7740 H   0  0  0  0  0  0  0  0  0  0  0  0
   11.7971   46.1517    0.9949 H   0  0  0  0  0  0  0  0  0  0  0  0
    7.2753   43.4250   -1.0445 H   0  0  0  0  0  0  0  0  0  0  0  0
    7.0086   43.4152    0.7049 H   0  0  0  0  0  0  0  0  0  0  0  0
   13.4816   44.5939    0.1622 H   0  0  0  0  0  0  0  0  0  0  0  0
   11.5183   34.8885   -0.8425 H   0  0  0  0  0  0  0  0  0  0  0  0
   11.6327   34.8211    0.9188 H   0  0  0  0  0  0  0  0  0  0  0  0
   15.8729   36.9456    0.1556 H   0  0  0  0  0  0  0  0  0  0  0  0
   15.1363   35.6694   -0.8222 H   0  0  0  0  0  0  0  0  0  0  0  0
   15.0621   35.5845    0.9412 H   0  0  0  0  0  0  0  0  0  0  0  0
   14.0172   34.2670    0.7743 H   0  0  0  0  0  0  0  0  0  0  0  0
   13.9691   34.4253   -0.9871 H   0  0  0  0  0  0  0  0  0  0  0  0
   15.7635   38.7639    0.1435 H   0  0  0  0  0  0  0  0  0  0  0  0
   15.2492   44.6508    0.2276 H   0  0  0  0  0  0  0  0  0  0  0  0
   16.5678   43.8522   -0.6413 H   0  0  0  0  0  0  0  0  0  0  0  0
   16.5258   43.8178    1.1263 H   0  0  0  0  0  0  0  0  0  0  0  0
   17.3042   40.7830    1.2249 H   0  0  0  0  0  0  0  0  0  0  0  0
   17.1952   40.1973   -0.4383 H   0  0  0  0  0  0  0  0  0  0  0  0
   17.5581   42.5486   -1.2505 H   0  0  0  0  0  0  0  0  0  0  0  0
   17.7721   43.0652    0.4274 H   0  0  0  0  0  0  0  0  0  0  0  0
    1.6442   39.5054   -0.1645 H   0  0  0  0  0  0  0  0  0  0  0  0
    1.9633   40.8101    0.9867 H   0  0  0  0  0  0  0  0  0  0  0  0
    1.9223   41.1521   -0.7480 H   0  0  0  0  0  0  0  0  0  0  0  0
    3.8714   46.5008    0.4463 H   0  0  0  0  0  0  0  0  0  0  0  0
    4.8118   47.9814    0.6765 H   0  0  0  0  0  0  0  0  0  0  0  0
    4.6615   47.2703   -0.9364 H   0  0  0  0  0  0  0  0  0  0  0  0
   12.0303   30.3042    0.6549 H   0  0  0  0  0  0  0  0  0  0  0  0
   10.3144   30.7195    0.5435 H   0  0  0  0  0  0  0  0  0  0  0  0
   11.3074   30.6613   -0.9194 H   0  0  0  0  0  0  0  0  0  0  0  0
   21.7634   41.0604    0.6518 H   0  0  0  0  0  0  0  0  0  0  0  0
   21.4602   40.2082   -0.8684 H   0  0  0  0  0  0  0  0  0  0  0  0
   21.4086   39.3273    0.6649 H   0  0  0  0  0  0  0  0  0  0  0  0
  1  2  1  0  0  0  0
  1  3  4  0  0  0  0
  1  4  4  0  0  0  0
  2  5  2  0  0  0  0
  2  6  1  0  0  0  0
  3  7  4  0  0  0  0
  4  8  4  0  0  0  0
  5  9  1  0  0  0  0
  5  8  1  0  0  0  0
  6 10  1  0  0  0  0
  7 11  4  0  0  0  0
  7 12  1  0  0  0  0
  8 13  4  0  0  0  0
 10 14  1  0  0  0  0
 11 15  4  0  0  0  0
 11 16  1  0  0  0  0
 12 17  1  0  0  0  0
 13 18  4  0  0  0  0
 14 19  1  0  0  0  0
 14 20  2  0  0  0  0
 15 21  1  0  0  0  0
 15 17  4  0  0  0  0
 16 22  1  0  0  0  0
 17 23  4  0  0  0  0
 18 24  4  0  0  0  0
 18 25  1  0  0  0  0
 22 26  1  0  0  0  0
 23 27  4  0  0  0  0
 24 28  4  0  0  0  0
 24 29  1  0  0  0  0
 25 30  1  0  0  0  0
 26 31  1  0  0  0  0
 26 32  2  0  0  0  0
 27 33  4  0  0  0  0
 27 34  1  0  0  0  0
 28 35  1  0  0  0  0
 28 30  4  0  0  0  0
 29 36  1  0  0  0  0
 30 37  4  0  0  0  0
 33 38  4  0  0  0  0
 34 39  2  0  0  0  0
 34 40  1  0  0  0  0
 36 41  1  0  0  0  0
 37 38  4  0  0  0  0
 38 39  1  0  0  0  0
 39 42  1  0  0  0  0
 41 43  1  0  0  0  0
 41 44  2  0  0  0  0
 42 45  1  0  0  0  0
 45 46  1  0  0  0  0
 46 47  1  0  0  0  0
 46 48  2  0  0  0  0
 12 53  1  0  0  0  0
 19 49  1  0  0  0  0
 25 54  1  0  0  0  0
 31 50  1  0  0  0  0
 43 51  1  0  0  0  0
 47 52  1  0  0  0  0
  3 55  1  0  0  0  0
  6 56  1  0  0  0  0
  6 57  1  0  0  0  0
  9 58  1  0  0  0  0
  9 59  1  0  0  0  0
  9 60  1  0  0  0  0
 10 61  1  0  0  0  0
 10 62  1  0  0  0  0
 13 63  1  0  0  0  0
 16 64  1  0  0  0  0
 16 65  1  0  0  0  0
 21 66  1  0  0  0  0
 21 67  1  0  0  0  0
 21 68  1  0  0  0  0
 22 69  1  0  0  0  0
 22 70  1  0  0  0  0
 23 71  1  0  0  0  0
 29 72  1  0  0  0  0
 29 73  1  0  0  0  0
 35 74  1  0  0  0  0
 35 75  1  0  0  0  0
 35 76  1  0  0  0  0
 36 77  1  0  0  0  0
 36 78  1  0  0  0  0
 37 79  1  0  0  0  0
 40 80  1  0  0  0  0
 40 81  1  0  0  0  0
 40 82  1  0  0  0  0
 42 83  1  0  0  0  0
 42 84  1  0  0  0  0
 45 85  1  0  0  0  0
 45 86  1  0  0  0  0
 49 87  1  0  0  0  0
 49 88  1  0  0  0  0
 49 89  1  0  0  0  0
 50 90  1  0  0  0  0
 50 91  1  0  0  0  0
 50 92  1  0  0  0  0
 51 93  1  0  0  0  0
 51 94  1  0  0  0  0
 51 95  1  0  0  0  0
 52 96  1  0  0  0  0
 52 97  1  0  0  0  0
 52 98  1  0  0  0  0
M  END
>  <Alias name>
Coproporphyrin I tetramethylester

>  <deltaH(c)>   kJ/mol
-20871

$$$$
Octaethylporphyrin
  ChemBrain IXL

 86 90  0  0  0  0  0  0  0  0  1 V2000
    8.8735   33.2756    0.1168 C   0  0  0  0  0  0  0  0  0  0  0  0
    7.6861   33.1038    0.1092 C   0  0  0  0  0  0  0  0  0  0  0  0
    7.4267   31.8091    0.0545 C   0  0  0  0  0  0  0  0  0  0  0  0
    8.5579   31.1742    0.0277 N   0  0  0  0  0  0  0  0  0  0  0  0
    9.4846   32.0660    0.0655 C   0  0  0  0  0  0  0  0  0  0  0  0
    6.1228   31.3183    0.0341 C   0  0  0  0  0  0  0  0  0  0  0  0
    6.0522   27.8647   -0.1075 C   0  0  0  0  0  0  0  0  0  0  0  0
    4.7584   28.1732   -0.0999 C   0  0  0  0  0  0  0  0  0  0  0  0
    4.6641   29.4643   -0.0491 C   0  0  0  0  0  0  0  0  0  0  0  0
    5.8563   29.9566   -0.0219 C   0  0  0  0  0  0  0  0  0  0  0  0
    6.7029   28.9693   -0.0562 N   0  0  0  0  0  0  0  0  0  0  0  0
    6.6198   26.5625   -0.1641 C   0  0  0  0  0  0  0  0  0  0  0  0
    8.0320   26.3581   -0.1711 C   0  0  0  0  0  0  0  0  0  0  0  0
    8.6533   25.1302   -0.2191 C   0  0  0  0  0  0  0  0  0  0  0  0
    9.8447   25.3047   -0.2127 C   0  0  0  0  0  0  0  0  0  0  0  0
   10.1062   26.6164   -0.1602 C   0  0  0  0  0  0  0  0  0  0  0  0
    8.9660   27.2539   -0.1354 N   0  0  0  0  0  0  0  0  0  0  0  0
   11.4222   27.1207   -0.1388 C   0  0  0  0  0  0  0  0  0  0  0  0
   11.6892   28.4985   -0.0828 C   0  0  0  0  0  0  0  0  0  0  0  0
   12.8841   29.0420   -0.0661 C   0  0  0  0  0  0  0  0  0  0  0  0
   12.7272   30.3406   -0.0131 C   0  0  0  0  0  0  0  0  0  0  0  0
   11.4463   30.5917    0.0033 C   0  0  0  0  0  0  0  0  0  0  0  0
   10.8214   29.4582   -0.0392 N   0  0  0  0  0  0  0  0  0  0  0  0
   10.8807   31.8761    0.0574 C   0  0  0  0  0  0  0  0  0  0  0  0
    9.5223   34.6394    0.1749 C   0  0  0  0  0  0  0  0  0  0  0  0
   11.0637   34.5341    0.1822 C   0  0  0  0  0  0  0  0  0  0  0  0
    6.6856   34.1704    0.1521 C   0  0  0  0  0  0  0  0  0  0  0  0
    5.8516   34.1279   -1.1334 C   0  0  0  0  0  0  0  0  0  0  0  0
    3.4215   30.2455   -0.0247 C   0  0  0  0  0  0  0  0  0  0  0  0
    2.5622   29.7953    1.1654 C   0  0  0  0  0  0  0  0  0  0  0  0
    3.5697   27.2430   -0.1312 C   0  0  0  0  0  0  0  0  0  0  0  0
    3.8350   26.0306   -1.0534 C   0  0  0  0  0  0  0  0  0  0  0  0
    8.0117   23.7440   -0.2731 C   0  0  0  0  0  0  0  0  0  0  0  0
    6.4692   23.8165   -0.1922 C   0  0  0  0  0  0  0  0  0  0  0  0
   10.8469   24.2252   -0.2557 C   0  0  0  0  0  0  0  0  0  0  0  0
   11.5261   24.1099    1.1158 C   0  0  0  0  0  0  0  0  0  0  0  0
   14.2106   28.3131   -0.1019 C   0  0  0  0  0  0  0  0  0  0  0  0
   13.9975   26.7714   -0.0440 C   0  0  0  0  0  0  0  0  0  0  0  0
   13.8110   31.3629    0.0213 C   0  0  0  0  0  0  0  0  0  0  0  0
   15.1680   30.6900    0.3283 C   0  0  0  0  0  0  0  0  0  0  0  0
    7.7080   29.0552   -0.0404 H   0  0  0  0  0  0  0  0  0  0  0  0
    9.8194   29.3417   -0.0374 H   0  0  0  0  0  0  0  0  0  0  0  0
    5.2981   32.0149    0.0624 H   0  0  0  0  0  0  0  0  0  0  0  0
    5.9602   25.6994   -0.2028 H   0  0  0  0  0  0  0  0  0  0  0  0
   12.2507   26.4239   -0.1664 H   0  0  0  0  0  0  0  0  0  0  0  0
   11.5344   32.7400    0.0936 H   0  0  0  0  0  0  0  0  0  0  0  0
    9.2110   35.2167   -0.6879 H   0  0  0  0  0  0  0  0  0  0  0  0
    9.1980   35.1477    1.0756 H   0  0  0  0  0  0  0  0  0  0  0  0
   11.4896   35.5351    0.2324 H   0  0  0  0  0  0  0  0  0  0  0  0
   11.3994   34.0476   -0.7224 H   0  0  0  0  0  0  0  0  0  0  0  0
   11.3854   33.9649    1.0425 H   0  0  0  0  0  0  0  0  0  0  0  0
    6.0413   34.0269    1.0092 H   0  0  0  0  0  0  0  0  0  0  0  0
    7.1843   35.1291    0.2295 H   0  0  0  0  0  0  0  0  0  0  0  0
    6.5102   34.1870   -1.9920 H   0  0  0  0  0  0  0  0  0  0  0  0
    5.2939   33.2007   -1.1698 H   0  0  0  0  0  0  0  0  0  0  0  0
    5.1660   34.9633   -1.1458 H   0  0  0  0  0  0  0  0  0  0  0  0
    3.6609   31.2968    0.0792 H   0  0  0  0  0  0  0  0  0  0  0  0
    2.8770   30.0881   -0.9466 H   0  0  0  0  0  0  0  0  0  0  0  0
    2.3036   28.7506    1.0483 H   0  0  0  0  0  0  0  0  0  0  0  0
    3.1209   29.9284    2.0840 H   0  0  0  0  0  0  0  0  0  0  0  0
    1.6592   30.3894    1.2026 H   0  0  0  0  0  0  0  0  0  0  0  0
    2.7059   27.7866   -0.5041 H   0  0  0  0  0  0  0  0  0  0  0  0
    3.3613   26.8922    0.8701 H   0  0  0  0  0  0  0  0  0  0  0  0
    4.2981   26.3651   -1.9713 H   0  0  0  0  0  0  0  0  0  0  0  0
    2.8902   25.5415   -1.2835 H   0  0  0  0  0  0  0  0  0  0  0  0
    4.4875   25.3302   -0.5516 H   0  0  0  0  0  0  0  0  0  0  0  0
    8.3798   23.1512    0.5583 H   0  0  0  0  0  0  0  0  0  0  0  0
    8.2933   23.2589   -1.2017 H   0  0  0  0  0  0  0  0  0  0  0  0
    6.0641   22.8036   -0.1799 H   0  0  0  0  0  0  0  0  0  0  0  0
    6.1755   24.3292    0.7113 H   0  0  0  0  0  0  0  0  0  0  0  0
    6.0843   24.3440   -1.0523 H   0  0  0  0  0  0  0  0  0  0  0  0
   11.5876   24.4486   -1.0111 H   0  0  0  0  0  0  0  0  0  0  0  0
   10.3565   23.2871   -0.4956 H   0  0  0  0  0  0  0  0  0  0  0  0
   10.7786   23.8988    1.8716 H   0  0  0  0  0  0  0  0  0  0  0  0
   12.0230   25.0420    1.3501 H   0  0  0  0  0  0  0  0  0  0  0  0
   12.2524   23.3085    1.0924 H   0  0  0  0  0  0  0  0  0  0  0  0
   14.8106   28.6201    0.7463 H   0  0  0  0  0  0  0  0  0  0  0  0
   14.7328   28.5648   -1.0169 H   0  0  0  0  0  0  0  0  0  0  0  0
   14.9652   26.2753    0.0027 H   0  0  0  0  0  0  0  0  0  0  0  0
   13.4215   26.5155    0.8356 H   0  0  0  0  0  0  0  0  0  0  0  0
   13.4698   26.4430   -0.9304 H   0  0  0  0  0  0  0  0  0  0  0  0
   13.8664   31.8597   -0.9389 H   0  0  0  0  0  0  0  0  0  0  0  0
   13.5911   32.0925    0.7906 H   0  0  0  0  0  0  0  0  0  0  0  0
   15.9407   31.4495    0.3886 H   0  0  0  0  0  0  0  0  0  0  0  0
   15.4122   29.9902   -0.4605 H   0  0  0  0  0  0  0  0  0  0  0  0
   15.1064   30.1639    1.2724 H   0  0  0  0  0  0  0  0  0  0  0  0
  1  2  2  0  0  0  0
  2  3  1  0  0  0  0
  3  4  4  0  0  0  0
  4  5  4  0  0  0  0
  5  1  1  0  0  0  0
  7  8  4  0  0  0  0
  8  9  4  0  0  0  0
  9 10  4  0  0  0  0
 10 11  1  0  0  0  0
 11  7  1  0  0  0  0
 12 13  4  0  0  0  0
 13 14  1  0  0  0  0
 14 15  2  0  0  0  0
 15 16  1  0  0  0  0
 16 17  4  0  0  0  0
 17 13  4  0  0  0  0
 16 18  4  0  0  0  0
 18 19  4  0  0  0  0
 19 20  4  0  0  0  0
 20 21  4  0  0  0  0
 21 22  4  0  0  0  0
 22 23  1  0  0  0  0
 23 19  1  0  0  0  0
 24  5  4  0  0  0  0
  6  3  4  0  0  0  0
 22 24  4  0  0  0  0
 10  6  4  0  0  0  0
  7 12  4  0  0  0  0
  1 25  1  0  0  0  0
 25 26  1  0  0  0  0
  2 27  1  0  0  0  0
 27 28  1  0  0  0  0
  9 29  1  0  0  0  0
 29 30  1  0  0  0  0
  8 31  1  0  0  0  0
 31 32  1  0  0  0  0
 14 33  1  0  0  0  0
 33 34  1  0  0  0  0
 15 35  1  0  0  0  0
 35 36  1  0  0  0  0
 20 37  1  0  0  0  0
 37 38  1  0  0  0  0
 21 39  1  0  0  0  0
 39 40  1  0  0  0  0
 11 41  1  0  0  0  0
 23 42  1  0  0  0  0
  6 43  1  0  0  0  0
 12 44  1  0  0  0  0
 18 45  1  0  0  0  0
 24 46  1  0  0  0  0
 25 47  1  0  0  0  0
 25 48  1  0  0  0  0
 26 49  1  0  0  0  0
 26 50  1  0  0  0  0
 26 51  1  0  0  0  0
 27 52  1  0  0  0  0
 27 53  1  0  0  0  0
 28 54  1  0  0  0  0
 28 55  1  0  0  0  0
 28 56  1  0  0  0  0
 29 57  1  0  0  0  0
 29 58  1  0  0  0  0
 30 59  1  0  0  0  0
 30 60  1  0  0  0  0
 30 61  1  0  0  0  0
 31 62  1  0  0  0  0
 31 63  1  0  0  0  0
 32 64  1  0  0  0  0
 32 65  1  0  0  0  0
 32 66  1  0  0  0  0
 33 67  1  0  0  0  0
 33 68  1  0  0  0  0
 34 69  1  0  0  0  0
 34 70  1  0  0  0  0
 34 71  1  0  0  0  0
 35 72  1  0  0  0  0
 35 73  1  0  0  0  0
 36 74  1  0  0  0  0
 36 75  1  0  0  0  0
 36 76  1  0  0  0  0
 37 77  1  0  0  0  0
 37 78  1  0  0  0  0
 38 79  1  0  0  0  0
 38 80  1  0  0  0  0
 38 81  1  0  0  0  0
 39 82  1  0  0  0  0
 39 83  1  0  0  0  0
 40 84  1  0  0  0  0
 40 85  1  0  0  0  0
 40 86  1  0  0  0  0
M  END
>  <Alias name>
Octaethylporphyrin

>  <deltaH(c)>   kJ/mol
-20587

$$$$
11-Decylheneicosane
  ChemBrain IXL

 95 94  0  0  0  0  0  0  0  0  1 V2000
   27.7372   56.2783    0.0000 C   0  0  0  0  0  0  0  0  0  0  0  0
   26.4739   56.3584    0.8789 C   0  0  0  0  0  0  0  0  0  0  0  0
   25.2204   56.2667   -0.0132 C   0  0  0  0  0  0  0  0  0  0  0  0
   23.9570   56.3463    0.8659 C   0  0  0  0  0  0  0  0  0  0  0  0
   22.7036   56.2539   -0.0260 C   0  0  0  0  0  0  0  0  0  0  0  0
   21.4403   56.3322    0.8532 C   0  0  0  0  0  0  0  0  0  0  0  0
   20.1869   56.2382   -0.0385 C   0  0  0  0  0  0  0  0  0  0  0  0
   18.9237   56.3143    0.8409 C   0  0  0  0  0  0  0  0  0  0  0  0
   17.6705   56.2177   -0.0505 C   0  0  0  0  0  0  0  0  0  0  0  0
   16.4066   56.2906    0.8307 C   0  0  0  0  0  0  0  0  0  0  0  0
   15.1453   56.2148   -0.0601 C   0  0  0  0  0  0  0  0  0  0  0  0
   13.8849   56.2942    0.8314 C   0  0  0  0  0  0  0  0  0  0  0  0
   12.6202   56.2238   -0.0488 C   0  0  0  0  0  0  0  0  0  0  0  0
   11.3678   56.3231    0.8434 C   0  0  0  0  0  0  0  0  0  0  0  0
   10.1039   56.2487   -0.0350 C   0  0  0  0  0  0  0  0  0  0  0  0
    8.8513   56.3448    0.8577 C   0  0  0  0  0  0  0  0  0  0  0  0
    7.5872   56.2676   -0.0206 C   0  0  0  0  0  0  0  0  0  0  0  0
    6.3346   56.3617    0.8723 C   0  0  0  0  0  0  0  0  0  0  0  0
    5.0705   56.2829   -0.0058 C   0  0  0  0  0  0  0  0  0  0  0  0
    3.8178   56.3762    0.8873 C   0  0  0  0  0  0  0  0  0  0  0  0
    2.5537   56.2968    0.0094 C   0  0  0  0  0  0  0  0  0  0  0  0
   15.1431   54.8836   -0.8550 C   0  0  0  0  0  0  0  0  0  0  0  0
   15.1407   53.6884    0.1222 C   0  0  0  0  0  0  0  0  0  0  0  0
   15.1377   52.3720   -0.6784 C   0  0  0  0  0  0  0  0  0  0  0  0
   15.1344   51.1782    0.2961 C   0  0  0  0  0  0  0  0  0  0  0  0
   15.1307   49.8614   -0.5045 C   0  0  0  0  0  0  0  0  0  0  0  0
   15.1268   48.6676    0.4700 C   0  0  0  0  0  0  0  0  0  0  0  0
   15.1227   47.3508   -0.3306 C   0  0  0  0  0  0  0  0  0  0  0  0
   15.1185   46.1569    0.6440 C   0  0  0  0  0  0  0  0  0  0  0  0
   15.1143   44.8400   -0.1566 C   0  0  0  0  0  0  0  0  0  0  0  0
   15.1099   43.6462    0.8178 C   0  0  0  0  0  0  0  0  0  0  0  0
   27.7372   57.0981   -0.7077 H   0  0  0  0  0  0  0  0  0  0  0  0
   27.7444   55.3378   -0.5369 H   0  0  0  0  0  0  0  0  0  0  0  0
   28.6178   56.3428    0.6270 H   0  0  0  0  0  0  0  0  0  0  0  0
   26.4668   57.2989    1.4158 H   0  0  0  0  0  0  0  0  0  0  0  0
   26.4741   55.5387    1.5866 H   0  0  0  0  0  0  0  0  0  0  0  0
   25.2276   55.3263   -0.5503 H   0  0  0  0  0  0  0  0  0  0  0  0
   25.2201   57.0866   -0.7207 H   0  0  0  0  0  0  0  0  0  0  0  0
   23.9495   57.2868    1.4028 H   0  0  0  0  0  0  0  0  0  0  0  0
   23.9576   55.5266    1.5737 H   0  0  0  0  0  0  0  0  0  0  0  0
   22.7116   55.3137   -0.5634 H   0  0  0  0  0  0  0  0  0  0  0  0
   22.7026   57.0740   -0.7333 H   0  0  0  0  0  0  0  0  0  0  0  0
   21.4318   57.2728    1.3900 H   0  0  0  0  0  0  0  0  0  0  0  0
   21.4419   55.5126    1.5611 H   0  0  0  0  0  0  0  0  0  0  0  0
   20.1963   55.2982   -0.5763 H   0  0  0  0  0  0  0  0  0  0  0  0
   20.1845   57.0586   -0.7456 H   0  0  0  0  0  0  0  0  0  0  0  0
   18.9134   57.2549    1.3776 H   0  0  0  0  0  0  0  0  0  0  0  0
   18.9270   55.4947    1.5489 H   0  0  0  0  0  0  0  0  0  0  0  0
   17.6829   55.2786   -0.5881 H   0  0  0  0  0  0  0  0  0  0  0  0
   17.6660   57.0384   -0.7571 H   0  0  0  0  0  0  0  0  0  0  0  0
   16.4038   57.2249    1.3783 H   0  0  0  0  0  0  0  0  0  0  0  0
   16.4059   55.4644    1.5296 H   0  0  0  0  0  0  0  0  0  0  0  0
   15.1463   57.0462   -0.7540 H   0  0  0  0  0  0  0  0  0  0  0  0
   13.8840   55.4685    1.5310 H   0  0  0  0  0  0  0  0  0  0  0  0
   13.8903   57.2288    1.3785 H   0  0  0  0  0  0  0  0  0  0  0  0
   12.6259   57.0443   -0.7556 H   0  0  0  0  0  0  0  0  0  0  0  0
   12.6055   55.2846   -0.5862 H   0  0  0  0  0  0  0  0  0  0  0  0
   11.3637   55.5040    1.5519 H   0  0  0  0  0  0  0  0  0  0  0  0
   11.3802   57.2640    1.3795 H   0  0  0  0  0  0  0  0  0  0  0  0
   10.1070   57.0688   -0.7423 H   0  0  0  0  0  0  0  0  0  0  0  0
   10.0927   55.3085   -0.5724 H   0  0  0  0  0  0  0  0  0  0  0  0
    8.8492   55.5256    1.5660 H   0  0  0  0  0  0  0  0  0  0  0  0
    8.8614   57.2857    1.3939 H   0  0  0  0  0  0  0  0  0  0  0  0
    7.5886   57.0874   -0.7282 H   0  0  0  0  0  0  0  0  0  0  0  0
    7.5778   55.3272   -0.5576 H   0  0  0  0  0  0  0  0  0  0  0  0
    6.3338   55.5424    1.5805 H   0  0  0  0  0  0  0  0  0  0  0  0
    6.3435   57.3025    1.4087 H   0  0  0  0  0  0  0  0  0  0  0  0
    5.0710   57.1024   -0.7137 H   0  0  0  0  0  0  0  0  0  0  0  0
    5.0619   55.3422   -0.5425 H   0  0  0  0  0  0  0  0  0  0  0  0
    3.8174   55.5568    1.5954 H   0  0  0  0  0  0  0  0  0  0  0  0
    3.8261   57.3169    1.4237 H   0  0  0  0  0  0  0  0  0  0  0  0
    2.5452   55.3560   -0.5271 H   0  0  0  0  0  0  0  0  0  0  0  0
    1.6737   56.3624    0.6371 H   0  0  0  0  0  0  0  0  0  0  0  0
    2.5539   57.1162   -0.6987 H   0  0  0  0  0  0  0  0  0  0  0  0
   16.0258   54.8357   -1.4791 H   0  0  0  0  0  0  0  0  0  0  0  0
   14.2606   54.8389   -1.4795 H   0  0  0  0  0  0  0  0  0  0  0  0
   14.2571   53.7325    0.7454 H   0  0  0  0  0  0  0  0  0  0  0  0
   16.0246   53.7287    0.7453 H   0  0  0  0  0  0  0  0  0  0  0  0
   16.0221   52.3267   -1.3018 H   0  0  0  0  0  0  0  0  0  0  0  0
   14.2535   52.3310   -1.3024 H   0  0  0  0  0  0  0  0  0  0  0  0
   14.2502   51.2239    0.9198 H   0  0  0  0  0  0  0  0  0  0  0  0
   16.0187   51.2189    0.9199 H   0  0  0  0  0  0  0  0  0  0  0  0
   16.0151   49.8156   -1.1280 H   0  0  0  0  0  0  0  0  0  0  0  0
   14.2465   49.8209   -1.1286 H   0  0  0  0  0  0  0  0  0  0  0  0
   14.2426   48.7136    1.0936 H   0  0  0  0  0  0  0  0  0  0  0  0
   16.0111   48.7080    1.0939 H   0  0  0  0  0  0  0  0  0  0  0  0
   16.0071   47.3046   -0.9541 H   0  0  0  0  0  0  0  0  0  0  0  0
   14.2385   47.3104   -0.9547 H   0  0  0  0  0  0  0  0  0  0  0  0
   14.2342   46.2031    1.2675 H   0  0  0  0  0  0  0  0  0  0  0  0
   16.0027   46.1972    1.2680 H   0  0  0  0  0  0  0  0  0  0  0  0
   15.9986   44.7937   -0.7801 H   0  0  0  0  0  0  0  0  0  0  0  0
   14.2301   44.7997   -0.7807 H   0  0  0  0  0  0  0  0  0  0  0  0
   15.9941   43.6863    1.4418 H   0  0  0  0  0  0  0  0  0  0  0  0
   15.1070   42.7210    0.2550 H   0  0  0  0  0  0  0  0  0  0  0  0
   14.2256   43.6923    1.4413 H   0  0  0  0  0  0  0  0  0  0  0  0
  1  2  1  0  0  0  0
  2  3  1  0  0  0  0
  3  4  1  0  0  0  0
  4  5  1  0  0  0  0
  5  6  1  0  0  0  0
  6  7  1  0  0  0  0
  7  8  1  0  0  0  0
  8  9  1  0  0  0  0
  9 10  1  0  0  0  0
 10 11  1  0  0  0  0
 11 12  1  0  0  0  0
 12 13  1  0  0  0  0
 13 14  1  0  0  0  0
 14 15  1  0  0  0  0
 15 16  1  0  0  0  0
 16 17  1  0  0  0  0
 17 18  1  0  0  0  0
 18 19  1  0  0  0  0
 19 20  1  0  0  0  0
 20 21  1  0  0  0  0
 11 22  1  0  0  0  0
 22 23  1  0  0  0  0
 23 24  1  0  0  0  0
 24 25  1  0  0  0  0
 25 26  1  0  0  0  0
 26 27  1  0  0  0  0
 27 28  1  0  0  0  0
 28 29  1  0  0  0  0
 29 30  1  0  0  0  0
 30 31  1  0  0  0  0
  1 32  1  0  0  0  0
  1 33  1  0  0  0  0
  1 34  1  0  0  0  0
  2 35  1  0  0  0  0
  2 36  1  0  0  0  0
  3 37  1  0  0  0  0
  3 38  1  0  0  0  0
  4 39  1  0  0  0  0
  4 40  1  0  0  0  0
  5 41  1  0  0  0  0
  5 42  1  0  0  0  0
  6 43  1  0  0  0  0
  6 44  1  0  0  0  0
  7 45  1  0  0  0  0
  7 46  1  0  0  0  0
  8 47  1  0  0  0  0
  8 48  1  0  0  0  0
  9 49  1  0  0  0  0
  9 50  1  0  0  0  0
 10 51  1  0  0  0  0
 10 52  1  0  0  0  0
 11 53  1  0  0  0  0
 12 54  1  0  0  0  0
 12 55  1  0  0  0  0
 13 56  1  0  0  0  0
 13 57  1  0  0  0  0
 14 58  1  0  0  0  0
 14 59  1  0  0  0  0
 15 60  1  0  0  0  0
 15 61  1  0  0  0  0
 16 62  1  0  0  0  0
 16 63  1  0  0  0  0
 17 64  1  0  0  0  0
 17 65  1  0  0  0  0
 18 66  1  0  0  0  0
 18 67  1  0  0  0  0
 19 68  1  0  0  0  0
 19 69  1  0  0  0  0
 20 70  1  0  0  0  0
 20 71  1  0  0  0  0
 21 72  1  0  0  0  0
 21 73  1  0  0  0  0
 21 74  1  0  0  0  0
 22 75  1  0  0  0  0
 22 76  1  0  0  0  0
 23 77  1  0  0  0  0
 23 78  1  0  0  0  0
 24 79  1  0  0  0  0
 24 80  1  0  0  0  0
 25 81  1  0  0  0  0
 25 82  1  0  0  0  0
 26 83  1  0  0  0  0
 26 84  1  0  0  0  0
 27 85  1  0  0  0  0
 27 86  1  0  0  0  0
 28 87  1  0  0  0  0
 28 88  1  0  0  0  0
 29 89  1  0  0  0  0
 29 90  1  0  0  0  0
 30 91  1  0  0  0  0
 30 92  1  0  0  0  0
 31 93  1  0  0  0  0
 31 94  1  0  0  0  0
 31 95  1  0  0  0  0
M  END
>  <Alias name>
11-Decylheneicosane

>  <deltaH(c)>   kJ/mol
-20503

$$$$
Triacontane
  ChemBrain IXL

 92 91  0  0  0  0  0  0  0  0  1 V2000
    9.0881   58.7555    2.5362 C   0  0  0  0  0  0  0  0  0  0  0  0
    9.5138   57.2811    2.3950 C   0  0  0  0  0  0  0  0  0  0  0  0
   10.9276   57.2108    1.7857 C   0  0  0  0  0  0  0  0  0  0  0  0
   11.3545   55.7365    1.6464 C   0  0  0  0  0  0  0  0  0  0  0  0
   12.7689   55.6664    1.0386 C   0  0  0  0  0  0  0  0  0  0  0  0
   13.1971   54.1923    0.9017 C   0  0  0  0  0  0  0  0  0  0  0  0
   14.6124   54.1226    0.2958 C   0  0  0  0  0  0  0  0  0  0  0  0
   15.0420   52.6487    0.1616 C   0  0  0  0  0  0  0  0  0  0  0  0
   16.4582   52.5794   -0.4422 C   0  0  0  0  0  0  0  0  0  0  0  0
   16.8895   51.1057   -0.5735 C   0  0  0  0  0  0  0  0  0  0  0  0
   18.3066   51.0368   -1.1752 C   0  0  0  0  0  0  0  0  0  0  0  0
   18.7393   49.5633   -1.3037 C   0  0  0  0  0  0  0  0  0  0  0  0
   20.1573   49.4948   -1.9035 C   0  0  0  0  0  0  0  0  0  0  0  0
   20.5915   48.0215   -2.0294 C   0  0  0  0  0  0  0  0  0  0  0  0
   22.0102   47.9533   -2.6274 C   0  0  0  0  0  0  0  0  0  0  0  0
   22.4455   46.4801   -2.7513 C   0  0  0  0  0  0  0  0  0  0  0  0
   23.8647   46.4122   -3.3480 C   0  0  0  0  0  0  0  0  0  0  0  0
   24.3009   44.9392   -3.4703 C   0  0  0  0  0  0  0  0  0  0  0  0
   25.7205   44.8714   -4.0663 C   0  0  0  0  0  0  0  0  0  0  0  0
   26.1571   43.3984   -4.1875 C   0  0  0  0  0  0  0  0  0  0  0  0
   27.5769   43.3308   -4.7831 C   0  0  0  0  0  0  0  0  0  0  0  0
   28.0139   41.8577   -4.9040 C   0  0  0  0  0  0  0  0  0  0  0  0
   29.4336   41.7900   -5.4994 C   0  0  0  0  0  0  0  0  0  0  0  0
    7.6748   58.8261    3.1465 C   0  0  0  0  0  0  0  0  0  0  0  0
    7.2498   60.3006    3.2892 C   0  0  0  0  0  0  0  0  0  0  0  0
    5.8368   60.3714    3.9002 C   0  0  0  0  0  0  0  0  0  0  0  0
    5.4123   61.8459    4.0436 C   0  0  0  0  0  0  0  0  0  0  0  0
    3.9993   61.9168    4.6549 C   0  0  0  0  0  0  0  0  0  0  0  0
    3.5750   63.3915    4.7988 C   0  0  0  0  0  0  0  0  0  0  0  0
    2.1622   63.4625    5.4101 C   0  0  0  0  0  0  0  0  0  0  0  0
    9.7866   59.2726    3.1825 H   0  0  0  0  0  0  0  0  0  0  0  0
    9.0837   59.2251    1.5603 H   0  0  0  0  0  0  0  0  0  0  0  0
    8.8158   56.7642    1.7481 H   0  0  0  0  0  0  0  0  0  0  0  0
    9.5175   56.8115    3.3708 H   0  0  0  0  0  0  0  0  0  0  0  0
   11.6253   57.7289    2.4320 H   0  0  0  0  0  0  0  0  0  0  0  0
   10.9237   57.6793    0.8093 H   0  0  0  0  0  0  0  0  0  0  0  0
   10.6574   55.2184    0.9994 H   0  0  0  0  0  0  0  0  0  0  0  0
   11.3575   55.2678    2.6227 H   0  0  0  0  0  0  0  0  0  0  0  0
   13.4655   56.1860    1.6849 H   0  0  0  0  0  0  0  0  0  0  0  0
   12.7656   56.1337    0.0616 H   0  0  0  0  0  0  0  0  0  0  0  0
   12.5013   53.6728    0.2546 H   0  0  0  0  0  0  0  0  0  0  0  0
   13.1993   53.7249    1.8787 H   0  0  0  0  0  0  0  0  0  0  0  0
   15.3077   54.6438    0.9422 H   0  0  0  0  0  0  0  0  0  0  0  0
   14.6098   54.5884   -0.6819 H   0  0  0  0  0  0  0  0  0  0  0  0
   14.3476   52.1277   -0.4857 H   0  0  0  0  0  0  0  0  0  0  0  0
   15.0433   52.1827    1.1393 H   0  0  0  0  0  0  0  0  0  0  0  0
   17.1522   53.1023    0.2043 H   0  0  0  0  0  0  0  0  0  0  0  0
   16.4566   53.0437   -1.4207 H   0  0  0  0  0  0  0  0  0  0  0  0
   16.1964   50.5830   -1.2211 H   0  0  0  0  0  0  0  0  0  0  0  0
   16.8898   50.6412    0.4048 H   0  0  0  0  0  0  0  0  0  0  0  0
   18.9991   51.5613   -0.5286 H   0  0  0  0  0  0  0  0  0  0  0  0
   18.3059   51.4996   -2.1544 H   0  0  0  0  0  0  0  0  0  0  0  0
   18.0476   49.0390   -1.9514 H   0  0  0  0  0  0  0  0  0  0  0  0
   18.7388   49.1003   -0.3247 H   0  0  0  0  0  0  0  0  0  0  0  0
   20.8486   50.0207   -1.2566 H   0  0  0  0  0  0  0  0  0  0  0  0
   20.1576   49.9562   -2.8832 H   0  0  0  0  0  0  0  0  0  0  0  0
   19.9009   47.4957   -2.6771 H   0  0  0  0  0  0  0  0  0  0  0  0
   20.5902   47.5599   -1.0497 H   0  0  0  0  0  0  0  0  0  0  0  0
   22.7003   48.4804   -1.9804 H   0  0  0  0  0  0  0  0  0  0  0  0
   22.0112   48.4136   -3.6077 H   0  0  0  0  0  0  0  0  0  0  0  0
   21.7558   45.9531   -3.3990 H   0  0  0  0  0  0  0  0  0  0  0  0
   22.4437   46.0196   -1.7710 H   0  0  0  0  0  0  0  0  0  0  0  0
   24.5541   46.9402   -2.7008 H   0  0  0  0  0  0  0  0  0  0  0  0
   23.8663   46.8718   -4.3287 H   0  0  0  0  0  0  0  0  0  0  0  0
   23.6119   44.4112   -4.1179 H   0  0  0  0  0  0  0  0  0  0  0  0
   24.2988   44.4795   -2.4897 H   0  0  0  0  0  0  0  0  0  0  0  0
   26.4093   45.3999   -3.4189 H   0  0  0  0  0  0  0  0  0  0  0  0
   25.7225   45.3305   -5.0471 H   0  0  0  0  0  0  0  0  0  0  0  0
   25.4685   42.8699   -4.8351 H   0  0  0  0  0  0  0  0  0  0  0  0
   26.1549   42.9394   -3.2067 H   0  0  0  0  0  0  0  0  0  0  0  0
   28.2655   43.8596   -4.1357 H   0  0  0  0  0  0  0  0  0  0  0  0
   27.5791   43.7896   -5.7641 H   0  0  0  0  0  0  0  0  0  0  0  0
   27.3254   41.3289   -5.5514 H   0  0  0  0  0  0  0  0  0  0  0  0
   28.0117   41.3989   -3.9230 H   0  0  0  0  0  0  0  0  0  0  0  0
   30.1222   42.3188   -4.8520 H   0  0  0  0  0  0  0  0  0  0  0  0
   29.4359   42.2487   -6.4805 H   0  0  0  0  0  0  0  0  0  0  0  0
   29.7404   40.7549   -5.5842 H   0  0  0  0  0  0  0  0  0  0  0  0
    6.9760   58.3100    2.4998 H   0  0  0  0  0  0  0  0  0  0  0  0
    7.6789   58.3557    4.1220 H   0  0  0  0  0  0  0  0  0  0  0  0
    7.9488   60.8168    3.9356 H   0  0  0  0  0  0  0  0  0  0  0  0
    7.2452   60.7710    2.3137 H   0  0  0  0  0  0  0  0  0  0  0  0
    5.1376   59.8557    3.2535 H   0  0  0  0  0  0  0  0  0  0  0  0
    5.8412   59.9005    4.8754 H   0  0  0  0  0  0  0  0  0  0  0  0
    6.1115   62.3616    4.6902 H   0  0  0  0  0  0  0  0  0  0  0  0
    5.4077   62.3168    3.0683 H   0  0  0  0  0  0  0  0  0  0  0  0
    3.3000   61.4014    4.0083 H   0  0  0  0  0  0  0  0  0  0  0  0
    4.0039   61.4457    5.6301 H   0  0  0  0  0  0  0  0  0  0  0  0
    4.2743   63.9069    5.4454 H   0  0  0  0  0  0  0  0  0  0  0  0
    3.5704   63.8625    3.8237 H   0  0  0  0  0  0  0  0  0  0  0  0
    2.1667   62.9914    6.3853 H   0  0  0  0  0  0  0  0  0  0  0  0
    1.8643   64.4987    5.5111 H   0  0  0  0  0  0  0  0  0  0  0  0
    1.4628   62.9472    4.7635 H   0  0  0  0  0  0  0  0  0  0  0  0
  1  2  1  0  0  0  0
  2  3  1  0  0  0  0
  3  4  1  0  0  0  0
  4  5  1  0  0  0  0
  5  6  1  0  0  0  0
  6  7  1  0  0  0  0
  7  8  1  0  0  0  0
  8  9  1  0  0  0  0
  9 10  1  0  0  0  0
 10 11  1  0  0  0  0
 11 12  1  0  0  0  0
 12 13  1  0  0  0  0
 13 14  1  0  0  0  0
 14 15  1  0  0  0  0
 15 16  1  0  0  0  0
 16 17  1  0  0  0  0
 17 18  1  0  0  0  0
 18 19  1  0  0  0  0
 19 20  1  0  0  0  0
 20 21  1  0  0  0  0
 21 22  1  0  0  0  0
 22 23  1  0  0  0  0
  1 24  1  0  0  0  0
 24 25  1  0  0  0  0
 25 26  1  0  0  0  0
 26 27  1  0  0  0  0
 27 28  1  0  0  0  0
 28 29  1  0  0  0  0
 29 30  1  0  0  0  0
  1 31  1  0  0  0  0
  1 32  1  0  0  0  0
  2 33  1  0  0  0  0
  2 34  1  0  0  0  0
  3 35  1  0  0  0  0
  3 36  1  0  0  0  0
  4 37  1  0  0  0  0
  4 38  1  0  0  0  0
  5 39  1  0  0  0  0
  5 40  1  0  0  0  0
  6 41  1  0  0  0  0
  6 42  1  0  0  0  0
  7 43  1  0  0  0  0
  7 44  1  0  0  0  0
  8 45  1  0  0  0  0
  8 46  1  0  0  0  0
  9 47  1  0  0  0  0
  9 48  1  0  0  0  0
 10 49  1  0  0  0  0
 10 50  1  0  0  0  0
 11 51  1  0  0  0  0
 11 52  1  0  0  0  0
 12 53  1  0  0  0  0
 12 54  1  0  0  0  0
 13 55  1  0  0  0  0
 13 56  1  0  0  0  0
 14 57  1  0  0  0  0
 14 58  1  0  0  0  0
 15 59  1  0  0  0  0
 15 60  1  0  0  0  0
 16 61  1  0  0  0  0
 16 62  1  0  0  0  0
 17 63  1  0  0  0  0
 17 64  1  0  0  0  0
 18 65  1  0  0  0  0
 18 66  1  0  0  0  0
 19 67  1  0  0  0  0
 19 68  1  0  0  0  0
 20 69  1  0  0  0  0
 20 70  1  0  0  0  0
 21 71  1  0  0  0  0
 21 72  1  0  0  0  0
 22 73  1  0  0  0  0
 22 74  1  0  0  0  0
 23 75  1  0  0  0  0
 23 76  1  0  0  0  0
 23 77  1  0  0  0  0
 24 78  1  0  0  0  0
 24 79  1  0  0  0  0
 25 80  1  0  0  0  0
 25 81  1  0  0  0  0
 26 82  1  0  0  0  0
 26 83  1  0  0  0  0
 27 84  1  0  0  0  0
 27 85  1  0  0  0  0
 28 86  1  0  0  0  0
 28 87  1  0  0  0  0
 29 88  1  0  0  0  0
 29 89  1  0  0  0  0
 30 90  1  0  0  0  0
 30 91  1  0  0  0  0
 30 92  1  0  0  0  0
M  END
>  <Alias name>
Triacontane

>  <deltaH(c)>   kJ/mol
-19768.81

$$$$
1-Triacontene
  ChemBrain IXL

 90 89  0  0  0  0  0  0  0  0  1 V2000
   10.9429   68.0595    0.0000 C   0  0  0  0  0  0  0  0  0  0  0  0
   12.0610   66.9992    0.0103 C   0  0  0  0  0  0  0  0  0  0  0  0
   13.4333   67.7000   -0.0054 C   0  0  0  0  0  0  0  0  0  0  0  0
   14.5520   66.6404    0.0081 C   0  0  0  0  0  0  0  0  0  0  0  0
   15.9239   67.3420   -0.0089 C   0  0  0  0  0  0  0  0  0  0  0  0
   17.0433   66.2831    0.0086 C   0  0  0  0  0  0  0  0  0  0  0  0
   18.4148   66.9854   -0.0098 C   0  0  0  0  0  0  0  0  0  0  0  0
   19.5347   65.9271    0.0124 C   0  0  0  0  0  0  0  0  0  0  0  0
   20.9059   66.6301   -0.0075 C   0  0  0  0  0  0  0  0  0  0  0  0
   22.0263   65.5725    0.0203 C   0  0  0  0  0  0  0  0  0  0  0  0
   23.3972   66.2759   -0.0009 C   0  0  0  0  0  0  0  0  0  0  0  0
   24.5180   65.2189    0.0333 C   0  0  0  0  0  0  0  0  0  0  0  0
   25.8887   65.9227    0.0114 C   0  0  0  0  0  0  0  0  0  0  0  0
   27.0098   64.8662    0.0527 C   0  0  0  0  0  0  0  0  0  0  0  0
   28.3804   65.5704    0.0307 C   0  0  0  0  0  0  0  0  0  0  0  0
   29.5016   64.5143    0.0793 C   0  0  0  0  0  0  0  0  0  0  0  0
   30.8721   65.2188    0.0577 C   0  0  0  0  0  0  0  0  0  0  0  0
   31.9934   64.1631    0.1127 C   0  0  0  0  0  0  0  0  0  0  0  0
   33.3639   64.8677    0.0914 C   0  0  0  0  0  0  0  0  0  0  0  0
   34.4853   63.8123    0.1512 C   0  0  0  0  0  0  0  0  0  0  0  0
   35.8557   64.5170    0.1300 C   0  0  0  0  0  0  0  0  0  0  0  0
   36.9772   63.4617    0.1924 C   0  0  0  0  0  0  0  0  0  0  0  0
   38.3475   64.1662    0.1708 C   0  0  0  0  0  0  0  0  0  0  0  0
    9.5702   67.3595    0.0149 C   0  0  0  0  0  0  0  0  0  0  0  0
    8.4528   68.4206    0.0071 C   0  0  0  0  0  0  0  0  0  0  0  0
    7.0797   67.7213    0.0215 C   0  0  0  0  0  0  0  0  0  0  0  0
    5.9628   68.7829    0.0154 C   0  0  0  0  0  0  0  0  0  0  0  0
    4.5892   68.0841    0.0295 C   0  0  0  0  0  0  0  0  0  0  0  0
    3.5161   69.1041    0.0245 C   0  0  0  0  0  0  0  0  0  0  0  0
    2.2356   68.7263    0.0230 C   0  0  0  0  0  0  0  0  0  0  0  0
   11.0358   68.6904    0.8754 H   0  0  0  0  0  0  0  0  0  0  0  0
   11.0290   68.6662   -0.8930 H   0  0  0  0  0  0  0  0  0  0  0  0
   11.9680   66.3678   -0.8647 H   0  0  0  0  0  0  0  0  0  0  0  0
   11.9754   66.3930    0.9037 H   0  0  0  0  0  0  0  0  0  0  0  0
   13.5253   68.3331    0.8685 H   0  0  0  0  0  0  0  0  0  0  0  0
   13.5195   68.3046   -0.8998 H   0  0  0  0  0  0  0  0  0  0  0  0
   14.4598   66.0067   -0.8653 H   0  0  0  0  0  0  0  0  0  0  0  0
   14.4664   66.0365    0.9030 H   0  0  0  0  0  0  0  0  0  0  0  0
   16.0149   67.9777    0.8632 H   0  0  0  0  0  0  0  0  0  0  0  0
   16.0104   67.9440   -0.9050 H   0  0  0  0  0  0  0  0  0  0  0  0
   16.9519   65.6466   -0.8628 H   0  0  0  0  0  0  0  0  0  0  0  0
   16.9575   65.6820    0.9054 H   0  0  0  0  0  0  0  0  0  0  0  0
   18.5048   67.6243    0.8600 H   0  0  0  0  0  0  0  0  0  0  0  0
   18.5016   67.5842   -0.9080 H   0  0  0  0  0  0  0  0  0  0  0  0
   19.4443   65.2874   -0.8567 H   0  0  0  0  0  0  0  0  0  0  0  0
   19.4485   65.3293    0.9114 H   0  0  0  0  0  0  0  0  0  0  0  0
   20.9947   67.2727    0.8597 H   0  0  0  0  0  0  0  0  0  0  0  0
   20.9934   67.2252   -0.9081 H   0  0  0  0  0  0  0  0  0  0  0  0
   21.9372   64.9291   -0.8463 H   0  0  0  0  0  0  0  0  0  0  0  0
   21.9394   64.9783    0.9215 H   0  0  0  0  0  0  0  0  0  0  0  0
   23.4845   66.9225    0.8635 H   0  0  0  0  0  0  0  0  0  0  0  0
   23.4858   66.8669   -0.9041 H   0  0  0  0  0  0  0  0  0  0  0  0
   24.4306   64.5717   -0.8307 H   0  0  0  0  0  0  0  0  0  0  0  0
   24.4298   64.6285    0.9370 H   0  0  0  0  0  0  0  0  0  0  0  0
   25.9741   66.5733    0.8730 H   0  0  0  0  0  0  0  0  0  0  0  0
   25.9788   66.5096   -0.8944 H   0  0  0  0  0  0  0  0  0  0  0  0
   26.9245   64.2152   -0.8086 H   0  0  0  0  0  0  0  0  0  0  0  0
   26.9198   64.2798    0.9588 H   0  0  0  0  0  0  0  0  0  0  0  0
   28.4637   66.2248    0.8896 H   0  0  0  0  0  0  0  0  0  0  0  0
   28.4723   66.1532   -0.8774 H   0  0  0  0  0  0  0  0  0  0  0  0
   29.4185   63.8597   -0.7795 H   0  0  0  0  0  0  0  0  0  0  0  0
   29.4095   63.9318    0.9876 H   0  0  0  0  0  0  0  0  0  0  0  0
   30.9534   65.8765    0.9142 H   0  0  0  0  0  0  0  0  0  0  0  0
   30.9659   65.7981   -0.8525 H   0  0  0  0  0  0  0  0  0  0  0  0
   31.9124   63.5052   -0.7438 H   0  0  0  0  0  0  0  0  0  0  0  0
   31.8995   63.5839    1.0230 H   0  0  0  0  0  0  0  0  0  0  0  0
   33.4436   65.5278    0.9462 H   0  0  0  0  0  0  0  0  0  0  0  0
   33.4591   65.4445   -0.8203 H   0  0  0  0  0  0  0  0  0  0  0  0
   34.4055   63.1520   -0.7034 H   0  0  0  0  0  0  0  0  0  0  0  0
   34.3900   63.2358    1.0631 H   0  0  0  0  0  0  0  0  0  0  0  0
   35.9347   65.1786    0.9837 H   0  0  0  0  0  0  0  0  0  0  0  0
   35.9516   65.0922   -0.7826 H   0  0  0  0  0  0  0  0  0  0  0  0
   36.8981   62.7999   -0.6611 H   0  0  0  0  0  0  0  0  0  0  0  0
   36.8814   62.8867    1.1051 H   0  0  0  0  0  0  0  0  0  0  0  0
   38.4266   64.8282    1.0242 H   0  0  0  0  0  0  0  0  0  0  0  0
   38.4436   64.7409   -0.7421 H   0  0  0  0  0  0  0  0  0  0  0  0
   39.1354   63.4246    0.2150 H   0  0  0  0  0  0  0  0  0  0  0  0
    9.4765   66.7299   -0.8613 H   0  0  0  0  0  0  0  0  0  0  0  0
    9.4846   66.7516    0.9071 H   0  0  0  0  0  0  0  0  0  0  0  0
    8.5465   69.0498    0.8835 H   0  0  0  0  0  0  0  0  0  0  0  0
    8.5387   69.0288   -0.8849 H   0  0  0  0  0  0  0  0  0  0  0  0
    6.9854   67.0929   -0.8555 H   0  0  0  0  0  0  0  0  0  0  0  0
    6.9940   67.1123    0.9129 H   0  0  0  0  0  0  0  0  0  0  0  0
    6.0572   69.4112    0.8925 H   0  0  0  0  0  0  0  0  0  0  0  0
    6.0487   69.3921   -0.8760 H   0  0  0  0  0  0  0  0  0  0  0  0
    4.4946   67.4562   -0.8479 H   0  0  0  0  0  0  0  0  0  0  0  0
    4.5036   67.4745    0.9206 H   0  0  0  0  0  0  0  0  0  0  0  0
    3.7698   70.1571    0.0220 H   0  0  0  0  0  0  0  0  0  0  0  0
    1.9815   67.6734    0.0255 H   0  0  0  0  0  0  0  0  0  0  0  0
    1.4510   69.4726    0.0193 H   0  0  0  0  0  0  0  0  0  0  0  0
  1  2  1  0  0  0  0
  2  3  1  0  0  0  0
  3  4  1  0  0  0  0
  4  5  1  0  0  0  0
  5  6  1  0  0  0  0
  6  7  1  0  0  0  0
  7  8  1  0  0  0  0
  8  9  1  0  0  0  0
  9 10  1  0  0  0  0
 10 11  1  0  0  0  0
 11 12  1  0  0  0  0
 12 13  1  0  0  0  0
 13 14  1  0  0  0  0
 14 15  1  0  0  0  0
 15 16  1  0  0  0  0
 16 17  1  0  0  0  0
 17 18  1  0  0  0  0
 18 19  1  0  0  0  0
 19 20  1  0  0  0  0
 20 21  1  0  0  0  0
 21 22  1  0  0  0  0
 22 23  1  0  0  0  0
  1 24  1  0  0  0  0
 24 25  1  0  0  0  0
 25 26  1  0  0  0  0
 26 27  1  0  0  0  0
 27 28  1  0  0  0  0
 28 29  1  0  0  0  0
 29 30  2  0  0  0  0
  1 31  1  0  0  0  0
  1 32  1  0  0  0  0
  2 33  1  0  0  0  0
  2 34  1  0  0  0  0
  3 35  1  0  0  0  0
  3 36  1  0  0  0  0
  4 37  1  0  0  0  0
  4 38  1  0  0  0  0
  5 39  1  0  0  0  0
  5 40  1  0  0  0  0
  6 41  1  0  0  0  0
  6 42  1  0  0  0  0
  7 43  1  0  0  0  0
  7 44  1  0  0  0  0
  8 45  1  0  0  0  0
  8 46  1  0  0  0  0
  9 47  1  0  0  0  0
  9 48  1  0  0  0  0
 10 49  1  0  0  0  0
 10 50  1  0  0  0  0
 11 51  1  0  0  0  0
 11 52  1  0  0  0  0
 12 53  1  0  0  0  0
 12 54  1  0  0  0  0
 13 55  1  0  0  0  0
 13 56  1  0  0  0  0
 14 57  1  0  0  0  0
 14 58  1  0  0  0  0
 15 59  1  0  0  0  0
 15 60  1  0  0  0  0
 16 61  1  0  0  0  0
 16 62  1  0  0  0  0
 17 63  1  0  0  0  0
 17 64  1  0  0  0  0
 18 65  1  0  0  0  0
 18 66  1  0  0  0  0
 19 67  1  0  0  0  0
 19 68  1  0  0  0  0
 20 69  1  0  0  0  0
 20 70  1  0  0  0  0
 21 71  1  0  0  0  0
 21 72  1  0  0  0  0
 22 73  1  0  0  0  0
 22 74  1  0  0  0  0
 23 75  1  0  0  0  0
 23 76  1  0  0  0  0
 23 77  1  0  0  0  0
 24 78  1  0  0  0  0
 24 79  1  0  0  0  0
 25 80  1  0  0  0  0
 25 81  1  0  0  0  0
 26 82  1  0  0  0  0
 26 83  1  0  0  0  0
 27 84  1  0  0  0  0
 27 85  1  0  0  0  0
 28 86  1  0  0  0  0
 28 87  1  0  0  0  0
 29 88  1  0  0  0  0
 30 89  1  0  0  0  0
 30 90  1  0  0  0  0
M  END
>  <Alias name>
1-Triacontene

>  <deltaH(c)>   kJ/mol
-19632.22

$$$$
Nonacosane
  ChemBrain IXL

 89 88  0  0  0  0  0  0  0  0  1 V2000
    6.9372   48.7383    6.4036 C   0  0  0  0  0  0  0  0  0  0  0  0
    7.4531   47.3913    5.8608 C   0  0  0  0  0  0  0  0  0  0  0  0
    8.5242   47.6480    4.7829 C   0  0  0  0  0  0  0  0  0  0  0  0
    9.0409   46.3010    4.2410 C   0  0  0  0  0  0  0  0  0  0  0  0
   10.1134   46.5575    3.1644 C   0  0  0  0  0  0  0  0  0  0  0  0
   10.6312   45.2105    2.6239 C   0  0  0  0  0  0  0  0  0  0  0  0
   11.7054   45.4668    1.5490 C   0  0  0  0  0  0  0  0  0  0  0  0
   12.2247   44.1197    1.0100 C   0  0  0  0  0  0  0  0  0  0  0  0
   13.3010   44.3759   -0.0629 C   0  0  0  0  0  0  0  0  0  0  0  0
   13.8219   43.0287   -0.6002 C   0  0  0  0  0  0  0  0  0  0  0  0
   14.9002   43.2848   -1.6710 C   0  0  0  0  0  0  0  0  0  0  0  0
   15.4227   41.9375   -2.2065 C   0  0  0  0  0  0  0  0  0  0  0  0
   16.5031   42.1934   -3.2752 C   0  0  0  0  0  0  0  0  0  0  0  0
   17.0270   40.8460   -3.8091 C   0  0  0  0  0  0  0  0  0  0  0  0
   18.1093   41.1018   -4.8760 C   0  0  0  0  0  0  0  0  0  0  0  0
   18.6344   39.7544   -5.4086 C   0  0  0  0  0  0  0  0  0  0  0  0
   19.7181   40.0101   -6.4741 C   0  0  0  0  0  0  0  0  0  0  0  0
   20.2441   38.6626   -7.0057 C   0  0  0  0  0  0  0  0  0  0  0  0
   21.3288   38.9182   -8.0701 C   0  0  0  0  0  0  0  0  0  0  0  0
   21.8553   37.5707   -8.6011 C   0  0  0  0  0  0  0  0  0  0  0  0
   22.9406   37.8263   -9.6650 C   0  0  0  0  0  0  0  0  0  0  0  0
   23.4675   36.4785  -10.1960 C   0  0  0  0  0  0  0  0  0  0  0  0
   24.5550   36.7393  -11.2568 C   0  0  0  0  0  0  0  0  0  0  0  0
    5.8671   48.4816    7.4825 C   0  0  0  0  0  0  0  0  0  0  0  0
    5.3517   49.8285    8.0258 C   0  0  0  0  0  0  0  0  0  0  0  0
    4.2822   49.5717    9.1053 C   0  0  0  0  0  0  0  0  0  0  0  0
    3.7670   50.9186    9.6488 C   0  0  0  0  0  0  0  0  0  0  0  0
    2.6977   50.6619   10.7286 C   0  0  0  0  0  0  0  0  0  0  0  0
    2.1825   52.0086   11.2722 C   0  0  0  0  0  0  0  0  0  0  0  0
    7.7609   49.2922    6.8367 H   0  0  0  0  0  0  0  0  0  0  0  0
    6.5030   49.3114    5.5937 H   0  0  0  0  0  0  0  0  0  0  0  0
    6.6297   46.8377    5.4270 H   0  0  0  0  0  0  0  0  0  0  0  0
    7.8865   46.8180    6.6710 H   0  0  0  0  0  0  0  0  0  0  0  0
    9.3473   48.2022    5.2167 H   0  0  0  0  0  0  0  0  0  0  0  0
    8.0907   48.2208    3.9724 H   0  0  0  0  0  0  0  0  0  0  0  0
    8.2181   45.7472    3.8062 H   0  0  0  0  0  0  0  0  0  0  0  0
    9.4733   45.7278    5.0518 H   0  0  0  0  0  0  0  0  0  0  0  0
   10.9357   47.1121    3.5991 H   0  0  0  0  0  0  0  0  0  0  0  0
    9.6808   47.1299    2.3531 H   0  0  0  0  0  0  0  0  0  0  0  0
    9.8092   44.6564    2.1878 H   0  0  0  0  0  0  0  0  0  0  0  0
   11.0624   44.6376    3.4355 H   0  0  0  0  0  0  0  0  0  0  0  0
   12.5269   46.0220    1.9849 H   0  0  0  0  0  0  0  0  0  0  0  0
   11.2741   46.0386    0.7366 H   0  0  0  0  0  0  0  0  0  0  0  0
   11.4037   43.5652    0.5726 H   0  0  0  0  0  0  0  0  0  0  0  0
   12.6545   43.5473    1.8227 H   0  0  0  0  0  0  0  0  0  0  0  0
   14.1213   44.9316    0.3743 H   0  0  0  0  0  0  0  0  0  0  0  0
   12.8710   44.9472   -0.8764 H   0  0  0  0  0  0  0  0  0  0  0  0
   13.0019   42.4737   -1.0390 H   0  0  0  0  0  0  0  0  0  0  0  0
   14.2501   42.4569    0.2137 H   0  0  0  0  0  0  0  0  0  0  0  0
   15.7195   43.8410   -1.2323 H   0  0  0  0  0  0  0  0  0  0  0  0
   14.4718   43.8554   -2.4856 H   0  0  0  0  0  0  0  0  0  0  0  0
   14.6038   41.3819   -2.6467 H   0  0  0  0  0  0  0  0  0  0  0  0
   15.8495   41.3662   -1.3914 H   0  0  0  0  0  0  0  0  0  0  0  0
   17.3213   42.7500   -2.8352 H   0  0  0  0  0  0  0  0  0  0  0  0
   16.0761   42.7636   -4.0910 H   0  0  0  0  0  0  0  0  0  0  0  0
   16.2092   40.2900   -4.2505 H   0  0  0  0  0  0  0  0  0  0  0  0
   17.4526   40.2753   -2.9930 H   0  0  0  0  0  0  0  0  0  0  0  0
   18.9266   41.6587   -4.4348 H   0  0  0  0  0  0  0  0  0  0  0  0
   17.6836   41.6716   -5.6927 H   0  0  0  0  0  0  0  0  0  0  0  0
   17.8174   39.1979   -5.8510 H   0  0  0  0  0  0  0  0  0  0  0  0
   19.0590   39.1841   -4.5916 H   0  0  0  0  0  0  0  0  0  0  0  0
   20.5348   40.5672   -6.0318 H   0  0  0  0  0  0  0  0  0  0  0  0
   19.2935   40.5797   -7.2915 H   0  0  0  0  0  0  0  0  0  0  0  0
   19.4277   38.1058   -7.4487 H   0  0  0  0  0  0  0  0  0  0  0  0
   20.6680   38.0927   -6.1881 H   0  0  0  0  0  0  0  0  0  0  0  0
   22.1451   39.4754   -7.6271 H   0  0  0  0  0  0  0  0  0  0  0  0
   20.9049   39.4877   -8.8879 H   0  0  0  0  0  0  0  0  0  0  0  0
   21.0392   37.0137   -9.0445 H   0  0  0  0  0  0  0  0  0  0  0  0
   22.2788   37.0010   -7.7832 H   0  0  0  0  0  0  0  0  0  0  0  0
   23.7566   38.3834   -9.2216 H   0  0  0  0  0  0  0  0  0  0  0  0
   22.5172   38.3959  -10.4831 H   0  0  0  0  0  0  0  0  0  0  0  0
   22.6513   35.9218  -10.6397 H   0  0  0  0  0  0  0  0  0  0  0  0
   23.8927   35.9166   -9.3736 H   0  0  0  0  0  0  0  0  0  0  0  0
   25.1032   37.6341  -10.9885 H   0  0  0  0  0  0  0  0  0  0  0  0
   24.0968   36.8752  -12.2285 H   0  0  0  0  0  0  0  0  0  0  0  0
   25.2446   35.9046  -11.2794 H   0  0  0  0  0  0  0  0  0  0  0  0
    5.0433   47.9280    7.0493 H   0  0  0  0  0  0  0  0  0  0  0  0
    6.3013   47.9081    8.2922 H   0  0  0  0  0  0  0  0  0  0  0  0
    6.1757   50.3823    8.4585 H   0  0  0  0  0  0  0  0  0  0  0  0
    4.9171   50.4018    7.2162 H   0  0  0  0  0  0  0  0  0  0  0  0
    3.4581   49.0181    8.6725 H   0  0  0  0  0  0  0  0  0  0  0  0
    4.7168   48.9983    9.9147 H   0  0  0  0  0  0  0  0  0  0  0  0
    4.5911   51.4723   10.0814 H   0  0  0  0  0  0  0  0  0  0  0  0
    3.3322   51.4920    8.8394 H   0  0  0  0  0  0  0  0  0  0  0  0
    1.8735   50.1082   10.2961 H   0  0  0  0  0  0  0  0  0  0  0  0
    3.1324   50.0885   11.5380 H   0  0  0  0  0  0  0  0  0  0  0  0
    1.4312   51.8279   12.0309 H   0  0  0  0  0  0  0  0  0  0  0  0
    3.0066   52.5623   11.7049 H   0  0  0  0  0  0  0  0  0  0  0  0
    1.7476   52.5820   10.4629 H   0  0  0  0  0  0  0  0  0  0  0  0
  1  2  1  0  0  0  0
  2  3  1  0  0  0  0
  3  4  1  0  0  0  0
  4  5  1  0  0  0  0
  5  6  1  0  0  0  0
  6  7  1  0  0  0  0
  7  8  1  0  0  0  0
  8  9  1  0  0  0  0
  9 10  1  0  0  0  0
 10 11  1  0  0  0  0
 11 12  1  0  0  0  0
 12 13  1  0  0  0  0
 13 14  1  0  0  0  0
 14 15  1  0  0  0  0
 15 16  1  0  0  0  0
 16 17  1  0  0  0  0
 17 18  1  0  0  0  0
 18 19  1  0  0  0  0
 19 20  1  0  0  0  0
 20 21  1  0  0  0  0
 21 22  1  0  0  0  0
 22 23  1  0  0  0  0
  1 24  1  0  0  0  0
 24 25  1  0  0  0  0
 25 26  1  0  0  0  0
 26 27  1  0  0  0  0
 27 28  1  0  0  0  0
 28 29  1  0  0  0  0
  1 30  1  0  0  0  0
  1 31  1  0  0  0  0
  2 32  1  0  0  0  0
  2 33  1  0  0  0  0
  3 34  1  0  0  0  0
  3 35  1  0  0  0  0
  4 36  1  0  0  0  0
  4 37  1  0  0  0  0
  5 38  1  0  0  0  0
  5 39  1  0  0  0  0
  6 40  1  0  0  0  0
  6 41  1  0  0  0  0
  7 42  1  0  0  0  0
  7 43  1  0  0  0  0
  8 44  1  0  0  0  0
  8 45  1  0  0  0  0
  9 46  1  0  0  0  0
  9 47  1  0  0  0  0
 10 48  1  0  0  0  0
 10 49  1  0  0  0  0
 11 50  1  0  0  0  0
 11 51  1  0  0  0  0
 12 52  1  0  0  0  0
 12 53  1  0  0  0  0
 13 54  1  0  0  0  0
 13 55  1  0  0  0  0
 14 56  1  0  0  0  0
 14 57  1  0  0  0  0
 15 58  1  0  0  0  0
 15 59  1  0  0  0  0
 16 60  1  0  0  0  0
 16 61  1  0  0  0  0
 17 62  1  0  0  0  0
 17 63  1  0  0  0  0
 18 64  1  0  0  0  0
 18 65  1  0  0  0  0
 19 66  1  0  0  0  0
 19 67  1  0  0  0  0
 20 68  1  0  0  0  0
 20 69  1  0  0  0  0
 21 70  1  0  0  0  0
 21 71  1  0  0  0  0
 22 72  1  0  0  0  0
 22 73  1  0  0  0  0
 23 74  1  0  0  0  0
 23 75  1  0  0  0  0
 23 76  1  0  0  0  0
 24 77  1  0  0  0  0
 24 78  1  0  0  0  0
 25 79  1  0  0  0  0
 25 80  1  0  0  0  0
 26 81  1  0  0  0  0
 26 82  1  0  0  0  0
 27 83  1  0  0  0  0
 27 84  1  0  0  0  0
 28 85  1  0  0  0  0
 28 86  1  0  0  0  0
 29 87  1  0  0  0  0
 29 88  1  0  0  0  0
 29 89  1  0  0  0  0
M  END
>  <Alias name>
Nonacosane

>  <deltaH(c)>   kJ/mol
-19117.63

$$$$
Protoporphyrin dimethylester
  ChemBrain IXL

 82 86  0  0  0  0  0  0  0  0  1 V2000
   12.0307   57.0757    0.0000 C   0  0  0  0  0  0  0  0  0  0  0  0
   13.0023   57.9603   -0.0033 C   0  0  0  0  0  0  0  0  0  0  0  0
   12.1452   55.7049   -0.0033 C   0  0  0  0  0  0  0  0  0  0  0  0
   10.9529   57.6994    0.0058 N   0  0  0  0  0  0  0  0  0  0  0  0
   12.4529   59.1335   -0.0003 C   0  0  0  0  0  0  0  0  0  0  0  0
   14.4719   57.6824   -0.0088 C   0  0  0  0  0  0  0  0  0  0  0  0
   11.0007   54.9128   -0.0025 C   0  0  0  0  0  0  0  0  0  0  0  0
   11.2046   58.9627    0.0043 C   0  0  0  0  0  0  0  0  0  0  0  0
   13.1049   60.4752   -0.0013 C   0  0  0  0  0  0  0  0  0  0  0  0
   15.2577   59.0269   -0.0471 C   0  0  0  0  0  0  0  0  0  0  0  0
   11.0585   53.6299   -0.0036 C   0  0  0  0  0  0  0  0  0  0  0  0
    9.7572   55.2368   -0.0008 N   0  0  0  0  0  0  0  0  0  0  0  0
   10.3477   59.9803    0.0058 C   0  0  0  0  0  0  0  0  0  0  0  0
   16.7102   58.7573   -0.0381 C   0  0  0  0  0  0  0  0  0  0  0  0
    9.8920   53.1730   -0.0028 C   0  0  0  0  0  0  0  0  0  0  0  0
   12.3507   52.8818   -0.0057 C   0  0  0  0  0  0  0  0  0  0  0  0
    9.0836   54.1227   -0.0012 C   0  0  0  0  0  0  0  0  0  0  0  0
    9.0239   59.7523    0.0072 C   0  0  0  0  0  0  0  0  0  0  0  0
   17.2126   57.4553   -0.4817 O   0  0  0  0  0  0  0  0  0  0  0  0
   17.4906   59.6173    0.3374 O   0  0  0  0  0  0  0  0  0  0  0  0
    9.4190   51.7657   -0.0035 C   0  0  0  0  0  0  0  0  0  0  0  0
   12.0933   51.3868   -0.0045 C   0  0  0  0  0  0  0  0  0  0  0  0
    7.7492   53.8545   -0.0005 C   0  0  0  0  0  0  0  0  0  0  0  0
    8.2653   60.7415    0.0100 C   0  0  0  0  0  0  0  0  0  0  0  0
    8.3037   58.6372    0.0058 N   0  0  0  0  0  0  0  0  0  0  0  0
   13.3734   50.6609   -0.0049 C   0  0  0  0  0  0  0  0  0  0  0  0
    6.8482   54.8504    0.0020 C   0  0  0  0  0  0  0  0  0  0  0  0
    7.0859   60.3408    0.0101 C   0  0  0  0  0  0  0  0  0  0  0  0
    8.8149   62.1480    0.0128 C   0  0  0  0  0  0  0  0  0  0  0  0
    7.0806   58.9897    0.0075 C   0  0  0  0  0  0  0  0  0  0  0  0
   13.3613   49.2061    0.0018 O   0  0  0  0  0  0  0  0  0  0  0  0
   14.4344   51.2692   -0.0107 O   0  0  0  0  0  0  0  0  0  0  0  0
    7.0701   56.1328    0.0051 N   0  0  0  0  0  0  0  0  0  0  0  0
    5.5832   54.6388    0.0010 C   0  0  0  0  0  0  0  0  0  0  0  0
    5.8678   61.2082    0.0125 C   0  0  0  0  0  0  0  0  0  0  0  0
    8.0123   63.2275    0.0093 C   0  0  0  0  0  0  0  0  0  0  0  0
    5.8970   58.1561    0.0069 C   0  0  0  0  0  0  0  0  0  0  0  0
    5.9859   56.7230    0.0051 C   0  0  0  0  0  0  0  0  0  0  0  0
    5.0068   55.7464    0.0028 C   0  0  0  0  0  0  0  0  0  0  0  0
    4.9032   53.3383   -0.0017 C   0  0  0  0  0  0  0  0  0  0  0  0
    3.4974   55.7846    0.0024 C   0  0  0  0  0  0  0  0  0  0  0  0
    2.8142   56.9392   -0.0040 C   0  0  0  0  0  0  0  0  0  0  0  0
   18.6101   57.1880   -0.1405 C   0  0  0  0  0  0  0  0  0  0  0  0
   12.0154   48.6250    0.0093 C   0  0  0  0  0  0  0  0  0  0  0  0
   10.0307   57.2703    0.0129 H   0  0  0  0  0  0  0  0  0  0  0  0
    7.9797   56.5873    0.0079 H   0  0  0  0  0  0  0  0  0  0  0  0
   13.1268   55.2420   -0.0064 H   0  0  0  0  0  0  0  0  0  0  0  0
   14.7392   57.1344    0.8863 H   0  0  0  0  0  0  0  0  0  0  0  0
   14.7250   57.0919   -0.8808 H   0  0  0  0  0  0  0  0  0  0  0  0
   12.3321   61.2470    0.0047 H   0  0  0  0  0  0  0  0  0  0  0  0
   13.7123   60.5864   -0.8878 H   0  0  0  0  0  0  0  0  0  0  0  0
   13.7224   60.5826    0.8786 H   0  0  0  0  0  0  0  0  0  0  0  0
   15.0014   59.5702   -0.9463 H   0  0  0  0  0  0  0  0  0  0  0  0
   14.9997   59.6210    0.8180 H   0  0  0  0  0  0  0  0  0  0  0  0
   10.7145   60.9844    0.0060 H   0  0  0  0  0  0  0  0  0  0  0  0
   12.9224   53.1511    0.8783 H   0  0  0  0  0  0  0  0  0  0  0  0
   12.9191   53.1504   -0.8919 H   0  0  0  0  0  0  0  0  0  0  0  0
   10.2490   51.0933   -0.0027 H   0  0  0  0  0  0  0  0  0  0  0  0
    8.8059   51.5957    0.8832 H   0  0  0  0  0  0  0  0  0  0  0  0
    8.8078   51.5961   -0.8915 H   0  0  0  0  0  0  0  0  0  0  0  0
   11.5320   51.1199   -0.8845 H   0  0  0  0  0  0  0  0  0  0  0  0
   11.5332   51.1210    0.8765 H   0  0  0  0  0  0  0  0  0  0  0  0
    7.4099   52.8387   -0.0018 H   0  0  0  0  0  0  0  0  0  0  0  0
    9.8829   62.2928    0.0175 H   0  0  0  0  0  0  0  0  0  0  0  0
    4.9780   60.5852    0.0143 H   0  0  0  0  0  0  0  0  0  0  0  0
    5.8698   61.8341    0.8966 H   0  0  0  0  0  0  0  0  0  0  0  0
    5.8663   61.8339   -0.8717 H   0  0  0  0  0  0  0  0  0  0  0  0
    6.9337   63.1089    0.0045 H   0  0  0  0  0  0  0  0  0  0  0  0
    8.4453   64.2257    0.0113 H   0  0  0  0  0  0  0  0  0  0  0  0
    4.9158   58.6303    0.0079 H   0  0  0  0  0  0  0  0  0  0  0  0
    5.6369   52.5481   -0.0023 H   0  0  0  0  0  0  0  0  0  0  0  0
    4.2810   53.2567    0.8825 H   0  0  0  0  0  0  0  0  0  0  0  0
    4.2824   53.2594   -0.8871 H   0  0  0  0  0  0  0  0  0  0  0  0
    2.9494   54.8534    0.0071 H   0  0  0  0  0  0  0  0  0  0  0  0
    1.7270   56.9259   -0.0042 H   0  0  0  0  0  0  0  0  0  0  0  0
    3.3412   57.8856   -0.0088 H   0  0  0  0  0  0  0  0  0  0  0  0
   19.2255   58.0162   -0.4683 H   0  0  0  0  0  0  0  0  0  0  0  0
   18.9336   56.2804   -0.6325 H   0  0  0  0  0  0  0  0  0  0  0  0
   18.7032   57.0711    0.9319 H   0  0  0  0  0  0  0  0  0  0  0  0
   12.0855   47.5473    0.0129 H   0  0  0  0  0  0  0  0  0  0  0  0
   11.4855   48.9570    0.8950 H   0  0  0  0  0  0  0  0  0  0  0  0
   11.4783   48.9506   -0.8744 H   0  0  0  0  0  0  0  0  0  0  0  0
  1  2  4  0  0  0  0
  1  3  4  0  0  0  0
  1  4  1  0  0  0  0
  2  5  4  0  0  0  0
  2  6  1  0  0  0  0
  3  7  4  0  0  0  0
  4  8  1  0  0  0  0
  5  9  1  0  0  0  0
  5  8  4  0  0  0  0
  6 10  1  0  0  0  0
  7 11  1  0  0  0  0
  7 12  4  0  0  0  0
  8 13  4  0  0  0  0
 10 14  1  0  0  0  0
 11 15  2  0  0  0  0
 11 16  1  0  0  0  0
 12 17  4  0  0  0  0
 13 18  4  0  0  0  0
 14 19  1  0  0  0  0
 14 20  2  0  0  0  0
 15 21  1  0  0  0  0
 15 17  1  0  0  0  0
 16 22  1  0  0  0  0
 17 23  4  0  0  0  0
 18 24  1  0  0  0  0
 18 25  4  0  0  0  0
 22 26  1  0  0  0  0
 23 27  4  0  0  0  0
 24 28  2  0  0  0  0
 24 29  1  0  0  0  0
 25 30  4  0  0  0  0
 26 31  1  0  0  0  0
 26 32  2  0  0  0  0
 27 33  1  0  0  0  0
 27 34  4  0  0  0  0
 28 35  1  0  0  0  0
 28 30  1  0  0  0  0
 29 36  2  0  0  0  0
 30 37  4  0  0  0  0
 33 38  1  0  0  0  0
 34 39  4  0  0  0  0
 34 40  1  0  0  0  0
 37 38  4  0  0  0  0
 38 39  4  0  0  0  0
 39 41  1  0  0  0  0
 41 42  2  0  0  0  0
  4 45  1  0  0  0  0
 19 43  1  0  0  0  0
 31 44  1  0  0  0  0
 33 46  1  0  0  0  0
  3 47  1  0  0  0  0
  6 48  1  0  0  0  0
  6 49  1  0  0  0  0
  9 50  1  0  0  0  0
  9 51  1  0  0  0  0
  9 52  1  0  0  0  0
 10 53  1  0  0  0  0
 10 54  1  0  0  0  0
 13 55  1  0  0  0  0
 16 56  1  0  0  0  0
 16 57  1  0  0  0  0
 21 58  1  0  0  0  0
 21 59  1  0  0  0  0
 21 60  1  0  0  0  0
 22 61  1  0  0  0  0
 22 62  1  0  0  0  0
 23 63  1  0  0  0  0
 29 64  1  0  0  0  0
 35 65  1  0  0  0  0
 35 66  1  0  0  0  0
 35 67  1  0  0  0  0
 36 68  1  0  0  0  0
 36 69  1  0  0  0  0
 37 70  1  0  0  0  0
 40 71  1  0  0  0  0
 40 72  1  0  0  0  0
 40 73  1  0  0  0  0
 41 74  1  0  0  0  0
 42 75  1  0  0  0  0
 42 76  1  0  0  0  0
 43 77  1  0  0  0  0
 43 78  1  0  0  0  0
 43 79  1  0  0  0  0
 44 80  1  0  0  0  0
 44 81  1  0  0  0  0
 44 82  1  0  0  0  0
M  END
>  <Alias name>
Protoporphyrin dimethylester

>  <deltaH(c)>   kJ/mol
-19099

$$$$
Octacosane
  ChemBrain IXL

 86 85  0  0  0  0  0  0  0  0  1 V2000
    7.1396  112.8454    6.1480 C   0  0  0  0  0  0  0  0  0  0  0  0
    7.8661  111.5882    5.6317 C   0  0  0  0  0  0  0  0  0  0  0  0
    8.9847  112.0048    4.6571 C   0  0  0  0  0  0  0  0  0  0  0  0
    9.7123  110.7476    4.1423 C   0  0  0  0  0  0  0  0  0  0  0  0
   10.8316  111.1642    3.1683 C   0  0  0  0  0  0  0  0  0  0  0  0
   11.5608  109.9071    2.6556 C   0  0  0  0  0  0  0  0  0  0  0  0
   12.6811  110.3237    1.6827 C   0  0  0  0  0  0  0  0  0  0  0  0
   13.4123  109.0666    1.1726 C   0  0  0  0  0  0  0  0  0  0  0  0
   14.5338  109.4831    0.2011 C   0  0  0  0  0  0  0  0  0  0  0  0
   15.2673  108.2262   -0.3059 C   0  0  0  0  0  0  0  0  0  0  0  0
   16.3903  108.6427   -1.2757 C   0  0  0  0  0  0  0  0  0  0  0  0
   17.1263  107.3860   -1.7796 C   0  0  0  0  0  0  0  0  0  0  0  0
   18.2509  107.8025   -2.7476 C   0  0  0  0  0  0  0  0  0  0  0  0
   18.9893  106.5459   -3.2483 C   0  0  0  0  0  0  0  0  0  0  0  0
   20.1153  106.9624   -4.2146 C   0  0  0  0  0  0  0  0  0  0  0  0
   20.8558  105.7060   -4.7127 C   0  0  0  0  0  0  0  0  0  0  0  0
   21.9829  106.1224   -5.6776 C   0  0  0  0  0  0  0  0  0  0  0  0
   22.7251  104.8662   -6.1735 C   0  0  0  0  0  0  0  0  0  0  0  0
   23.8531  105.2827   -7.1375 C   0  0  0  0  0  0  0  0  0  0  0  0
   24.5963  104.0265   -7.6320 C   0  0  0  0  0  0  0  0  0  0  0  0
   25.7247  104.4430   -8.5956 C   0  0  0  0  0  0  0  0  0  0  0  0
   26.4686  103.1866   -9.0896 C   0  0  0  0  0  0  0  0  0  0  0  0
   27.5982  103.6085  -10.0500 C   0  0  0  0  0  0  0  0  0  0  0  0
    6.0212  112.4287    7.1230 C   0  0  0  0  0  0  0  0  0  0  0  0
    5.2955  113.6860    7.6401 C   0  0  0  0  0  0  0  0  0  0  0  0
    4.1771  113.2692    8.6152 C   0  0  0  0  0  0  0  0  0  0  0  0
    3.4515  114.5268    9.1328 C   0  0  0  0  0  0  0  0  0  0  0  0
    2.3364  114.1051   10.1100 C   0  0  0  0  0  0  0  0  0  0  0  0
    7.8464  113.4853    6.6617 H   0  0  0  0  0  0  0  0  0  0  0  0
    6.7083  113.3820    5.3120 H   0  0  0  0  0  0  0  0  0  0  0  0
    7.1594  110.9483    5.1179 H   0  0  0  0  0  0  0  0  0  0  0  0
    8.2972  111.0515    6.4678 H   0  0  0  0  0  0  0  0  0  0  0  0
    9.6908  112.6456    5.1707 H   0  0  0  0  0  0  0  0  0  0  0  0
    8.5536  112.5405    3.8204 H   0  0  0  0  0  0  0  0  0  0  0  0
    9.0064  110.1070    3.6283 H   0  0  0  0  0  0  0  0  0  0  0  0
   10.1430  110.2118    4.9791 H   0  0  0  0  0  0  0  0  0  0  0  0
   11.5366  111.8061    3.6820 H   0  0  0  0  0  0  0  0  0  0  0  0
   10.4009  111.6986    2.3306 H   0  0  0  0  0  0  0  0  0  0  0  0
   10.8561  109.2655    2.1413 H   0  0  0  0  0  0  0  0  0  0  0  0
   11.9909  109.3724    3.4935 H   0  0  0  0  0  0  0  0  0  0  0  0
   13.3847  110.9669    2.1966 H   0  0  0  0  0  0  0  0  0  0  0  0
   12.2510  110.8566    0.8437 H   0  0  0  0  0  0  0  0  0  0  0  0
   12.7090  108.4238    0.6578 H   0  0  0  0  0  0  0  0  0  0  0  0
   13.8414  108.5333    2.0118 H   0  0  0  0  0  0  0  0  0  0  0  0
   15.2358  110.1278    0.7154 H   0  0  0  0  0  0  0  0  0  0  0  0
   14.1046  110.0145   -0.6393 H   0  0  0  0  0  0  0  0  0  0  0  0
   14.5657  107.5820   -0.8213 H   0  0  0  0  0  0  0  0  0  0  0  0
   15.6954  107.6944    0.5348 H   0  0  0  0  0  0  0  0  0  0  0  0
   17.0905  109.2889   -0.7609 H   0  0  0  0  0  0  0  0  0  0  0  0
   15.9622  109.1724   -2.1178 H   0  0  0  0  0  0  0  0  0  0  0  0
   16.4266  106.7403   -2.2956 H   0  0  0  0  0  0  0  0  0  0  0  0
   17.5532  106.8558   -0.9373 H   0  0  0  0  0  0  0  0  0  0  0  0
   18.9493  108.4501   -2.2321 H   0  0  0  0  0  0  0  0  0  0  0  0
   17.8239  108.3306   -3.5912 H   0  0  0  0  0  0  0  0  0  0  0  0
   18.2912  105.8987   -3.7649 H   0  0  0  0  0  0  0  0  0  0  0  0
   19.4151  106.0172   -2.4045 H   0  0  0  0  0  0  0  0  0  0  0  0
   20.8121  107.6112   -3.6986 H   0  0  0  0  0  0  0  0  0  0  0  0
   19.6894  107.4892   -5.0596 H   0  0  0  0  0  0  0  0  0  0  0  0
   20.1593  105.0575   -5.2296 H   0  0  0  0  0  0  0  0  0  0  0  0
   21.2807  105.1787   -3.8675 H   0  0  0  0  0  0  0  0  0  0  0  0
   22.6785  106.7722   -5.1611 H   0  0  0  0  0  0  0  0  0  0  0  0
   21.5580  106.6483   -6.5237 H   0  0  0  0  0  0  0  0  0  0  0  0
   22.0298  104.2166   -6.6907 H   0  0  0  0  0  0  0  0  0  0  0  0
   23.1495  104.3401   -5.3273 H   0  0  0  0  0  0  0  0  0  0  0  0
   24.5478  105.9331   -6.6206 H   0  0  0  0  0  0  0  0  0  0  0  0
   23.4287  105.8078   -7.9843 H   0  0  0  0  0  0  0  0  0  0  0  0
   23.9017  103.3762   -8.1492 H   0  0  0  0  0  0  0  0  0  0  0  0
   25.0204  103.5012   -6.7852 H   0  0  0  0  0  0  0  0  0  0  0  0
   26.4190  105.0937   -8.0785 H   0  0  0  0  0  0  0  0  0  0  0  0
   25.3006  104.9678   -9.4427 H   0  0  0  0  0  0  0  0  0  0  0  0
   25.7741  102.5363   -9.6069 H   0  0  0  0  0  0  0  0  0  0  0  0
   26.8932  102.6696   -8.2380 H   0  0  0  0  0  0  0  0  0  0  0  0
   27.9981  104.5622   -9.7281 H   0  0  0  0  0  0  0  0  0  0  0  0
   27.2101  103.7018  -11.0567 H   0  0  0  0  0  0  0  0  0  0  0  0
   28.3917  102.8722  -10.0194 H   0  0  0  0  0  0  0  0  0  0  0  0
    5.3141  111.7894    6.6091 H   0  0  0  0  0  0  0  0  0  0  0  0
    6.4525  111.8915    7.9586 H   0  0  0  0  0  0  0  0  0  0  0  0
    6.0027  114.3253    8.1540 H   0  0  0  0  0  0  0  0  0  0  0  0
    4.8641  114.2232    6.8045 H   0  0  0  0  0  0  0  0  0  0  0  0
    3.4698  112.6302    8.1012 H   0  0  0  0  0  0  0  0  0  0  0  0
    4.6085  112.7317    9.4506 H   0  0  0  0  0  0  0  0  0  0  0  0
    4.1638  115.1585    9.6490 H   0  0  0  0  0  0  0  0  0  0  0  0
    3.0202  115.0639    8.2972 H   0  0  0  0  0  0  0  0  0  0  0  0
    2.6561  113.2237   10.6523 H   0  0  0  0  0  0  0  0  0  0  0  0
    2.1582  114.9029   10.8203 H   0  0  0  0  0  0  0  0  0  0  0  0
    1.4304  113.8811    9.5606 H   0  0  0  0  0  0  0  0  0  0  0  0
  1  2  1  0  0  0  0
  2  3  1  0  0  0  0
  3  4  1  0  0  0  0
  4  5  1  0  0  0  0
  5  6  1  0  0  0  0
  6  7  1  0  0  0  0
  7  8  1  0  0  0  0
  8  9  1  0  0  0  0
  9 10  1  0  0  0  0
 10 11  1  0  0  0  0
 11 12  1  0  0  0  0
 12 13  1  0  0  0  0
 13 14  1  0  0  0  0
 14 15  1  0  0  0  0
 15 16  1  0  0  0  0
 16 17  1  0  0  0  0
 17 18  1  0  0  0  0
 18 19  1  0  0  0  0
 19 20  1  0  0  0  0
 20 21  1  0  0  0  0
 21 22  1  0  0  0  0
 22 23  1  0  0  0  0
  1 24  1  0  0  0  0
 24 25  1  0  0  0  0
 25 26  1  0  0  0  0
 26 27  1  0  0  0  0
 27 28  1  0  0  0  0
  1 29  1  0  0  0  0
  1 30  1  0  0  0  0
  2 31  1  0  0  0  0
  2 32  1  0  0  0  0
  3 33  1  0  0  0  0
  3 34  1  0  0  0  0
  4 35  1  0  0  0  0
  4 36  1  0  0  0  0
  5 37  1  0  0  0  0
  5 38  1  0  0  0  0
  6 39  1  0  0  0  0
  6 40  1  0  0  0  0
  7 41  1  0  0  0  0
  7 42  1  0  0  0  0
  8 43  1  0  0  0  0
  8 44  1  0  0  0  0
  9 45  1  0  0  0  0
  9 46  1  0  0  0  0
 10 47  1  0  0  0  0
 10 48  1  0  0  0  0
 11 49  1  0  0  0  0
 11 50  1  0  0  0  0
 12 51  1  0  0  0  0
 12 52  1  0  0  0  0
 13 53  1  0  0  0  0
 13 54  1  0  0  0  0
 14 55  1  0  0  0  0
 14 56  1  0  0  0  0
 15 57  1  0  0  0  0
 15 58  1  0  0  0  0
 16 59  1  0  0  0  0
 16 60  1  0  0  0  0
 17 61  1  0  0  0  0
 17 62  1  0  0  0  0
 18 63  1  0  0  0  0
 18 64  1  0  0  0  0
 19 65  1  0  0  0  0
 19 66  1  0  0  0  0
 20 67  1  0  0  0  0
 20 68  1  0  0  0  0
 21 69  1  0  0  0  0
 21 70  1  0  0  0  0
 22 71  1  0  0  0  0
 22 72  1  0  0  0  0
 23 73  1  0  0  0  0
 23 74  1  0  0  0  0
 23 75  1  0  0  0  0
 24 76  1  0  0  0  0
 24 77  1  0  0  0  0
 25 78  1  0  0  0  0
 25 79  1  0  0  0  0
 26 80  1  0  0  0  0
 26 81  1  0  0  0  0
 27 82  1  0  0  0  0
 27 83  1  0  0  0  0
 28 84  1  0  0  0  0
 28 85  1  0  0  0  0
 28 86  1  0  0  0  0
M  END
>  <Alias name>
Octacosane

>  <deltaH(c)>   kJ/mol
-18466.46

$$$$
Etioporphyrin II
  ChemBrain IXL

 74 78  0  0  0  0  0  0  0  0  1 V2000
   18.9756    9.6404   -0.1653 C   0  0  0  0  0  0  0  0  0  0  0  0
   20.1684    9.1463   -0.1234 C   0  0  0  0  0  0  0  0  0  0  0  0
   18.6783   10.9883   -0.1018 C   0  0  0  0  0  0  0  0  0  0  0  0
   18.1501    8.6647   -0.2481 N   0  0  0  0  0  0  0  0  0  0  0  0
   20.0640    7.8588   -0.1462 C   0  0  0  0  0  0  0  0  0  0  0  0
   21.4232    9.9166   -0.0690 C   0  0  0  0  0  0  0  0  0  0  0  0
   17.3608   11.4252   -0.0927 C   0  0  0  0  0  0  0  0  0  0  0  0
   18.8050    7.5657   -0.1995 C   0  0  0  0  0  0  0  0  0  0  0  0
   21.1825    6.8942   -0.1267 C   0  0  0  0  0  0  0  0  0  0  0  0
   22.6153    8.9525   -0.1765 C   0  0  0  0  0  0  0  0  0  0  0  0
   17.0433   12.6988   -0.0544 C   0  0  0  0  0  0  0  0  0  0  0  0
   16.2623   10.7454   -0.1199 N   0  0  0  0  0  0  0  0  0  0  0  0
   18.2887    6.2822   -0.1767 C   0  0  0  0  0  0  0  0  0  0  0  0
   15.8390   12.8058   -0.0637 C   0  0  0  0  0  0  0  0  0  0  0  0
   18.0088   13.8188   -0.0064 C   0  0  0  0  0  0  0  0  0  0  0  0
   15.2989   11.5997   -0.1015 C   0  0  0  0  0  0  0  0  0  0  0  0
   16.9151    6.0663   -0.1795 C   0  0  0  0  0  0  0  0  0  0  0  0
   15.0929   14.0851   -0.0383 C   0  0  0  0  0  0  0  0  0  0  0  0
   17.2725   15.1453   -0.2680 C   0  0  0  0  0  0  0  0  0  0  0  0
   13.9193   11.3843   -0.1153 C   0  0  0  0  0  0  0  0  0  0  0  0
   16.3886    4.8615   -0.1860 C   0  0  0  0  0  0  0  0  0  0  0  0
   15.9454    6.9169   -0.1778 N   0  0  0  0  0  0  0  0  0  0  0  0
   13.3966   10.0982   -0.1794 C   0  0  0  0  0  0  0  0  0  0  0  0
   15.1848    4.9564   -0.1897 C   0  0  0  0  0  0  0  0  0  0  0  0
   17.1487    3.5952   -0.1882 C   0  0  0  0  0  0  0  0  0  0  0  0
   14.8539    6.2320   -0.1846 C   0  0  0  0  0  0  0  0  0  0  0  0
   14.0534    9.0000   -0.2535 N   0  0  0  0  0  0  0  0  0  0  0  0
   12.1317    9.8010   -0.1473 C   0  0  0  0  0  0  0  0  0  0  0  0
   14.2360    3.8219   -0.1989 C   0  0  0  0  0  0  0  0  0  0  0  0
   16.1668    2.4099   -0.2217 C   0  0  0  0  0  0  0  0  0  0  0  0
   13.5311    6.6670   -0.1871 C   0  0  0  0  0  0  0  0  0  0  0  0
   13.2271    8.0188   -0.2096 C   0  0  0  0  0  0  0  0  0  0  0  0
   12.0286    8.5112   -0.1641 C   0  0  0  0  0  0  0  0  0  0  0  0
   11.0051   10.7625   -0.1099 C   0  0  0  0  0  0  0  0  0  0  0  0
   10.7667    7.7357   -0.1437 C   0  0  0  0  0  0  0  0  0  0  0  0
    9.5673    8.7024   -0.2044 C   0  0  0  0  0  0  0  0  0  0  0  0
   17.1537    8.7489   -0.3992 H   0  0  0  0  0  0  0  0  0  0  0  0
   15.0510    8.9213   -0.3924 H   0  0  0  0  0  0  0  0  0  0  0  0
   19.4822   11.7124   -0.0599 H   0  0  0  0  0  0  0  0  0  0  0  0
   21.4765   10.4554    0.8693 H   0  0  0  0  0  0  0  0  0  0  0  0
   21.4508   10.6200   -0.8919 H   0  0  0  0  0  0  0  0  0  0  0  0
   22.0993    7.3998   -0.4025 H   0  0  0  0  0  0  0  0  0  0  0  0
   20.9833    6.0970   -0.8317 H   0  0  0  0  0  0  0  0  0  0  0  0
   21.2842    6.4792    0.8686 H   0  0  0  0  0  0  0  0  0  0  0  0
   23.5390    9.5147   -0.1354 H   0  0  0  0  0  0  0  0  0  0  0  0
   22.5605    8.4152   -1.1151 H   0  0  0  0  0  0  0  0  0  0  0  0
   22.5840    8.2477    0.6453 H   0  0  0  0  0  0  0  0  0  0  0  0
   18.9627    5.4351   -0.1580 H   0  0  0  0  0  0  0  0  0  0  0  0
   18.4755   13.8515    0.9705 H   0  0  0  0  0  0  0  0  0  0  0  0
   18.7687   13.6721   -0.7643 H   0  0  0  0  0  0  0  0  0  0  0  0
   14.0313   13.8862   -0.1106 H   0  0  0  0  0  0  0  0  0  0  0  0
   15.3005   14.6058    0.8888 H   0  0  0  0  0  0  0  0  0  0  0  0
   15.4029   14.7001   -0.8745 H   0  0  0  0  0  0  0  0  0  0  0  0
   16.5427   15.3133    0.5140 H   0  0  0  0  0  0  0  0  0  0  0  0
   17.9874   15.9590   -0.2759 H   0  0  0  0  0  0  0  0  0  0  0  0
   16.7704   15.0964   -1.2262 H   0  0  0  0  0  0  0  0  0  0  0  0
   13.2463   12.2326   -0.0769 H   0  0  0  0  0  0  0  0  0  0  0  0
   17.7557    3.5367    0.7069 H   0  0  0  0  0  0  0  0  0  0  0  0
   17.7883    3.5598   -1.0614 H   0  0  0  0  0  0  0  0  0  0  0  0
   14.7788    2.8994   -0.3651 H   0  0  0  0  0  0  0  0  0  0  0  0
   13.7230    3.7723    0.7535 H   0  0  0  0  0  0  0  0  0  0  0  0
   13.5125    3.9629   -0.9919 H   0  0  0  0  0  0  0  0  0  0  0  0
   16.7216    1.4805   -0.1897 H   0  0  0  0  0  0  0  0  0  0  0  0
   15.5049    2.4654    0.6338 H   0  0  0  0  0  0  0  0  0  0  0  0
   15.5828    2.4509   -1.1329 H   0  0  0  0  0  0  0  0  0  0  0  0
   12.7292    5.9391   -0.1727 H   0  0  0  0  0  0  0  0  0  0  0  0
   10.0738   10.2335   -0.2751 H   0  0  0  0  0  0  0  0  0  0  0  0
   10.9766   11.2489    0.8576 H   0  0  0  0  0  0  0  0  0  0  0  0
   11.1395   11.5067   -0.8844 H   0  0  0  0  0  0  0  0  0  0  0  0
   10.7381    7.0711   -0.9981 H   0  0  0  0  0  0  0  0  0  0  0  0
   10.7149    7.1535    0.7683 H   0  0  0  0  0  0  0  0  0  0  0  0
    8.6452    8.1339   -0.2101 H   0  0  0  0  0  0  0  0  0  0  0  0
    9.5843    9.3539    0.6608 H   0  0  0  0  0  0  0  0  0  0  0  0
    9.6294    9.2986   -1.1063 H   0  0  0  0  0  0  0  0  0  0  0  0
  1  2  4  0  0  0  0
  1  3  4  0  0  0  0
  1  4  1  0  0  0  0
  2  5  4  0  0  0  0
  2  6  1  0  0  0  0
  3  7  4  0  0  0  0
  4  8  1  0  0  0  0
  5  9  1  0  0  0  0
  5  8  4  0  0  0  0
  6 10  1  0  0  0  0
  7 11  1  0  0  0  0
  7 12  4  0  0  0  0
  8 13  4  0  0  0  0
 11 14  2  0  0  0  0
 11 15  1  0  0  0  0
 12 16  4  0  0  0  0
 13 17  4  0  0  0  0
 14 18  1  0  0  0  0
 14 16  1  0  0  0  0
 15 19  1  0  0  0  0
 16 20  4  0  0  0  0
 17 21  1  0  0  0  0
 17 22  4  0  0  0  0
 20 23  4  0  0  0  0
 21 24  2  0  0  0  0
 21 25  1  0  0  0  0
 22 26  4  0  0  0  0
 23 27  1  0  0  0  0
 23 28  4  0  0  0  0
 24 29  1  0  0  0  0
 24 26  1  0  0  0  0
 25 30  1  0  0  0  0
 26 31  4  0  0  0  0
 27 32  1  0  0  0  0
 28 33  4  0  0  0  0
 28 34  1  0  0  0  0
 31 32  4  0  0  0  0
 32 33  4  0  0  0  0
 33 35  1  0  0  0  0
 35 36  1  0  0  0  0
  4 37  1  0  0  0  0
 27 38  1  0  0  0  0
  3 39  1  0  0  0  0
  6 40  1  0  0  0  0
  6 41  1  0  0  0  0
  9 42  1  0  0  0  0
  9 43  1  0  0  0  0
  9 44  1  0  0  0  0
 10 45  1  0  0  0  0
 10 46  1  0  0  0  0
 10 47  1  0  0  0  0
 13 48  1  0  0  0  0
 15 49  1  0  0  0  0
 15 50  1  0  0  0  0
 18 51  1  0  0  0  0
 18 52  1  0  0  0  0
 18 53  1  0  0  0  0
 19 54  1  0  0  0  0
 19 55  1  0  0  0  0
 19 56  1  0  0  0  0
 20 57  1  0  0  0  0
 25 58  1  0  0  0  0
 25 59  1  0  0  0  0
 29 60  1  0  0  0  0
 29 61  1  0  0  0  0
 29 62  1  0  0  0  0
 30 63  1  0  0  0  0
 30 64  1  0  0  0  0
 30 65  1  0  0  0  0
 31 66  1  0  0  0  0
 34 67  1  0  0  0  0
 34 68  1  0  0  0  0
 34 69  1  0  0  0  0
 35 70  1  0  0  0  0
 35 71  1  0  0  0  0
 36 72  1  0  0  0  0
 36 73  1  0  0  0  0
 36 74  1  0  0  0  0
M  END
>  <Alias name>
Etioporphyrin II

>  <deltaH(c)>   kJ/mol
-18053

$$$$
Etioporphin I
  ChemBrain IXL

 74 78  0  0  0  0  0  0  0  0  1 V2000
   14.5241    5.1180    1.3161 C   0  0  0  0  0  0  0  0  0  0  0  0
   13.9090    3.9383    1.3297 C   0  0  0  0  0  0  0  0  0  0  0  0
   15.9163    5.2627    1.3153 C   0  0  0  0  0  0  0  0  0  0  0  0
   13.6141    6.0245    1.3019 N   0  0  0  0  0  0  0  0  0  0  0  0
   12.7159    4.1173    1.3169 C   0  0  0  0  0  0  0  0  0  0  0  0
   14.5681    2.6098    1.3586 C   0  0  0  0  0  0  0  0  0  0  0  0
   16.5113    6.5241    1.3199 C   0  0  0  0  0  0  0  0  0  0  0  0
   12.4772    5.4094    1.3037 C   0  0  0  0  0  0  0  0  0  0  0  0
   11.6845    3.0532    1.3142 C   0  0  0  0  0  0  0  0  0  0  0  0
   15.9824    2.7175    0.7628 C   0  0  0  0  0  0  0  0  0  0  0  0
   17.7912    6.7491    1.3141 C   0  0  0  0  0  0  0  0  0  0  0  0
   15.9197    7.6603    1.3281 N   0  0  0  0  0  0  0  0  0  0  0  0
   11.1937    5.9251    1.2965 C   0  0  0  0  0  0  0  0  0  0  0  0
   17.9685    8.0353    1.3156 C   0  0  0  0  0  0  0  0  0  0  0  0
   18.8560    5.7233    1.3078 C   0  0  0  0  0  0  0  0  0  0  0  0
   16.8082    8.5919    1.3220 C   0  0  0  0  0  0  0  0  0  0  0  0
   10.9860    7.2869    1.2701 C   0  0  0  0  0  0  0  0  0  0  0  0
   19.2636    8.7549    1.3118 C   0  0  0  0  0  0  0  0  0  0  0  0
   16.6010    9.9536    1.3197 C   0  0  0  0  0  0  0  0  0  0  0  0
    9.8262    7.8434    1.2937 C   0  0  0  0  0  0  0  0  0  0  0  0
   11.8737    8.2185    1.2351 N   0  0  0  0  0  0  0  0  0  0  0  0
   20.4210    7.7440    1.2869 C   0  0  0  0  0  0  0  0  0  0  0  0
   15.3176   10.4690    1.3174 C   0  0  0  0  0  0  0  0  0  0  0  0
   10.0036    9.1296    1.2950 C   0  0  0  0  0  0  0  0  0  0  0  0
    8.5316    7.1240    1.3103 C   0  0  0  0  0  0  0  0  0  0  0  0
   11.2830    9.3545    1.2735 C   0  0  0  0  0  0  0  0  0  0  0  0
   15.0787   11.7609    1.3299 C   0  0  0  0  0  0  0  0  0  0  0  0
   14.1808    9.8538    1.3072 N   0  0  0  0  0  0  0  0  0  0  0  0
    8.9394   10.1555    1.3109 C   0  0  0  0  0  0  0  0  0  0  0  0
    7.3744    8.1346    1.2812 C   0  0  0  0  0  0  0  0  0  0  0  0
   11.8784   10.6155    1.3053 C   0  0  0  0  0  0  0  0  0  0  0  0
   13.8856   11.9396    1.3383 C   0  0  0  0  0  0  0  0  0  0  0  0
   16.1101   12.8252    1.3305 C   0  0  0  0  0  0  0  0  0  0  0  0
   13.2707   10.7601    1.3173 C   0  0  0  0  0  0  0  0  0  0  0  0
   13.2261   13.2675    1.3706 C   0  0  0  0  0  0  0  0  0  0  0  0
   11.8227   13.1663    0.7487 C   0  0  0  0  0  0  0  0  0  0  0  0
   14.9206    7.8020    1.3434 H   0  0  0  0  0  0  0  0  0  0  0  0
   12.8691    8.0774    1.1468 H   0  0  0  0  0  0  0  0  0  0  0  0
   16.5427    4.3793    1.3117 H   0  0  0  0  0  0  0  0  0  0  0  0
   13.9847    1.9066    0.7754 H   0  0  0  0  0  0  0  0  0  0  0  0
   14.6329    2.2616    2.3818 H   0  0  0  0  0  0  0  0  0  0  0  0
   12.1653    2.0837    1.3535 H   0  0  0  0  0  0  0  0  0  0  0  0
   11.0408    3.1721    2.1773 H   0  0  0  0  0  0  0  0  0  0  0  0
   11.0926    3.1263    0.4099 H   0  0  0  0  0  0  0  0  0  0  0  0
   15.9675    3.3921   -0.0834 H   0  0  0  0  0  0  0  0  0  0  0  0
   16.3119    1.7376    0.4379 H   0  0  0  0  0  0  0  0  0  0  0  0
   16.6627    3.0958    1.5149 H   0  0  0  0  0  0  0  0  0  0  0  0
   10.3447    5.2527    1.3110 H   0  0  0  0  0  0  0  0  0  0  0  0
   19.8225    6.2061    1.3820 H   0  0  0  0  0  0  0  0  0  0  0  0
   18.8054    5.1563    0.3865 H   0  0  0  0  0  0  0  0  0  0  0  0
   18.7197    5.0566    2.1501 H   0  0  0  0  0  0  0  0  0  0  0  0
   19.3380    9.3662    2.2031 H   0  0  0  0  0  0  0  0  0  0  0  0
   19.3201    9.3891    0.4351 H   0  0  0  0  0  0  0  0  0  0  0  0
   17.4501   10.6261    1.3200 H   0  0  0  0  0  0  0  0  0  0  0  0
   21.3634    8.2770    1.2459 H   0  0  0  0  0  0  0  0  0  0  0  0
   20.3271    7.1094    0.4152 H   0  0  0  0  0  0  0  0  0  0  0  0
   20.3886    7.1364    2.1819 H   0  0  0  0  0  0  0  0  0  0  0  0
    8.4682    6.4782    0.4429 H   0  0  0  0  0  0  0  0  0  0  0  0
    8.4644    6.5247    2.2105 H   0  0  0  0  0  0  0  0  0  0  0  0
    7.9712    9.6714    1.2809 H   0  0  0  0  0  0  0  0  0  0  0  0
    9.0202   10.7456    2.2155 H   0  0  0  0  0  0  0  0  0  0  0  0
    9.0475   10.8006    0.4481 H   0  0  0  0  0  0  0  0  0  0  0  0
    6.4313    7.6015    1.2697 H   0  0  0  0  0  0  0  0  0  0  0  0
    7.4226    8.7639    2.1604 H   0  0  0  0  0  0  0  0  0  0  0  0
    7.4532    8.7477    0.3928 H   0  0  0  0  0  0  0  0  0  0  0  0
   11.2522   11.4989    1.3204 H   0  0  0  0  0  0  0  0  0  0  0  0
   15.6293   13.7946    1.3710 H   0  0  0  0  0  0  0  0  0  0  0  0
   16.7032   12.7539    0.4268 H   0  0  0  0  0  0  0  0  0  0  0  0
   16.7529   12.7046    2.1942 H   0  0  0  0  0  0  0  0  0  0  0  0
   13.1432   13.6043    2.3963 H   0  0  0  0  0  0  0  0  0  0  0  0
   13.8196   13.9773    0.8056 H   0  0  0  0  0  0  0  0  0  0  0  0
   11.8510   12.4940   -0.0991 H   0  0  0  0  0  0  0  0  0  0  0  0
   11.1276   12.7881    1.4871 H   0  0  0  0  0  0  0  0  0  0  0  0
   11.5024   14.1482    0.4206 H   0  0  0  0  0  0  0  0  0  0  0  0
  1  2  1  0  0  0  0
  1  3  4  0  0  0  0
  1  4  4  0  0  0  0
  2  5  2  0  0  0  0
  2  6  1  0  0  0  0
  3  7  4  0  0  0  0
  4  8  4  0  0  0  0
  5  9  1  0  0  0  0
  5  8  1  0  0  0  0
  6 10  1  0  0  0  0
  7 11  4  0  0  0  0
  7 12  1  0  0  0  0
  8 13  4  0  0  0  0
 11 14  4  0  0  0  0
 11 15  1  0  0  0  0
 12 16  1  0  0  0  0
 13 17  4  0  0  0  0
 14 18  1  0  0  0  0
 14 16  4  0  0  0  0
 16 19  4  0  0  0  0
 17 20  4  0  0  0  0
 17 21  1  0  0  0  0
 18 22  1  0  0  0  0
 19 23  4  0  0  0  0
 20 24  4  0  0  0  0
 20 25  1  0  0  0  0
 21 26  1  0  0  0  0
 23 27  1  0  0  0  0
 23 28  4  0  0  0  0
 24 29  1  0  0  0  0
 24 26  4  0  0  0  0
 25 30  1  0  0  0  0
 26 31  4  0  0  0  0
 27 32  2  0  0  0  0
 27 33  1  0  0  0  0
 28 34  4  0  0  0  0
 31 34  4  0  0  0  0
 32 35  1  0  0  0  0
 32 34  1  0  0  0  0
 35 36  1  0  0  0  0
 12 37  1  0  0  0  0
 21 38  1  0  0  0  0
  3 39  1  0  0  0  0
  6 40  1  0  0  0  0
  6 41  1  0  0  0  0
  9 42  1  0  0  0  0
  9 43  1  0  0  0  0
  9 44  1  0  0  0  0
 10 45  1  0  0  0  0
 10 46  1  0  0  0  0
 10 47  1  0  0  0  0
 13 48  1  0  0  0  0
 15 49  1  0  0  0  0
 15 50  1  0  0  0  0
 15 51  1  0  0  0  0
 18 52  1  0  0  0  0
 18 53  1  0  0  0  0
 19 54  1  0  0  0  0
 22 55  1  0  0  0  0
 22 56  1  0  0  0  0
 22 57  1  0  0  0  0
 25 58  1  0  0  0  0
 25 59  1  0  0  0  0
 29 60  1  0  0  0  0
 29 61  1  0  0  0  0
 29 62  1  0  0  0  0
 30 63  1  0  0  0  0
 30 64  1  0  0  0  0
 30 65  1  0  0  0  0
 31 66  1  0  0  0  0
 33 67  1  0  0  0  0
 33 68  1  0  0  0  0
 33 69  1  0  0  0  0
 35 70  1  0  0  0  0
 35 71  1  0  0  0  0
 36 72  1  0  0  0  0
 36 73  1  0  0  0  0
 36 74  1  0  0  0  0
M  END
>  <Alias name>
Etioporphin I

>  <deltaH(c)>   kJ/mol
-18028

$$$$
Heptacosane
  ChemBrain IXL

 83 82  0  0  0  0  0  0  0  0  1 V2000
    5.8662   17.6888    6.4979 C   0  0  0  0  0  0  0  0  0  0  0  0
    6.4784   16.3589    6.0168 C   0  0  0  0  0  0  0  0  0  0  0  0
    7.6660   16.6495    5.0786 C   0  0  0  0  0  0  0  0  0  0  0  0
    8.2789   15.3195    4.5986 C   0  0  0  0  0  0  0  0  0  0  0  0
    9.4672   15.6100    3.6612 C   0  0  0  0  0  0  0  0  0  0  0  0
   10.0813   14.2800    3.1827 C   0  0  0  0  0  0  0  0  0  0  0  0
   11.2706   14.5703    2.2467 C   0  0  0  0  0  0  0  0  0  0  0  0
   11.8861   13.2402    1.7703 C   0  0  0  0  0  0  0  0  0  0  0  0
   13.0768   13.5303    0.8360 C   0  0  0  0  0  0  0  0  0  0  0  0
   13.6941   12.2001    0.3622 C   0  0  0  0  0  0  0  0  0  0  0  0
   14.8865   12.4901   -0.5701 C   0  0  0  0  0  0  0  0  0  0  0  0
   15.5058   11.1598   -1.0411 C   0  0  0  0  0  0  0  0  0  0  0  0
   16.6999   11.4496   -1.9712 C   0  0  0  0  0  0  0  0  0  0  0  0
   17.3212   10.1192   -2.4394 C   0  0  0  0  0  0  0  0  0  0  0  0
   18.5170   10.4089   -3.3674 C   0  0  0  0  0  0  0  0  0  0  0  0
   19.1400    9.0785   -3.8330 C   0  0  0  0  0  0  0  0  0  0  0  0
   20.3372    9.3680   -4.7592 C   0  0  0  0  0  0  0  0  0  0  0  0
   20.9617    8.0375   -5.2228 C   0  0  0  0  0  0  0  0  0  0  0  0
   22.1600    8.3270   -6.1477 C   0  0  0  0  0  0  0  0  0  0  0  0
   22.7853    6.9965   -6.6100 C   0  0  0  0  0  0  0  0  0  0  0  0
   23.9842    7.2859   -7.5342 C   0  0  0  0  0  0  0  0  0  0  0  0
   24.6102    5.9552   -7.9961 C   0  0  0  0  0  0  0  0  0  0  0  0
   25.8107    6.2499   -8.9169 C   0  0  0  0  0  0  0  0  0  0  0  0
    4.6790   17.3981    7.4366 C   0  0  0  0  0  0  0  0  0  0  0  0
    4.0671   18.7281    7.9183 C   0  0  0  0  0  0  0  0  0  0  0  0
    2.8799   18.4374    8.8571 C   0  0  0  0  0  0  0  0  0  0  0  0
    2.2682   19.7671    9.3391 C   0  0  0  0  0  0  0  0  0  0  0  0
    6.6165   18.2596    7.0310 H   0  0  0  0  0  0  0  0  0  0  0  0
    5.5201   18.2569    5.6434 H   0  0  0  0  0  0  0  0  0  0  0  0
    5.7282   15.7882    5.4834 H   0  0  0  0  0  0  0  0  0  0  0  0
    6.8242   15.7906    6.8715 H   0  0  0  0  0  0  0  0  0  0  0  0
    8.4158   17.2208    5.6118 H   0  0  0  0  0  0  0  0  0  0  0  0
    7.3201   17.2170    4.2236 H   0  0  0  0  0  0  0  0  0  0  0  0
    7.5294   14.7484    4.0649 H   0  0  0  0  0  0  0  0  0  0  0  0
    8.6242   14.7518    5.4537 H   0  0  0  0  0  0  0  0  0  0  0  0
   10.2162   16.1821    4.1946 H   0  0  0  0  0  0  0  0  0  0  0  0
    9.1218   16.1767    2.8054 H   0  0  0  0  0  0  0  0  0  0  0  0
    9.3326   13.7082    2.6485 H   0  0  0  0  0  0  0  0  0  0  0  0
   10.4257   13.7129    4.0387 H   0  0  0  0  0  0  0  0  0  0  0  0
   12.0186   15.1434    2.7806 H   0  0  0  0  0  0  0  0  0  0  0  0
   10.9260   15.1360    1.3899 H   0  0  0  0  0  0  0  0  0  0  0  0
   11.1386   12.6675    1.2353 H   0  0  0  0  0  0  0  0  0  0  0  0
   12.2295   12.6740    2.6273 H   0  0  0  0  0  0  0  0  0  0  0  0
   13.8235   14.1045    1.3705 H   0  0  0  0  0  0  0  0  0  0  0  0
   12.7333   14.0949   -0.0221 H   0  0  0  0  0  0  0  0  0  0  0  0
   12.9480   11.6264   -0.1737 H   0  0  0  0  0  0  0  0  0  0  0  0
   14.0362   11.6351    1.2204 H   0  0  0  0  0  0  0  0  0  0  0  0
   15.6316   13.0655   -0.0348 H   0  0  0  0  0  0  0  0  0  0  0  0
   14.5443   13.0534   -1.4295 H   0  0  0  0  0  0  0  0  0  0  0  0
   14.7612   10.5850   -1.5779 H   0  0  0  0  0  0  0  0  0  0  0  0
   15.8464   10.5960   -0.1815 H   0  0  0  0  0  0  0  0  0  0  0  0
   17.4435   12.0261   -1.4349 H   0  0  0  0  0  0  0  0  0  0  0  0
   16.3591   12.0116   -2.8320 H   0  0  0  0  0  0  0  0  0  0  0  0
   16.5782    9.5432   -2.9770 H   0  0  0  0  0  0  0  0  0  0  0  0
   17.6605    9.5567   -1.5784 H   0  0  0  0  0  0  0  0  0  0  0  0
   19.2591   10.9864   -2.8302 H   0  0  0  0  0  0  0  0  0  0  0  0
   18.1775   10.9699   -4.2293 H   0  0  0  0  0  0  0  0  0  0  0  0
   18.3984    8.5014   -4.3714 H   0  0  0  0  0  0  0  0  0  0  0  0
   19.4782    8.5170   -2.9709 H   0  0  0  0  0  0  0  0  0  0  0  0
   21.0782    9.9463   -4.2212 H   0  0  0  0  0  0  0  0  0  0  0  0
   19.9989    9.9282   -5.6221 H   0  0  0  0  0  0  0  0  0  0  0  0
   20.2211    7.4595   -5.7617 H   0  0  0  0  0  0  0  0  0  0  0  0
   21.2991    7.4771   -4.3598 H   0  0  0  0  0  0  0  0  0  0  0  0
   22.9001    8.9058   -5.6091 H   0  0  0  0  0  0  0  0  0  0  0  0
   21.8225    8.8867   -7.0113 H   0  0  0  0  0  0  0  0  0  0  0  0
   22.0454    6.4179   -7.1491 H   0  0  0  0  0  0  0  0  0  0  0  0
   23.1223    6.4367   -5.7464 H   0  0  0  0  0  0  0  0  0  0  0  0
   24.7239    7.8650   -6.9952 H   0  0  0  0  0  0  0  0  0  0  0  0
   23.6472    7.8454   -8.3981 H   0  0  0  0  0  0  0  0  0  0  0  0
   23.8703    5.3767   -8.5353 H   0  0  0  0  0  0  0  0  0  0  0  0
   24.9482    5.4035   -7.1276 H   0  0  0  0  0  0  0  0  0  0  0  0
   26.2963    7.1592   -8.5847 H   0  0  0  0  0  0  0  0  0  0  0  0
   25.4704    6.3753   -9.9373 H   0  0  0  0  0  0  0  0  0  0  0  0
   26.5216    5.4353   -8.8548 H   0  0  0  0  0  0  0  0  0  0  0  0
    3.9285   16.8277    6.9034 H   0  0  0  0  0  0  0  0  0  0  0  0
    5.0250   16.8296    8.2909 H   0  0  0  0  0  0  0  0  0  0  0  0
    4.8177   19.2985    8.4514 H   0  0  0  0  0  0  0  0  0  0  0  0
    3.7210   19.2965    7.0639 H   0  0  0  0  0  0  0  0  0  0  0  0
    2.1294   17.8671    8.3240 H   0  0  0  0  0  0  0  0  0  0  0  0
    3.2261   17.8688    9.7113 H   0  0  0  0  0  0  0  0  0  0  0  0
    1.4341   19.5626    9.9987 H   0  0  0  0  0  0  0  0  0  0  0  0
    3.0187   20.3375    9.8723 H   0  0  0  0  0  0  0  0  0  0  0  0
    1.9220   20.3358    8.4849 H   0  0  0  0  0  0  0  0  0  0  0  0
  1  2  1  0  0  0  0
  2  3  1  0  0  0  0
  3  4  1  0  0  0  0
  4  5  1  0  0  0  0
  5  6  1  0  0  0  0
  6  7  1  0  0  0  0
  7  8  1  0  0  0  0
  8  9  1  0  0  0  0
  9 10  1  0  0  0  0
 10 11  1  0  0  0  0
 11 12  1  0  0  0  0
 12 13  1  0  0  0  0
 13 14  1  0  0  0  0
 14 15  1  0  0  0  0
 15 16  1  0  0  0  0
 16 17  1  0  0  0  0
 17 18  1  0  0  0  0
 18 19  1  0  0  0  0
 19 20  1  0  0  0  0
 20 21  1  0  0  0  0
 21 22  1  0  0  0  0
 22 23  1  0  0  0  0
  1 24  1  0  0  0  0
 24 25  1  0  0  0  0
 25 26  1  0  0  0  0
 26 27  1  0  0  0  0
  1 28  1  0  0  0  0
  1 29  1  0  0  0  0
  2 30  1  0  0  0  0
  2 31  1  0  0  0  0
  3 32  1  0  0  0  0
  3 33  1  0  0  0  0
  4 34  1  0  0  0  0
  4 35  1  0  0  0  0
  5 36  1  0  0  0  0
  5 37  1  0  0  0  0
  6 38  1  0  0  0  0
  6 39  1  0  0  0  0
  7 40  1  0  0  0  0
  7 41  1  0  0  0  0
  8 42  1  0  0  0  0
  8 43  1  0  0  0  0
  9 44  1  0  0  0  0
  9 45  1  0  0  0  0
 10 46  1  0  0  0  0
 10 47  1  0  0  0  0
 11 48  1  0  0  0  0
 11 49  1  0  0  0  0
 12 50  1  0  0  0  0
 12 51  1  0  0  0  0
 13 52  1  0  0  0  0
 13 53  1  0  0  0  0
 14 54  1  0  0  0  0
 14 55  1  0  0  0  0
 15 56  1  0  0  0  0
 15 57  1  0  0  0  0
 16 58  1  0  0  0  0
 16 59  1  0  0  0  0
 17 60  1  0  0  0  0
 17 61  1  0  0  0  0
 18 62  1  0  0  0  0
 18 63  1  0  0  0  0
 19 64  1  0  0  0  0
 19 65  1  0  0  0  0
 20 66  1  0  0  0  0
 20 67  1  0  0  0  0
 21 68  1  0  0  0  0
 21 69  1  0  0  0  0
 22 70  1  0  0  0  0
 22 71  1  0  0  0  0
 23 72  1  0  0  0  0
 23 73  1  0  0  0  0
 23 74  1  0  0  0  0
 24 75  1  0  0  0  0
 24 76  1  0  0  0  0
 25 77  1  0  0  0  0
 25 78  1  0  0  0  0
 26 79  1  0  0  0  0
 26 80  1  0  0  0  0
 27 81  1  0  0  0  0
 27 82  1  0  0  0  0
 27 83  1  0  0  0  0
M  END
>  <Alias name>
Heptacosane

>  <deltaH(c)>   kJ/mol
-17815.29

$$$$
Protoporphyrin IX
  ChemBrain IXL

 76 80  0  0  0  0  0  0  0  0  1 V2000
   -1.5193   18.4896    0.6786 C   0  0  0  0  0  0  0  0  0  0  0  0
   -0.5479   17.5921    0.6817 C   0  0  0  0  0  0  0  0  0  0  0  0
   -1.4171   19.8611    0.6822 C   0  0  0  0  0  0  0  0  0  0  0  0
   -2.5805   17.8775    0.6736 N   0  0  0  0  0  0  0  0  0  0  0  0
   -1.0878   16.4479    0.6805 C   0  0  0  0  0  0  0  0  0  0  0  0
    0.8986   17.8006    0.6852 C   0  0  0  0  0  0  0  0  0  0  0  0
   -2.5524   20.6521    0.6831 C   0  0  0  0  0  0  0  0  0  0  0  0
   -2.3249   16.6230    0.6770 C   0  0  0  0  0  0  0  0  0  0  0  0
   -0.4233   15.1259    0.6822 C   0  0  0  0  0  0  0  0  0  0  0  0
    1.2150   19.2833    0.6822 C   0  0  0  0  0  0  0  0  0  0  0  0
   -2.4652   21.9243    0.6849 C   0  0  0  0  0  0  0  0  0  0  0  0
   -3.8041   20.3487    0.6827 N   0  0  0  0  0  0  0  0  0  0  0  0
   -3.1565   15.6246    0.6791 C   0  0  0  0  0  0  0  0  0  0  0  0
    2.6766   19.4594    0.6815 C   0  0  0  0  0  0  0  0  0  0  0  0
   -3.5958   22.4096    0.6859 C   0  0  0  0  0  0  0  0  0  0  0  0
   -1.1849   22.6321    0.6856 C   0  0  0  0  0  0  0  0  0  0  0  0
   -4.4499   21.4665    0.6848 C   0  0  0  0  0  0  0  0  0  0  0  0
   -4.4638   15.8573    0.6803 C   0  0  0  0  0  0  0  0  0  0  0  0
    3.5541   18.2827    0.6801 O   0  0  0  0  0  0  0  0  0  0  0  0
    3.1544   20.5801    0.6821 O   0  0  0  0  0  0  0  0  0  0  0  0
   -3.9709   23.8405    0.6882 C   0  0  0  0  0  0  0  0  0  0  0  0
   -1.4131   24.1315    0.6805 C   0  0  0  0  0  0  0  0  0  0  0  0
   -5.7929   21.7369    0.6860 C   0  0  0  0  0  0  0  0  0  0  0  0
   -5.1840   14.8784    0.6814 C   0  0  0  0  0  0  0  0  0  0  0  0
   -5.2012   16.9736    0.6805 N   0  0  0  0  0  0  0  0  0  0  0  0
   -0.1132   24.8166    0.6788 C   0  0  0  0  0  0  0  0  0  0  0  0
   -6.6952   20.7378    0.6844 C   0  0  0  0  0  0  0  0  0  0  0  0
   -6.4032   15.2726    0.6819 C   0  0  0  0  0  0  0  0  0  0  0  0
   -4.5293   13.4843    0.6825 C   0  0  0  0  0  0  0  0  0  0  0  0
   -6.4223   16.6108    0.6819 C   0  0  0  0  0  0  0  0  0  0  0  0
   -0.0699   26.2760    0.6695 O   0  0  0  0  0  0  0  0  0  0  0  0
    0.9224   24.1696    0.6850 O   0  0  0  0  0  0  0  0  0  0  0  0
   -6.4699   19.4529    0.6805 N   0  0  0  0  0  0  0  0  0  0  0  0
   -7.9627   20.9477    0.6879 C   0  0  0  0  0  0  0  0  0  0  0  0
   -7.6575   14.4204    0.6822 C   0  0  0  0  0  0  0  0  0  0  0  0
   -5.2278   12.3232    0.6660 C   0  0  0  0  0  0  0  0  0  0  0  0
   -7.6200   17.4266    0.6837 C   0  0  0  0  0  0  0  0  0  0  0  0
   -7.5498   18.8591    0.6837 C   0  0  0  0  0  0  0  0  0  0  0  0
   -8.5382   19.8317    0.6877 C   0  0  0  0  0  0  0  0  0  0  0  0
   -8.6412   22.2595    0.6914 C   0  0  0  0  0  0  0  0  0  0  0  0
  -10.0598   19.7793    0.6915 C   0  0  0  0  0  0  0  0  0  0  0  0
  -10.7422   18.6187    0.6815 C   0  0  0  0  0  0  0  0  0  0  0  0
   -3.5089   18.3082    0.6637 H   0  0  0  0  0  0  0  0  0  0  0  0
    4.5148   18.4825    0.6798 H   0  0  0  0  0  0  0  0  0  0  0  0
   -0.9511   26.7124    0.6650 H   0  0  0  0  0  0  0  0  0  0  0  0
   -5.5593   18.9986    0.6737 H   0  0  0  0  0  0  0  0  0  0  0  0
   -0.4532   20.3286    0.6840 H   0  0  0  0  0  0  0  0  0  0  0  0
    1.3217   17.3424    1.5715 H   0  0  0  0  0  0  0  0  0  0  0  0
    1.3266   17.3377   -0.1963 H   0  0  0  0  0  0  0  0  0  0  0  0
    0.6471   15.2559    0.6826 H   0  0  0  0  0  0  0  0  0  0  0  0
   -0.7221   14.5724   -0.2030 H   0  0  0  0  0  0  0  0  0  0  0  0
   -0.7230   14.5741    1.5681 H   0  0  0  0  0  0  0  0  0  0  0  0
    0.7944   19.7396   -0.2020 H   0  0  0  0  0  0  0  0  0  0  0  0
    0.7948   19.7431    1.5647 H   0  0  0  0  0  0  0  0  0  0  0  0
   -2.7835   14.6268    0.6798 H   0  0  0  0  0  0  0  0  0  0  0  0
   -0.6260   22.3542    1.5710 H   0  0  0  0  0  0  0  0  0  0  0  0
   -0.6221   22.3490   -0.1958 H   0  0  0  0  0  0  0  0  0  0  0  0
   -5.0587   23.9239    0.6883 H   0  0  0  0  0  0  0  0  0  0  0  0
   -3.5776   24.3172    1.5706 H   0  0  0  0  0  0  0  0  0  0  0  0
   -3.5774   24.3202   -0.1925 H   0  0  0  0  0  0  0  0  0  0  0  0
   -1.9677   24.4091   -0.2031 H   0  0  0  0  0  0  0  0  0  0  0  0
   -1.9684   24.4149    1.5618 H   0  0  0  0  0  0  0  0  0  0  0  0
   -6.1383   22.7505    0.6882 H   0  0  0  0  0  0  0  0  0  0  0  0
   -3.4616   13.4244    0.6965 H   0  0  0  0  0  0  0  0  0  0  0  0
   -7.3957   13.3772    0.6881 H   0  0  0  0  0  0  0  0  0  0  0  0
   -8.2517   14.6494    1.5660 H   0  0  0  0  0  0  0  0  0  0  0  0
   -8.2466   14.6407   -0.2073 H   0  0  0  0  0  0  0  0  0  0  0  0
   -4.6967   11.3687    0.6677 H   0  0  0  0  0  0  0  0  0  0  0  0
   -6.3136   12.3292    0.6510 H   0  0  0  0  0  0  0  0  0  0  0  0
   -8.5962   16.9380    0.6850 H   0  0  0  0  0  0  0  0  0  0  0  0
   -9.7171   22.1112    0.6915 H   0  0  0  0  0  0  0  0  0  0  0  0
   -8.3541   22.8106    1.5757 H   0  0  0  0  0  0  0  0  0  0  0  0
   -8.3549   22.8149   -0.1907 H   0  0  0  0  0  0  0  0  0  0  0  0
  -10.6155   20.7049    0.7022 H   0  0  0  0  0  0  0  0  0  0  0  0
  -10.2134   17.6731    0.6703 H   0  0  0  0  0  0  0  0  0  0  0  0
  -11.8317   18.6274    0.6847 H   0  0  0  0  0  0  0  0  0  0  0  0
  1  2  4  0  0  0  0
  1  3  4  0  0  0  0
  1  4  1  0  0  0  0
  2  5  4  0  0  0  0
  2  6  1  0  0  0  0
  3  7  4  0  0  0  0
  4  8  1  0  0  0  0
  5  9  1  0  0  0  0
  5  8  4  0  0  0  0
  6 10  1  0  0  0  0
  7 11  1  0  0  0  0
  7 12  4  0  0  0  0
  8 13  4  0  0  0  0
 10 14  1  0  0  0  0
 11 15  2  0  0  0  0
 11 16  1  0  0  0  0
 12 17  4  0  0  0  0
 13 18  4  0  0  0  0
 14 19  1  0  0  0  0
 14 20  2  0  0  0  0
 15 21  1  0  0  0  0
 15 17  1  0  0  0  0
 16 22  1  0  0  0  0
 17 23  4  0  0  0  0
 18 24  1  0  0  0  0
 18 25  4  0  0  0  0
 22 26  1  0  0  0  0
 23 27  4  0  0  0  0
 24 28  2  0  0  0  0
 24 29  1  0  0  0  0
 25 30  4  0  0  0  0
 26 31  1  0  0  0  0
 26 32  2  0  0  0  0
 27 33  1  0  0  0  0
 27 34  4  0  0  0  0
 28 35  1  0  0  0  0
 28 30  1  0  0  0  0
 29 36  2  0  0  0  0
 30 37  4  0  0  0  0
 33 38  1  0  0  0  0
 34 39  4  0  0  0  0
 34 40  1  0  0  0  0
 37 38  4  0  0  0  0
 38 39  4  0  0  0  0
 39 41  1  0  0  0  0
 41 42  2  0  0  0  0
  4 43  1  0  0  0  0
 19 44  1  0  0  0  0
 31 45  1  0  0  0  0
 33 46  1  0  0  0  0
  3 47  1  0  0  0  0
  6 48  1  0  0  0  0
  6 49  1  0  0  0  0
  9 50  1  0  0  0  0
  9 51  1  0  0  0  0
  9 52  1  0  0  0  0
 10 53  1  0  0  0  0
 10 54  1  0  0  0  0
 13 55  1  0  0  0  0
 16 56  1  0  0  0  0
 16 57  1  0  0  0  0
 21 58  1  0  0  0  0
 21 59  1  0  0  0  0
 21 60  1  0  0  0  0
 22 61  1  0  0  0  0
 22 62  1  0  0  0  0
 23 63  1  0  0  0  0
 29 64  1  0  0  0  0
 35 65  1  0  0  0  0
 35 66  1  0  0  0  0
 35 67  1  0  0  0  0
 36 68  1  0  0  0  0
 36 69  1  0  0  0  0
 37 70  1  0  0  0  0
 40 71  1  0  0  0  0
 40 72  1  0  0  0  0
 40 73  1  0  0  0  0
 41 74  1  0  0  0  0
 42 75  1  0  0  0  0
 42 76  1  0  0  0  0
M  END
>  <Alias name>
Protoporphyrin IX

>  <deltaH(c)>   kJ/mol
-17746

$$$$
Di-n-undecylphthalate
  ChemBrain IXL

 84 84  0  0  0  0  0  0  0  0  1 V2000
    2.7593    6.3618   -0.3832 C   0  0  0  0  0  0  0  0  0  0  0  0
    2.4720    7.5652   -1.0305 C   0  0  0  0  0  0  0  0  0  0  0  0
    3.4945    8.4729   -1.3109 C   0  0  0  0  0  0  0  0  0  0  0  0
    4.8112    8.1854   -0.9462 C   0  0  0  0  0  0  0  0  0  0  0  0
    5.1051    6.9557   -0.2891 C   0  0  0  0  0  0  0  0  0  0  0  0
    4.0710    6.0590   -0.0140 C   0  0  0  0  0  0  0  0  0  0  0  0
    5.8844    9.1938   -1.2688 C   0  0  0  0  0  0  0  0  0  0  0  0
    5.7421    9.9322   -2.2296 O   0  0  0  0  0  0  0  0  0  0  0  0
    7.1162    9.3098   -0.4330 O   0  0  0  0  0  0  0  0  0  0  0  0
    6.5075    6.5888    0.1280 C   0  0  0  0  0  0  0  0  0  0  0  0
    6.6725    5.8474    1.0828 O   0  0  0  0  0  0  0  0  0  0  0  0
    7.6987    7.1112   -0.6069 O   0  0  0  0  0  0  0  0  0  0  0  0
    8.1271   10.2899   -0.9402 C   0  0  0  0  0  0  0  0  0  0  0  0
    9.3147   10.4140    0.0637 C   0  0  0  0  0  0  0  0  0  0  0  0
   10.3841   11.3977   -0.5081 C   0  0  0  0  0  0  0  0  0  0  0  0
   11.6010   11.4805    0.4588 C   0  0  0  0  0  0  0  0  0  0  0  0
   12.6453   12.4924   -0.0953 C   0  0  0  0  0  0  0  0  0  0  0  0
   13.8605   12.5718    0.8681 C   0  0  0  0  0  0  0  0  0  0  0  0
   14.8921   13.5966    0.3276 C   0  0  0  0  0  0  0  0  0  0  0  0
   16.0982   13.6802    1.2960 C   0  0  0  0  0  0  0  0  0  0  0  0
    9.0184    6.7321   -0.0100 C   0  0  0  0  0  0  0  0  0  0  0  0
   10.1890    7.2347   -0.9117 C   0  0  0  0  0  0  0  0  0  0  0  0
   11.5555    6.8853   -0.2400 C   0  0  0  0  0  0  0  0  0  0  0  0
   12.7292    7.4366   -1.1018 C   0  0  0  0  0  0  0  0  0  0  0  0
   14.0885    7.0554   -0.4454 C   0  0  0  0  0  0  0  0  0  0  0  0
   15.2591    7.6049   -1.3058 C   0  0  0  0  0  0  0  0  0  0  0  0
   16.6145    7.2008   -0.6671 C   0  0  0  0  0  0  0  0  0  0  0  0
   17.7793    7.7751   -1.5123 C   0  0  0  0  0  0  0  0  0  0  0  0
   17.1230   14.7099    0.7640 C   0  0  0  0  0  0  0  0  0  0  0  0
   19.1321    7.3523   -0.8912 C   0  0  0  0  0  0  0  0  0  0  0  0
   18.3180   14.8011    1.7395 C   0  0  0  0  0  0  0  0  0  0  0  0
   19.3384   15.8321    1.2125 C   0  0  0  0  0  0  0  0  0  0  0  0
   20.2867    8.0572   -1.6389 C   0  0  0  0  0  0  0  0  0  0  0  0
   21.6388    7.6015   -1.0503 C   0  0  0  0  0  0  0  0  0  0  0  0
    1.9627    5.6616   -0.1672 H   0  0  0  0  0  0  0  0  0  0  0  0
    1.4534    7.7949   -1.3156 H   0  0  0  0  0  0  0  0  0  0  0  0
    3.2659    9.4046   -1.8138 H   0  0  0  0  0  0  0  0  0  0  0  0
    4.2879    5.1243    0.4884 H   0  0  0  0  0  0  0  0  0  0  0  0
    8.5029    9.9532   -1.8985 H   0  0  0  0  0  0  0  0  0  0  0  0
    7.6579   11.2588   -1.0603 H   0  0  0  0  0  0  0  0  0  0  0  0
    8.9488   10.7911    1.0106 H   0  0  0  0  0  0  0  0  0  0  0  0
    9.7644    9.4404    0.2129 H   0  0  0  0  0  0  0  0  0  0  0  0
   10.7179   11.0435   -1.4756 H   0  0  0  0  0  0  0  0  0  0  0  0
    9.9454   12.3820   -0.6178 H   0  0  0  0  0  0  0  0  0  0  0  0
   11.2646   11.8090    1.4342 H   0  0  0  0  0  0  0  0  0  0  0  0
   12.0588   10.5031    0.5462 H   0  0  0  0  0  0  0  0  0  0  0  0
   12.9812   12.1656   -1.0718 H   0  0  0  0  0  0  0  0  0  0  0  0
   12.1893   13.4711   -0.1804 H   0  0  0  0  0  0  0  0  0  0  0  0
   13.5233   12.8841    1.8486 H   0  0  0  0  0  0  0  0  0  0  0  0
   14.3267   11.5970    0.9413 H   0  0  0  0  0  0  0  0  0  0  0  0
   15.2361   13.2813   -0.6497 H   0  0  0  0  0  0  0  0  0  0  0  0
   14.4256   14.5708    0.2485 H   0  0  0  0  0  0  0  0  0  0  0  0
   15.7537   13.9883    2.2754 H   0  0  0  0  0  0  0  0  0  0  0  0
   16.5699   12.7081    1.3694 H   0  0  0  0  0  0  0  0  0  0  0  0
    9.1080    7.1779    0.9729 H   0  0  0  0  0  0  0  0  0  0  0  0
    9.0743    5.6541    0.0800 H   0  0  0  0  0  0  0  0  0  0  0  0
   10.1306    6.7535   -1.8802 H   0  0  0  0  0  0  0  0  0  0  0  0
   10.1132    8.3075   -1.0370 H   0  0  0  0  0  0  0  0  0  0  0  0
   11.5952    7.3300    0.7468 H   0  0  0  0  0  0  0  0  0  0  0  0
   11.6488    5.8096   -0.1530 H   0  0  0  0  0  0  0  0  0  0  0  0
   12.6778    7.0100   -2.0958 H   0  0  0  0  0  0  0  0  0  0  0  0
   12.6520    8.5147   -1.1683 H   0  0  0  0  0  0  0  0  0  0  0  0
   14.1413    7.4826    0.5485 H   0  0  0  0  0  0  0  0  0  0  0  0
   14.1667    5.9772   -0.3783 H   0  0  0  0  0  0  0  0  0  0  0  0
   15.1958    7.1932   -2.3054 H   0  0  0  0  0  0  0  0  0  0  0  0
   15.1933    8.6846   -1.3563 H   0  0  0  0  0  0  0  0  0  0  0  0
   16.6713    7.5958    0.3397 H   0  0  0  0  0  0  0  0  0  0  0  0
   16.6910    6.1209   -0.6355 H   0  0  0  0  0  0  0  0  0  0  0  0
   17.7130    7.3939   -2.5238 H   0  0  0  0  0  0  0  0  0  0  0  0
   17.7135    8.8559   -1.5297 H   0  0  0  0  0  0  0  0  0  0  0  0
   17.4766   14.3971   -0.2107 H   0  0  0  0  0  0  0  0  0  0  0  0
   16.6501   15.6807    0.6817 H   0  0  0  0  0  0  0  0  0  0  0  0
   19.1539    7.6351    0.1540 H   0  0  0  0  0  0  0  0  0  0  0  0
   19.2493    6.2791   -0.9771 H   0  0  0  0  0  0  0  0  0  0  0  0
   17.9646   15.1105    2.7154 H   0  0  0  0  0  0  0  0  0  0  0  0
   18.7938   13.8315    1.8191 H   0  0  0  0  0  0  0  0  0  0  0  0
   18.8622   16.8010    1.1274 H   0  0  0  0  0  0  0  0  0  0  0  0
   19.6980   15.5199    0.2398 H   0  0  0  0  0  0  0  0  0  0  0  0
   20.1725   15.8992    1.9010 H   0  0  0  0  0  0  0  0  0  0  0  0
   20.2464    7.7997   -2.6901 H   0  0  0  0  0  0  0  0  0  0  0  0
   20.1880    9.1297   -1.5263 H   0  0  0  0  0  0  0  0  0  0  0  0
   22.4403    8.1761   -1.4994 H   0  0  0  0  0  0  0  0  0  0  0  0
   21.7881    6.5495   -1.2600 H   0  0  0  0  0  0  0  0  0  0  0  0
   21.6383    7.7595    0.0211 H   0  0  0  0  0  0  0  0  0  0  0  0
  1  2  4  0  0  0  0
  2  3  4  0  0  0  0
  3  4  4  0  0  0  0
  4  5  4  0  0  0  0
  5  6  4  0  0  0  0
  6  1  4  0  0  0  0
  7  8  2  0  0  0  0
  7  9  1  0  0  0  0
  7  4  1  0  0  0  0
 10 11  2  0  0  0  0
 10 12  1  0  0  0  0
 10  5  1  0  0  0  0
  9 13  1  0  0  0  0
 13 14  1  0  0  0  0
 14 15  1  0  0  0  0
 15 16  1  0  0  0  0
 16 17  1  0  0  0  0
 17 18  1  0  0  0  0
 18 19  1  0  0  0  0
 19 20  1  0  0  0  0
 21 22  1  0  0  0  0
 22 23  1  0  0  0  0
 23 24  1  0  0  0  0
 24 25  1  0  0  0  0
 25 26  1  0  0  0  0
 26 27  1  0  0  0  0
 27 28  1  0  0  0  0
 21 12  1  0  0  0  0
 20 29  1  0  0  0  0
 28 30  1  0  0  0  0
 29 31  1  0  0  0  0
 31 32  1  0  0  0  0
 30 33  1  0  0  0  0
 33 34  1  0  0  0  0
  1 35  1  0  0  0  0
  2 36  1  0  0  0  0
  3 37  1  0  0  0  0
  6 38  1  0  0  0  0
 13 39  1  0  0  0  0
 13 40  1  0  0  0  0
 14 41  1  0  0  0  0
 14 42  1  0  0  0  0
 15 43  1  0  0  0  0
 15 44  1  0  0  0  0
 16 45  1  0  0  0  0
 16 46  1  0  0  0  0
 17 47  1  0  0  0  0
 17 48  1  0  0  0  0
 18 49  1  0  0  0  0
 18 50  1  0  0  0  0
 19 51  1  0  0  0  0
 19 52  1  0  0  0  0
 20 53  1  0  0  0  0
 20 54  1  0  0  0  0
 21 55  1  0  0  0  0
 21 56  1  0  0  0  0
 22 57  1  0  0  0  0
 22 58  1  0  0  0  0
 23 59  1  0  0  0  0
 23 60  1  0  0  0  0
 24 61  1  0  0  0  0
 24 62  1  0  0  0  0
 25 63  1  0  0  0  0
 25 64  1  0  0  0  0
 26 65  1  0  0  0  0
 26 66  1  0  0  0  0
 27 67  1  0  0  0  0
 27 68  1  0  0  0  0
 28 69  1  0  0  0  0
 28 70  1  0  0  0  0
 29 71  1  0  0  0  0
 29 72  1  0  0  0  0
 30 73  1  0  0  0  0
 30 74  1  0  0  0  0
 31 75  1  0  0  0  0
 31 76  1  0  0  0  0
 32 77  1  0  0  0  0
 32 78  1  0  0  0  0
 32 79  1  0  0  0  0
 33 80  1  0  0  0  0
 33 81  1  0  0  0  0
 34 82  1  0  0  0  0
 34 83  1  0  0  0  0
 34 84  1  0  0  0  0
M  END
>  <Alias name>
Di-n-undecyl phthalate

>  <deltaH(c)>   kJ/mol
-17715.71

$$$$
11-Cyclohexylheneicosane
  ChemBrain IXL

 81 81  0  0  0  0  0  0  0  0  1 V2000
   19.8327    9.2362   -8.6634 C   0  0  0  0  0  0  0  0  0  0  0  0
   19.4136   10.0705   -7.4374 C   0  0  0  0  0  0  0  0  0  0  0  0
   18.0821    9.5311   -6.8794 C   0  0  0  0  0  0  0  0  0  0  0  0
   17.6650   10.3629   -5.6509 C   0  0  0  0  0  0  0  0  0  0  0  0
   16.3365    9.8197   -5.0896 C   0  0  0  0  0  0  0  0  0  0  0  0
   15.9249   10.6440   -3.8542 C   0  0  0  0  0  0  0  0  0  0  0  0
   14.6034   10.0918   -3.2855 C   0  0  0  0  0  0  0  0  0  0  0  0
   14.2014   10.9031   -2.0383 C   0  0  0  0  0  0  0  0  0  0  0  0
   12.8911   10.3367   -1.4580 C   0  0  0  0  0  0  0  0  0  0  0  0
   12.5029   11.1309   -0.1938 C   0  0  0  0  0  0  0  0  0  0  0  0
   11.1908   10.5627    0.3954 C   0  0  0  0  0  0  0  0  0  0  0  0
   10.8303   11.3590    1.6827 C   0  0  0  0  0  0  0  0  0  0  0  0
    9.3090   11.2524    1.9753 C   0  0  0  0  0  0  0  0  0  0  0  0
    8.9847   12.0144    3.2747 C   0  0  0  0  0  0  0  0  0  0  0  0
    7.4787   11.8944    3.5788 C   0  0  0  0  0  0  0  0  0  0  0  0
    7.1587   12.6379    4.8903 C   0  0  0  0  0  0  0  0  0  0  0  0
    5.6563   12.5015    5.2052 C   0  0  0  0  0  0  0  0  0  0  0  0
    5.3394   13.2332    6.5241 C   0  0  0  0  0  0  0  0  0  0  0  0
    3.8392   13.0873    6.8451 C   0  0  0  0  0  0  0  0  0  0  0  0
    3.5236   13.8139    8.1672 C   0  0  0  0  0  0  0  0  0  0  0  0
    2.0243   13.6648    8.4905 C   0  0  0  0  0  0  0  0  0  0  0  0
   12.6375    8.8442    1.6045 C   0  0  0  0  0  0  0  0  0  0  0  0
   11.3930    9.0372    0.7112 C   0  0  0  0  0  0  0  0  0  0  0  0
   10.1665    8.4590    1.4351 C   0  0  0  0  0  0  0  0  0  0  0  0
   10.3746    6.9507    1.6548 C   0  0  0  0  0  0  0  0  0  0  0  0
   11.6183    6.7330    2.5426 C   0  0  0  0  0  0  0  0  0  0  0  0
   12.8601    7.3353    1.8499 C   0  0  0  0  0  0  0  0  0  0  0  0
   20.7684    9.6153   -9.0552 H   0  0  0  0  0  0  0  0  0  0  0  0
   19.0672    9.3058   -9.4263 H   0  0  0  0  0  0  0  0  0  0  0  0
   19.9571    8.2010   -8.3702 H   0  0  0  0  0  0  0  0  0  0  0  0
   19.2893   11.1056   -7.7306 H   0  0  0  0  0  0  0  0  0  0  0  0
   20.1793   10.0008   -6.6747 H   0  0  0  0  0  0  0  0  0  0  0  0
   18.2060    8.4952   -6.5886 H   0  0  0  0  0  0  0  0  0  0  0  0
   17.3157    9.6029   -7.6412 H   0  0  0  0  0  0  0  0  0  0  0  0
   18.4331   10.2934   -4.8905 H   0  0  0  0  0  0  0  0  0  0  0  0
   17.5377   11.3983   -5.9419 H   0  0  0  0  0  0  0  0  0  0  0  0
   15.5664    9.8952   -5.8473 H   0  0  0  0  0  0  0  0  0  0  0  0
   16.4626    8.7823   -4.8053 H   0  0  0  0  0  0  0  0  0  0  0  0
   16.6991   10.5742   -3.1001 H   0  0  0  0  0  0  0  0  0  0  0  0
   15.7909   11.6802   -4.1392 H   0  0  0  0  0  0  0  0  0  0  0  0
   14.7353    9.0523   -3.0119 H   0  0  0  0  0  0  0  0  0  0  0  0
   13.8257   10.1719   -4.0350 H   0  0  0  0  0  0  0  0  0  0  0  0
   14.0568   11.9407   -2.3128 H   0  0  0  0  0  0  0  0  0  0  0  0
   14.9852   10.8322   -1.2944 H   0  0  0  0  0  0  0  0  0  0  0  0
   13.0333    9.2952   -1.2004 H   0  0  0  0  0  0  0  0  0  0  0  0
   12.1025   10.4220   -2.1953 H   0  0  0  0  0  0  0  0  0  0  0  0
   12.3595   12.1727   -0.4527 H   0  0  0  0  0  0  0  0  0  0  0  0
   13.2937   11.0491    0.5401 H   0  0  0  0  0  0  0  0  0  0  0  0
   10.3965   10.6811   -0.3312 H   0  0  0  0  0  0  0  0  0  0  0  0
   11.0819   12.4019    1.5341 H   0  0  0  0  0  0  0  0  0  0  0  0
   11.3954   10.9715    2.5201 H   0  0  0  0  0  0  0  0  0  0  0  0
    9.0267   10.2266    2.0868 H   0  0  0  0  0  0  0  0  0  0  0  0
    8.7540   11.6891    1.1543 H   0  0  0  0  0  0  0  0  0  0  0  0
    9.5523   11.5888    4.0930 H   0  0  0  0  0  0  0  0  0  0  0  0
    9.2480   13.0583    3.1572 H   0  0  0  0  0  0  0  0  0  0  0  0
    6.9099   12.3314    2.7673 H   0  0  0  0  0  0  0  0  0  0  0  0
    7.2143   10.8494    3.6833 H   0  0  0  0  0  0  0  0  0  0  0  0
    7.7369   12.2078    5.6988 H   0  0  0  0  0  0  0  0  0  0  0  0
    7.4119   13.6854    4.7830 H   0  0  0  0  0  0  0  0  0  0  0  0
    5.0774   12.9387    4.4012 H   0  0  0  0  0  0  0  0  0  0  0  0
    5.4024   11.4533    5.3044 H   0  0  0  0  0  0  0  0  0  0  0  0
    5.5869   14.2827    6.4233 H   0  0  0  0  0  0  0  0  0  0  0  0
    5.9237   12.7999    7.3264 H   0  0  0  0  0  0  0  0  0  0  0  0
    3.5914   12.0375    6.9423 H   0  0  0  0  0  0  0  0  0  0  0  0
    3.2545   13.5236    6.0447 H   0  0  0  0  0  0  0  0  0  0  0  0
    4.1101   13.3791    8.9670 H   0  0  0  0  0  0  0  0  0  0  0  0
    3.7690   14.8642    8.0694 H   0  0  0  0  0  0  0  0  0  0  0  0
    1.7788   12.6145    8.5883 H   0  0  0  0  0  0  0  0  0  0  0  0
    1.8029   14.1752    9.4195 H   0  0  0  0  0  0  0  0  0  0  0  0
    1.4375   14.0997    7.6908 H   0  0  0  0  0  0  0  0  0  0  0  0
   12.4860    9.3463    2.5512 H   0  0  0  0  0  0  0  0  0  0  0  0
   13.5058    9.2586    1.1103 H   0  0  0  0  0  0  0  0  0  0  0  0
   11.5400    8.5022   -0.2182 H   0  0  0  0  0  0  0  0  0  0  0  0
    9.2793    8.6206    0.8355 H   0  0  0  0  0  0  0  0  0  0  0  0
   10.0535    8.9420    2.3932 H   0  0  0  0  0  0  0  0  0  0  0  0
   10.5209    6.4622    0.6994 H   0  0  0  0  0  0  0  0  0  0  0  0
    9.5038    6.5333    2.1449 H   0  0  0  0  0  0  0  0  0  0  0  0
   11.7703    5.6722    2.6975 H   0  0  0  0  0  0  0  0  0  0  0  0
   11.4678    7.2192    3.4986 H   0  0  0  0  0  0  0  0  0  0  0  0
   13.7285    7.1966    2.4817 H   0  0  0  0  0  0  0  0  0  0  0  0
   13.0207    6.8366    0.9020 H   0  0  0  0  0  0  0  0  0  0  0  0
  1  2  1  0  0  0  0
  2  3  1  0  0  0  0
  3  4  1  0  0  0  0
  4  5  1  0  0  0  0
  5  6  1  0  0  0  0
  6  7  1  0  0  0  0
  7  8  1  0  0  0  0
  8  9  1  0  0  0  0
  9 10  1  0  0  0  0
 10 11  1  0  0  0  0
 11 12  1  0  0  0  0
 12 13  1  0  0  0  0
 13 14  1  0  0  0  0
 14 15  1  0  0  0  0
 15 16  1  0  0  0  0
 16 17  1  0  0  0  0
 17 18  1  0  0  0  0
 18 19  1  0  0  0  0
 19 20  1  0  0  0  0
 20 21  1  0  0  0  0
 22 23  1  0  0  0  0
 23 24  1  0  0  0  0
 24 25  1  0  0  0  0
 25 26  1  0  0  0  0
 26 27  1  0  0  0  0
 27 22  1  0  0  0  0
 23 11  1  0  0  0  0
  1 28  1  0  0  0  0
  1 29  1  0  0  0  0
  1 30  1  0  0  0  0
  2 31  1  0  0  0  0
  2 32  1  0  0  0  0
  3 33  1  0  0  0  0
  3 34  1  0  0  0  0
  4 35  1  0  0  0  0
  4 36  1  0  0  0  0
  5 37  1  0  0  0  0
  5 38  1  0  0  0  0
  6 39  1  0  0  0  0
  6 40  1  0  0  0  0
  7 41  1  0  0  0  0
  7 42  1  0  0  0  0
  8 43  1  0  0  0  0
  8 44  1  0  0  0  0
  9 45  1  0  0  0  0
  9 46  1  0  0  0  0
 10 47  1  0  0  0  0
 10 48  1  0  0  0  0
 11 49  1  0  0  0  0
 12 50  1  0  0  0  0
 12 51  1  0  0  0  0
 13 52  1  0  0  0  0
 13 53  1  0  0  0  0
 14 54  1  0  0  0  0
 14 55  1  0  0  0  0
 15 56  1  0  0  0  0
 15 57  1  0  0  0  0
 16 58  1  0  0  0  0
 16 59  1  0  0  0  0
 17 60  1  0  0  0  0
 17 61  1  0  0  0  0
 18 62  1  0  0  0  0
 18 63  1  0  0  0  0
 19 64  1  0  0  0  0
 19 65  1  0  0  0  0
 20 66  1  0  0  0  0
 20 67  1  0  0  0  0
 21 68  1  0  0  0  0
 21 69  1  0  0  0  0
 21 70  1  0  0  0  0
 22 71  1  0  0  0  0
 22 72  1  0  0  0  0
 23 73  1  0  0  0  0
 24 74  1  0  0  0  0
 24 75  1  0  0  0  0
 25 76  1  0  0  0  0
 25 77  1  0  0  0  0
 26 78  1  0  0  0  0
 26 79  1  0  0  0  0
 27 80  1  0  0  0  0
 27 81  1  0  0  0  0
M  END
>  <Alias name>
11-Cyclohexylheneicosane

>  <deltaH(c)>   kJ/mol
-17652

$$$$
5-Butyldocosane
  ChemBrain IXL

 80 79  0  0  0  0  0  0  0  0  1 V2000
   28.8280   11.9531    0.0000 C   0  0  0  0  0  0  0  0  0  0  0  0
   27.5326   11.7773   -0.8158 C   0  0  0  0  0  0  0  0  0  0  0  0
   26.3140   12.0097    0.0985 C   0  0  0  0  0  0  0  0  0  0  0  0
   25.0177   11.8340   -0.7189 C   0  0  0  0  0  0  0  0  0  0  0  0
   23.7910   12.0433    0.1984 C   0  0  0  0  0  0  0  0  0  0  0  0
   22.4976   11.8573   -0.6277 C   0  0  0  0  0  0  0  0  0  0  0  0
   21.2672   12.0577    0.2807 C   0  0  0  0  0  0  0  0  0  0  0  0
   19.9818   11.8507   -0.5435 C   0  0  0  0  0  0  0  0  0  0  0  0
   18.7521   12.0538    0.3629 C   0  0  0  0  0  0  0  0  0  0  0  0
   17.4664   11.8503   -0.4621 C   0  0  0  0  0  0  0  0  0  0  0  0
   16.2367   12.0570    0.4434 C   0  0  0  0  0  0  0  0  0  0  0  0
   14.9510   11.8572   -0.3824 C   0  0  0  0  0  0  0  0  0  0  0  0
   13.7213   12.0674    0.5223 C   0  0  0  0  0  0  0  0  0  0  0  0
   12.4356   11.8711   -0.3044 C   0  0  0  0  0  0  0  0  0  0  0  0
   11.2058   12.0846    0.5996 C   0  0  0  0  0  0  0  0  0  0  0  0
    9.9201   11.8913   -0.2277 C   0  0  0  0  0  0  0  0  0  0  0  0
    8.6904   12.1072    0.6757 C   0  0  0  0  0  0  0  0  0  0  0  0
    7.4047   11.9160   -0.1522 C   0  0  0  0  0  0  0  0  0  0  0  0
    6.1750   12.1335    0.7509 C   0  0  0  0  0  0  0  0  0  0  0  0
    4.8892   11.9436   -0.0773 C   0  0  0  0  0  0  0  0  0  0  0  0
    3.6594   12.1618    0.8257 C   0  0  0  0  0  0  0  0  0  0  0  0
    2.3737   11.9724   -0.0024 C   0  0  0  0  0  0  0  0  0  0  0  0
   23.8261   13.4698    0.8050 C   0  0  0  0  0  0  0  0  0  0  0  0
   23.7940   14.5218   -0.3246 C   0  0  0  0  0  0  0  0  0  0  0  0
   23.8288   15.9345    0.2898 C   0  0  0  0  0  0  0  0  0  0  0  0
   23.7965   16.9856   -0.8366 C   0  0  0  0  0  0  0  0  0  0  0  0
   28.8665   12.9569    0.4046 H   0  0  0  0  0  0  0  0  0  0  0  0
   29.6842   11.7899   -0.6427 H   0  0  0  0  0  0  0  0  0  0  0  0
   28.8438   11.2360    0.8114 H   0  0  0  0  0  0  0  0  0  0  0  0
   27.5170   12.4944   -1.6272 H   0  0  0  0  0  0  0  0  0  0  0  0
   27.4942   10.7735   -1.2204 H   0  0  0  0  0  0  0  0  0  0  0  0
   26.3294   11.2922    0.9096 H   0  0  0  0  0  0  0  0  0  0  0  0
   26.3535   13.0127    0.5029 H   0  0  0  0  0  0  0  0  0  0  0  0
   24.9965   12.5588   -1.5222 H   0  0  0  0  0  0  0  0  0  0  0  0
   24.9882   10.8347   -1.1353 H   0  0  0  0  0  0  0  0  0  0  0  0
   23.8132   11.3135    0.9982 H   0  0  0  0  0  0  0  0  0  0  0  0
   22.4745   12.5816   -1.4315 H   0  0  0  0  0  0  0  0  0  0  0  0
   22.4780   10.8577   -1.0439 H   0  0  0  0  0  0  0  0  0  0  0  0
   21.2959   11.3398    1.0911 H   0  0  0  0  0  0  0  0  0  0  0  0
   21.2768   13.0608    0.6865 H   0  0  0  0  0  0  0  0  0  0  0  0
   19.9542   12.5672   -1.3551 H   0  0  0  0  0  0  0  0  0  0  0  0
   19.9701   10.8462   -0.9481 H   0  0  0  0  0  0  0  0  0  0  0  0
   18.7784   11.3360    1.1734 H   0  0  0  0  0  0  0  0  0  0  0  0
   18.7651   13.0577    0.7691 H   0  0  0  0  0  0  0  0  0  0  0  0
   17.4413   12.5668   -1.2738 H   0  0  0  0  0  0  0  0  0  0  0  0
   17.4522   10.8458   -0.8667 H   0  0  0  0  0  0  0  0  0  0  0  0
   16.2604   11.3391    1.2540 H   0  0  0  0  0  0  0  0  0  0  0  0
   16.2523   13.0608    0.8496 H   0  0  0  0  0  0  0  0  0  0  0  0
   14.9285   12.5737   -1.1942 H   0  0  0  0  0  0  0  0  0  0  0  0
   14.9342   10.8527   -0.7870 H   0  0  0  0  0  0  0  0  0  0  0  0
   13.7425   11.3496    1.3329 H   0  0  0  0  0  0  0  0  0  0  0  0
   13.7394   13.0712    0.9284 H   0  0  0  0  0  0  0  0  0  0  0  0
   12.4155   12.5878   -1.1161 H   0  0  0  0  0  0  0  0  0  0  0  0
   12.4163   10.8668   -0.7090 H   0  0  0  0  0  0  0  0  0  0  0  0
   11.2248   11.3668    1.4104 H   0  0  0  0  0  0  0  0  0  0  0  0
   11.2262   13.0884    1.0056 H   0  0  0  0  0  0  0  0  0  0  0  0
    9.9020   12.6081   -1.0393 H   0  0  0  0  0  0  0  0  0  0  0  0
    9.8988   10.8870   -0.6326 H   0  0  0  0  0  0  0  0  0  0  0  0
    8.7077   11.3895    1.4866 H   0  0  0  0  0  0  0  0  0  0  0  0
    8.7125   13.1110    1.0815 H   0  0  0  0  0  0  0  0  0  0  0  0
    7.3879   12.6331   -0.9636 H   0  0  0  0  0  0  0  0  0  0  0  0
    7.3820   10.9119   -0.5572 H   0  0  0  0  0  0  0  0  0  0  0  0
    6.1912   11.4160    1.5619 H   0  0  0  0  0  0  0  0  0  0  0  0
    6.1980   13.1374    1.1565 H   0  0  0  0  0  0  0  0  0  0  0  0
    4.8732   12.6609   -0.8885 H   0  0  0  0  0  0  0  0  0  0  0  0
    4.8659   10.9396   -0.4826 H   0  0  0  0  0  0  0  0  0  0  0  0
    3.6752   11.4444    1.6368 H   0  0  0  0  0  0  0  0  0  0  0  0
    3.6828   13.1657    1.2312 H   0  0  0  0  0  0  0  0  0  0  0  0
    2.3501   10.9684   -0.4079 H   0  0  0  0  0  0  0  0  0  0  0  0
    1.5097   12.1258    0.6323 H   0  0  0  0  0  0  0  0  0  0  0  0
    2.3577   12.6898   -0.8135 H   0  0  0  0  0  0  0  0  0  0  0  0
   22.9678   13.6080    1.4492 H   0  0  0  0  0  0  0  0  0  0  0  0
   24.7317   13.5922    1.3844 H   0  0  0  0  0  0  0  0  0  0  0  0
   24.6536   14.3880   -0.9681 H   0  0  0  0  0  0  0  0  0  0  0  0
   22.8873   14.4034   -0.9034 H   0  0  0  0  0  0  0  0  0  0  0  0
   22.9689   16.0693    0.9340 H   0  0  0  0  0  0  0  0  0  0  0  0
   24.7361   16.0540    0.8689 H   0  0  0  0  0  0  0  0  0  0  0  0
   22.8892   16.8662   -1.4159 H   0  0  0  0  0  0  0  0  0  0  0  0
   23.8209   17.9783   -0.4047 H   0  0  0  0  0  0  0  0  0  0  0  0
   24.6565   16.8509   -1.4809 H   0  0  0  0  0  0  0  0  0  0  0  0
  1  2  1  0  0  0  0
  2  3  1  0  0  0  0
  3  4  1  0  0  0  0
  4  5  1  0  0  0  0
  5  6  1  0  0  0  0
  6  7  1  0  0  0  0
  7  8  1  0  0  0  0
  8  9  1  0  0  0  0
  9 10  1  0  0  0  0
 10 11  1  0  0  0  0
 11 12  1  0  0  0  0
 12 13  1  0  0  0  0
 13 14  1  0  0  0  0
 14 15  1  0  0  0  0
 15 16  1  0  0  0  0
 16 17  1  0  0  0  0
 17 18  1  0  0  0  0
 18 19  1  0  0  0  0
 19 20  1  0  0  0  0
 20 21  1  0  0  0  0
 21 22  1  0  0  0  0
  5 23  1  0  0  0  0
 23 24  1  0  0  0  0
 24 25  1  0  0  0  0
 25 26  1  0  0  0  0
  1 27  1  0  0  0  0
  1 28  1  0  0  0  0
  1 29  1  0  0  0  0
  2 30  1  0  0  0  0
  2 31  1  0  0  0  0
  3 32  1  0  0  0  0
  3 33  1  0  0  0  0
  4 34  1  0  0  0  0
  4 35  1  0  0  0  0
  5 36  1  0  0  0  0
  6 37  1  0  0  0  0
  6 38  1  0  0  0  0
  7 39  1  0  0  0  0
  7 40  1  0  0  0  0
  8 41  1  0  0  0  0
  8 42  1  0  0  0  0
  9 43  1  0  0  0  0
  9 44  1  0  0  0  0
 10 45  1  0  0  0  0
 10 46  1  0  0  0  0
 11 47  1  0  0  0  0
 11 48  1  0  0  0  0
 12 49  1  0  0  0  0
 12 50  1  0  0  0  0
 13 51  1  0  0  0  0
 13 52  1  0  0  0  0
 14 53  1  0  0  0  0
 14 54  1  0  0  0  0
 15 55  1  0  0  0  0
 15 56  1  0  0  0  0
 16 57  1  0  0  0  0
 16 58  1  0  0  0  0
 17 59  1  0  0  0  0
 17 60  1  0  0  0  0
 18 61  1  0  0  0  0
 18 62  1  0  0  0  0
 19 63  1  0  0  0  0
 19 64  1  0  0  0  0
 20 65  1  0  0  0  0
 20 66  1  0  0  0  0
 21 67  1  0  0  0  0
 21 68  1  0  0  0  0
 22 69  1  0  0  0  0
 22 70  1  0  0  0  0
 22 71  1  0  0  0  0
 23 72  1  0  0  0  0
 23 73  1  0  0  0  0
 24 74  1  0  0  0  0
 24 75  1  0  0  0  0
 25 76  1  0  0  0  0
 25 77  1  0  0  0  0
 26 78  1  0  0  0  0
 26 79  1  0  0  0  0
 26 80  1  0  0  0  0
M  END
>  <Alias name>
5-Butyldocosane

>  <deltaH(c)>   kJ/mol
-17247.16

$$$$
11-Butyldocosane
  ChemBrain IXL

 80 79  0  0  0  0  0  0  0  0  1 V2000
   28.7647   16.8379   -0.1002 C   0  0  0  0  0  0  0  0  0  0  0  0
   27.4704   17.0153   -0.9174 C   0  0  0  0  0  0  0  0  0  0  0  0
   26.2502   16.7972   -0.0014 C   0  0  0  0  0  0  0  0  0  0  0  0
   24.9558   16.9742   -0.8189 C   0  0  0  0  0  0  0  0  0  0  0  0
   23.7355   16.7560    0.0968 C   0  0  0  0  0  0  0  0  0  0  0  0
   22.4414   16.9319   -0.7213 C   0  0  0  0  0  0  0  0  0  0  0  0
   21.2209   16.7130    0.1938 C   0  0  0  0  0  0  0  0  0  0  0  0
   19.9271   16.8870   -0.6253 C   0  0  0  0  0  0  0  0  0  0  0  0
   18.7063   16.6670    0.2889 C   0  0  0  0  0  0  0  0  0  0  0  0
   17.4122   16.8386   -0.5329 C   0  0  0  0  0  0  0  0  0  0  0  0
   16.1826   16.6407    0.3830 C   0  0  0  0  0  0  0  0  0  0  0  0
   14.8922   16.8204   -0.4492 C   0  0  0  0  0  0  0  0  0  0  0  0
   13.6582   16.6294    0.4565 C   0  0  0  0  0  0  0  0  0  0  0  0
   12.3763   16.8312   -0.3746 C   0  0  0  0  0  0  0  0  0  0  0  0
   11.1424   16.6366    0.5279 C   0  0  0  0  0  0  0  0  0  0  0  0
    9.8608   16.8368   -0.3043 C   0  0  0  0  0  0  0  0  0  0  0  0
    8.6264   16.6393    0.5970 C   0  0  0  0  0  0  0  0  0  0  0  0
    7.3452   16.8387   -0.2360 C   0  0  0  0  0  0  0  0  0  0  0  0
    6.1105   16.6392    0.6644 C   0  0  0  0  0  0  0  0  0  0  0  0
    4.8294   16.8382   -0.1689 C   0  0  0  0  0  0  0  0  0  0  0  0
    3.5944   16.6379    0.7311 C   0  0  0  0  0  0  0  0  0  0  0  0
    2.3135   16.8369   -0.1022 C   0  0  0  0  0  0  0  0  0  0  0  0
   16.2135   15.2203    1.0040 C   0  0  0  0  0  0  0  0  0  0  0  0
   16.1834   14.1570   -0.1149 C   0  0  0  0  0  0  0  0  0  0  0  0
   16.2142   12.7505    0.5137 C   0  0  0  0  0  0  0  0  0  0  0  0
   16.1840   11.6882   -0.6020 C   0  0  0  0  0  0  0  0  0  0  0  0
   28.7848   17.5609    0.7058 H   0  0  0  0  0  0  0  0  0  0  0  0
   29.6219   16.9912   -0.7441 H   0  0  0  0  0  0  0  0  0  0  0  0
   28.7972   15.8369    0.3118 H   0  0  0  0  0  0  0  0  0  0  0  0
   27.4505   16.2923   -1.7234 H   0  0  0  0  0  0  0  0  0  0  0  0
   27.4381   18.0163   -1.3295 H   0  0  0  0  0  0  0  0  0  0  0  0
   26.2699   17.5205    0.8045 H   0  0  0  0  0  0  0  0  0  0  0  0
   26.2826   15.7963    0.4109 H   0  0  0  0  0  0  0  0  0  0  0  0
   24.9362   16.2510   -1.6249 H   0  0  0  0  0  0  0  0  0  0  0  0
   24.9233   17.9752   -1.2312 H   0  0  0  0  0  0  0  0  0  0  0  0
   23.7546   17.4796    0.9023 H   0  0  0  0  0  0  0  0  0  0  0  0
   23.7684   15.7553    0.5096 H   0  0  0  0  0  0  0  0  0  0  0  0
   22.4227   16.2084   -1.5271 H   0  0  0  0  0  0  0  0  0  0  0  0
   22.4084   17.9327   -1.1339 H   0  0  0  0  0  0  0  0  0  0  0  0
   21.2387   17.4373    0.9988 H   0  0  0  0  0  0  0  0  0  0  0  0
   21.2545   15.7127    0.6073 H   0  0  0  0  0  0  0  0  0  0  0  0
   19.9099   16.1632   -1.4307 H   0  0  0  0  0  0  0  0  0  0  0  0
   19.8932   17.8876   -1.0383 H   0  0  0  0  0  0  0  0  0  0  0  0
   18.7222   17.3921    1.0931 H   0  0  0  0  0  0  0  0  0  0  0  0
   18.7420   15.6678    0.7029 H   0  0  0  0  0  0  0  0  0  0  0  0
   17.3912   16.1066   -1.3298 H   0  0  0  0  0  0  0  0  0  0  0  0
   17.3863   17.8341   -0.9585 H   0  0  0  0  0  0  0  0  0  0  0  0
   16.2036   17.3784    1.1754 H   0  0  0  0  0  0  0  0  0  0  0  0
   14.8712   16.0889   -1.2465 H   0  0  0  0  0  0  0  0  0  0  0  0
   14.8751   17.8162   -0.8744 H   0  0  0  0  0  0  0  0  0  0  0  0
   13.6848   17.3542    1.2607 H   0  0  0  0  0  0  0  0  0  0  0  0
   13.6649   15.6298    0.8708 H   0  0  0  0  0  0  0  0  0  0  0  0
   12.3513   16.1082   -1.1806 H   0  0  0  0  0  0  0  0  0  0  0  0
   12.3675   17.8324   -0.7873 H   0  0  0  0  0  0  0  0  0  0  0  0
   11.1666   17.3601    1.3335 H   0  0  0  0  0  0  0  0  0  0  0  0
   11.1517   15.6356    0.9412 H   0  0  0  0  0  0  0  0  0  0  0  0
    9.8379   16.1147   -1.1110 H   0  0  0  0  0  0  0  0  0  0  0  0
    9.8506   17.8384   -0.7160 H   0  0  0  0  0  0  0  0  0  0  0  0
    8.6488   17.3618    1.4034 H   0  0  0  0  0  0  0  0  0  0  0  0
    8.6369   15.6378    1.0091 H   0  0  0  0  0  0  0  0  0  0  0  0
    7.3236   16.1170   -1.0432 H   0  0  0  0  0  0  0  0  0  0  0  0
    7.3341   17.8406   -0.6471 H   0  0  0  0  0  0  0  0  0  0  0  0
    6.1319   17.3610    1.4715 H   0  0  0  0  0  0  0  0  0  0  0  0
    6.1216   15.6374    1.0756 H   0  0  0  0  0  0  0  0  0  0  0  0
    4.8084   16.1169   -0.9765 H   0  0  0  0  0  0  0  0  0  0  0  0
    4.8180   17.8403   -0.5796 H   0  0  0  0  0  0  0  0  0  0  0  0
    3.6154   17.3592    1.5386 H   0  0  0  0  0  0  0  0  0  0  0  0
    3.6058   15.6359    1.1417 H   0  0  0  0  0  0  0  0  0  0  0  0
    2.2925   16.1156   -0.9098 H   0  0  0  0  0  0  0  0  0  0  0  0
    1.4459   16.6960    0.5304 H   0  0  0  0  0  0  0  0  0  0  0  0
    2.3020   17.8390   -0.5127 H   0  0  0  0  0  0  0  0  0  0  0  0
   15.3529   15.0899    1.6468 H   0  0  0  0  0  0  0  0  0  0  0  0
   17.1171   15.1023    1.5875 H   0  0  0  0  0  0  0  0  0  0  0  0
   17.0453   14.2831   -0.7571 H   0  0  0  0  0  0  0  0  0  0  0  0
   15.2788   14.2708   -0.6979 H   0  0  0  0  0  0  0  0  0  0  0  0
   15.3519   12.6235    1.1565 H   0  0  0  0  0  0  0  0  0  0  0  0
   17.1194   12.6356    1.0971 H   0  0  0  0  0  0  0  0  0  0  0  0
   17.0462   11.8151   -1.2448 H   0  0  0  0  0  0  0  0  0  0  0  0
   16.2056   10.6998   -0.1600 H   0  0  0  0  0  0  0  0  0  0  0  0
   15.2787   11.8030   -1.1854 H   0  0  0  0  0  0  0  0  0  0  0  0
  1  2  1  0  0  0  0
  2  3  1  0  0  0  0
  3  4  1  0  0  0  0
  4  5  1  0  0  0  0
  5  6  1  0  0  0  0
  6  7  1  0  0  0  0
  7  8  1  0  0  0  0
  8  9  1  0  0  0  0
  9 10  1  0  0  0  0
 10 11  1  0  0  0  0
 11 12  1  0  0  0  0
 12 13  1  0  0  0  0
 13 14  1  0  0  0  0
 14 15  1  0  0  0  0
 15 16  1  0  0  0  0
 16 17  1  0  0  0  0
 17 18  1  0  0  0  0
 18 19  1  0  0  0  0
 19 20  1  0  0  0  0
 20 21  1  0  0  0  0
 21 22  1  0  0  0  0
 23 24  1  0  0  0  0
 24 25  1  0  0  0  0
 25 26  1  0  0  0  0
 23 11  1  0  0  0  0
  1 27  1  0  0  0  0
  1 28  1  0  0  0  0
  1 29  1  0  0  0  0
  2 30  1  0  0  0  0
  2 31  1  0  0  0  0
  3 32  1  0  0  0  0
  3 33  1  0  0  0  0
  4 34  1  0  0  0  0
  4 35  1  0  0  0  0
  5 36  1  0  0  0  0
  5 37  1  0  0  0  0
  6 38  1  0  0  0  0
  6 39  1  0  0  0  0
  7 40  1  0  0  0  0
  7 41  1  0  0  0  0
  8 42  1  0  0  0  0
  8 43  1  0  0  0  0
  9 44  1  0  0  0  0
  9 45  1  0  0  0  0
 10 46  1  0  0  0  0
 10 47  1  0  0  0  0
 11 48  1  0  0  0  0
 12 49  1  0  0  0  0
 12 50  1  0  0  0  0
 13 51  1  0  0  0  0
 13 52  1  0  0  0  0
 14 53  1  0  0  0  0
 14 54  1  0  0  0  0
 15 55  1  0  0  0  0
 15 56  1  0  0  0  0
 16 57  1  0  0  0  0
 16 58  1  0  0  0  0
 17 59  1  0  0  0  0
 17 60  1  0  0  0  0
 18 61  1  0  0  0  0
 18 62  1  0  0  0  0
 19 63  1  0  0  0  0
 19 64  1  0  0  0  0
 20 65  1  0  0  0  0
 20 66  1  0  0  0  0
 21 67  1  0  0  0  0
 21 68  1  0  0  0  0
 22 69  1  0  0  0  0
 22 70  1  0  0  0  0
 22 71  1  0  0  0  0
 23 72  1  0  0  0  0
 23 73  1  0  0  0  0
 24 74  1  0  0  0  0
 24 75  1  0  0  0  0
 25 76  1  0  0  0  0
 25 77  1  0  0  0  0
 26 78  1  0  0  0  0
 26 79  1  0  0  0  0
 26 80  1  0  0  0  0
M  END
>  <Alias name>
11-Butyldocosane

>  <deltaH(c)>   kJ/mol
-17233

$$$$
Hexacosane
  ChemBrain IXL

 80 79  0  0  0  0  0  0  0  0  1 V2000
    5.2232   18.2814    6.5712 C   0  0  0  0  0  0  0  0  0  0  0  0
    5.7653   16.8896    6.1916 C   0  0  0  0  0  0  0  0  0  0  0  0
    6.9089   17.0445    5.1702 C   0  0  0  0  0  0  0  0  0  0  0  0
    7.4522   15.6528    4.7922 C   0  0  0  0  0  0  0  0  0  0  0  0
    8.5961   15.8077    3.7711 C   0  0  0  0  0  0  0  0  0  0  0  0
    9.1413   14.4161    3.3953 C   0  0  0  0  0  0  0  0  0  0  0  0
   10.2858   14.5708    2.3749 C   0  0  0  0  0  0  0  0  0  0  0  0
   10.8335   13.1793    2.0024 C   0  0  0  0  0  0  0  0  0  0  0  0
   11.9790   13.3340    0.9831 C   0  0  0  0  0  0  0  0  0  0  0  0
   12.5299   11.9427    0.6143 C   0  0  0  0  0  0  0  0  0  0  0  0
   13.6767   12.0972   -0.4035 C   0  0  0  0  0  0  0  0  0  0  0  0
   14.2308   10.7062   -0.7682 C   0  0  0  0  0  0  0  0  0  0  0  0
   15.3790   10.8606   -1.7844 C   0  0  0  0  0  0  0  0  0  0  0  0
   15.9365    9.4699   -2.1450 C   0  0  0  0  0  0  0  0  0  0  0  0
   17.0861    9.6242   -3.1597 C   0  0  0  0  0  0  0  0  0  0  0  0
   17.6465    8.2337   -3.5167 C   0  0  0  0  0  0  0  0  0  0  0  0
   18.7971    8.3881   -4.5302 C   0  0  0  0  0  0  0  0  0  0  0  0
   19.3599    6.9977   -4.8843 C   0  0  0  0  0  0  0  0  0  0  0  0
   20.5112    7.1520   -5.8970 C   0  0  0  0  0  0  0  0  0  0  0  0
   21.0755    5.7619   -6.2492 C   0  0  0  0  0  0  0  0  0  0  0  0
   22.2271    5.9161   -7.2616 C   0  0  0  0  0  0  0  0  0  0  0  0
   22.7923    4.5257   -7.6129 C   0  0  0  0  0  0  0  0  0  0  0  0
   23.9458    4.6855   -8.6230 C   0  0  0  0  0  0  0  0  0  0  0  0
    4.0796   18.1264    7.5925 C   0  0  0  0  0  0  0  0  0  0  0  0
    3.5380   19.5185    7.9729 C   0  0  0  0  0  0  0  0  0  0  0  0
    2.3968   19.3584    8.9967 C   0  0  0  0  0  0  0  0  0  0  0  0
    6.0192   18.8721    7.0075 H   0  0  0  0  0  0  0  0  0  0  0  0
    4.8501   18.7777    5.6839 H   0  0  0  0  0  0  0  0  0  0  0  0
    4.9693   16.2988    5.7554 H   0  0  0  0  0  0  0  0  0  0  0  0
    6.1386   16.3933    7.0789 H   0  0  0  0  0  0  0  0  0  0  0  0
    7.7044   17.6363    5.6061 H   0  0  0  0  0  0  0  0  0  0  0  0
    6.5354   17.5397    4.2824 H   0  0  0  0  0  0  0  0  0  0  0  0
    6.6569   15.0610    4.3562 H   0  0  0  0  0  0  0  0  0  0  0  0
    7.8256   15.1577    5.6801 H   0  0  0  0  0  0  0  0  0  0  0  0
    9.3906   16.4011    4.2064 H   0  0  0  0  0  0  0  0  0  0  0  0
    8.2224   16.3011    2.8824 H   0  0  0  0  0  0  0  0  0  0  0  0
    8.3470   13.8226    2.9597 H   0  0  0  0  0  0  0  0  0  0  0  0
    9.5145   13.9226    4.2842 H   0  0  0  0  0  0  0  0  0  0  0  0
   11.0790   15.1663    2.8098 H   0  0  0  0  0  0  0  0  0  0  0  0
    9.9121   15.0619    1.4850 H   0  0  0  0  0  0  0  0  0  0  0  0
   10.0406   12.5839    1.5668 H   0  0  0  0  0  0  0  0  0  0  0  0
   11.2065   12.6881    2.8926 H   0  0  0  0  0  0  0  0  0  0  0  0
   12.7706   13.9319    1.4177 H   0  0  0  0  0  0  0  0  0  0  0  0
   11.6056   13.8224    0.0916 H   0  0  0  0  0  0  0  0  0  0  0  0
   11.7387   11.3449    0.1788 H   0  0  0  0  0  0  0  0  0  0  0  0
   12.9023   11.4541    1.5062 H   0  0  0  0  0  0  0  0  0  0  0  0
   14.4663   12.6977    0.0309 H   0  0  0  0  0  0  0  0  0  0  0  0
   13.3037   12.5829   -1.2968 H   0  0  0  0  0  0  0  0  0  0  0  0
   13.4416   10.1059   -1.2036 H   0  0  0  0  0  0  0  0  0  0  0  0
   14.6027   10.2203    0.1254 H   0  0  0  0  0  0  0  0  0  0  0  0
   16.1668   11.4636   -1.3500 H   0  0  0  0  0  0  0  0  0  0  0  0
   15.0066   11.3436   -2.6794 H   0  0  0  0  0  0  0  0  0  0  0  0
   15.1491    8.8670   -2.5804 H   0  0  0  0  0  0  0  0  0  0  0  0
   16.3079    8.9867   -1.2497 H   0  0  0  0  0  0  0  0  0  0  0  0
   17.8721   10.2295   -2.7253 H   0  0  0  0  0  0  0  0  0  0  0  0
   16.7142   10.1047   -4.0563 H   0  0  0  0  0  0  0  0  0  0  0  0
   16.8608    7.6286   -3.9519 H   0  0  0  0  0  0  0  0  0  0  0  0
   18.0175    7.7531   -2.6199 H   0  0  0  0  0  0  0  0  0  0  0  0
   19.5818    8.9951   -4.0958 H   0  0  0  0  0  0  0  0  0  0  0  0
   18.4257    8.8666   -5.4280 H   0  0  0  0  0  0  0  0  0  0  0  0
   18.5754    6.3908   -5.3192 H   0  0  0  0  0  0  0  0  0  0  0  0
   19.7307    6.5191   -3.9863 H   0  0  0  0  0  0  0  0  0  0  0  0
   21.2949    7.7603   -5.4626 H   0  0  0  0  0  0  0  0  0  0  0  0
   20.1401    7.6292   -6.7956 H   0  0  0  0  0  0  0  0  0  0  0  0
   20.2919    5.1536   -6.6837 H   0  0  0  0  0  0  0  0  0  0  0  0
   21.4465    5.2847   -5.3505 H   0  0  0  0  0  0  0  0  0  0  0  0
   23.0104    6.5250   -6.8273 H   0  0  0  0  0  0  0  0  0  0  0  0
   21.8560    6.3927   -8.1606 H   0  0  0  0  0  0  0  0  0  0  0  0
   22.0089    3.9172   -8.0474 H   0  0  0  0  0  0  0  0  0  0  0  0
   23.1651    4.0575   -6.7104 H   0  0  0  0  0  0  0  0  0  0  0  0
   24.4720    5.6092   -8.4156 H   0  0  0  0  0  0  0  0  0  0  0  0
   23.5514    4.7141   -9.6312 H   0  0  0  0  0  0  0  0  0  0  0  0
   24.6384    3.8603   -8.5132 H   0  0  0  0  0  0  0  0  0  0  0  0
    3.2834   17.5361    7.1560 H   0  0  0  0  0  0  0  0  0  0  0  0
    4.4527   17.6294    8.4795 H   0  0  0  0  0  0  0  0  0  0  0  0
    4.3382   20.1010    8.4125 H   0  0  0  0  0  0  0  0  0  0  0  0
    3.1649   20.0150    7.0857 H   0  0  0  0  0  0  0  0  0  0  0  0
    2.6076   18.5059    9.6307 H   0  0  0  0  0  0  0  0  0  0  0  0
    2.3406   20.2450    9.6160 H   0  0  0  0  0  0  0  0  0  0  0  0
    1.4581   19.1999    8.4804 H   0  0  0  0  0  0  0  0  0  0  0  0
  1  2  1  0  0  0  0
  2  3  1  0  0  0  0
  3  4  1  0  0  0  0
  4  5  1  0  0  0  0
  5  6  1  0  0  0  0
  6  7  1  0  0  0  0
  7  8  1  0  0  0  0
  8  9  1  0  0  0  0
  9 10  1  0  0  0  0
 10 11  1  0  0  0  0
 11 12  1  0  0  0  0
 12 13  1  0  0  0  0
 13 14  1  0  0  0  0
 14 15  1  0  0  0  0
 15 16  1  0  0  0  0
 16 17  1  0  0  0  0
 17 18  1  0  0  0  0
 18 19  1  0  0  0  0
 19 20  1  0  0  0  0
 20 21  1  0  0  0  0
 21 22  1  0  0  0  0
 22 23  1  0  0  0  0
  1 24  1  0  0  0  0
 24 25  1  0  0  0  0
 25 26  1  0  0  0  0
  1 27  1  0  0  0  0
  1 28  1  0  0  0  0
  2 29  1  0  0  0  0
  2 30  1  0  0  0  0
  3 31  1  0  0  0  0
  3 32  1  0  0  0  0
  4 33  1  0  0  0  0
  4 34  1  0  0  0  0
  5 35  1  0  0  0  0
  5 36  1  0  0  0  0
  6 37  1  0  0  0  0
  6 38  1  0  0  0  0
  7 39  1  0  0  0  0
  7 40  1  0  0  0  0
  8 41  1  0  0  0  0
  8 42  1  0  0  0  0
  9 43  1  0  0  0  0
  9 44  1  0  0  0  0
 10 45  1  0  0  0  0
 10 46  1  0  0  0  0
 11 47  1  0  0  0  0
 11 48  1  0  0  0  0
 12 49  1  0  0  0  0
 12 50  1  0  0  0  0
 13 51  1  0  0  0  0
 13 52  1  0  0  0  0
 14 53  1  0  0  0  0
 14 54  1  0  0  0  0
 15 55  1  0  0  0  0
 15 56  1  0  0  0  0
 16 57  1  0  0  0  0
 16 58  1  0  0  0  0
 17 59  1  0  0  0  0
 17 60  1  0  0  0  0
 18 61  1  0  0  0  0
 18 62  1  0  0  0  0
 19 63  1  0  0  0  0
 19 64  1  0  0  0  0
 20 65  1  0  0  0  0
 20 66  1  0  0  0  0
 21 67  1  0  0  0  0
 21 68  1  0  0  0  0
 22 69  1  0  0  0  0
 22 70  1  0  0  0  0
 23 71  1  0  0  0  0
 23 72  1  0  0  0  0
 23 73  1  0  0  0  0
 24 74  1  0  0  0  0
 24 75  1  0  0  0  0
 25 76  1  0  0  0  0
 25 77  1  0  0  0  0
 26 78  1  0  0  0  0
 26 79  1  0  0  0  0
 26 80  1  0  0  0  0
M  END
>  <Alias name>
Hexacosane

>  <deltaH(c)>   kJ/mol
-17164.11

$$$$
Cholesterol
  ChemBrain IXL

 74 77  0  0  0  0  0  0  0  0  1 V2000
    5.5198    9.3545    1.9755 C   0  0  0  0  0  0  0  0  0  0  0  0
    4.4113    9.4913    0.9067 C   0  0  0  0  0  0  0  0  0  0  0  0
    3.0604    9.7721    1.5903 C   0  0  0  0  0  0  0  0  0  0  0  0
    3.1118   11.1466    2.2771 C   0  0  0  0  0  0  0  0  0  0  0  0
    4.1129   11.0951    3.4431 C   0  0  0  0  0  0  0  0  0  0  0  0
    5.4777   10.5977    2.9269 C   0  0  0  0  0  0  0  0  0  0  0  0
    5.2758    8.0743    2.7982 C   0  0  0  0  0  0  0  0  0  0  0  0
    6.8775    9.2571    1.2675 C   0  0  0  0  0  0  0  0  0  0  0  0
    6.5939   11.2439    3.3260 C   0  0  0  0  0  0  0  0  0  0  0  0
    8.0147    9.3788    2.3180 C   0  0  0  0  0  0  0  0  0  0  0  0
    8.0257   10.8051    2.8821 C   0  0  0  0  0  0  0  0  0  0  0  0
    6.9630    7.8658    0.4755 C   0  0  0  0  0  0  0  0  0  0  0  0
    9.3231    9.1127    1.6068 C   0  0  0  0  0  0  0  0  0  0  0  0
    8.4276    7.5876   -0.0327 C   0  0  0  0  0  0  0  0  0  0  0  0
    9.3464    7.7103    1.1442 C   0  0  0  0  0  0  0  0  0  0  0  0
   10.5833    9.2873    2.4651 C   0  0  0  0  0  0  0  0  0  0  0  0
    8.8538    6.7880    2.2784 C   0  0  0  0  0  0  0  0  0  0  0  0
   10.8180    7.4057    0.8506 C   0  0  0  0  0  0  0  0  0  0  0  0
   11.6158    8.2567    1.8868 C   0  0  0  0  0  0  0  0  0  0  0  0
   11.1253    5.9014    1.0192 C   0  0  0  0  0  0  0  0  0  0  0  0
    1.7776   11.4897    2.7900 O   0  0  0  0  0  0  0  0  0  0  0  0
   12.5832    5.6236    0.5731 C   0  0  0  0  0  0  0  0  0  0  0  0
   10.9533    5.4959    2.4952 C   0  0  0  0  0  0  0  0  0  0  0  0
   12.7721    6.0706   -0.8969 C   0  0  0  0  0  0  0  0  0  0  0  0
   14.2387    5.8319   -1.3272 C   0  0  0  0  0  0  0  0  0  0  0  0
   14.4229    6.2592   -2.8011 C   0  0  0  0  0  0  0  0  0  0  0  0
   15.8752    5.9805   -3.2416 C   0  0  0  0  0  0  0  0  0  0  0  0
   14.1259    7.7648   -2.9423 C   0  0  0  0  0  0  0  0  0  0  0  0
    4.6532   10.3070    0.2412 H   0  0  0  0  0  0  0  0  0  0  0  0
    4.3433    8.5742    0.3404 H   0  0  0  0  0  0  0  0  0  0  0  0
    2.2744    9.7691    0.8493 H   0  0  0  0  0  0  0  0  0  0  0  0
    2.8636    9.0081    2.3273 H   0  0  0  0  0  0  0  0  0  0  0  0
    3.4271   11.8944    1.5641 H   0  0  0  0  0  0  0  0  0  0  0  0
    3.7471   10.4198    4.2020 H   0  0  0  0  0  0  0  0  0  0  0  0
    4.2258   12.0832    3.8644 H   0  0  0  0  0  0  0  0  0  0  0  0
    6.0572    7.9652    3.5352 H   0  0  0  0  0  0  0  0  0  0  0  0
    5.2785    7.2176    2.1407 H   0  0  0  0  0  0  0  0  0  0  0  0
    4.3190    8.1433    3.2954 H   0  0  0  0  0  0  0  0  0  0  0  0
    6.9642   10.0688    0.5607 H   0  0  0  0  0  0  0  0  0  0  0  0
    6.4915   12.1106    3.9620 H   0  0  0  0  0  0  0  0  0  0  0  0
    7.8683    8.6625    3.1133 H   0  0  0  0  0  0  0  0  0  0  0  0
    8.6889   10.8451    3.7333 H   0  0  0  0  0  0  0  0  0  0  0  0
    8.3839   11.4838    2.1212 H   0  0  0  0  0  0  0  0  0  0  0  0
    6.2945    7.8984   -0.3716 H   0  0  0  0  0  0  0  0  0  0  0  0
    6.6599    7.0648    1.1349 H   0  0  0  0  0  0  0  0  0  0  0  0
    9.3919    9.7649    0.7490 H   0  0  0  0  0  0  0  0  0  0  0  0
    8.6978    8.3117   -0.7861 H   0  0  0  0  0  0  0  0  0  0  0  0
    8.4896    6.5902   -0.4432 H   0  0  0  0  0  0  0  0  0  0  0  0
   10.3674    9.0613    3.4993 H   0  0  0  0  0  0  0  0  0  0  0  0
   10.9650   10.2929    2.3715 H   0  0  0  0  0  0  0  0  0  0  0  0
    8.8328    5.7662    1.9282 H   0  0  0  0  0  0  0  0  0  0  0  0
    9.5240    6.8653    3.1222 H   0  0  0  0  0  0  0  0  0  0  0  0
    7.8605    7.0857    2.5793 H   0  0  0  0  0  0  0  0  0  0  0  0
   11.0654    7.7213   -0.1520 H   0  0  0  0  0  0  0  0  0  0  0  0
   12.4283    8.7745    1.3998 H   0  0  0  0  0  0  0  0  0  0  0  0
   11.9945    7.6243    2.6771 H   0  0  0  0  0  0  0  0  0  0  0  0
   10.4470    5.3254    0.4070 H   0  0  0  0  0  0  0  0  0  0  0  0
    1.4291   10.8876    3.4366 H   0  0  0  0  0  0  0  0  0  0  0  0
   13.2638    6.1742    1.2059 H   0  0  0  0  0  0  0  0  0  0  0  0
   12.7900    4.5668    0.6567 H   0  0  0  0  0  0  0  0  0  0  0  0
   11.2578    4.4668    2.6230 H   0  0  0  0  0  0  0  0  0  0  0  0
   11.5646    6.1319    3.1173 H   0  0  0  0  0  0  0  0  0  0  0  0
    9.9170    5.6022    2.7792 H   0  0  0  0  0  0  0  0  0  0  0  0
   12.1132    5.4996   -1.5341 H   0  0  0  0  0  0  0  0  0  0  0  0
   12.5378    7.1210   -0.9865 H   0  0  0  0  0  0  0  0  0  0  0  0
   14.8972    6.4137   -0.6993 H   0  0  0  0  0  0  0  0  0  0  0  0
   14.4775    4.7835   -1.2247 H   0  0  0  0  0  0  0  0  0  0  0  0
   13.7438    5.6984   -3.4261 H   0  0  0  0  0  0  0  0  0  0  0  0
   16.0032    6.2816   -4.2714 H   0  0  0  0  0  0  0  0  0  0  0  0
   16.0844    4.9253   -3.1467 H   0  0  0  0  0  0  0  0  0  0  0  0
   16.5550    6.5400   -2.6161 H   0  0  0  0  0  0  0  0  0  0  0  0
   13.1062    7.9600   -2.6461 H   0  0  0  0  0  0  0  0  0  0  0  0
   14.7983    8.3253   -2.3097 H   0  0  0  0  0  0  0  0  0  0  0  0
   14.2658    8.0644   -3.9708 H   0  0  0  0  0  0  0  0  0  0  0  0
  1  2  1  0  0  0  0
  2  3  1  0  0  0  0
  3  4  1  0  0  0  0
  4  5  1  0  0  0  0
  5  6  1  0  0  0  0
  6  1  1  0  0  0  0
  1  7  1  0  0  0  0
  1  8  1  0  0  0  0
  6  9  2  0  0  0  0
 10  8  1  0  0  0  0
  9 11  1  0  0  0  0
 11 10  1  0  0  0  0
  8 12  1  0  0  0  0
 10 13  1  0  0  0  0
 12 14  1  0  0  0  0
 14 15  1  0  0  0  0
 15 13  1  0  0  0  0
 13 16  1  0  0  0  0
 15 17  1  0  0  0  0
 15 18  1  0  0  0  0
 16 19  1  0  0  0  0
 19 18  1  0  0  0  0
 18 20  1  0  0  0  0
  4 21  1  0  0  0  0
 20 22  1  0  0  0  0
 20 23  1  0  0  0  0
 22 24  1  0  0  0  0
 24 25  1  0  0  0  0
 25 26  1  0  0  0  0
 26 27  1  0  0  0  0
 26 28  1  0  0  0  0
  2 29  1  0  0  0  0
  2 30  1  0  0  0  0
  3 31  1  0  0  0  0
  3 32  1  0  0  0  0
  4 33  1  0  0  0  0
  5 34  1  0  0  0  0
  5 35  1  0  0  0  0
  7 36  1  0  0  0  0
  7 37  1  0  0  0  0
  7 38  1  0  0  0  0
  8 39  1  0  0  0  0
  9 40  1  0  0  0  0
 10 41  1  0  0  0  0
 11 42  1  0  0  0  0
 11 43  1  0  0  0  0
 12 44  1  0  0  0  0
 12 45  1  0  0  0  0
 13 46  1  0  0  0  0
 14 47  1  0  0  0  0
 14 48  1  0  0  0  0
 16 49  1  0  0  0  0
 16 50  1  0  0  0  0
 17 51  1  0  0  0  0
 17 52  1  0  0  0  0
 17 53  1  0  0  0  0
 18 54  1  0  0  0  0
 19 55  1  0  0  0  0
 19 56  1  0  0  0  0
 20 57  1  0  0  0  0
 21 58  1  0  0  0  0
 22 59  1  0  0  0  0
 22 60  1  0  0  0  0
 23 61  1  0  0  0  0
 23 62  1  0  0  0  0
 23 63  1  0  0  0  0
 24 64  1  0  0  0  0
 24 65  1  0  0  0  0
 25 66  1  0  0  0  0
 25 67  1  0  0  0  0
 26 68  1  0  0  0  0
 27 69  1  0  0  0  0
 27 70  1  0  0  0  0
 27 71  1  0  0  0  0
 28 72  1  0  0  0  0
 28 73  1  0  0  0  0
 28 74  1  0  0  0  0
M  END
>  <Alias name>
Cholesterol

>  <deltaH(c)>   kJ/mol
-16524

$$$$
Pentacosane
  ChemBrain IXL

 77 76  0  0  0  0  0  0  0  0  1 V2000
    3.9209   16.0758    8.2340 C   0  0  0  0  0  0  0  0  0  0  0  0
    4.4595   14.7809    7.5952 C   0  0  0  0  0  0  0  0  0  0  0  0
    5.5771   15.1287    6.5927 C   0  0  0  0  0  0  0  0  0  0  0  0
    6.1162   13.8337    5.9544 C   0  0  0  0  0  0  0  0  0  0  0  0
    7.2346   14.1814    4.9528 C   0  0  0  0  0  0  0  0  0  0  0  0
    7.7746   12.8863    4.3155 C   0  0  0  0  0  0  0  0  0  0  0  0
    8.8943   13.2339    3.3153 C   0  0  0  0  0  0  0  0  0  0  0  0
    9.4356   11.9387    2.6794 C   0  0  0  0  0  0  0  0  0  0  0  0
   10.5569   12.2861    1.6809 C   0  0  0  0  0  0  0  0  0  0  0  0
   11.0997   10.9907    1.0467 C   0  0  0  0  0  0  0  0  0  0  0  0
   12.2229   11.3379    0.0502 C   0  0  0  0  0  0  0  0  0  0  0  0
   12.7673   10.0424   -0.5824 C   0  0  0  0  0  0  0  0  0  0  0  0
   13.8923   10.3894   -1.5768 C   0  0  0  0  0  0  0  0  0  0  0  0
   14.4383    9.0937   -2.2077 C   0  0  0  0  0  0  0  0  0  0  0  0
   15.5649    9.4406   -3.2004 C   0  0  0  0  0  0  0  0  0  0  0  0
   16.1122    8.1447   -3.8299 C   0  0  0  0  0  0  0  0  0  0  0  0
   17.2402    8.4915   -4.8211 C   0  0  0  0  0  0  0  0  0  0  0  0
   17.7883    7.1956   -5.4496 C   0  0  0  0  0  0  0  0  0  0  0  0
   18.9173    7.5422   -6.4397 C   0  0  0  0  0  0  0  0  0  0  0  0
   19.4660    6.2462   -7.0676 C   0  0  0  0  0  0  0  0  0  0  0  0
   20.5955    6.5929   -8.0572 C   0  0  0  0  0  0  0  0  0  0  0  0
   21.1446    5.2966   -8.6850 C   0  0  0  0  0  0  0  0  0  0  0  0
   22.2762    5.6481   -9.6709 C   0  0  0  0  0  0  0  0  0  0  0  0
    2.8036   15.7280    9.2370 C   0  0  0  0  0  0  0  0  0  0  0  0
    2.2652   17.0228    9.8760 C   0  0  0  0  0  0  0  0  0  0  0  0
    4.7249   16.5846    8.7513 H   0  0  0  0  0  0  0  0  0  0  0  0
    3.5236   16.7216    7.4607 H   0  0  0  0  0  0  0  0  0  0  0  0
    3.6556   14.2723    7.0775 H   0  0  0  0  0  0  0  0  0  0  0  0
    4.8566   14.1350    8.3685 H   0  0  0  0  0  0  0  0  0  0  0  0
    6.3808   15.6377    7.1103 H   0  0  0  0  0  0  0  0  0  0  0  0
    5.1800   15.7742    5.8190 H   0  0  0  0  0  0  0  0  0  0  0  0
    5.3127   13.3250    5.4362 H   0  0  0  0  0  0  0  0  0  0  0  0
    6.5126   13.1878    6.7282 H   0  0  0  0  0  0  0  0  0  0  0  0
    8.0377   14.6908    5.4710 H   0  0  0  0  0  0  0  0  0  0  0  0
    6.8381   14.8266    4.1786 H   0  0  0  0  0  0  0  0  0  0  0  0
    6.9719   12.3774    3.7964 H   0  0  0  0  0  0  0  0  0  0  0  0
    8.1701   12.2407    5.0899 H   0  0  0  0  0  0  0  0  0  0  0  0
    9.6965   13.7437    3.8344 H   0  0  0  0  0  0  0  0  0  0  0  0
    8.4987   13.8786    2.5402 H   0  0  0  0  0  0  0  0  0  0  0  0
    8.6338   11.4295    2.1590 H   0  0  0  0  0  0  0  0  0  0  0  0
    9.8299   11.2934    3.4547 H   0  0  0  0  0  0  0  0  0  0  0  0
   11.3580   12.7964    2.2012 H   0  0  0  0  0  0  0  0  0  0  0  0
   10.1625   12.9303    0.9048 H   0  0  0  0  0  0  0  0  0  0  0  0
   10.2991   10.4810    0.5250 H   0  0  0  0  0  0  0  0  0  0  0  0
   11.4927   10.3459    1.8230 H   0  0  0  0  0  0  0  0  0  0  0  0
   13.0229   11.8488    0.5717 H   0  0  0  0  0  0  0  0  0  0  0  0
   11.8298   11.9816   -0.7270 H   0  0  0  0  0  0  0  0  0  0  0  0
   11.9678    9.5322   -1.1053 H   0  0  0  0  0  0  0  0  0  0  0  0
   13.1590    9.3981    0.1951 H   0  0  0  0  0  0  0  0  0  0  0  0
   14.6912   10.9007   -1.0540 H   0  0  0  0  0  0  0  0  0  0  0  0
   13.5005   11.0327   -2.3550 H   0  0  0  0  0  0  0  0  0  0  0  0
   13.6399    8.5831   -2.7318 H   0  0  0  0  0  0  0  0  0  0  0  0
   14.8287    8.4499   -1.4293 H   0  0  0  0  0  0  0  0  0  0  0  0
   16.3628    9.9522   -2.6764 H   0  0  0  0  0  0  0  0  0  0  0  0
   15.1744   10.0835   -3.9795 H   0  0  0  0  0  0  0  0  0  0  0  0
   15.3146    7.6337   -4.3550 H   0  0  0  0  0  0  0  0  0  0  0  0
   16.5016    7.5014   -3.0506 H   0  0  0  0  0  0  0  0  0  0  0  0
   18.0373    9.0033   -4.2961 H   0  0  0  0  0  0  0  0  0  0  0  0
   16.8506    9.1342   -5.6008 H   0  0  0  0  0  0  0  0  0  0  0  0
   16.9915    6.6842   -5.9753 H   0  0  0  0  0  0  0  0  0  0  0  0
   18.1771    6.5525   -4.6697 H   0  0  0  0  0  0  0  0  0  0  0  0
   19.7139    8.0540   -5.9140 H   0  0  0  0  0  0  0  0  0  0  0  0
   18.5285    8.1849   -7.2199 H   0  0  0  0  0  0  0  0  0  0  0  0
   18.6695    5.7347   -7.5938 H   0  0  0  0  0  0  0  0  0  0  0  0
   19.8543    5.6034   -6.2874 H   0  0  0  0  0  0  0  0  0  0  0  0
   21.3919    7.1046   -7.5310 H   0  0  0  0  0  0  0  0  0  0  0  0
   20.2071    7.2356   -8.8375 H   0  0  0  0  0  0  0  0  0  0  0  0
   20.3481    4.7853   -9.2114 H   0  0  0  0  0  0  0  0  0  0  0  0
   21.5346    4.6611   -7.8996 H   0  0  0  0  0  0  0  0  0  0  0  0
   22.8124    6.5130   -9.2999 H   0  0  0  0  0  0  0  0  0  0  0  0
   21.8596    5.8730  -10.6449 H   0  0  0  0  0  0  0  0  0  0  0  0
   22.9662    4.8163   -9.7397 H   0  0  0  0  0  0  0  0  0  0  0  0
    1.9996   15.2194    8.7197 H   0  0  0  0  0  0  0  0  0  0  0  0
    3.2009   15.0821   10.0102 H   0  0  0  0  0  0  0  0  0  0  0  0
    1.4802   16.7781   10.5807 H   0  0  0  0  0  0  0  0  0  0  0  0
    3.0692   17.5315   10.3934 H   0  0  0  0  0  0  0  0  0  0  0  0
    1.8678   17.6687    9.1028 H   0  0  0  0  0  0  0  0  0  0  0  0
  1  2  1  0  0  0  0
  2  3  1  0  0  0  0
  3  4  1  0  0  0  0
  4  5  1  0  0  0  0
  5  6  1  0  0  0  0
  6  7  1  0  0  0  0
  7  8  1  0  0  0  0
  8  9  1  0  0  0  0
  9 10  1  0  0  0  0
 10 11  1  0  0  0  0
 11 12  1  0  0  0  0
 12 13  1  0  0  0  0
 13 14  1  0  0  0  0
 14 15  1  0  0  0  0
 15 16  1  0  0  0  0
 16 17  1  0  0  0  0
 17 18  1  0  0  0  0
 18 19  1  0  0  0  0
 19 20  1  0  0  0  0
 20 21  1  0  0  0  0
 21 22  1  0  0  0  0
 22 23  1  0  0  0  0
  1 24  1  0  0  0  0
 24 25  1  0  0  0  0
  1 26  1  0  0  0  0
  1 27  1  0  0  0  0
  2 28  1  0  0  0  0
  2 29  1  0  0  0  0
  3 30  1  0  0  0  0
  3 31  1  0  0  0  0
  4 32  1  0  0  0  0
  4 33  1  0  0  0  0
  5 34  1  0  0  0  0
  5 35  1  0  0  0  0
  6 36  1  0  0  0  0
  6 37  1  0  0  0  0
  7 38  1  0  0  0  0
  7 39  1  0  0  0  0
  8 40  1  0  0  0  0
  8 41  1  0  0  0  0
  9 42  1  0  0  0  0
  9 43  1  0  0  0  0
 10 44  1  0  0  0  0
 10 45  1  0  0  0  0
 11 46  1  0  0  0  0
 11 47  1  0  0  0  0
 12 48  1  0  0  0  0
 12 49  1  0  0  0  0
 13 50  1  0  0  0  0
 13 51  1  0  0  0  0
 14 52  1  0  0  0  0
 14 53  1  0  0  0  0
 15 54  1  0  0  0  0
 15 55  1  0  0  0  0
 16 56  1  0  0  0  0
 16 57  1  0  0  0  0
 17 58  1  0  0  0  0
 17 59  1  0  0  0  0
 18 60  1  0  0  0  0
 18 61  1  0  0  0  0
 19 62  1  0  0  0  0
 19 63  1  0  0  0  0
 20 64  1  0  0  0  0
 20 65  1  0  0  0  0
 21 66  1  0  0  0  0
 21 67  1  0  0  0  0
 22 68  1  0  0  0  0
 22 69  1  0  0  0  0
 23 70  1  0  0  0  0
 23 71  1  0  0  0  0
 23 72  1  0  0  0  0
 24 73  1  0  0  0  0
 24 74  1  0  0  0  0
 25 75  1  0  0  0  0
 25 76  1  0  0  0  0
 25 77  1  0  0  0  0
M  END
>  <Alias name>
Pentacosane

>  <deltaH(c)>   kJ/mol
-16512.94

$$$$
Diisodecylphthalate
  ChemBrain IXL

 78 78  0  0  0  0  0  0  0  0  1 V2000
    2.9308    4.9755    0.5453 C   0  0  0  0  0  0  0  0  0  0  0  0
    2.5233    6.1406   -0.1061 C   0  0  0  0  0  0  0  0  0  0  0  0
    3.4558    7.1312   -0.4167 C   0  0  0  0  0  0  0  0  0  0  0  0
    4.7985    6.9608   -0.0768 C   0  0  0  0  0  0  0  0  0  0  0  0
    5.2112    5.7819    0.5761 C   0  0  0  0  0  0  0  0  0  0  0  0
    4.2722    4.7968    0.8858 C   0  0  0  0  0  0  0  0  0  0  0  0
    5.7794    8.0345   -0.4151 C   0  0  0  0  0  0  0  0  0  0  0  0
    5.6169    8.7065   -1.4203 O   0  0  0  0  0  0  0  0  0  0  0  0
    6.9465    8.2932    0.4593 O   0  0  0  0  0  0  0  0  0  0  0  0
    6.6425    5.5691    0.9463 C   0  0  0  0  0  0  0  0  0  0  0  0
    6.9201    4.8759    1.9111 O   0  0  0  0  0  0  0  0  0  0  0  0
    7.7289    6.1896    0.1524 O   0  0  0  0  0  0  0  0  0  0  0  0
    7.8992    9.3069   -0.0546 C   0  0  0  0  0  0  0  0  0  0  0  0
    8.9951    9.5858    1.0057 C   0  0  0  0  0  0  0  0  0  0  0  0
    9.9911   10.6412    0.4585 C   0  0  0  0  0  0  0  0  0  0  0  0
   11.0723   10.9410    1.5259 C   0  0  0  0  0  0  0  0  0  0  0  0
   12.0499   12.0144    0.9884 C   0  0  0  0  0  0  0  0  0  0  0  0
   13.1333   12.3088    2.0524 C   0  0  0  0  0  0  0  0  0  0  0  0
   14.1064   13.3835    1.5169 C   0  0  0  0  0  0  0  0  0  0  0  0
   15.2139   13.6451    2.5612 C   0  0  0  0  0  0  0  0  0  0  0  0
    9.0942    5.9770    0.6918 C   0  0  0  0  0  0  0  0  0  0  0  0
   10.1454    6.5805   -0.2754 C   0  0  0  0  0  0  0  0  0  0  0  0
   11.5678    6.3614    0.3035 C   0  0  0  0  0  0  0  0  0  0  0  0
   12.6238    6.9555   -0.6614 C   0  0  0  0  0  0  0  0  0  0  0  0
   14.0413    6.7303   -0.0804 C   0  0  0  0  0  0  0  0  0  0  0  0
   15.0999    7.3009   -1.0535 C   0  0  0  0  0  0  0  0  0  0  0  0
   16.5136    7.0694   -0.4725 C   0  0  0  0  0  0  0  0  0  0  0  0
   17.5742    7.5999   -1.4620 C   0  0  0  0  0  0  0  0  0  0  0  0
   16.1853   14.7166    2.0248 C   0  0  0  0  0  0  0  0  0  0  0  0
   15.9883   12.3400    2.8286 C   0  0  0  0  0  0  0  0  0  0  0  0
   18.9838    7.3646   -0.8812 C   0  0  0  0  0  0  0  0  0  0  0  0
   17.4434    6.8560   -2.8052 C   0  0  0  0  0  0  0  0  0  0  0  0
    2.2051    4.2092    0.7868 H   0  0  0  0  0  0  0  0  0  0  0  0
    1.4823    6.2761   -0.3709 H   0  0  0  0  0  0  0  0  0  0  0  0
    3.1369    8.0342   -0.9227 H   0  0  0  0  0  0  0  0  0  0  0  0
    4.5856    3.8918    1.3914 H   0  0  0  0  0  0  0  0  0  0  0  0
    7.3662   10.2249   -0.2709 H   0  0  0  0  0  0  0  0  0  0  0  0
    8.3624    8.9380   -0.9615 H   0  0  0  0  0  0  0  0  0  0  0  0
    8.5341    9.9607    1.9111 H   0  0  0  0  0  0  0  0  0  0  0  0
    9.5267    8.6683    1.2248 H   0  0  0  0  0  0  0  0  0  0  0  0
   10.4656   10.2588   -0.4369 H   0  0  0  0  0  0  0  0  0  0  0  0
    9.4565   11.5528    0.2215 H   0  0  0  0  0  0  0  0  0  0  0  0
   10.5972   11.3059    2.4280 H   0  0  0  0  0  0  0  0  0  0  0  0
   11.6204   10.0340    1.7487 H   0  0  0  0  0  0  0  0  0  0  0  0
   12.5224   11.6516    0.0839 H   0  0  0  0  0  0  0  0  0  0  0  0
   11.5031   12.9234    0.7699 H   0  0  0  0  0  0  0  0  0  0  0  0
   12.6611   12.6694    2.9579 H   0  0  0  0  0  0  0  0  0  0  0  0
   13.6826   11.4010    2.2690 H   0  0  0  0  0  0  0  0  0  0  0  0
   14.5553   13.0365    0.5945 H   0  0  0  0  0  0  0  0  0  0  0  0
   13.5628   14.3016    1.3305 H   0  0  0  0  0  0  0  0  0  0  0  0
   14.7655   13.9941    3.4832 H   0  0  0  0  0  0  0  0  0  0  0  0
    9.2758    4.9147    0.8023 H   0  0  0  0  0  0  0  0  0  0  0  0
    9.1777    6.4581    1.6584 H   0  0  0  0  0  0  0  0  0  0  0  0
    9.9625    7.6416   -0.3908 H   0  0  0  0  0  0  0  0  0  0  0  0
   10.0698    6.0941   -1.2401 H   0  0  0  0  0  0  0  0  0  0  0  0
   11.7479    5.3003    0.4246 H   0  0  0  0  0  0  0  0  0  0  0  0
   11.6442    6.8515    1.2663 H   0  0  0  0  0  0  0  0  0  0  0  0
   12.4473    8.0174   -0.7800 H   0  0  0  0  0  0  0  0  0  0  0  0
   12.5474    6.4673   -1.6251 H   0  0  0  0  0  0  0  0  0  0  0  0
   14.2113    5.6692    0.0547 H   0  0  0  0  0  0  0  0  0  0  0  0
   14.1232    7.2329    0.8755 H   0  0  0  0  0  0  0  0  0  0  0  0
   14.9337    8.3629   -1.1854 H   0  0  0  0  0  0  0  0  0  0  0  0
   15.0171    6.8011   -2.0108 H   0  0  0  0  0  0  0  0  0  0  0  0
   16.6687    6.0097   -0.3119 H   0  0  0  0  0  0  0  0  0  0  0  0
   16.6063    7.5942    0.4704 H   0  0  0  0  0  0  0  0  0  0  0  0
   17.4218    8.6604   -1.6204 H   0  0  0  0  0  0  0  0  0  0  0  0
   15.6511   15.6469    1.8767 H   0  0  0  0  0  0  0  0  0  0  0  0
   16.6028   14.3859    1.0818 H   0  0  0  0  0  0  0  0  0  0  0  0
   16.9849   14.8694    2.7397 H   0  0  0  0  0  0  0  0  0  0  0  0
   16.7960   12.5354    3.5236 H   0  0  0  0  0  0  0  0  0  0  0  0
   16.3958   11.9649    1.8979 H   0  0  0  0  0  0  0  0  0  0  0  0
   15.3180   11.6028    3.2523 H   0  0  0  0  0  0  0  0  0  0  0  0
   19.0880    7.9120    0.0474 H   0  0  0  0  0  0  0  0  0  0  0  0
   19.7282    7.7092   -1.5889 H   0  0  0  0  0  0  0  0  0  0  0  0
   19.1256    6.3072   -0.6947 H   0  0  0  0  0  0  0  0  0  0  0  0
   18.2277    7.1834   -3.4770 H   0  0  0  0  0  0  0  0  0  0  0  0
   17.5336    5.7899   -2.6376 H   0  0  0  0  0  0  0  0  0  0  0  0
   16.4779    7.0720   -3.2450 H   0  0  0  0  0  0  0  0  0  0  0  0
  1  2  4  0  0  0  0
  2  3  4  0  0  0  0
  3  4  4  0  0  0  0
  4  5  4  0  0  0  0
  5  6  4  0  0  0  0
  6  1  4  0  0  0  0
  7  8  2  0  0  0  0
  7  9  1  0  0  0  0
  7  4  1  0  0  0  0
 10 11  2  0  0  0  0
 10 12  1  0  0  0  0
 10  5  1  0  0  0  0
  9 13  1  0  0  0  0
 13 14  1  0  0  0  0
 14 15  1  0  0  0  0
 15 16  1  0  0  0  0
 16 17  1  0  0  0  0
 17 18  1  0  0  0  0
 18 19  1  0  0  0  0
 19 20  1  0  0  0  0
 21 22  1  0  0  0  0
 22 23  1  0  0  0  0
 23 24  1  0  0  0  0
 24 25  1  0  0  0  0
 25 26  1  0  0  0  0
 26 27  1  0  0  0  0
 27 28  1  0  0  0  0
 21 12  1  0  0  0  0
 20 29  1  0  0  0  0
 20 30  1  0  0  0  0
 28 31  1  0  0  0  0
 28 32  1  0  0  0  0
  1 33  1  0  0  0  0
  2 34  1  0  0  0  0
  3 35  1  0  0  0  0
  6 36  1  0  0  0  0
 13 37  1  0  0  0  0
 13 38  1  0  0  0  0
 14 39  1  0  0  0  0
 14 40  1  0  0  0  0
 15 41  1  0  0  0  0
 15 42  1  0  0  0  0
 16 43  1  0  0  0  0
 16 44  1  0  0  0  0
 17 45  1  0  0  0  0
 17 46  1  0  0  0  0
 18 47  1  0  0  0  0
 18 48  1  0  0  0  0
 19 49  1  0  0  0  0
 19 50  1  0  0  0  0
 20 51  1  0  0  0  0
 21 52  1  0  0  0  0
 21 53  1  0  0  0  0
 22 54  1  0  0  0  0
 22 55  1  0  0  0  0
 23 56  1  0  0  0  0
 23 57  1  0  0  0  0
 24 58  1  0  0  0  0
 24 59  1  0  0  0  0
 25 60  1  0  0  0  0
 25 61  1  0  0  0  0
 26 62  1  0  0  0  0
 26 63  1  0  0  0  0
 27 64  1  0  0  0  0
 27 65  1  0  0  0  0
 28 66  1  0  0  0  0
 29 67  1  0  0  0  0
 29 68  1  0  0  0  0
 29 69  1  0  0  0  0
 30 70  1  0  0  0  0
 30 71  1  0  0  0  0
 30 72  1  0  0  0  0
 31 73  1  0  0  0  0
 31 74  1  0  0  0  0
 31 75  1  0  0  0  0
 32 76  1  0  0  0  0
 32 77  1  0  0  0  0
 32 78  1  0  0  0  0
M  END
>  <Alias name>
DIDP

>  <deltaH(c)>   kJ/mol
-16407.22

$$$$
Di-n-Decylphthalate
  ChemBrain IXL

 78 78  0  0  0  0  0  0  0  0  1 V2000
    2.5255   13.4211    2.8141 C   0  0  0  0  0  0  0  0  0  0  0  0
    2.4021   12.1033    3.2590 C   0  0  0  0  0  0  0  0  0  0  0  0
    3.5071   11.2509    3.2437 C   0  0  0  0  0  0  0  0  0  0  0  0
    4.7431   11.7084    2.7832 C   0  0  0  0  0  0  0  0  0  0  0  0
    4.8702   13.0544    2.3328 C   0  0  0  0  0  0  0  0  0  0  0  0
    3.7549   13.8940    2.3526 C   0  0  0  0  0  0  0  0  0  0  0  0
    5.9100   10.7539    2.7846 C   0  0  0  0  0  0  0  0  0  0  0  0
    5.9444    9.8525    3.6060 O   0  0  0  0  0  0  0  0  0  0  0  0
    7.0223   10.8870    1.7976 O   0  0  0  0  0  0  0  0  0  0  0  0
    6.1789   13.6068    1.8256 C   0  0  0  0  0  0  0  0  0  0  0  0
    6.1688   14.5121    1.0078 O   0  0  0  0  0  0  0  0  0  0  0  0
    7.4874   13.0710    2.3074 O   0  0  0  0  0  0  0  0  0  0  0  0
    8.1517    9.9250    1.9924 C   0  0  0  0  0  0  0  0  0  0  0  0
    9.1992   10.0787    0.8471 C   0  0  0  0  0  0  0  0  0  0  0  0
   10.3945    9.1061    1.0958 C   0  0  0  0  0  0  0  0  0  0  0  0
   11.4748    9.3003   -0.0069 C   0  0  0  0  0  0  0  0  0  0  0  0
   12.6436    8.2996    0.2200 C   0  0  0  0  0  0  0  0  0  0  0  0
   13.7228    8.4982   -0.8775 C   0  0  0  0  0  0  0  0  0  0  0  0
   14.8760    7.4840   -0.6672 C   0  0  0  0  0  0  0  0  0  0  0  0
   15.9508    7.6853   -1.7631 C   0  0  0  0  0  0  0  0  0  0  0  0
    8.6898   13.6572    1.6355 C   0  0  0  0  0  0  0  0  0  0  0  0
    9.9982   13.1077    2.2842 C   0  0  0  0  0  0  0  0  0  0  0  0
   11.2383   13.6834    1.5296 C   0  0  0  0  0  0  0  0  0  0  0  0
   12.5477   13.0934    2.1294 C   0  0  0  0  0  0  0  0  0  0  0  0
   13.7798   13.6973    1.3959 C   0  0  0  0  0  0  0  0  0  0  0  0
   15.0868   13.1224    2.0050 C   0  0  0  0  0  0  0  0  0  0  0  0
   16.3135   13.7113    1.2614 C   0  0  0  0  0  0  0  0  0  0  0  0
   17.6167   13.1662    1.8950 C   0  0  0  0  0  0  0  0  0  0  0  0
   17.0862    6.6543   -1.5718 C   0  0  0  0  0  0  0  0  0  0  0  0
   18.8322   13.6264    1.0580 C   0  0  0  0  0  0  0  0  0  0  0  0
   20.1346   13.1255    1.7188 C   0  0  0  0  0  0  0  0  0  0  0  0
   18.1620    6.8628   -2.6593 C   0  0  0  0  0  0  0  0  0  0  0  0
    1.6654   14.0778    2.8272 H   0  0  0  0  0  0  0  0  0  0  0  0
    1.4467   11.7417    3.6167 H   0  0  0  0  0  0  0  0  0  0  0  0
    3.4058   10.2298    3.5906 H   0  0  0  0  0  0  0  0  0  0  0  0
    3.8446   14.9170    2.0081 H   0  0  0  0  0  0  0  0  0  0  0  0
    7.7651    8.9130    1.9897 H   0  0  0  0  0  0  0  0  0  0  0  0
    8.6305   10.1224    2.9435 H   0  0  0  0  0  0  0  0  0  0  0  0
    9.5631   11.0980    0.8252 H   0  0  0  0  0  0  0  0  0  0  0  0
    8.7339    9.8417   -0.1016 H   0  0  0  0  0  0  0  0  0  0  0  0
   10.0375    8.0837    1.0725 H   0  0  0  0  0  0  0  0  0  0  0  0
   10.8306    9.3123    2.0656 H   0  0  0  0  0  0  0  0  0  0  0  0
   11.8553   10.3132    0.0359 H   0  0  0  0  0  0  0  0  0  0  0  0
   11.0331    9.1224   -0.9794 H   0  0  0  0  0  0  0  0  0  0  0  0
   12.2649    7.2860    0.1730 H   0  0  0  0  0  0  0  0  0  0  0  0
   13.0844    8.4746    1.1938 H   0  0  0  0  0  0  0  0  0  0  0  0
   14.1150    9.5059   -0.8192 H   0  0  0  0  0  0  0  0  0  0  0  0
   13.2786    8.3405   -1.8525 H   0  0  0  0  0  0  0  0  0  0  0  0
   14.4854    6.4756   -0.7268 H   0  0  0  0  0  0  0  0  0  0  0  0
   15.3217    7.6410    0.3073 H   0  0  0  0  0  0  0  0  0  0  0  0
   16.3574    8.6864   -1.6901 H   0  0  0  0  0  0  0  0  0  0  0  0
   15.5012    7.5490   -2.7388 H   0  0  0  0  0  0  0  0  0  0  0  0
    8.6665   14.7356    1.7367 H   0  0  0  0  0  0  0  0  0  0  0  0
    8.6754   13.3964    0.5845 H   0  0  0  0  0  0  0  0  0  0  0  0
   10.0072   12.0271    2.2195 H   0  0  0  0  0  0  0  0  0  0  0  0
   10.0388   13.4070    3.3241 H   0  0  0  0  0  0  0  0  0  0  0  0
   11.2518   14.7618    1.6302 H   0  0  0  0  0  0  0  0  0  0  0  0
   11.1745   13.4216    0.4806 H   0  0  0  0  0  0  0  0  0  0  0  0
   12.5478   12.0175    2.0063 H   0  0  0  0  0  0  0  0  0  0  0  0
   12.6025   13.3354    3.1834 H   0  0  0  0  0  0  0  0  0  0  0  0
   13.7742   14.7745    1.5084 H   0  0  0  0  0  0  0  0  0  0  0  0
   13.7323   13.4451    0.3436 H   0  0  0  0  0  0  0  0  0  0  0  0
   15.0883   12.0442    1.9033 H   0  0  0  0  0  0  0  0  0  0  0  0
   15.1418   13.3853    3.0540 H   0  0  0  0  0  0  0  0  0  0  0  0
   16.2992   14.7913    1.3405 H   0  0  0  0  0  0  0  0  0  0  0  0
   16.2739   13.4258    0.2174 H   0  0  0  0  0  0  0  0  0  0  0  0
   17.5829   12.0839    1.9158 H   0  0  0  0  0  0  0  0  0  0  0  0
   17.7119   13.5434    2.9057 H   0  0  0  0  0  0  0  0  0  0  0  0
   16.6819    5.6528   -1.6523 H   0  0  0  0  0  0  0  0  0  0  0  0
   17.5324    6.7857   -0.5939 H   0  0  0  0  0  0  0  0  0  0  0  0
   18.8471   14.7080    1.0072 H   0  0  0  0  0  0  0  0  0  0  0  0
   18.7563   13.2193    0.0573 H   0  0  0  0  0  0  0  0  0  0  0  0
   20.2625   13.6105    2.6787 H   0  0  0  0  0  0  0  0  0  0  0  0
   20.9777   13.3615    1.0802 H   0  0  0  0  0  0  0  0  0  0  0  0
   20.0787   12.0533    1.8608 H   0  0  0  0  0  0  0  0  0  0  0  0
   18.5788    7.8584   -2.5693 H   0  0  0  0  0  0  0  0  0  0  0  0
   17.7136    6.7464   -3.6383 H   0  0  0  0  0  0  0  0  0  0  0  0
   18.9496    6.1292   -2.5338 H   0  0  0  0  0  0  0  0  0  0  0  0
  1  2  4  0  0  0  0
  2  3  4  0  0  0  0
  3  4  4  0  0  0  0
  4  5  4  0  0  0  0
  5  6  4  0  0  0  0
  6  1  4  0  0  0  0
  7  8  2  0  0  0  0
  7  9  1  0  0  0  0
  7  4  1  0  0  0  0
 10 11  2  0  0  0  0
 10 12  1  0  0  0  0
 10  5  1  0  0  0  0
  9 13  1  0  0  0  0
 13 14  1  0  0  0  0
 14 15  1  0  0  0  0
 15 16  1  0  0  0  0
 16 17  1  0  0  0  0
 17 18  1  0  0  0  0
 18 19  1  0  0  0  0
 19 20  1  0  0  0  0
 21 22  1  0  0  0  0
 22 23  1  0  0  0  0
 23 24  1  0  0  0  0
 24 25  1  0  0  0  0
 25 26  1  0  0  0  0
 26 27  1  0  0  0  0
 27 28  1  0  0  0  0
 21 12  1  0  0  0  0
 20 29  1  0  0  0  0
 28 30  1  0  0  0  0
 30 31  1  0  0  0  0
 29 32  1  0  0  0  0
  1 33  1  0  0  0  0
  2 34  1  0  0  0  0
  3 35  1  0  0  0  0
  6 36  1  0  0  0  0
 13 37  1  0  0  0  0
 13 38  1  0  0  0  0
 14 39  1  0  0  0  0
 14 40  1  0  0  0  0
 15 41  1  0  0  0  0
 15 42  1  0  0  0  0
 16 43  1  0  0  0  0
 16 44  1  0  0  0  0
 17 45  1  0  0  0  0
 17 46  1  0  0  0  0
 18 47  1  0  0  0  0
 18 48  1  0  0  0  0
 19 49  1  0  0  0  0
 19 50  1  0  0  0  0
 20 51  1  0  0  0  0
 20 52  1  0  0  0  0
 21 53  1  0  0  0  0
 21 54  1  0  0  0  0
 22 55  1  0  0  0  0
 22 56  1  0  0  0  0
 23 57  1  0  0  0  0
 23 58  1  0  0  0  0
 24 59  1  0  0  0  0
 24 60  1  0  0  0  0
 25 61  1  0  0  0  0
 25 62  1  0  0  0  0
 26 63  1  0  0  0  0
 26 64  1  0  0  0  0
 27 65  1  0  0  0  0
 27 66  1  0  0  0  0
 28 67  1  0  0  0  0
 28 68  1  0  0  0  0
 29 69  1  0  0  0  0
 29 70  1  0  0  0  0
 30 71  1  0  0  0  0
 30 72  1  0  0  0  0
 31 73  1  0  0  0  0
 31 74  1  0  0  0  0
 31 75  1  0  0  0  0
 32 76  1  0  0  0  0
 32 77  1  0  0  0  0
 32 78  1  0  0  0  0
M  END
>  <Alias name>
Di-n-Decylphthalate

>  <deltaH(c)>   kJ/mol
-16407.12

$$$$
Tri-n-octylamine
  ChemBrain IXL

 76 75  0  0  0  0  0  0  0  0  1 V2000
    1.9657    2.7379    0.3510 C   0  0  0  0  0  0  0  0  0  0  0  0
    3.4496    2.7115    0.7656 C   0  0  0  0  0  0  0  0  0  0  0  0
    4.1571    3.9690    0.2238 C   0  0  0  0  0  0  0  0  0  0  0  0
    5.6411    3.9427    0.6389 C   0  0  0  0  0  0  0  0  0  0  0  0
    6.3485    5.2003    0.0976 C   0  0  0  0  0  0  0  0  0  0  0  0
    7.8322    5.1743    0.5134 C   0  0  0  0  0  0  0  0  0  0  0  0
    8.5394    6.4324   -0.0269 C   0  0  0  0  0  0  0  0  0  0  0  0
   10.0254    6.4055    0.3911 C   0  0  0  0  0  0  0  0  0  0  0  0
   10.7227    7.5880   -0.1584 N   0  0  0  0  0  0  0  0  0  0  0  0
   10.8946   17.6074   -0.3818 C   0  0  0  0  0  0  0  0  0  0  0  0
   10.1772   16.3693    0.1903 C   0  0  0  0  0  0  0  0  0  0  0  0
   10.8666   15.0914   -0.3263 C   0  0  0  0  0  0  0  0  0  0  0  0
   10.1493   13.8533    0.2461 C   0  0  0  0  0  0  0  0  0  0  0  0
   10.8389   12.5754   -0.2700 C   0  0  0  0  0  0  0  0  0  0  0  0
   10.1222   11.3374    0.3033 C   0  0  0  0  0  0  0  0  0  0  0  0
   10.8124   10.0596   -0.2119 C   0  0  0  0  0  0  0  0  0  0  0  0
   10.0938    8.8202    0.3637 C   0  0  0  0  0  0  0  0  0  0  0  0
   19.2850    2.4160   -0.7952 C   0  0  0  0  0  0  0  0  0  0  0  0
   18.6199    3.6948   -0.2503 C   0  0  0  0  0  0  0  0  0  0  0  0
   17.1272    3.7016   -0.6342 C   0  0  0  0  0  0  0  0  0  0  0  0
   16.4622    4.9804   -0.0889 C   0  0  0  0  0  0  0  0  0  0  0  0
   14.9695    4.9869   -0.4724 C   0  0  0  0  0  0  0  0  0  0  0  0
   14.3044    6.2653    0.0738 C   0  0  0  0  0  0  0  0  0  0  0  0
   12.8116    6.2714   -0.3087 C   0  0  0  0  0  0  0  0  0  0  0  0
   12.1464    7.5523    0.2396 C   0  0  0  0  0  0  0  0  0  0  0  0
    1.4688    1.8543    0.7318 H   0  0  0  0  0  0  0  0  0  0  0  0
    1.4924    3.6224    0.7593 H   0  0  0  0  0  0  0  0  0  0  0  0
    1.8929    2.7556   -0.7294 H   0  0  0  0  0  0  0  0  0  0  0  0
    3.5222    2.6937    1.8460 H   0  0  0  0  0  0  0  0  0  0  0  0
    3.9227    1.8270    0.3574 H   0  0  0  0  0  0  0  0  0  0  0  0
    4.0847    3.9867   -0.8566 H   0  0  0  0  0  0  0  0  0  0  0  0
    3.6839    4.8535    0.6319 H   0  0  0  0  0  0  0  0  0  0  0  0
    5.7135    3.9247    1.7193 H   0  0  0  0  0  0  0  0  0  0  0  0
    6.1145    3.0583    0.2306 H   0  0  0  0  0  0  0  0  0  0  0  0
    6.2767    5.2180   -0.9829 H   0  0  0  0  0  0  0  0  0  0  0  0
    5.8747    6.0846    0.5054 H   0  0  0  0  0  0  0  0  0  0  0  0
    7.9039    5.1560    1.5939 H   0  0  0  0  0  0  0  0  0  0  0  0
    8.3061    4.2903    0.1051 H   0  0  0  0  0  0  0  0  0  0  0  0
    8.4685    6.4500   -1.1073 H   0  0  0  0  0  0  0  0  0  0  0  0
    8.0641    7.3143    0.3805 H   0  0  0  0  0  0  0  0  0  0  0  0
   10.0963    6.4140    1.4719 H   0  0  0  0  0  0  0  0  0  0  0  0
   10.4865    5.5058    0.0077 H   0  0  0  0  0  0  0  0  0  0  0  0
   10.4100   18.5052   -0.0186 H   0  0  0  0  0  0  0  0  0  0  0  0
   10.8476   17.5842   -1.4635 H   0  0  0  0  0  0  0  0  0  0  0  0
   11.9303   17.6029   -0.0652 H   0  0  0  0  0  0  0  0  0  0  0  0
    9.1415   16.3740   -0.1263 H   0  0  0  0  0  0  0  0  0  0  0  0
   10.2241   16.3927    1.2720 H   0  0  0  0  0  0  0  0  0  0  0  0
   11.9023   15.0869   -0.0099 H   0  0  0  0  0  0  0  0  0  0  0  0
   10.8195   15.0678   -1.4080 H   0  0  0  0  0  0  0  0  0  0  0  0
    9.1136   13.8576   -0.0705 H   0  0  0  0  0  0  0  0  0  0  0  0
   10.1962   13.8770    1.3279 H   0  0  0  0  0  0  0  0  0  0  0  0
   11.8748   12.5714    0.0462 H   0  0  0  0  0  0  0  0  0  0  0  0
   10.7916   12.5513   -1.3517 H   0  0  0  0  0  0  0  0  0  0  0  0
    9.0865   11.3410   -0.0133 H   0  0  0  0  0  0  0  0  0  0  0  0
   10.1691   11.3619    1.3850 H   0  0  0  0  0  0  0  0  0  0  0  0
   11.8468   10.0581    0.1037 H   0  0  0  0  0  0  0  0  0  0  0  0
   10.7644   10.0348   -1.2935 H   0  0  0  0  0  0  0  0  0  0  0  0
    9.0532    8.8446    0.0712 H   0  0  0  0  0  0  0  0  0  0  0  0
   10.1644    8.8320    1.4445 H   0  0  0  0  0  0  0  0  0  0  0  0
   20.3337    2.4115   -0.5253 H   0  0  0  0  0  0  0  0  0  0  0  0
   19.1897    2.3910   -1.8737 H   0  0  0  0  0  0  0  0  0  0  0  0
   18.7989    1.5468   -0.3696 H   0  0  0  0  0  0  0  0  0  0  0  0
   18.7153    3.7198    0.8281 H   0  0  0  0  0  0  0  0  0  0  0  0
   19.1060    4.5639   -0.6759 H   0  0  0  0  0  0  0  0  0  0  0  0
   17.0318    3.6768   -1.7127 H   0  0  0  0  0  0  0  0  0  0  0  0
   16.6412    2.8323   -0.2088 H   0  0  0  0  0  0  0  0  0  0  0  0
   16.5579    5.0052    0.9896 H   0  0  0  0  0  0  0  0  0  0  0  0
   16.9480    5.8496   -0.5146 H   0  0  0  0  0  0  0  0  0  0  0  0
   14.8737    4.9626   -1.5508 H   0  0  0  0  0  0  0  0  0  0  0  0
   14.4838    4.1173   -0.0471 H   0  0  0  0  0  0  0  0  0  0  0  0
   14.4007    6.2898    1.1522 H   0  0  0  0  0  0  0  0  0  0  0  0
   14.7897    7.1348   -0.3519 H   0  0  0  0  0  0  0  0  0  0  0  0
   12.7155    6.2480   -1.3871 H   0  0  0  0  0  0  0  0  0  0  0  0
   12.3286    5.4019    0.1158 H   0  0  0  0  0  0  0  0  0  0  0  0
   12.2200    7.5626    1.3202 H   0  0  0  0  0  0  0  0  0  0  0  0
   12.6543    8.4174   -0.1636 H   0  0  0  0  0  0  0  0  0  0  0  0
  1  2  1  0  0  0  0
  2  3  1  0  0  0  0
  3  4  1  0  0  0  0
  4  5  1  0  0  0  0
  5  6  1  0  0  0  0
  6  7  1  0  0  0  0
  7  8  1  0  0  0  0
  8  9  1  0  0  0  0
 10 11  1  0  0  0  0
 11 12  1  0  0  0  0
 12 13  1  0  0  0  0
 13 14  1  0  0  0  0
 14 15  1  0  0  0  0
 15 16  1  0  0  0  0
 16 17  1  0  0  0  0
 17  9  1  0  0  0  0
 18 19  1  0  0  0  0
 19 20  1  0  0  0  0
 20 21  1  0  0  0  0
 21 22  1  0  0  0  0
 22 23  1  0  0  0  0
 23 24  1  0  0  0  0
 24 25  1  0  0  0  0
 25  9  1  0  0  0  0
  1 26  1  0  0  0  0
  1 27  1  0  0  0  0
  1 28  1  0  0  0  0
  2 29  1  0  0  0  0
  2 30  1  0  0  0  0
  3 31  1  0  0  0  0
  3 32  1  0  0  0  0
  4 33  1  0  0  0  0
  4 34  1  0  0  0  0
  5 35  1  0  0  0  0
  5 36  1  0  0  0  0
  6 37  1  0  0  0  0
  6 38  1  0  0  0  0
  7 39  1  0  0  0  0
  7 40  1  0  0  0  0
  8 41  1  0  0  0  0
  8 42  1  0  0  0  0
 10 43  1  0  0  0  0
 10 44  1  0  0  0  0
 10 45  1  0  0  0  0
 11 46  1  0  0  0  0
 11 47  1  0  0  0  0
 12 48  1  0  0  0  0
 12 49  1  0  0  0  0
 13 50  1  0  0  0  0
 13 51  1  0  0  0  0
 14 52  1  0  0  0  0
 14 53  1  0  0  0  0
 15 54  1  0  0  0  0
 15 55  1  0  0  0  0
 16 56  1  0  0  0  0
 16 57  1  0  0  0  0
 17 58  1  0  0  0  0
 17 59  1  0  0  0  0
 18 60  1  0  0  0  0
 18 61  1  0  0  0  0
 18 62  1  0  0  0  0
 19 63  1  0  0  0  0
 19 64  1  0  0  0  0
 20 65  1  0  0  0  0
 20 66  1  0  0  0  0
 21 67  1  0  0  0  0
 21 68  1  0  0  0  0
 22 69  1  0  0  0  0
 22 70  1  0  0  0  0
 23 71  1  0  0  0  0
 23 72  1  0  0  0  0
 24 73  1  0  0  0  0
 24 74  1  0  0  0  0
 25 75  1  0  0  0  0
 25 76  1  0  0  0  0
M  END
>  <Alias name>
Tri-n-octylamine

>  <deltaH(c)>   kJ/mol
-16145

$$$$
Tetracosane
  ChemBrain IXL

 74 73  0  0  0  0  0  0  0  0  1 V2000
    3.6151   19.7569    5.2124 C   0  0  0  0  0  0  0  0  0  0  0  0
    4.0311   18.3398    4.7709 C   0  0  0  0  0  0  0  0  0  0  0  0
    5.4700   18.3749    4.2200 C   0  0  0  0  0  0  0  0  0  0  0  0
    5.8861   16.9580    3.7791 C   0  0  0  0  0  0  0  0  0  0  0  0
    7.3253   16.9929    3.2291 C   0  0  0  0  0  0  0  0  0  0  0  0
    7.7419   15.5758    2.7895 C   0  0  0  0  0  0  0  0  0  0  0  0
    9.1817   15.6104    2.2410 C   0  0  0  0  0  0  0  0  0  0  0  0
    9.5990   14.1929    1.8034 C   0  0  0  0  0  0  0  0  0  0  0  0
   11.0396   14.2270    1.2570 C   0  0  0  0  0  0  0  0  0  0  0  0
   11.4579   12.8090    0.8221 C   0  0  0  0  0  0  0  0  0  0  0  0
   12.8996   12.8426    0.2784 C   0  0  0  0  0  0  0  0  0  0  0  0
   13.3190   11.4240   -0.1537 C   0  0  0  0  0  0  0  0  0  0  0  0
   14.7616   11.4570   -0.6946 C   0  0  0  0  0  0  0  0  0  0  0  0
   15.1821   10.0378   -1.1236 C   0  0  0  0  0  0  0  0  0  0  0  0
   16.6258   10.0703   -1.6619 C   0  0  0  0  0  0  0  0  0  0  0  0
   17.0473    8.6506   -2.0883 C   0  0  0  0  0  0  0  0  0  0  0  0
   18.4918    8.6826   -2.6243 C   0  0  0  0  0  0  0  0  0  0  0  0
   18.9140    7.2625   -3.0487 C   0  0  0  0  0  0  0  0  0  0  0  0
   20.3591    7.2942   -3.5831 C   0  0  0  0  0  0  0  0  0  0  0  0
   20.7818    5.8738   -4.0062 C   0  0  0  0  0  0  0  0  0  0  0  0
   22.2273    5.9053   -4.5397 C   0  0  0  0  0  0  0  0  0  0  0  0
   22.6503    4.4846   -4.9623 C   0  0  0  0  0  0  0  0  0  0  0  0
   24.0976    4.5206   -5.4916 C   0  0  0  0  0  0  0  0  0  0  0  0
    2.1770   19.7159    5.7660 C   0  0  0  0  0  0  0  0  0  0  0  0
    4.2905   20.0982    5.9872 H   0  0  0  0  0  0  0  0  0  0  0  0
    3.6599   20.4270    4.3629 H   0  0  0  0  0  0  0  0  0  0  0  0
    3.3573   17.9899    3.9986 H   0  0  0  0  0  0  0  0  0  0  0  0
    3.9861   17.6693    5.6202 H   0  0  0  0  0  0  0  0  0  0  0  0
    6.1437   18.7251    4.9922 H   0  0  0  0  0  0  0  0  0  0  0  0
    5.5150   19.0451    3.3705 H   0  0  0  0  0  0  0  0  0  0  0  0
    5.2127   16.6080    3.0065 H   0  0  0  0  0  0  0  0  0  0  0  0
    5.8405   16.2877    4.6286 H   0  0  0  0  0  0  0  0  0  0  0  0
    7.9985   17.3437    4.0015 H   0  0  0  0  0  0  0  0  0  0  0  0
    7.3708   17.6626    2.3791 H   0  0  0  0  0  0  0  0  0  0  0  0
    7.0693   15.2253    2.0164 H   0  0  0  0  0  0  0  0  0  0  0  0
    7.6954   14.9061    3.6393 H   0  0  0  0  0  0  0  0  0  0  0  0
    9.8539   15.9622    3.0138 H   0  0  0  0  0  0  0  0  0  0  0  0
    9.2280   16.2792    1.3904 H   0  0  0  0  0  0  0  0  0  0  0  0
    8.9277   13.8416    1.0296 H   0  0  0  0  0  0  0  0  0  0  0  0
    9.5513   13.5240    2.6538 H   0  0  0  0  0  0  0  0  0  0  0  0
   11.7106   14.5800    2.0304 H   0  0  0  0  0  0  0  0  0  0  0  0
   11.0872   14.8947    0.4056 H   0  0  0  0  0  0  0  0  0  0  0  0
   10.7880   12.4566    0.0475 H   0  0  0  0  0  0  0  0  0  0  0  0
   11.4087   12.1412    1.6732 H   0  0  0  0  0  0  0  0  0  0  0  0
   13.5690   13.1968    1.0524 H   0  0  0  0  0  0  0  0  0  0  0  0
   12.9486   13.5089   -0.5740 H   0  0  0  0  0  0  0  0  0  0  0  0
   12.6507   11.0703   -0.9290 H   0  0  0  0  0  0  0  0  0  0  0  0
   13.2682   10.7575    0.6984 H   0  0  0  0  0  0  0  0  0  0  0  0
   15.4295   11.8125    0.0803 H   0  0  0  0  0  0  0  0  0  0  0  0
   14.8122   12.1220   -1.5478 H   0  0  0  0  0  0  0  0  0  0  0  0
   14.5154    9.6828   -1.8997 H   0  0  0  0  0  0  0  0  0  0  0  0
   15.1299    9.3726   -0.2707 H   0  0  0  0  0  0  0  0  0  0  0  0
   17.2922   10.4269   -0.8863 H   0  0  0  0  0  0  0  0  0  0  0  0
   16.6779   10.7342   -2.5159 H   0  0  0  0  0  0  0  0  0  0  0  0
   16.3818    8.2944   -2.8649 H   0  0  0  0  0  0  0  0  0  0  0  0
   16.9938    7.9865   -1.2345 H   0  0  0  0  0  0  0  0  0  0  0  0
   19.1570    9.0400   -1.8480 H   0  0  0  0  0  0  0  0  0  0  0  0
   18.5452    9.3456   -3.4790 H   0  0  0  0  0  0  0  0  0  0  0  0
   18.2495    6.9053   -3.8257 H   0  0  0  0  0  0  0  0  0  0  0  0
   18.8597    6.5993   -2.1942 H   0  0  0  0  0  0  0  0  0  0  0  0
   21.0235    7.6521   -2.8063 H   0  0  0  0  0  0  0  0  0  0  0  0
   20.4134    7.9567   -4.4381 H   0  0  0  0  0  0  0  0  0  0  0  0
   20.1179    5.5160   -4.7834 H   0  0  0  0  0  0  0  0  0  0  0  0
   20.7270    5.2112   -3.1513 H   0  0  0  0  0  0  0  0  0  0  0  0
   22.8911    6.2635   -3.7626 H   0  0  0  0  0  0  0  0  0  0  0  0
   22.2821    6.5676   -5.3948 H   0  0  0  0  0  0  0  0  0  0  0  0
   21.9865    4.1269   -5.7397 H   0  0  0  0  0  0  0  0  0  0  0  0
   22.5969    3.8293   -4.1017 H   0  0  0  0  0  0  0  0  0  0  0  0
   24.6559    5.2697   -4.9436 H   0  0  0  0  0  0  0  0  0  0  0  0
   24.0984    4.7700   -6.5454 H   0  0  0  0  0  0  0  0  0  0  0  0
   24.5640    3.5563   -5.3328 H   0  0  0  0  0  0  0  0  0  0  0  0
    2.0158   18.7664    6.2615 H   0  0  0  0  0  0  0  0  0  0  0  0
    2.0462   20.5107    6.4898 H   0  0  0  0  0  0  0  0  0  0  0  0
    1.4670   19.8244    4.9555 H   0  0  0  0  0  0  0  0  0  0  0  0
  1  2  1  0  0  0  0
  2  3  1  0  0  0  0
  3  4  1  0  0  0  0
  4  5  1  0  0  0  0
  5  6  1  0  0  0  0
  6  7  1  0  0  0  0
  7  8  1  0  0  0  0
  8  9  1  0  0  0  0
  9 10  1  0  0  0  0
 10 11  1  0  0  0  0
 11 12  1  0  0  0  0
 12 13  1  0  0  0  0
 13 14  1  0  0  0  0
 14 15  1  0  0  0  0
 15 16  1  0  0  0  0
 16 17  1  0  0  0  0
 17 18  1  0  0  0  0
 18 19  1  0  0  0  0
 19 20  1  0  0  0  0
 20 21  1  0  0  0  0
 21 22  1  0  0  0  0
 22 23  1  0  0  0  0
  1 24  1  0  0  0  0
  1 25  1  0  0  0  0
  1 26  1  0  0  0  0
  2 27  1  0  0  0  0
  2 28  1  0  0  0  0
  3 29  1  0  0  0  0
  3 30  1  0  0  0  0
  4 31  1  0  0  0  0
  4 32  1  0  0  0  0
  5 33  1  0  0  0  0
  5 34  1  0  0  0  0
  6 35  1  0  0  0  0
  6 36  1  0  0  0  0
  7 37  1  0  0  0  0
  7 38  1  0  0  0  0
  8 39  1  0  0  0  0
  8 40  1  0  0  0  0
  9 41  1  0  0  0  0
  9 42  1  0  0  0  0
 10 43  1  0  0  0  0
 10 44  1  0  0  0  0
 11 45  1  0  0  0  0
 11 46  1  0  0  0  0
 12 47  1  0  0  0  0
 12 48  1  0  0  0  0
 13 49  1  0  0  0  0
 13 50  1  0  0  0  0
 14 51  1  0  0  0  0
 14 52  1  0  0  0  0
 15 53  1  0  0  0  0
 15 54  1  0  0  0  0
 16 55  1  0  0  0  0
 16 56  1  0  0  0  0
 17 57  1  0  0  0  0
 17 58  1  0  0  0  0
 18 59  1  0  0  0  0
 18 60  1  0  0  0  0
 19 61  1  0  0  0  0
 19 62  1  0  0  0  0
 20 63  1  0  0  0  0
 20 64  1  0  0  0  0
 21 65  1  0  0  0  0
 21 66  1  0  0  0  0
 22 67  1  0  0  0  0
 22 68  1  0  0  0  0
 23 69  1  0  0  0  0
 23 70  1  0  0  0  0
 23 71  1  0  0  0  0
 24 72  1  0  0  0  0
 24 73  1  0  0  0  0
 24 74  1  0  0  0  0
M  END
>  <Alias name>
Tetracosane

>  <deltaH(c)>   kJ/mol
-15861.76

$$$$
Tricosane
  ChemBrain IXL

 71 70  0  0  0  0  0  0  0  0  1 V2000
    2.2631    4.9643   13.4692 C   0  0  0  0  0  0  0  0  0  0  0  0
    2.4184    4.1524   12.1687 C   0  0  0  0  0  0  0  0  0  0  0  0
    2.8446    5.0921   11.0238 C   0  0  0  0  0  0  0  0  0  0  0  0
    3.0001    4.2799    9.7233 C   0  0  0  0  0  0  0  0  0  0  0  0
    3.4266    5.2194    8.5786 C   0  0  0  0  0  0  0  0  0  0  0  0
    3.5830    4.4069    7.2784 C   0  0  0  0  0  0  0  0  0  0  0  0
    4.0106    5.3460    6.1337 C   0  0  0  0  0  0  0  0  0  0  0  0
    4.1687    4.5328    4.8342 C   0  0  0  0  0  0  0  0  0  0  0  0
    4.5982    5.4711    3.6896 C   0  0  0  0  0  0  0  0  0  0  0  0
    4.7589    4.6570    2.3910 C   0  0  0  0  0  0  0  0  0  0  0  0
    5.1915    5.5943    1.2467 C   0  0  0  0  0  0  0  0  0  0  0  0
    5.3558    4.7789   -0.0507 C   0  0  0  0  0  0  0  0  0  0  0  0
    5.7921    5.7150   -1.1945 C   0  0  0  0  0  0  0  0  0  0  0  0
    5.9605    4.8982   -2.4905 C   0  0  0  0  0  0  0  0  0  0  0  0
    6.4010    5.8331   -3.6338 C   0  0  0  0  0  0  0  0  0  0  0  0
    6.5737    5.0150   -4.9284 C   0  0  0  0  0  0  0  0  0  0  0  0
    7.0182    5.9487   -6.0710 C   0  0  0  0  0  0  0  0  0  0  0  0
    7.1946    5.1296   -7.3645 C   0  0  0  0  0  0  0  0  0  0  0  0
    7.6422    6.0624   -8.5066 C   0  0  0  0  0  0  0  0  0  0  0  0
    7.8212    5.2425   -9.7992 C   0  0  0  0  0  0  0  0  0  0  0  0
    8.2707    6.1748  -10.9411 C   0  0  0  0  0  0  0  0  0  0  0  0
    8.4510    5.3546  -12.2334 C   0  0  0  0  0  0  0  0  0  0  0  0
    8.9012    6.2865  -13.3751 C   0  0  0  0  0  0  0  0  0  0  0  0
    1.9637    4.3037   14.2734 H   0  0  0  0  0  0  0  0  0  0  0  0
    3.2080    5.4311   13.7183 H   0  0  0  0  0  0  0  0  0  0  0  0
    1.5085    5.7284   13.3298 H   0  0  0  0  0  0  0  0  0  0  0  0
    1.4736    3.6854   11.9197 H   0  0  0  0  0  0  0  0  0  0  0  0
    3.1730    3.3882   12.3082 H   0  0  0  0  0  0  0  0  0  0  0  0
    3.7894    5.5591   11.2729 H   0  0  0  0  0  0  0  0  0  0  0  0
    2.0899    5.8562   10.8841 H   0  0  0  0  0  0  0  0  0  0  0  0
    2.0553    3.8130    9.4741 H   0  0  0  0  0  0  0  0  0  0  0  0
    3.7547    3.5157    9.8632 H   0  0  0  0  0  0  0  0  0  0  0  0
    4.3712    5.6867    8.8280 H   0  0  0  0  0  0  0  0  0  0  0  0
    2.6719    5.9833    8.4383 H   0  0  0  0  0  0  0  0  0  0  0  0
    2.6383    3.9401    7.0286 H   0  0  0  0  0  0  0  0  0  0  0  0
    4.3373    3.6426    7.4191 H   0  0  0  0  0  0  0  0  0  0  0  0
    4.9548    5.8135    6.3840 H   0  0  0  0  0  0  0  0  0  0  0  0
    3.2559    6.1097    5.9922 H   0  0  0  0  0  0  0  0  0  0  0  0
    3.2242    4.0661    4.5832 H   0  0  0  0  0  0  0  0  0  0  0  0
    4.9225    3.7684    4.9763 H   0  0  0  0  0  0  0  0  0  0  0  0
    5.5419    5.9390    3.9414 H   0  0  0  0  0  0  0  0  0  0  0  0
    3.8436    6.2346    3.5461 H   0  0  0  0  0  0  0  0  0  0  0  0
    3.8149    4.1904    2.1382 H   0  0  0  0  0  0  0  0  0  0  0  0
    5.5122    3.8924    2.5354 H   0  0  0  0  0  0  0  0  0  0  0  0
    6.1345    6.0624    1.5006 H   0  0  0  0  0  0  0  0  0  0  0  0
    4.4372    6.3576    1.1005 H   0  0  0  0  0  0  0  0  0  0  0  0
    4.4123    4.3124   -0.3058 H   0  0  0  0  0  0  0  0  0  0  0  0
    6.1083    4.0142    0.0967 H   0  0  0  0  0  0  0  0  0  0  0  0
    6.7343    6.1833   -0.9380 H   0  0  0  0  0  0  0  0  0  0  0  0
    5.0384    6.4782   -1.3440 H   0  0  0  0  0  0  0  0  0  0  0  0
    5.0178    4.4318   -2.7484 H   0  0  0  0  0  0  0  0  0  0  0  0
    6.7124    4.1335   -2.3398 H   0  0  0  0  0  0  0  0  0  0  0  0
    7.3425    6.3014   -3.3745 H   0  0  0  0  0  0  0  0  0  0  0  0
    5.6480    6.5963   -3.7866 H   0  0  0  0  0  0  0  0  0  0  0  0
    5.6318    4.5485   -5.1890 H   0  0  0  0  0  0  0  0  0  0  0  0
    7.3250    4.2503   -4.7744 H   0  0  0  0  0  0  0  0  0  0  0  0
    7.9590    6.4169   -5.8092 H   0  0  0  0  0  0  0  0  0  0  0  0
    6.2660    6.7121   -6.2268 H   0  0  0  0  0  0  0  0  0  0  0  0
    6.2534    4.6628   -7.6274 H   0  0  0  0  0  0  0  0  0  0  0  0
    7.9454    4.3650   -7.2078 H   0  0  0  0  0  0  0  0  0  0  0  0
    8.5826    6.5304   -8.2429 H   0  0  0  0  0  0  0  0  0  0  0  0
    6.8907    6.8261   -8.6646 H   0  0  0  0  0  0  0  0  0  0  0  0
    6.8806    4.7754  -10.0637 H   0  0  0  0  0  0  0  0  0  0  0  0
    8.5719    4.4781   -9.6407 H   0  0  0  0  0  0  0  0  0  0  0  0
    9.2110    6.6425  -10.6763 H   0  0  0  0  0  0  0  0  0  0  0  0
    7.5198    6.9388  -11.1002 H   0  0  0  0  0  0  0  0  0  0  0  0
    7.5107    4.8873  -12.4985 H   0  0  0  0  0  0  0  0  0  0  0  0
    9.2016    4.5904  -12.0741 H   0  0  0  0  0  0  0  0  0  0  0  0
    9.8415    6.7538  -13.1101 H   0  0  0  0  0  0  0  0  0  0  0  0
    8.1505    7.0507  -13.5345 H   0  0  0  0  0  0  0  0  0  0  0  0
    9.0278    5.7099  -14.2829 H   0  0  0  0  0  0  0  0  0  0  0  0
  1  2  1  0  0  0  0
  2  3  1  0  0  0  0
  3  4  1  0  0  0  0
  4  5  1  0  0  0  0
  5  6  1  0  0  0  0
  6  7  1  0  0  0  0
  7  8  1  0  0  0  0
  8  9  1  0  0  0  0
  9 10  1  0  0  0  0
 10 11  1  0  0  0  0
 11 12  1  0  0  0  0
 12 13  1  0  0  0  0
 13 14  1  0  0  0  0
 14 15  1  0  0  0  0
 15 16  1  0  0  0  0
 16 17  1  0  0  0  0
 17 18  1  0  0  0  0
 18 19  1  0  0  0  0
 19 20  1  0  0  0  0
 20 21  1  0  0  0  0
 21 22  1  0  0  0  0
 22 23  1  0  0  0  0
  1 24  1  0  0  0  0
  1 25  1  0  0  0  0
  1 26  1  0  0  0  0
  2 27  1  0  0  0  0
  2 28  1  0  0  0  0
  3 29  1  0  0  0  0
  3 30  1  0  0  0  0
  4 31  1  0  0  0  0
  4 32  1  0  0  0  0
  5 33  1  0  0  0  0
  5 34  1  0  0  0  0
  6 35  1  0  0  0  0
  6 36  1  0  0  0  0
  7 37  1  0  0  0  0
  7 38  1  0  0  0  0
  8 39  1  0  0  0  0
  8 40  1  0  0  0  0
  9 41  1  0  0  0  0
  9 42  1  0  0  0  0
 10 43  1  0  0  0  0
 10 44  1  0  0  0  0
 11 45  1  0  0  0  0
 11 46  1  0  0  0  0
 12 47  1  0  0  0  0
 12 48  1  0  0  0  0
 13 49  1  0  0  0  0
 13 50  1  0  0  0  0
 14 51  1  0  0  0  0
 14 52  1  0  0  0  0
 15 53  1  0  0  0  0
 15 54  1  0  0  0  0
 16 55  1  0  0  0  0
 16 56  1  0  0  0  0
 17 57  1  0  0  0  0
 17 58  1  0  0  0  0
 18 59  1  0  0  0  0
 18 60  1  0  0  0  0
 19 61  1  0  0  0  0
 19 62  1  0  0  0  0
 20 63  1  0  0  0  0
 20 64  1  0  0  0  0
 21 65  1  0  0  0  0
 21 66  1  0  0  0  0
 22 67  1  0  0  0  0
 22 68  1  0  0  0  0
 23 69  1  0  0  0  0
 23 70  1  0  0  0  0
 23 71  1  0  0  0  0
M  END
>  <Alias name>
Tricosane

>  <deltaH(c)>   kJ/mol
-15210.59

$$$$
Di-n-nonylphthalate
  ChemBrain IXL

 72 72  0  0  0  0  0  0  0  0  1 V2000
    2.7432    5.7608   -0.4115 C   0  0  0  0  0  0  0  0  0  0  0  0
    2.4485    6.9722   -1.0395 C   0  0  0  0  0  0  0  0  0  0  0  0
    3.4659    7.8895   -1.3057 C   0  0  0  0  0  0  0  0  0  0  0  0
    4.7831    7.6017   -0.9453 C   0  0  0  0  0  0  0  0  0  0  0  0
    5.0835    6.3689   -0.3113 C   0  0  0  0  0  0  0  0  0  0  0  0
    4.0569    5.4606   -0.0484 C   0  0  0  0  0  0  0  0  0  0  0  0
    5.8525    8.6110   -1.2453 C   0  0  0  0  0  0  0  0  0  0  0  0
    5.7362    9.3394   -2.2174 O   0  0  0  0  0  0  0  0  0  0  0  0
    7.0506    8.7394   -0.3732 O   0  0  0  0  0  0  0  0  0  0  0  0
    6.4858    6.0135    0.0915 C   0  0  0  0  0  0  0  0  0  0  0  0
    6.6677    5.2648    1.0379 O   0  0  0  0  0  0  0  0  0  0  0  0
    7.6576    6.5573   -0.6475 O   0  0  0  0  0  0  0  0  0  0  0  0
    8.0766    9.7058   -0.8566 C   0  0  0  0  0  0  0  0  0  0  0  0
    9.2225    9.8355    0.1861 C   0  0  0  0  0  0  0  0  0  0  0  0
   10.3061   10.8148   -0.3488 C   0  0  0  0  0  0  0  0  0  0  0  0
   11.4682   10.9226    0.6736 C   0  0  0  0  0  0  0  0  0  0  0  0
   12.5301   11.9260    0.1531 C   0  0  0  0  0  0  0  0  0  0  0  0
   13.6892   12.0332    1.1740 C   0  0  0  0  0  0  0  0  0  0  0  0
   14.7379   13.0500    0.6650 C   0  0  0  0  0  0  0  0  0  0  0  0
   15.8913   13.1583    1.6871 C   0  0  0  0  0  0  0  0  0  0  0  0
    8.9840    6.1960   -0.0707 C   0  0  0  0  0  0  0  0  0  0  0  0
   10.1280    6.7368   -0.9753 C   0  0  0  0  0  0  0  0  0  0  0  0
   11.5047    6.3862   -0.3400 C   0  0  0  0  0  0  0  0  0  0  0  0
   12.6510    6.9556   -1.2180 C   0  0  0  0  0  0  0  0  0  0  0  0
   14.0214    6.5666   -0.6031 C   0  0  0  0  0  0  0  0  0  0  0  0
   15.1654    7.1679   -1.4564 C   0  0  0  0  0  0  0  0  0  0  0  0
   16.5317    6.7464   -0.8650 C   0  0  0  0  0  0  0  0  0  0  0  0
   17.6685    7.4653   -1.6254 C   0  0  0  0  0  0  0  0  0  0  0  0
   16.9323   14.1811    1.1852 C   0  0  0  0  0  0  0  0  0  0  0  0
   19.0330    7.0127   -1.0637 C   0  0  0  0  0  0  0  0  0  0  0  0
    1.9511    5.0525   -0.2056 H   0  0  0  0  0  0  0  0  0  0  0  0
    1.4286    7.2008   -1.3206 H   0  0  0  0  0  0  0  0  0  0  0  0
    3.2331    8.8280   -1.7937 H   0  0  0  0  0  0  0  0  0  0  0  0
    4.2810    4.5198    0.4392 H   0  0  0  0  0  0  0  0  0  0  0  0
    8.4852    9.3555   -1.7965 H   0  0  0  0  0  0  0  0  0  0  0  0
    7.6157   10.6748   -1.0049 H   0  0  0  0  0  0  0  0  0  0  0  0
    8.8217   10.2159    1.1174 H   0  0  0  0  0  0  0  0  0  0  0  0
    9.6679    8.8633    0.3556 H   0  0  0  0  0  0  0  0  0  0  0  0
   10.6903   10.4466   -1.2922 H   0  0  0  0  0  0  0  0  0  0  0  0
    9.8659   11.7933   -0.4970 H   0  0  0  0  0  0  0  0  0  0  0  0
   11.0815   11.2687    1.6240 H   0  0  0  0  0  0  0  0  0  0  0  0
   11.9256    9.9496    0.8035 H   0  0  0  0  0  0  0  0  0  0  0  0
   12.9182   11.5801   -0.7972 H   0  0  0  0  0  0  0  0  0  0  0  0
   12.0736   12.8994    0.0231 H   0  0  0  0  0  0  0  0  0  0  0  0
   13.2996   12.3651    2.1284 H   0  0  0  0  0  0  0  0  0  0  0  0
   14.1561   11.0634    1.2929 H   0  0  0  0  0  0  0  0  0  0  0  0
   15.1308   12.7173   -0.2878 H   0  0  0  0  0  0  0  0  0  0  0  0
   14.2714   14.0199    0.5440 H   0  0  0  0  0  0  0  0  0  0  0  0
   15.4980   13.4837    2.6422 H   0  0  0  0  0  0  0  0  0  0  0  0
   16.3636   12.1905    1.8024 H   0  0  0  0  0  0  0  0  0  0  0  0
    9.0749    6.6280    0.9183 H   0  0  0  0  0  0  0  0  0  0  0  0
    9.0629    5.1180    0.0004 H   0  0  0  0  0  0  0  0  0  0  0  0
   10.0579    6.2829   -1.9560 H   0  0  0  0  0  0  0  0  0  0  0  0
   10.0374    7.8118   -1.0681 H   0  0  0  0  0  0  0  0  0  0  0  0
   11.5637    6.8174    0.6518 H   0  0  0  0  0  0  0  0  0  0  0  0
   11.6057    5.3101   -0.2709 H   0  0  0  0  0  0  0  0  0  0  0  0
   12.5764    6.5472   -2.2181 H   0  0  0  0  0  0  0  0  0  0  0  0
   12.5697    8.0345   -1.2622 H   0  0  0  0  0  0  0  0  0  0  0  0
   14.0857    6.9514    0.4073 H   0  0  0  0  0  0  0  0  0  0  0  0
   14.1152    5.4877   -0.5843 H   0  0  0  0  0  0  0  0  0  0  0  0
   15.0859    6.8049   -2.4737 H   0  0  0  0  0  0  0  0  0  0  0  0
   15.0891    8.2481   -1.4522 H   0  0  0  0  0  0  0  0  0  0  0  0
   16.5709    7.0182    0.1825 H   0  0  0  0  0  0  0  0  0  0  0  0
   16.6531    5.6747   -0.9643 H   0  0  0  0  0  0  0  0  0  0  0  0
   17.6120    7.2172   -2.6782 H   0  0  0  0  0  0  0  0  0  0  0  0
   17.5650    8.5360   -1.5012 H   0  0  0  0  0  0  0  0  0  0  0  0
   16.4613   15.1495    1.0706 H   0  0  0  0  0  0  0  0  0  0  0  0
   17.3269   13.8563    0.2304 H   0  0  0  0  0  0  0  0  0  0  0  0
   17.7406   14.2557    1.9031 H   0  0  0  0  0  0  0  0  0  0  0  0
   19.8249    7.5805   -1.5376 H   0  0  0  0  0  0  0  0  0  0  0  0
   19.1750    5.9581   -1.2653 H   0  0  0  0  0  0  0  0  0  0  0  0
   19.0578    7.1823    0.0056 H   0  0  0  0  0  0  0  0  0  0  0  0
  1  2  4  0  0  0  0
  2  3  4  0  0  0  0
  3  4  4  0  0  0  0
  4  5  4  0  0  0  0
  5  6  4  0  0  0  0
  6  1  4  0  0  0  0
  7  8  2  0  0  0  0
  7  9  1  0  0  0  0
  7  4  1  0  0  0  0
 10 11  2  0  0  0  0
 10 12  1  0  0  0  0
 10  5  1  0  0  0  0
  9 13  1  0  0  0  0
 13 14  1  0  0  0  0
 14 15  1  0  0  0  0
 15 16  1  0  0  0  0
 16 17  1  0  0  0  0
 17 18  1  0  0  0  0
 18 19  1  0  0  0  0
 19 20  1  0  0  0  0
 21 22  1  0  0  0  0
 22 23  1  0  0  0  0
 23 24  1  0  0  0  0
 24 25  1  0  0  0  0
 25 26  1  0  0  0  0
 26 27  1  0  0  0  0
 27 28  1  0  0  0  0
 21 12  1  0  0  0  0
 20 29  1  0  0  0  0
 28 30  1  0  0  0  0
  1 31  1  0  0  0  0
  2 32  1  0  0  0  0
  3 33  1  0  0  0  0
  6 34  1  0  0  0  0
 13 35  1  0  0  0  0
 13 36  1  0  0  0  0
 14 37  1  0  0  0  0
 14 38  1  0  0  0  0
 15 39  1  0  0  0  0
 15 40  1  0  0  0  0
 16 41  1  0  0  0  0
 16 42  1  0  0  0  0
 17 43  1  0  0  0  0
 17 44  1  0  0  0  0
 18 45  1  0  0  0  0
 18 46  1  0  0  0  0
 19 47  1  0  0  0  0
 19 48  1  0  0  0  0
 20 49  1  0  0  0  0
 20 50  1  0  0  0  0
 21 51  1  0  0  0  0
 21 52  1  0  0  0  0
 22 53  1  0  0  0  0
 22 54  1  0  0  0  0
 23 55  1  0  0  0  0
 23 56  1  0  0  0  0
 24 57  1  0  0  0  0
 24 58  1  0  0  0  0
 25 59  1  0  0  0  0
 25 60  1  0  0  0  0
 26 61  1  0  0  0  0
 26 62  1  0  0  0  0
 27 63  1  0  0  0  0
 27 64  1  0  0  0  0
 28 65  1  0  0  0  0
 28 66  1  0  0  0  0
 29 67  1  0  0  0  0
 29 68  1  0  0  0  0
 29 69  1  0  0  0  0
 30 70  1  0  0  0  0
 30 71  1  0  0  0  0
 30 72  1  0  0  0  0
M  END
>  <Alias name>
Di-n-nonylphthalate

>  <deltaH(c)>   kJ/mol
-15109.74

$$$$
n-Heptyl-n-undecylphthalate
  ChemBrain IXL

 72 72  0  0  0  0  0  0  0  0  1 V2000
    2.4637    8.7770   -0.9239 C   0  0  0  0  0  0  0  0  0  0  0  0
    2.7701    7.5095   -0.4247 C   0  0  0  0  0  0  0  0  0  0  0  0
    4.0854    7.1866   -0.0872 C   0  0  0  0  0  0  0  0  0  0  0  0
    5.1048    8.1270   -0.2469 C   0  0  0  0  0  0  0  0  0  0  0  0
    4.7907    9.4229   -0.7526 C   0  0  0  0  0  0  0  0  0  0  0  0
    3.4706    9.7293   -1.0874 C   0  0  0  0  0  0  0  0  0  0  0  0
    6.5122    7.7342    0.1308 C   0  0  0  0  0  0  0  0  0  0  0  0
    6.6853    6.8897    0.9945 O   0  0  0  0  0  0  0  0  0  0  0  0
    7.6991    8.3539   -0.5337 O   0  0  0  0  0  0  0  0  0  0  0  0
    5.8449   10.4826   -0.9456 C   0  0  0  0  0  0  0  0  0  0  0  0
    5.6870   11.3341   -1.8052 O   0  0  0  0  0  0  0  0  0  0  0  0
    7.0764   10.5143   -0.1032 O   0  0  0  0  0  0  0  0  0  0  0  0
    9.0218    7.9227    0.0194 C   0  0  0  0  0  0  0  0  0  0  0  0
   10.1895    8.5407   -0.8121 C   0  0  0  0  0  0  0  0  0  0  0  0
   11.5569    8.1126   -0.1898 C   0  0  0  0  0  0  0  0  0  0  0  0
   12.7301    8.7722   -0.9721 C   0  0  0  0  0  0  0  0  0  0  0  0
   14.0882    8.2995   -0.3764 C   0  0  0  0  0  0  0  0  0  0  0  0
   15.2611    8.9556   -1.1542 C   0  0  0  0  0  0  0  0  0  0  0  0
    8.0667   11.5666   -0.4849 C   0  0  0  0  0  0  0  0  0  0  0  0
    9.2573   11.5831    0.5203 C   0  0  0  0  0  0  0  0  0  0  0  0
   10.3035   12.6469    0.0688 C   0  0  0  0  0  0  0  0  0  0  0  0
   11.5231   12.6335    1.0297 C   0  0  0  0  0  0  0  0  0  0  0  0
   12.5425   13.7188    0.5920 C   0  0  0  0  0  0  0  0  0  0  0  0
   13.7495   13.7212    1.5603 C   0  0  0  0  0  0  0  0  0  0  0  0
   14.7555   14.8135    1.1322 C   0  0  0  0  0  0  0  0  0  0  0  0
   16.6135    8.4515   -0.5843 C   0  0  0  0  0  0  0  0  0  0  0  0
   17.7829    9.1217   -1.3478 C   0  0  0  0  0  0  0  0  0  0  0  0
   19.1314    8.6002   -0.7963 C   0  0  0  0  0  0  0  0  0  0  0  0
   20.2945    9.3706   -1.4608 C   0  0  0  0  0  0  0  0  0  0  0  0
   21.6409    8.8265   -0.9377 C   0  0  0  0  0  0  0  0  0  0  0  0
    1.4425    9.0217   -1.1854 H   0  0  0  0  0  0  0  0  0  0  0  0
    1.9853    6.7753   -0.2986 H   0  0  0  0  0  0  0  0  0  0  0  0
    4.3168    6.2023    0.3008 H   0  0  0  0  0  0  0  0  0  0  0  0
    3.2275   10.7105   -1.4763 H   0  0  0  0  0  0  0  0  0  0  0  0
    9.1035    8.2506    1.0484 H   0  0  0  0  0  0  0  0  0  0  0  0
    9.0901    6.8422   -0.0178 H   0  0  0  0  0  0  0  0  0  0  0  0
   10.1320    8.1869   -1.8336 H   0  0  0  0  0  0  0  0  0  0  0  0
   10.1102    9.6196   -0.8000 H   0  0  0  0  0  0  0  0  0  0  0  0
   11.5950    8.4279    0.8459 H   0  0  0  0  0  0  0  0  0  0  0  0
   11.6530    7.0351   -0.2404 H   0  0  0  0  0  0  0  0  0  0  0  0
   12.6751    8.4850   -2.0147 H   0  0  0  0  0  0  0  0  0  0  0  0
   12.6569    9.8498   -0.8908 H   0  0  0  0  0  0  0  0  0  0  0  0
   14.1436    8.5868    0.6666 H   0  0  0  0  0  0  0  0  0  0  0  0
   14.1614    7.2221   -0.4572 H   0  0  0  0  0  0  0  0  0  0  0  0
   15.1915    8.6914   -2.2020 H   0  0  0  0  0  0  0  0  0  0  0  0
   15.2056   10.0321   -1.0497 H   0  0  0  0  0  0  0  0  0  0  0  0
    8.4419   11.3613   -1.4799 H   0  0  0  0  0  0  0  0  0  0  0  0
    7.5808   12.5349   -0.4786 H   0  0  0  0  0  0  0  0  0  0  0  0
    8.8926   11.8331    1.5085 H   0  0  0  0  0  0  0  0  0  0  0  0
    9.7236   10.6071    0.5448 H   0  0  0  0  0  0  0  0  0  0  0  0
   10.6368   12.4199   -0.9366 H   0  0  0  0  0  0  0  0  0  0  0  0
    9.8468   13.6289    0.0823 H   0  0  0  0  0  0  0  0  0  0  0  0
   11.1897   12.8390    2.0393 H   0  0  0  0  0  0  0  0  0  0  0  0
   11.9975   11.6603    0.9976 H   0  0  0  0  0  0  0  0  0  0  0  0
   12.8875   13.5058   -0.4123 H   0  0  0  0  0  0  0  0  0  0  0  0
   12.0649   14.6907    0.6102 H   0  0  0  0  0  0  0  0  0  0  0  0
   13.4047   13.9239    2.5666 H   0  0  0  0  0  0  0  0  0  0  0  0
   14.2357   12.7540    1.5336 H   0  0  0  0  0  0  0  0  0  0  0  0
   14.2652   15.7792    1.1383 H   0  0  0  0  0  0  0  0  0  0  0  0
   15.1190   14.5996    0.1346 H   0  0  0  0  0  0  0  0  0  0  0  0
   15.5894   14.8280    1.8245 H   0  0  0  0  0  0  0  0  0  0  0  0
   16.6788    8.7038    0.4670 H   0  0  0  0  0  0  0  0  0  0  0  0
   16.6760    7.3767   -0.7014 H   0  0  0  0  0  0  0  0  0  0  0  0
   17.7092    8.8836   -2.4018 H   0  0  0  0  0  0  0  0  0  0  0  0
   17.7311   10.1953   -1.2164 H   0  0  0  0  0  0  0  0  0  0  0  0
   19.1658    8.7504    0.2757 H   0  0  0  0  0  0  0  0  0  0  0  0
   19.2267    7.5439   -1.0157 H   0  0  0  0  0  0  0  0  0  0  0  0
   20.2469    9.2411   -2.5349 H   0  0  0  0  0  0  0  0  0  0  0  0
   20.2133   10.4236   -1.2206 H   0  0  0  0  0  0  0  0  0  0  0  0
   22.4501    9.4386   -1.3181 H   0  0  0  0  0  0  0  0  0  0  0  0
   21.7730    7.8054   -1.2734 H   0  0  0  0  0  0  0  0  0  0  0  0
   21.6458    8.8541    0.1449 H   0  0  0  0  0  0  0  0  0  0  0  0
  1  2  4  0  0  0  0
  2  3  4  0  0  0  0
  3  4  4  0  0  0  0
  4  5  4  0  0  0  0
  5  6  4  0  0  0  0
  6  1  4  0  0  0  0
  7  8  2  0  0  0  0
  7  9  1  0  0  0  0
  7  4  1  0  0  0  0
 10 11  2  0  0  0  0
 10 12  1  0  0  0  0
 10  5  1  0  0  0  0
  9 13  1  0  0  0  0
 13 14  1  0  0  0  0
 14 15  1  0  0  0  0
 15 16  1  0  0  0  0
 16 17  1  0  0  0  0
 17 18  1  0  0  0  0
 19 20  1  0  0  0  0
 20 21  1  0  0  0  0
 21 22  1  0  0  0  0
 22 23  1  0  0  0  0
 23 24  1  0  0  0  0
 19 12  1  0  0  0  0
 24 25  1  0  0  0  0
 18 26  1  0  0  0  0
 26 27  1  0  0  0  0
 27 28  1  0  0  0  0
 28 29  1  0  0  0  0
 29 30  1  0  0  0  0
  1 31  1  0  0  0  0
  2 32  1  0  0  0  0
  3 33  1  0  0  0  0
  6 34  1  0  0  0  0
 13 35  1  0  0  0  0
 13 36  1  0  0  0  0
 14 37  1  0  0  0  0
 14 38  1  0  0  0  0
 15 39  1  0  0  0  0
 15 40  1  0  0  0  0
 16 41  1  0  0  0  0
 16 42  1  0  0  0  0
 17 43  1  0  0  0  0
 17 44  1  0  0  0  0
 18 45  1  0  0  0  0
 18 46  1  0  0  0  0
 19 47  1  0  0  0  0
 19 48  1  0  0  0  0
 20 49  1  0  0  0  0
 20 50  1  0  0  0  0
 21 51  1  0  0  0  0
 21 52  1  0  0  0  0
 22 53  1  0  0  0  0
 22 54  1  0  0  0  0
 23 55  1  0  0  0  0
 23 56  1  0  0  0  0
 24 57  1  0  0  0  0
 24 58  1  0  0  0  0
 25 59  1  0  0  0  0
 25 60  1  0  0  0  0
 25 61  1  0  0  0  0
 26 62  1  0  0  0  0
 26 63  1  0  0  0  0
 27 64  1  0  0  0  0
 27 65  1  0  0  0  0
 28 66  1  0  0  0  0
 28 67  1  0  0  0  0
 29 68  1  0  0  0  0
 29 69  1  0  0  0  0
 30 70  1  0  0  0  0
 30 71  1  0  0  0  0
 30 72  1  0  0  0  0
M  END
>  <Alias name>
n-Heptyl-n-undecylphthalate

>  <deltaH(c)>   kJ/mol
-15107.54

$$$$
Diisononylphthalate
  ChemBrain IXL

 72 72  0  0  0  0  0  0  0  0  1 V2000
    2.8287    9.9569    4.7522 C   0  0  0  0  0  0  0  0  0  0  0  0
    2.3937   10.8187    3.7440 C   0  0  0  0  0  0  0  0  0  0  0  0
    3.1924   11.0455    2.6220 C   0  0  0  0  0  0  0  0  0  0  0  0
    4.4315   10.4131    2.5007 C   0  0  0  0  0  0  0  0  0  0  0  0
    4.8728    9.5330    3.5256 C   0  0  0  0  0  0  0  0  0  0  0  0
    4.0641    9.3167    4.6433 C   0  0  0  0  0  0  0  0  0  0  0  0
    5.2633   10.6823    1.2759 C   0  0  0  0  0  0  0  0  0  0  0  0
    4.7106   10.9794    0.2305 O   0  0  0  0  0  0  0  0  0  0  0  0
    6.7512   10.5963    1.3174 O   0  0  0  0  0  0  0  0  0  0  0  0
    6.1984    8.8254    3.4452 C   0  0  0  0  0  0  0  0  0  0  0  0
    6.7726    8.5114    4.4739 O   0  0  0  0  0  0  0  0  0  0  0  0
    6.8216    8.4973    2.1312 O   0  0  0  0  0  0  0  0  0  0  0  0
    7.4233   10.7767   -0.0040 C   0  0  0  0  0  0  0  0  0  0  0  0
    8.9709   10.7895    0.1730 C   0  0  0  0  0  0  0  0  0  0  0  0
    9.6540   10.9122   -1.2237 C   0  0  0  0  0  0  0  0  0  0  0  0
   11.1986   10.8418   -1.0673 C   0  0  0  0  0  0  0  0  0  0  0  0
   11.8728   11.0088   -2.4574 C   0  0  0  0  0  0  0  0  0  0  0  0
   13.4112   10.8994   -2.3088 C   0  0  0  0  0  0  0  0  0  0  0  0
   14.0901   11.2014   -3.6680 C   0  0  0  0  0  0  0  0  0  0  0  0
   15.6242   11.1402   -3.5042 C   0  0  0  0  0  0  0  0  0  0  0  0
    8.1875    7.9025    2.2225 C   0  0  0  0  0  0  0  0  0  0  0  0
    8.6973    7.4927    0.8089 C   0  0  0  0  0  0  0  0  0  0  0  0
   10.1504    6.9390    0.9231 C   0  0  0  0  0  0  0  0  0  0  0  0
   10.7019    6.5927   -0.4875 C   0  0  0  0  0  0  0  0  0  0  0  0
   12.1409    6.0211   -0.3564 C   0  0  0  0  0  0  0  0  0  0  0  0
   12.7045    5.6911   -1.7610 C   0  0  0  0  0  0  0  0  0  0  0  0
   14.1086    5.0517   -1.6211 C   0  0  0  0  0  0  0  0  0  0  0  0
   14.6334    4.6451   -3.0147 C   0  0  0  0  0  0  0  0  0  0  0  0
   15.0783    6.0690   -0.9878 C   0  0  0  0  0  0  0  0  0  0  0  0
   13.6468   10.1561   -4.7107 C   0  0  0  0  0  0  0  0  0  0  0  0
    2.2062    9.7846    5.6208 H   0  0  0  0  0  0  0  0  0  0  0  0
    1.4345   11.3124    3.8324 H   0  0  0  0  0  0  0  0  0  0  0  0
    2.8500   11.7146    1.8423 H   0  0  0  0  0  0  0  0  0  0  0  0
    4.3972    8.6495    5.4286 H   0  0  0  0  0  0  0  0  0  0  0  0
    7.1457    9.9622   -0.6612 H   0  0  0  0  0  0  0  0  0  0  0  0
    7.1053   11.7156   -0.4431 H   0  0  0  0  0  0  0  0  0  0  0  0
    9.2566   11.6324    0.7891 H   0  0  0  0  0  0  0  0  0  0  0  0
    9.2878    9.8709    0.6501 H   0  0  0  0  0  0  0  0  0  0  0  0
    9.3206   10.1012   -1.8601 H   0  0  0  0  0  0  0  0  0  0  0  0
    9.3814   11.8581   -1.6755 H   0  0  0  0  0  0  0  0  0  0  0  0
   11.5313   11.6342   -0.4081 H   0  0  0  0  0  0  0  0  0  0  0  0
   11.4749    9.8828   -0.6463 H   0  0  0  0  0  0  0  0  0  0  0  0
   11.5206   10.2320   -3.1243 H   0  0  0  0  0  0  0  0  0  0  0  0
   11.6183   11.9788   -2.8679 H   0  0  0  0  0  0  0  0  0  0  0  0
   13.7543   11.6126   -1.5686 H   0  0  0  0  0  0  0  0  0  0  0  0
   13.6717    9.8978   -1.9917 H   0  0  0  0  0  0  0  0  0  0  0  0
   13.8029   12.1903   -4.0037 H   0  0  0  0  0  0  0  0  0  0  0  0
   16.0987   11.4148   -4.4391 H   0  0  0  0  0  0  0  0  0  0  0  0
   15.9187   10.1338   -3.2327 H   0  0  0  0  0  0  0  0  0  0  0  0
   15.9326   11.8286   -2.7273 H   0  0  0  0  0  0  0  0  0  0  0  0
    8.8666    8.6296    2.6499 H   0  0  0  0  0  0  0  0  0  0  0  0
    8.1548    7.0256    2.8592 H   0  0  0  0  0  0  0  0  0  0  0  0
    8.0507    6.7270    0.3997 H   0  0  0  0  0  0  0  0  0  0  0  0
    8.6903    8.3568    0.1569 H   0  0  0  0  0  0  0  0  0  0  0  0
   10.7852    7.6871    1.3824 H   0  0  0  0  0  0  0  0  0  0  0  0
   10.1473    6.0462    1.5361 H   0  0  0  0  0  0  0  0  0  0  0  0
   10.0617    5.8543   -0.9546 H   0  0  0  0  0  0  0  0  0  0  0  0
   10.7240    7.4884   -1.0965 H   0  0  0  0  0  0  0  0  0  0  0  0
   12.7775    6.7546    0.1224 H   0  0  0  0  0  0  0  0  0  0  0  0
   12.1174    5.1189    0.2429 H   0  0  0  0  0  0  0  0  0  0  0  0
   12.0408    4.9971   -2.2627 H   0  0  0  0  0  0  0  0  0  0  0  0
   12.7801    6.6013   -2.3418 H   0  0  0  0  0  0  0  0  0  0  0  0
   14.0446    4.1738   -0.9904 H   0  0  0  0  0  0  0  0  0  0  0  0
   14.6870    5.5205   -3.6502 H   0  0  0  0  0  0  0  0  0  0  0  0
   13.9621    3.9191   -3.4560 H   0  0  0  0  0  0  0  0  0  0  0  0
   15.6211    4.2102   -2.9160 H   0  0  0  0  0  0  0  0  0  0  0  0
   14.6915    6.3877   -0.0284 H   0  0  0  0  0  0  0  0  0  0  0  0
   15.1778    6.9276   -1.6406 H   0  0  0  0  0  0  0  0  0  0  0  0
   16.0483    5.6059   -0.8502 H   0  0  0  0  0  0  0  0  0  0  0  0
   14.1458   10.3515   -5.6526 H   0  0  0  0  0  0  0  0  0  0  0  0
   12.5753   10.2176   -4.8508 H   0  0  0  0  0  0  0  0  0  0  0  0
   13.9096    9.1648   -4.3623 H   0  0  0  0  0  0  0  0  0  0  0  0
  1  2  4  0  0  0  0
  2  3  4  0  0  0  0
  3  4  4  0  0  0  0
  4  5  4  0  0  0  0
  5  6  4  0  0  0  0
  6  1  4  0  0  0  0
  7  8  2  0  0  0  0
  7  9  1  0  0  0  0
  7  4  1  0  0  0  0
 10 11  2  0  0  0  0
 10 12  1  0  0  0  0
 10  5  1  0  0  0  0
  9 13  1  0  0  0  0
 13 14  1  0  0  0  0
 14 15  1  0  0  0  0
 15 16  1  0  0  0  0
 16 17  1  0  0  0  0
 17 18  1  0  0  0  0
 18 19  1  0  0  0  0
 19 20  1  0  0  0  0
 21 22  1  0  0  0  0
 22 23  1  0  0  0  0
 23 24  1  0  0  0  0
 24 25  1  0  0  0  0
 25 26  1  0  0  0  0
 26 27  1  0  0  0  0
 27 28  1  0  0  0  0
 21 12  1  0  0  0  0
 27 29  1  0  0  0  0
 19 30  1  0  0  0  0
  1 31  1  0  0  0  0
  2 32  1  0  0  0  0
  3 33  1  0  0  0  0
  6 34  1  0  0  0  0
 13 35  1  0  0  0  0
 13 36  1  0  0  0  0
 14 37  1  0  0  0  0
 14 38  1  0  0  0  0
 15 39  1  0  0  0  0
 15 40  1  0  0  0  0
 16 41  1  0  0  0  0
 16 42  1  0  0  0  0
 17 43  1  0  0  0  0
 17 44  1  0  0  0  0
 18 45  1  0  0  0  0
 18 46  1  0  0  0  0
 19 47  1  0  0  0  0
 20 48  1  0  0  0  0
 20 49  1  0  0  0  0
 20 50  1  0  0  0  0
 21 51  1  0  0  0  0
 21 52  1  0  0  0  0
 22 53  1  0  0  0  0
 22 54  1  0  0  0  0
 23 55  1  0  0  0  0
 23 56  1  0  0  0  0
 24 57  1  0  0  0  0
 24 58  1  0  0  0  0
 25 59  1  0  0  0  0
 25 60  1  0  0  0  0
 26 61  1  0  0  0  0
 26 62  1  0  0  0  0
 27 63  1  0  0  0  0
 28 64  1  0  0  0  0
 28 65  1  0  0  0  0
 28 66  1  0  0  0  0
 29 67  1  0  0  0  0
 29 68  1  0  0  0  0
 29 69  1  0  0  0  0
 30 70  1  0  0  0  0
 30 71  1  0  0  0  0
 30 72  1  0  0  0  0
M  END
>  <Alias name>
DINP

>  <deltaH(c)>   kJ/mol
-15007.54

$$$$
Octadecylbenzene
  ChemBrain IXL

 66 66  0  0  0  0  0  0  0  0  1 V2000
   17.9821   12.1876   -2.2149 C   0  0  0  0  0  0  0  0  0  0  0  0
   16.9934   11.3227   -1.4084 C   0  0  0  0  0  0  0  0  0  0  0  0
   15.7800   12.1779   -0.9919 C   0  0  0  0  0  0  0  0  0  0  0  0
   14.7889   11.3060   -0.1961 C   0  0  0  0  0  0  0  0  0  0  0  0
   13.5788   12.1593    0.2339 C   0  0  0  0  0  0  0  0  0  0  0  0
   12.5859   11.2790    1.0191 C   0  0  0  0  0  0  0  0  0  0  0  0
   11.3791   12.1298    1.4640 C   0  0  0  0  0  0  0  0  0  0  0  0
   10.3860   11.2414    2.2403 C   0  0  0  0  0  0  0  0  0  0  0  0
    9.1826   12.0890    2.7011 C   0  0  0  0  0  0  0  0  0  0  0  0
   19.1996   11.3324   -2.6200 C   0  0  0  0  0  0  0  0  0  0  0  0
    8.1919   11.1929    3.4720 C   0  0  0  0  0  0  0  0  0  0  0  0
   20.1851   12.1929   -3.4354 C   0  0  0  0  0  0  0  0  0  0  0  0
    6.9924   12.0363    3.9486 C   0  0  0  0  0  0  0  0  0  0  0  0
   21.4063   11.3392   -3.8316 C   0  0  0  0  0  0  0  0  0  0  0  0
    6.0058   11.1338    4.7171 C   0  0  0  0  0  0  0  0  0  0  0  0
   22.3891   12.1966   -4.6535 C   0  0  0  0  0  0  0  0  0  0  0  0
   23.6123   11.3436   -5.0438 C   0  0  0  0  0  0  0  0  0  0  0  0
   24.5937   12.1988   -5.8690 C   0  0  0  0  0  0  0  0  0  0  0  0
    2.6890   13.4614    6.0640 C   0  0  0  0  0  0  0  0  0  0  0  0
    3.7220   14.0678    5.3491 C   0  0  0  0  0  0  0  0  0  0  0  0
    4.8057   13.3075    4.9090 C   0  0  0  0  0  0  0  0  0  0  0  0
    4.8562   11.9408    5.1837 C   0  0  0  0  0  0  0  0  0  0  0  0
    3.8231   11.3344    5.8986 C   0  0  0  0  0  0  0  0  0  0  0  0
    2.7394   12.0947    6.3387 C   0  0  0  0  0  0  0  0  0  0  0  0
   18.3122   13.0207   -1.6069 H   0  0  0  0  0  0  0  0  0  0  0  0
   17.4916   12.5619   -3.1049 H   0  0  0  0  0  0  0  0  0  0  0  0
   16.6578   10.4939   -2.0194 H   0  0  0  0  0  0  0  0  0  0  0  0
   17.4869   10.9414   -0.5230 H   0  0  0  0  0  0  0  0  0  0  0  0
   15.2904   12.5657   -1.8767 H   0  0  0  0  0  0  0  0  0  0  0  0
   16.1139   13.0018   -0.3733 H   0  0  0  0  0  0  0  0  0  0  0  0
   15.2821   10.9107    0.6833 H   0  0  0  0  0  0  0  0  0  0  0  0
   14.4496   10.4869   -0.8180 H   0  0  0  0  0  0  0  0  0  0  0  0
   13.0893   12.5609   -0.6447 H   0  0  0  0  0  0  0  0  0  0  0  0
   13.9162   12.9734    0.8636 H   0  0  0  0  0  0  0  0  0  0  0  0
   13.0795   10.8694    1.8917 H   0  0  0  0  0  0  0  0  0  0  0  0
   12.2429   10.4700    0.3860 H   0  0  0  0  0  0  0  0  0  0  0  0
   10.8881   12.5442    0.5922 H   0  0  0  0  0  0  0  0  0  0  0  0
   11.7203   12.9346    2.1033 H   0  0  0  0  0  0  0  0  0  0  0  0
   10.8812   10.8184    3.1056 H   0  0  0  0  0  0  0  0  0  0  0  0
   10.0387   10.4422    1.5973 H   0  0  0  0  0  0  0  0  0  0  0  0
    9.5283   12.8858    3.3482 H   0  0  0  0  0  0  0  0  0  0  0  0
    8.6879   12.5145    1.8366 H   0  0  0  0  0  0  0  0  0  0  0  0
   19.6938   10.9637   -1.7296 H   0  0  0  0  0  0  0  0  0  0  0  0
   18.8683   10.4951   -3.2217 H   0  0  0  0  0  0  0  0  0  0  0  0
    7.8403   10.4018    2.8214 H   0  0  0  0  0  0  0  0  0  0  0  0
    8.6908   10.7591    4.3297 H   0  0  0  0  0  0  0  0  0  0  0  0
   19.6932   12.5560   -4.3293 H   0  0  0  0  0  0  0  0  0  0  0  0
   20.5116   13.0338   -2.8361 H   0  0  0  0  0  0  0  0  0  0  0  0
    6.4925   12.4705    3.0915 H   0  0  0  0  0  0  0  0  0  0  0  0
    7.3427   12.8266    4.6012 H   0  0  0  0  0  0  0  0  0  0  0  0
   21.9011   10.9803   -2.9376 H   0  0  0  0  0  0  0  0  0  0  0  0
   21.0791   10.4954   -4.4264 H   0  0  0  0  0  0  0  0  0  0  0  0
    6.5081   10.6947    5.5701 H   0  0  0  0  0  0  0  0  0  0  0  0
    5.6520   10.3469    4.0625 H   0  0  0  0  0  0  0  0  0  0  0  0
   21.8959   12.5520   -5.5498 H   0  0  0  0  0  0  0  0  0  0  0  0
   22.7134   13.0427   -4.0603 H   0  0  0  0  0  0  0  0  0  0  0  0
   24.1070   10.9906   -4.1474 H   0  0  0  0  0  0  0  0  0  0  0  0
   23.2876   10.4960   -5.6344 H   0  0  0  0  0  0  0  0  0  0  0  0
   24.9177   13.0471   -5.2789 H   0  0  0  0  0  0  0  0  0  0  0  0
   24.0996   12.5508   -6.7662 H   0  0  0  0  0  0  0  0  0  0  0  0
   25.4535   11.5994   -6.1420 H   0  0  0  0  0  0  0  0  0  0  0  0
    1.8477   14.0517    6.4057 H   0  0  0  0  0  0  0  0  0  0  0  0
    3.6829   15.1288    5.1358 H   0  0  0  0  0  0  0  0  0  0  0  0
    5.6076   13.7782    4.3540 H   0  0  0  0  0  0  0  0  0  0  0  0
    3.8622   10.2733    6.1119 H   0  0  0  0  0  0  0  0  0  0  0  0
    1.9374   11.6239    6.8937 H   0  0  0  0  0  0  0  0  0  0  0  0
  1  2  1  0  0  0  0
  2  3  1  0  0  0  0
  3  4  1  0  0  0  0
  4  5  1  0  0  0  0
  5  6  1  0  0  0  0
  6  7  1  0  0  0  0
  7  8  1  0  0  0  0
  8  9  1  0  0  0  0
  1 10  1  0  0  0  0
  9 11  1  0  0  0  0
 10 12  1  0  0  0  0
 11 13  1  0  0  0  0
 12 14  1  0  0  0  0
 13 15  1  0  0  0  0
 14 16  1  0  0  0  0
 16 17  1  0  0  0  0
 17 18  1  0  0  0  0
 19 20  4  0  0  0  0
 20 21  4  0  0  0  0
 21 22  4  0  0  0  0
 22 23  4  0  0  0  0
 23 24  4  0  0  0  0
 24 19  4  0  0  0  0
 22 15  1  0  0  0  0
  1 25  1  0  0  0  0
  1 26  1  0  0  0  0
  2 27  1  0  0  0  0
  2 28  1  0  0  0  0
  3 29  1  0  0  0  0
  3 30  1  0  0  0  0
  4 31  1  0  0  0  0
  4 32  1  0  0  0  0
  5 33  1  0  0  0  0
  5 34  1  0  0  0  0
  6 35  1  0  0  0  0
  6 36  1  0  0  0  0
  7 37  1  0  0  0  0
  7 38  1  0  0  0  0
  8 39  1  0  0  0  0
  8 40  1  0  0  0  0
  9 41  1  0  0  0  0
  9 42  1  0  0  0  0
 10 43  1  0  0  0  0
 10 44  1  0  0  0  0
 11 45  1  0  0  0  0
 11 46  1  0  0  0  0
 12 47  1  0  0  0  0
 12 48  1  0  0  0  0
 13 49  1  0  0  0  0
 13 50  1  0  0  0  0
 14 51  1  0  0  0  0
 14 52  1  0  0  0  0
 15 53  1  0  0  0  0
 15 54  1  0  0  0  0
 16 55  1  0  0  0  0
 16 56  1  0  0  0  0
 17 57  1  0  0  0  0
 17 58  1  0  0  0  0
 18 59  1  0  0  0  0
 18 60  1  0  0  0  0
 18 61  1  0  0  0  0
 19 62  1  0  0  0  0
 20 63  1  0  0  0  0
 21 64  1  0  0  0  0
 23 65  1  0  0  0  0
 24 66  1  0  0  0  0
M  END
>  <Alias name>
Octadecylbenzene

>  <deltaH(c)>   kJ/mol
-14987.09

$$$$
Docosane
  ChemBrain IXL

 68 67  0  0  0  0  0  0  0  0  1 V2000
    2.4396   16.8411    6.9253 C   0  0  0  0  0  0  0  0  0  0  0  0
    2.9581   15.5663    6.2320 C   0  0  0  0  0  0  0  0  0  0  0  0
    4.3412   15.8449    5.6117 C   0  0  0  0  0  0  0  0  0  0  0  0
    4.8596   14.5699    4.9183 C   0  0  0  0  0  0  0  0  0  0  0  0
    6.2426   14.8485    4.2979 C   0  0  0  0  0  0  0  0  0  0  0  0
    6.7609   13.5736    3.6044 C   0  0  0  0  0  0  0  0  0  0  0  0
    8.1437   13.8524    2.9838 C   0  0  0  0  0  0  0  0  0  0  0  0
    8.6620   12.5776    2.2900 C   0  0  0  0  0  0  0  0  0  0  0  0
   10.0447   12.8565    1.6691 C   0  0  0  0  0  0  0  0  0  0  0  0
   10.5629   11.5819    0.9749 C   0  0  0  0  0  0  0  0  0  0  0  0
   11.9453   11.8611    0.3537 C   0  0  0  0  0  0  0  0  0  0  0  0
   12.4634   10.5866   -0.3408 C   0  0  0  0  0  0  0  0  0  0  0  0
   13.8457   10.8659   -0.9624 C   0  0  0  0  0  0  0  0  0  0  0  0
   14.3637    9.5916   -1.6571 C   0  0  0  0  0  0  0  0  0  0  0  0
   15.7458    9.8711   -2.2790 C   0  0  0  0  0  0  0  0  0  0  0  0
   16.2639    8.5969   -2.9739 C   0  0  0  0  0  0  0  0  0  0  0  0
   17.6459    8.8765   -3.5960 C   0  0  0  0  0  0  0  0  0  0  0  0
   18.1639    7.6023   -4.2910 C   0  0  0  0  0  0  0  0  0  0  0  0
   19.5459    7.8821   -4.9131 C   0  0  0  0  0  0  0  0  0  0  0  0
   20.0640    6.6079   -5.6082 C   0  0  0  0  0  0  0  0  0  0  0  0
   21.4460    6.8877   -6.2304 C   0  0  0  0  0  0  0  0  0  0  0  0
   21.9642    5.6137   -6.9254 C   0  0  0  0  0  0  0  0  0  0  0  0
    1.4678   16.6452    7.3611 H   0  0  0  0  0  0  0  0  0  0  0  0
    3.1319   17.1354    7.7045 H   0  0  0  0  0  0  0  0  0  0  0  0
    2.3548   17.6388    6.1977 H   0  0  0  0  0  0  0  0  0  0  0  0
    2.2657   15.2722    5.4530 H   0  0  0  0  0  0  0  0  0  0  0  0
    3.0428   14.7688    6.9597 H   0  0  0  0  0  0  0  0  0  0  0  0
    5.0336   16.1390    6.3908 H   0  0  0  0  0  0  0  0  0  0  0  0
    4.2565   16.6425    4.8840 H   0  0  0  0  0  0  0  0  0  0  0  0
    4.1672   14.2757    4.1393 H   0  0  0  0  0  0  0  0  0  0  0  0
    4.9444   13.7723    5.6460 H   0  0  0  0  0  0  0  0  0  0  0  0
    6.9350   15.1426    5.0770 H   0  0  0  0  0  0  0  0  0  0  0  0
    6.1577   15.6462    3.5703 H   0  0  0  0  0  0  0  0  0  0  0  0
    6.0684   13.2795    2.8254 H   0  0  0  0  0  0  0  0  0  0  0  0
    6.8459   12.7760    4.3320 H   0  0  0  0  0  0  0  0  0  0  0  0
    8.8363   14.1464    3.7627 H   0  0  0  0  0  0  0  0  0  0  0  0
    8.0587   14.6501    2.2563 H   0  0  0  0  0  0  0  0  0  0  0  0
    7.9693   12.2835    1.5112 H   0  0  0  0  0  0  0  0  0  0  0  0
    8.7473   11.7799    3.0175 H   0  0  0  0  0  0  0  0  0  0  0  0
   10.7374   13.1505    2.4479 H   0  0  0  0  0  0  0  0  0  0  0  0
    9.9594   13.6544    0.9417 H   0  0  0  0  0  0  0  0  0  0  0  0
    9.8699   11.2878    0.1963 H   0  0  0  0  0  0  0  0  0  0  0  0
   10.6484   10.7841    1.7023 H   0  0  0  0  0  0  0  0  0  0  0  0
   12.6383   12.1550    1.1323 H   0  0  0  0  0  0  0  0  0  0  0  0
   11.8597   12.6590   -0.3736 H   0  0  0  0  0  0  0  0  0  0  0  0
   11.7703   10.2925   -1.1193 H   0  0  0  0  0  0  0  0  0  0  0  0
   12.5492    9.7887    0.3864 H   0  0  0  0  0  0  0  0  0  0  0  0
   14.5388   11.1599   -0.1839 H   0  0  0  0  0  0  0  0  0  0  0  0
   13.7598   11.6640   -1.6895 H   0  0  0  0  0  0  0  0  0  0  0  0
   13.6705    9.2976   -2.4355 H   0  0  0  0  0  0  0  0  0  0  0  0
   14.4498    8.7936   -0.9300 H   0  0  0  0  0  0  0  0  0  0  0  0
   16.4391   10.1651   -1.5006 H   0  0  0  0  0  0  0  0  0  0  0  0
   15.6598   10.6692   -3.0060 H   0  0  0  0  0  0  0  0  0  0  0  0
   15.5705    8.3029   -3.7522 H   0  0  0  0  0  0  0  0  0  0  0  0
   16.3501    7.7988   -2.2469 H   0  0  0  0  0  0  0  0  0  0  0  0
   18.3392    9.1705   -2.8177 H   0  0  0  0  0  0  0  0  0  0  0  0
   17.5597    9.6746   -4.3230 H   0  0  0  0  0  0  0  0  0  0  0  0
   17.4706    7.3083   -5.0692 H   0  0  0  0  0  0  0  0  0  0  0  0
   18.2502    6.8043   -3.5640 H   0  0  0  0  0  0  0  0  0  0  0  0
   20.2393    8.1761   -4.1349 H   0  0  0  0  0  0  0  0  0  0  0  0
   19.4596    8.6802   -5.6401 H   0  0  0  0  0  0  0  0  0  0  0  0
   19.3706    6.3139   -6.3864 H   0  0  0  0  0  0  0  0  0  0  0  0
   20.1503    5.8098   -4.8811 H   0  0  0  0  0  0  0  0  0  0  0  0
   22.1394    7.1817   -5.4522 H   0  0  0  0  0  0  0  0  0  0  0  0
   21.3597    7.6857   -6.9574 H   0  0  0  0  0  0  0  0  0  0  0  0
   22.9352    5.8105   -7.3625 H   0  0  0  0  0  0  0  0  0  0  0  0
   21.2708    5.3196   -7.7037 H   0  0  0  0  0  0  0  0  0  0  0  0
   22.0506    4.8156   -6.1985 H   0  0  0  0  0  0  0  0  0  0  0  0
  1  2  1  0  0  0  0
  2  3  1  0  0  0  0
  3  4  1  0  0  0  0
  4  5  1  0  0  0  0
  5  6  1  0  0  0  0
  6  7  1  0  0  0  0
  7  8  1  0  0  0  0
  8  9  1  0  0  0  0
  9 10  1  0  0  0  0
 10 11  1  0  0  0  0
 11 12  1  0  0  0  0
 12 13  1  0  0  0  0
 13 14  1  0  0  0  0
 14 15  1  0  0  0  0
 15 16  1  0  0  0  0
 16 17  1  0  0  0  0
 17 18  1  0  0  0  0
 18 19  1  0  0  0  0
 19 20  1  0  0  0  0
 20 21  1  0  0  0  0
 21 22  1  0  0  0  0
  1 23  1  0  0  0  0
  1 24  1  0  0  0  0
  1 25  1  0  0  0  0
  2 26  1  0  0  0  0
  2 27  1  0  0  0  0
  3 28  1  0  0  0  0
  3 29  1  0  0  0  0
  4 30  1  0  0  0  0
  4 31  1  0  0  0  0
  5 32  1  0  0  0  0
  5 33  1  0  0  0  0
  6 34  1  0  0  0  0
  6 35  1  0  0  0  0
  7 36  1  0  0  0  0
  7 37  1  0  0  0  0
  8 38  1  0  0  0  0
  8 39  1  0  0  0  0
  9 40  1  0  0  0  0
  9 41  1  0  0  0  0
 10 42  1  0  0  0  0
 10 43  1  0  0  0  0
 11 44  1  0  0  0  0
 11 45  1  0  0  0  0
 12 46  1  0  0  0  0
 12 47  1  0  0  0  0
 13 48  1  0  0  0  0
 13 49  1  0  0  0  0
 14 50  1  0  0  0  0
 14 51  1  0  0  0  0
 15 52  1  0  0  0  0
 15 53  1  0  0  0  0
 16 54  1  0  0  0  0
 16 55  1  0  0  0  0
 17 56  1  0  0  0  0
 17 57  1  0  0  0  0
 18 58  1  0  0  0  0
 18 59  1  0  0  0  0
 19 60  1  0  0  0  0
 19 61  1  0  0  0  0
 20 62  1  0  0  0  0
 20 63  1  0  0  0  0
 21 64  1  0  0  0  0
 21 65  1  0  0  0  0
 22 66  1  0  0  0  0
 22 67  1  0  0  0  0
 22 68  1  0  0  0  0
M  END
>  <Alias name>
Docosane

>  <deltaH(c)>   kJ/mol
-14559.42

$$$$
Heptadecylbenzene
  ChemBrain IXL

 63 63  0  0  0  0  0  0  0  0  1 V2000
   19.9075   12.9030    0.0000 C   0  0  0  0  0  0  0  0  0  0  0  0
   18.6963   13.8518   -0.0912 C   0  0  0  0  0  0  0  0  0  0  0  0
   17.3918   13.0346   -0.0024 C   0  0  0  0  0  0  0  0  0  0  0  0
   16.1845   13.9897   -0.0780 C   0  0  0  0  0  0  0  0  0  0  0  0
   14.8759   13.1780    0.0002 C   0  0  0  0  0  0  0  0  0  0  0  0
   13.6737   14.1409   -0.0643 C   0  0  0  0  0  0  0  0  0  0  0  0
   12.3603   13.3361   -0.0014 C   0  0  0  0  0  0  0  0  0  0  0  0
   11.1637   14.3070   -0.0611 C   0  0  0  0  0  0  0  0  0  0  0  0
    9.8457   13.5088   -0.0160 C   0  0  0  0  0  0  0  0  0  0  0  0
   21.2093   13.7235   -0.0947 C   0  0  0  0  0  0  0  0  0  0  0  0
    8.6531   14.4858   -0.0757 C   0  0  0  0  0  0  0  0  0  0  0  0
   22.4226   12.7791    0.0121 C   0  0  0  0  0  0  0  0  0  0  0  0
    7.3329   13.6910   -0.0477 C   0  0  0  0  0  0  0  0  0  0  0  0
   23.7231   13.6010   -0.0862 C   0  0  0  0  0  0  0  0  0  0  0  0
    6.1390   14.6716   -0.1090 C   0  0  0  0  0  0  0  0  0  0  0  0
   24.9372   12.6588    0.0310 C   0  0  0  0  0  0  0  0  0  0  0  0
   26.2371   13.4807   -0.0697 C   0  0  0  0  0  0  0  0  0  0  0  0
    2.4479   12.4988   -0.0615 C   0  0  0  0  0  0  0  0  0  0  0  0
    3.6602   11.8098   -0.0198 C   0  0  0  0  0  0  0  0  0  0  0  0
    4.8640   12.5147   -0.0351 C   0  0  0  0  0  0  0  0  0  0  0  0
    4.8581   13.9130   -0.0922 C   0  0  0  0  0  0  0  0  0  0  0  0
    3.6434   14.6000   -0.1339 C   0  0  0  0  0  0  0  0  0  0  0  0
    2.4394   13.8933   -0.1185 C   0  0  0  0  0  0  0  0  0  0  0  0
   19.8700   12.1897   -0.8140 H   0  0  0  0  0  0  0  0  0  0  0  0
   19.8816   12.3745    0.9449 H   0  0  0  0  0  0  0  0  0  0  0  0
   18.7330   14.5623    0.7253 H   0  0  0  0  0  0  0  0  0  0  0  0
   18.7250   14.3840   -1.0339 H   0  0  0  0  0  0  0  0  0  0  0  0
   17.3491   12.3318   -0.8253 H   0  0  0  0  0  0  0  0  0  0  0  0
   17.3669   12.4945    0.9359 H   0  0  0  0  0  0  0  0  0  0  0  0
   16.2254   14.6882    0.7487 H   0  0  0  0  0  0  0  0  0  0  0  0
   16.2145   14.5356   -1.0129 H   0  0  0  0  0  0  0  0  0  0  0  0
   14.8299   12.4858   -0.8314 H   0  0  0  0  0  0  0  0  0  0  0  0
   14.8476   12.6264    0.9318 H   0  0  0  0  0  0  0  0  0  0  0  0
   13.7165   14.8272    0.7724 H   0  0  0  0  0  0  0  0  0  0  0  0
   13.7093   14.7000   -0.9911 H   0  0  0  0  0  0  0  0  0  0  0  0
   12.3143   12.6536   -0.8410 H   0  0  0  0  0  0  0  0  0  0  0  0
   12.3242   12.7741    0.9238 H   0  0  0  0  0  0  0  0  0  0  0  0
   11.2052   14.9827    0.7842 H   0  0  0  0  0  0  0  0  0  0  0  0
   11.2080   14.8771   -0.9807 H   0  0  0  0  0  0  0  0  0  0  0  0
    9.8030   12.8345   -0.8625 H   0  0  0  0  0  0  0  0  0  0  0  0
    9.7998   12.9380    0.9033 H   0  0  0  0  0  0  0  0  0  0  0  0
   21.2412   14.4441    0.7131 H   0  0  0  0  0  0  0  0  0  0  0  0
   21.2395   14.2440   -1.0440 H   0  0  0  0  0  0  0  0  0  0  0  0
    8.6907   15.1534    0.7762 H   0  0  0  0  0  0  0  0  0  0  0  0
    8.7063   15.0640   -0.9898 H   0  0  0  0  0  0  0  0  0  0  0  0
   22.3902   12.0567   -0.7941 H   0  0  0  0  0  0  0  0  0  0  0  0
   22.3940   12.2609    0.9626 H   0  0  0  0  0  0  0  0  0  0  0  0
    7.2964   13.0236   -0.9000 H   0  0  0  0  0  0  0  0  0  0  0  0
    7.2793   13.1128    0.8667 H   0  0  0  0  0  0  0  0  0  0  0  0
   23.7519   14.3281    0.7159 H   0  0  0  0  0  0  0  0  0  0  0  0
   23.7547   14.1139   -1.0395 H   0  0  0  0  0  0  0  0  0  0  0  0
    6.1749   15.3353    0.7459 H   0  0  0  0  0  0  0  0  0  0  0  0
    6.1993   15.2544   -1.0195 H   0  0  0  0  0  0  0  0  0  0  0  0
   24.9077   11.9305   -0.7699 H   0  0  0  0  0  0  0  0  0  0  0  0
   24.9065   12.1476    0.9852 H   0  0  0  0  0  0  0  0  0  0  0  0
   26.2659   14.2101    0.7303 H   0  0  0  0  0  0  0  0  0  0  0  0
   26.2686   13.9908   -1.0246 H   0  0  0  0  0  0  0  0  0  0  0  0
   27.0900   12.8188    0.0143 H   0  0  0  0  0  0  0  0  0  0  0  0
    1.5137   11.9513   -0.0497 H   0  0  0  0  0  0  0  0  0  0  0  0
    3.6670   10.7276    0.0244 H   0  0  0  0  0  0  0  0  0  0  0  0
    5.8020   11.9764   -0.0027 H   0  0  0  0  0  0  0  0  0  0  0  0
    3.6351   15.6817   -0.1781 H   0  0  0  0  0  0  0  0  0  0  0  0
    1.4982   14.4273   -0.1508 H   0  0  0  0  0  0  0  0  0  0  0  0
  1  2  1  0  0  0  0
  2  3  1  0  0  0  0
  3  4  1  0  0  0  0
  4  5  1  0  0  0  0
  5  6  1  0  0  0  0
  6  7  1  0  0  0  0
  7  8  1  0  0  0  0
  8  9  1  0  0  0  0
  1 10  1  0  0  0  0
  9 11  1  0  0  0  0
 10 12  1  0  0  0  0
 11 13  1  0  0  0  0
 12 14  1  0  0  0  0
 13 15  1  0  0  0  0
 14 16  1  0  0  0  0
 16 17  1  0  0  0  0
 18 19  4  0  0  0  0
 19 20  4  0  0  0  0
 20 21  4  0  0  0  0
 21 22  4  0  0  0  0
 22 23  4  0  0  0  0
 23 18  4  0  0  0  0
 21 15  1  0  0  0  0
  1 24  1  0  0  0  0
  1 25  1  0  0  0  0
  2 26  1  0  0  0  0
  2 27  1  0  0  0  0
  3 28  1  0  0  0  0
  3 29  1  0  0  0  0
  4 30  1  0  0  0  0
  4 31  1  0  0  0  0
  5 32  1  0  0  0  0
  5 33  1  0  0  0  0
  6 34  1  0  0  0  0
  6 35  1  0  0  0  0
  7 36  1  0  0  0  0
  7 37  1  0  0  0  0
  8 38  1  0  0  0  0
  8 39  1  0  0  0  0
  9 40  1  0  0  0  0
  9 41  1  0  0  0  0
 10 42  1  0  0  0  0
 10 43  1  0  0  0  0
 11 44  1  0  0  0  0
 11 45  1  0  0  0  0
 12 46  1  0  0  0  0
 12 47  1  0  0  0  0
 13 48  1  0  0  0  0
 13 49  1  0  0  0  0
 14 50  1  0  0  0  0
 14 51  1  0  0  0  0
 15 52  1  0  0  0  0
 15 53  1  0  0  0  0
 16 54  1  0  0  0  0
 16 55  1  0  0  0  0
 17 56  1  0  0  0  0
 17 57  1  0  0  0  0
 17 58  1  0  0  0  0
 18 59  1  0  0  0  0
 19 60  1  0  0  0  0
 20 61  1  0  0  0  0
 22 62  1  0  0  0  0
 23 63  1  0  0  0  0
M  END
>  <Alias name>
Heptadecylbenzene

>  <deltaH(c)>   kJ/mol
-14334.7

$$$$
n-Butylstearate
  ChemBrain IXL

 68 67  0  0  0  0  0  0  0  0  1 V2000
   13.5344   15.0582    0.0000 C   0  0  0  0  0  0  0  0  0  0  0  0
   12.2599   15.9244    0.0010 C   0  0  0  0  0  0  0  0  0  0  0  0
   11.0179   15.0123   -0.0016 C   0  0  0  0  0  0  0  0  0  0  0  0
    9.7442   15.8797   -0.0009 C   0  0  0  0  0  0  0  0  0  0  0  0
    8.5014   14.9686   -0.0040 C   0  0  0  0  0  0  0  0  0  0  0  0
    7.2282   15.8369   -0.0037 C   0  0  0  0  0  0  0  0  0  0  0  0
    5.9849   14.9264   -0.0071 C   0  0  0  0  0  0  0  0  0  0  0  0
    4.7120   15.7952   -0.0068 C   0  0  0  0  0  0  0  0  0  0  0  0
    3.4684   14.8849   -0.0104 C   0  0  0  0  0  0  0  0  0  0  0  0
   14.7754   15.9716    0.0021 C   0  0  0  0  0  0  0  0  0  0  0  0
    2.1957   15.7538   -0.0101 C   0  0  0  0  0  0  0  0  0  0  0  0
   16.0508   15.1069    0.0009 C   0  0  0  0  0  0  0  0  0  0  0  0
   17.2905   16.0219    0.0025 C   0  0  0  0  0  0  0  0  0  0  0  0
   18.5668   15.1589    0.0015 C   0  0  0  0  0  0  0  0  0  0  0  0
   19.8052   16.0754    0.0031 C   0  0  0  0  0  0  0  0  0  0  0  0
   21.0823   15.2140    0.0025 C   0  0  0  0  0  0  0  0  0  0  0  0
   22.3201   16.1322    0.0043 C   0  0  0  0  0  0  0  0  0  0  0  0
   23.5494   15.3073    0.0041 C   0  0  0  0  0  0  0  0  0  0  0  0
   24.6439   15.8473    0.0029 O   0  0  0  0  0  0  0  0  0  0  0  0
   23.4512   13.8372    0.0054 O   0  0  0  0  0  0  0  0  0  0  0  0
   24.7381   13.1241    0.0050 C   0  0  0  0  0  0  0  0  0  0  0  0
   24.4835   11.6048    0.0068 C   0  0  0  0  0  0  0  0  0  0  0  0
   25.8317   10.8581    0.0065 C   0  0  0  0  0  0  0  0  0  0  0  0
   25.5776    9.3383    0.0086 C   0  0  0  0  0  0  0  0  0  0  0  0
   13.5458   14.4315    0.8832 H   0  0  0  0  0  0  0  0  0  0  0  0
   13.5465   14.4346   -0.8854 H   0  0  0  0  0  0  0  0  0  0  0  0
   12.2491   16.5514   -0.8820 H   0  0  0  0  0  0  0  0  0  0  0  0
   12.2480   16.5478    0.8865 H   0  0  0  0  0  0  0  0  0  0  0  0
   11.0284   14.3855    0.8815 H   0  0  0  0  0  0  0  0  0  0  0  0
   11.0297   14.3888   -0.8871 H   0  0  0  0  0  0  0  0  0  0  0  0
    9.7341   16.5068   -0.8839 H   0  0  0  0  0  0  0  0  0  0  0  0
    9.7325   16.5031    0.8846 H   0  0  0  0  0  0  0  0  0  0  0  0
    8.5111   14.3417    0.8790 H   0  0  0  0  0  0  0  0  0  0  0  0
    8.5130   14.3452   -0.8896 H   0  0  0  0  0  0  0  0  0  0  0  0
    7.2187   16.4640   -0.8866 H   0  0  0  0  0  0  0  0  0  0  0  0
    7.2167   16.4602    0.8819 H   0  0  0  0  0  0  0  0  0  0  0  0
    5.9942   14.2994    0.8759 H   0  0  0  0  0  0  0  0  0  0  0  0
    5.9964   14.3031   -0.8926 H   0  0  0  0  0  0  0  0  0  0  0  0
    4.7029   16.4223   -0.8898 H   0  0  0  0  0  0  0  0  0  0  0  0
    4.7006   16.4185    0.8788 H   0  0  0  0  0  0  0  0  0  0  0  0
    3.4775   14.2579    0.8725 H   0  0  0  0  0  0  0  0  0  0  0  0
    3.4797   14.2617   -0.8959 H   0  0  0  0  0  0  0  0  0  0  0  0
   14.7635   16.5984   -0.8810 H   0  0  0  0  0  0  0  0  0  0  0  0
   14.7630   16.5952    0.8874 H   0  0  0  0  0  0  0  0  0  0  0  0
    1.3219   15.1140   -0.0126 H   0  0  0  0  0  0  0  0  0  0  0  0
    2.1842   16.3770    0.8755 H   0  0  0  0  0  0  0  0  0  0  0  0
    2.1864   16.3809   -0.8930 H   0  0  0  0  0  0  0  0  0  0  0  0
   16.0632   14.4804    0.8842 H   0  0  0  0  0  0  0  0  0  0  0  0
   16.0634   14.4833   -0.8845 H   0  0  0  0  0  0  0  0  0  0  0  0
   17.2778   16.6484   -0.8807 H   0  0  0  0  0  0  0  0  0  0  0  0
   17.2774   16.6457    0.8877 H   0  0  0  0  0  0  0  0  0  0  0  0
   18.5800   14.5325    0.8849 H   0  0  0  0  0  0  0  0  0  0  0  0
   18.5803   14.5352   -0.8838 H   0  0  0  0  0  0  0  0  0  0  0  0
   19.7919   16.7017   -0.8803 H   0  0  0  0  0  0  0  0  0  0  0  0
   19.7912   16.6994    0.8882 H   0  0  0  0  0  0  0  0  0  0  0  0
   21.0959   14.5877    0.8860 H   0  0  0  0  0  0  0  0  0  0  0  0
   21.0967   14.5902   -0.8827 H   0  0  0  0  0  0  0  0  0  0  0  0
   22.3049   16.7564    0.8892 H   0  0  0  0  0  0  0  0  0  0  0  0
   22.3059   16.7585   -0.8791 H   0  0  0  0  0  0  0  0  0  0  0  0
   25.3022   13.3966    0.8885 H   0  0  0  0  0  0  0  0  0  0  0  0
   25.3006   13.3948   -0.8801 H   0  0  0  0  0  0  0  0  0  0  0  0
   23.9196   11.3323   -0.8767 H   0  0  0  0  0  0  0  0  0  0  0  0
   23.9210   11.3342    0.8918 H   0  0  0  0  0  0  0  0  0  0  0  0
   26.3956   11.1309    0.8899 H   0  0  0  0  0  0  0  0  0  0  0  0
   26.3941   11.1288   -0.8785 H   0  0  0  0  0  0  0  0  0  0  0  0
   26.5251    8.8140    0.0084 H   0  0  0  0  0  0  0  0  0  0  0  0
   25.0153    9.0675    0.8936 H   0  0  0  0  0  0  0  0  0  0  0  0
   25.0138    9.0654   -0.8749 H   0  0  0  0  0  0  0  0  0  0  0  0
  1  2  1  0  0  0  0
  2  3  1  0  0  0  0
  3  4  1  0  0  0  0
  4  5  1  0  0  0  0
  5  6  1  0  0  0  0
  6  7  1  0  0  0  0
  7  8  1  0  0  0  0
  8  9  1  0  0  0  0
  1 10  1  0  0  0  0
  9 11  1  0  0  0  0
 12 13  1  0  0  0  0
 13 14  1  0  0  0  0
 14 15  1  0  0  0  0
 15 16  1  0  0  0  0
 16 17  1  0  0  0  0
 17 18  1  0  0  0  0
 10 12  1  0  0  0  0
 18 19  2  0  0  0  0
 18 20  1  0  0  0  0
 20 21  1  0  0  0  0
 21 22  1  0  0  0  0
 22 23  1  0  0  0  0
 23 24  1  0  0  0  0
  1 25  1  0  0  0  0
  1 26  1  0  0  0  0
  2 27  1  0  0  0  0
  2 28  1  0  0  0  0
  3 29  1  0  0  0  0
  3 30  1  0  0  0  0
  4 31  1  0  0  0  0
  4 32  1  0  0  0  0
  5 33  1  0  0  0  0
  5 34  1  0  0  0  0
  6 35  1  0  0  0  0
  6 36  1  0  0  0  0
  7 37  1  0  0  0  0
  7 38  1  0  0  0  0
  8 39  1  0  0  0  0
  8 40  1  0  0  0  0
  9 41  1  0  0  0  0
  9 42  1  0  0  0  0
 10 43  1  0  0  0  0
 10 44  1  0  0  0  0
 11 45  1  0  0  0  0
 11 46  1  0  0  0  0
 11 47  1  0  0  0  0
 12 48  1  0  0  0  0
 12 49  1  0  0  0  0
 13 50  1  0  0  0  0
 13 51  1  0  0  0  0
 14 52  1  0  0  0  0
 14 53  1  0  0  0  0
 15 54  1  0  0  0  0
 15 55  1  0  0  0  0
 16 56  1  0  0  0  0
 16 57  1  0  0  0  0
 17 58  1  0  0  0  0
 17 59  1  0  0  0  0
 21 60  1  0  0  0  0
 21 61  1  0  0  0  0
 22 62  1  0  0  0  0
 22 63  1  0  0  0  0
 23 64  1  0  0  0  0
 23 65  1  0  0  0  0
 24 66  1  0  0  0  0
 24 67  1  0  0  0  0
 24 68  1  0  0  0  0
M  END
>  <Alias name>
n-Butylstearate

>  <deltaH(c)>   kJ/mol
-13972

$$$$
Behenic acid
  ChemBrain IXL

 68 67  0  0  0  0  0  0  0  0  1 V2000
   11.7769   12.7770    1.7515 C   0  0  0  0  0  0  0  0  0  0  0  0
   12.8623   13.7937    1.3477 C   0  0  0  0  0  0  0  0  0  0  0  0
   10.6466   13.5043    2.5053 C   0  0  0  0  0  0  0  0  0  0  0  0
   13.9928   13.0661    0.5946 C   0  0  0  0  0  0  0  0  0  0  0  0
    9.5618   12.4873    2.9098 C   0  0  0  0  0  0  0  0  0  0  0  0
   15.0789   14.0823    0.1919 C   0  0  0  0  0  0  0  0  0  0  0  0
    8.4317   13.2144    3.6641 C   0  0  0  0  0  0  0  0  0  0  0  0
   16.2099   13.3544   -0.5603 C   0  0  0  0  0  0  0  0  0  0  0  0
    7.3474   12.1972    4.0693 C   0  0  0  0  0  0  0  0  0  0  0  0
   17.2969   14.3702   -0.9616 C   0  0  0  0  0  0  0  0  0  0  0  0
    6.2177   12.9241    4.8244 C   0  0  0  0  0  0  0  0  0  0  0  0
   18.4285   13.6418   -1.7124 C   0  0  0  0  0  0  0  0  0  0  0  0
    5.1341   11.9066    5.2310 C   0  0  0  0  0  0  0  0  0  0  0  0
   19.5164   14.6572   -2.1123 C   0  0  0  0  0  0  0  0  0  0  0  0
    4.0507   12.6041    5.9591 C   0  0  0  0  0  0  0  0  0  0  0  0
   20.6486   13.9284   -2.8618 C   0  0  0  0  0  0  0  0  0  0  0  0
    4.1322   14.0543    6.1851 O   0  0  0  0  0  0  0  0  0  0  0  0
    3.0901   11.9754    6.3718 O   0  0  0  0  0  0  0  0  0  0  0  0
   21.7374   14.9435   -3.2604 C   0  0  0  0  0  0  0  0  0  0  0  0
   22.8701   14.2144   -4.0088 C   0  0  0  0  0  0  0  0  0  0  0  0
   23.9596   15.2291   -4.4063 C   0  0  0  0  0  0  0  0  0  0  0  0
   25.0926   14.4998   -5.1539 C   0  0  0  0  0  0  0  0  0  0  0  0
   26.1826   15.5144   -5.5505 C   0  0  0  0  0  0  0  0  0  0  0  0
   27.3158   14.7850   -6.2978 C   0  0  0  0  0  0  0  0  0  0  0  0
    3.3727   14.4419    6.6742 H   0  0  0  0  0  0  0  0  0  0  0  0
   12.2114   12.0213    2.3942 H   0  0  0  0  0  0  0  0  0  0  0  0
   11.3740   12.3070    0.8629 H   0  0  0  0  0  0  0  0  0  0  0  0
   13.2649   14.2640    2.2363 H   0  0  0  0  0  0  0  0  0  0  0  0
   12.4280   14.5491    0.7046 H   0  0  0  0  0  0  0  0  0  0  0  0
   10.2117   14.2596    1.8624 H   0  0  0  0  0  0  0  0  0  0  0  0
   11.0496   13.9748    3.3936 H   0  0  0  0  0  0  0  0  0  0  0  0
   13.5904   12.5965   -0.2945 H   0  0  0  0  0  0  0  0  0  0  0  0
   14.4264   12.3099    1.2373 H   0  0  0  0  0  0  0  0  0  0  0  0
    9.9969   11.7319    3.5524 H   0  0  0  0  0  0  0  0  0  0  0  0
    9.1586   12.0171    2.0215 H   0  0  0  0  0  0  0  0  0  0  0  0
   15.4809   14.5525    1.0809 H   0  0  0  0  0  0  0  0  0  0  0  0
   14.6455   14.8380   -0.4516 H   0  0  0  0  0  0  0  0  0  0  0  0
    7.9963   13.9695    3.0214 H   0  0  0  0  0  0  0  0  0  0  0  0
    8.8351   13.6851    4.5522 H   0  0  0  0  0  0  0  0  0  0  0  0
   15.8081   12.8852   -1.4499 H   0  0  0  0  0  0  0  0  0  0  0  0
   16.6425   12.5979    0.0828 H   0  0  0  0  0  0  0  0  0  0  0  0
    7.7830   11.4417    4.7115 H   0  0  0  0  0  0  0  0  0  0  0  0
    6.9436   11.7270    3.1812 H   0  0  0  0  0  0  0  0  0  0  0  0
   17.6980   14.8401   -0.0721 H   0  0  0  0  0  0  0  0  0  0  0  0
   16.8646   15.1261   -1.6055 H   0  0  0  0  0  0  0  0  0  0  0  0
    5.7813   13.6788    4.1819 H   0  0  0  0  0  0  0  0  0  0  0  0
    6.6217   13.3952    5.7120 H   0  0  0  0  0  0  0  0  0  0  0  0
   18.0276   13.1729   -2.6025 H   0  0  0  0  0  0  0  0  0  0  0  0
   18.8600   12.8851   -1.0689 H   0  0  0  0  0  0  0  0  0  0  0  0
    4.7285   11.4371    4.3433 H   0  0  0  0  0  0  0  0  0  0  0  0
    5.5711   11.1505    5.8716 H   0  0  0  0  0  0  0  0  0  0  0  0
   19.9166   15.1269   -1.2223 H   0  0  0  0  0  0  0  0  0  0  0  0
   19.0852   15.4133   -2.7567 H   0  0  0  0  0  0  0  0  0  0  0  0
   20.2487   13.4596   -3.7524 H   0  0  0  0  0  0  0  0  0  0  0  0
   21.0791   13.1716   -2.2177 H   0  0  0  0  0  0  0  0  0  0  0  0
   22.1368   15.4129   -2.3699 H   0  0  0  0  0  0  0  0  0  0  0  0
   21.3071   15.6998   -3.9052 H   0  0  0  0  0  0  0  0  0  0  0  0
   22.4709   13.7457   -4.8998 H   0  0  0  0  0  0  0  0  0  0  0  0
   23.2997   13.4574   -3.3643 H   0  0  0  0  0  0  0  0  0  0  0  0
   24.3584   15.6982   -3.5153 H   0  0  0  0  0  0  0  0  0  0  0  0
   23.5301   15.9858   -5.0512 H   0  0  0  0  0  0  0  0  0  0  0  0
   24.6939   14.0314   -6.0453 H   0  0  0  0  0  0  0  0  0  0  0  0
   25.5216   13.7426   -4.5093 H   0  0  0  0  0  0  0  0  0  0  0  0
   26.5811   15.9830   -4.6592 H   0  0  0  0  0  0  0  0  0  0  0  0
   25.7537   16.2714   -6.1954 H   0  0  0  0  0  0  0  0  0  0  0  0
   28.0818   15.4980   -6.5767 H   0  0  0  0  0  0  0  0  0  0  0  0
   26.9173   14.3162   -7.1891 H   0  0  0  0  0  0  0  0  0  0  0  0
   27.7448   14.0281   -5.6529 H   0  0  0  0  0  0  0  0  0  0  0  0
  1  2  1  0  0  0  0
  1  3  1  0  0  0  0
  2  4  1  0  0  0  0
  3  5  1  0  0  0  0
  4  6  1  0  0  0  0
  5  7  1  0  0  0  0
  6  8  1  0  0  0  0
  7  9  1  0  0  0  0
  8 10  1  0  0  0  0
  9 11  1  0  0  0  0
 10 12  1  0  0  0  0
 11 13  1  0  0  0  0
 12 14  1  0  0  0  0
 13 15  1  0  0  0  0
 14 16  1  0  0  0  0
 15 17  1  0  0  0  0
 15 18  2  0  0  0  0
 16 19  1  0  0  0  0
 19 20  1  0  0  0  0
 20 21  1  0  0  0  0
 21 22  1  0  0  0  0
 22 23  1  0  0  0  0
 23 24  1  0  0  0  0
 17 25  1  0  0  0  0
  1 26  1  0  0  0  0
  1 27  1  0  0  0  0
  2 28  1  0  0  0  0
  2 29  1  0  0  0  0
  3 30  1  0  0  0  0
  3 31  1  0  0  0  0
  4 32  1  0  0  0  0
  4 33  1  0  0  0  0
  5 34  1  0  0  0  0
  5 35  1  0  0  0  0
  6 36  1  0  0  0  0
  6 37  1  0  0  0  0
  7 38  1  0  0  0  0
  7 39  1  0  0  0  0
  8 40  1  0  0  0  0
  8 41  1  0  0  0  0
  9 42  1  0  0  0  0
  9 43  1  0  0  0  0
 10 44  1  0  0  0  0
 10 45  1  0  0  0  0
 11 46  1  0  0  0  0
 11 47  1  0  0  0  0
 12 48  1  0  0  0  0
 12 49  1  0  0  0  0
 13 50  1  0  0  0  0
 13 51  1  0  0  0  0
 14 52  1  0  0  0  0
 14 53  1  0  0  0  0
 16 54  1  0  0  0  0
 16 55  1  0  0  0  0
 19 56  1  0  0  0  0
 19 57  1  0  0  0  0
 20 58  1  0  0  0  0
 20 59  1  0  0  0  0
 21 60  1  0  0  0  0
 21 61  1  0  0  0  0
 22 62  1  0  0  0  0
 22 63  1  0  0  0  0
 23 64  1  0  0  0  0
 23 65  1  0  0  0  0
 24 66  1  0  0  0  0
 24 67  1  0  0  0  0
 24 68  1  0  0  0  0
M  END
>  <Alias name>
1-Docosanoic acid

>  <deltaH(c)>   kJ/mol
-13971

$$$$
Bianthracene
  ChemBrain IXL

 46 51  0  0  0  0  0  0  0  0  1 V2000
    3.6006    6.4264    2.0054 C   0  0  0  0  0  0  0  0  0  0  0  0
    3.0902    7.7143    2.1695 C   0  0  0  0  0  0  0  0  0  0  0  0
    3.7173    8.7969    1.5524 C   0  0  0  0  0  0  0  0  0  0  0  0
    4.8545    8.5916    0.7711 C   0  0  0  0  0  0  0  0  0  0  0  0
    5.3646    7.3037    0.6066 C   0  0  0  0  0  0  0  0  0  0  0  0
    4.7379    6.2211    1.2240 C   0  0  0  0  0  0  0  0  0  0  0  0
    7.1285    8.1810   -0.7925 C   0  0  0  0  0  0  0  0  0  0  0  0
    6.6188    9.4690   -0.6274 C   0  0  0  0  0  0  0  0  0  0  0  0
    7.2462   10.5517   -1.2439 C   0  0  0  0  0  0  0  0  0  0  0  0
    8.3831   10.3464   -2.0258 C   0  0  0  0  0  0  0  0  0  0  0  0
    8.8925    9.0583   -2.1912 C   0  0  0  0  0  0  0  0  0  0  0  0
    8.2651    7.9756   -1.5747 C   0  0  0  0  0  0  0  0  0  0  0  0
    6.5015    7.0983   -0.1753 C   0  0  0  0  0  0  0  0  0  0  0  0
    5.4817    9.6743    0.1543 C   0  0  0  0  0  0  0  0  0  0  0  0
    4.6593    2.7392   -2.0469 C   0  0  0  0  0  0  0  0  0  0  0  0
    4.1497    4.0274   -1.8829 C   0  0  0  0  0  0  0  0  0  0  0  0
    4.9442    5.0250   -1.3176 C   0  0  0  0  0  0  0  0  0  0  0  0
    6.2482    4.7344   -0.9161 C   0  0  0  0  0  0  0  0  0  0  0  0
    6.7580    3.4463   -1.0806 C   0  0  0  0  0  0  0  0  0  0  0  0
    5.9635    2.4487   -1.6459 C   0  0  0  0  0  0  0  0  0  0  0  0
    8.8565    4.1535   -0.1141 C   0  0  0  0  0  0  0  0  0  0  0  0
    8.3465    5.4413    0.0510 C   0  0  0  0  0  0  0  0  0  0  0  0
    9.1406    6.4387    0.6173 C   0  0  0  0  0  0  0  0  0  0  0  0
   10.4450    6.1484    1.0178 C   0  0  0  0  0  0  0  0  0  0  0  0
   10.9551    4.8606    0.8522 C   0  0  0  0  0  0  0  0  0  0  0  0
   10.1609    3.8631    0.2864 C   0  0  0  0  0  0  0  0  0  0  0  0
    8.0622    3.1559   -0.6798 C   0  0  0  0  0  0  0  0  0  0  0  0
    7.0424    5.7319   -0.3502 C   0  0  0  0  0  0  0  0  0  0  0  0
    3.1139    5.5859    2.4846 H   0  0  0  0  0  0  0  0  0  0  0  0
    2.2072    7.8736    2.7760 H   0  0  0  0  0  0  0  0  0  0  0  0
    3.3211    9.7967    1.6800 H   0  0  0  0  0  0  0  0  0  0  0  0
    5.1342    5.2213    1.0968 H   0  0  0  0  0  0  0  0  0  0  0  0
    6.8506   11.5517   -1.1156 H   0  0  0  0  0  0  0  0  0  0  0  0
    8.8702   11.1869   -2.5043 H   0  0  0  0  0  0  0  0  0  0  0  0
    9.7751    8.8989   -2.7983 H   0  0  0  0  0  0  0  0  0  0  0  0
    8.6605    6.9756   -1.7033 H   0  0  0  0  0  0  0  0  0  0  0  0
    5.0859   10.6742    0.2822 H   0  0  0  0  0  0  0  0  0  0  0  0
    4.0425    1.9646   -2.4857 H   0  0  0  0  0  0  0  0  0  0  0  0
    3.1373    4.2529   -2.1943 H   0  0  0  0  0  0  0  0  0  0  0  0
    4.5486    6.0251   -1.1904 H   0  0  0  0  0  0  0  0  0  0  0  0
    6.3592    1.4486   -1.7734 H   0  0  0  0  0  0  0  0  0  0  0  0
    8.7445    7.4384    0.7460 H   0  0  0  0  0  0  0  0  0  0  0  0
   11.0616    6.9227    1.4572 H   0  0  0  0  0  0  0  0  0  0  0  0
   11.9678    4.6352    1.1630 H   0  0  0  0  0  0  0  0  0  0  0  0
   10.5569    2.8633    0.1580 H   0  0  0  0  0  0  0  0  0  0  0  0
    8.4580    2.1560   -0.8077 H   0  0  0  0  0  0  0  0  0  0  0  0
  1  2  4  0  0  0  0
  2  3  4  0  0  0  0
  3  4  4  0  0  0  0
  4  5  4  0  0  0  0
  5  6  4  0  0  0  0
  6  1  4  0  0  0  0
  7  8  4  0  0  0  0
  8  9  4  0  0  0  0
  9 10  4  0  0  0  0
 10 11  4  0  0  0  0
 11 12  4  0  0  0  0
 12  7  4  0  0  0  0
  5 13  4  0  0  0  0
 13  7  4  0  0  0  0
  4 14  4  0  0  0  0
 14  8  4  0  0  0  0
 15 16  4  0  0  0  0
 16 17  4  0  0  0  0
 17 18  4  0  0  0  0
 18 19  4  0  0  0  0
 19 20  4  0  0  0  0
 20 15  4  0  0  0  0
 21 22  4  0  0  0  0
 22 23  4  0  0  0  0
 23 24  4  0  0  0  0
 24 25  4  0  0  0  0
 25 26  4  0  0  0  0
 26 21  4  0  0  0  0
 19 27  4  0  0  0  0
 27 21  4  0  0  0  0
 18 28  4  0  0  0  0
 28 22  4  0  0  0  0
 28 13  1  0  0  0  0
  1 29  1  0  0  0  0
  2 30  1  0  0  0  0
  3 31  1  0  0  0  0
  6 32  1  0  0  0  0
  9 33  1  0  0  0  0
 10 34  1  0  0  0  0
 11 35  1  0  0  0  0
 12 36  1  0  0  0  0
 14 37  1  0  0  0  0
 15 38  1  0  0  0  0
 16 39  1  0  0  0  0
 17 40  1  0  0  0  0
 20 41  1  0  0  0  0
 23 42  1  0  0  0  0
 24 43  1  0  0  0  0
 25 44  1  0  0  0  0
 26 45  1  0  0  0  0
 27 46  1  0  0  0  0
M  END
>  <Alias name>
9,9'-Bianthracene

>  <deltaH(c)>   kJ/mol
-13917

$$$$
Heneicosane
  ChemBrain IXL

 65 64  0  0  0  0  0  0  0  0  1 V2000
    2.2802   14.7499    7.9094 C   0  0  0  0  0  0  0  0  0  0  0  0
    2.9150   13.4784    7.3136 C   0  0  0  0  0  0  0  0  0  0  0  0
    4.0472   13.8741    6.3457 C   0  0  0  0  0  0  0  0  0  0  0  0
    4.6819   12.6024    5.7499 C   0  0  0  0  0  0  0  0  0  0  0  0
    5.8138   12.9982    4.7818 C   0  0  0  0  0  0  0  0  0  0  0  0
    6.4481   11.7266    4.1855 C   0  0  0  0  0  0  0  0  0  0  0  0
    7.5796   12.1224    3.2170 C   0  0  0  0  0  0  0  0  0  0  0  0
    8.2132   10.8508    2.6199 C   0  0  0  0  0  0  0  0  0  0  0  0
    9.3441   11.2466    1.6506 C   0  0  0  0  0  0  0  0  0  0  0  0
    9.9769    9.9751    1.0526 C   0  0  0  0  0  0  0  0  0  0  0  0
   11.1070   10.3710    0.0824 C   0  0  0  0  0  0  0  0  0  0  0  0
   11.7389    9.0994   -0.5166 C   0  0  0  0  0  0  0  0  0  0  0  0
   12.8681    9.4954   -1.4878 C   0  0  0  0  0  0  0  0  0  0  0  0
   13.4992    8.2239   -2.0878 C   0  0  0  0  0  0  0  0  0  0  0  0
   14.6277    8.6199   -3.0598 C   0  0  0  0  0  0  0  0  0  0  0  0
   15.2581    7.3485   -3.6606 C   0  0  0  0  0  0  0  0  0  0  0  0
   16.3860    7.7445   -4.6332 C   0  0  0  0  0  0  0  0  0  0  0  0
   17.0160    6.4731   -5.2346 C   0  0  0  0  0  0  0  0  0  0  0  0
   18.1436    6.8692   -6.2076 C   0  0  0  0  0  0  0  0  0  0  0  0
   18.7734    5.5977   -6.8093 C   0  0  0  0  0  0  0  0  0  0  0  0
   19.9009    5.9936   -7.7823 C   0  0  0  0  0  0  0  0  0  0  0  0
    1.4847   14.4715    8.5894 H   0  0  0  0  0  0  0  0  0  0  0  0
    3.0340   15.3121    8.4465 H   0  0  0  0  0  0  0  0  0  0  0  0
    1.8757   15.3596    7.1109 H   0  0  0  0  0  0  0  0  0  0  0  0
    2.1611   12.9162    6.7767 H   0  0  0  0  0  0  0  0  0  0  0  0
    3.3194   12.8687    8.1122 H   0  0  0  0  0  0  0  0  0  0  0  0
    4.8012   14.4363    6.8828 H   0  0  0  0  0  0  0  0  0  0  0  0
    3.6428   14.4839    5.5472 H   0  0  0  0  0  0  0  0  0  0  0  0
    3.9278   12.0403    5.2129 H   0  0  0  0  0  0  0  0  0  0  0  0
    5.0864   11.9928    6.5483 H   0  0  0  0  0  0  0  0  0  0  0  0
    6.5680   13.5601    5.3188 H   0  0  0  0  0  0  0  0  0  0  0  0
    5.4093   13.6082    3.9836 H   0  0  0  0  0  0  0  0  0  0  0  0
    5.6937   11.1645    3.6489 H   0  0  0  0  0  0  0  0  0  0  0  0
    6.8530   11.1168    4.9837 H   0  0  0  0  0  0  0  0  0  0  0  0
    8.3342   12.6840    3.7537 H   0  0  0  0  0  0  0  0  0  0  0  0
    7.1748   12.7327    2.4191 H   0  0  0  0  0  0  0  0  0  0  0  0
    7.4584   10.2890    2.0837 H   0  0  0  0  0  0  0  0  0  0  0  0
    8.6186   10.2407    3.4177 H   0  0  0  0  0  0  0  0  0  0  0  0
   10.0993   11.8078    2.1869 H   0  0  0  0  0  0  0  0  0  0  0  0
    8.9388   11.8573    0.8533 H   0  0  0  0  0  0  0  0  0  0  0  0
    9.2215    9.4136    0.5169 H   0  0  0  0  0  0  0  0  0  0  0  0
   10.3829    9.3647    1.8498 H   0  0  0  0  0  0  0  0  0  0  0  0
   11.8628   10.9318    0.6182 H   0  0  0  0  0  0  0  0  0  0  0  0
   10.7011   10.9821   -0.7143 H   0  0  0  0  0  0  0  0  0  0  0  0
   10.9828    8.5384   -1.0518 H   0  0  0  0  0  0  0  0  0  0  0  0
   12.1455    8.4887    0.2800 H   0  0  0  0  0  0  0  0  0  0  0  0
   13.6246   10.0558   -0.9525 H   0  0  0  0  0  0  0  0  0  0  0  0
   12.4616   10.1068   -2.2839 H   0  0  0  0  0  0  0  0  0  0  0  0
   12.7425    7.6632   -2.6225 H   0  0  0  0  0  0  0  0  0  0  0  0
   13.9063    7.6127   -1.2918 H   0  0  0  0  0  0  0  0  0  0  0  0
   15.3847    9.1801   -2.5250 H   0  0  0  0  0  0  0  0  0  0  0  0
   14.2207    9.2316   -3.8554 H   0  0  0  0  0  0  0  0  0  0  0  0
   14.5009    6.7881   -4.1950 H   0  0  0  0  0  0  0  0  0  0  0  0
   15.6655    6.7370   -2.8651 H   0  0  0  0  0  0  0  0  0  0  0  0
   17.1434    8.3045   -4.0988 H   0  0  0  0  0  0  0  0  0  0  0  0
   15.9786    8.3564   -5.4285 H   0  0  0  0  0  0  0  0  0  0  0  0
   16.2585    5.9130   -5.7688 H   0  0  0  0  0  0  0  0  0  0  0  0
   17.4236    5.8613   -4.4394 H   0  0  0  0  0  0  0  0  0  0  0  0
   18.9012    7.4291   -5.6733 H   0  0  0  0  0  0  0  0  0  0  0  0
   17.7360    7.4811   -7.0027 H   0  0  0  0  0  0  0  0  0  0  0  0
   18.0158    5.0377   -7.3434 H   0  0  0  0  0  0  0  0  0  0  0  0
   19.1812    4.9858   -6.0142 H   0  0  0  0  0  0  0  0  0  0  0  0
   19.4932    6.6055   -8.5775 H   0  0  0  0  0  0  0  0  0  0  0  0
   20.3432    5.1001   -8.2049 H   0  0  0  0  0  0  0  0  0  0  0  0
   20.6586    6.5536   -7.2482 H   0  0  0  0  0  0  0  0  0  0  0  0
  1  2  1  0  0  0  0
  2  3  1  0  0  0  0
  3  4  1  0  0  0  0
  4  5  1  0  0  0  0
  5  6  1  0  0  0  0
  6  7  1  0  0  0  0
  7  8  1  0  0  0  0
  8  9  1  0  0  0  0
  9 10  1  0  0  0  0
 10 11  1  0  0  0  0
 11 12  1  0  0  0  0
 12 13  1  0  0  0  0
 13 14  1  0  0  0  0
 14 15  1  0  0  0  0
 15 16  1  0  0  0  0
 16 17  1  0  0  0  0
 17 18  1  0  0  0  0
 18 19  1  0  0  0  0
 19 20  1  0  0  0  0
 20 21  1  0  0  0  0
  1 22  1  0  0  0  0
  1 23  1  0  0  0  0
  1 24  1  0  0  0  0
  2 25  1  0  0  0  0
  2 26  1  0  0  0  0
  3 27  1  0  0  0  0
  3 28  1  0  0  0  0
  4 29  1  0  0  0  0
  4 30  1  0  0  0  0
  5 31  1  0  0  0  0
  5 32  1  0  0  0  0
  6 33  1  0  0  0  0
  6 34  1  0  0  0  0
  7 35  1  0  0  0  0
  7 36  1  0  0  0  0
  8 37  1  0  0  0  0
  8 38  1  0  0  0  0
  9 39  1  0  0  0  0
  9 40  1  0  0  0  0
 10 41  1  0  0  0  0
 10 42  1  0  0  0  0
 11 43  1  0  0  0  0
 11 44  1  0  0  0  0
 12 45  1  0  0  0  0
 12 46  1  0  0  0  0
 13 47  1  0  0  0  0
 13 48  1  0  0  0  0
 14 49  1  0  0  0  0
 14 50  1  0  0  0  0
 15 51  1  0  0  0  0
 15 52  1  0  0  0  0
 16 53  1  0  0  0  0
 16 54  1  0  0  0  0
 17 55  1  0  0  0  0
 17 56  1  0  0  0  0
 18 57  1  0  0  0  0
 18 58  1  0  0  0  0
 19 59  1  0  0  0  0
 19 60  1  0  0  0  0
 20 61  1  0  0  0  0
 20 62  1  0  0  0  0
 21 63  1  0  0  0  0
 21 64  1  0  0  0  0
 21 65  1  0  0  0  0
M  END
>  <Alias name>
Heneicosane

>  <deltaH(c)>   kJ/mol
-13908.24

$$$$
Butyl oleate
  ChemBrain IXL

 66 65  0  0  0  0  0  0  0  0  1 V2000
    2.1290    9.7444    5.7320 C   0  0  0  0  0  0  0  0  0  0  0  0
    3.4514    9.4516    4.9971 C   0  0  0  0  0  0  0  0  0  0  0  0
    4.1400   10.7803    4.6289 C   0  0  0  0  0  0  0  0  0  0  0  0
    5.4624   10.4873    3.8941 C   0  0  0  0  0  0  0  0  0  0  0  0
    6.1514   11.8158    3.5265 C   0  0  0  0  0  0  0  0  0  0  0  0
    7.4738   11.5225    2.7922 C   0  0  0  0  0  0  0  0  0  0  0  0
    8.1638   12.8507    2.4253 C   0  0  0  0  0  0  0  0  0  0  0  0
    9.4862   12.5562    1.6913 C   0  0  0  0  0  0  0  0  0  0  0  0
   10.1517   13.8323    1.3387 C   0  0  0  0  0  0  0  0  0  0  0  0
   11.3276   13.8211    0.7042 C   0  0  0  0  0  0  0  0  0  0  0  0
   11.9687   12.5327    0.3517 C   0  0  0  0  0  0  0  0  0  0  0  0
   13.2706   12.8013   -0.4275 C   0  0  0  0  0  0  0  0  0  0  0  0
   13.9334   11.4600   -0.7958 C   0  0  0  0  0  0  0  0  0  0  0  0
   15.2321   11.7265   -1.5806 C   0  0  0  0  0  0  0  0  0  0  0  0
   15.8911   10.3846   -1.9524 C   0  0  0  0  0  0  0  0  0  0  0  0
   17.1850   10.6496   -2.7452 C   0  0  0  0  0  0  0  0  0  0  0  0
   17.8417    9.3065   -3.1191 C   0  0  0  0  0  0  0  0  0  0  0  0
   19.0816    9.5581   -3.8881 C   0  0  0  0  0  0  0  0  0  0  0  0
   19.6622    8.6291   -4.4262 O   0  0  0  0  0  0  0  0  0  0  0  0
   19.6133   10.9274   -4.0034 O   0  0  0  0  0  0  0  0  0  0  0  0
   20.8492   11.0546   -4.7918 C   0  0  0  0  0  0  0  0  0  0  0  0
   21.2843   12.5320   -4.8300 C   0  0  0  0  0  0  0  0  0  0  0  0
   22.5785   12.6652   -5.6565 C   0  0  0  0  0  0  0  0  0  0  0  0
   23.0134   14.1430   -5.6959 C   0  0  0  0  0  0  0  0  0  0  0  0
    1.6454    8.8107    5.9907 H   0  0  0  0  0  0  0  0  0  0  0  0
    2.3345   10.3068    6.6345 H   0  0  0  0  0  0  0  0  0  0  0  0
    1.4779   10.3217    5.0873 H   0  0  0  0  0  0  0  0  0  0  0  0
    4.1024    8.8742    5.6418 H   0  0  0  0  0  0  0  0  0  0  0  0
    3.2459    8.8893    4.0947 H   0  0  0  0  0  0  0  0  0  0  0  0
    3.4890   11.3577    3.9841 H   0  0  0  0  0  0  0  0  0  0  0  0
    4.3454   11.3426    5.5314 H   0  0  0  0  0  0  0  0  0  0  0  0
    6.1132    9.9095    4.5388 H   0  0  0  0  0  0  0  0  0  0  0  0
    5.2570    9.9253    2.9914 H   0  0  0  0  0  0  0  0  0  0  0  0
    5.5008   12.3936    2.8816 H   0  0  0  0  0  0  0  0  0  0  0  0
    6.3567   12.3779    4.4292 H   0  0  0  0  0  0  0  0  0  0  0  0
    8.1240   10.9441    3.4368 H   0  0  0  0  0  0  0  0  0  0  0  0
    7.2684   10.9610    1.8891 H   0  0  0  0  0  0  0  0  0  0  0  0
    7.5139   13.4292    1.7804 H   0  0  0  0  0  0  0  0  0  0  0  0
    8.3693   13.4123    3.3283 H   0  0  0  0  0  0  0  0  0  0  0  0
   10.1354   11.9768    2.3362 H   0  0  0  0  0  0  0  0  0  0  0  0
    9.2803   11.9950    0.7883 H   0  0  0  0  0  0  0  0  0  0  0  0
    9.6848   14.7751    1.5954 H   0  0  0  0  0  0  0  0  0  0  0  0
   11.8123   14.7549    0.4473 H   0  0  0  0  0  0  0  0  0  0  0  0
   11.2940   11.9503   -0.2634 H   0  0  0  0  0  0  0  0  0  0  0  0
   12.1968   11.9835    1.2569 H   0  0  0  0  0  0  0  0  0  0  0  0
   13.9470   13.3815    0.1880 H   0  0  0  0  0  0  0  0  0  0  0  0
   13.0430   13.3519   -1.3319 H   0  0  0  0  0  0  0  0  0  0  0  0
   13.2551   10.8785   -1.4078 H   0  0  0  0  0  0  0  0  0  0  0  0
   14.1643   10.9110    0.1087 H   0  0  0  0  0  0  0  0  0  0  0  0
   15.9121   12.3055   -0.9680 H   0  0  0  0  0  0  0  0  0  0  0  0
   15.0013   12.2778   -2.4838 H   0  0  0  0  0  0  0  0  0  0  0  0
   15.2084    9.8035   -2.5600 H   0  0  0  0  0  0  0  0  0  0  0  0
   16.1270    9.8356   -1.0491 H   0  0  0  0  0  0  0  0  0  0  0  0
   17.8688   11.2292   -2.1373 H   0  0  0  0  0  0  0  0  0  0  0  0
   16.9490   11.1998   -3.6477 H   0  0  0  0  0  0  0  0  0  0  0  0
   17.1553    8.7250   -3.7221 H   0  0  0  0  0  0  0  0  0  0  0  0
   18.0819    8.7586   -2.2163 H   0  0  0  0  0  0  0  0  0  0  0  0
   21.6310   10.4596   -4.3360 H   0  0  0  0  0  0  0  0  0  0  0  0
   20.6712   10.7046   -5.8011 H   0  0  0  0  0  0  0  0  0  0  0  0
   20.5023   13.1269   -5.2854 H   0  0  0  0  0  0  0  0  0  0  0  0
   21.4628   12.8820   -3.8208 H   0  0  0  0  0  0  0  0  0  0  0  0
   23.3607   12.0708   -5.2006 H   0  0  0  0  0  0  0  0  0  0  0  0
   22.4002   12.3144   -6.6654 H   0  0  0  0  0  0  0  0  0  0  0  0
   22.2313   14.7374   -6.1518 H   0  0  0  0  0  0  0  0  0  0  0  0
   23.9227   14.2362   -6.2767 H   0  0  0  0  0  0  0  0  0  0  0  0
   23.1919   14.4938   -4.6870 H   0  0  0  0  0  0  0  0  0  0  0  0
  1  2  1  0  0  0  0
  2  3  1  0  0  0  0
  3  4  1  0  0  0  0
  4  5  1  0  0  0  0
  5  6  1  0  0  0  0
  6  7  1  0  0  0  0
  7  8  1  0  0  0  0
  8  9  1  0  0  0  0
  9 10  2  0  0  0  0
 10 11  1  0  0  0  0
 11 12  1  0  0  0  0
 12 13  1  0  0  0  0
 13 14  1  0  0  0  0
 14 15  1  0  0  0  0
 15 16  1  0  0  0  0
 16 17  1  0  0  0  0
 17 18  1  0  0  0  0
 18 19  2  0  0  0  0
 18 20  1  0  0  0  0
 20 21  1  0  0  0  0
 21 22  1  0  0  0  0
 22 23  1  0  0  0  0
 23 24  1  0  0  0  0
  1 25  1  0  0  0  0
  1 26  1  0  0  0  0
  1 27  1  0  0  0  0
  2 28  1  0  0  0  0
  2 29  1  0  0  0  0
  3 30  1  0  0  0  0
  3 31  1  0  0  0  0
  4 32  1  0  0  0  0
  4 33  1  0  0  0  0
  5 34  1  0  0  0  0
  5 35  1  0  0  0  0
  6 36  1  0  0  0  0
  6 37  1  0  0  0  0
  7 38  1  0  0  0  0
  7 39  1  0  0  0  0
  8 40  1  0  0  0  0
  8 41  1  0  0  0  0
  9 42  1  0  0  0  0
 10 43  1  0  0  0  0
 11 44  1  0  0  0  0
 11 45  1  0  0  0  0
 12 46  1  0  0  0  0
 12 47  1  0  0  0  0
 13 48  1  0  0  0  0
 13 49  1  0  0  0  0
 14 50  1  0  0  0  0
 14 51  1  0  0  0  0
 15 52  1  0  0  0  0
 15 53  1  0  0  0  0
 16 54  1  0  0  0  0
 16 55  1  0  0  0  0
 17 56  1  0  0  0  0
 17 57  1  0  0  0  0
 21 58  1  0  0  0  0
 21 59  1  0  0  0  0
 22 60  1  0  0  0  0
 22 61  1  0  0  0  0
 23 62  1  0  0  0  0
 23 63  1  0  0  0  0
 24 64  1  0  0  0  0
 24 65  1  0  0  0  0
 24 66  1  0  0  0  0
M  END
>  <Alias name>
Butyl oleate

>  <deltaH(c)>   kJ/mol
-13843

$$$$
Di-n-octylphthalate
  ChemBrain IXL

 66 66  0  0  0  0  0  0  0  0  1 V2000
   16.8890    3.4404    2.3770 C   0  0  0  0  0  0  0  0  0  0  0  0
   15.8075    2.5604    2.3299 C   0  0  0  0  0  0  0  0  0  0  0  0
   14.5045    3.0576    2.2931 C   0  0  0  0  0  0  0  0  0  0  0  0
   14.2826    4.4348    2.3045 C   0  0  0  0  0  0  0  0  0  0  0  0
   15.3655    5.3160    2.3525 C   0  0  0  0  0  0  0  0  0  0  0  0
   16.6682    4.8178    2.3862 C   0  0  0  0  0  0  0  0  0  0  0  0
   12.8979    4.9602    2.2661 C   0  0  0  0  0  0  0  0  0  0  0  0
   12.6056    5.9558    2.9078 O   0  0  0  0  0  0  0  0  0  0  0  0
   11.8747    4.2820    1.4547 O   0  0  0  0  0  0  0  0  0  0  0  0
   15.1338    6.7799    2.3681 C   0  0  0  0  0  0  0  0  0  0  0  0
   15.9468    7.5195    2.8976 O   0  0  0  0  0  0  0  0  0  0  0  0
   13.9247    7.3429    1.7456 O   0  0  0  0  0  0  0  0  0  0  0  0
   10.5430    4.9077    1.4820 C   0  0  0  0  0  0  0  0  0  0  0  0
    9.5775    4.1033    0.5881 C   0  0  0  0  0  0  0  0  0  0  0  0
    8.1787    4.7516    0.6276 C   0  0  0  0  0  0  0  0  0  0  0  0
    7.2160    3.9533   -0.2745 C   0  0  0  0  0  0  0  0  0  0  0  0
    5.8073    4.5756   -0.2013 C   0  0  0  0  0  0  0  0  0  0  0  0
    4.8465    3.7812   -1.1081 C   0  0  0  0  0  0  0  0  0  0  0  0
    3.4260    4.3680   -0.9910 C   0  0  0  0  0  0  0  0  0  0  0  0
    2.4670    3.5788   -1.9037 C   0  0  0  0  0  0  0  0  0  0  0  0
   13.7497    8.7926    1.9293 C   0  0  0  0  0  0  0  0  0  0  0  0
   12.5338    9.2743    1.1115 C   0  0  0  0  0  0  0  0  0  0  0  0
   12.3593   10.7952    1.2994 C   0  0  0  0  0  0  0  0  0  0  0  0
   11.1744   11.2884    0.4446 C   0  0  0  0  0  0  0  0  0  0  0  0
   10.9853   12.8042    0.6555 C   0  0  0  0  0  0  0  0  0  0  0  0
    9.8221   13.3055   -0.2232 C   0  0  0  0  0  0  0  0  0  0  0  0
    9.5897   14.8066    0.0400 C   0  0  0  0  0  0  0  0  0  0  0  0
    8.4409   15.3136   -0.8536 C   0  0  0  0  0  0  0  0  0  0  0  0
   17.9003    3.0541    2.4064 H   0  0  0  0  0  0  0  0  0  0  0  0
   15.9794    1.4912    2.3220 H   0  0  0  0  0  0  0  0  0  0  0  0
   13.6652    2.3742    2.2556 H   0  0  0  0  0  0  0  0  0  0  0  0
   17.5082    5.5006    2.4196 H   0  0  0  0  0  0  0  0  0  0  0  0
   10.6140    5.9237    1.1137 H   0  0  0  0  0  0  0  0  0  0  0  0
   10.1697    4.9178    2.4987 H   0  0  0  0  0  0  0  0  0  0  0  0
    9.5136    3.0849    0.9509 H   0  0  0  0  0  0  0  0  0  0  0  0
    9.9456    4.1012   -0.4304 H   0  0  0  0  0  0  0  0  0  0  0  0
    8.2438    5.7724    0.2717 H   0  0  0  0  0  0  0  0  0  0  0  0
    7.8073    4.7470    1.6449 H   0  0  0  0  0  0  0  0  0  0  0  0
    7.1743    2.9251    0.0630 H   0  0  0  0  0  0  0  0  0  0  0  0
    7.5712    3.9834   -1.2972 H   0  0  0  0  0  0  0  0  0  0  0  0
    5.8498    5.6052   -0.5346 H   0  0  0  0  0  0  0  0  0  0  0  0
    5.4502    4.5414    0.8206 H   0  0  0  0  0  0  0  0  0  0  0  0
    4.8347    2.7431   -0.7999 H   0  0  0  0  0  0  0  0  0  0  0  0
    5.1814    3.8489   -2.1359 H   0  0  0  0  0  0  0  0  0  0  0  0
    3.4387    5.4077   -1.2940 H   0  0  0  0  0  0  0  0  0  0  0  0
    3.0888    4.2953    0.0356 H   0  0  0  0  0  0  0  0  0  0  0  0
    2.4661    2.5362   -1.6109 H   0  0  0  0  0  0  0  0  0  0  0  0
    1.4659    3.9811   -1.8094 H   0  0  0  0  0  0  0  0  0  0  0  0
    2.7951    3.6646   -2.9323 H   0  0  0  0  0  0  0  0  0  0  0  0
   13.5862    9.0060    2.9784 H   0  0  0  0  0  0  0  0  0  0  0  0
   14.6394    9.3090    1.5908 H   0  0  0  0  0  0  0  0  0  0  0  0
   12.6943    9.0559    0.0629 H   0  0  0  0  0  0  0  0  0  0  0  0
   11.6426    8.7634    1.4544 H   0  0  0  0  0  0  0  0  0  0  0  0
   12.1650   11.0098    2.3430 H   0  0  0  0  0  0  0  0  0  0  0  0
   13.2640   11.3032    0.9889 H   0  0  0  0  0  0  0  0  0  0  0  0
   11.3770   11.0918   -0.6010 H   0  0  0  0  0  0  0  0  0  0  0  0
   10.2729   10.7672    0.7420 H   0  0  0  0  0  0  0  0  0  0  0  0
   10.7603   12.9983    1.6969 H   0  0  0  0  0  0  0  0  0  0  0  0
   11.8951   13.3231    0.3801 H   0  0  0  0  0  0  0  0  0  0  0  0
   10.0677   13.1558   -1.2673 H   0  0  0  0  0  0  0  0  0  0  0  0
    8.9225   12.7531    0.0189 H   0  0  0  0  0  0  0  0  0  0  0  0
    9.3296   14.9546    1.0809 H   0  0  0  0  0  0  0  0  0  0  0  0
   10.4941   15.3572   -0.1879 H   0  0  0  0  0  0  0  0  0  0  0  0
    7.5422   14.7475   -0.6421 H   0  0  0  0  0  0  0  0  0  0  0  0
    8.2625   16.3627   -0.6517 H   0  0  0  0  0  0  0  0  0  0  0  0
    8.7106   15.1872   -1.8948 H   0  0  0  0  0  0  0  0  0  0  0  0
  1  2  4  0  0  0  0
  2  3  4  0  0  0  0
  3  4  4  0  0  0  0
  4  5  4  0  0  0  0
  5  6  4  0  0  0  0
  6  1  4  0  0  0  0
  7  8  2  0  0  0  0
  7  9  1  0  0  0  0
  7  4  1  0  0  0  0
 10 11  2  0  0  0  0
 10 12  1  0  0  0  0
 10  5  1  0  0  0  0
  9 13  1  0  0  0  0
 13 14  1  0  0  0  0
 14 15  1  0  0  0  0
 15 16  1  0  0  0  0
 16 17  1  0  0  0  0
 17 18  1  0  0  0  0
 18 19  1  0  0  0  0
 19 20  1  0  0  0  0
 21 22  1  0  0  0  0
 22 23  1  0  0  0  0
 23 24  1  0  0  0  0
 24 25  1  0  0  0  0
 25 26  1  0  0  0  0
 26 27  1  0  0  0  0
 27 28  1  0  0  0  0
 21 12  1  0  0  0  0
  1 29  1  0  0  0  0
  2 30  1  0  0  0  0
  3 31  1  0  0  0  0
  6 32  1  0  0  0  0
 13 33  1  0  0  0  0
 13 34  1  0  0  0  0
 14 35  1  0  0  0  0
 14 36  1  0  0  0  0
 15 37  1  0  0  0  0
 15 38  1  0  0  0  0
 16 39  1  0  0  0  0
 16 40  1  0  0  0  0
 17 41  1  0  0  0  0
 17 42  1  0  0  0  0
 18 43  1  0  0  0  0
 18 44  1  0  0  0  0
 19 45  1  0  0  0  0
 19 46  1  0  0  0  0
 20 47  1  0  0  0  0
 20 48  1  0  0  0  0
 20 49  1  0  0  0  0
 21 50  1  0  0  0  0
 21 51  1  0  0  0  0
 22 52  1  0  0  0  0
 22 53  1  0  0  0  0
 23 54  1  0  0  0  0
 23 55  1  0  0  0  0
 24 56  1  0  0  0  0
 24 57  1  0  0  0  0
 25 58  1  0  0  0  0
 25 59  1  0  0  0  0
 26 60  1  0  0  0  0
 26 61  1  0  0  0  0
 27 62  1  0  0  0  0
 27 63  1  0  0  0  0
 28 64  1  0  0  0  0
 28 65  1  0  0  0  0
 28 66  1  0  0  0  0
M  END
>  <Alias name>
Di-n-octyl phthalate

>  <deltaH(c)>   kJ/mol
-13839

$$$$
Bis(3-(triethoxysilyl)propyl)disulfide
  ChemBrain IXL

 70 69  0  0  0  0  0  0  0  0  1 V2000
   14.5774   11.6476    0.2144 C   0  0  0  0  0  0  0  0  0  0  0  0
   13.4904   10.9954   -0.6614 C   0  0  0  0  0  0  0  0  0  0  0  0
   15.0767   12.9383   -0.4631 C   0  0  0  0  0  0  0  0  0  0  0  0
   16.3901   13.7294    0.5989 Si  0  0  0  0  0  0  0  0  0  0  0  0
   17.5425   12.7743    0.7629 O   0  0  0  0  0  0  0  0  0  0  0  0
   16.8739   14.9944   -0.0595 O   0  0  0  0  0  0  0  0  0  0  0  0
   15.8150   14.0564    1.9516 O   0  0  0  0  0  0  0  0  0  0  0  0
   18.7017   13.3128    1.4923 C   0  0  0  0  0  0  0  0  0  0  0  0
   19.7977   12.2340    1.5817 C   0  0  0  0  0  0  0  0  0  0  0  0
   17.4945   14.8131   -1.3813 C   0  0  0  0  0  0  0  0  0  0  0  0
   14.5469   14.8027    1.9289 C   0  0  0  0  0  0  0  0  0  0  0  0
   14.0857   15.0740    3.3734 C   0  0  0  0  0  0  0  0  0  0  0  0
   17.9450   16.1809   -1.9282 C   0  0  0  0  0  0  0  0  0  0  0  0
   12.8993    9.4758    0.1388 S   0  0  0  0  0  0  0  0  0  0  0  0
    8.7729    8.5674   -1.0823 C   0  0  0  0  0  0  0  0  0  0  0  0
   10.0115    8.9525   -0.2509 C   0  0  0  0  0  0  0  0  0  0  0  0
    7.5211    8.6019   -0.1849 C   0  0  0  0  0  0  0  0  0  0  0  0
    6.0220    8.1367   -1.1920 Si  0  0  0  0  0  0  0  0  0  0  0  0
    4.7986    8.1715   -0.3147 O   0  0  0  0  0  0  0  0  0  0  0  0
    5.8560    9.1131   -2.3259 O   0  0  0  0  0  0  0  0  0  0  0  0
    6.2026    6.7500   -1.7495 O   0  0  0  0  0  0  0  0  0  0  0  0
    3.5416    7.7954   -0.9806 C   0  0  0  0  0  0  0  0  0  0  0  0
    2.3820    7.8753    0.0302 C   0  0  0  0  0  0  0  0  0  0  0  0
    5.7288   10.5226   -1.9235 C   0  0  0  0  0  0  0  0  0  0  0  0
    6.3957    5.6927   -0.7447 C   0  0  0  0  0  0  0  0  0  0  0  0
    6.5590    4.3351   -1.4538 C   0  0  0  0  0  0  0  0  0  0  0  0
    5.5594   11.4006   -3.1779 C   0  0  0  0  0  0  0  0  0  0  0  0
   11.4869    8.9141   -1.3094 S   0  0  0  0  0  0  0  0  0  0  0  0
   14.1626   11.8871    1.1858 H   0  0  0  0  0  0  0  0  0  0  0  0
   15.4050   10.9595    0.3348 H   0  0  0  0  0  0  0  0  0  0  0  0
   13.9054   10.7543   -1.6322 H   0  0  0  0  0  0  0  0  0  0  0  0
   12.6636   11.6842   -0.7832 H   0  0  0  0  0  0  0  0  0  0  0  0
   15.4930   12.6989   -1.4337 H   0  0  0  0  0  0  0  0  0  0  0  0
   14.2488   13.6255   -0.5850 H   0  0  0  0  0  0  0  0  0  0  0  0
   18.3978   13.6021    2.4910 H   0  0  0  0  0  0  0  0  0  0  0  0
   19.0889   14.1779    0.9677 H   0  0  0  0  0  0  0  0  0  0  0  0
   20.6510   12.6299    2.1184 H   0  0  0  0  0  0  0  0  0  0  0  0
   20.1016   11.9447    0.5833 H   0  0  0  0  0  0  0  0  0  0  0  0
   19.4109   11.3691    2.1062 H   0  0  0  0  0  0  0  0  0  0  0  0
   16.7757   14.3719   -2.0609 H   0  0  0  0  0  0  0  0  0  0  0  0
   18.3540   14.1599   -1.2907 H   0  0  0  0  0  0  0  0  0  0  0  0
   14.6908   15.7445    1.4132 H   0  0  0  0  0  0  0  0  0  0  0  0
   13.7934   14.2201    1.4133 H   0  0  0  0  0  0  0  0  0  0  0  0
   13.1524   15.6232    3.3573 H   0  0  0  0  0  0  0  0  0  0  0  0
   13.9417   14.1326    3.8891 H   0  0  0  0  0  0  0  0  0  0  0  0
   14.8387   15.6568    3.8893 H   0  0  0  0  0  0  0  0  0  0  0  0
   17.0859   16.8340   -2.0189 H   0  0  0  0  0  0  0  0  0  0  0  0
   18.4017   16.0480   -2.9011 H   0  0  0  0  0  0  0  0  0  0  0  0
   18.6639   16.6221   -1.2491 H   0  0  0  0  0  0  0  0  0  0  0  0
    8.6523    9.2706   -1.8971 H   0  0  0  0  0  0  0  0  0  0  0  0
    8.9028    7.5695   -1.4826 H   0  0  0  0  0  0  0  0  0  0  0  0
   10.1329    8.2488    0.5633 H   0  0  0  0  0  0  0  0  0  0  0  0
    9.8811    9.9499    0.1504 H   0  0  0  0  0  0  0  0  0  0  0  0
    7.6412    7.8986    0.6297 H   0  0  0  0  0  0  0  0  0  0  0  0
    7.3915    9.5995    0.2159 H   0  0  0  0  0  0  0  0  0  0  0  0
    3.3509    8.4743   -1.8030 H   0  0  0  0  0  0  0  0  0  0  0  0
    3.6215    6.7834   -1.3588 H   0  0  0  0  0  0  0  0  0  0  0  0
    1.4565    7.5984   -0.4594 H   0  0  0  0  0  0  0  0  0  0  0  0
    2.5724    7.1967    0.8524 H   0  0  0  0  0  0  0  0  0  0  0  0
    2.3017    8.8870    0.4082 H   0  0  0  0  0  0  0  0  0  0  0  0
    4.8634   10.6388   -1.2823 H   0  0  0  0  0  0  0  0  0  0  0  0
    6.6191   10.8276   -1.3874 H   0  0  0  0  0  0  0  0  0  0  0  0
    5.5344    5.6558   -0.0887 H   0  0  0  0  0  0  0  0  0  0  0  0
    7.2842    5.9048   -0.1626 H   0  0  0  0  0  0  0  0  0  0  0  0
    7.4200    4.3717   -2.1096 H   0  0  0  0  0  0  0  0  0  0  0  0
    6.7011    3.5565   -0.7146 H   0  0  0  0  0  0  0  0  0  0  0  0
    5.6708    4.1226   -2.0357 H   0  0  0  0  0  0  0  0  0  0  0  0
    4.6691   11.0962   -3.7140 H   0  0  0  0  0  0  0  0  0  0  0  0
    5.4658   12.4383   -2.8822 H   0  0  0  0  0  0  0  0  0  0  0  0
    6.4244   11.2846   -3.8191 H   0  0  0  0  0  0  0  0  0  0  0  0
  1  2  1  0  0  0  0
  1  3  1  0  0  0  0
  3  4  1  0  0  0  0
  4  5  1  0  0  0  0
  4  6  1  0  0  0  0
  4  7  1  0  0  0  0
  5  8  1  0  0  0  0
  8  9  1  0  0  0  0
  6 10  1  0  0  0  0
  7 11  1  0  0  0  0
 11 12  1  0  0  0  0
 10 13  1  0  0  0  0
  2 14  1  0  0  0  0
 15 16  1  0  0  0  0
 15 17  1  0  0  0  0
 17 18  1  0  0  0  0
 18 19  1  0  0  0  0
 18 20  1  0  0  0  0
 18 21  1  0  0  0  0
 19 22  1  0  0  0  0
 22 23  1  0  0  0  0
 20 24  1  0  0  0  0
 21 25  1  0  0  0  0
 25 26  1  0  0  0  0
 24 27  1  0  0  0  0
 16 28  1  0  0  0  0
 28 14  1  0  0  0  0
  1 29  1  0  0  0  0
  1 30  1  0  0  0  0
  2 31  1  0  0  0  0
  2 32  1  0  0  0  0
  3 33  1  0  0  0  0
  3 34  1  0  0  0  0
  8 35  1  0  0  0  0
  8 36  1  0  0  0  0
  9 37  1  0  0  0  0
  9 38  1  0  0  0  0
  9 39  1  0  0  0  0
 10 40  1  0  0  0  0
 10 41  1  0  0  0  0
 11 42  1  0  0  0  0
 11 43  1  0  0  0  0
 12 44  1  0  0  0  0
 12 45  1  0  0  0  0
 12 46  1  0  0  0  0
 13 47  1  0  0  0  0
 13 48  1  0  0  0  0
 13 49  1  0  0  0  0
 15 50  1  0  0  0  0
 15 51  1  0  0  0  0
 16 52  1  0  0  0  0
 16 53  1  0  0  0  0
 17 54  1  0  0  0  0
 17 55  1  0  0  0  0
 22 56  1  0  0  0  0
 22 57  1  0  0  0  0
 23 58  1  0  0  0  0
 23 59  1  0  0  0  0
 23 60  1  0  0  0  0
 24 61  1  0  0  0  0
 24 62  1  0  0  0  0
 25 63  1  0  0  0  0
 25 64  1  0  0  0  0
 26 65  1  0  0  0  0
 26 66  1  0  0  0  0
 26 67  1  0  0  0  0
 27 68  1  0  0  0  0
 27 69  1  0  0  0  0
 27 70  1  0  0  0  0
M  END
>  <Alias name>
Bis[3-(triethoxysilyl)propyl]disulfide

>  <deltaH(c)>   kJ/mol
-13836.78

$$$$
Erucic acid
  ChemBrain IXL

 66 65  0  0  0  0  0  0  0  0  1 V2000
   11.5649   13.0288    1.7425 C   0  0  0  0  0  0  0  0  0  0  0  0
   12.3361   11.7795    1.2752 C   0  0  0  0  0  0  0  0  0  0  0  0
   10.3471   12.5979    2.5824 C   0  0  0  0  0  0  0  0  0  0  0  0
   13.5535   12.2129    0.4362 C   0  0  0  0  0  0  0  0  0  0  0  0
    9.5761   13.8487    3.0463 C   0  0  0  0  0  0  0  0  0  0  0  0
   14.3241   10.9649   -0.0353 C   0  0  0  0  0  0  0  0  0  0  0  0
    8.3588   13.4206    3.8883 C   0  0  0  0  0  0  0  0  0  0  0  0
   15.5406   11.4007   -0.8742 C   0  0  0  0  0  0  0  0  0  0  0  0
    7.5891   14.6731    4.3504 C   0  0  0  0  0  0  0  0  0  0  0  0
   16.2820   10.2025   -1.3312 C   0  0  0  0  0  0  0  0  0  0  0  0
    6.3729   14.2474    5.1951 C   0  0  0  0  0  0  0  0  0  0  0  0
   17.3821   10.3405   -2.0765 C   0  0  0  0  0  0  0  0  0  0  0  0
    5.6037   15.5027    5.6571 C   0  0  0  0  0  0  0  0  0  0  0  0
   17.8623   11.6920   -2.4471 C   0  0  0  0  0  0  0  0  0  0  0  0
    4.4335   15.0979    6.4722 C   0  0  0  0  0  0  0  0  0  0  0  0
   19.1388   11.5686   -3.3006 C   0  0  0  0  0  0  0  0  0  0  0  0
    3.5429   16.1212    7.0377 O   0  0  0  0  0  0  0  0  0  0  0  0
    4.2080   13.9156    6.6746 O   0  0  0  0  0  0  0  0  0  0  0  0
   19.6370   12.9752   -3.6841 C   0  0  0  0  0  0  0  0  0  0  0  0
   20.9142   12.8532   -4.5368 C   0  0  0  0  0  0  0  0  0  0  0  0
   21.4123   14.2601   -4.9196 C   0  0  0  0  0  0  0  0  0  0  0  0
   22.6905   14.1384   -5.7714 C   0  0  0  0  0  0  0  0  0  0  0  0
   23.1888   15.5456   -6.1541 C   0  0  0  0  0  0  0  0  0  0  0  0
   24.4674   15.4240   -7.0055 C   0  0  0  0  0  0  0  0  0  0  0  0
    3.7914   17.0491    6.8299 H   0  0  0  0  0  0  0  0  0  0  0  0
   12.2161   13.6509    2.3440 H   0  0  0  0  0  0  0  0  0  0  0  0
   11.2277   13.5886    0.8789 H   0  0  0  0  0  0  0  0  0  0  0  0
   11.6853   11.1577    0.6729 H   0  0  0  0  0  0  0  0  0  0  0  0
   12.6734   11.2193    2.1385 H   0  0  0  0  0  0  0  0  0  0  0  0
    9.6963   11.9747    1.9816 H   0  0  0  0  0  0  0  0  0  0  0  0
   10.6841   12.0398    3.4472 H   0  0  0  0  0  0  0  0  0  0  0  0
   14.2051   12.8330    1.0394 H   0  0  0  0  0  0  0  0  0  0  0  0
   13.2160   12.7754   -0.4255 H   0  0  0  0  0  0  0  0  0  0  0  0
   10.2278   14.4726    3.6455 H   0  0  0  0  0  0  0  0  0  0  0  0
    9.2385   14.4059    2.1812 H   0  0  0  0  0  0  0  0  0  0  0  0
   13.6727   10.3448   -0.6387 H   0  0  0  0  0  0  0  0  0  0  0  0
   14.6622   10.4023    0.8261 H   0  0  0  0  0  0  0  0  0  0  0  0
    7.7069   12.7965    3.2895 H   0  0  0  0  0  0  0  0  0  0  0  0
    8.6963   12.8642    4.7540 H   0  0  0  0  0  0  0  0  0  0  0  0
   16.1923   12.0197   -0.2700 H   0  0  0  0  0  0  0  0  0  0  0  0
   15.2020   11.9653   -1.7342 H   0  0  0  0  0  0  0  0  0  0  0  0
    8.2420   15.2980    4.9472 H   0  0  0  0  0  0  0  0  0  0  0  0
    7.2505   15.2285    3.4844 H   0  0  0  0  0  0  0  0  0  0  0  0
   15.9322    9.2138   -1.0611 H   0  0  0  0  0  0  0  0  0  0  0  0
    5.7197   13.6227    4.5983 H   0  0  0  0  0  0  0  0  0  0  0  0
    6.7115   13.6921    6.0611 H   0  0  0  0  0  0  0  0  0  0  0  0
   17.9230    9.4635   -2.4099 H   0  0  0  0  0  0  0  0  0  0  0  0
    6.2581   16.1277    6.2519 H   0  0  0  0  0  0  0  0  0  0  0  0
    5.2650   16.0571    4.7908 H   0  0  0  0  0  0  0  0  0  0  0  0
   17.0960   12.2039   -3.0161 H   0  0  0  0  0  0  0  0  0  0  0  0
   18.0821   12.2558   -1.5489 H   0  0  0  0  0  0  0  0  0  0  0  0
   19.9053   11.0567   -2.7320 H   0  0  0  0  0  0  0  0  0  0  0  0
   18.9193   11.0057   -4.1994 H   0  0  0  0  0  0  0  0  0  0  0  0
   18.8706   13.4869   -4.2531 H   0  0  0  0  0  0  0  0  0  0  0  0
   19.8555   13.5382   -2.7851 H   0  0  0  0  0  0  0  0  0  0  0  0
   21.6805   12.3413   -3.9679 H   0  0  0  0  0  0  0  0  0  0  0  0
   20.6956   12.2905   -5.4360 H   0  0  0  0  0  0  0  0  0  0  0  0
   20.6463   14.7718   -5.4891 H   0  0  0  0  0  0  0  0  0  0  0  0
   21.6301   14.8230   -4.0203 H   0  0  0  0  0  0  0  0  0  0  0  0
   23.4565   13.6267   -5.2019 H   0  0  0  0  0  0  0  0  0  0  0  0
   22.4728   13.5755   -6.6707 H   0  0  0  0  0  0  0  0  0  0  0  0
   22.4230   16.0571   -6.7240 H   0  0  0  0  0  0  0  0  0  0  0  0
   23.4061   16.1085   -5.2549 H   0  0  0  0  0  0  0  0  0  0  0  0
   24.8173   16.4129   -7.2744 H   0  0  0  0  0  0  0  0  0  0  0  0
   24.2502   14.8610   -7.9048 H   0  0  0  0  0  0  0  0  0  0  0  0
   25.2333   14.9127   -6.4356 H   0  0  0  0  0  0  0  0  0  0  0  0
  1  2  1  0  0  0  0
  1  3  1  0  0  0  0
  2  4  1  0  0  0  0
  3  5  1  0  0  0  0
  4  6  1  0  0  0  0
  5  7  1  0  0  0  0
  6  8  1  0  0  0  0
  7  9  1  0  0  0  0
  8 10  1  0  0  0  0
  9 11  1  0  0  0  0
 10 12  2  0  0  0  0
 11 13  1  0  0  0  0
 12 14  1  0  0  0  0
 13 15  1  0  0  0  0
 14 16  1  0  0  0  0
 15 17  1  0  0  0  0
 15 18  2  0  0  0  0
 16 19  1  0  0  0  0
 19 20  1  0  0  0  0
 20 21  1  0  0  0  0
 21 22  1  0  0  0  0
 22 23  1  0  0  0  0
 23 24  1  0  0  0  0
 17 25  1  0  0  0  0
  1 26  1  0  0  0  0
  1 27  1  0  0  0  0
  2 28  1  0  0  0  0
  2 29  1  0  0  0  0
  3 30  1  0  0  0  0
  3 31  1  0  0  0  0
  4 32  1  0  0  0  0
  4 33  1  0  0  0  0
  5 34  1  0  0  0  0
  5 35  1  0  0  0  0
  6 36  1  0  0  0  0
  6 37  1  0  0  0  0
  7 38  1  0  0  0  0
  7 39  1  0  0  0  0
  8 40  1  0  0  0  0
  8 41  1  0  0  0  0
  9 42  1  0  0  0  0
  9 43  1  0  0  0  0
 10 44  1  0  0  0  0
 11 45  1  0  0  0  0
 11 46  1  0  0  0  0
 12 47  1  0  0  0  0
 13 48  1  0  0  0  0
 13 49  1  0  0  0  0
 14 50  1  0  0  0  0
 14 51  1  0  0  0  0
 16 52  1  0  0  0  0
 16 53  1  0  0  0  0
 19 54  1  0  0  0  0
 19 55  1  0  0  0  0
 20 56  1  0  0  0  0
 20 57  1  0  0  0  0
 21 58  1  0  0  0  0
 21 59  1  0  0  0  0
 22 60  1  0  0  0  0
 22 61  1  0  0  0  0
 23 62  1  0  0  0  0
 23 63  1  0  0  0  0
 24 64  1  0  0  0  0
 24 65  1  0  0  0  0
 24 66  1  0  0  0  0
M  END
>  <Alias name>
Erucic acid

>  <deltaH(c)>   kJ/mol
-13804

$$$$
Biphenanthrene
  ChemBrain IXL

 46 51  0  0  0  0  0  0  0  0  1 V2000
    8.8909    4.2059   -0.6389 C   0  0  0  0  0  0  0  0  0  0  0  0
    8.4595    5.4981   -0.3387 C   0  0  0  0  0  0  0  0  0  0  0  0
    9.3923    6.5003   -0.0709 C   0  0  0  0  0  0  0  0  0  0  0  0
   10.7565    6.2110   -0.1063 C   0  0  0  0  0  0  0  0  0  0  0  0
   11.1879    4.9188   -0.4066 C   0  0  0  0  0  0  0  0  0  0  0  0
   10.2551    3.9162   -0.6726 C   0  0  0  0  0  0  0  0  0  0  0  0
   11.6893    7.2138    0.1585 C   0  0  0  0  0  0  0  0  0  0  0  0
   11.2578    8.5060    0.4589 C   0  0  0  0  0  0  0  0  0  0  0  0
   12.1907    9.5091    0.7229 C   0  0  0  0  0  0  0  0  0  0  0  0
   13.5549    9.2198    0.6874 C   0  0  0  0  0  0  0  0  0  0  0  0
   13.9863    7.9275    0.3875 C   0  0  0  0  0  0  0  0  0  0  0  0
   13.0535    6.9246    0.1231 C   0  0  0  0  0  0  0  0  0  0  0  0
    8.9608    7.7918    0.2322 C   0  0  0  0  0  0  0  0  0  0  0  0
    9.8936    8.7951    0.4952 C   0  0  0  0  0  0  0  0  0  0  0  0
    3.0511    7.0203    1.7851 C   0  0  0  0  0  0  0  0  0  0  0  0
    4.4148    6.7296    1.7412 C   0  0  0  0  0  0  0  0  0  0  0  0
    5.2821    7.5584    1.0292 C   0  0  0  0  0  0  0  0  0  0  0  0
    4.7856    8.6776    0.3606 C   0  0  0  0  0  0  0  0  0  0  0  0
    3.4220    8.9684    0.4046 C   0  0  0  0  0  0  0  0  0  0  0  0
    2.5548    8.1398    1.1169 C   0  0  0  0  0  0  0  0  0  0  0  0
    5.6528    9.5060   -0.3520 C   0  0  0  0  0  0  0  0  0  0  0  0
    7.0165    9.2151   -0.3961 C   0  0  0  0  0  0  0  0  0  0  0  0
    7.8832   10.0419   -1.1111 C   0  0  0  0  0  0  0  0  0  0  0  0
    7.3868   11.1611   -1.7795 C   0  0  0  0  0  0  0  0  0  0  0  0
    6.0234   11.4529   -1.7341 C   0  0  0  0  0  0  0  0  0  0  0  0
    5.1564   10.6252   -1.0205 C   0  0  0  0  0  0  0  0  0  0  0  0
    6.6459    7.2681    0.9859 C   0  0  0  0  0  0  0  0  0  0  0  0
    7.5133    8.0975    0.2748 C   0  0  0  0  0  0  0  0  0  0  0  0
    8.1668    3.4276   -0.8457 H   0  0  0  0  0  0  0  0  0  0  0  0
    7.4005    5.7233   -0.3135 H   0  0  0  0  0  0  0  0  0  0  0  0
   12.2470    4.6940   -0.4332 H   0  0  0  0  0  0  0  0  0  0  0  0
   10.5900    2.9129   -0.9053 H   0  0  0  0  0  0  0  0  0  0  0  0
   11.8557   10.5124    0.9555 H   0  0  0  0  0  0  0  0  0  0  0  0
   14.2791    9.9985    0.8925 H   0  0  0  0  0  0  0  0  0  0  0  0
   15.0454    7.7029    0.3600 H   0  0  0  0  0  0  0  0  0  0  0  0
   13.3884    5.9213   -0.1098 H   0  0  0  0  0  0  0  0  0  0  0  0
    9.5587    9.7985    0.7275 H   0  0  0  0  0  0  0  0  0  0  0  0
    2.3779    6.3770    2.3379 H   0  0  0  0  0  0  0  0  0  0  0  0
    4.8002    5.8604    2.2598 H   0  0  0  0  0  0  0  0  0  0  0  0
    3.0366    9.8374   -0.1141 H   0  0  0  0  0  0  0  0  0  0  0  0
    1.4961    8.3655    1.1511 H   0  0  0  0  0  0  0  0  0  0  0  0
    8.9415    9.8148   -1.1472 H   0  0  0  0  0  0  0  0  0  0  0  0
    8.0598   11.8036   -2.3338 H   0  0  0  0  0  0  0  0  0  0  0  0
    5.6380   12.3220   -2.2527 H   0  0  0  0  0  0  0  0  0  0  0  0
    4.0979   10.8514   -0.9856 H   0  0  0  0  0  0  0  0  0  0  0  0
    7.0312    6.3988    1.5043 H   0  0  0  0  0  0  0  0  0  0  0  0
  1  2  4  0  0  0  0
  2  3  4  0  0  0  0
  3  4  4  0  0  0  0
  4  5  4  0  0  0  0
  5  6  4  0  0  0  0
  6  1  4  0  0  0  0
  7  8  4  0  0  0  0
  8  9  4  0  0  0  0
  9 10  4  0  0  0  0
 10 11  4  0  0  0  0
 11 12  4  0  0  0  0
 12  7  4  0  0  0  0
  4  7  4  0  0  0  0
  3 13  4  0  0  0  0
 13 14  4  0  0  0  0
 14  8  4  0  0  0  0
 15 16  4  0  0  0  0
 16 17  4  0  0  0  0
 17 18  4  0  0  0  0
 18 19  4  0  0  0  0
 19 20  4  0  0  0  0
 20 15  4  0  0  0  0
 21 22  4  0  0  0  0
 22 23  4  0  0  0  0
 23 24  4  0  0  0  0
 24 25  4  0  0  0  0
 25 26  4  0  0  0  0
 26 21  4  0  0  0  0
 18 21  4  0  0  0  0
 17 27  4  0  0  0  0
 27 28  4  0  0  0  0
 28 22  4  0  0  0  0
 28 13  1  0  0  0  0
  1 29  1  0  0  0  0
  2 30  1  0  0  0  0
  5 31  1  0  0  0  0
  6 32  1  0  0  0  0
  9 33  1  0  0  0  0
 10 34  1  0  0  0  0
 11 35  1  0  0  0  0
 12 36  1  0  0  0  0
 14 37  1  0  0  0  0
 15 38  1  0  0  0  0
 16 39  1  0  0  0  0
 19 40  1  0  0  0  0
 20 41  1  0  0  0  0
 23 42  1  0  0  0  0
 24 43  1  0  0  0  0
 25 44  1  0  0  0  0
 26 45  1  0  0  0  0
 27 46  1  0  0  0  0
M  END
>  <Alias name>
9,9'-Biphenanthrene

>  <deltaH(c)>   kJ/mol
-13803

$$$$
Phthalic heptylnonylester
  ChemBrain IXL

 66 66  0  0  0  0  0  0  0  0  1 V2000
    2.4286   10.9289    1.6191 C   0  0  0  0  0  0  0  0  0  0  0  0
    2.4004    9.5602    1.8904 C   0  0  0  0  0  0  0  0  0  0  0  0
    3.5781    8.8137    1.8450 C   0  0  0  0  0  0  0  0  0  0  0  0
    4.7875    9.4327    1.5279 C   0  0  0  0  0  0  0  0  0  0  0  0
    4.8173   10.8154    1.2596 C   0  0  0  0  0  0  0  0  0  0  0  0
    3.6351   11.5551    1.3040 C   0  0  0  0  0  0  0  0  0  0  0  0
    6.0344    8.6161    1.4805 C   0  0  0  0  0  0  0  0  0  0  0  0
    6.1549    7.6518    2.2184 O   0  0  0  0  0  0  0  0  0  0  0  0
    7.1258    8.9641    0.5447 O   0  0  0  0  0  0  0  0  0  0  0  0
    6.0984   11.5049    0.9244 C   0  0  0  0  0  0  0  0  0  0  0  0
    6.0849   12.4877    0.2014 O   0  0  0  0  0  0  0  0  0  0  0  0
    7.3856   11.0085    1.4629 O   0  0  0  0  0  0  0  0  0  0  0  0
    8.3485    8.1397    0.6782 C   0  0  0  0  0  0  0  0  0  0  0  0
    9.3662    8.5285   -0.4213 C   0  0  0  0  0  0  0  0  0  0  0  0
   10.6500    7.6784   -0.2616 C   0  0  0  0  0  0  0  0  0  0  0  0
   11.6509    8.0325   -1.3850 C   0  0  0  0  0  0  0  0  0  0  0  0
   12.9393    7.1971   -1.2116 C   0  0  0  0  0  0  0  0  0  0  0  0
   13.8863    7.4553   -2.4030 C   0  0  0  0  0  0  0  0  0  0  0  0
   15.1927    6.6590   -2.2055 C   0  0  0  0  0  0  0  0  0  0  0  0
   11.1015   11.9396    1.1616 C   0  0  0  0  0  0  0  0  0  0  0  0
   12.3679   11.4061    1.8733 C   0  0  0  0  0  0  0  0  0  0  0  0
   13.6112   12.1725    1.3624 C   0  0  0  0  0  0  0  0  0  0  0  0
   14.8762   11.6408    2.0737 C   0  0  0  0  0  0  0  0  0  0  0  0
   16.1163   12.4118    1.5693 C   0  0  0  0  0  0  0  0  0  0  0  0
   17.3804   11.8702    2.2701 C   0  0  0  0  0  0  0  0  0  0  0  0
   18.6177   12.6465    1.7744 C   0  0  0  0  0  0  0  0  0  0  0  0
    9.8521   11.1842    1.6818 C   0  0  0  0  0  0  0  0  0  0  0  0
    8.5860   11.7272    0.9725 C   0  0  0  0  0  0  0  0  0  0  0  0
    1.5132   11.5057    1.6532 H   0  0  0  0  0  0  0  0  0  0  0  0
    1.4635    9.0769    2.1363 H   0  0  0  0  0  0  0  0  0  0  0  0
    3.5539    7.7517    2.0564 H   0  0  0  0  0  0  0  0  0  0  0  0
    3.6543   12.6173    1.0934 H   0  0  0  0  0  0  0  0  0  0  0  0
    8.0902    7.0928    0.5751 H   0  0  0  0  0  0  0  0  0  0  0  0
    8.7908    8.3068    1.6527 H   0  0  0  0  0  0  0  0  0  0  0  0
    8.9317    8.3457   -1.3963 H   0  0  0  0  0  0  0  0  0  0  0  0
    9.6149    9.5783   -0.3282 H   0  0  0  0  0  0  0  0  0  0  0  0
   11.1015    7.8844    0.7010 H   0  0  0  0  0  0  0  0  0  0  0  0
   10.3966    6.6272   -0.3233 H   0  0  0  0  0  0  0  0  0  0  0  0
   11.2058    7.8130   -2.3475 H   0  0  0  0  0  0  0  0  0  0  0  0
   11.8948    9.0864   -1.3322 H   0  0  0  0  0  0  0  0  0  0  0  0
   13.4329    7.4817   -0.2905 H   0  0  0  0  0  0  0  0  0  0  0  0
   12.6852    6.1450   -1.1745 H   0  0  0  0  0  0  0  0  0  0  0  0
   13.4064    7.1388   -3.3208 H   0  0  0  0  0  0  0  0  0  0  0  0
   14.1137    8.5126   -2.4608 H   0  0  0  0  0  0  0  0  0  0  0  0
   15.7063    7.0206   -1.3231 H   0  0  0  0  0  0  0  0  0  0  0  0
   15.8295    6.7890   -3.0723 H   0  0  0  0  0  0  0  0  0  0  0  0
   14.9604    5.6084   -2.0828 H   0  0  0  0  0  0  0  0  0  0  0  0
   10.9934   12.9979    1.3647 H   0  0  0  0  0  0  0  0  0  0  0  0
   11.1970   11.7857    0.0938 H   0  0  0  0  0  0  0  0  0  0  0  0
   12.4832   10.3503    1.6614 H   0  0  0  0  0  0  0  0  0  0  0  0
   12.2693   11.5508    2.9420 H   0  0  0  0  0  0  0  0  0  0  0  0
   13.4960   13.2285    1.5736 H   0  0  0  0  0  0  0  0  0  0  0  0
   13.7107   12.0273    0.2938 H   0  0  0  0  0  0  0  0  0  0  0  0
   14.9951   10.5863    1.8579 H   0  0  0  0  0  0  0  0  0  0  0  0
   14.7749   11.7810    3.1428 H   0  0  0  0  0  0  0  0  0  0  0  0
   16.0026   13.4651    1.7940 H   0  0  0  0  0  0  0  0  0  0  0  0
   16.2128   12.2796    0.4987 H   0  0  0  0  0  0  0  0  0  0  0  0
   17.4984   10.8186    2.0397 H   0  0  0  0  0  0  0  0  0  0  0  0
   17.2812   11.9959    3.3412 H   0  0  0  0  0  0  0  0  0  0  0  0
   18.5048   13.6968    2.0133 H   0  0  0  0  0  0  0  0  0  0  0  0
   18.7126   12.5284    0.7021 H   0  0  0  0  0  0  0  0  0  0  0  0
   19.5054   12.2594    2.2600 H   0  0  0  0  0  0  0  0  0  0  0  0
    9.9573   10.1268    1.4732 H   0  0  0  0  0  0  0  0  0  0  0  0
    9.7594   11.3337    2.7504 H   0  0  0  0  0  0  0  0  0  0  0  0
    8.4828   12.7849    1.1816 H   0  0  0  0  0  0  0  0  0  0  0  0
    8.6819   11.5798   -0.0962 H   0  0  0  0  0  0  0  0  0  0  0  0
  1  2  4  0  0  0  0
  2  3  4  0  0  0  0
  3  4  4  0  0  0  0
  4  5  4  0  0  0  0
  5  6  4  0  0  0  0
  6  1  4  0  0  0  0
  7  8  2  0  0  0  0
  7  9  1  0  0  0  0
  7  4  1  0  0  0  0
 10 11  2  0  0  0  0
 10 12  1  0  0  0  0
 10  5  1  0  0  0  0
  9 13  1  0  0  0  0
 13 14  1  0  0  0  0
 14 15  1  0  0  0  0
 15 16  1  0  0  0  0
 16 17  1  0  0  0  0
 17 18  1  0  0  0  0
 18 19  1  0  0  0  0
 20 21  1  0  0  0  0
 21 22  1  0  0  0  0
 22 23  1  0  0  0  0
 23 24  1  0  0  0  0
 24 25  1  0  0  0  0
 25 26  1  0  0  0  0
 20 27  1  0  0  0  0
 27 28  1  0  0  0  0
 28 12  1  0  0  0  0
  1 29  1  0  0  0  0
  2 30  1  0  0  0  0
  3 31  1  0  0  0  0
  6 32  1  0  0  0  0
 13 33  1  0  0  0  0
 13 34  1  0  0  0  0
 14 35  1  0  0  0  0
 14 36  1  0  0  0  0
 15 37  1  0  0  0  0
 15 38  1  0  0  0  0
 16 39  1  0  0  0  0
 16 40  1  0  0  0  0
 17 41  1  0  0  0  0
 17 42  1  0  0  0  0
 18 43  1  0  0  0  0
 18 44  1  0  0  0  0
 19 45  1  0  0  0  0
 19 46  1  0  0  0  0
 19 47  1  0  0  0  0
 20 48  1  0  0  0  0
 20 49  1  0  0  0  0
 21 50  1  0  0  0  0
 21 51  1  0  0  0  0
 22 52  1  0  0  0  0
 22 53  1  0  0  0  0
 23 54  1  0  0  0  0
 23 55  1  0  0  0  0
 24 56  1  0  0  0  0
 24 57  1  0  0  0  0
 25 58  1  0  0  0  0
 25 59  1  0  0  0  0
 26 60  1  0  0  0  0
 26 61  1  0  0  0  0
 26 62  1  0  0  0  0
 27 63  1  0  0  0  0
 27 64  1  0  0  0  0
 28 65  1  0  0  0  0
 28 66  1  0  0  0  0
M  END
>  <Alias name>
Phthalic heptylnonylester

>  <deltaH(c)>   kJ/mol
-13799.95

$$$$
Diisooctylphthalate
  ChemBrain IXL

 66 66  0  0  0  0  0  0  0  0  1 V2000
    2.4775    5.8614   -0.4834 C   0  0  0  0  0  0  0  0  0  0  0  0
    2.8178    4.7326    0.2636 C   0  0  0  0  0  0  0  0  0  0  0  0
    4.1391    4.5303    0.6646 C   0  0  0  0  0  0  0  0  0  0  0  0
    5.1263    5.4548    0.3202 C   0  0  0  0  0  0  0  0  0  0  0  0
    4.7805    6.6008   -0.4326 C   0  0  0  0  0  0  0  0  0  0  0  0
    3.4568    6.7929   -0.8307 C   0  0  0  0  0  0  0  0  0  0  0  0
    6.5363    5.2118    0.7617 C   0  0  0  0  0  0  0  0  0  0  0  0
    6.7468    4.6068    1.8001 O   0  0  0  0  0  0  0  0  0  0  0  0
    7.6817    5.6949   -0.0497 O   0  0  0  0  0  0  0  0  0  0  0  0
    5.8103    7.6172   -0.8175 C   0  0  0  0  0  0  0  0  0  0  0  0
    5.6693    8.2580   -1.8461 O   0  0  0  0  0  0  0  0  0  0  0  0
    6.9993    7.8577    0.0379 O   0  0  0  0  0  0  0  0  0  0  0  0
    9.0191    5.4578    0.5548 C   0  0  0  0  0  0  0  0  0  0  0  0
   10.1345    5.8888   -0.4357 C   0  0  0  0  0  0  0  0  0  0  0  0
   11.5261    5.6582    0.2147 C   0  0  0  0  0  0  0  0  0  0  0  0
   12.6432    6.0669   -0.7792 C   0  0  0  0  0  0  0  0  0  0  0  0
   14.0287    5.8430   -0.1245 C   0  0  0  0  0  0  0  0  0  0  0  0
   15.1438    6.1167   -1.1607 C   0  0  0  0  0  0  0  0  0  0  0  0
   16.5211    5.8314   -0.5251 C   0  0  0  0  0  0  0  0  0  0  0  0
   15.0826    7.5906   -1.6063 C   0  0  0  0  0  0  0  0  0  0  0  0
    7.9777    8.8277   -0.5174 C   0  0  0  0  0  0  0  0  0  0  0  0
    9.1091    9.0944    0.5117 C   0  0  0  0  0  0  0  0  0  0  0  0
   10.1144   10.1189   -0.0805 C   0  0  0  0  0  0  0  0  0  0  0  0
   11.2504   10.3920    0.9370 C   0  0  0  0  0  0  0  0  0  0  0  0
   12.2398   11.4236    0.3411 C   0  0  0  0  0  0  0  0  0  0  0  0
   13.3768   11.7001    1.3511 C   0  0  0  0  0  0  0  0  0  0  0  0
   14.3543   12.7356    0.7558 C   0  0  0  0  0  0  0  0  0  0  0  0
   14.1354   10.3916    1.6450 C   0  0  0  0  0  0  0  0  0  0  0  0
    1.4519    6.0147   -0.7941 H   0  0  0  0  0  0  0  0  0  0  0  0
    2.0555    4.0125    0.5326 H   0  0  0  0  0  0  0  0  0  0  0  0
    4.3996    3.6535    1.2447 H   0  0  0  0  0  0  0  0  0  0  0  0
    3.1893    7.6675   -1.4107 H   0  0  0  0  0  0  0  0  0  0  0  0
    9.1079    6.0336    1.4678 H   0  0  0  0  0  0  0  0  0  0  0  0
    9.1288    4.4045    0.7825 H   0  0  0  0  0  0  0  0  0  0  0  0
   10.0589    5.3014   -1.3422 H   0  0  0  0  0  0  0  0  0  0  0  0
   10.0184    6.9383   -0.6753 H   0  0  0  0  0  0  0  0  0  0  0  0
   11.6076    6.2573    1.1134 H   0  0  0  0  0  0  0  0  0  0  0  0
   11.6362    4.6111    0.4691 H   0  0  0  0  0  0  0  0  0  0  0  0
   12.5668    5.4643   -1.6758 H   0  0  0  0  0  0  0  0  0  0  0  0
   12.5318    7.1127   -1.0370 H   0  0  0  0  0  0  0  0  0  0  0  0
   14.1442    6.5172    0.7150 H   0  0  0  0  0  0  0  0  0  0  0  0
   14.1028    4.8196    0.2223 H   0  0  0  0  0  0  0  0  0  0  0  0
   15.0036    5.4736   -2.0208 H   0  0  0  0  0  0  0  0  0  0  0  0
   16.6853    6.5116    0.3017 H   0  0  0  0  0  0  0  0  0  0  0  0
   17.2977    5.9721   -1.2676 H   0  0  0  0  0  0  0  0  0  0  0  0
   16.5482    4.8109   -0.1638 H   0  0  0  0  0  0  0  0  0  0  0  0
   14.1097    7.7986   -2.0329 H   0  0  0  0  0  0  0  0  0  0  0  0
   15.2467    8.2335   -0.7503 H   0  0  0  0  0  0  0  0  0  0  0  0
   15.8496    7.7755   -2.3488 H   0  0  0  0  0  0  0  0  0  0  0  0
    8.4074    8.4239   -1.4257 H   0  0  0  0  0  0  0  0  0  0  0  0
    7.4717    9.7584   -0.7428 H   0  0  0  0  0  0  0  0  0  0  0  0
    8.6820    9.4936    1.4233 H   0  0  0  0  0  0  0  0  0  0  0  0
    9.6250    8.1677    0.7300 H   0  0  0  0  0  0  0  0  0  0  0  0
   10.5385    9.7202   -0.9938 H   0  0  0  0  0  0  0  0  0  0  0  0
    9.5975   11.0453   -0.2988 H   0  0  0  0  0  0  0  0  0  0  0  0
   10.8280   10.7851    1.8535 H   0  0  0  0  0  0  0  0  0  0  0  0
   11.7758    9.4689    1.1485 H   0  0  0  0  0  0  0  0  0  0  0  0
   12.6608   11.0311   -0.5762 H   0  0  0  0  0  0  0  0  0  0  0  0
   11.7140   12.3467    0.1299 H   0  0  0  0  0  0  0  0  0  0  0  0
   12.9567   12.0881    2.2708 H   0  0  0  0  0  0  0  0  0  0  0  0
   13.8260   13.6603    0.5593 H   0  0  0  0  0  0  0  0  0  0  0  0
   14.7673   12.3523   -0.1693 H   0  0  0  0  0  0  0  0  0  0  0  0
   15.1569   12.9210    1.4596 H   0  0  0  0  0  0  0  0  0  0  0  0
   14.9737   10.5996    2.2991 H   0  0  0  0  0  0  0  0  0  0  0  0
   14.4986    9.9686    0.7166 H   0  0  0  0  0  0  0  0  0  0  0  0
   13.4683    9.6877    2.1260 H   0  0  0  0  0  0  0  0  0  0  0  0
  1  2  4  0  0  0  0
  2  3  4  0  0  0  0
  3  4  4  0  0  0  0
  4  5  4  0  0  0  0
  5  6  4  0  0  0  0
  6  1  4  0  0  0  0
  7  8  2  0  0  0  0
  7  9  1  0  0  0  0
  7  4  1  0  0  0  0
 10 11  2  0  0  0  0
 10 12  1  0  0  0  0
 10  5  1  0  0  0  0
  9 13  1  0  0  0  0
 13 14  1  0  0  0  0
 14 15  1  0  0  0  0
 15 16  1  0  0  0  0
 16 17  1  0  0  0  0
 17 18  1  0  0  0  0
 18 19  1  0  0  0  0
 18 20  1  0  0  0  0
 21 22  1  0  0  0  0
 22 23  1  0  0  0  0
 23 24  1  0  0  0  0
 24 25  1  0  0  0  0
 25 26  1  0  0  0  0
 26 27  1  0  0  0  0
 26 28  1  0  0  0  0
 21 12  1  0  0  0  0
  1 29  1  0  0  0  0
  2 30  1  0  0  0  0
  3 31  1  0  0  0  0
  6 32  1  0  0  0  0
 13 33  1  0  0  0  0
 13 34  1  0  0  0  0
 14 35  1  0  0  0  0
 14 36  1  0  0  0  0
 15 37  1  0  0  0  0
 15 38  1  0  0  0  0
 16 39  1  0  0  0  0
 16 40  1  0  0  0  0
 17 41  1  0  0  0  0
 17 42  1  0  0  0  0
 18 43  1  0  0  0  0
 19 44  1  0  0  0  0
 19 45  1  0  0  0  0
 19 46  1  0  0  0  0
 20 47  1  0  0  0  0
 20 48  1  0  0  0  0
 20 49  1  0  0  0  0
 21 50  1  0  0  0  0
 21 51  1  0  0  0  0
 22 52  1  0  0  0  0
 22 53  1  0  0  0  0
 23 54  1  0  0  0  0
 23 55  1  0  0  0  0
 24 56  1  0  0  0  0
 24 57  1  0  0  0  0
 25 58  1  0  0  0  0
 25 59  1  0  0  0  0
 26 60  1  0  0  0  0
 27 61  1  0  0  0  0
 27 62  1  0  0  0  0
 27 63  1  0  0  0  0
 28 64  1  0  0  0  0
 28 65  1  0  0  0  0
 28 66  1  0  0  0  0
M  END
>  <Alias name>
Di-isooctyl phthalate

>  <deltaH(c)>   kJ/mol
-13797.65

$$$$
Brassidic acid
  ChemBrain IXL

 66 65  0  0  0  0  0  0  0  0  1 V2000
    9.2851   12.0866    2.6414 C   0  0  0  0  0  0  0  0  0  0  0  0
   10.2728   11.2337    1.8215 C   0  0  0  0  0  0  0  0  0  0  0  0
    8.3312   11.1629    3.4239 C   0  0  0  0  0  0  0  0  0  0  0  0
   11.2242   12.1617    1.0408 C   0  0  0  0  0  0  0  0  0  0  0  0
    7.3421   12.0202    4.2376 C   0  0  0  0  0  0  0  0  0  0  0  0
   12.2078   11.3129    0.2119 C   0  0  0  0  0  0  0  0  0  0  0  0
    6.3870   11.1005    5.0232 C   0  0  0  0  0  0  0  0  0  0  0  0
   13.1556   12.2441   -0.5696 C   0  0  0  0  0  0  0  0  0  0  0  0
    5.3985   11.9617    5.8338 C   0  0  0  0  0  0  0  0  0  0  0  0
   14.0947   11.4314   -1.3745 C   0  0  0  0  0  0  0  0  0  0  0  0
    4.4430   11.0451    6.6222 C   0  0  0  0  0  0  0  0  0  0  0  0
   15.0206   12.0310   -2.1265 C   0  0  0  0  0  0  0  0  0  0  0  0
    3.4555   11.9086    7.4316 C   0  0  0  0  0  0  0  0  0  0  0  0
   15.9594   11.2187   -2.9323 C   0  0  0  0  0  0  0  0  0  0  0  0
    2.5380   11.0297    8.1906 C   0  0  0  0  0  0  0  0  0  0  0  0
   16.9514   12.1488   -3.6569 C   0  0  0  0  0  0  0  0  0  0  0  0
    1.5010   11.6177    9.0509 O   0  0  0  0  0  0  0  0  0  0  0  0
    2.6422    9.8174    8.1024 O   0  0  0  0  0  0  0  0  0  0  0  0
   17.9128   11.3054   -4.5166 C   0  0  0  0  0  0  0  0  0  0  0  0
   18.9003   12.2368   -5.2459 C   0  0  0  0  0  0  0  0  0  0  0  0
   19.8442   11.3962   -6.1274 C   0  0  0  0  0  0  0  0  0  0  0  0
   20.8281   12.3287   -6.8604 C   0  0  0  0  0  0  0  0  0  0  0  0
   21.7603   11.4901   -7.7561 C   0  0  0  0  0  0  0  0  0  0  0  0
   22.7440   12.4228   -8.4890 C   0  0  0  0  0  0  0  0  0  0  0  0
    1.4831   12.6004    9.0675 H   0  0  0  0  0  0  0  0  0  0  0  0
    8.7103   12.7155    1.9728 H   0  0  0  0  0  0  0  0  0  0  0  0
    9.8360   12.7081    3.3365 H   0  0  0  0  0  0  0  0  0  0  0  0
   10.8486   10.6053    2.4897 H   0  0  0  0  0  0  0  0  0  0  0  0
    9.7225   10.6124    1.1258 H   0  0  0  0  0  0  0  0  0  0  0  0
    8.9049   10.5370    4.0962 H   0  0  0  0  0  0  0  0  0  0  0  0
    7.7821   10.5389    2.7295 H   0  0  0  0  0  0  0  0  0  0  0  0
   10.6473   12.7949    0.3783 H   0  0  0  0  0  0  0  0  0  0  0  0
   11.7785   12.7785    1.7373 H   0  0  0  0  0  0  0  0  0  0  0  0
    6.7684   12.6455    3.5647 H   0  0  0  0  0  0  0  0  0  0  0  0
    7.8918   12.6453    4.9304 H   0  0  0  0  0  0  0  0  0  0  0  0
   12.7869   10.6813    0.8743 H   0  0  0  0  0  0  0  0  0  0  0  0
   11.6539   10.6947   -0.4838 H   0  0  0  0  0  0  0  0  0  0  0  0
    6.9600   10.4765    5.6979 H   0  0  0  0  0  0  0  0  0  0  0  0
    5.8375   10.4746    4.3310 H   0  0  0  0  0  0  0  0  0  0  0  0
   12.5755   12.8810   -1.2259 H   0  0  0  0  0  0  0  0  0  0  0  0
   13.7143   12.8571    0.1268 H   0  0  0  0  0  0  0  0  0  0  0  0
    4.8253   12.5849    5.1586 H   0  0  0  0  0  0  0  0  0  0  0  0
    5.9485   12.5888    6.5244 H   0  0  0  0  0  0  0  0  0  0  0  0
   14.0308   10.3505   -1.3534 H   0  0  0  0  0  0  0  0  0  0  0  0
    5.0158   10.4220    7.2979 H   0  0  0  0  0  0  0  0  0  0  0  0
    3.8924   10.4180    5.9318 H   0  0  0  0  0  0  0  0  0  0  0  0
   15.0847   13.1119   -2.1470 H   0  0  0  0  0  0  0  0  0  0  0  0
    2.8823   12.5310    6.7556 H   0  0  0  0  0  0  0  0  0  0  0  0
    4.0063   12.5366    8.1209 H   0  0  0  0  0  0  0  0  0  0  0  0
   16.5045   10.5458   -2.2819 H   0  0  0  0  0  0  0  0  0  0  0  0
   15.4040   10.6436   -3.6629 H   0  0  0  0  0  0  0  0  0  0  0  0
   16.4049   12.8339   -4.2933 H   0  0  0  0  0  0  0  0  0  0  0  0
   17.5195   12.7105   -2.9258 H   0  0  0  0  0  0  0  0  0  0  0  0
   18.4628   10.6235   -3.8798 H   0  0  0  0  0  0  0  0  0  0  0  0
   17.3445   10.7402   -5.2449 H   0  0  0  0  0  0  0  0  0  0  0  0
   18.3492   12.9315   -5.8676 H   0  0  0  0  0  0  0  0  0  0  0  0
   19.4822   12.7876   -4.5173 H   0  0  0  0  0  0  0  0  0  0  0  0
   20.3981   10.7040   -5.5054 H   0  0  0  0  0  0  0  0  0  0  0  0
   19.2622   10.8427   -6.8539 H   0  0  0  0  0  0  0  0  0  0  0  0
   20.2736   13.0293   -7.4724 H   0  0  0  0  0  0  0  0  0  0  0  0
   21.4190   12.8728   -6.1339 H   0  0  0  0  0  0  0  0  0  0  0  0
   22.3149   10.7895   -7.1442 H   0  0  0  0  0  0  0  0  0  0  0  0
   21.1695   10.9459   -8.4826 H   0  0  0  0  0  0  0  0  0  0  0  0
   22.1893   13.1250   -9.0990 H   0  0  0  0  0  0  0  0  0  0  0  0
   23.3975   11.8338   -9.1206 H   0  0  0  0  0  0  0  0  0  0  0  0
   23.3366   12.9651   -7.7626 H   0  0  0  0  0  0  0  0  0  0  0  0
  1  2  1  0  0  0  0
  1  3  1  0  0  0  0
  2  4  1  0  0  0  0
  3  5  1  0  0  0  0
  4  6  1  0  0  0  0
  5  7  1  0  0  0  0
  6  8  1  0  0  0  0
  7  9  1  0  0  0  0
  8 10  1  0  0  0  0
  9 11  1  0  0  0  0
 10 12  2  0  0  0  0
 11 13  1  0  0  0  0
 12 14  1  0  0  0  0
 13 15  1  0  0  0  0
 14 16  1  0  0  0  0
 15 17  1  0  0  0  0
 15 18  2  0  0  0  0
 16 19  1  0  0  0  0
 19 20  1  0  0  0  0
 20 21  1  0  0  0  0
 21 22  1  0  0  0  0
 22 23  1  0  0  0  0
 23 24  1  0  0  0  0
 17 25  1  0  0  0  0
  1 26  1  0  0  0  0
  1 27  1  0  0  0  0
  2 28  1  0  0  0  0
  2 29  1  0  0  0  0
  3 30  1  0  0  0  0
  3 31  1  0  0  0  0
  4 32  1  0  0  0  0
  4 33  1  0  0  0  0
  5 34  1  0  0  0  0
  5 35  1  0  0  0  0
  6 36  1  0  0  0  0
  6 37  1  0  0  0  0
  7 38  1  0  0  0  0
  7 39  1  0  0  0  0
  8 40  1  0  0  0  0
  8 41  1  0  0  0  0
  9 42  1  0  0  0  0
  9 43  1  0  0  0  0
 10 44  1  0  0  0  0
 11 45  1  0  0  0  0
 11 46  1  0  0  0  0
 12 47  1  0  0  0  0
 13 48  1  0  0  0  0
 13 49  1  0  0  0  0
 14 50  1  0  0  0  0
 14 51  1  0  0  0  0
 16 52  1  0  0  0  0
 16 53  1  0  0  0  0
 19 54  1  0  0  0  0
 19 55  1  0  0  0  0
 20 56  1  0  0  0  0
 20 57  1  0  0  0  0
 21 58  1  0  0  0  0
 21 59  1  0  0  0  0
 22 60  1  0  0  0  0
 22 61  1  0  0  0  0
 23 62  1  0  0  0  0
 23 63  1  0  0  0  0
 24 64  1  0  0  0  0
 24 65  1  0  0  0  0
 24 66  1  0  0  0  0
M  END
>  <Alias name>
Brassidic acid

>  <deltaH(c)>   kJ/mol
-13775

$$$$
Hexadecylbenzene
  ChemBrain IXL

 60 60  0  0  0  0  0  0  0  0  1 V2000
   19.9556   13.1566    0.0000 C   0  0  0  0  0  0  0  0  0  0  0  0
   18.7130   14.0680    0.0083 C   0  0  0  0  0  0  0  0  0  0  0  0
   17.4395   13.2003    0.0013 C   0  0  0  0  0  0  0  0  0  0  0  0
   16.1968   14.1116    0.0106 C   0  0  0  0  0  0  0  0  0  0  0  0
   14.9234   13.2438    0.0031 C   0  0  0  0  0  0  0  0  0  0  0  0
   13.6807   14.1550    0.0124 C   0  0  0  0  0  0  0  0  0  0  0  0
   12.4074   13.2871    0.0048 C   0  0  0  0  0  0  0  0  0  0  0  0
   11.1646   14.1981    0.0135 C   0  0  0  0  0  0  0  0  0  0  0  0
    9.8914   13.3301    0.0068 C   0  0  0  0  0  0  0  0  0  0  0  0
   21.2292   14.0242    0.0067 C   0  0  0  0  0  0  0  0  0  0  0  0
    8.6486   14.2411    0.0146 C   0  0  0  0  0  0  0  0  0  0  0  0
   22.4718   13.1128   -0.0005 C   0  0  0  0  0  0  0  0  0  0  0  0
    7.3754   13.3730    0.0103 C   0  0  0  0  0  0  0  0  0  0  0  0
   23.7453   13.9804    0.0060 C   0  0  0  0  0  0  0  0  0  0  0  0
    6.1326   14.2839    0.0193 C   0  0  0  0  0  0  0  0  0  0  0  0
   24.9879   13.0690   -0.0003 C   0  0  0  0  0  0  0  0  0  0  0  0
    2.5005   13.2693    0.0075 C   0  0  0  0  0  0  0  0  0  0  0  0
    3.6530   14.0553    0.0115 C   0  0  0  0  0  0  0  0  0  0  0  0
    4.9099   13.4501    0.0169 C   0  0  0  0  0  0  0  0  0  0  0  0
    5.0143   12.0591    0.0200 C   0  0  0  0  0  0  0  0  0  0  0  0
    3.8618   11.2731    0.0160 C   0  0  0  0  0  0  0  0  0  0  0  0
    2.6049   11.8782    0.0096 C   0  0  0  0  0  0  0  0  0  0  0  0
   19.9443   12.5389   -0.8895 H   0  0  0  0  0  0  0  0  0  0  0  0
   19.9452   12.5240    0.8790 H   0  0  0  0  0  0  0  0  0  0  0  0
   18.7242   14.6855    0.8980 H   0  0  0  0  0  0  0  0  0  0  0  0
   18.7235   14.7008   -0.8705 H   0  0  0  0  0  0  0  0  0  0  0  0
   17.4280   12.5832   -0.8886 H   0  0  0  0  0  0  0  0  0  0  0  0
   17.4293   12.5671    0.8798 H   0  0  0  0  0  0  0  0  0  0  0  0
   16.2081   14.7285    0.9007 H   0  0  0  0  0  0  0  0  0  0  0  0
   16.2072   14.7451   -0.8678 H   0  0  0  0  0  0  0  0  0  0  0  0
   14.9121   12.6270   -0.8871 H   0  0  0  0  0  0  0  0  0  0  0  0
   14.9132   12.6103    0.8814 H   0  0  0  0  0  0  0  0  0  0  0  0
   13.6919   14.7717    0.9026 H   0  0  0  0  0  0  0  0  0  0  0  0
   13.6910   14.7886   -0.8658 H   0  0  0  0  0  0  0  0  0  0  0  0
   12.3964   12.6700   -0.8851 H   0  0  0  0  0  0  0  0  0  0  0  0
   12.3969   12.6538    0.8834 H   0  0  0  0  0  0  0  0  0  0  0  0
   11.1759   14.8157    0.9031 H   0  0  0  0  0  0  0  0  0  0  0  0
   11.1748   14.8309   -0.8654 H   0  0  0  0  0  0  0  0  0  0  0  0
    9.8804   12.7121   -0.8825 H   0  0  0  0  0  0  0  0  0  0  0  0
    9.8810   12.6977    0.8859 H   0  0  0  0  0  0  0  0  0  0  0  0
   21.2401   14.6425    0.8958 H   0  0  0  0  0  0  0  0  0  0  0  0
   21.2400   14.6563   -0.8727 H   0  0  0  0  0  0  0  0  0  0  0  0
    8.6604   14.8603    0.9030 H   0  0  0  0  0  0  0  0  0  0  0  0
    8.6581   14.8722   -0.8655 H   0  0  0  0  0  0  0  0  0  0  0  0
   22.4608   12.4944   -0.8896 H   0  0  0  0  0  0  0  0  0  0  0  0
   22.4610   12.4808    0.8789 H   0  0  0  0  0  0  0  0  0  0  0  0
    7.3632   12.7544   -0.8786 H   0  0  0  0  0  0  0  0  0  0  0  0
    7.3663   12.7412    0.8899 H   0  0  0  0  0  0  0  0  0  0  0  0
   23.7560   14.5992    0.8948 H   0  0  0  0  0  0  0  0  0  0  0  0
   23.7563   14.6120   -0.8737 H   0  0  0  0  0  0  0  0  0  0  0  0
    6.1410   14.9149   -0.8609 H   0  0  0  0  0  0  0  0  0  0  0  0
    6.1454   14.9033    0.9076 H   0  0  0  0  0  0  0  0  0  0  0  0
   25.8829   13.6788    0.0039 H   0  0  0  0  0  0  0  0  0  0  0  0
   24.9770   12.4499   -0.8889 H   0  0  0  0  0  0  0  0  0  0  0  0
   24.9770   12.4377    0.8796 H   0  0  0  0  0  0  0  0  0  0  0  0
    1.5247   13.7391    0.0027 H   0  0  0  0  0  0  0  0  0  0  0  0
    3.5719   15.1352    0.0104 H   0  0  0  0  0  0  0  0  0  0  0  0
    5.9900   11.5893    0.0256 H   0  0  0  0  0  0  0  0  0  0  0  0
    3.9428   10.1931    0.0178 H   0  0  0  0  0  0  0  0  0  0  0  0
    1.7101   11.2681    0.0064 H   0  0  0  0  0  0  0  0  0  0  0  0
  1  2  1  0  0  0  0
  2  3  1  0  0  0  0
  3  4  1  0  0  0  0
  4  5  1  0  0  0  0
  5  6  1  0  0  0  0
  6  7  1  0  0  0  0
  7  8  1  0  0  0  0
  8  9  1  0  0  0  0
  1 10  1  0  0  0  0
  9 11  1  0  0  0  0
 10 12  1  0  0  0  0
 11 13  1  0  0  0  0
 12 14  1  0  0  0  0
 13 15  1  0  0  0  0
 14 16  1  0  0  0  0
 17 18  4  0  0  0  0
 18 19  4  0  0  0  0
 19 20  4  0  0  0  0
 20 21  4  0  0  0  0
 21 22  4  0  0  0  0
 22 17  4  0  0  0  0
 19 15  1  0  0  0  0
  1 23  1  0  0  0  0
  1 24  1  0  0  0  0
  2 25  1  0  0  0  0
  2 26  1  0  0  0  0
  3 27  1  0  0  0  0
  3 28  1  0  0  0  0
  4 29  1  0  0  0  0
  4 30  1  0  0  0  0
  5 31  1  0  0  0  0
  5 32  1  0  0  0  0
  6 33  1  0  0  0  0
  6 34  1  0  0  0  0
  7 35  1  0  0  0  0
  7 36  1  0  0  0  0
  8 37  1  0  0  0  0
  8 38  1  0  0  0  0
  9 39  1  0  0  0  0
  9 40  1  0  0  0  0
 10 41  1  0  0  0  0
 10 42  1  0  0  0  0
 11 43  1  0  0  0  0
 11 44  1  0  0  0  0
 12 45  1  0  0  0  0
 12 46  1  0  0  0  0
 13 47  1  0  0  0  0
 13 48  1  0  0  0  0
 14 49  1  0  0  0  0
 14 50  1  0  0  0  0
 15 51  1  0  0  0  0
 15 52  1  0  0  0  0
 16 53  1  0  0  0  0
 16 54  1  0  0  0  0
 16 55  1  0  0  0  0
 17 56  1  0  0  0  0
 18 57  1  0  0  0  0
 20 58  1  0  0  0  0
 21 59  1  0  0  0  0
 22 60  1  0  0  0  0
M  END
>  <Alias name>
Hexadecylbenzene

>  <deltaH(c)>   kJ/mol
-13682.73

$$$$
1,1,2,2-Tetraphenylethane
  ChemBrain IXL

 48 51  0  0  0  0  0  0  0  0  1 V2000
    7.5484    9.4906    1.6333 C   0  0  0  0  0  0  0  0  0  0  0  0
    6.4214    9.4049    2.4510 C   0  0  0  0  0  0  0  0  0  0  0  0
    5.3162    8.6597    2.0396 C   0  0  0  0  0  0  0  0  0  0  0  0
    5.3380    8.0003    0.8104 C   0  0  0  0  0  0  0  0  0  0  0  0
    6.4644    8.0873   -0.0082 C   0  0  0  0  0  0  0  0  0  0  0  0
    7.5701    8.8315    0.4039 C   0  0  0  0  0  0  0  0  0  0  0  0
    2.4892    7.1030   -2.8011 C   0  0  0  0  0  0  0  0  0  0  0  0
    3.3588    6.0190   -2.9226 C   0  0  0  0  0  0  0  0  0  0  0  0
    4.6614    6.1111   -2.4317 C   0  0  0  0  0  0  0  0  0  0  0  0
    5.0961    7.2896   -1.8251 C   0  0  0  0  0  0  0  0  0  0  0  0
    4.2238    8.3707   -1.6962 C   0  0  0  0  0  0  0  0  0  0  0  0
    2.9215    8.2787   -2.1872 C   0  0  0  0  0  0  0  0  0  0  0  0
    6.4821    7.3958   -1.3170 C   0  0  0  0  0  0  0  0  0  0  0  0
    4.9214    3.3673    0.4835 C   0  0  0  0  0  0  0  0  0  0  0  0
    4.9838    3.7635    1.8196 C   0  0  0  0  0  0  0  0  0  0  0  0
    5.7376    4.8802    2.1815 C   0  0  0  0  0  0  0  0  0  0  0  0
    6.4286    5.6010    1.2072 C   0  0  0  0  0  0  0  0  0  0  0  0
    6.3638    5.2065   -0.1294 C   0  0  0  0  0  0  0  0  0  0  0  0
    5.6122    4.0882   -0.4908 C   0  0  0  0  0  0  0  0  0  0  0  0
   11.2003    6.2724   -0.0187 C   0  0  0  0  0  0  0  0  0  0  0  0
   10.6878    7.1169   -1.0038 C   0  0  0  0  0  0  0  0  0  0  0  0
    9.3472    7.0199   -1.3775 C   0  0  0  0  0  0  0  0  0  0  0  0
    8.5196    6.0777   -0.7666 C   0  0  0  0  0  0  0  0  0  0  0  0
    9.0320    5.2339    0.2191 C   0  0  0  0  0  0  0  0  0  0  0  0
   10.3724    5.3310    0.5928 C   0  0  0  0  0  0  0  0  0  0  0  0
    7.0981    5.9696   -1.1637 C   0  0  0  0  0  0  0  0  0  0  0  0
    8.4064   10.0689    1.9530 H   0  0  0  0  0  0  0  0  0  0  0  0
    6.4043    9.9168    3.4053 H   0  0  0  0  0  0  0  0  0  0  0  0
    4.4412    8.5929    2.6744 H   0  0  0  0  0  0  0  0  0  0  0  0
    4.4804    7.4209    0.4915 H   0  0  0  0  0  0  0  0  0  0  0  0
    8.4452    8.8976   -0.2305 H   0  0  0  0  0  0  0  0  0  0  0  0
    1.4783    7.0319   -3.1833 H   0  0  0  0  0  0  0  0  0  0  0  0
    3.0227    5.1060   -3.3982 H   0  0  0  0  0  0  0  0  0  0  0  0
    5.3349    5.2678   -2.5214 H   0  0  0  0  0  0  0  0  0  0  0  0
    4.5579    9.2815   -1.2147 H   0  0  0  0  0  0  0  0  0  0  0  0
    2.2461    9.1199   -2.0919 H   0  0  0  0  0  0  0  0  0  0  0  0
    7.0770    7.9695   -2.0169 H   0  0  0  0  0  0  0  0  0  0  0  0
    4.3367    2.5000    0.2026 H   0  0  0  0  0  0  0  0  0  0  0  0
    4.4470    3.2042    2.5759 H   0  0  0  0  0  0  0  0  0  0  0  0
    5.7863    5.1875    3.2188 H   0  0  0  0  0  0  0  0  0  0  0  0
    7.0154    6.4666    1.4884 H   0  0  0  0  0  0  0  0  0  0  0  0
    5.5650    3.7795   -1.5278 H   0  0  0  0  0  0  0  0  0  0  0  0
   12.2410    6.3478    0.2713 H   0  0  0  0  0  0  0  0  0  0  0  0
   11.3306    7.8477   -1.4785 H   0  0  0  0  0  0  0  0  0  0  0  0
    8.9491    7.6758   -2.1417 H   0  0  0  0  0  0  0  0  0  0  0  0
    8.3890    4.5033    0.6943 H   0  0  0  0  0  0  0  0  0  0  0  0
   10.7702    4.6754    1.3576 H   0  0  0  0  0  0  0  0  0  0  0  0
    7.0299    5.4469   -2.1097 H   0  0  0  0  0  0  0  0  0  0  0  0
  1  2  4  0  0  0  0
  2  3  4  0  0  0  0
  3  4  4  0  0  0  0
  4  5  4  0  0  0  0
  5  6  4  0  0  0  0
  6  1  4  0  0  0  0
  7  8  4  0  0  0  0
  8  9  4  0  0  0  0
  9 10  4  0  0  0  0
 10 11  4  0  0  0  0
 11 12  4  0  0  0  0
 12  7  4  0  0  0  0
 10 13  1  0  0  0  0
 13  5  1  0  0  0  0
 14 15  4  0  0  0  0
 15 16  4  0  0  0  0
 16 17  4  0  0  0  0
 17 18  4  0  0  0  0
 18 19  4  0  0  0  0
 19 14  4  0  0  0  0
 20 21  4  0  0  0  0
 21 22  4  0  0  0  0
 22 23  4  0  0  0  0
 23 24  4  0  0  0  0
 24 25  4  0  0  0  0
 25 20  4  0  0  0  0
 23 26  1  0  0  0  0
 26 18  1  0  0  0  0
 26 13  1  0  0  0  0
  1 27  1  0  0  0  0
  2 28  1  0  0  0  0
  3 29  1  0  0  0  0
  4 30  1  0  0  0  0
  6 31  1  0  0  0  0
  7 32  1  0  0  0  0
  8 33  1  0  0  0  0
  9 34  1  0  0  0  0
 11 35  1  0  0  0  0
 12 36  1  0  0  0  0
 13 37  1  0  0  0  0
 14 38  1  0  0  0  0
 15 39  1  0  0  0  0
 16 40  1  0  0  0  0
 17 41  1  0  0  0  0
 19 42  1  0  0  0  0
 20 43  1  0  0  0  0
 21 44  1  0  0  0  0
 22 45  1  0  0  0  0
 24 46  1  0  0  0  0
 25 47  1  0  0  0  0
 26 48  1  0  0  0  0
M  END
>  <Alias name>
1,1,2,2-Tetraphenylethane

>  <deltaH(c)>   kJ/mol
-13596

$$$$
13,14-Dihydroxybehenic acid
  ChemBrain IXL

 70 69  0  0  0  0  0  0  0  0  1 V2000
   18.0624   14.2181    0.1466 C   0  0  0  0  0  0  0  0  0  0  0  0
   16.6594   14.1570   -0.4876 C   0  0  0  0  0  0  0  0  0  0  0  0
   18.4655   12.8158    0.6424 C   0  0  0  0  0  0  0  0  0  0  0  0
   16.2571   15.5616   -0.9775 C   0  0  0  0  0  0  0  0  0  0  0  0
   19.8677   12.8812    1.2783 C   0  0  0  0  0  0  0  0  0  0  0  0
   14.8531   15.5041   -1.6092 C   0  0  0  0  0  0  0  0  0  0  0  0
   20.2730   11.4812    1.7790 C   0  0  0  0  0  0  0  0  0  0  0  0
   14.4504   16.9134   -2.0931 C   0  0  0  0  0  0  0  0  0  0  0  0
   21.6749   11.5514    2.4155 C   0  0  0  0  0  0  0  0  0  0  0  0
   13.0442   16.8660   -2.7331 C   0  0  0  0  0  0  0  0  0  0  0  0
   22.0831   10.1535    2.9194 C   0  0  0  0  0  0  0  0  0  0  0  0
   12.0155   16.3775   -1.6916 C   0  0  0  0  0  0  0  0  0  0  0  0
   23.4859   10.2275    3.5563 C   0  0  0  0  0  0  0  0  0  0  0  0
   10.6100   16.3663   -2.3241 C   0  0  0  0  0  0  0  0  0  0  0  0
   23.8822    8.8857    4.0429 C   0  0  0  0  0  0  0  0  0  0  0  0
    9.5841   15.8680   -1.2878 C   0  0  0  0  0  0  0  0  0  0  0  0
   22.9666    7.7451    3.8869 O   0  0  0  0  0  0  0  0  0  0  0  0
   24.9691    8.7264    4.5736 O   0  0  0  0  0  0  0  0  0  0  0  0
    8.1777   15.8656   -1.9172 C   0  0  0  0  0  0  0  0  0  0  0  0
    7.1534   15.3591   -0.8834 C   0  0  0  0  0  0  0  0  0  0  0  0
    5.7460   15.3620   -1.5108 C   0  0  0  0  0  0  0  0  0  0  0  0
    4.7227   14.8487   -0.4793 C   0  0  0  0  0  0  0  0  0  0  0  0
    3.3147   14.8545   -1.1056 C   0  0  0  0  0  0  0  0  0  0  0  0
    2.2920   14.3374   -0.0754 C   0  0  0  0  0  0  0  0  0  0  0  0
   13.0554   15.9457   -3.8810 O   0  0  0  0  0  0  0  0  0  0  0  0
   12.0237   17.2824   -0.5324 O   0  0  0  0  0  0  0  0  0  0  0  0
   23.3044    6.8904    4.2356 H   0  0  0  0  0  0  0  0  0  0  0  0
   13.2829   15.0143   -3.6656 H   0  0  0  0  0  0  0  0  0  0  0  0
   11.7983   18.2178   -0.7338 H   0  0  0  0  0  0  0  0  0  0  0  0
   18.7776   14.5593   -0.5916 H   0  0  0  0  0  0  0  0  0  0  0  0
   18.0505   14.9065    0.9826 H   0  0  0  0  0  0  0  0  0  0  0  0
   15.9445   13.8132    0.2497 H   0  0  0  0  0  0  0  0  0  0  0  0
   16.6715   13.4716   -1.3261 H   0  0  0  0  0  0  0  0  0  0  0  0
   17.7500   12.4740    1.3801 H   0  0  0  0  0  0  0  0  0  0  0  0
   18.4796   12.1272   -0.1934 H   0  0  0  0  0  0  0  0  0  0  0  0
   16.9713   15.9047   -1.7158 H   0  0  0  0  0  0  0  0  0  0  0  0
   16.2475   16.2470   -0.1390 H   0  0  0  0  0  0  0  0  0  0  0  0
   20.5831   13.2214    0.5399 H   0  0  0  0  0  0  0  0  0  0  0  0
   19.8536   13.5722    2.1121 H   0  0  0  0  0  0  0  0  0  0  0  0
   14.1407   15.1575   -0.8719 H   0  0  0  0  0  0  0  0  0  0  0  0
   14.8636   14.8222   -2.4499 H   0  0  0  0  0  0  0  0  0  0  0  0
   19.5576   11.1406    2.5173 H   0  0  0  0  0  0  0  0  0  0  0  0
   20.2887   10.7900    0.9454 H   0  0  0  0  0  0  0  0  0  0  0  0
   15.1677   17.2604   -2.8265 H   0  0  0  0  0  0  0  0  0  0  0  0
   14.4396   17.5937   -1.2505 H   0  0  0  0  0  0  0  0  0  0  0  0
   22.3899   11.8915    1.6766 H   0  0  0  0  0  0  0  0  0  0  0  0
   21.6588   12.2442    3.2477 H   0  0  0  0  0  0  0  0  0  0  0  0
   12.7704   17.8579   -3.0704 H   0  0  0  0  0  0  0  0  0  0  0  0
   21.3683    9.8131    3.6585 H   0  0  0  0  0  0  0  0  0  0  0  0
   22.1001    9.4603    2.0874 H   0  0  0  0  0  0  0  0  0  0  0  0
   12.2737   15.3769   -1.3702 H   0  0  0  0  0  0  0  0  0  0  0  0
   24.2000   10.5682    2.8169 H   0  0  0  0  0  0  0  0  0  0  0  0
   23.4684   10.9216    4.3874 H   0  0  0  0  0  0  0  0  0  0  0  0
   10.3478   17.3689   -2.6387 H   0  0  0  0  0  0  0  0  0  0  0  0
   10.6056   15.7059   -3.1825 H   0  0  0  0  0  0  0  0  0  0  0  0
    9.8429   14.8630   -0.9782 H   0  0  0  0  0  0  0  0  0  0  0  0
    9.5929   16.5246   -0.4266 H   0  0  0  0  0  0  0  0  0  0  0  0
    7.9166   16.8717   -2.2213 H   0  0  0  0  0  0  0  0  0  0  0  0
    8.1703   15.2136   -2.7819 H   0  0  0  0  0  0  0  0  0  0  0  0
    7.4124   14.3515   -0.5825 H   0  0  0  0  0  0  0  0  0  0  0  0
    7.1636   16.0086   -0.0169 H   0  0  0  0  0  0  0  0  0  0  0  0
    5.4850   16.3705   -1.8072 H   0  0  0  0  0  0  0  0  0  0  0  0
    5.7369   14.7164   -2.3802 H   0  0  0  0  0  0  0  0  0  0  0  0
    4.9826   13.8394   -0.1847 H   0  0  0  0  0  0  0  0  0  0  0  0
    4.7333   15.4929    0.3912 H   0  0  0  0  0  0  0  0  0  0  0  0
    3.0538   15.8642   -1.3977 H   0  0  0  0  0  0  0  0  0  0  0  0
    3.3047   14.2124   -1.9775 H   0  0  0  0  0  0  0  0  0  0  0  0
    1.3025   14.3424   -0.5154 H   0  0  0  0  0  0  0  0  0  0  0  0
    2.5524   13.3275    0.2161 H   0  0  0  0  0  0  0  0  0  0  0  0
    2.3023   14.9791    0.7970 H   0  0  0  0  0  0  0  0  0  0  0  0
  1  2  1  0  0  0  0
  1  3  1  0  0  0  0
  2  4  1  0  0  0  0
  3  5  1  0  0  0  0
  4  6  1  0  0  0  0
  5  7  1  0  0  0  0
  6  8  1  0  0  0  0
  7  9  1  0  0  0  0
  8 10  1  0  0  0  0
  9 11  1  0  0  0  0
 10 12  1  0  0  0  0
 11 13  1  0  0  0  0
 12 14  1  0  0  0  0
 13 15  1  0  0  0  0
 14 16  1  0  0  0  0
 15 17  1  0  0  0  0
 15 18  2  0  0  0  0
 16 19  1  0  0  0  0
 19 20  1  0  0  0  0
 20 21  1  0  0  0  0
 21 22  1  0  0  0  0
 22 23  1  0  0  0  0
 23 24  1  0  0  0  0
 17 27  1  0  0  0  0
 10 25  1  0  0  0  0
 12 26  1  0  0  0  0
 25 28  1  0  0  0  0
 26 29  1  0  0  0  0
  1 30  1  0  0  0  0
  1 31  1  0  0  0  0
  2 32  1  0  0  0  0
  2 33  1  0  0  0  0
  3 34  1  0  0  0  0
  3 35  1  0  0  0  0
  4 36  1  0  0  0  0
  4 37  1  0  0  0  0
  5 38  1  0  0  0  0
  5 39  1  0  0  0  0
  6 40  1  0  0  0  0
  6 41  1  0  0  0  0
  7 42  1  0  0  0  0
  7 43  1  0  0  0  0
  8 44  1  0  0  0  0
  8 45  1  0  0  0  0
  9 46  1  0  0  0  0
  9 47  1  0  0  0  0
 10 48  1  0  0  0  0
 11 49  1  0  0  0  0
 11 50  1  0  0  0  0
 12 51  1  0  0  0  0
 13 52  1  0  0  0  0
 13 53  1  0  0  0  0
 14 54  1  0  0  0  0
 14 55  1  0  0  0  0
 16 56  1  0  0  0  0
 16 57  1  0  0  0  0
 19 58  1  0  0  0  0
 19 59  1  0  0  0  0
 20 60  1  0  0  0  0
 20 61  1  0  0  0  0
 21 62  1  0  0  0  0
 21 63  1  0  0  0  0
 22 64  1  0  0  0  0
 22 65  1  0  0  0  0
 23 66  1  0  0  0  0
 23 67  1  0  0  0  0
 24 68  1  0  0  0  0
 24 69  1  0  0  0  0
 24 70  1  0  0  0  0
M  END
>  <Alias name>
13,14-Dihydroxybehenic acid

>  <deltaH(c)>   kJ/mol
-13544

$$$$
Di(2-ethylhexyl)adipate
  ChemBrain IXL

 68 67  0  0  0  0  0  0  0  0  1 V2000
    5.4473    5.0003   -0.3533 C   0  0  0  0  0  0  0  0  0  0  0  0
    6.7169    5.8378   -0.6010 C   0  0  0  0  0  0  0  0  0  0  0  0
    7.9623    4.9480   -0.4215 C   0  0  0  0  0  0  0  0  0  0  0  0
    9.2319    5.7850   -0.6708 C   0  0  0  0  0  0  0  0  0  0  0  0
    4.2511    5.8541   -0.5283 C   0  0  0  0  0  0  0  0  0  0  0  0
    3.1362    5.3760   -0.3992 O   0  0  0  0  0  0  0  0  0  0  0  0
    4.4064    7.2783   -0.8577 O   0  0  0  0  0  0  0  0  0  0  0  0
   10.4276    4.9281   -0.5079 C   0  0  0  0  0  0  0  0  0  0  0  0
   10.2984    3.7466   -0.2325 O   0  0  0  0  0  0  0  0  0  0  0  0
   11.7709    5.5006   -0.6778 O   0  0  0  0  0  0  0  0  0  0  0  0
    3.1474    8.0209   -1.0132 C   0  0  0  0  0  0  0  0  0  0  0  0
    3.4565    9.4837   -1.3865 C   0  0  0  0  0  0  0  0  0  0  0  0
    4.3077   10.1285   -0.2756 C   0  0  0  0  0  0  0  0  0  0  0  0
    3.5188   10.1169    1.0481 C   0  0  0  0  0  0  0  0  0  0  0  0
    4.3710   10.7593    2.1597 C   0  0  0  0  0  0  0  0  0  0  0  0
    3.5837   10.7442    3.4843 C   0  0  0  0  0  0  0  0  0  0  0  0
    2.1368   10.2643   -1.5409 C   0  0  0  0  0  0  0  0  0  0  0  0
    2.4461   11.7287   -1.9078 C   0  0  0  0  0  0  0  0  0  0  0  0
   11.7990    6.9353   -0.9970 C   0  0  0  0  0  0  0  0  0  0  0  0
   13.2610    7.4020   -1.1360 C   0  0  0  0  0  0  0  0  0  0  0  0
   13.2900    8.8998   -1.4971 C   0  0  0  0  0  0  0  0  0  0  0  0
   14.7520    9.3652   -1.6415 C   0  0  0  0  0  0  0  0  0  0  0  0
   14.7817   10.8698   -1.9728 C   0  0  0  0  0  0  0  0  0  0  0  0
   16.2436   11.3343   -2.1213 C   0  0  0  0  0  0  0  0  0  0  0  0
   13.9553    6.5919   -2.2480 C   0  0  0  0  0  0  0  0  0  0  0  0
   13.2298    6.8304   -3.5865 C   0  0  0  0  0  0  0  0  0  0  0  0
    5.4121    4.1804   -1.0600 H   0  0  0  0  0  0  0  0  0  0  0  0
    5.4655    4.6068    0.6555 H   0  0  0  0  0  0  0  0  0  0  0  0
    6.7532    6.6565    0.1070 H   0  0  0  0  0  0  0  0  0  0  0  0
    6.6978    6.2329   -1.6092 H   0  0  0  0  0  0  0  0  0  0  0  0
    7.9255    4.1286   -1.1287 H   0  0  0  0  0  0  0  0  0  0  0  0
    7.9820    4.5538    0.5870 H   0  0  0  0  0  0  0  0  0  0  0  0
    9.2723    6.6003    0.0409 H   0  0  0  0  0  0  0  0  0  0  0  0
    9.2088    6.1850   -1.6770 H   0  0  0  0  0  0  0  0  0  0  0  0
    2.5543    7.5659   -1.7969 H   0  0  0  0  0  0  0  0  0  0  0  0
    2.5956    7.9949   -0.0817 H   0  0  0  0  0  0  0  0  0  0  0  0
    4.0029    9.5100   -2.3212 H   0  0  0  0  0  0  0  0  0  0  0  0
    4.5418   11.1504   -0.5473 H   0  0  0  0  0  0  0  0  0  0  0  0
    5.2263    9.5680   -0.1533 H   0  0  0  0  0  0  0  0  0  0  0  0
    3.2831    9.0951    1.3189 H   0  0  0  0  0  0  0  0  0  0  0  0
    2.6011   10.6790    0.9264 H   0  0  0  0  0  0  0  0  0  0  0  0
    4.6044   11.7820    1.8902 H   0  0  0  0  0  0  0  0  0  0  0  0
    5.2900   10.1989    2.2795 H   0  0  0  0  0  0  0  0  0  0  0  0
    3.3486    9.7217    3.7528 H   0  0  0  0  0  0  0  0  0  0  0  0
    4.1834   11.1939    4.2659 H   0  0  0  0  0  0  0  0  0  0  0  0
    2.6657   11.3062    3.3650 H   0  0  0  0  0  0  0  0  0  0  0  0
    1.5406    9.8139   -2.3249 H   0  0  0  0  0  0  0  0  0  0  0  0
    1.5882   10.2340   -0.6077 H   0  0  0  0  0  0  0  0  0  0  0  0
    1.5182   12.2716   -2.0392 H   0  0  0  0  0  0  0  0  0  0  0  0
    3.0149   11.7577   -2.8289 H   0  0  0  0  0  0  0  0  0  0  0  0
    3.0224   12.1859   -1.1130 H   0  0  0  0  0  0  0  0  0  0  0  0
   11.2747    7.1082   -1.9287 H   0  0  0  0  0  0  0  0  0  0  0  0
   11.3165    7.4913   -0.2027 H   0  0  0  0  0  0  0  0  0  0  0  0
   13.7803    7.2466   -0.1984 H   0  0  0  0  0  0  0  0  0  0  0  0
   12.7675    9.0557   -2.4329 H   0  0  0  0  0  0  0  0  0  0  0  0
   12.8055    9.4694   -0.7138 H   0  0  0  0  0  0  0  0  0  0  0  0
   15.2801    9.1896   -0.7124 H   0  0  0  0  0  0  0  0  0  0  0  0
   15.2304    8.8103   -2.4391 H   0  0  0  0  0  0  0  0  0  0  0  0
   14.2510   11.0458   -2.9003 H   0  0  0  0  0  0  0  0  0  0  0  0
   14.3060   11.4249   -1.1737 H   0  0  0  0  0  0  0  0  0  0  0  0
   16.2644   12.3913   -2.3561 H   0  0  0  0  0  0  0  0  0  0  0  0
   16.7199   10.7778   -2.9190 H   0  0  0  0  0  0  0  0  0  0  0  0
   16.7737   11.1601   -1.1932 H   0  0  0  0  0  0  0  0  0  0  0  0
   13.9212    5.5378   -2.0017 H   0  0  0  0  0  0  0  0  0  0  0  0
   14.9871    6.9091   -2.3351 H   0  0  0  0  0  0  0  0  0  0  0  0
   12.1959    6.5208   -3.4968 H   0  0  0  0  0  0  0  0  0  0  0  0
   13.2709    7.8833   -3.8368 H   0  0  0  0  0  0  0  0  0  0  0  0
   13.7127    6.2547   -4.3664 H   0  0  0  0  0  0  0  0  0  0  0  0
  1  2  1  0  0  0  0
  2  3  1  0  0  0  0
  3  4  1  0  0  0  0
  5  6  2  0  0  0  0
  5  7  1  0  0  0  0
  8  9  2  0  0  0  0
  8 10  1  0  0  0  0
  5  1  1  0  0  0  0
  8  4  1  0  0  0  0
  7 11  1  0  0  0  0
 11 12  1  0  0  0  0
 12 13  1  0  0  0  0
 13 14  1  0  0  0  0
 14 15  1  0  0  0  0
 15 16  1  0  0  0  0
 12 17  1  0  0  0  0
 17 18  1  0  0  0  0
 19 20  1  0  0  0  0
 20 21  1  0  0  0  0
 21 22  1  0  0  0  0
 22 23  1  0  0  0  0
 23 24  1  0  0  0  0
 20 25  1  0  0  0  0
 25 26  1  0  0  0  0
 19 10  1  0  0  0  0
  1 27  1  0  0  0  0
  1 28  1  0  0  0  0
  2 29  1  0  0  0  0
  2 30  1  0  0  0  0
  3 31  1  0  0  0  0
  3 32  1  0  0  0  0
  4 33  1  0  0  0  0
  4 34  1  0  0  0  0
 11 35  1  0  0  0  0
 11 36  1  0  0  0  0
 12 37  1  0  0  0  0
 13 38  1  0  0  0  0
 13 39  1  0  0  0  0
 14 40  1  0  0  0  0
 14 41  1  0  0  0  0
 15 42  1  0  0  0  0
 15 43  1  0  0  0  0
 16 44  1  0  0  0  0
 16 45  1  0  0  0  0
 16 46  1  0  0  0  0
 17 47  1  0  0  0  0
 17 48  1  0  0  0  0
 18 49  1  0  0  0  0
 18 50  1  0  0  0  0
 18 51  1  0  0  0  0
 19 52  1  0  0  0  0
 19 53  1  0  0  0  0
 20 54  1  0  0  0  0
 21 55  1  0  0  0  0
 21 56  1  0  0  0  0
 22 57  1  0  0  0  0
 22 58  1  0  0  0  0
 23 59  1  0  0  0  0
 23 60  1  0  0  0  0
 24 61  1  0  0  0  0
 24 62  1  0  0  0  0
 24 63  1  0  0  0  0
 25 64  1  0  0  0  0
 25 65  1  0  0  0  0
 26 66  1  0  0  0  0
 26 67  1  0  0  0  0
 26 68  1  0  0  0  0
M  END
>  <Alias name>
Bis(2-ethylhexyl) adipate

>  <deltaH(c)>   kJ/mol
-13404.14

$$$$
Di-n-octyladipate
  ChemBrain IXL

 68 67  0  0  0  0  0  0  0  0  1 V2000
   12.8528   15.6376    0.1428 C   0  0  0  0  0  0  0  0  0  0  0  0
   11.7430   14.5687    0.1866 C   0  0  0  0  0  0  0  0  0  0  0  0
   10.3706   15.2594    0.3042 C   0  0  0  0  0  0  0  0  0  0  0  0
    9.2585   14.1917    0.3480 C   0  0  0  0  0  0  0  0  0  0  0  0
   14.1739   14.9779    0.0293 C   0  0  0  0  0  0  0  0  0  0  0  0
   15.1886   15.6542   -0.0202 O   0  0  0  0  0  0  0  0  0  0  0  0
   14.2631   13.5077   -0.0238 O   0  0  0  0  0  0  0  0  0  0  0  0
    7.9357   14.8551    0.4608 C   0  0  0  0  0  0  0  0  0  0  0  0
    7.8644   16.0727    0.5037 O   0  0  0  0  0  0  0  0  0  0  0  0
    6.7078   14.0469    0.5211 O   0  0  0  0  0  0  0  0  0  0  0  0
   15.6274   12.9675   -0.1367 C   0  0  0  0  0  0  0  0  0  0  0  0
   15.5692   11.4285   -0.1822 C   0  0  0  0  0  0  0  0  0  0  0  0
   16.9986   10.8641   -0.3010 C   0  0  0  0  0  0  0  0  0  0  0  0
   16.9418    9.3247   -0.3470 C   0  0  0  0  0  0  0  0  0  0  0  0
   18.3715    8.7614   -0.4662 C   0  0  0  0  0  0  0  0  0  0  0  0
   18.3154    7.2220   -0.5126 C   0  0  0  0  0  0  0  0  0  0  0  0
   19.7453    6.6591   -0.6321 C   0  0  0  0  0  0  0  0  0  0  0  0
   19.6895    5.1199   -0.6787 C   0  0  0  0  0  0  0  0  0  0  0  0
    6.9126   12.5923    0.4617 C   0  0  0  0  0  0  0  0  0  0  0  0
    5.5492   11.8798    0.5335 C   0  0  0  0  0  0  0  0  0  0  0  0
    5.7621   10.3553    0.4709 C   0  0  0  0  0  0  0  0  0  0  0  0
    4.3976    9.6434    0.5420 C   0  0  0  0  0  0  0  0  0  0  0  0
    4.6097    8.1187    0.4789 C   0  0  0  0  0  0  0  0  0  0  0  0
    3.2448    7.4072    0.5494 C   0  0  0  0  0  0  0  0  0  0  0  0
    3.4564    5.8821    0.4859 C   0  0  0  0  0  0  0  0  0  0  0  0
    2.0913    5.1707    0.5562 C   0  0  0  0  0  0  0  0  0  0  0  0
   12.6978   16.2835   -0.7126 H   0  0  0  0  0  0  0  0  0  0  0  0
   12.8213   16.2275    1.0505 H   0  0  0  0  0  0  0  0  0  0  0  0
   11.8969   13.9231    1.0425 H   0  0  0  0  0  0  0  0  0  0  0  0
   11.7738   13.9786   -0.7210 H   0  0  0  0  0  0  0  0  0  0  0  0
   10.2173   15.9053   -0.5515 H   0  0  0  0  0  0  0  0  0  0  0  0
   10.3403   15.8496    1.2119 H   0  0  0  0  0  0  0  0  0  0  0  0
    9.4122   13.5460    1.2038 H   0  0  0  0  0  0  0  0  0  0  0  0
    9.2896   13.6013   -0.5593 H   0  0  0  0  0  0  0  0  0  0  0  0
   16.2119   13.2814    0.7193 H   0  0  0  0  0  0  0  0  0  0  0  0
   16.0884   13.3381   -1.0440 H   0  0  0  0  0  0  0  0  0  0  0  0
   14.9847   11.1144   -1.0381 H   0  0  0  0  0  0  0  0  0  0  0  0
   15.1088   11.0577    0.7252 H   0  0  0  0  0  0  0  0  0  0  0  0
   17.5829   11.1782    0.5551 H   0  0  0  0  0  0  0  0  0  0  0  0
   17.4590   11.2355   -1.2082 H   0  0  0  0  0  0  0  0  0  0  0  0
   16.3574    9.0104   -1.2029 H   0  0  0  0  0  0  0  0  0  0  0  0
   16.4819    8.9531    0.5604 H   0  0  0  0  0  0  0  0  0  0  0  0
   18.9558    9.0757    0.3898 H   0  0  0  0  0  0  0  0  0  0  0  0
   18.8314    9.1333   -1.3734 H   0  0  0  0  0  0  0  0  0  0  0  0
   17.7310    6.9077   -1.3685 H   0  0  0  0  0  0  0  0  0  0  0  0
   17.8557    6.8500    0.3947 H   0  0  0  0  0  0  0  0  0  0  0  0
   20.3296    6.9734    0.2238 H   0  0  0  0  0  0  0  0  0  0  0  0
   20.2050    7.0312   -1.5393 H   0  0  0  0  0  0  0  0  0  0  0  0
   20.6943    4.7247   -0.7627 H   0  0  0  0  0  0  0  0  0  0  0  0
   19.2299    4.7476    0.2285 H   0  0  0  0  0  0  0  0  0  0  0  0
   19.1053    4.8055   -1.5347 H   0  0  0  0  0  0  0  0  0  0  0  0
    7.5278   12.2796    1.2964 H   0  0  0  0  0  0  0  0  0  0  0  0
    7.4061   12.3346   -0.4673 H   0  0  0  0  0  0  0  0  0  0  0  0
    4.9340   12.1929   -0.3009 H   0  0  0  0  0  0  0  0  0  0  0  0
    5.0558   12.1375    1.4625 H   0  0  0  0  0  0  0  0  0  0  0  0
    6.3768   10.0420    1.3057 H   0  0  0  0  0  0  0  0  0  0  0  0
    6.2558   10.0976   -0.4579 H   0  0  0  0  0  0  0  0  0  0  0  0
    3.7829    9.9572   -0.2925 H   0  0  0  0  0  0  0  0  0  0  0  0
    3.9041    9.9011    1.4709 H   0  0  0  0  0  0  0  0  0  0  0  0
    5.2241    7.8048    1.3136 H   0  0  0  0  0  0  0  0  0  0  0  0
    5.1036    7.8611   -0.4499 H   0  0  0  0  0  0  0  0  0  0  0  0
    2.6304    7.7215   -0.2853 H   0  0  0  0  0  0  0  0  0  0  0  0
    2.7510    7.6648    1.4782 H   0  0  0  0  0  0  0  0  0  0  0  0
    4.0706    5.5678    1.3206 H   0  0  0  0  0  0  0  0  0  0  0  0
    3.9502    5.6245   -0.4428 H   0  0  0  0  0  0  0  0  0  0  0  0
    2.2401    4.0990    0.5115 H   0  0  0  0  0  0  0  0  0  0  0  0
    1.5974    5.4283    1.4849 H   0  0  0  0  0  0  0  0  0  0  0  0
    1.4771    5.4850   -0.2786 H   0  0  0  0  0  0  0  0  0  0  0  0
  1  2  1  0  0  0  0
  2  3  1  0  0  0  0
  3  4  1  0  0  0  0
  5  6  2  0  0  0  0
  5  7  1  0  0  0  0
  8  9  2  0  0  0  0
  8 10  1  0  0  0  0
  5  1  1  0  0  0  0
  8  4  1  0  0  0  0
  7 11  1  0  0  0  0
 11 12  1  0  0  0  0
 12 13  1  0  0  0  0
 13 14  1  0  0  0  0
 14 15  1  0  0  0  0
 15 16  1  0  0  0  0
 16 17  1  0  0  0  0
 17 18  1  0  0  0  0
 19 20  1  0  0  0  0
 20 21  1  0  0  0  0
 21 22  1  0  0  0  0
 22 23  1  0  0  0  0
 23 24  1  0  0  0  0
 24 25  1  0  0  0  0
 25 26  1  0  0  0  0
 19 10  1  0  0  0  0
  1 27  1  0  0  0  0
  1 28  1  0  0  0  0
  2 29  1  0  0  0  0
  2 30  1  0  0  0  0
  3 31  1  0  0  0  0
  3 32  1  0  0  0  0
  4 33  1  0  0  0  0
  4 34  1  0  0  0  0
 11 35  1  0  0  0  0
 11 36  1  0  0  0  0
 12 37  1  0  0  0  0
 12 38  1  0  0  0  0
 13 39  1  0  0  0  0
 13 40  1  0  0  0  0
 14 41  1  0  0  0  0
 14 42  1  0  0  0  0
 15 43  1  0  0  0  0
 15 44  1  0  0  0  0
 16 45  1  0  0  0  0
 16 46  1  0  0  0  0
 17 47  1  0  0  0  0
 17 48  1  0  0  0  0
 18 49  1  0  0  0  0
 18 50  1  0  0  0  0
 18 51  1  0  0  0  0
 19 52  1  0  0  0  0
 19 53  1  0  0  0  0
 20 54  1  0  0  0  0
 20 55  1  0  0  0  0
 21 56  1  0  0  0  0
 21 57  1  0  0  0  0
 22 58  1  0  0  0  0
 22 59  1  0  0  0  0
 23 60  1  0  0  0  0
 23 61  1  0  0  0  0
 24 62  1  0  0  0  0
 24 63  1  0  0  0  0
 25 64  1  0  0  0  0
 25 65  1  0  0  0  0
 26 66  1  0  0  0  0
 26 67  1  0  0  0  0
 26 68  1  0  0  0  0
M  END
>  <Alias name>
Di-n-octyladipate

>  <deltaH(c)>   kJ/mol
-13403.44

$$$$
Tetraphenylethylene
  ChemBrain IXL

 46 49  0  0  0  0  0  0  0  0  1 V2000
    7.8079   10.5159   -0.9478 C   0  0  0  0  0  0  0  0  0  0  0  0
    9.1441   10.5397   -0.5477 C   0  0  0  0  0  0  0  0  0  0  0  0
    9.7057    9.4243    0.0742 C   0  0  0  0  0  0  0  0  0  0  0  0
    8.9313    8.2845    0.2958 C   0  0  0  0  0  0  0  0  0  0  0  0
    7.5954    8.2596   -0.1059 C   0  0  0  0  0  0  0  0  0  0  0  0
    7.0336    9.3766   -0.7264 C   0  0  0  0  0  0  0  0  0  0  0  0
    6.7673    7.0529    0.1309 C   0  0  0  0  0  0  0  0  0  0  0  0
    7.2753    5.8150   -0.0820 C   0  0  0  0  0  0  0  0  0  0  0  0
    2.7508    7.5518    1.4961 C   0  0  0  0  0  0  0  0  0  0  0  0
    3.7746    8.3289    2.0383 C   0  0  0  0  0  0  0  0  0  0  0  0
    5.0860    8.1643    1.5922 C   0  0  0  0  0  0  0  0  0  0  0  0
    5.3743    7.2217    0.6044 C   0  0  0  0  0  0  0  0  0  0  0  0
    4.3503    6.4460    0.0610 C   0  0  0  0  0  0  0  0  0  0  0  0
    3.0386    6.6107    0.5073 C   0  0  0  0  0  0  0  0  0  0  0  0
   11.2811    5.3049   -1.4829 C   0  0  0  0  0  0  0  0  0  0  0  0
   10.4782    6.3111   -2.0205 C   0  0  0  0  0  0  0  0  0  0  0  0
    9.1702    6.4797   -1.5638 C   0  0  0  0  0  0  0  0  0  0  0  0
    8.6654    5.6427   -0.5679 C   0  0  0  0  0  0  0  0  0  0  0  0
    9.4687    4.6350   -0.0318 C   0  0  0  0  0  0  0  0  0  0  0  0
   10.7762    4.4666   -0.4887 C   0  0  0  0  0  0  0  0  0  0  0  0
    4.9028    2.3364    0.6347 C   0  0  0  0  0  0  0  0  0  0  0  0
    4.8838    3.3924    1.5461 C   0  0  0  0  0  0  0  0  0  0  0  0
    5.6577    4.5298    1.3129 C   0  0  0  0  0  0  0  0  0  0  0  0
    6.4495    4.6115    0.1675 C   0  0  0  0  0  0  0  0  0  0  0  0
    6.4697    3.5543   -0.7432 C   0  0  0  0  0  0  0  0  0  0  0  0
    5.6960    2.4173   -0.5100 C   0  0  0  0  0  0  0  0  0  0  0  0
    7.3717   11.3822   -1.4303 H   0  0  0  0  0  0  0  0  0  0  0  0
    9.7454   11.4241   -0.7201 H   0  0  0  0  0  0  0  0  0  0  0  0
   10.7431    9.4431    0.3850 H   0  0  0  0  0  0  0  0  0  0  0  0
    9.3675    7.4197    0.7798 H   0  0  0  0  0  0  0  0  0  0  0  0
    5.9960    9.3592   -1.0361 H   0  0  0  0  0  0  0  0  0  0  0  0
    1.7327    7.6793    1.8428 H   0  0  0  0  0  0  0  0  0  0  0  0
    3.5512    9.0600    2.8058 H   0  0  0  0  0  0  0  0  0  0  0  0
    5.8806    8.7685    2.0125 H   0  0  0  0  0  0  0  0  0  0  0  0
    4.5732    5.7162   -0.7073 H   0  0  0  0  0  0  0  0  0  0  0  0
    2.2437    6.0078    0.0863 H   0  0  0  0  0  0  0  0  0  0  0  0
   12.2964    5.1743   -1.8372 H   0  0  0  0  0  0  0  0  0  0  0  0
   10.8703    6.9615   -2.7927 H   0  0  0  0  0  0  0  0  0  0  0  0
    8.5472    7.2600   -1.9824 H   0  0  0  0  0  0  0  0  0  0  0  0
    9.0769    3.9832    0.7392 H   0  0  0  0  0  0  0  0  0  0  0  0
   11.3994    3.6849   -0.0715 H   0  0  0  0  0  0  0  0  0  0  0  0
    4.3017    1.4538    0.8156 H   0  0  0  0  0  0  0  0  0  0  0  0
    4.2683    3.3293    2.4348 H   0  0  0  0  0  0  0  0  0  0  0  0
    5.6437    5.3488    2.0210 H   0  0  0  0  0  0  0  0  0  0  0  0
    7.0864    3.6165   -1.6314 H   0  0  0  0  0  0  0  0  0  0  0  0
    5.7111    1.5972   -1.2175 H   0  0  0  0  0  0  0  0  0  0  0  0
  1  2  4  0  0  0  0
  2  3  4  0  0  0  0
  3  4  4  0  0  0  0
  4  5  4  0  0  0  0
  5  6  4  0  0  0  0
  6  1  4  0  0  0  0
  5  7  1  0  0  0  0
  7  8  2  0  0  0  0
  9 10  4  0  0  0  0
 10 11  4  0  0  0  0
 11 12  4  0  0  0  0
 12 13  4  0  0  0  0
 13 14  4  0  0  0  0
 14  9  4  0  0  0  0
 12  7  1  0  0  0  0
 15 16  4  0  0  0  0
 16 17  4  0  0  0  0
 17 18  4  0  0  0  0
 18 19  4  0  0  0  0
 19 20  4  0  0  0  0
 20 15  4  0  0  0  0
 18  8  1  0  0  0  0
 21 22  4  0  0  0  0
 22 23  4  0  0  0  0
 23 24  4  0  0  0  0
 24 25  4  0  0  0  0
 25 26  4  0  0  0  0
 26 21  4  0  0  0  0
 24  8  1  0  0  0  0
  1 27  1  0  0  0  0
  2 28  1  0  0  0  0
  3 29  1  0  0  0  0
  4 30  1  0  0  0  0
  6 31  1  0  0  0  0
  9 32  1  0  0  0  0
 10 33  1  0  0  0  0
 11 34  1  0  0  0  0
 13 35  1  0  0  0  0
 14 36  1  0  0  0  0
 15 37  1  0  0  0  0
 16 38  1  0  0  0  0
 17 39  1  0  0  0  0
 19 40  1  0  0  0  0
 20 41  1  0  0  0  0
 21 42  1  0  0  0  0
 22 43  1  0  0  0  0
 23 44  1  0  0  0  0
 25 45  1  0  0  0  0
 26 46  1  0  0  0  0
M  END
>  <Alias name>
Tetraphenylethylene

>  <deltaH(c)>   kJ/mol
-13401

$$$$
Eicosane
  ChemBrain IXL

 62 61  0  0  0  0  0  0  0  0  1 V2000
    2.1374   13.5936    4.5312 C   0  0  0  0  0  0  0  0  0  0  0  0
    3.4137   14.2904    4.0197 C   0  0  0  0  0  0  0  0  0  0  0  0
    4.4518   13.2227    3.6216 C   0  0  0  0  0  0  0  0  0  0  0  0
[truncated: 4,324,261 more chars]
