# Supplementary material for: A Generally Applicable Computer Algorithm Based on the Group Additivity Method for the Calculation of Seven Molecular Descriptors: Heat of Combustion, LogPO/W, LogS, Refractivity, Polarizability, Toxicity and LogBB of Organic Compounds; Scope and Limits of Applicability
Source: Molecules. 2015 Oct 7;20(10):18279–351. doi: 10.3390/molecules201018279 (PMC6332030; doi:10.3390/molecules201018279)
Supplement: Supplementary file 1 [file molecules-20-18279-s001.zip › Compounds List for LogBB Calculations.sdf]

Taurocholic acid
  ChemBrain IXL

 80 83  0  0  0  0  0  0  0  0  1 V2000
    6.1503   13.0538   -0.6276 C   0  0  0  0  0  0  0  0  0  0  0  0
    7.4914   13.7054   -0.7350 C   0  0  0  0  0  0  0  0  0  0  0  0
    6.3397   11.5311   -0.9741 C   0  0  0  0  0  0  0  0  0  0  0  0
    5.1738   13.6990   -1.6275 C   0  0  0  0  0  0  0  0  0  0  0  0
    8.3426   13.1793    0.3433 C   0  0  0  0  0  0  0  0  0  0  0  0
    7.4899   15.2274   -0.5704 C   0  0  0  0  0  0  0  0  0  0  0  0
    5.0197   10.7763   -0.7089 C   0  0  0  0  0  0  0  0  0  0  0  0
    7.5136   10.8739   -0.0949 C   0  0  0  0  0  0  0  0  0  0  0  0
    4.3404   12.5988   -2.3090 C   0  0  0  0  0  0  0  0  0  0  0  0
    5.9326   14.4405   -2.6449 O   0  0  0  0  0  0  0  0  0  0  0  0
    9.4697   14.1986    0.5242 C   0  0  0  0  0  0  0  0  0  0  0  0
    8.7915   11.8025   -0.0482 C   0  0  0  0  0  0  0  0  0  0  0  0
    7.5206   13.0956    1.6448 C   0  0  0  0  0  0  0  0  0  0  0  0
    8.8527   15.5679    0.1076 C   0  0  0  0  0  0  0  0  0  0  0  0
    3.8343   11.6063   -1.2448 C   0  0  0  0  0  0  0  0  0  0  0  0
    5.0588    9.4128   -1.4291 C   0  0  0  0  0  0  0  0  0  0  0  0
    4.8480   10.5528    0.8062 C   0  0  0  0  0  0  0  0  0  0  0  0
    9.9307   14.2419    1.9932 C   0  0  0  0  0  0  0  0  0  0  0  0
    9.4263   11.8433   -1.3729 O   0  0  0  0  0  0  0  0  0  0  0  0
    2.7916   10.6647   -1.8775 C   0  0  0  0  0  0  0  0  0  0  0  0
    3.8501    8.5621   -0.9918 C   0  0  0  0  0  0  0  0  0  0  0  0
   11.0484   15.2934    2.1473 C   0  0  0  0  0  0  0  0  0  0  0  0
   10.4697   12.8574    2.4031 C   0  0  0  0  0  0  0  0  0  0  0  0
    2.5850    9.4407   -0.9659 C   0  0  0  0  0  0  0  0  0  0  0  0
   12.1466   15.0340    1.0951 C   0  0  0  0  0  0  0  0  0  0  0  0
    1.4362    8.6597   -1.4471 O   0  0  0  0  0  0  0  0  0  0  0  0
   13.1610   16.1108    1.1628 C   0  0  0  0  0  0  0  0  0  0  0  0
   14.3088   16.0442    0.3624 N   0  0  0  0  0  0  0  0  0  0  0  0
   12.9972   17.0563    1.9161 O   0  0  0  0  0  0  0  0  0  0  0  0
   14.5005   14.9126   -0.5570 C   0  0  0  0  0  0  0  0  0  0  0  0
   15.8551   15.0602   -1.2780 C   0  0  0  0  0  0  0  0  0  0  0  0
   16.0900   13.6649   -2.4188 S   0  0  0  0  0  0  0  0  0  0  0  0
   16.0857   12.2687   -1.5778 O   0  0  0  0  0  0  0  0  0  0  0  0
   15.0280   13.6480   -3.3762 O   0  0  0  0  0  0  0  0  0  0  0  0
   17.3408   13.8091   -3.0969 O   0  0  0  0  0  0  0  0  0  0  0  0
    6.5581   13.8976   -3.1742 H   0  0  0  0  0  0  0  0  0  0  0  0
   10.2367   12.3968   -1.4281 H   0  0  0  0  0  0  0  0  0  0  0  0
    1.4977    8.3635   -2.3825 H   0  0  0  0  0  0  0  0  0  0  0  0
   15.0044   16.7731    0.4167 H   0  0  0  0  0  0  0  0  0  0  0  0
   15.2482   12.0729   -1.1019 H   0  0  0  0  0  0  0  0  0  0  0  0
    5.7690   13.1582    0.3807 H   0  0  0  0  0  0  0  0  0  0  0  0
    7.9327   13.4526   -1.6910 H   0  0  0  0  0  0  0  0  0  0  0  0
    6.5927   11.4385   -2.0229 H   0  0  0  0  0  0  0  0  0  0  0  0
    4.5144   14.3784   -1.1017 H   0  0  0  0  0  0  0  0  0  0  0  0
    7.4208   15.7096   -1.5376 H   0  0  0  0  0  0  0  0  0  0  0  0
    6.6677   15.5358    0.0636 H   0  0  0  0  0  0  0  0  0  0  0  0
    7.7859    9.9186   -0.5258 H   0  0  0  0  0  0  0  0  0  0  0  0
    7.1535   10.7171    0.9147 H   0  0  0  0  0  0  0  0  0  0  0  0
    3.4950   13.0476   -2.8156 H   0  0  0  0  0  0  0  0  0  0  0  0
    4.9557   12.0736   -3.0291 H   0  0  0  0  0  0  0  0  0  0  0  0
   10.3029   13.9525   -0.1223 H   0  0  0  0  0  0  0  0  0  0  0  0
    9.4938   11.4235    0.6841 H   0  0  0  0  0  0  0  0  0  0  0  0
    6.6715   12.4405    1.4942 H   0  0  0  0  0  0  0  0  0  0  0  0
    8.1424   12.7036    2.4401 H   0  0  0  0  0  0  0  0  0  0  0  0
    7.1702   14.0844    1.9147 H   0  0  0  0  0  0  0  0  0  0  0  0
    8.6913   16.1868    0.9817 H   0  0  0  0  0  0  0  0  0  0  0  0
    9.5039   16.0736   -0.5945 H   0  0  0  0  0  0  0  0  0  0  0  0
    3.3786   12.1533   -0.4289 H   0  0  0  0  0  0  0  0  0  0  0  0
    5.9752    8.8957   -1.1726 H   0  0  0  0  0  0  0  0  0  0  0  0
    5.0209    9.5695   -2.5001 H   0  0  0  0  0  0  0  0  0  0  0  0
    3.9093   10.0453    0.9919 H   0  0  0  0  0  0  0  0  0  0  0  0
    5.6654    9.9468    1.1767 H   0  0  0  0  0  0  0  0  0  0  0  0
    4.8481   11.5090    1.3145 H   0  0  0  0  0  0  0  0  0  0  0  0
    9.0942   14.5071    2.6277 H   0  0  0  0  0  0  0  0  0  0  0  0
    1.8524   11.1916   -1.9927 H   0  0  0  0  0  0  0  0  0  0  0  0
    3.1430   10.3369   -2.8481 H   0  0  0  0  0  0  0  0  0  0  0  0
    3.7096    7.7481   -1.6924 H   0  0  0  0  0  0  0  0  0  0  0  0
    4.0306    8.1599   -0.0028 H   0  0  0  0  0  0  0  0  0  0  0  0
   11.4757   15.2236    3.1399 H   0  0  0  0  0  0  0  0  0  0  0  0
   10.6350   16.2838    2.0010 H   0  0  0  0  0  0  0  0  0  0  0  0
   11.1878   12.5173    1.6669 H   0  0  0  0  0  0  0  0  0  0  0  0
    9.6495   12.1528    2.4596 H   0  0  0  0  0  0  0  0  0  0  0  0
   10.9513   12.9294    3.3705 H   0  0  0  0  0  0  0  0  0  0  0  0
    2.3968    9.7728    0.0475 H   0  0  0  0  0  0  0  0  0  0  0  0
   11.7031   15.0177    0.1071 H   0  0  0  0  0  0  0  0  0  0  0  0
   12.6190   14.0801    1.2942 H   0  0  0  0  0  0  0  0  0  0  0  0
   13.7017   14.9021   -1.2881 H   0  0  0  0  0  0  0  0  0  0  0  0
   14.4891   13.9860    0.0036 H   0  0  0  0  0  0  0  0  0  0  0  0
   16.6542   15.0672   -0.5471 H   0  0  0  0  0  0  0  0  0  0  0  0
   15.8679   15.9884   -1.8358 H   0  0  0  0  0  0  0  0  0  0  0  0
  2  6  1  0  0  0  0
  3  7  1  0  0  0  0
  3  8  1  0  0  0  0
  4  9  1  0  0  0  0
  4 10  1  0  0  0  0
  5 11  1  0  0  0  0
  5 12  1  0  0  0  0
  5 13  1  0  0  0  0
  6 14  1  0  0  0  0
  7 15  1  0  0  0  0
  7 16  1  0  0  0  0
  7 17  1  0  0  0  0
  8 12  1  0  0  0  0
  9 15  1  0  0  0  0
 11 18  1  0  0  0  0
 11 14  1  0  0  0  0
 12 19  1  0  0  0  0
 15 20  1  0  0  0  0
 16 21  1  0  0  0  0
 18 22  1  0  0  0  0
 18 23  1  0  0  0  0
 20 24  1  0  0  0  0
 21 24  1  0  0  0  0
 22 25  1  0  0  0  0
 24 26  1  0  0  0  0
 25 27  1  0  0  0  0
 27 28  1  0  0  0  0
 27 29  2  0  0  0  0
 28 30  1  0  0  0  0
 30 31  1  0  0  0  0
 31 32  1  0  0  0  0
 32 33  1  0  0  0  0
 32 34  2  0  0  0  0
 32 35  2  0  0  0  0
  1  2  1  0  0  0  0
  1  3  1  0  0  0  0
  1  4  1  0  0  0  0
  2  5  1  0  0  0  0
 10 36  1  0  0  0  0
 19 37  1  0  0  0  0
 26 38  1  0  0  0  0
 28 39  1  0  0  0  0
 33 40  1  0  0  0  0
  1 41  1  0  0  0  0
  2 42  1  0  0  0  0
  3 43  1  0  0  0  0
  4 44  1  0  0  0  0
  6 45  1  0  0  0  0
  6 46  1  0  0  0  0
  8 47  1  0  0  0  0
  8 48  1  0  0  0  0
  9 49  1  0  0  0  0
  9 50  1  0  0  0  0
 11 51  1  0  0  0  0
 12 52  1  0  0  0  0
 13 53  1  0  0  0  0
 13 54  1  0  0  0  0
 13 55  1  0  0  0  0
 14 56  1  0  0  0  0
 14 57  1  0  0  0  0
 15 58  1  0  0  0  0
 16 59  1  0  0  0  0
 16 60  1  0  0  0  0
 17 61  1  0  0  0  0
 17 62  1  0  0  0  0
 17 63  1  0  0  0  0
 18 64  1  0  0  0  0
 20 65  1  0  0  0  0
 20 66  1  0  0  0  0
 21 67  1  0  0  0  0
 21 68  1  0  0  0  0
 22 69  1  0  0  0  0
 22 70  1  0  0  0  0
 23 71  1  0  0  0  0
 23 72  1  0  0  0  0
 23 73  1  0  0  0  0
 24 74  1  0  0  0  0
 25 75  1  0  0  0  0
 25 76  1  0  0  0  0
 30 77  1  0  0  0  0
 30 78  1  0  0  0  0
 31 79  1  0  0  0  0
 31 80  1  0  0  0  0
M  END
>  <Alias name>
Taurocholic acid

>  <logBB>   
-4.1

$$$$
DPDPE
  ChemBrain IXL

 83 85  0  0  0  0  0  0  0  0  1 V2000
   11.2434   36.4285    0.7496 C   0  0  0  0  0  0  0  0  0  0  0  0
   11.6714   35.1202    0.2065 C   0  0  0  0  0  0  0  0  0  0  0  0
   12.2346   34.1606    1.0556 N   0  0  0  0  0  0  0  0  0  0  0  0
   13.2615   33.2412    0.5459 C   0  0  0  0  0  0  0  0  0  0  0  0
   14.4592   34.0127    0.1478 C   0  0  0  0  0  0  0  0  0  0  0  0
   15.3159   34.5281    1.1268 N   0  0  0  0  0  0  0  0  0  0  0  0
   16.2984   35.5618    0.7731 C   0  0  0  0  0  0  0  0  0  0  0  0
   16.4855   36.4731    1.9217 C   0  0  0  0  0  0  0  0  0  0  0  0
   15.8454   37.7158    1.9366 N   0  0  0  0  0  0  0  0  0  0  0  0
   14.8147   38.0196    0.9360 C   0  0  0  0  0  0  0  0  0  0  0  0
   14.0637   39.3017    1.3442 C   0  0  0  0  0  0  0  0  0  0  0  0
   12.3041   39.1322    0.9230 S   0  0  0  0  0  0  0  0  0  0  0  0
   11.6506   38.2872    2.7314 S   0  0  0  0  0  0  0  0  0  0  0  0
   11.6828   36.5425    2.2225 C   0  0  0  0  0  0  0  0  0  0  0  0
   11.5334   34.8781   -0.9812 O   0  0  0  0  0  0  0  0  0  0  0  0
   14.6999   34.1998   -1.0335 O   0  0  0  0  0  0  0  0  0  0  0  0
   17.1969   36.1411    2.8556 O   0  0  0  0  0  0  0  0  0  0  0  0
   13.1128   35.9889    2.3765 C   0  0  0  0  0  0  0  0  0  0  0  0
   10.7196   35.7307    3.1102 C   0  0  0  0  0  0  0  0  0  0  0  0
   14.6586   40.5077    0.5919 C   0  0  0  0  0  0  0  0  0  0  0  0
   14.2094   39.5208    2.8628 C   0  0  0  0  0  0  0  0  0  0  0  0
    9.7803   36.5383    0.6649 N   0  0  0  0  0  0  0  0  0  0  0  0
    9.1942   37.3189   -0.3383 C   0  0  0  0  0  0  0  0  0  0  0  0
    9.8586   37.6826   -1.2947 O   0  0  0  0  0  0  0  0  0  0  0  0
    7.7687   37.7031   -0.2386 C   0  0  0  0  0  0  0  0  0  0  0  0
    7.3387   37.6305    1.1653 N   0  0  0  0  0  0  0  0  0  0  0  0
    7.5873   39.1425   -0.7575 C   0  0  0  0  0  0  0  0  0  0  0  0
    4.3873   41.1082   -1.0987 C   0  0  0  0  0  0  0  0  0  0  0  0
    5.7376   40.7620   -1.1522 C   0  0  0  0  0  0  0  0  0  0  0  0
    6.1572   39.5161   -0.6858 C   0  0  0  0  0  0  0  0  0  0  0  0
    5.2288   38.6224   -0.1517 C   0  0  0  0  0  0  0  0  0  0  0  0
    3.8785   38.9685   -0.0982 C   0  0  0  0  0  0  0  0  0  0  0  0
    3.4576   40.2110   -0.5725 C   0  0  0  0  0  0  0  0  0  0  0  0
    2.0345   40.5750   -0.5179 O   0  0  0  0  0  0  0  0  0  0  0  0
   17.6442   34.8961    0.4189 C   0  0  0  0  0  0  0  0  0  0  0  0
   17.7279   36.6819   -2.8990 C   0  0  0  0  0  0  0  0  0  0  0  0
   17.2430   36.0430   -1.7581 C   0  0  0  0  0  0  0  0  0  0  0  0
   18.1293   35.4198   -0.8807 C   0  0  0  0  0  0  0  0  0  0  0  0
   19.4732   35.2906   -1.2287 C   0  0  0  0  0  0  0  0  0  0  0  0
   19.9608   35.9290   -2.3687 C   0  0  0  0  0  0  0  0  0  0  0  0
   19.0890   36.6324   -3.1996 C   0  0  0  0  0  0  0  0  0  0  0  0
   15.4543   38.2187   -0.3836 C   0  0  0  0  0  0  0  0  0  0  0  0
   14.8388   37.9609   -1.4050 O   0  0  0  0  0  0  0  0  0  0  0  0
   16.8315   38.7265   -0.4637 O   0  0  0  0  0  0  0  0  0  0  0  0
   11.9360   34.1003    2.0176 H   0  0  0  0  0  0  0  0  0  0  0  0
   15.2574   34.1915    2.0762 H   0  0  0  0  0  0  0  0  0  0  0  0
   16.0919   38.4031    2.6330 H   0  0  0  0  0  0  0  0  0  0  0  0
    9.1984   36.0508    1.3296 H   0  0  0  0  0  0  0  0  0  0  0  0
    7.9073   38.2495    1.7236 H   0  0  0  0  0  0  0  0  0  0  0  0
    7.4427   36.6845    1.5004 H   0  0  0  0  0  0  0  0  0  0  0  0
    1.4444   39.8881   -0.1355 H   0  0  0  0  0  0  0  0  0  0  0  0
   17.2659   38.8877    0.4033 H   0  0  0  0  0  0  0  0  0  0  0  0
   11.6991   37.2248    0.1742 H   0  0  0  0  0  0  0  0  0  0  0  0
   13.5291   32.5333    1.3207 H   0  0  0  0  0  0  0  0  0  0  0  0
   12.8740   32.7072   -0.3129 H   0  0  0  0  0  0  0  0  0  0  0  0
   15.9389   36.1248   -0.0794 H   0  0  0  0  0  0  0  0  0  0  0  0
   14.1151   37.1950    0.8770 H   0  0  0  0  0  0  0  0  0  0  0  0
   13.8213   36.7021    1.9737 H   0  0  0  0  0  0  0  0  0  0  0  0
   13.3246   35.8229    3.4255 H   0  0  0  0  0  0  0  0  0  0  0  0
   13.1974   35.0528    1.8385 H   0  0  0  0  0  0  0  0  0  0  0  0
   10.6988   34.7016    2.7733 H   0  0  0  0  0  0  0  0  0  0  0  0
    9.7245   36.1527    3.0432 H   0  0  0  0  0  0  0  0  0  0  0  0
   11.0587   35.7671    4.1382 H   0  0  0  0  0  0  0  0  0  0  0  0
   14.1667   41.4155    0.9188 H   0  0  0  0  0  0  0  0  0  0  0  0
   15.7190   40.5764    0.8011 H   0  0  0  0  0  0  0  0  0  0  0  0
   14.5083   40.3790   -0.4728 H   0  0  0  0  0  0  0  0  0  0  0  0
   15.2439   39.7373    3.0988 H   0  0  0  0  0  0  0  0  0  0  0  0
   13.5875   40.3530    3.1688 H   0  0  0  0  0  0  0  0  0  0  0  0
   13.8990   38.6260    3.3881 H   0  0  0  0  0  0  0  0  0  0  0  0
    7.1697   37.0261   -0.8350 H   0  0  0  0  0  0  0  0  0  0  0  0
    7.9246   39.2010   -1.7850 H   0  0  0  0  0  0  0  0  0  0  0  0
    8.1691   39.8223   -0.1473 H   0  0  0  0  0  0  0  0  0  0  0  0
    4.0608   42.0734   -1.4656 H   0  0  0  0  0  0  0  0  0  0  0  0
    6.4601   41.4605   -1.5558 H   0  0  0  0  0  0  0  0  0  0  0  0
    5.5563   37.6598    0.2213 H   0  0  0  0  0  0  0  0  0  0  0  0
    3.1569   38.2726    0.3117 H   0  0  0  0  0  0  0  0  0  0  0  0
   17.5089   33.8240    0.3480 H   0  0  0  0  0  0  0  0  0  0  0  0
   18.3706   35.1178    1.1910 H   0  0  0  0  0  0  0  0  0  0  0  0
   17.0481   37.2160   -3.5512 H   0  0  0  0  0  0  0  0  0  0  0  0
   16.1795   36.0309   -1.5541 H   0  0  0  0  0  0  0  0  0  0  0  0
   20.1375   34.6950   -0.6147 H   0  0  0  0  0  0  0  0  0  0  0  0
   21.0157   35.8787   -2.6085 H   0  0  0  0  0  0  0  0  0  0  0  0
   19.4687   37.1399   -4.0777 H   0  0  0  0  0  0  0  0  0  0  0  0
  1  2  1  0  0  0  0
  2  3  1  0  0  0  0
  3  4  1  0  0  0  0
  4  5  1  0  0  0  0
  5  6  1  0  0  0  0
  6  7  1  0  0  0  0
  7  8  1  0  0  0  0
  8  9  1  0  0  0  0
  9 10  1  0  0  0  0
 10 11  1  0  0  0  0
 11 12  1  0  0  0  0
 12 13  1  0  0  0  0
 13 14  1  0  0  0  0
  2 15  2  0  0  0  0
  5 16  2  0  0  0  0
  8 17  2  0  0  0  0
 14 18  1  0  0  0  0
 14 19  1  0  0  0  0
 11 20  1  0  0  0  0
 11 21  1  0  0  0  0
  1 14  1  0  0  0  0
  1 22  1  0  0  0  0
 23 24  2  0  0  0  0
 23 22  1  0  0  0  0
 23 25  1  0  0  0  0
 25 26  1  0  0  0  0
 25 27  1  0  0  0  0
 28 29  4  0  0  0  0
 29 30  4  0  0  0  0
 30 31  4  0  0  0  0
 31 32  4  0  0  0  0
 32 33  4  0  0  0  0
 33 28  4  0  0  0  0
 30 27  1  0  0  0  0
 33 34  1  0  0  0  0
 36 37  4  0  0  0  0
 37 38  4  0  0  0  0
 38 39  4  0  0  0  0
 39 40  4  0  0  0  0
 40 41  4  0  0  0  0
 41 36  4  0  0  0  0
 38 35  1  0  0  0  0
 35  7  1  0  0  0  0
 42 43  2  0  0  0  0
 42 44  1  0  0  0  0
 42 10  1  0  0  0  0
  3 45  1  0  0  0  0
  6 46  1  0  0  0  0
  9 47  1  0  0  0  0
 22 48  1  0  0  0  0
 26 49  1  0  0  0  0
 26 50  1  0  0  0  0
 34 51  1  0  0  0  0
 44 52  1  0  0  0  0
  1 53  1  0  0  0  0
  4 54  1  0  0  0  0
  4 55  1  0  0  0  0
  7 56  1  0  0  0  0
 10 57  1  0  0  0  0
 18 58  1  0  0  0  0
 18 59  1  0  0  0  0
 18 60  1  0  0  0  0
 19 61  1  0  0  0  0
 19 62  1  0  0  0  0
 19 63  1  0  0  0  0
 20 64  1  0  0  0  0
 20 65  1  0  0  0  0
 20 66  1  0  0  0  0
 21 67  1  0  0  0  0
 21 68  1  0  0  0  0
 21 69  1  0  0  0  0
 25 70  1  0  0  0  0
 27 71  1  0  0  0  0
 27 72  1  0  0  0  0
 28 73  1  0  0  0  0
 29 74  1  0  0  0  0
 31 75  1  0  0  0  0
 32 76  1  0  0  0  0
 35 77  1  0  0  0  0
 35 78  1  0  0  0  0
 36 79  1  0  0  0  0
 37 80  1  0  0  0  0
 39 81  1  0  0  0  0
 40 82  1  0  0  0  0
 41 83  1  0  0  0  0
M  END
>  <Alias name>
Enkephalin

>  <logBB>   
-3.4

$$$$
Cetirizin
  ChemBrain IXL

 52 54  0  0  0  0  0  0  0  0  1 V2000
    4.9827   45.5086    2.5467 C   0  0  0  0  0  0  0  0  0  0  0  0
    4.5700   44.4415    1.7487 C   0  0  0  0  0  0  0  0  0  0  0  0
    3.3035   44.4566    1.1642 C   0  0  0  0  0  0  0  0  0  0  0  0
    2.4437   45.5315    1.3905 C   0  0  0  0  0  0  0  0  0  0  0  0
    2.8531   46.5946    2.1957 C   0  0  0  0  0  0  0  0  0  0  0  0
    4.1229   46.5835    2.7731 C   0  0  0  0  0  0  0  0  0  0  0  0
    4.8023   41.7119   -2.3868 C   0  0  0  0  0  0  0  0  0  0  0  0
    5.0624   40.8503   -1.3210 C   0  0  0  0  0  0  0  0  0  0  0  0
    5.2883   41.3673   -0.0451 C   0  0  0  0  0  0  0  0  0  0  0  0
    5.2489   42.7457    0.1659 C   0  0  0  0  0  0  0  0  0  0  0  0
    4.9951   43.6077   -0.9012 C   0  0  0  0  0  0  0  0  0  0  0  0
    4.7693   43.0906   -2.1770 C   0  0  0  0  0  0  0  0  0  0  0  0
    5.4759   43.2935    1.5222 C   0  0  0  0  0  0  0  0  0  0  0  0
    6.8719   43.7397    1.6453 N   0  0  0  0  0  0  0  0  0  0  0  0
    1.7526   47.9682    2.4871 Cl  0  0  0  0  0  0  0  0  0  0  0  0
    7.7729   42.6069    1.3983 C   0  0  0  0  0  0  0  0  0  0  0  0
    7.1378   44.7984    0.6624 C   0  0  0  0  0  0  0  0  0  0  0  0
    8.5984   45.2722    0.8023 C   0  0  0  0  0  0  0  0  0  0  0  0
    9.5080   44.1401    0.5643 N   0  3  0  0  0  0  0  0  0  0  0  0
    9.2340   43.0749    1.5417 C   0  0  0  0  0  0  0  0  0  0  0  0
   10.9000   44.5911    0.7101 C   0  0  0  0  0  0  0  0  0  0  0  0
   11.1859   45.7167   -0.3028 C   0  0  0  0  0  0  0  0  0  0  0  0
   12.5658   46.1932   -0.1279 O   0  0  0  0  0  0  0  0  0  0  0  0
   12.9603   47.2968   -1.0152 C   0  0  0  0  0  0  0  0  0  0  0  0
   14.3477   47.7078   -0.7041 C   0  0  0  0  0  0  0  0  0  0  0  0
   15.0870   47.0406    0.3772 O   0  5  0  0  0  0  0  0  0  0  0  0
   14.8778   48.6004   -1.3449 O   0  0  0  0  0  0  0  0  0  0  0  0
    9.3657   43.7847   -0.3693 H   0  0  0  0  0  0  0  0  0  0  0  0
    5.9706   45.5026    2.9905 H   0  0  0  0  0  0  0  0  0  0  0  0
    2.9877   43.6338    0.5348 H   0  0  0  0  0  0  0  0  0  0  0  0
    1.4584   45.5407    0.9411 H   0  0  0  0  0  0  0  0  0  0  0  0
    4.4412   47.4094    3.3971 H   0  0  0  0  0  0  0  0  0  0  0  0
    4.6261   41.3104   -3.3771 H   0  0  0  0  0  0  0  0  0  0  0  0
    5.0889   39.7799   -1.4840 H   0  0  0  0  0  0  0  0  0  0  0  0
    5.4942   40.6986    0.7815 H   0  0  0  0  0  0  0  0  0  0  0  0
    4.9735   44.6783   -0.7392 H   0  0  0  0  0  0  0  0  0  0  0  0
    4.5683   43.7596   -3.0047 H   0  0  0  0  0  0  0  0  0  0  0  0
    5.2764   42.5257    2.2594 H   0  0  0  0  0  0  0  0  0  0  0  0
    7.6115   42.2286    0.3964 H   0  0  0  0  0  0  0  0  0  0  0  0
    7.5726   41.8224    2.1174 H   0  0  0  0  0  0  0  0  0  0  0  0
    6.9775   44.4124   -0.3367 H   0  0  0  0  0  0  0  0  0  0  0  0
    6.4692   45.6318    0.8392 H   0  0  0  0  0  0  0  0  0  0  0  0
    8.7579   45.6594    1.8010 H   0  0  0  0  0  0  0  0  0  0  0  0
    8.7956   46.0521    0.0772 H   0  0  0  0  0  0  0  0  0  0  0  0
    9.3946   43.4543    2.5433 H   0  0  0  0  0  0  0  0  0  0  0  0
    9.8996   42.2398    1.3613 H   0  0  0  0  0  0  0  0  0  0  0  0
   11.0553   44.9626    1.7155 H   0  0  0  0  0  0  0  0  0  0  0  0
   11.5697   43.7604    0.5249 H   0  0  0  0  0  0  0  0  0  0  0  0
   11.0597   45.3375   -1.3093 H   0  0  0  0  0  0  0  0  0  0  0  0
   10.4972   46.5358   -0.1365 H   0  0  0  0  0  0  0  0  0  0  0  0
   12.9033   46.9693   -2.0459 H   0  0  0  0  0  0  0  0  0  0  0  0
   12.2928   48.1365   -0.8657 H   0  0  0  0  0  0  0  0  0  0  0  0
  1  2  4  0  0  0  0
  2  3  4  0  0  0  0
  3  4  4  0  0  0  0
  4  5  4  0  0  0  0
  5  6  4  0  0  0  0
  6  1  4  0  0  0  0
  7  8  4  0  0  0  0
  8  9  4  0  0  0  0
  9 10  4  0  0  0  0
 10 11  4  0  0  0  0
 11 12  4  0  0  0  0
 12  7  4  0  0  0  0
 10 13  1  0  0  0  0
 13  2  1  0  0  0  0
 13 14  1  0  0  0  0
  5 15  1  0  0  0  0
 14 16  1  0  0  0  0
 14 17  1  0  0  0  0
 17 18  1  0  0  0  0
 18 19  1  0  0  0  0
 19 20  1  0  0  0  0
 20 16  1  0  0  0  0
 19 21  1  0  0  0  0
 21 22  1  0  0  0  0
 22 23  1  0  0  0  0
 23 24  1  0  0  0  0
 24 25  1  0  0  0  0
 25 26  1  0  0  0  0
 25 27  2  0  0  0  0
 19 28  1  0  0  0  0
  1 29  1  0  0  0  0
  3 30  1  0  0  0  0
  4 31  1  0  0  0  0
  6 32  1  0  0  0  0
  7 33  1  0  0  0  0
  8 34  1  0  0  0  0
  9 35  1  0  0  0  0
 11 36  1  0  0  0  0
 12 37  1  0  0  0  0
 13 38  1  0  0  0  0
 16 39  1  0  0  0  0
 16 40  1  0  0  0  0
 17 41  1  0  0  0  0
 17 42  1  0  0  0  0
 18 43  1  0  0  0  0
 18 44  1  0  0  0  0
 20 45  1  0  0  0  0
 20 46  1  0  0  0  0
 21 47  1  0  0  0  0
 21 48  1  0  0  0  0
 22 49  1  0  0  0  0
 22 50  1  0  0  0  0
 24 51  1  0  0  0  0
 24 52  1  0  0  0  0
M  END
>  <Alias name>
Cetirizine

>  <logBB>   
-2.15

$$$$
N-(4-(3-Bromo-2-pyridyl)-3-thiabutyl)-N'-cyano-N''-ethylguanine
  ChemBrain IXL

 35 35  0  0  0  0  0  0  0  0  1 V2000
    4.7307    8.1504    0.0000 N   0  0  0  0  0  0  0  0  0  0  0  0
    3.3964    7.9382    0.0077 C   0  0  0  0  0  0  0  0  0  0  0  0
    2.5124    9.0163    0.0108 C   0  0  0  0  0  0  0  0  0  0  0  0
    3.0110   10.3116    0.0059 C   0  0  0  0  0  0  0  0  0  0  0  0
    4.3837   10.5080   -0.0020 C   0  0  0  0  0  0  0  0  0  0  0  0
    5.2348    9.4047   -0.0049 C   0  0  0  0  0  0  0  0  0  0  0  0
    5.1055   12.3005   -0.0090 Br  0  0  0  0  0  0  0  0  0  0  0  0
    6.6939    9.6092   -0.0133 C   0  0  0  0  0  0  0  0  0  0  0  0
    7.5178    8.0000   -0.0079 S   0  0  0  0  0  0  0  0  0  0  0  0
    9.2246    8.5906   -0.0201 C   0  0  0  0  0  0  0  0  0  0  0  0
   10.1750    7.3848   -0.0142 C   0  0  0  0  0  0  0  0  0  0  0  0
   11.5613    7.8567   -0.0158 N   0  0  0  0  0  0  0  0  0  0  0  0
   12.6091    6.9354   -0.0126 C   0  0  0  0  0  0  0  0  0  0  0  0
   12.3575    5.6881   -0.0194 N   0  0  0  0  0  0  0  0  0  0  0  0
   13.9330    7.3897   -0.0020 N   0  0  0  0  0  0  0  0  0  0  0  0
   14.2105    8.8332   -0.0024 C   0  0  0  0  0  0  0  0  0  0  0  0
   15.7328    9.0661    0.0110 C   0  0  0  0  0  0  0  0  0  0  0  0
   13.4057    4.7579   -0.0162 C   0  0  0  0  0  0  0  0  0  0  0  0
   14.2713    3.9883   -0.0136 N   0  0  0  0  0  0  0  0  0  0  0  0
   11.7581    8.8459   -0.0190 H   0  0  0  0  0  0  0  0  0  0  0  0
   14.6952    6.7284    0.0061 H   0  0  0  0  0  0  0  0  0  0  0  0
    3.0106    6.9279    0.0115 H   0  0  0  0  0  0  0  0  0  0  0  0
    1.4420    8.8463    0.0170 H   0  0  0  0  0  0  0  0  0  0  0  0
    2.3353   11.1612    0.0082 H   0  0  0  0  0  0  0  0  0  0  0  0
    6.9861   10.1696    0.8670 H   0  0  0  0  0  0  0  0  0  0  0  0
    6.9774   10.1592   -0.9029 H   0  0  0  0  0  0  0  0  0  0  0  0
    9.4043    9.1975    0.8588 H   0  0  0  0  0  0  0  0  0  0  0  0
    9.3967    9.1831   -0.9105 H   0  0  0  0  0  0  0  0  0  0  0  0
    9.9978    6.7811   -0.8959 H   0  0  0  0  0  0  0  0  0  0  0  0
    9.9972    6.7894    0.8728 H   0  0  0  0  0  0  0  0  0  0  0  0
   13.7849    9.2818   -0.8914 H   0  0  0  0  0  0  0  0  0  0  0  0
   13.7688    9.2854    0.8767 H   0  0  0  0  0  0  0  0  0  0  0  0
   15.9347   10.1302    0.0130 H   0  0  0  0  0  0  0  0  0  0  0  0
   16.1746    8.6165   -0.8695 H   0  0  0  0  0  0  0  0  0  0  0  0
   16.1591    8.6162    0.8988 H   0  0  0  0  0  0  0  0  0  0  0  0
  1  2  4  0  0  0  0
  2  3  4  0  0  0  0
  3  4  4  0  0  0  0
  4  5  4  0  0  0  0
  5  6  4  0  0  0  0
  6  1  4  0  0  0  0
  5  7  1  0  0  0  0
  6  8  1  0  0  0  0
  8  9  1  0  0  0  0
  9 10  1  0  0  0  0
 10 11  1  0  0  0  0
 11 12  1  0  0  0  0
 12 13  1  0  0  0  0
 13 14  2  0  0  0  0
 13 15  1  0  0  0  0
 15 16  1  0  0  0  0
 16 17  1  0  0  0  0
 18 19  3  0  0  0  0
 18 14  1  0  0  0  0
 12 20  1  0  0  0  0
 15 21  1  0  0  0  0
  2 22  1  0  0  0  0
  3 23  1  0  0  0  0
  4 24  1  0  0  0  0
  8 25  1  0  0  0  0
  8 26  1  0  0  0  0
 10 27  1  0  0  0  0
 10 28  1  0  0  0  0
 11 29  1  0  0  0  0
 11 30  1  0  0  0  0
 16 31  1  0  0  0  0
 16 32  1  0  0  0  0
 17 33  1  0  0  0  0
 17 34  1  0  0  0  0
 17 35  1  0  0  0  0
M  END
>  <Alias name>
N-(4-(3-Bromo-2-pyridyl)-3-thiabutyl)-N'-cyano-N''-ethylguanine

>  <logBB>   
-2.15

$$$$
Etoposide
  ChemBrain IXL

 74 80  0  0  0  0  0  0  0  0  1 V2000
    7.0675    8.5907   -0.6702 C   0  0  0  0  0  0  0  0  0  0  0  0
    7.4598    9.7937    0.3199 C   0  0  0  0  0  0  0  0  0  0  0  0
    8.2198    7.5485   -0.5407 C   0  0  0  0  0  0  0  0  0  0  0  0
    5.6360    7.9632   -0.3155 C   0  0  0  0  0  0  0  0  0  0  0  0
    8.7991    9.9036    0.8456 C   0  0  0  0  0  0  0  0  0  0  0  0
    6.5111   10.7957    0.7131 C   0  0  0  0  0  0  0  0  0  0  0  0
    9.4814    8.2553   -0.7732 C   0  0  0  0  0  0  0  0  0  0  0  0
    8.2689    6.4877   -1.4663 C   0  0  0  0  0  0  0  0  0  0  0  0
    4.4947    8.7926   -0.1804 C   0  0  0  0  0  0  0  0  0  0  0  0
    5.4459    6.5601   -0.1441 C   0  0  0  0  0  0  0  0  0  0  0  0
    9.8871    8.8449    0.4823 C   0  0  0  0  0  0  0  0  0  0  0  0
    9.1090   10.9968    1.7038 C   0  0  0  0  0  0  0  0  0  0  0  0
    6.8997   11.8743    1.5760 C   0  0  0  0  0  0  0  0  0  0  0  0
   10.4567    7.1767   -1.3848 C   0  0  0  0  0  0  0  0  0  0  0  0
    9.5739    6.1858   -1.9249 O   0  0  0  0  0  0  0  0  0  0  0  0
    7.2708    5.8807   -1.8345 O   0  0  0  0  0  0  0  0  0  0  0  0
    3.2242    8.2420    0.1305 C   0  0  0  0  0  0  0  0  0  0  0  0
    4.1648    6.0240    0.1815 C   0  0  0  0  0  0  0  0  0  0  0  0
   11.2371    9.4315    0.3176 O   0  0  0  0  0  0  0  0  0  0  0  0
    8.1194   11.9655    2.0381 C   0  0  0  0  0  0  0  0  0  0  0  0
    6.0776   12.9695    2.0513 O   0  0  0  0  0  0  0  0  0  0  0  0
    3.0652    6.8692    0.3052 C   0  0  0  0  0  0  0  0  0  0  0  0
    2.0462    9.1096    0.2749 O   0  0  0  0  0  0  0  0  0  0  0  0
    3.9649    4.5629    0.4041 O   0  0  0  0  0  0  0  0  0  0  0  0
   12.2701    8.4493   -0.1781 C   0  0  0  0  0  0  0  0  0  0  0  0
    8.2802   13.1308    2.8821 O   0  0  0  0  0  0  0  0  0  0  0  0
    6.9567   13.8352    2.9164 C   0  0  0  0  0  0  0  0  0  0  0  0
    1.7284    6.3111    0.6233 O   0  0  0  0  0  0  0  0  0  0  0  0
    2.3279   10.5369    0.3389 C   0  0  0  0  0  0  0  0  0  0  0  0
    4.8870    3.6559   -0.2985 C   0  0  0  0  0  0  0  0  0  0  0  0
   13.5897    9.1049   -0.3113 O   0  0  0  0  0  0  0  0  0  0  0  0
   12.3950    7.2710    0.8292 C   0  0  0  0  0  0  0  0  0  0  0  0
   14.7316    8.1731   -0.1975 C   0  0  0  0  0  0  0  0  0  0  0  0
   13.3083    6.1649    0.2334 C   0  0  0  0  0  0  0  0  0  0  0  0
   11.0657    6.7111    1.1020 O   0  0  0  0  0  0  0  0  0  0  0  0
   14.3068    6.8057   -0.7392 C   0  0  0  0  0  0  0  0  0  0  0  0
   15.9431    8.6918   -1.0131 C   0  0  0  0  0  0  0  0  0  0  0  0
   12.4865    5.1816   -0.4885 O   0  0  0  0  0  0  0  0  0  0  0  0
   15.4887    5.9555   -0.8902 O   0  0  0  0  0  0  0  0  0  0  0  0
   16.1394    7.8403   -2.2073 O   0  0  0  0  0  0  0  0  0  0  0  0
   16.4246    6.4237   -1.9145 C   0  0  0  0  0  0  0  0  0  0  0  0
   16.2489    5.5800   -3.1956 C   0  0  0  0  0  0  0  0  0  0  0  0
    1.6969    5.3325    0.7361 H   0  0  0  0  0  0  0  0  0  0  0  0
   11.0585    5.9406    1.7137 H   0  0  0  0  0  0  0  0  0  0  0  0
   11.8509    4.6809    0.0686 H   0  0  0  0  0  0  0  0  0  0  0  0
    7.0414    8.9639   -1.6878 H   0  0  0  0  0  0  0  0  0  0  0  0
    8.2154    7.1407    0.4604 H   0  0  0  0  0  0  0  0  0  0  0  0
    5.4880   10.7361    0.3536 H   0  0  0  0  0  0  0  0  0  0  0  0
    9.3184    9.0391   -1.5027 H   0  0  0  0  0  0  0  0  0  0  0  0
    4.5906    9.8607   -0.3162 H   0  0  0  0  0  0  0  0  0  0  0  0
    6.2847    5.8889   -0.2623 H   0  0  0  0  0  0  0  0  0  0  0  0
    9.9167    8.0762    1.2446 H   0  0  0  0  0  0  0  0  0  0  0  0
   10.1093   11.0895    2.1051 H   0  0  0  0  0  0  0  0  0  0  0  0
   11.0736    6.7389   -0.6159 H   0  0  0  0  0  0  0  0  0  0  0  0
   11.0645    7.6069   -2.1685 H   0  0  0  0  0  0  0  0  0  0  0  0
   11.9649    8.0602   -1.1463 H   0  0  0  0  0  0  0  0  0  0  0  0
    7.0456   14.8282    2.4962 H   0  0  0  0  0  0  0  0  0  0  0  0
    6.5750   13.8796    3.9286 H   0  0  0  0  0  0  0  0  0  0  0  0
    1.4081   11.0775    0.5265 H   0  0  0  0  0  0  0  0  0  0  0  0
    2.7519   10.8602   -0.6011 H   0  0  0  0  0  0  0  0  0  0  0  0
    3.0301   10.7295    1.1388 H   0  0  0  0  0  0  0  0  0  0  0  0
    5.8981    3.8547    0.0225 H   0  0  0  0  0  0  0  0  0  0  0  0
    4.8082    3.8105   -1.3677 H   0  0  0  0  0  0  0  0  0  0  0  0
    4.6290    2.6263   -0.0632 H   0  0  0  0  0  0  0  0  0  0  0  0
   12.8286    7.6343    1.7518 H   0  0  0  0  0  0  0  0  0  0  0  0
   15.0139    8.0756    0.8446 H   0  0  0  0  0  0  0  0  0  0  0  0
   13.8475    5.6693    1.0330 H   0  0  0  0  0  0  0  0  0  0  0  0
   13.8344    6.9343   -1.7036 H   0  0  0  0  0  0  0  0  0  0  0  0
   16.8343    8.6514   -0.3959 H   0  0  0  0  0  0  0  0  0  0  0  0
   15.7638    9.7126   -1.3201 H   0  0  0  0  0  0  0  0  0  0  0  0
   17.4406    6.3265   -1.5522 H   0  0  0  0  0  0  0  0  0  0  0  0
   16.9191    5.9445   -3.9644 H   0  0  0  0  0  0  0  0  0  0  0  0
   15.2256    5.6579   -3.5420 H   0  0  0  0  0  0  0  0  0  0  0  0
   16.4781    4.5435   -2.9787 H   0  0  0  0  0  0  0  0  0  0  0  0
  1  2  1  0  0  0  0
  1  3  1  0  0  0  0
  1  4  1  0  0  0  0
  2  5  4  0  0  0  0
  2  6  4  0  0  0  0
  3  7  1  0  0  0  0
  3  8  1  0  0  0  0
  4  9  4  0  0  0  0
  4 10  4  0  0  0  0
  5 11  1  0  0  0  0
  5 12  4  0  0  0  0
  6 13  4  0  0  0  0
  7 14  1  0  0  0  0
  7 11  1  0  0  0  0
  8 15  1  0  0  0  0
  8 16  2  0  0  0  0
  9 17  4  0  0  0  0
 10 18  4  0  0  0  0
 11 19  1  0  0  0  0
 12 20  4  0  0  0  0
 13 21  1  0  0  0  0
 13 20  4  0  0  0  0
 14 15  1  0  0  0  0
 17 22  4  0  0  0  0
 17 23  1  0  0  0  0
 18 24  1  0  0  0  0
 18 22  4  0  0  0  0
 19 25  1  0  0  0  0
 20 26  1  0  0  0  0
 21 27  1  0  0  0  0
 22 28  1  0  0  0  0
 23 29  1  0  0  0  0
 24 30  1  0  0  0  0
 25 31  1  0  0  0  0
 25 32  1  0  0  0  0
 26 27  1  0  0  0  0
 31 33  1  0  0  0  0
 32 34  1  0  0  0  0
 32 35  1  0  0  0  0
 33 36  1  0  0  0  0
 33 37  1  0  0  0  0
 34 38  1  0  0  0  0
 34 36  1  0  0  0  0
 36 39  1  0  0  0  0
 37 40  1  0  0  0  0
 39 41  1  0  0  0  0
 40 41  1  0  0  0  0
 41 42  1  0  0  0  0
 28 43  1  0  0  0  0
 35 44  1  0  0  0  0
 38 45  1  0  0  0  0
  1 46  1  0  0  0  0
  3 47  1  0  0  0  0
  6 48  1  0  0  0  0
  7 49  1  0  0  0  0
  9 50  1  0  0  0  0
 10 51  1  0  0  0  0
 11 52  1  0  0  0  0
 12 53  1  0  0  0  0
 14 54  1  0  0  0  0
 14 55  1  0  0  0  0
 25 56  1  0  0  0  0
 27 57  1  0  0  0  0
 27 58  1  0  0  0  0
 29 59  1  0  0  0  0
 29 60  1  0  0  0  0
 29 61  1  0  0  0  0
 30 62  1  0  0  0  0
 30 63  1  0  0  0  0
 30 64  1  0  0  0  0
 32 65  1  0  0  0  0
 33 66  1  0  0  0  0
 34 67  1  0  0  0  0
 36 68  1  0  0  0  0
 37 69  1  0  0  0  0
 37 70  1  0  0  0  0
 41 71  1  0  0  0  0
 42 72  1  0  0  0  0
 42 73  1  0  0  0  0
 42 74  1  0  0  0  0
M  END
>  <Alias name>
Etoposide

>  <logBB>   
-2

$$$$
Icotidine
  ChemBrain IXL

 53 55  0  0  0  0  0  0  0  0  1 V2000
   13.7379    6.0394    0.2655 C   0  0  0  0  0  0  0  0  0  0  0  0
   15.1398    5.6648    0.6063 C   0  0  0  0  0  0  0  0  0  0  0  0
   12.8042    5.0348   -0.2477 C   0  0  0  0  0  0  0  0  0  0  0  0
   13.3131    7.2841    0.4210 C   0  0  0  0  0  0  0  0  0  0  0  0
   15.9770    6.8911    0.7629 C   0  0  0  0  0  0  0  0  0  0  0  0
   11.5008    5.4094   -0.5475 N   0  0  0  0  0  0  0  0  0  0  0  0
   13.1673    3.8812   -0.4102 O   0  0  0  0  0  0  0  0  0  0  0  0
   12.0151    7.6139    0.0460 N   0  0  0  0  0  0  0  0  0  0  0  0
   17.0733    6.8751    1.6147 C   0  0  0  0  0  0  0  0  0  0  0  0
   15.6743    8.0608    0.0590 C   0  0  0  0  0  0  0  0  0  0  0  0
   11.1240    6.6157   -0.3763 C   0  0  0  0  0  0  0  0  0  0  0  0
   17.8493    8.0187    1.7471 C   0  0  0  0  0  0  0  0  0  0  0  0
   16.4433    9.1657    0.2047 N   0  0  0  0  0  0  0  0  0  0  0  0
    9.8189    6.9533   -0.6086 N   0  0  0  0  0  0  0  0  0  0  0  0
   17.5143    9.1647    1.0312 C   0  0  0  0  0  0  0  0  0  0  0  0
    9.4025    8.3088   -0.3611 C   0  0  0  0  0  0  0  0  0  0  0  0
   18.3374   10.3816    1.1802 C   0  0  0  0  0  0  0  0  0  0  0  0
    7.9521    8.4636   -0.7263 C   0  0  0  0  0  0  0  0  0  0  0  0
    7.5547    9.8946   -0.4738 C   0  0  0  0  0  0  0  0  0  0  0  0
    6.1063   10.0820   -0.8284 C   0  0  0  0  0  0  0  0  0  0  0  0
    5.7520   11.4627   -0.5763 C   0  0  0  0  0  0  0  0  0  0  0  0
    4.4623   11.8855   -0.8388 C   0  0  0  0  0  0  0  0  0  0  0  0
    6.6800   12.3143   -0.0913 N   0  0  0  0  0  0  0  0  0  0  0  0
    4.1228   13.2078   -0.5986 C   0  0  0  0  0  0  0  0  0  0  0  0
    3.4677   10.9313   -1.3680 O   0  0  0  0  0  0  0  0  0  0  0  0
    6.3736   13.6032    0.1512 C   0  0  0  0  0  0  0  0  0  0  0  0
    5.0867   14.0746   -0.0987 C   0  0  0  0  0  0  0  0  0  0  0  0
    2.1315   11.4870   -1.6277 C   0  0  0  0  0  0  0  0  0  0  0  0
   11.7117    8.5749    0.0800 H   0  0  0  0  0  0  0  0  0  0  0  0
    9.1617    6.2666   -0.9474 H   0  0  0  0  0  0  0  0  0  0  0  0
   15.5496    5.0491   -0.1846 H   0  0  0  0  0  0  0  0  0  0  0  0
   15.1458    5.1061    1.5351 H   0  0  0  0  0  0  0  0  0  0  0  0
   13.9698    8.0376    0.8359 H   0  0  0  0  0  0  0  0  0  0  0  0
   17.3209    5.9785    2.1711 H   0  0  0  0  0  0  0  0  0  0  0  0
   14.8207    8.0829   -0.6058 H   0  0  0  0  0  0  0  0  0  0  0  0
   18.7110    8.0186    2.4043 H   0  0  0  0  0  0  0  0  0  0  0  0
    9.9999    8.9845   -0.9610 H   0  0  0  0  0  0  0  0  0  0  0  0
    9.5379    8.5421    0.6879 H   0  0  0  0  0  0  0  0  0  0  0  0
   17.7016   11.2555    1.1323 H   0  0  0  0  0  0  0  0  0  0  0  0
   18.8467   10.3571    2.1366 H   0  0  0  0  0  0  0  0  0  0  0  0
   19.0688   10.4221    0.3831 H   0  0  0  0  0  0  0  0  0  0  0  0
    7.3491    7.8032   -0.1157 H   0  0  0  0  0  0  0  0  0  0  0  0
    7.8114    8.2241   -1.7730 H   0  0  0  0  0  0  0  0  0  0  0  0
    8.1630   10.5513   -1.0830 H   0  0  0  0  0  0  0  0  0  0  0  0
    7.7034   10.1316    0.5722 H   0  0  0  0  0  0  0  0  0  0  0  0
    5.4933    9.4299   -0.2178 H   0  0  0  0  0  0  0  0  0  0  0  0
    5.9537    9.8509   -1.8760 H   0  0  0  0  0  0  0  0  0  0  0  0
    3.1176   13.5605   -0.7985 H   0  0  0  0  0  0  0  0  0  0  0  0
    7.1279   14.2737    0.5406 H   0  0  0  0  0  0  0  0  0  0  0  0
    4.8383   15.1104    0.0952 H   0  0  0  0  0  0  0  0  0  0  0  0
    1.4842   10.7057   -2.0100 H   0  0  0  0  0  0  0  0  0  0  0  0
    2.2066   12.2823   -2.3582 H   0  0  0  0  0  0  0  0  0  0  0  0
    1.7181   11.8792   -0.7075 H   0  0  0  0  0  0  0  0  0  0  0  0
  1  2  1  0  0  0  0
  1  3  1  0  0  0  0
  1  4  2  0  0  0  0
  2  5  1  0  0  0  0
  3  6  1  0  0  0  0
  3  7  2  0  0  0  0
  4  8  1  0  0  0  0
  5  9  4  0  0  0  0
  5 10  4  0  0  0  0
  6 11  2  0  0  0  0
  8 11  1  0  0  0  0
  9 12  4  0  0  0  0
 10 13  4  0  0  0  0
 11 14  1  0  0  0  0
 12 15  4  0  0  0  0
 13 15  4  0  0  0  0
 14 16  1  0  0  0  0
 15 17  1  0  0  0  0
 16 18  1  0  0  0  0
 18 19  1  0  0  0  0
 19 20  1  0  0  0  0
 20 21  1  0  0  0  0
 21 22  4  0  0  0  0
 21 23  4  0  0  0  0
 22 24  4  0  0  0  0
 22 25  1  0  0  0  0
 23 26  4  0  0  0  0
 24 27  4  0  0  0  0
 25 28  1  0  0  0  0
 26 27  4  0  0  0  0
  8 29  1  0  0  0  0
 14 30  1  0  0  0  0
  2 31  1  0  0  0  0
  2 32  1  0  0  0  0
  4 33  1  0  0  0  0
  9 34  1  0  0  0  0
 10 35  1  0  0  0  0
 12 36  1  0  0  0  0
 16 37  1  0  0  0  0
 16 38  1  0  0  0  0
 17 39  1  0  0  0  0
 17 40  1  0  0  0  0
 17 41  1  0  0  0  0
 18 42  1  0  0  0  0
 18 43  1  0  0  0  0
 19 44  1  0  0  0  0
 19 45  1  0  0  0  0
 20 46  1  0  0  0  0
 20 47  1  0  0  0  0
 24 48  1  0  0  0  0
 26 49  1  0  0  0  0
 27 50  1  0  0  0  0
 28 51  1  0  0  0  0
 28 52  1  0  0  0  0
 28 53  1  0  0  0  0
M  END
>  <Alias name>
Icotidine

>  <logBB>   
-2

$$$$
Cefotetan
  ChemBrain IXL

 53 56  0  0  0  0  0  0  0  0  1 V2000
    9.5036   12.1137   -0.6023 C   0  0  0  0  0  0  0  0  0  0  0  0
    8.3901   11.4540    0.1775 C   0  0  0  0  0  0  0  0  0  0  0  0
    9.0793   11.3375   -1.5596 C   0  0  0  0  0  0  0  0  0  0  0  0
   11.0304   11.6416   -0.3949 N   0  0  0  0  0  0  0  0  0  0  0  0
    9.2054   13.5286   -1.1650 O   0  0  0  0  0  0  0  0  0  0  0  0
    8.2844   10.7883   -0.8714 N   0  0  0  0  0  0  0  0  0  0  0  0
    8.4044   10.4048    1.3894 S   0  0  0  0  0  0  0  0  0  0  0  0
    9.2924   11.3126   -2.7803 O   0  0  0  0  0  0  0  0  0  0  0  0
   11.3789   10.1879   -0.0956 C   0  0  0  0  0  0  0  0  0  0  0  0
   10.0471   14.6817   -0.9815 C   0  0  0  0  0  0  0  0  0  0  0  0
    7.7754    9.3664   -1.0751 C   0  0  0  0  0  0  0  0  0  0  0  0
    6.6577    9.6688    0.9185 C   0  0  0  0  0  0  0  0  0  0  0  0
   12.7957    9.6843    0.5092 C   0  0  0  0  0  0  0  0  0  0  0  0
   10.5236    9.3423   -0.3117 O   0  0  0  0  0  0  0  0  0  0  0  0
    6.8600    8.8759   -0.2540 C   0  0  0  0  0  0  0  0  0  0  0  0
    8.2486    8.4521   -2.1976 C   0  0  0  0  0  0  0  0  0  0  0  0
   13.2715    7.8549    0.0491 S   0  0  0  0  0  0  0  0  0  0  0  0
   14.3976   10.3661   -0.3162 S   0  0  0  0  0  0  0  0  0  0  0  0
    6.0446    7.5094   -0.5279 C   0  0  0  0  0  0  0  0  0  0  0  0
    7.5859    7.1332   -2.4196 O   0  0  0  0  0  0  0  0  0  0  0  0
    9.1761    8.7839   -2.9265 O   0  0  0  0  0  0  0  0  0  0  0  0
   14.7718    8.6025   -0.6441 C   0  0  0  0  0  0  0  0  0  0  0  0
    4.6376    7.3689    0.7974 S   0  0  0  0  0  0  0  0  0  0  0  0
   16.0643    7.9089   -1.3342 C   0  0  0  0  0  0  0  0  0  0  0  0
    3.7133    5.5398    0.4668 C   0  0  0  0  0  0  0  0  0  0  0  0
   17.2538    8.6255   -1.8429 C   0  0  0  0  0  0  0  0  0  0  0  0
   16.2867    6.4353   -1.5726 C   0  0  0  0  0  0  0  0  0  0  0  0
    2.7393    5.1242    1.2409 N   0  0  0  0  0  0  0  0  0  0  0  0
    3.8847    4.5836   -0.4374 N   0  0  0  0  0  0  0  0  0  0  0  0
   18.5237    7.9916   -1.7108 N   0  0  0  0  0  0  0  0  0  0  0  0
   17.1551    9.6947   -2.4150 O   0  0  0  0  0  0  0  0  0  0  0  0
   17.5812    6.0027   -2.2428 O   0  0  0  0  0  0  0  0  0  0  0  0
   15.4643    5.6003   -1.2442 O   0  0  0  0  0  0  0  0  0  0  0  0
    2.2815    3.8823    0.8220 N   0  0  0  0  0  0  0  0  0  0  0  0
    2.2465    5.9256    2.3913 C   0  0  0  0  0  0  0  0  0  0  0  0
    2.9616    3.5478   -0.1842 N   0  0  0  0  0  0  0  0  0  0  0  0
   11.7838   12.3030   -0.5644 H   0  0  0  0  0  0  0  0  0  0  0  0
    7.9867    6.5681   -3.1284 H   0  0  0  0  0  0  0  0  0  0  0  0
   18.5773    6.9868   -1.5476 H   0  0  0  0  0  0  0  0  0  0  0  0
   19.3743    8.5372   -1.7709 H   0  0  0  0  0  0  0  0  0  0  0  0
   17.7073    5.0309   -2.3694 H   0  0  0  0  0  0  0  0  0  0  0  0
    7.5384   12.1446    0.2416 H   0  0  0  0  0  0  0  0  0  0  0  0
    9.4133   15.5012   -0.6561 H   0  0  0  0  0  0  0  0  0  0  0  0
   10.5378   14.9641   -1.9363 H   0  0  0  0  0  0  0  0  0  0  0  0
   10.7806   14.4786   -0.2482 H   0  0  0  0  0  0  0  0  0  0  0  0
    5.9754   10.5101    0.6457 H   0  0  0  0  0  0  0  0  0  0  0  0
    6.2400    9.1047    1.6969 H   0  0  0  0  0  0  0  0  0  0  0  0
   12.8296    9.8114    1.5745 H   0  0  0  0  0  0  0  0  0  0  0  0
    6.7209    6.6683   -0.4445 H   0  0  0  0  0  0  0  0  0  0  0  0
    5.6114    7.5302   -1.5305 H   0  0  0  0  0  0  0  0  0  0  0  0
    1.3312    5.5288    2.7592 H   0  0  0  0  0  0  0  0  0  0  0  0
    2.9991    5.9200    3.1829 H   0  0  0  0  0  0  0  0  0  0  0  0
    2.0920    6.9628    2.0620 H   0  0  0  0  0  0  0  0  0  0  0  0
  1  2  1  0  0  0  0
  1  3  1  0  0  0  0
  1  4  1  0  0  0  0
  1  5  1  0  0  0  0
  2  6  1  0  0  0  0
  2  7  1  0  0  0  0
  3  8  2  0  0  0  0
  3  6  1  0  0  0  0
  4  9  1  0  0  0  0
  5 10  1  0  0  0  0
  6 11  1  0  0  0  0
  7 12  1  0  0  0  0
  9 13  1  0  0  0  0
  9 14  2  0  0  0  0
 11 15  2  0  0  0  0
 11 16  1  0  0  0  0
 12 15  1  0  0  0  0
 13 17  1  0  0  0  0
 13 18  1  0  0  0  0
 15 19  1  0  0  0  0
 16 20  1  0  0  0  0
 16 21  2  0  0  0  0
 17 22  1  0  0  0  0
 18 22  1  0  0  0  0
 19 23  1  0  0  0  0
 22 24  2  0  0  0  0
 23 25  1  0  0  0  0
 24 26  1  0  0  0  0
 24 27  1  0  0  0  0
 25 28  1  0  0  0  0
 25 29  2  0  0  0  0
 26 30  1  0  0  0  0
 26 31  2  0  0  0  0
 27 32  1  0  0  0  0
 27 33  2  0  0  0  0
 28 34  1  0  0  0  0
 28 35  1  0  0  0  0
 29 36  1  0  0  0  0
 34 36  2  0  0  0  0
  4 37  1  0  0  0  0
 20 38  1  0  0  0  0
 30 39  1  0  0  0  0
 30 40  1  0  0  0  0
 32 41  1  0  0  0  0
  2 42  1  0  0  0  0
 10 43  1  0  0  0  0
 10 44  1  0  0  0  0
 10 45  1  0  0  0  0
 12 46  1  0  0  0  0
 12 47  1  0  0  0  0
 13 48  1  0  0  0  0
 19 49  1  0  0  0  0
 19 50  1  0  0  0  0
 35 51  1  0  0  0  0
 35 52  1  0  0  0  0
 35 53  1  0  0  0  0
M  END
>  <Alias name>
Cefotetan

>  <logBB>   
-1.89

$$$$
Temelastine
  ChemBrain IXL

 52 54  0  0  0  0  0  0  0  0  1 V2000
    5.1042    6.8686    0.0630 C   0  0  0  0  0  0  0  0  0  0  0  0
    3.6764    7.2484   -0.1839 C   0  0  0  0  0  0  0  0  0  0  0  0
    5.4948    5.4667    0.2146 C   0  0  0  0  0  0  0  0  0  0  0  0
    6.0439    7.7885    0.1484 C   0  0  0  0  0  0  0  0  0  0  0  0
    3.4839    8.7266    0.0085 C   0  0  0  0  0  0  0  0  0  0  0  0
    6.8447    5.1443    0.2523 N   0  0  0  0  0  0  0  0  0  0  0  0
    4.6466    4.5947    0.3082 O   0  0  0  0  0  0  0  0  0  0  0  0
    7.3326    7.3936    0.4535 N   0  0  0  0  0  0  0  0  0  0  0  0
    2.4511    9.3830   -0.6517 C   0  0  0  0  0  0  0  0  0  0  0  0
    4.3288    9.4612    0.8493 C   0  0  0  0  0  0  0  0  0  0  0  0
    7.7107    6.0726    0.2301 C   0  0  0  0  0  0  0  0  0  0  0  0
    2.2726   10.7482   -0.4568 C   0  0  0  0  0  0  0  0  0  0  0  0
    4.1395   10.7932    1.0209 N   0  0  0  0  0  0  0  0  0  0  0  0
    9.0385    5.7794   -0.0192 N   0  0  0  0  0  0  0  0  0  0  0  0
    3.1360   11.4438    0.3865 C   0  0  0  0  0  0  0  0  0  0  0  0
    9.9987    6.8667   -0.1174 C   0  0  0  0  0  0  0  0  0  0  0  0
    2.9487   12.9006    0.5848 C   0  0  0  0  0  0  0  0  0  0  0  0
   11.4024    6.2953   -0.2242 C   0  0  0  0  0  0  0  0  0  0  0  0
   12.3958    7.4455   -0.2552 C   0  0  0  0  0  0  0  0  0  0  0  0
   13.8043    6.8910   -0.3605 C   0  0  0  0  0  0  0  0  0  0  0  0
   14.7469    8.0042   -0.3756 C   0  0  0  0  0  0  0  0  0  0  0  0
   16.1054    7.7430   -0.4822 C   0  0  0  0  0  0  0  0  0  0  0  0
   14.2908    9.2726   -0.2862 N   0  0  0  0  0  0  0  0  0  0  0  0
   17.0005    8.8004   -0.4970 C   0  0  0  0  0  0  0  0  0  0  0  0
   16.5922    6.3442   -0.5791 C   0  0  0  0  0  0  0  0  0  0  0  0
   15.1446   10.3168   -0.2989 C   0  0  0  0  0  0  0  0  0  0  0  0
   16.5171   10.0984   -0.4047 C   0  0  0  0  0  0  0  0  0  0  0  0
   17.7421   11.5884   -0.4232 Br  0  0  0  0  0  0  0  0  0  0  0  0
    7.9910    8.0546    0.8376 H   0  0  0  0  0  0  0  0  0  0  0  0
    9.3380    4.8224   -0.1305 H   0  0  0  0  0  0  0  0  0  0  0  0
    3.4067    6.9827   -1.1993 H   0  0  0  0  0  0  0  0  0  0  0  0
    3.0388    6.7119    0.5070 H   0  0  0  0  0  0  0  0  0  0  0  0
    5.8113    8.8332   -0.0189 H   0  0  0  0  0  0  0  0  0  0  0  0
    1.7901    8.8353   -1.3131 H   0  0  0  0  0  0  0  0  0  0  0  0
    5.1384    8.9629    1.3659 H   0  0  0  0  0  0  0  0  0  0  0  0
    1.4651   11.2686   -0.9590 H   0  0  0  0  0  0  0  0  0  0  0  0
    9.7830    7.4614   -0.9963 H   0  0  0  0  0  0  0  0  0  0  0  0
    9.9295    7.4899    0.7660 H   0  0  0  0  0  0  0  0  0  0  0  0
    1.8893   13.1245    0.6361 H   0  0  0  0  0  0  0  0  0  0  0  0
    3.4266   13.2045    1.5068 H   0  0  0  0  0  0  0  0  0  0  0  0
    3.3906   13.4378   -0.2457 H   0  0  0  0  0  0  0  0  0  0  0  0
   11.6042    5.6635    0.6320 H   0  0  0  0  0  0  0  0  0  0  0  0
   11.4903    5.7142   -1.1337 H   0  0  0  0  0  0  0  0  0  0  0  0
   12.1914    8.0769   -1.1108 H   0  0  0  0  0  0  0  0  0  0  0  0
   12.3038    8.0273    0.6536 H   0  0  0  0  0  0  0  0  0  0  0  0
   14.0086    6.2531    0.4908 H   0  0  0  0  0  0  0  0  0  0  0  0
   13.9025    6.3190   -1.2751 H   0  0  0  0  0  0  0  0  0  0  0  0
   18.0654    8.6154   -0.5798 H   0  0  0  0  0  0  0  0  0  0  0  0
   17.6752    6.3384   -0.5976 H   0  0  0  0  0  0  0  0  0  0  0  0
   16.2134    5.8919   -1.4878 H   0  0  0  0  0  0  0  0  0  0  0  0
   16.2430    5.7798    0.2773 H   0  0  0  0  0  0  0  0  0  0  0  0
   14.7638   11.3270   -0.2267 H   0  0  0  0  0  0  0  0  0  0  0  0
  1  2  1  0  0  0  0
  1  3  1  0  0  0  0
  1  4  2  0  0  0  0
  2  5  1  0  0  0  0
  3  6  1  0  0  0  0
  3  7  2  0  0  0  0
  4  8  1  0  0  0  0
  5  9  4  0  0  0  0
  5 10  4  0  0  0  0
  6 11  2  0  0  0  0
  8 11  1  0  0  0  0
  9 12  4  0  0  0  0
 10 13  4  0  0  0  0
 11 14  1  0  0  0  0
 12 15  4  0  0  0  0
 13 15  4  0  0  0  0
 14 16  1  0  0  0  0
 15 17  1  0  0  0  0
 16 18  1  0  0  0  0
 18 19  1  0  0  0  0
 19 20  1  0  0  0  0
 20 21  1  0  0  0  0
 21 22  4  0  0  0  0
 21 23  4  0  0  0  0
 22 24  4  0  0  0  0
 22 25  1  0  0  0  0
 23 26  4  0  0  0  0
 24 27  4  0  0  0  0
 26 27  4  0  0  0  0
 27 28  1  0  0  0  0
  8 29  1  0  0  0  0
 14 30  1  0  0  0  0
  2 31  1  0  0  0  0
  2 32  1  0  0  0  0
  4 33  1  0  0  0  0
  9 34  1  0  0  0  0
 10 35  1  0  0  0  0
 12 36  1  0  0  0  0
 16 37  1  0  0  0  0
 16 38  1  0  0  0  0
 17 39  1  0  0  0  0
 17 40  1  0  0  0  0
 17 41  1  0  0  0  0
 18 42  1  0  0  0  0
 18 43  1  0  0  0  0
 19 44  1  0  0  0  0
 19 45  1  0  0  0  0
 20 46  1  0  0  0  0
 20 47  1  0  0  0  0
 24 48  1  0  0  0  0
 25 49  1  0  0  0  0
 25 50  1  0  0  0  0
 25 51  1  0  0  0  0
 26 52  1  0  0  0  0
M  END
>  <Alias name>
Temelastine

>  <logBB>   
-1.88

$$$$
Benzodiazepine 35
  ChemBrain IXL

 43 46  0  0  0  0  0  0  0  0  1 V2000
    9.1556    7.3027    0.2725 C   0  0  0  0  0  0  0  0  0  0  0  0
   10.0531    6.6434    0.7803 N   0  0  0  0  0  0  0  0  0  0  0  0
    8.1295    6.7507    0.3894 C   0  0  0  0  0  0  0  0  0  0  0  0
   11.0335    9.5473    0.9116 C   0  0  0  0  0  0  0  0  0  0  0  0
   11.4970    7.0180    0.6890 C   0  0  0  0  0  0  0  0  0  0  0  0
    9.4973    5.5995    1.2746 C   0  0  0  0  0  0  0  0  0  0  0  0
    6.8485    7.2909   -0.1513 C   0  0  0  0  0  0  0  0  0  0  0  0
    8.3502    5.6829    1.0232 N   0  0  0  0  0  0  0  0  0  0  0  0
    9.6883    9.3868    0.6845 N   0  0  0  0  0  0  0  0  0  0  0  0
   11.4594   10.6359    1.2538 O   0  0  0  0  0  0  0  0  0  0  0  0
   11.9570    8.3975    0.7240 C   0  0  0  0  0  0  0  0  0  0  0  0
   12.4621    6.0134    0.5349 C   0  0  0  0  0  0  0  0  0  0  0  0
    5.7569    6.6986    0.0081 N   0  0  0  0  0  0  0  0  0  0  0  0
    6.6573    8.3289   -0.7974 N   0  0  0  0  0  0  0  0  0  0  0  0
    9.2933    8.4911   -0.3145 C   0  0  0  0  0  0  0  0  0  0  0  0
   13.3076    8.6984    0.5777 C   0  0  0  0  0  0  0  0  0  0  0  0
   13.8213    6.3448    0.4008 C   0  0  0  0  0  0  0  0  0  0  0  0
    4.8734    7.2885   -0.4974 C   0  0  0  0  0  0  0  0  0  0  0  0
    5.3870    8.4549   -1.0954 O   0  0  0  0  0  0  0  0  0  0  0  0
   14.2374    7.6799    0.4183 C   0  0  0  0  0  0  0  0  0  0  0  0
    3.4403    6.8132   -0.4730 C   0  0  0  0  0  0  0  0  0  0  0  0
    2.5923    7.7725    0.3778 C   0  0  0  0  0  0  0  0  0  0  0  0
    2.9191    6.7631   -1.8353 O   0  0  0  0  0  0  0  0  0  0  0  0
    8.6648   10.0576    1.5127 C   0  0  0  0  0  0  0  0  0  0  0  0
   13.8443   10.4042    0.5966 Cl  0  0  0  0  0  0  0  0  0  0  0  0
    3.3682    5.3820    0.1491 C   0  0  0  0  0  0  0  0  0  0  0  0
    4.2987    5.2953    1.2732 O   0  0  0  0  0  0  0  0  0  0  0  0
    3.3914    6.1402   -2.4328 H   0  0  0  0  0  0  0  0  0  0  0  0
    5.2361    5.4909    1.0445 H   0  0  0  0  0  0  0  0  0  0  0  0
    9.9927    4.7929    1.8279 H   0  0  0  0  0  0  0  0  0  0  0  0
   12.1598    4.9760    0.5166 H   0  0  0  0  0  0  0  0  0  0  0  0
   10.0480    8.4241   -1.0841 H   0  0  0  0  0  0  0  0  0  0  0  0
    8.3486    8.7933   -0.7438 H   0  0  0  0  0  0  0  0  0  0  0  0
   14.5555    5.5619    0.2820 H   0  0  0  0  0  0  0  0  0  0  0  0
   15.2854    7.9252    0.3074 H   0  0  0  0  0  0  0  0  0  0  0  0
    1.6012    7.3549    0.5130 H   0  0  0  0  0  0  0  0  0  0  0  0
    3.0614    7.9080    1.3463 H   0  0  0  0  0  0  0  0  0  0  0  0
    2.5177    8.7258   -0.1232 H   0  0  0  0  0  0  0  0  0  0  0  0
    7.8442    9.3676    1.7025 H   0  0  0  0  0  0  0  0  0  0  0  0
    9.1000   10.3652    2.4509 H   0  0  0  0  0  0  0  0  0  0  0  0
    8.2860   10.9261    0.9861 H   0  0  0  0  0  0  0  0  0  0  0  0
    3.6424    4.6469   -0.5966 H   0  0  0  0  0  0  0  0  0  0  0  0
    2.3536    5.1825    0.4957 H   0  0  0  0  0  0  0  0  0  0  0  0
  1  2  1  0  0  0  0
  1  3  2  0  0  0  0
  2  5  1  0  0  0  0
  2  6  1  0  0  0  0
  3  7  1  0  0  0  0
  3  8  1  0  0  0  0
  4  9  1  0  0  0  0
  4 10  2  0  0  0  0
  5 11  4  0  0  0  0
  5 12  4  0  0  0  0
  6  8  2  0  0  0  0
  7 13  1  0  0  0  0
  7 14  2  0  0  0  0
  9 15  1  0  0  0  0
 11 16  4  0  0  0  0
 12 17  4  0  0  0  0
 13 18  2  0  0  0  0
 14 19  1  0  0  0  0
 16 20  4  0  0  0  0
 17 20  4  0  0  0  0
 18 21  1  0  0  0  0
 18 19  1  0  0  0  0
 21 22  1  0  0  0  0
 21 23  1  0  0  0  0
  9 24  1  0  0  0  0
 15  1  1  0  0  0  0
  4 11  1  0  0  0  0
 16 25  1  0  0  0  0
 21 26  1  0  0  0  0
 26 27  1  0  0  0  0
 23 28  1  0  0  0  0
 27 29  1  0  0  0  0
  6 30  1  0  0  0  0
 12 31  1  0  0  0  0
 15 32  1  0  0  0  0
 15 33  1  0  0  0  0
 17 34  1  0  0  0  0
 20 35  1  0  0  0  0
 22 36  1  0  0  0  0
 22 37  1  0  0  0  0
 22 38  1  0  0  0  0
 24 39  1  0  0  0  0
 24 40  1  0  0  0  0
 24 41  1  0  0  0  0
 26 42  1  0  0  0  0
 26 43  1  0  0  0  0
M  END
>  <Alias name>
Benzodiazepine 35

>  <logBB>   
-1.82

$$$$
Chlorambucil
  ChemBrain IXL

 38 38  0  0  0  0  0  0  0  0  1 V2000
    7.0353    6.6550    1.0458 C   0  0  0  0  0  0  0  0  0  0  0  0
    6.1018    7.5468    1.5743 C   0  0  0  0  0  0  0  0  0  0  0  0
    6.3078    8.9217    1.4592 C   0  0  0  0  0  0  0  0  0  0  0  0
    7.4446    9.4048    0.8110 C   0  0  0  0  0  0  0  0  0  0  0  0
    8.3783    8.5131    0.2827 C   0  0  0  0  0  0  0  0  0  0  0  0
    8.1722    7.1382    0.3976 C   0  0  0  0  0  0  0  0  0  0  0  0
    9.6373    9.0468   -0.4278 C   0  0  0  0  0  0  0  0  0  0  0  0
   10.4008    7.8728   -1.0709 C   0  0  0  0  0  0  0  0  0  0  0  0
   11.6543    8.4077   -1.7900 C   0  0  0  0  0  0  0  0  0  0  0  0
   12.4288    7.2315   -2.4155 C   0  0  0  0  0  0  0  0  0  0  0  0
   12.3611    6.1212   -1.9145 O   0  0  0  0  0  0  0  0  0  0  0  0
   13.2493    7.4473   -3.6160 O   0  0  0  0  0  0  0  0  0  0  0  0
    4.9011    7.0377    2.2525 N   0  0  0  0  0  0  0  0  0  0  0  0
    3.9221    7.9774    2.8177 C   0  0  0  0  0  0  0  0  0  0  0  0
    4.6884    5.5889    2.3815 C   0  0  0  0  0  0  0  0  0  0  0  0
    2.6338    7.2168    3.1869 C   0  0  0  0  0  0  0  0  0  0  0  0
    1.4493    8.3500    3.8467 Cl  0  0  0  0  0  0  0  0  0  0  0  0
    5.8558    4.8369    1.7133 C   0  0  0  0  0  0  0  0  0  0  0  0
    5.5963    3.0954    1.8616 Cl  0  0  0  0  0  0  0  0  0  0  0  0
    6.8779    5.5906    1.1385 H   0  0  0  0  0  0  0  0  0  0  0  0
    5.5871    9.6121    1.8720 H   0  0  0  0  0  0  0  0  0  0  0  0
    7.6020   10.4693    0.7182 H   0  0  0  0  0  0  0  0  0  0  0  0
    8.8928    6.4478   -0.0154 H   0  0  0  0  0  0  0  0  0  0  0  0
   10.2746    9.5400    0.2912 H   0  0  0  0  0  0  0  0  0  0  0  0
    9.3472    9.7504   -1.1941 H   0  0  0  0  0  0  0  0  0  0  0  0
    9.7610    7.3752   -1.7847 H   0  0  0  0  0  0  0  0  0  0  0  0
   10.6970    7.1727   -0.3037 H   0  0  0  0  0  0  0  0  0  0  0  0
   12.2871    8.9178   -1.0789 H   0  0  0  0  0  0  0  0  0  0  0  0
   11.3572    9.0968   -2.5667 H   0  0  0  0  0  0  0  0  0  0  0  0
   13.2569    8.3395   -3.9421 H   0  0  0  0  0  0  0  0  0  0  0  0
    4.3348    8.4378    3.7033 H   0  0  0  0  0  0  0  0  0  0  0  0
    3.6932    8.7406    2.0887 H   0  0  0  0  0  0  0  0  0  0  0  0
    3.7615    5.3167    1.8987 H   0  0  0  0  0  0  0  0  0  0  0  0
    4.6410    5.3237    3.4273 H   0  0  0  0  0  0  0  0  0  0  0  0
    2.8604    6.4622    3.9256 H   0  0  0  0  0  0  0  0  0  0  0  0
    2.2282    6.7457    2.3038 H   0  0  0  0  0  0  0  0  0  0  0  0
    6.7821    5.1055    2.1991 H   0  0  0  0  0  0  0  0  0  0  0  0
    5.9061    5.1057    0.6684 H   0  0  0  0  0  0  0  0  0  0  0  0
  1  2  4  0  0  0  0
  2  3  4  0  0  0  0
  3  4  4  0  0  0  0
  4  5  4  0  0  0  0
  5  6  4  0  0  0  0
  6  1  4  0  0  0  0
  5  7  1  0  0  0  0
  7  8  1  0  0  0  0
  8  9  1  0  0  0  0
 10 11  2  0  0  0  0
 10 12  1  0  0  0  0
 10  9  1  0  0  0  0
  2 13  1  0  0  0  0
 13 14  1  0  0  0  0
 13 15  1  0  0  0  0
 14 16  1  0  0  0  0
 16 17  1  0  0  0  0
 15 18  1  0  0  0  0
 18 19  1  0  0  0  0
  1 20  1  0  0  0  0
  3 21  1  0  0  0  0
  4 22  1  0  0  0  0
  6 23  1  0  0  0  0
  7 24  1  0  0  0  0
  7 25  1  0  0  0  0
  8 26  1  0  0  0  0
  8 27  1  0  0  0  0
  9 28  1  0  0  0  0
  9 29  1  0  0  0  0
 12 30  1  0  0  0  0
 14 31  1  0  0  0  0
 14 32  1  0  0  0  0
 15 33  1  0  0  0  0
 15 34  1  0  0  0  0
 16 35  1  0  0  0  0
 16 36  1  0  0  0  0
 18 37  1  0  0  0  0
 18 38  1  0  0  0  0
M  END
>  <Alias name>
Chloroambucil

>  <logBB>   
-1.7

$$$$
Quercetin
  ChemBrain IXL

 32 34  0  0  0  0  0  0  0  0  1 V2000
    5.5479    8.3218   -0.3082 C   0  0  0  0  0  0  0  0  0  0  0  0
    5.8541    6.9756   -0.1003 C   0  0  0  0  0  0  0  0  0  0  0  0
    6.6282    9.3049   -0.4569 C   0  0  0  0  0  0  0  0  0  0  0  0
    4.2203    8.7401   -0.3757 C   0  0  0  0  0  0  0  0  0  0  0  0
    7.2681    6.5249   -0.0271 O   0  0  0  0  0  0  0  0  0  0  0  0
    4.8192    6.0473    0.0396 C   0  0  0  0  0  0  0  0  0  0  0  0
    8.0330    8.8634   -0.3878 C   0  0  0  0  0  0  0  0  0  0  0  0
    6.3621   10.4824   -0.6370 O   0  0  0  0  0  0  0  0  0  0  0  0
    3.1890    7.8124   -0.2357 C   0  0  0  0  0  0  0  0  0  0  0  0
    3.9098   10.1601   -0.5947 O   0  0  0  0  0  0  0  0  0  0  0  0
    8.3345    7.5660   -0.1875 C   0  0  0  0  0  0  0  0  0  0  0  0
    3.4879    6.4657   -0.0281 C   0  0  0  0  0  0  0  0  0  0  0  0
    9.1030    9.8550   -0.5398 O   0  0  0  0  0  0  0  0  0  0  0  0
    9.7452    7.1685   -0.1258 C   0  0  0  0  0  0  0  0  0  0  0  0
    2.4000    5.4868    0.1196 O   0  0  0  0  0  0  0  0  0  0  0  0
   10.0832    5.8765    0.2634 C   0  0  0  0  0  0  0  0  0  0  0  0
   10.7400    8.0864   -0.4567 C   0  0  0  0  0  0  0  0  0  0  0  0
   11.4218    5.4979    0.3224 C   0  0  0  0  0  0  0  0  0  0  0  0
   12.0796    7.7088   -0.3981 C   0  0  0  0  0  0  0  0  0  0  0  0
   12.4208    6.4140   -0.0084 C   0  0  0  0  0  0  0  0  0  0  0  0
   11.7795    4.1345    0.7329 O   0  0  0  0  0  0  0  0  0  0  0  0
   13.8324    6.0150    0.0537 O   0  0  0  0  0  0  0  0  0  0  0  0
    4.6936   10.7475   -0.6821 H   0  0  0  0  0  0  0  0  0  0  0  0
    8.7924   10.7794   -0.6813 H   0  0  0  0  0  0  0  0  0  0  0  0
    1.4926    5.8614    0.0594 H   0  0  0  0  0  0  0  0  0  0  0  0
   12.7433    3.9460    0.7503 H   0  0  0  0  0  0  0  0  0  0  0  0
   14.4733    6.7176   -0.1944 H   0  0  0  0  0  0  0  0  0  0  0  0
    5.0489    5.0021    0.2007 H   0  0  0  0  0  0  0  0  0  0  0  0
    2.1563    8.1373   -0.2882 H   0  0  0  0  0  0  0  0  0  0  0  0
    9.3058    5.1673    0.5199 H   0  0  0  0  0  0  0  0  0  0  0  0
   10.4717    9.0924   -0.7591 H   0  0  0  0  0  0  0  0  0  0  0  0
   12.8546    8.4202   -0.6550 H   0  0  0  0  0  0  0  0  0  0  0  0
  1  2  4  0  0  0  0
  1  3  1  0  0  0  0
  1  4  4  0  0  0  0
  2  5  1  0  0  0  0
  2  6  4  0  0  0  0
  3  7  1  0  0  0  0
  3  8  2  0  0  0  0
  4  9  4  0  0  0  0
  4 10  1  0  0  0  0
  5 11  1  0  0  0  0
  6 12  4  0  0  0  0
  7 13  1  0  0  0  0
  7 11  2  0  0  0  0
  9 12  4  0  0  0  0
 11 14  1  0  0  0  0
 12 15  1  0  0  0  0
 14 16  4  0  0  0  0
 14 17  4  0  0  0  0
 16 18  4  0  0  0  0
 17 19  4  0  0  0  0
 18 20  4  0  0  0  0
 18 21  1  0  0  0  0
 19 20  4  0  0  0  0
 20 22  1  0  0  0  0
 10 23  1  0  0  0  0
 13 24  1  0  0  0  0
 15 25  1  0  0  0  0
 21 26  1  0  0  0  0
 22 27  1  0  0  0  0
  6 28  1  0  0  0  0
  9 29  1  0  0  0  0
 16 30  1  0  0  0  0
 17 31  1  0  0  0  0
 19 32  1  0  0  0  0
M  END
>  <Alias name>
Flavonol

>  <logBB>   
-1.7

$$$$
Mannitol
  ChemBrain IXL

 26 25  0  0  0  0  0  0  0  0  1 V2000
    2.1282    3.5034    0.1310 C   0  0  0  0  0  0  0  0  0  0  0  0
    3.6011    3.5702    0.5868 C   0  0  0  0  0  0  0  0  0  0  0  0
    4.3446    4.6551   -0.2236 C   0  0  0  0  0  0  0  0  0  0  0  0
    5.8284    4.6993    0.2083 C   0  0  0  0  0  0  0  0  0  0  0  0
    6.5719    5.7843   -0.6020 C   0  0  0  0  0  0  0  0  0  0  0  0
    8.0448    5.8508   -0.1464 C   0  0  0  0  0  0  0  0  0  0  0  0
    8.6936    4.5519   -0.3830 O   0  0  0  0  0  0  0  0  0  0  0  0
    1.4793    4.8024    0.3670 O   0  0  0  0  0  0  0  0  0  0  0  0
    3.6551    3.9006    2.0187 O   0  0  0  0  0  0  0  0  0  0  0  0
    5.9132    5.0177    1.6415 O   0  0  0  0  0  0  0  0  0  0  0  0
    4.2598    4.3365   -1.6567 O   0  0  0  0  0  0  0  0  0  0  0  0
    6.5176    5.4542   -2.0339 O   0  0  0  0  0  0  0  0  0  0  0  0
    1.6118    2.7354    0.6932 H   0  0  0  0  0  0  0  0  0  0  0  0
    2.0876    3.2662   -0.9250 H   0  0  0  0  0  0  0  0  0  0  0  0
    4.0730    2.6098    0.4203 H   0  0  0  0  0  0  0  0  0  0  0  0
    3.8872    5.6192   -0.0410 H   0  0  0  0  0  0  0  0  0  0  0  0
    6.2858    3.7352    0.0256 H   0  0  0  0  0  0  0  0  0  0  0  0
    6.1001    6.7447   -0.4351 H   0  0  0  0  0  0  0  0  0  0  0  0
    8.5612    6.6190   -0.7084 H   0  0  0  0  0  0  0  0  0  0  0  0
    8.0857    6.0877    0.9097 H   0  0  0  0  0  0  0  0  0  0  0  0
    8.2958    3.7939    0.0995 H   0  0  0  0  0  0  0  0  0  0  0  0
    1.8772    5.5602   -0.1157 H   0  0  0  0  0  0  0  0  0  0  0  0
    3.2472    4.7612    2.2623 H   0  0  0  0  0  0  0  0  0  0  0  0
    5.5199    5.8809    1.8993 H   0  0  0  0  0  0  0  0  0  0  0  0
    4.6531    3.4732   -1.9145 H   0  0  0  0  0  0  0  0  0  0  0  0
    6.9254    4.5936   -2.2778 H   0  0  0  0  0  0  0  0  0  0  0  0
  1  2  1  0  0  0  0
  2  3  1  0  0  0  0
  3  4  1  0  0  0  0
  4  5  1  0  0  0  0
  5  6  1  0  0  0  0
  6  7  1  0  0  0  0
  1  8  1  0  0  0  0
  2  9  1  0  0  0  0
  4 10  1  0  0  0  0
  3 11  1  0  0  0  0
  5 12  1  0  0  0  0
  1 13  1  0  0  0  0
  1 14  1  0  0  0  0
  2 15  1  0  0  0  0
  3 16  1  0  0  0  0
  4 17  1  0  0  0  0
  5 18  1  0  0  0  0
  6 19  1  0  0  0  0
  6 20  1  0  0  0  0
  7 21  1  0  0  0  0
  8 22  1  0  0  0  0
  9 23  1  0  0  0  0
 10 24  1  0  0  0  0
 11 25  1  0  0  0  0
 12 26  1  0  0  0  0
M  END
>  <Alias name>
Sorbitol

>  <logBB>   
-1.6

$$$$
4-(3-Acetylaminophenyl)-2-guanylthiazole
  ChemBrain IXL

 32 33  0  0  0  0  0  0  0  0  1 V2000
    6.2568    8.4988    0.0000 N   0  0  0  0  0  0  0  0  0  0  0  0
    5.6917    9.5769    0.0015 C   0  0  0  0  0  0  0  0  0  0  0  0
    7.6249    8.5883   -0.0011 C   0  0  0  0  0  0  0  0  0  0  0  0
    8.0606    9.7913   -0.0007 C   0  0  0  0  0  0  0  0  0  0  0  0
    6.8090   10.8667    0.0014 S   0  0  0  0  0  0  0  0  0  0  0  0
    4.2650    9.7368    0.0026 N   0  0  0  0  0  0  0  0  0  0  0  0
    3.4900    8.7065    0.0001 C   0  0  0  0  0  0  0  0  0  0  0  0
    2.0931    8.8694    0.0008 N   0  0  0  0  0  0  0  0  0  0  0  0
    4.0314    7.4089   -0.0039 N   0  0  0  0  0  0  0  0  0  0  0  0
   10.1908    5.1536    0.0048 C   0  0  0  0  0  0  0  0  0  0  0  0
    8.8028    5.0092    0.0031 C   0  0  0  0  0  0  0  0  0  0  0  0
    7.9793    6.1363    0.0001 C   0  0  0  0  0  0  0  0  0  0  0  0
    8.5327    7.4065   -0.0014 C   0  0  0  0  0  0  0  0  0  0  0  0
    9.9339    7.5584   -0.0017 C   0  0  0  0  0  0  0  0  0  0  0  0
   10.7579    6.4286    0.0017 C   0  0  0  0  0  0  0  0  0  0  0  0
   12.1531    6.5753    0.0030 N   0  0  0  0  0  0  0  0  0  0  0  0
   14.1921    8.0283    0.0012 C   0  0  0  0  0  0  0  0  0  0  0  0
   12.7196    7.8591   -0.0038 C   0  0  0  0  0  0  0  0  0  0  0  0
   11.9980    8.8399   -0.0138 O   0  0  0  0  0  0  0  0  0  0  0  0
    1.4869    8.0575    0.0002 H   0  0  0  0  0  0  0  0  0  0  0  0
    1.6941    9.7936    0.0002 H   0  0  0  0  0  0  0  0  0  0  0  0
    5.0455    7.2843   -0.0050 H   0  0  0  0  0  0  0  0  0  0  0  0
    3.4094    6.5954   -0.0051 H   0  0  0  0  0  0  0  0  0  0  0  0
   12.7487    5.7564    0.0097 H   0  0  0  0  0  0  0  0  0  0  0  0
    9.1389   10.0817   -0.0013 H   0  0  0  0  0  0  0  0  0  0  0  0
   10.8277    4.2749    0.0082 H   0  0  0  0  0  0  0  0  0  0  0  0
    8.3635    4.0211    0.0049 H   0  0  0  0  0  0  0  0  0  0  0  0
    6.9072    6.0249   -0.0008 H   0  0  0  0  0  0  0  0  0  0  0  0
   10.3823    8.5498   -0.0041 H   0  0  0  0  0  0  0  0  0  0  0  0
   14.4304    9.0770    0.0024 H   0  0  0  0  0  0  0  0  0  0  0  0
   14.6144    7.5645   -0.8863 H   0  0  0  0  0  0  0  0  0  0  0  0
   14.6085    7.5639    0.8912 H   0  0  0  0  0  0  0  0  0  0  0  0
  1  2  2  0  0  0  0
  1  3  1  0  0  0  0
  3  4  2  0  0  0  0
  4  5  1  0  0  0  0
  5  2  1  0  0  0  0
  2  6  1  0  0  0  0
  6  7  2  0  0  0  0
  7  8  1  0  0  0  0
  7  9  1  0  0  0  0
 10 11  4  0  0  0  0
 11 12  4  0  0  0  0
 12 13  4  0  0  0  0
 13 14  4  0  0  0  0
 14 15  4  0  0  0  0
 15 10  4  0  0  0  0
 13  3  1  0  0  0  0
 15 16  1  0  0  0  0
 17 18  1  0  0  0  0
 18 19  2  0  0  0  0
 18 16  1  0  0  0  0
  8 20  1  0  0  0  0
  8 21  1  0  0  0  0
  9 22  1  0  0  0  0
  9 23  1  0  0  0  0
 16 24  1  0  0  0  0
  4 25  1  0  0  0  0
 10 26  1  0  0  0  0
 11 27  1  0  0  0  0
 12 28  1  0  0  0  0
 14 29  1  0  0  0  0
 17 30  1  0  0  0  0
 17 31  1  0  0  0  0
 17 32  1  0  0  0  0
M  END
>  <Alias name>
4-(3-Acetylaminophenyl)-2-guanylthiazole

>  <logBB>   
-1.57

$$$$
4-(-3-(N'-Cyano-N''-methylguanylphenyl)-2-guanylthiazole
  ChemBrain IXL

 36 37  0  0  0  0  0  0  0  0  1 V2000
    6.2174    9.0865    0.3536 N   0  0  0  0  0  0  0  0  0  0  0  0
    5.6590   10.1809    0.3566 C   0  0  0  0  0  0  0  0  0  0  0  0
    7.5732    9.1667    0.5024 C   0  0  0  0  0  0  0  0  0  0  0  0
    7.9756   10.3467    0.6123 C   0  0  0  0  0  0  0  0  0  0  0  0
    6.7420   11.4120    0.5419 S   0  0  0  0  0  0  0  0  0  0  0  0
    4.2718   10.4168    0.2225 N   0  0  0  0  0  0  0  0  0  0  0  0
    3.4740    9.4563    0.0809 C   0  0  0  0  0  0  0  0  0  0  0  0
    2.0919    9.6969   -0.0522 N   0  0  0  0  0  0  0  0  0  0  0  0
    3.9783    8.1617    0.0585 N   0  0  0  0  0  0  0  0  0  0  0  0
   10.3179    5.8527    0.6055 C   0  0  0  0  0  0  0  0  0  0  0  0
    8.9413    5.6323    0.4478 C   0  0  0  0  0  0  0  0  0  0  0  0
    8.0502    6.7086    0.4141 C   0  0  0  0  0  0  0  0  0  0  0  0
    8.5285    8.0111    0.5384 C   0  0  0  0  0  0  0  0  0  0  0  0
    9.9144    8.2376    0.6981 C   0  0  0  0  0  0  0  0  0  0  0  0
   10.8220    7.1536    0.7319 C   0  0  0  0  0  0  0  0  0  0  0  0
   12.2523    7.3508    0.8981 N   0  0  0  0  0  0  0  0  0  0  0  0
   12.9084    8.6208    0.6443 C   0  0  0  0  0  0  0  0  0  0  0  0
   14.0386    8.9823    1.3843 N   0  0  0  0  0  0  0  0  0  0  0  0
   12.4912    9.4400   -0.2503 N   0  0  0  0  0  0  0  0  0  0  0  0
   14.5648    8.0826    2.4070 C   0  0  0  0  0  0  0  0  0  0  0  0
   11.3723    9.1538   -1.0366 C   0  0  0  0  0  0  0  0  0  0  0  0
   10.4459    8.9228   -1.6912 N   0  0  0  0  0  0  0  0  0  0  0  0
    1.7392   10.6449   -0.0318 H   0  0  0  0  0  0  0  0  0  0  0  0
    1.4511    8.9242   -0.1682 H   0  0  0  0  0  0  0  0  0  0  0  0
    4.9873    8.0135    0.1593 H   0  0  0  0  0  0  0  0  0  0  0  0
    3.3478    7.3731   -0.0572 H   0  0  0  0  0  0  0  0  0  0  0  0
   12.8104    6.5762    1.2123 H   0  0  0  0  0  0  0  0  0  0  0  0
   14.4946    9.8677    1.2077 H   0  0  0  0  0  0  0  0  0  0  0  0
    9.0112   10.6298    0.7386 H   0  0  0  0  0  0  0  0  0  0  0  0
   10.9944    5.0123    0.6298 H   0  0  0  0  0  0  0  0  0  0  0  0
    8.5647    4.6226    0.3514 H   0  0  0  0  0  0  0  0  0  0  0  0
    6.9862    6.5316    0.2920 H   0  0  0  0  0  0  0  0  0  0  0  0
   10.2822    9.2526    0.7957 H   0  0  0  0  0  0  0  0  0  0  0  0
   15.4482    8.5220    2.8527 H   0  0  0  0  0  0  0  0  0  0  0  0
   14.8217    7.1347    1.9537 H   0  0  0  0  0  0  0  0  0  0  0  0
   13.8138    7.9275    3.1698 H   0  0  0  0  0  0  0  0  0  0  0  0
  1  2  2  0  0  0  0
  1  3  1  0  0  0  0
  3  4  2  0  0  0  0
  4  5  1  0  0  0  0
  5  2  1  0  0  0  0
  2  6  1  0  0  0  0
  6  7  2  0  0  0  0
  7  8  1  0  0  0  0
  7  9  1  0  0  0  0
 10 11  4  0  0  0  0
 11 12  4  0  0  0  0
 12 13  4  0  0  0  0
 13 14  4  0  0  0  0
 14 15  4  0  0  0  0
 15 10  4  0  0  0  0
 13  3  1  0  0  0  0
 15 16  1  0  0  0  0
 16 17  1  0  0  0  0
 17 18  1  0  0  0  0
 17 19  2  0  0  0  0
 18 20  1  0  0  0  0
 21 22  3  0  0  0  0
 21 19  1  0  0  0  0
  8 23  1  0  0  0  0
  8 24  1  0  0  0  0
  9 25  1  0  0  0  0
  9 26  1  0  0  0  0
 16 27  1  0  0  0  0
 18 28  1  0  0  0  0
  4 29  1  0  0  0  0
 10 30  1  0  0  0  0
 11 31  1  0  0  0  0
 12 32  1  0  0  0  0
 14 33  1  0  0  0  0
 20 34  1  0  0  0  0
 20 35  1  0  0  0  0
 20 36  1  0  0  0  0
M  END
>  <Alias name>
4-(-3-(N'-Cyano-N''-methylguanylphenyl)-2-guanylthiazole

>  <logBB>   
-1.54

$$$$
Methotrexate
  ChemBrain IXL

 55 57  0  0  0  0  0  0  0  0  1 V2000
    2.8952   10.3929   -1.0393 C   0  0  0  0  0  0  0  0  0  0  0  0
    2.5885   11.4491   -2.1191 C   0  0  0  0  0  0  0  0  0  0  0  0
    1.4430   11.6098   -2.5069 O   0  0  0  0  0  0  0  0  0  0  0  0
    3.6756   12.2625   -2.6819 O   0  0  0  0  0  0  0  0  0  0  0  0
    4.3961   10.4367   -0.6861 C   0  0  0  0  0  0  0  0  0  0  0  0
    4.6985    9.3804    0.3953 C   0  0  0  0  0  0  0  0  0  0  0  0
    4.3292    7.9819   -0.1371 C   0  0  0  0  0  0  0  0  0  0  0  0
    3.2174    7.7779   -0.5962 O   0  0  0  0  0  0  0  0  0  0  0  0
    5.3168    6.8939   -0.0924 O   0  0  0  0  0  0  0  0  0  0  0  0
   11.1162   10.6078    1.2351 C   0  0  0  0  0  0  0  0  0  0  0  0
   10.5695   11.6024    0.4230 C   0  0  0  0  0  0  0  0  0  0  0  0
    9.2133   11.5687    0.0944 C   0  0  0  0  0  0  0  0  0  0  0  0
    8.4029   10.5408    0.5780 C   0  0  0  0  0  0  0  0  0  0  0  0
    8.9493    9.5469    1.3907 C   0  0  0  0  0  0  0  0  0  0  0  0
   10.3052    9.5807    1.7193 C   0  0  0  0  0  0  0  0  0  0  0  0
    6.9819   10.5048    0.2333 C   0  0  0  0  0  0  0  0  0  0  0  0
    6.5022   11.3796   -0.4691 O   0  0  0  0  0  0  0  0  0  0  0  0
    6.1313    9.4134    0.7331 N   0  0  0  0  0  0  0  0  0  0  0  0
   12.5476   10.6405    1.5803 N   0  0  0  0  0  0  0  0  0  0  0  0
   13.4035   11.7262    1.0737 C   0  0  0  0  0  0  0  0  0  0  0  0
   13.1140    9.6087    2.4612 C   0  0  0  0  0  0  0  0  0  0  0  0
   14.8181   11.1772    0.7806 C   0  0  0  0  0  0  0  0  0  0  0  0
   14.9919    9.8334    0.4449 C   0  0  0  0  0  0  0  0  0  0  0  0
   16.2260    9.3571    0.1877 N   0  0  0  0  0  0  0  0  0  0  0  0
   17.2908   10.1786    0.2545 C   0  0  0  0  0  0  0  0  0  0  0  0
   17.1172   11.5146    0.5878 C   0  0  0  0  0  0  0  0  0  0  0  0
   15.8859   11.9957    0.8457 N   0  0  0  0  0  0  0  0  0  0  0  0
   18.2284   12.3459    0.6513 C   0  0  0  0  0  0  0  0  0  0  0  0
   18.5285    9.7132   -0.0004 N   0  0  0  0  0  0  0  0  0  0  0  0
   19.4493   11.8426    0.3895 N   0  0  0  0  0  0  0  0  0  0  0  0
   19.5986   10.5380    0.0664 C   0  0  0  0  0  0  0  0  0  0  0  0
   20.9408   10.0104   -0.2155 N   0  0  0  0  0  0  0  0  0  0  0  0
   18.0709   13.7652    1.0022 N   0  0  0  0  0  0  0  0  0  0  0  0
    2.6420    9.4119   -1.4135 H   0  0  0  0  0  0  0  0  0  0  0  0
    2.3112   10.6024   -0.1552 H   0  0  0  0  0  0  0  0  0  0  0  0
    3.4065   12.8908   -3.3418 H   0  0  0  0  0  0  0  0  0  0  0  0
    4.6497   11.4177   -0.3126 H   0  0  0  0  0  0  0  0  0  0  0  0
    4.9802   10.2254   -1.5696 H   0  0  0  0  0  0  0  0  0  0  0  0
    4.1156    9.5939    1.2792 H   0  0  0  0  0  0  0  0  0  0  0  0
    6.1586    7.1308    0.2786 H   0  0  0  0  0  0  0  0  0  0  0  0
   11.1960   12.3983    0.0484 H   0  0  0  0  0  0  0  0  0  0  0  0
    8.7910   12.3384   -0.5346 H   0  0  0  0  0  0  0  0  0  0  0  0
    8.3226    8.7511    1.7654 H   0  0  0  0  0  0  0  0  0  0  0  0
   10.7272    8.8111    2.3487 H   0  0  0  0  0  0  0  0  0  0  0  0
    6.5558    8.6420    1.3584 H   0  0  0  0  0  0  0  0  0  0  0  0
   12.9773   12.1258    0.1654 H   0  0  0  0  0  0  0  0  0  0  0  0
   13.4681   12.5092    1.8152 H   0  0  0  0  0  0  0  0  0  0  0  0
   14.1323    9.8675    2.7106 H   0  0  0  0  0  0  0  0  0  0  0  0
   13.0986    8.6552    1.9546 H   0  0  0  0  0  0  0  0  0  0  0  0
   12.5268    9.5453    3.3657 H   0  0  0  0  0  0  0  0  0  0  0  0
   14.1370    9.1754    0.3912 H   0  0  0  0  0  0  0  0  0  0  0  0
   21.7994   10.6636   -0.1648 H   0  0  0  0  0  0  0  0  0  0  0  0
   21.0684    8.9700   -0.4747 H   0  0  0  0  0  0  0  0  0  0  0  0
   17.0891   14.1641    1.2117 H   0  0  0  0  0  0  0  0  0  0  0  0
   18.9367   14.4089    1.0504 H   0  0  0  0  0  0  0  0  0  0  0  0
  1  2  1  0  0  0  0
  2  3  2  0  0  0  0
  2  4  1  0  0  0  0
  1  5  1  0  0  0  0
  5  6  1  0  0  0  0
  7  8  2  0  0  0  0
  7  9  1  0  0  0  0
  7  6  1  0  0  0  0
 10 11  4  0  0  0  0
 11 12  4  0  0  0  0
 12 13  4  0  0  0  0
 13 14  4  0  0  0  0
 14 15  4  0  0  0  0
 15 10  4  0  0  0  0
 16 17  2  0  0  0  0
 16 18  1  0  0  0  0
 16 13  1  0  0  0  0
 18  6  1  0  0  0  0
 10 19  1  0  0  0  0
 19 20  1  0  0  0  0
 19 21  1  0  0  0  0
 22 23  4  0  0  0  0
 23 24  4  0  0  0  0
 24 25  4  0  0  0  0
 25 26  4  0  0  0  0
 26 27  4  0  0  0  0
 27 22  4  0  0  0  0
 26 28  4  0  0  0  0
 25 29  4  0  0  0  0
 28 30  4  0  0  0  0
 30 31  4  0  0  0  0
 31 29  4  0  0  0  0
 22 20  1  0  0  0  0
 31 32  1  0  0  0  0
 28 33  1  0  0  0  0
  1 34  1  0  0  0  0
  1 35  1  0  0  0  0
  4 36  1  0  0  0  0
  5 37  1  0  0  0  0
  5 38  1  0  0  0  0
  6 39  1  0  0  0  0
  9 40  1  0  0  0  0
 11 41  1  0  0  0  0
 12 42  1  0  0  0  0
 14 43  1  0  0  0  0
 15 44  1  0  0  0  0
 18 45  1  0  0  0  0
 20 46  1  0  0  0  0
 20 47  1  0  0  0  0
 21 48  1  0  0  0  0
 21 49  1  0  0  0  0
 21 50  1  0  0  0  0
 23 51  1  0  0  0  0
 32 52  1  0  0  0  0
 32 53  1  0  0  0  0
 33 54  1  0  0  0  0
 33 55  1  0  0  0  0
M  END
>  <Alias name>
D(-)-Amethopterin

>  <logBB>   
-1.52

$$$$
Cimetidine
  ChemBrain IXL

 33 33  0  0  0  0  0  0  0  0  1 V2000
    4.8401    4.2847    1.0712 C   0  0  0  0  0  0  0  0  0  0  0  0
    3.4159    3.8484    1.1292 N   0  0  0  0  0  0  0  0  0  0  0  0
    2.3683    4.6820    1.8688 C   0  0  0  0  0  0  0  0  0  0  0  0
    2.2646    6.2045    1.8177 N   0  0  0  0  0  0  0  0  0  0  0  0
    1.4710    4.0585    2.5104 N   0  0  0  0  0  0  0  0  0  0  0  0
    3.1249    7.0041    0.9355 C   0  0  0  0  0  0  0  0  0  0  0  0
    4.3795    6.2461    0.6736 C   0  0  0  0  0  0  0  0  0  0  0  0
    5.4685    7.1879   -0.3777 S   0  0  0  0  0  0  0  0  0  0  0  0
    6.9085    6.2179   -0.7617 C   0  0  0  0  0  0  0  0  0  0  0  0
    8.0495    8.5358   -1.4210 N   0  0  0  0  0  0  0  0  0  0  0  0
    9.0759    8.9334   -2.0495 C   0  0  0  0  0  0  0  0  0  0  0  0
    8.0210    7.0990   -1.3425 C   0  0  0  0  0  0  0  0  0  0  0  0
    9.1031    6.6512   -1.9619 C   0  0  0  0  0  0  0  0  0  0  0  0
    9.7785    7.7769   -2.4203 N   0  0  0  0  0  0  0  0  0  0  0  0
    9.5642    5.1671   -2.0618 C   0  0  0  0  0  0  0  0  0  0  0  0
    1.4897    2.5928    2.5598 C   0  0  0  0  0  0  0  0  0  0  0  0
    1.5043    1.4365    2.5993 N   0  0  0  0  0  0  0  0  0  0  0  0
    5.0480    4.9802    1.8607 H   0  0  0  0  0  0  0  0  0  0  0  0
    5.0357    4.7484    0.1157 H   0  0  0  0  0  0  0  0  0  0  0  0
    5.4875    3.4099    1.1810 H   0  0  0  0  0  0  0  0  0  0  0  0
    3.1837    2.8137    0.8969 H   0  0  0  0  0  0  0  0  0  0  0  0
    1.5071    6.7019    2.4062 H   0  0  0  0  0  0  0  0  0  0  0  0
    3.3658    7.9466    1.4216 H   0  0  0  0  0  0  0  0  0  0  0  0
    2.6127    7.2013    0.0045 H   0  0  0  0  0  0  0  0  0  0  0  0
    4.1352    5.3187    0.1919 H   0  0  0  0  0  0  0  0  0  0  0  0
    4.8728    6.0472    1.6085 H   0  0  0  0  0  0  0  0  0  0  0  0
    6.6418    5.4557   -1.4784 H   0  0  0  0  0  0  0  0  0  0  0  0
    7.2640    5.7464    0.1426 H   0  0  0  0  0  0  0  0  0  0  0  0
    9.3998    9.9543   -2.1793 H   0  0  0  0  0  0  0  0  0  0  0  0
   10.8541    7.7829   -2.4806 H   0  0  0  0  0  0  0  0  0  0  0  0
   10.5077    5.1145   -2.5821 H   0  0  0  0  0  0  0  0  0  0  0  0
    9.6769    4.7539   -1.0675 H   0  0  0  0  0  0  0  0  0  0  0  0
    8.8223    4.5962   -2.6045 H   0  0  0  0  0  0  0  0  0  0  0  0
  1  2  1  0  0  0  0
  2  3  1  0  0  0  0
  3  4  1  0  0  0  0
  3  5  2  0  0  0  0
  4  6  1  0  0  0  0
  6  7  1  0  0  0  0
  7  8  1  0  0  0  0
  8  9  1  0  0  0  0
 10 11  2  0  0  0  0
 10 12  1  0  0  0  0
 12 13  2  0  0  0  0
 13 14  1  0  0  0  0
 14 11  1  0  0  0  0
 12  9  1  0  0  0  0
 13 15  1  0  0  0  0
 16 17  3  0  0  0  0
 16  5  1  0  0  0  0
  1 18  1  0  0  0  0
  1 19  1  0  0  0  0
  1 20  1  0  0  0  0
  2 21  1  0  0  0  0
  4 22  1  0  0  0  0
  6 23  1  0  0  0  0
  6 24  1  0  0  0  0
  7 25  1  0  0  0  0
  7 26  1  0  0  0  0
  9 27  1  0  0  0  0
  9 28  1  0  0  0  0
 11 29  1  0  0  0  0
 14 30  1  0  0  0  0
 15 31  1  0  0  0  0
 15 32  1  0  0  0  0
 15 33  1  0  0  0  0
M  END
>  <Alias name>
Cimetidine

>  <logBB>   
-1.42

$$$$
2-(2-Aminoethyl)imidazo(1,2-a)pyridine
  ChemBrain IXL

 23 24  0  0  0  0  0  0  0  0  1 V2000
    2.8327    4.6537   -0.5261 C   0  0  0  0  0  0  0  0  0  0  0  0
    2.5332    6.1216   -0.6426 C   0  0  0  0  0  0  0  0  0  0  0  0
    3.5268    6.9970   -0.5991 C   0  0  0  0  0  0  0  0  0  0  0  0
    4.8277    6.5290   -0.4456 N   0  0  0  0  0  0  0  0  0  0  0  0
    5.1065    5.3353   -0.3479 C   0  0  0  0  0  0  0  0  0  0  0  0
    4.0762    4.2794   -0.3841 C   0  0  0  0  0  0  0  0  0  0  0  0
    6.2945    5.2397   -0.2280 N   0  0  0  0  0  0  0  0  0  0  0  0
    5.9205    7.1901   -0.3795 C   0  0  0  0  0  0  0  0  0  0  0  0
    6.8261    6.3748   -0.2442 C   0  0  0  0  0  0  0  0  0  0  0  0
    8.2942    6.6796   -0.1210 C   0  0  0  0  0  0  0  0  0  0  0  0
    9.0835    5.3488    0.0393 C   0  0  0  0  0  0  0  0  0  0  0  0
   10.5335    5.6254    0.1697 N   0  0  0  0  0  0  0  0  0  0  0  0
   10.6966    6.2041    0.9764 H   0  0  0  0  0  0  0  0  0  0  0  0
   10.8637    6.0975   -0.6548 H   0  0  0  0  0  0  0  0  0  0  0  0
    2.0463    3.8932   -0.5563 H   0  0  0  0  0  0  0  0  0  0  0  0
    1.5163    6.4814   -0.7622 H   0  0  0  0  0  0  0  0  0  0  0  0
    3.3211    8.0580   -0.6824 H   0  0  0  0  0  0  0  0  0  0  0  0
    4.3228    3.2123   -0.2967 H   0  0  0  0  0  0  0  0  0  0  0  0
    6.0389    8.2900   -0.4331 H   0  0  0  0  0  0  0  0  0  0  0  0
    8.4631    7.3098    0.7475 H   0  0  0  0  0  0  0  0  0  0  0  0
    8.6341    7.1993   -1.0122 H   0  0  0  0  0  0  0  0  0  0  0  0
    8.9136    4.7240   -0.8308 H   0  0  0  0  0  0  0  0  0  0  0  0
    8.7354    4.8303    0.9261 H   0  0  0  0  0  0  0  0  0  0  0  0
  1  2  1  0  0  0  0
  2  3  2  0  0  0  0
  3  4  1  0  0  0  0
  4  5  1  0  0  0  0
  5  6  1  0  0  0  0
  6  1  2  0  0  0  0
  5  7  2  0  0  0  0
  4  8  1  0  0  0  0
  7  9  1  0  0  0  0
  9  8  2  0  0  0  0
  9 10  1  0  0  0  0
 10 11  1  0  0  0  0
 11 12  1  0  0  0  0
 12 13  1  0  0  0  0
 12 14  1  0  0  0  0
  1 15  1  0  0  0  0
  2 16  1  0  0  0  0
  3 17  1  0  0  0  0
  6 18  1  0  0  0  0
  8 19  1  0  0  0  0
 10 20  1  0  0  0  0
 10 21  1  0  0  0  0
 11 22  1  0  0  0  0
 11 23  1  0  0  0  0
M  END
>  <Alias name>
2-(2-Aminoethyl)imidazo[1,2-a]pyridine

>  <logBB>   
-1.4

$$$$
2-(2-Aminoethyl)thiazole
  ChemBrain IXL

 16 16  0  0  0  0  0  0  0  0  1 V2000
    3.1706    4.1292    0.2898 C   0  0  0  0  0  0  0  0  0  0  0  0
    2.5824    5.2277    0.5399 C   0  0  0  0  0  0  0  0  0  0  0  0
    4.4751    4.2847   -0.0817 N   0  0  0  0  0  0  0  0  0  0  0  0
    4.8516    5.4514   -0.1092 C   0  0  0  0  0  0  0  0  0  0  0  0
    3.6030    6.5057    0.3318 S   0  0  0  0  0  0  0  0  0  0  0  0
    6.2598    5.9132   -0.4892 C   0  0  0  0  0  0  0  0  0  0  0  0
    7.1675    4.6757   -0.8544 C   0  0  0  0  0  0  0  0  0  0  0  0
    8.5433    5.1218   -1.2162 N   0  0  0  0  0  0  0  0  0  0  0  0
    8.9607    5.6094   -0.4371 H   0  0  0  0  0  0  0  0  0  0  0  0
    8.5048    5.7337   -2.0178 H   0  0  0  0  0  0  0  0  0  0  0  0
    2.6690    3.1743    0.3694 H   0  0  0  0  0  0  0  0  0  0  0  0
    1.5292    5.3174    0.8547 H   0  0  0  0  0  0  0  0  0  0  0  0
    6.7001    6.4479    0.3503 H   0  0  0  0  0  0  0  0  0  0  0  0
    6.1995    6.5816   -1.3451 H   0  0  0  0  0  0  0  0  0  0  0  0
    6.7333    4.1478   -1.6949 H   0  0  0  0  0  0  0  0  0  0  0  0
    7.2238    4.0085   -0.0027 H   0  0  0  0  0  0  0  0  0  0  0  0
  1  2  2  0  0  0  0
  1  3  1  0  0  0  0
  3  4  2  0  0  0  0
  4  5  1  0  0  0  0
  5  2  1  0  0  0  0
  4  6  1  0  0  0  0
  6  7  1  0  0  0  0
  7  8  1  0  0  0  0
  8  9  1  0  0  0  0
  8 10  1  0  0  0  0
  1 11  1  0  0  0  0
  2 12  1  0  0  0  0
  6 13  1  0  0  0  0
  6 14  1  0  0  0  0
  7 15  1  0  0  0  0
  7 16  1  0  0  0  0
M  END
>  <Alias name>
2-Thiazolylethylamine

>  <logBB>   
-1.4

$$$$
Apaxifylline
  ChemBrain IXL

 45 47  0  0  0  0  0  0  0  0  1 V2000
    7.7947    7.3450    0.1499 C   0  0  0  0  0  0  0  0  0  0  0  0
    7.5783    8.4968    0.1567 C   0  0  0  0  0  0  0  0  0  0  0  0
    6.8329    6.3956    0.3948 N   0  0  0  0  0  0  0  0  0  0  0  0
    9.0149    7.1862   -0.0984 N   0  0  0  0  0  0  0  0  0  0  0  0
    6.2640    9.0484    0.3662 C   0  0  0  0  0  0  0  0  0  0  0  0
    8.6584    9.1030   -0.0602 N   0  0  0  0  0  0  0  0  0  0  0  0
    5.5023    6.8040    0.4918 C   0  0  0  0  0  0  0  0  0  0  0  0
    7.2020    4.9968    0.5770 C   0  0  0  0  0  0  0  0  0  0  0  0
    9.5342    8.2284   -0.2348 C   0  0  0  0  0  0  0  0  0  0  0  0
    5.2100    8.1646    0.4979 N   0  0  0  0  0  0  0  0  0  0  0  0
    6.0996   10.2576    0.4312 O   0  0  0  0  0  0  0  0  0  0  0  0
    4.6068    5.9801    0.5700 O   0  0  0  0  0  0  0  0  0  0  0  0
    8.7339    4.8594    0.4965 C   0  0  0  0  0  0  0  0  0  0  0  0
    9.1229    3.3859    0.6675 C   0  0  0  0  0  0  0  0  0  0  0  0
    3.8019    8.6422    0.6324 C   0  0  0  0  0  0  0  0  0  0  0  0
    3.7372   10.1878    0.4993 C   0  0  0  0  0  0  0  0  0  0  0  0
    2.2736   10.6616    0.6565 C   0  0  0  0  0  0  0  0  0  0  0  0
   10.9548    8.4950   -0.5699 C   0  0  0  0  0  0  0  0  0  0  0  0
   11.9091    7.4678    0.0796 C   0  0  0  0  0  0  0  0  0  0  0  0
   11.4070    9.8334   -0.0192 C   0  0  0  0  0  0  0  0  0  0  0  0
   12.7725    9.6156    0.3330 C   0  0  0  0  0  0  0  0  0  0  0  0
   13.1905    8.2473    0.3429 C   0  0  0  0  0  0  0  0  0  0  0  0
   13.5345   10.5368    0.6030 O   0  0  0  0  0  0  0  0  0  0  0  0
    8.8092   10.1042    0.0004 H   0  0  0  0  0  0  0  0  0  0  0  0
    6.7437    4.3967   -0.1979 H   0  0  0  0  0  0  0  0  0  0  0  0
    6.8592    4.6610    1.5452 H   0  0  0  0  0  0  0  0  0  0  0  0
    9.1906    5.4468    1.2837 H   0  0  0  0  0  0  0  0  0  0  0  0
    9.0802    5.2142   -0.4672 H   0  0  0  0  0  0  0  0  0  0  0  0
   10.2016    3.2965    0.6728 H   0  0  0  0  0  0  0  0  0  0  0  0
    8.7163    2.8087   -0.1529 H   0  0  0  0  0  0  0  0  0  0  0  0
    8.7247    3.0149    1.6028 H   0  0  0  0  0  0  0  0  0  0  0  0
    3.1993    8.1963   -0.1484 H   0  0  0  0  0  0  0  0  0  0  0  0
    3.4109    8.3462    1.5981 H   0  0  0  0  0  0  0  0  0  0  0  0
    4.3508   10.6528    1.2659 H   0  0  0  0  0  0  0  0  0  0  0  0
    4.0990   10.4736   -0.4748 H   0  0  0  0  0  0  0  0  0  0  0  0
    1.6025    9.8451    0.4234 H   0  0  0  0  0  0  0  0  0  0  0  0
    2.1041   10.9888    1.6764 H   0  0  0  0  0  0  0  0  0  0  0  0
    2.0879   11.4860   -0.0219 H   0  0  0  0  0  0  0  0  0  0  0  0
   11.1005    8.4911   -1.6421 H   0  0  0  0  0  0  0  0  0  0  0  0
   12.0893    6.6293   -0.5717 H   0  0  0  0  0  0  0  0  0  0  0  0
   11.4940    7.1389    1.0191 H   0  0  0  0  0  0  0  0  0  0  0  0
   11.3166   10.6192   -0.7642 H   0  0  0  0  0  0  0  0  0  0  0  0
   10.8395   10.0883    0.8713 H   0  0  0  0  0  0  0  0  0  0  0  0
   13.6202    7.9803    1.3039 H   0  0  0  0  0  0  0  0  0  0  0  0
   13.9076    8.0824   -0.4519 H   0  0  0  0  0  0  0  0  0  0  0  0
  1  2  2  0  0  0  0
  1  3  1  0  0  0  0
  1  4  1  0  0  0  0
  2  5  1  0  0  0  0
  2  6  1  0  0  0  0
  3  7  1  0  0  0  0
  3  8  1  0  0  0  0
  4  9  2  0  0  0  0
  5 10  1  0  0  0  0
  5 11  2  0  0  0  0
  6  9  1  0  0  0  0
  7 12  2  0  0  0  0
  7 10  1  0  0  0  0
  8 13  1  0  0  0  0
 13 14  1  0  0  0  0
 10 15  1  0  0  0  0
 15 16  1  0  0  0  0
 16 17  1  0  0  0  0
  9 18  1  0  0  0  0
 18 19  1  0  0  0  0
 18 20  1  0  0  0  0
 20 21  1  0  0  0  0
 21 22  1  0  0  0  0
 22 19  1  0  0  0  0
 21 23  2  0  0  0  0
  6 24  1  0  0  0  0
  8 25  1  0  0  0  0
  8 26  1  0  0  0  0
 13 27  1  0  0  0  0
 13 28  1  0  0  0  0
 14 29  1  0  0  0  0
 14 30  1  0  0  0  0
 14 31  1  0  0  0  0
 15 32  1  0  0  0  0
 15 33  1  0  0  0  0
 16 34  1  0  0  0  0
 16 35  1  0  0  0  0
 17 36  1  0  0  0  0
 17 37  1  0  0  0  0
 17 38  1  0  0  0  0
 18 39  1  0  0  0  0
 19 40  1  0  0  0  0
 19 41  1  0  0  0  0
 20 42  1  0  0  0  0
 20 43  1  0  0  0  0
 22 44  1  0  0  0  0
 22 45  1  0  0  0  0
M  END
>  <Alias name>
Apaxifylline

>  <logBB>   
-1.4

$$$$
Enoxolone
  ChemBrain IXL

 80 84  0  0  0  0  0  0  0  0  1 V2000
    7.4890    8.6869   -0.8843 C   0  0  0  0  0  0  0  0  0  0  0  0
    7.9157    9.0771    0.4768 C   0  0  0  0  0  0  0  0  0  0  0  0
    5.9770    8.5437   -0.9062 C   0  0  0  0  0  0  0  0  0  0  0  0
    8.1987    7.4647   -1.2206 C   0  0  0  0  0  0  0  0  0  0  0  0
    9.3858    9.4637    0.3736 C   0  0  0  0  0  0  0  0  0  0  0  0
    7.0220   10.2404    1.0119 C   0  0  0  0  0  0  0  0  0  0  0  0
    7.7819    7.8598    1.4159 C   0  0  0  0  0  0  0  0  0  0  0  0
    5.3998    9.9339   -1.0251 C   0  0  0  0  0  0  0  0  0  0  0  0
    5.4988    7.7247   -2.1090 C   0  0  0  0  0  0  0  0  0  0  0  0
    5.4842    7.8767    0.3936 C   0  0  0  0  0  0  0  0  0  0  0  0
    9.5875    7.3250   -0.7780 C   0  0  0  0  0  0  0  0  0  0  0  0
    7.6521    6.5774   -1.8562 O   0  0  0  0  0  0  0  0  0  0  0  0
   10.1355    8.2821   -0.0331 C   0  0  0  0  0  0  0  0  0  0  0  0
    9.9590    9.9887    1.7229 C   0  0  0  0  0  0  0  0  0  0  0  0
    9.5410   10.5506   -0.7091 C   0  0  0  0  0  0  0  0  0  0  0  0
    6.2341   10.9541   -0.1563 C   0  0  0  0  0  0  0  0  0  0  0  0
    3.9323    9.9041   -0.6002 C   0  0  0  0  0  0  0  0  0  0  0  0
    4.0457    8.1747   -2.4782 C   0  0  0  0  0  0  0  0  0  0  0  0
   11.4820    8.1582    0.3885 C   0  0  0  0  0  0  0  0  0  0  0  0
   10.5047    8.8034    2.6230 C   0  0  0  0  0  0  0  0  0  0  0  0
    3.2731    8.6284   -1.1898 C   0  0  0  0  0  0  0  0  0  0  0  0
    3.8260    9.8817    0.9368 C   0  0  0  0  0  0  0  0  0  0  0  0
    3.2139   11.1552   -1.1490 C   0  0  0  0  0  0  0  0  0  0  0  0
   11.5001    7.8580    1.8347 C   0  0  0  0  0  0  0  0  0  0  0  0
   12.1655    7.0165   -0.3466 C   0  0  0  0  0  0  0  0  0  0  0  0
    3.3106    7.5520   -0.1908 O   0  0  0  0  0  0  0  0  0  0  0  0
   12.9314    8.0235    2.3190 C   0  0  0  0  0  0  0  0  0  0  0  0
   11.0712    6.3928    2.0459 C   0  0  0  0  0  0  0  0  0  0  0  0
   13.6610    6.9739    0.0537 C   0  0  0  0  0  0  0  0  0  0  0  0
   13.8247    6.9344    1.6291 C   0  0  0  0  0  0  0  0  0  0  0  0
   14.2741    5.7584   -0.5319 C   0  0  0  0  0  0  0  0  0  0  0  0
   14.3719    8.2191   -0.5089 C   0  0  0  0  0  0  0  0  0  0  0  0
   15.6931    5.4589   -0.2906 O   0  0  0  0  0  0  0  0  0  0  0  0
   13.6005    5.0049   -1.2158 O   0  0  0  0  0  0  0  0  0  0  0  0
    2.6539    7.6376    0.5361 H   0  0  0  0  0  0  0  0  0  0  0  0
   16.1679    6.1160    0.2646 H   0  0  0  0  0  0  0  0  0  0  0  0
    7.7781    9.4636   -1.5806 H   0  0  0  0  0  0  0  0  0  0  0  0
    7.6496   10.9670    1.5110 H   0  0  0  0  0  0  0  0  0  0  0  0
    6.3105    9.8392    1.7237 H   0  0  0  0  0  0  0  0  0  0  0  0
    8.6413    7.2114    1.2907 H   0  0  0  0  0  0  0  0  0  0  0  0
    6.8792    7.3129    1.1731 H   0  0  0  0  0  0  0  0  0  0  0  0
    7.7332    8.1995    2.4428 H   0  0  0  0  0  0  0  0  0  0  0  0
    5.4518   10.2413   -2.0622 H   0  0  0  0  0  0  0  0  0  0  0  0
    5.4995    6.6717   -1.8572 H   0  0  0  0  0  0  0  0  0  0  0  0
    6.1566    7.8976   -2.9518 H   0  0  0  0  0  0  0  0  0  0  0  0
    5.9002    6.8788    0.4670 H   0  0  0  0  0  0  0  0  0  0  0  0
    4.4015    7.8151    0.3788 H   0  0  0  0  0  0  0  0  0  0  0  0
    5.8005    8.4636    1.2445 H   0  0  0  0  0  0  0  0  0  0  0  0
   10.1638    6.4504   -1.0551 H   0  0  0  0  0  0  0  0  0  0  0  0
   10.7693   10.6776    1.5170 H   0  0  0  0  0  0  0  0  0  0  0  0
    9.1782   10.5112    2.2597 H   0  0  0  0  0  0  0  0  0  0  0  0
    8.9413   11.4120   -0.4452 H   0  0  0  0  0  0  0  0  0  0  0  0
   10.5806   10.8423   -0.7825 H   0  0  0  0  0  0  0  0  0  0  0  0
    9.2081   10.1579   -1.6638 H   0  0  0  0  0  0  0  0  0  0  0  0
    6.9430   11.4624   -0.7976 H   0  0  0  0  0  0  0  0  0  0  0  0
    5.5595   11.6852    0.2708 H   0  0  0  0  0  0  0  0  0  0  0  0
    3.5189    7.3472   -2.9386 H   0  0  0  0  0  0  0  0  0  0  0  0
    4.0926    9.0020   -3.1767 H   0  0  0  0  0  0  0  0  0  0  0  0
   12.0112    9.0835    0.1994 H   0  0  0  0  0  0  0  0  0  0  0  0
   11.0208    9.2213    3.4775 H   0  0  0  0  0  0  0  0  0  0  0  0
    9.6658    8.2148    2.9725 H   0  0  0  0  0  0  0  0  0  0  0  0
    2.2419    8.8438   -1.4467 H   0  0  0  0  0  0  0  0  0  0  0  0
    4.2657    8.9687    1.3164 H   0  0  0  0  0  0  0  0  0  0  0  0
    2.7822    9.9274    1.2265 H   0  0  0  0  0  0  0  0  0  0  0  0
    4.3515   10.7344    1.3477 H   0  0  0  0  0  0  0  0  0  0  0  0
    2.1721   11.1332   -0.8532 H   0  0  0  0  0  0  0  0  0  0  0  0
    3.6837   12.0457   -0.7497 H   0  0  0  0  0  0  0  0  0  0  0  0
    3.2819   11.1655   -2.2302 H   0  0  0  0  0  0  0  0  0  0  0  0
   12.0809    7.1710   -1.4155 H   0  0  0  0  0  0  0  0  0  0  0  0
   11.6928    6.0790   -0.0784 H   0  0  0  0  0  0  0  0  0  0  0  0
   12.9692    7.8983    3.3933 H   0  0  0  0  0  0  0  0  0  0  0  0
   13.2924    9.0101    2.0545 H   0  0  0  0  0  0  0  0  0  0  0  0
   11.7644    5.7364    1.5337 H   0  0  0  0  0  0  0  0  0  0  0  0
   10.0749    6.2469    1.6481 H   0  0  0  0  0  0  0  0  0  0  0  0
   11.0743    6.1652    3.1047 H   0  0  0  0  0  0  0  0  0  0  0  0
   13.5354    5.9559    1.9915 H   0  0  0  0  0  0  0  0  0  0  0  0
   14.8624    7.1142    1.8820 H   0  0  0  0  0  0  0  0  0  0  0  0
   13.9261    9.1107   -0.0878 H   0  0  0  0  0  0  0  0  0  0  0  0
   14.2665    8.2375   -1.5876 H   0  0  0  0  0  0  0  0  0  0  0  0
   15.4225    8.1831   -0.2500 H   0  0  0  0  0  0  0  0  0  0  0  0
  1  4  1  0  0  0  0
  2  5  1  0  0  0  0
  2  6  1  0  0  0  0
  2  7  1  0  0  0  0
  3  8  1  0  0  0  0
  3  9  1  0  0  0  0
  3 10  1  0  0  0  0
  4 11  1  0  0  0  0
  4 12  2  0  0  0  0
  5 13  1  0  0  0  0
  5 14  1  0  0  0  0
  5 15  1  0  0  0  0
  6 16  1  0  0  0  0
  8 17  1  0  0  0  0
  8 16  1  0  0  0  0
  9 18  1  0  0  0  0
 11 13  2  0  0  0  0
 13 19  1  0  0  0  0
 14 20  1  0  0  0  0
 17 21  1  0  0  0  0
 17 22  1  0  0  0  0
 17 23  1  0  0  0  0
 18 21  1  0  0  0  0
 19 24  1  0  0  0  0
 19 25  1  0  0  0  0
 20 24  1  0  0  0  0
 21 26  1  0  0  0  0
 24 27  1  0  0  0  0
 24 28  1  0  0  0  0
 25 29  1  0  0  0  0
 27 30  1  0  0  0  0
 29 31  1  0  0  0  0
 29 32  1  0  0  0  0
 29 30  1  0  0  0  0
 31 33  1  0  0  0  0
 31 34  2  0  0  0  0
  1  2  1  0  0  0  0
  1  3  1  0  0  0  0
 26 35  1  0  0  0  0
 33 36  1  0  0  0  0
  1 37  1  0  0  0  0
  6 38  1  0  0  0  0
  6 39  1  0  0  0  0
  7 40  1  0  0  0  0
  7 41  1  0  0  0  0
  7 42  1  0  0  0  0
  8 43  1  0  0  0  0
  9 44  1  0  0  0  0
  9 45  1  0  0  0  0
 10 46  1  0  0  0  0
 10 47  1  0  0  0  0
 10 48  1  0  0  0  0
 11 49  1  0  0  0  0
 14 50  1  0  0  0  0
 14 51  1  0  0  0  0
 15 52  1  0  0  0  0
 15 53  1  0  0  0  0
 15 54  1  0  0  0  0
 16 55  1  0  0  0  0
 16 56  1  0  0  0  0
 18 57  1  0  0  0  0
 18 58  1  0  0  0  0
 19 59  1  0  0  0  0
 20 60  1  0  0  0  0
 20 61  1  0  0  0  0
 21 62  1  0  0  0  0
 22 63  1  0  0  0  0
 22 64  1  0  0  0  0
 22 65  1  0  0  0  0
 23 66  1  0  0  0  0
 23 67  1  0  0  0  0
 23 68  1  0  0  0  0
 25 69  1  0  0  0  0
 25 70  1  0  0  0  0
 27 71  1  0  0  0  0
 27 72  1  0  0  0  0
 28 73  1  0  0  0  0
 28 74  1  0  0  0  0
 28 75  1  0  0  0  0
 30 76  1  0  0  0  0
 30 77  1  0  0  0  0
 32 78  1  0  0  0  0
 32 79  1  0  0  0  0
 32 80  1  0  0  0  0
M  END
>  <Alias name>
Glycyrrhetinic acid

>  <logBB>   
-1.4

$$$$
N-(2-Methylphenyl)-2-imidazolidinimine
  ChemBrain IXL

 26 27  0  0  0  0  0  0  0  0  1 V2000
    3.9178    3.9365    2.3082 C   0  0  0  0  0  0  0  0  0  0  0  0
    3.9872    2.6396    2.6267 N   0  0  0  0  0  0  0  0  0  0  0  0
    2.6772    2.0260    2.7037 C   0  0  0  0  0  0  0  0  0  0  0  0
    1.7213    3.2454    2.4824 C   0  0  0  0  0  0  0  0  0  0  0  0
    2.6488    4.3298    2.2351 N   0  0  0  0  0  0  0  0  0  0  0  0
    4.9667    4.7456    2.0816 N   0  0  0  0  0  0  0  0  0  0  0  0
    6.4005    4.2847    2.1629 C   0  0  0  0  0  0  0  0  0  0  0  0
    7.4719    5.1948    2.4598 C   0  0  0  0  0  0  0  0  0  0  0  0
    8.8021    4.7480    2.5387 C   0  0  0  0  0  0  0  0  0  0  0  0
    9.1071    3.4068    2.3191 C   0  0  0  0  0  0  0  0  0  0  0  0
    8.0843    2.5038    2.0151 C   0  0  0  0  0  0  0  0  0  0  0  0
    6.7434    2.9361    1.9323 C   0  0  0  0  0  0  0  0  0  0  0  0
    7.2131    6.6292    2.6924 C   0  0  0  0  0  0  0  0  0  0  0  0
    4.8528    2.1570    2.8354 H   0  0  0  0  0  0  0  0  0  0  0  0
    2.3706    5.2818    2.0386 H   0  0  0  0  0  0  0  0  0  0  0  0
    2.5561    1.2980    1.9113 H   0  0  0  0  0  0  0  0  0  0  0  0
    2.5206    1.5788    3.6691 H   0  0  0  0  0  0  0  0  0  0  0  0
    1.0836    3.0890    1.6271 H   0  0  0  0  0  0  0  0  0  0  0  0
    1.1424    3.4429    3.3696 H   0  0  0  0  0  0  0  0  0  0  0  0
    9.6012    5.4511    2.7725 H   0  0  0  0  0  0  0  0  0  0  0  0
   10.1409    3.0648    2.3846 H   0  0  0  0  0  0  0  0  0  0  0  0
    8.3296    1.4619    1.8423 H   0  0  0  0  0  0  0  0  0  0  0  0
    5.9748    2.2242    1.6896 H   0  0  0  0  0  0  0  0  0  0  0  0
    6.1533    6.8009    2.7534 H   0  0  0  0  0  0  0  0  0  0  0  0
    7.6858    6.9331    3.6231 H   0  0  0  0  0  0  0  0  0  0  0  0
    7.6302    7.2077    1.8740 H   0  0  0  0  0  0  0  0  0  0  0  0
  1  2  1  0  0  0  0
  2  3  1  0  0  0  0
  3  4  1  0  0  0  0
  4  5  1  0  0  0  0
  1  5  1  0  0  0  0
  1  6  2  0  0  0  0
  7  8  4  0  0  0  0
  8  9  4  0  0  0  0
  9 10  4  0  0  0  0
 10 11  4  0  0  0  0
 11 12  4  0  0  0  0
  7 12  4  0  0  0  0
  8 13  1  0  0  0  0
  6  7  1  0  0  0  0
  2 14  1  0  0  0  0
  5 15  1  0  0  0  0
  3 16  1  0  0  0  0
  3 17  1  0  0  0  0
  4 18  1  0  0  0  0
  4 19  1  0  0  0  0
  9 20  1  0  0  0  0
 10 21  1  0  0  0  0
 11 22  1  0  0  0  0
 12 23  1  0  0  0  0
 13 24  1  0  0  0  0
 13 25  1  0  0  0  0
 13 26  1  0  0  0  0
M  END
>  <Alias name>
N-(2-Methylphenyl)-2-imidazolidinimine

>  <logBB>   
-1.39

$$$$
Benzodiazepine 34
  ChemBrain IXL

 42 45  0  0  0  0  0  0  0  0  1 V2000
    7.7944    8.4578   -0.4422 C   0  0  0  0  0  0  0  0  0  0  0  0
    6.9417    9.2702   -0.0691 N   0  0  0  0  0  0  0  0  0  0  0  0
    8.8922    8.8938   -0.1801 C   0  0  0  0  0  0  0  0  0  0  0  0
    5.4731    6.5335    0.0429 C   0  0  0  0  0  0  0  0  0  0  0  0
    5.4727    9.1275   -0.2804 C   0  0  0  0  0  0  0  0  0  0  0  0
    7.5829   10.2504    0.4512 C   0  0  0  0  0  0  0  0  0  0  0  0
   10.1942    8.2276   -0.4623 C   0  0  0  0  0  0  0  0  0  0  0  0
    8.7313    9.9979    0.3694 N   0  0  0  0  0  0  0  0  0  0  0  0
    6.8573    6.4006   -0.1123 N   0  0  0  0  0  0  0  0  0  0  0  0
    4.8311    5.5681    0.4086 O   0  0  0  0  0  0  0  0  0  0  0  0
    4.7730    7.8470   -0.2383 C   0  0  0  0  0  0  0  0  0  0  0  0
    4.7206   10.2795   -0.5370 C   0  0  0  0  0  0  0  0  0  0  0  0
   11.2658    8.7162   -0.0596 N   0  0  0  0  0  0  0  0  0  0  0  0
   10.4340    7.1778   -1.0835 N   0  0  0  0  0  0  0  0  0  0  0  0
    7.5335    7.2230   -1.0635 C   0  0  0  0  0  0  0  0  0  0  0  0
    3.3900    7.7988   -0.4593 C   0  0  0  0  0  0  0  0  0  0  0  0
    3.3373   10.1977   -0.7520 C   0  0  0  0  0  0  0  0  0  0  0  0
   12.1810    8.0648   -0.3718 C   0  0  0  0  0  0  0  0  0  0  0  0
   11.7187    6.9456   -1.1028 O   0  0  0  0  0  0  0  0  0  0  0  0
    2.6793    8.9649   -0.7151 C   0  0  0  0  0  0  0  0  0  0  0  0
   13.5876    8.4350   -0.0105 C   0  0  0  0  0  0  0  0  0  0  0  0
   14.0037    7.7079    1.2848 C   0  0  0  0  0  0  0  0  0  0  0  0
   14.5488    8.0720   -1.1474 C   0  0  0  0  0  0  0  0  0  0  0  0
    7.6387    5.4610    0.7206 C   0  0  0  0  0  0  0  0  0  0  0  0
    2.5269    6.2337   -0.4152 Cl  0  0  0  0  0  0  0  0  0  0  0  0
   13.6517    9.8934    0.2258 O   0  0  0  0  0  0  0  0  0  0  0  0
   13.3858   10.4519   -0.5376 H   0  0  0  0  0  0  0  0  0  0  0  0
    7.1511   11.1464    0.8877 H   0  0  0  0  0  0  0  0  0  0  0  0
    5.2114   11.2420   -0.5700 H   0  0  0  0  0  0  0  0  0  0  0  0
    8.4734    6.7579   -1.3590 H   0  0  0  0  0  0  0  0  0  0  0  0
    6.9069    7.3740   -1.9304 H   0  0  0  0  0  0  0  0  0  0  0  0
    2.7733   11.0947   -0.9493 H   0  0  0  0  0  0  0  0  0  0  0  0
    1.6135    8.9139   -0.8845 H   0  0  0  0  0  0  0  0  0  0  0  0
   15.0096    8.0062    1.5586 H   0  0  0  0  0  0  0  0  0  0  0  0
   13.9732    6.6398    1.1259 H   0  0  0  0  0  0  0  0  0  0  0  0
   13.3207    7.9754    2.0842 H   0  0  0  0  0  0  0  0  0  0  0  0
   15.5524    8.3877   -0.8799 H   0  0  0  0  0  0  0  0  0  0  0  0
   14.2441    8.5762   -2.0539 H   0  0  0  0  0  0  0  0  0  0  0  0
   14.5341    7.0053   -1.3060 H   0  0  0  0  0  0  0  0  0  0  0  0
    8.5847    5.9306    0.9978 H   0  0  0  0  0  0  0  0  0  0  0  0
    7.8387    4.5592    0.1624 H   0  0  0  0  0  0  0  0  0  0  0  0
    7.0820    5.2140    1.6121 H   0  0  0  0  0  0  0  0  0  0  0  0
  1  2  1  0  0  0  0
  1  3  2  0  0  0  0
  2  5  1  0  0  0  0
  2  6  1  0  0  0  0
  3  7  1  0  0  0  0
  3  8  1  0  0  0  0
  4  9  1  0  0  0  0
  4 10  2  0  0  0  0
  5 11  4  0  0  0  0
  5 12  4  0  0  0  0
  6  8  2  0  0  0  0
  7 13  1  0  0  0  0
  7 14  2  0  0  0  0
  9 15  1  0  0  0  0
 11 16  4  0  0  0  0
 12 17  4  0  0  0  0
 13 18  2  0  0  0  0
 14 19  1  0  0  0  0
 16 20  4  0  0  0  0
 17 20  4  0  0  0  0
 18 21  1  0  0  0  0
 18 19  1  0  0  0  0
 21 22  1  0  0  0  0
 21 23  1  0  0  0  0
  9 24  1  0  0  0  0
 15  1  1  0  0  0  0
  4 11  1  0  0  0  0
 16 25  1  0  0  0  0
 21 26  1  0  0  0  0
 26 27  1  0  0  0  0
  6 28  1  0  0  0  0
 12 29  1  0  0  0  0
 15 30  1  0  0  0  0
 15 31  1  0  0  0  0
 17 32  1  0  0  0  0
 20 33  1  0  0  0  0
 22 34  1  0  0  0  0
 22 35  1  0  0  0  0
 22 36  1  0  0  0  0
 23 37  1  0  0  0  0
 23 38  1  0  0  0  0
 23 39  1  0  0  0  0
 24 40  1  0  0  0  0
 24 41  1  0  0  0  0
 24 42  1  0  0  0  0
M  END
>  <Alias name>
Benzodiazepine 34

>  <logBB>   
-1.34

$$$$
Etodolac
  ChemBrain IXL

 42 44  0  0  0  0  0  0  0  0  1 V2000
    3.2840    7.1225   -1.5780 C   0  0  0  0  0  0  0  0  0  0  0  0
    3.8929    8.3282   -1.9111 C   0  0  0  0  0  0  0  0  0  0  0  0
    5.2734    8.4130   -1.8707 C   0  0  0  0  0  0  0  0  0  0  0  0
    5.9780    7.2909   -1.5054 C   0  0  0  0  0  0  0  0  0  0  0  0
    5.4419    6.1959   -1.2434 C   0  0  0  0  0  0  0  0  0  0  0  0
    4.0788    6.0358   -1.2253 C   0  0  0  0  0  0  0  0  0  0  0  0
    6.3884    5.3518   -0.9907 N   0  0  0  0  0  0  0  0  0  0  0  0
    7.5118    5.9829   -1.0281 C   0  0  0  0  0  0  0  0  0  0  0  0
    7.2918    7.1279   -1.3697 C   0  0  0  0  0  0  0  0  0  0  0  0
    3.4848    4.7404   -0.8422 C   0  0  0  0  0  0  0  0  0  0  0  0
    1.9516    4.8460   -0.8761 C   0  0  0  0  0  0  0  0  0  0  0  0
    8.8868    5.4318   -0.6974 C   0  0  0  0  0  0  0  0  0  0  0  0
    8.3268    8.1651   -1.6048 C   0  0  0  0  0  0  0  0  0  0  0  0
    9.6702    7.4714   -1.8484 C   0  0  0  0  0  0  0  0  0  0  0  0
    9.8932    6.5082   -0.7864 O   0  0  0  0  0  0  0  0  0  0  0  0
    8.9180    4.8530    0.7384 C   0  0  0  0  0  0  0  0  0  0  0  0
    8.5424    5.9610    1.7517 C   0  0  0  0  0  0  0  0  0  0  0  0
    9.2551    4.3378   -1.7010 C   0  0  0  0  0  0  0  0  0  0  0  0
   10.6812    3.9920   -1.5270 C   0  0  0  0  0  0  0  0  0  0  0  0
   11.1056    2.9247   -1.9380 O   0  0  0  0  0  0  0  0  0  0  0  0
   11.5871    4.9371   -0.8573 O   0  0  0  0  0  0  0  0  0  0  0  0
    6.2797    4.3564   -0.9156 H   0  0  0  0  0  0  0  0  0  0  0  0
   11.1686    5.7787   -0.5668 H   0  0  0  0  0  0  0  0  0  0  0  0
    2.2070    7.0329   -1.5938 H   0  0  0  0  0  0  0  0  0  0  0  0
    3.2985    9.1875   -2.1963 H   0  0  0  0  0  0  0  0  0  0  0  0
    5.7854    9.3366   -2.1199 H   0  0  0  0  0  0  0  0  0  0  0  0
    3.8064    4.4786    0.1582 H   0  0  0  0  0  0  0  0  0  0  0  0
    3.8105    3.9761   -1.5372 H   0  0  0  0  0  0  0  0  0  0  0  0
    1.5197    3.8661   -0.7174 H   0  0  0  0  0  0  0  0  0  0  0  0
    1.6195    5.5186   -0.0949 H   0  0  0  0  0  0  0  0  0  0  0  0
    1.6368    5.2271   -1.8391 H   0  0  0  0  0  0  0  0  0  0  0  0
    8.0627    8.7594   -2.4692 H   0  0  0  0  0  0  0  0  0  0  0  0
    8.4026    8.8054   -0.7324 H   0  0  0  0  0  0  0  0  0  0  0  0
   10.4693    8.2048   -1.8500 H   0  0  0  0  0  0  0  0  0  0  0  0
    9.6468    6.9570   -2.8007 H   0  0  0  0  0  0  0  0  0  0  0  0
    9.9199    4.4950    0.9558 H   0  0  0  0  0  0  0  0  0  0  0  0
    8.2187    4.0321    0.8186 H   0  0  0  0  0  0  0  0  0  0  0  0
    7.4687    6.0948    1.7597 H   0  0  0  0  0  0  0  0  0  0  0  0
    8.8783    5.6749    2.7424 H   0  0  0  0  0  0  0  0  0  0  0  0
    9.0198    6.8913    1.4644 H   0  0  0  0  0  0  0  0  0  0  0  0
    9.0922    4.7016   -2.7093 H   0  0  0  0  0  0  0  0  0  0  0  0
    8.6423    3.4637   -1.5282 H   0  0  0  0  0  0  0  0  0  0  0  0
  1  2  4  0  0  0  0
  2  3  4  0  0  0  0
  3  4  4  0  0  0  0
  4  5  4  0  0  0  0
  5  6  4  0  0  0  0
  6  1  4  0  0  0  0
  5  7  1  0  0  0  0
  7  8  1  0  0  0  0
  8  9  2  0  0  0  0
  9  4  1  0  0  0  0
  6 10  1  0  0  0  0
 10 11  1  0  0  0  0
  8 12  1  0  0  0  0
  9 13  1  0  0  0  0
 13 14  1  0  0  0  0
 14 15  1  0  0  0  0
 15 12  1  0  0  0  0
 12 16  1  0  0  0  0
 16 17  1  0  0  0  0
 12 18  1  0  0  0  0
 19 20  2  0  0  0  0
 19 21  1  0  0  0  0
 19 18  1  0  0  0  0
  7 22  1  0  0  0  0
 21 23  1  0  0  0  0
  1 24  1  0  0  0  0
  2 25  1  0  0  0  0
  3 26  1  0  0  0  0
 10 27  1  0  0  0  0
 10 28  1  0  0  0  0
 11 29  1  0  0  0  0
 11 30  1  0  0  0  0
 11 31  1  0  0  0  0
 13 32  1  0  0  0  0
 13 33  1  0  0  0  0
 14 34  1  0  0  0  0
 14 35  1  0  0  0  0
 16 36  1  0  0  0  0
 16 37  1  0  0  0  0
 17 38  1  0  0  0  0
 17 39  1  0  0  0  0
 17 40  1  0  0  0  0
 18 41  1  0  0  0  0
 18 42  1  0  0  0  0
M  END
>  <Alias name>
Etodolac

>  <logBB>   
-1.34

$$$$
2-(2,4-Dimethylphenylimino)imidazolidine
  ChemBrain IXL

 29 30  0  0  0  0  0  0  0  0  1 V2000
    4.0288    4.1492    2.5312 C   0  0  0  0  0  0  0  0  0  0  0  0
    4.1738    2.8516    2.8130 N   0  0  0  0  0  0  0  0  0  0  0  0
    2.9003    2.1674    2.9050 C   0  0  0  0  0  0  0  0  0  0  0  0
    1.8760    3.3384    2.7340 C   0  0  0  0  0  0  0  0  0  0  0  0
    2.7384    4.4751    2.4893 N   0  0  0  0  0  0  0  0  0  0  0  0
    5.0290    5.0187    2.3112 N   0  0  0  0  0  0  0  0  0  0  0  0
    6.4901    4.6387    2.3752 C   0  0  0  0  0  0  0  0  0  0  0  0
    7.5082    5.6036    2.6814 C   0  0  0  0  0  0  0  0  0  0  0  0
    8.8662    5.2349    2.7468 C   0  0  0  0  0  0  0  0  0  0  0  0
    9.2537    3.9164    2.5037 C   0  0  0  0  0  0  0  0  0  0  0  0
    8.2786    2.9614    2.1851 C   0  0  0  0  0  0  0  0  0  0  0  0
    6.9113    3.3170    2.1168 C   0  0  0  0  0  0  0  0  0  0  0  0
   10.7065    3.5292    2.5845 C   0  0  0  0  0  0  0  0  0  0  0  0
    7.1634    7.0161    2.9384 C   0  0  0  0  0  0  0  0  0  0  0  0
    5.0689    2.4104    2.9848 H   0  0  0  0  0  0  0  0  0  0  0  0
    2.4052    5.4133    2.3089 H   0  0  0  0  0  0  0  0  0  0  0  0
    2.7997    1.4527    2.0993 H   0  0  0  0  0  0  0  0  0  0  0  0
    2.7904    1.6912    3.8632 H   0  0  0  0  0  0  0  0  0  0  0  0
    1.2248    3.1661    1.8914 H   0  0  0  0  0  0  0  0  0  0  0  0
    1.3112    3.4862    3.6387 H   0  0  0  0  0  0  0  0  0  0  0  0
    9.6213    5.9808    2.9881 H   0  0  0  0  0  0  0  0  0  0  0  0
    8.5809    1.9389    1.9888 H   0  0  0  0  0  0  0  0  0  0  0  0
    6.1834    2.5670    1.8627 H   0  0  0  0  0  0  0  0  0  0  0  0
   11.3220    4.4238    2.6021 H   0  0  0  0  0  0  0  0  0  0  0  0
   10.9717    2.9279    1.7215 H   0  0  0  0  0  0  0  0  0  0  0  0
   10.8806    2.9567    3.4886 H   0  0  0  0  0  0  0  0  0  0  0  0
    6.0944    7.1212    3.0043 H   0  0  0  0  0  0  0  0  0  0  0  0
    7.6194    7.3324    3.8728 H   0  0  0  0  0  0  0  0  0  0  0  0
    7.5410    7.6330    2.1293 H   0  0  0  0  0  0  0  0  0  0  0  0
  1  2  1  0  0  0  0
  2  3  1  0  0  0  0
  3  4  1  0  0  0  0
  4  5  1  0  0  0  0
  1  5  1  0  0  0  0
  1  6  2  0  0  0  0
  7  8  4  0  0  0  0
  8  9  4  0  0  0  0
  9 10  4  0  0  0  0
 10 11  4  0  0  0  0
 11 12  4  0  0  0  0
  7 12  4  0  0  0  0
 10 13  1  0  0  0  0
  8 14  1  0  0  0  0
  6  7  1  0  0  0  0
  2 15  1  0  0  0  0
  5 16  1  0  0  0  0
  3 17  1  0  0  0  0
  3 18  1  0  0  0  0
  4 19  1  0  0  0  0
  4 20  1  0  0  0  0
  9 21  1  0  0  0  0
 11 22  1  0  0  0  0
 12 23  1  0  0  0  0
 13 24  1  0  0  0  0
 13 25  1  0  0  0  0
 13 26  1  0  0  0  0
 14 27  1  0  0  0  0
 14 28  1  0  0  0  0
 14 29  1  0  0  0  0
M  END
>  <Alias name>
2-(2,4-Dimethylphenylimino)imidazolidine

>  <logBB>   
-1.3

$$$$
2-(2-Aminoethyl)-4-phenylthiazole
  ChemBrain IXL

 26 27  0  0  0  0  0  0  0  0  1 V2000
    6.1771    7.4037   -0.3505 C   0  0  0  0  0  0  0  0  0  0  0  0
    6.1014    8.6617   -0.4198 C   0  0  0  0  0  0  0  0  0  0  0  0
    7.4502    6.9455   -0.2152 N   0  0  0  0  0  0  0  0  0  0  0  0
    8.2926    7.8234   -0.1842 C   0  0  0  0  0  0  0  0  0  0  0  0
    7.5952    9.3461   -0.3222 S   0  0  0  0  0  0  0  0  0  0  0  0
    9.7784    7.5869   -0.0403 C   0  0  0  0  0  0  0  0  0  0  0  0
   10.0877    6.0560    0.0616 C   0  0  0  0  0  0  0  0  0  0  0  0
   11.5456    5.8531    0.1950 N   0  0  0  0  0  0  0  0  0  0  0  0
    2.7621    4.8387   -0.4904 C   0  0  0  0  0  0  0  0  0  0  0  0
    4.0491    4.3193   -0.3432 C   0  0  0  0  0  0  0  0  0  0  0  0
    5.1512    5.1697   -0.3085 C   0  0  0  0  0  0  0  0  0  0  0  0
    4.9788    6.5341   -0.4079 C   0  0  0  0  0  0  0  0  0  0  0  0
    3.6809    7.0716   -0.5556 C   0  0  0  0  0  0  0  0  0  0  0  0
    2.5753    6.2156   -0.6011 C   0  0  0  0  0  0  0  0  0  0  0  0
   12.0133    6.2345   -0.6107 H   0  0  0  0  0  0  0  0  0  0  0  0
   11.7433    4.8671    0.2604 H   0  0  0  0  0  0  0  0  0  0  0  0
    5.1599    9.2247   -0.5302 H   0  0  0  0  0  0  0  0  0  0  0  0
   10.1347    8.0830    0.8547 H   0  0  0  0  0  0  0  0  0  0  0  0
   10.2897    7.9964   -0.9009 H   0  0  0  0  0  0  0  0  0  0  0  0
    9.7399    5.5545   -0.8307 H   0  0  0  0  0  0  0  0  0  0  0  0
    9.5873    5.6395    0.9283 H   0  0  0  0  0  0  0  0  0  0  0  0
    1.9086    4.1715   -0.5194 H   0  0  0  0  0  0  0  0  0  0  0  0
    4.1929    3.2552   -0.2552 H   0  0  0  0  0  0  0  0  0  0  0  0
    6.1445    4.7694   -0.2016 H   0  0  0  0  0  0  0  0  0  0  0  0
    3.5308    8.1490   -0.6349 H   0  0  0  0  0  0  0  0  0  0  0  0
    1.5718    6.6196   -0.7191 H   0  0  0  0  0  0  0  0  0  0  0  0
  1  2  2  0  0  0  0
  1  3  1  0  0  0  0
  3  4  2  0  0  0  0
  4  5  1  0  0  0  0
  5  2  1  0  0  0  0
  4  6  1  0  0  0  0
  6  7  1  0  0  0  0
  7  8  1  0  0  0  0
  9 10  4  0  0  0  0
 10 11  4  0  0  0  0
 11 12  4  0  0  0  0
 12 13  4  0  0  0  0
 13 14  4  0  0  0  0
 14  9  4  0  0  0  0
 12  1  1  0  0  0  0
  8 15  1  0  0  0  0
  8 16  1  0  0  0  0
  2 17  1  0  0  0  0
  6 18  1  0  0  0  0
  6 19  1  0  0  0  0
  7 20  1  0  0  0  0
  7 21  1  0  0  0  0
  9 22  1  0  0  0  0
 10 23  1  0  0  0  0
 11 24  1  0  0  0  0
 13 25  1  0  0  0  0
 14 26  1  0  0  0  0
M  END
>  <Alias name>
4-Phenyl-2-thiazoleethanamine

>  <logBB>   
-1.3

$$$$
2-(5-(5-Dimethylaminomethyl-2-furanyl)-1-aza-4-thiapentyl)-5-(2-naphthylmethyl)-4-pyrimidone
  ChemBrain IXL

 60 63  0  0  0  0  0  0  0  0  1 V2000
    6.8777   14.2244   -0.7034 C   0  0  0  0  0  0  0  0  0  0  0  0
    5.8582   15.0603   -1.1672 C   0  0  0  0  0  0  0  0  0  0  0  0
    4.5245   14.6447   -1.1092 C   0  0  0  0  0  0  0  0  0  0  0  0
    4.2030   13.3873   -0.5961 C   0  0  0  0  0  0  0  0  0  0  0  0
    5.2146   12.5460   -0.1311 C   0  0  0  0  0  0  0  0  0  0  0  0
    6.5510   12.9675   -0.1736 C   0  0  0  0  0  0  0  0  0  0  0  0
    4.8894   11.2834    0.3764 C   0  0  0  0  0  0  0  0  0  0  0  0
    3.5567   10.8663    0.4180 C   0  0  0  0  0  0  0  0  0  0  0  0
    2.5468   11.7112   -0.0429 C   0  0  0  0  0  0  0  0  0  0  0  0
    2.8694   12.9717   -0.5482 C   0  0  0  0  0  0  0  0  0  0  0  0
   19.9028    7.7307   -0.8267 C   0  0  0  0  0  0  0  0  0  0  0  0
   19.9103    8.9293   -0.6248 C   0  0  0  0  0  0  0  0  0  0  0  0
   18.6724    7.3383   -0.9757 C   0  0  0  0  0  0  0  0  0  0  0  0
   17.9422    8.2985   -0.8602 C   0  0  0  0  0  0  0  0  0  0  0  0
   18.6634    9.3970   -0.6269 O   0  0  0  0  0  0  0  0  0  0  0  0
   21.1091    9.7165   -0.4152 C   0  0  0  0  0  0  0  0  0  0  0  0
   20.7299   11.0901   -0.1433 N   0  0  0  0  0  0  0  0  0  0  0  0
   21.9355   11.8913    0.0507 C   0  0  0  0  0  0  0  0  0  0  0  0
   19.9051   11.1326    1.0726 C   0  0  0  0  0  0  0  0  0  0  0  0
   16.5057    8.2403   -0.9629 C   0  0  0  0  0  0  0  0  0  0  0  0
   15.8728    9.8439   -0.7112 S   0  0  0  0  0  0  0  0  0  0  0  0
   14.1710    9.4551   -0.9124 C   0  0  0  0  0  0  0  0  0  0  0  0
   13.3873   10.7212   -0.7407 C   0  0  0  0  0  0  0  0  0  0  0  0
   11.9834   10.4497   -0.8819 N   0  0  0  0  0  0  0  0  0  0  0  0
    9.7229   11.2242   -0.7742 N   0  0  0  0  0  0  0  0  0  0  0  0
    8.8248   12.2783   -0.9054 C   0  0  0  0  0  0  0  0  0  0  0  0
    9.2509   13.5195   -0.7122 C   0  0  0  0  0  0  0  0  0  0  0  0
   10.6718   13.7314   -0.4382 C   0  0  0  0  0  0  0  0  0  0  0  0
   11.5457   12.6586   -0.5251 N   0  0  0  0  0  0  0  0  0  0  0  0
   11.0977   11.4826   -0.7210 C   0  0  0  0  0  0  0  0  0  0  0  0
   11.0836   14.8384   -0.1359 O   0  0  0  0  0  0  0  0  0  0  0  0
    8.3069   14.6843   -0.7733 C   0  0  0  0  0  0  0  0  0  0  0  0
   11.6574    9.5173   -1.0951 H   0  0  0  0  0  0  0  0  0  0  0  0
    9.3848   10.2740   -0.7184 H   0  0  0  0  0  0  0  0  0  0  0  0
    6.1017   16.0329   -1.5726 H   0  0  0  0  0  0  0  0  0  0  0  0
    3.7383   15.2995   -1.4632 H   0  0  0  0  0  0  0  0  0  0  0  0
    7.3326   12.3196    0.2045 H   0  0  0  0  0  0  0  0  0  0  0  0
    5.6712   10.6269    0.7380 H   0  0  0  0  0  0  0  0  0  0  0  0
    3.3062    9.8860    0.8083 H   0  0  0  0  0  0  0  0  0  0  0  0
    1.5119   11.3886   -0.0084 H   0  0  0  0  0  0  0  0  0  0  0  0
    2.0845   13.6279   -0.9034 H   0  0  0  0  0  0  0  0  0  0  0  0
   20.7771    7.0915   -0.8744 H   0  0  0  0  0  0  0  0  0  0  0  0
   18.3517    6.3194   -1.1718 H   0  0  0  0  0  0  0  0  0  0  0  0
   21.6592    9.3171    0.4287 H   0  0  0  0  0  0  0  0  0  0  0  0
   21.7275    9.6768   -1.3027 H   0  0  0  0  0  0  0  0  0  0  0  0
   21.6598   12.9222    0.2181 H   0  0  0  0  0  0  0  0  0  0  0  0
   22.5583   11.8217   -0.8336 H   0  0  0  0  0  0  0  0  0  0  0  0
   22.4820   11.5179    0.9071 H   0  0  0  0  0  0  0  0  0  0  0  0
   19.0737   10.4430    0.9689 H   0  0  0  0  0  0  0  0  0  0  0  0
   20.5059   10.8459    1.9266 H   0  0  0  0  0  0  0  0  0  0  0  0
   19.5262   12.1347    1.2170 H   0  0  0  0  0  0  0  0  0  0  0  0
   16.2237    7.8858   -1.9483 H   0  0  0  0  0  0  0  0  0  0  0  0
   16.1119    7.5686   -0.2080 H   0  0  0  0  0  0  0  0  0  0  0  0
   14.0017    9.0493   -1.9034 H   0  0  0  0  0  0  0  0  0  0  0  0
   13.8689    8.7313   -0.1639 H   0  0  0  0  0  0  0  0  0  0  0  0
   13.5771   11.1290    0.2433 H   0  0  0  0  0  0  0  0  0  0  0  0
   13.6932   11.4367   -1.4924 H   0  0  0  0  0  0  0  0  0  0  0  0
    7.7905   12.0865   -1.1632 H   0  0  0  0  0  0  0  0  0  0  0  0
    8.5077   15.3474    0.0574 H   0  0  0  0  0  0  0  0  0  0  0  0
    8.4625   15.2189   -1.7015 H   0  0  0  0  0  0  0  0  0  0  0  0
  1  2  4  0  0  0  0
  2  3  4  0  0  0  0
  3  4  4  0  0  0  0
  4  5  4  0  0  0  0
  5  6  4  0  0  0  0
  6  1  4  0  0  0  0
  5  7  4  0  0  0  0
  7  8  4  0  0  0  0
  8  9  4  0  0  0  0
  9 10  4  0  0  0  0
 10  4  4  0  0  0  0
 11 12  2  0  0  0  0
 11 13  1  0  0  0  0
 13 14  2  0  0  0  0
 14 15  1  0  0  0  0
 15 12  1  0  0  0  0
 12 16  1  0  0  0  0
 16 17  1  0  0  0  0
 17 18  1  0  0  0  0
 17 19  1  0  0  0  0
 14 20  1  0  0  0  0
 20 21  1  0  0  0  0
 21 22  1  0  0  0  0
 22 23  1  0  0  0  0
 23 24  1  0  0  0  0
 25 26  1  0  0  0  0
 26 27  2  0  0  0  0
 27 28  1  0  0  0  0
 28 29  1  0  0  0  0
 29 30  2  0  0  0  0
 30 25  1  0  0  0  0
 28 31  2  0  0  0  0
 30 24  1  0  0  0  0
  1 32  1  0  0  0  0
 32 27  1  0  0  0  0
 24 33  1  0  0  0  0
 25 34  1  0  0  0  0
  2 35  1  0  0  0  0
  3 36  1  0  0  0  0
  6 37  1  0  0  0  0
  7 38  1  0  0  0  0
  8 39  1  0  0  0  0
  9 40  1  0  0  0  0
 10 41  1  0  0  0  0
 11 42  1  0  0  0  0
 13 43  1  0  0  0  0
 16 44  1  0  0  0  0
 16 45  1  0  0  0  0
 18 46  1  0  0  0  0
 18 47  1  0  0  0  0
 18 48  1  0  0  0  0
 19 49  1  0  0  0  0
 19 50  1  0  0  0  0
 19 51  1  0  0  0  0
 20 52  1  0  0  0  0
 20 53  1  0  0  0  0
 22 54  1  0  0  0  0
 22 55  1  0  0  0  0
 23 56  1  0  0  0  0
 23 57  1  0  0  0  0
 26 58  1  0  0  0  0
 32 59  1  0  0  0  0
 32 60  1  0  0  0  0
M  END
>  <Alias name>
2-(5-(5-Dimethylaminomethyl-2-furanyl)-1-aza-4-thiapentyl)-5-(2-naphthylmethyl)-4-pyrimidone

>  <logBB>   
-1.3

$$$$
Diclazuril
  ChemBrain IXL

 35 37  0  0  0  0  0  0  0  0  1 V2000
    5.1737    7.8094    0.0976 C   0  0  0  0  0  0  0  0  0  0  0  0
    6.1957    7.3362    0.9237 C   0  0  0  0  0  0  0  0  0  0  0  0
    7.1472    6.4497    0.4167 C   0  0  0  0  0  0  0  0  0  0  0  0
    7.0752    6.0355   -0.9149 C   0  0  0  0  0  0  0  0  0  0  0  0
    6.0530    6.5127   -1.7374 C   0  0  0  0  0  0  0  0  0  0  0  0
    5.1030    7.3982   -1.2300 C   0  0  0  0  0  0  0  0  0  0  0  0
    8.0808    5.0868   -1.4565 C   0  0  0  0  0  0  0  0  0  0  0  0
    9.6229    7.0375   -1.2011 C   0  0  0  0  0  0  0  0  0  0  0  0
    9.4448    5.6561   -1.3064 C   0  0  0  0  0  0  0  0  0  0  0  0
   10.5527    4.8080   -1.2718 C   0  0  0  0  0  0  0  0  0  0  0  0
   11.8362    5.3393   -1.1375 C   0  0  0  0  0  0  0  0  0  0  0  0
   12.0135    6.7192   -1.0353 C   0  0  0  0  0  0  0  0  0  0  0  0
   10.9072    7.5684   -1.0667 C   0  0  0  0  0  0  0  0  0  0  0  0
   13.6553    7.3977   -0.8644 Cl  0  0  0  0  0  0  0  0  0  0  0  0
    8.4554    5.8463    1.4708 Cl  0  0  0  0  0  0  0  0  0  0  0  0
    5.9604    5.9905   -3.4387 Cl  0  0  0  0  0  0  0  0  0  0  0  0
    4.2191    8.6964    0.6003 N   0  0  0  0  0  0  0  0  0  0  0  0
    3.1834    9.2307   -0.2797 N   0  0  0  0  0  0  0  0  0  0  0  0
    4.2596    9.0690    1.9453 C   0  0  0  0  0  0  0  0  0  0  0  0
    2.3049   10.0392    0.1695 C   0  0  0  0  0  0  0  0  0  0  0  0
    2.3232   10.4499    1.5919 C   0  0  0  0  0  0  0  0  0  0  0  0
    3.3062    9.9503    2.4421 N   0  0  0  0  0  0  0  0  0  0  0  0
    1.4814   11.2229    2.0202 O   0  0  0  0  0  0  0  0  0  0  0  0
    5.1261    8.6243    2.6814 O   0  0  0  0  0  0  0  0  0  0  0  0
    7.9961    3.7556   -0.6865 C   0  0  0  0  0  0  0  0  0  0  0  0
    7.9327    2.7549   -0.1077 N   0  0  0  0  0  0  0  0  0  0  0  0
    6.2505    7.6569    1.9587 H   0  0  0  0  0  0  0  0  0  0  0  0
    4.3099    7.7667   -1.8671 H   0  0  0  0  0  0  0  0  0  0  0  0
    7.8787    4.9097   -2.5049 H   0  0  0  0  0  0  0  0  0  0  0  0
    8.7648    7.6978   -1.2237 H   0  0  0  0  0  0  0  0  0  0  0  0
   10.4163    3.7370   -1.3493 H   0  0  0  0  0  0  0  0  0  0  0  0
   12.6952    4.6801   -1.1126 H   0  0  0  0  0  0  0  0  0  0  0  0
   11.0451    8.6402   -0.9867 H   0  0  0  0  0  0  0  0  0  0  0  0
    1.5421   10.4277   -0.4906 H   0  0  0  0  0  0  0  0  0  0  0  0
    3.3269   10.2268    3.4154 H   0  0  0  0  0  0  0  0  0  0  0  0
  1  2  4  0  0  0  0
  2  3  4  0  0  0  0
  3  4  4  0  0  0  0
  4  5  4  0  0  0  0
  5  6  4  0  0  0  0
  6  1  4  0  0  0  0
  7  4  1  0  0  0  0
  8  9  4  0  0  0  0
  9 10  4  0  0  0  0
 10 11  4  0  0  0  0
 11 12  4  0  0  0  0
 12 13  4  0  0  0  0
 13  8  4  0  0  0  0
  9  7  1  0  0  0  0
 12 14  1  0  0  0  0
  3 15  1  0  0  0  0
  5 16  1  0  0  0  0
  1 17  1  0  0  0  0
 17 18  1  0  0  0  0
 17 19  1  0  0  0  0
 18 20  2  0  0  0  0
 20 21  1  0  0  0  0
 21 22  1  0  0  0  0
 22 19  1  0  0  0  0
 21 23  2  0  0  0  0
 19 24  2  0  0  0  0
 25 26  3  0  0  0  0
 25  7  1  0  0  0  0
  2 27  1  0  0  0  0
  6 28  1  0  0  0  0
  7 29  1  0  0  0  0
  8 30  1  0  0  0  0
 10 31  1  0  0  0  0
 11 32  1  0  0  0  0
 13 33  1  0  0  0  0
 20 34  1  0  0  0  0
 22 35  1  0  0  0  0
M  END
>  <Alias name>
Diclazuril

>  <logBB>   
-1.3

$$$$
Didanosine
  ChemBrain IXL

 29 31  0  0  0  0  0  0  0  0  1 V2000
    5.8115    5.7763    0.3874 N   0  0  0  0  0  0  0  0  0  0  0  0
    6.3723    4.8365   -0.1444 C   0  0  0  0  0  0  0  0  0  0  0  0
    4.5452    6.2871   -0.0460 C   0  0  0  0  0  0  0  0  0  0  0  0
    6.4908    6.2075    1.3471 C   0  0  0  0  0  0  0  0  0  0  0  0
    7.3620    4.6705    0.4379 C   0  0  0  0  0  0  0  0  0  0  0  0
    5.9674    4.0711   -1.2309 N   0  0  0  0  0  0  0  0  0  0  0  0
    3.7659    5.1670   -0.6302 O   0  0  0  0  0  0  0  0  0  0  0  0
    3.7373    6.8142    1.1468 C   0  0  0  0  0  0  0  0  0  0  0  0
    7.4270    5.5422    1.3795 N   0  0  0  0  0  0  0  0  0  0  0  0
    8.2580    3.6523    0.0746 C   0  0  0  0  0  0  0  0  0  0  0  0
    6.7266    3.1354   -1.6330 C   0  0  0  0  0  0  0  0  0  0  0  0
    2.5654    4.8788    0.1657 C   0  0  0  0  0  0  0  0  0  0  0  0
    2.3843    6.0735    1.1152 C   0  0  0  0  0  0  0  0  0  0  0  0
    7.9153    2.9099   -0.9904 N   0  0  0  0  0  0  0  0  0  0  0  0
    9.2936    3.4498    0.6915 O   0  0  0  0  0  0  0  0  0  0  0  0
    2.7440    3.5560    0.9754 C   0  0  0  0  0  0  0  0  0  0  0  0
    3.8823    3.6574    1.8946 O   0  0  0  0  0  0  0  0  0  0  0  0
    8.4983    2.2307   -1.2988 H   0  0  0  0  0  0  0  0  0  0  0  0
    4.0149    2.8658    2.4714 H   0  0  0  0  0  0  0  0  0  0  0  0
    4.6935    7.0692   -0.7833 H   0  0  0  0  0  0  0  0  0  0  0  0
    6.2477    7.0397    2.0145 H   0  0  0  0  0  0  0  0  0  0  0  0
    3.5860    7.8880    1.0563 H   0  0  0  0  0  0  0  0  0  0  0  0
    4.2569    6.5891    2.0668 H   0  0  0  0  0  0  0  0  0  0  0  0
    6.4553    2.5144   -2.4700 H   0  0  0  0  0  0  0  0  0  0  0  0
    1.7099    4.7892   -0.4785 H   0  0  0  0  0  0  0  0  0  0  0  0
    1.6213    6.7288    0.7234 H   0  0  0  0  0  0  0  0  0  0  0  0
    2.1122    5.7357    2.1073 H   0  0  0  0  0  0  0  0  0  0  0  0
    2.9140    2.7345    0.2892 H   0  0  0  0  0  0  0  0  0  0  0  0
    1.8457    3.3656    1.5452 H   0  0  0  0  0  0  0  0  0  0  0  0
  1  2  1  0  0  0  0
  1  4  1  0  0  0  0
  2  5  2  0  0  0  0
  2  6  1  0  0  0  0
  3  1  1  0  0  0  0
  3  7  1  0  0  0  0
  3  8  1  0  0  0  0
  4  9  2  0  0  0  0
  5 10  1  0  0  0  0
  5  9  1  0  0  0  0
  6 11  2  0  0  0  0
  7 12  1  0  0  0  0
  8 13  1  0  0  0  0
 10 14  1  0  0  0  0
 10 15  2  0  0  0  0
 11 14  1  0  0  0  0
 12 16  1  0  0  0  0
 12 13  1  0  0  0  0
 16 17  1  0  0  0  0
 14 18  1  0  0  0  0
 17 19  1  0  0  0  0
  3 20  1  0  0  0  0
  4 21  1  0  0  0  0
  8 22  1  0  0  0  0
  8 23  1  0  0  0  0
 11 24  1  0  0  0  0
 12 25  1  0  0  0  0
 13 26  1  0  0  0  0
 13 27  1  0  0  0  0
 16 28  1  0  0  0  0
 16 29  1  0  0  0  0
M  END
>  <Alias name>
Didanosine

>  <logBB>   
-1.3

$$$$
Indomethacin
  ChemBrain IXL

 41 43  0  0  0  0  0  0  0  0  1 V2000
    7.6791    4.0260   -0.9291 C   0  0  0  0  0  0  0  0  0  0  0  0
    9.0868    3.9618   -1.0537 C   0  0  0  0  0  0  0  0  0  0  0  0
    9.8700    5.0741   -0.7209 C   0  0  0  0  0  0  0  0  0  0  0  0
    9.2239    6.2115   -0.2732 C   0  0  0  0  0  0  0  0  0  0  0  0
    7.8734    6.2795   -0.1474 C   0  0  0  0  0  0  0  0  0  0  0  0
    7.0611    5.2056   -0.4696 C   0  0  0  0  0  0  0  0  0  0  0  0
    7.6054    7.5791    0.3313 N   0  0  0  0  0  0  0  0  0  0  0  0
    8.7681    8.3205    0.4896 C   0  0  0  0  0  0  0  0  0  0  0  0
    9.7812    7.5279    0.1392 C   0  0  0  0  0  0  0  0  0  0  0  0
    2.8012    5.6506    0.8411 C   0  0  0  0  0  0  0  0  0  0  0  0
    4.0655    5.1186    1.1021 C   0  0  0  0  0  0  0  0  0  0  0  0
    5.1981    5.9301    1.0134 C   0  0  0  0  0  0  0  0  0  0  0  0
    5.0667    7.2726    0.6596 C   0  0  0  0  0  0  0  0  0  0  0  0
    3.8003    7.8054    0.4043 C   0  0  0  0  0  0  0  0  0  0  0  0
    2.6688    6.9944    0.4923 C   0  0  0  0  0  0  0  0  0  0  0  0
    6.2449    8.1362    0.5687 C   0  0  0  0  0  0  0  0  0  0  0  0
    6.1140    9.3398    0.7230 O   0  0  0  0  0  0  0  0  0  0  0  0
   11.2886    7.9013    0.1508 C   0  0  0  0  0  0  0  0  0  0  0  0
   11.5158    9.1523    1.0241 C   0  0  0  0  0  0  0  0  0  0  0  0
   11.8926   10.1932    0.5109 O   0  0  0  0  0  0  0  0  0  0  0  0
   11.3034    9.0852    2.4773 O   0  0  0  0  0  0  0  0  0  0  0  0
    9.7341    2.7298   -1.5354 O   0  0  0  0  0  0  0  0  0  0  0  0
   11.1963    2.8189   -1.7027 C   0  0  0  0  0  0  0  0  0  0  0  0
    8.8651    9.7789    0.9779 C   0  0  0  0  0  0  0  0  0  0  0  0
    1.3678    4.6226    0.9531 Cl  0  0  0  0  0  0  0  0  0  0  0  0
    7.0772    3.1679   -1.1888 H   0  0  0  0  0  0  0  0  0  0  0  0
   10.9468    5.0451   -0.8125 H   0  0  0  0  0  0  0  0  0  0  0  0
    5.9913    5.2665   -0.3747 H   0  0  0  0  0  0  0  0  0  0  0  0
    4.1675    4.0784    1.3742 H   0  0  0  0  0  0  0  0  0  0  0  0
    6.1750    5.5185    1.2176 H   0  0  0  0  0  0  0  0  0  0  0  0
    3.6969    8.8472    0.1346 H   0  0  0  0  0  0  0  0  0  0  0  0
    1.6896    7.4074    0.2911 H   0  0  0  0  0  0  0  0  0  0  0  0
   11.8588    7.0760    0.5525 H   0  0  0  0  0  0  0  0  0  0  0  0
   11.6157    8.1044   -0.8586 H   0  0  0  0  0  0  0  0  0  0  0  0
   11.4705    9.8955    2.9452 H   0  0  0  0  0  0  0  0  0  0  0  0
   11.5787    1.8685   -2.0460 H   0  0  0  0  0  0  0  0  0  0  0  0
   11.4300    3.5840   -2.4287 H   0  0  0  0  0  0  0  0  0  0  0  0
   11.6532    3.0696   -0.7561 H   0  0  0  0  0  0  0  0  0  0  0  0
    9.8713   10.1417    0.8359 H   0  0  0  0  0  0  0  0  0  0  0  0
    8.1780   10.3935    0.4142 H   0  0  0  0  0  0  0  0  0  0  0  0
    8.6105    9.8243    2.0265 H   0  0  0  0  0  0  0  0  0  0  0  0
  1  2  4  0  0  0  0
  2  3  4  0  0  0  0
  3  4  4  0  0  0  0
  4  5  4  0  0  0  0
  5  6  4  0  0  0  0
  6  1  4  0  0  0  0
  5  7  1  0  0  0  0
  7  8  1  0  0  0  0
  8  9  2  0  0  0  0
  9  4  1  0  0  0  0
 10 11  4  0  0  0  0
 11 12  4  0  0  0  0
 12 13  4  0  0  0  0
 13 14  4  0  0  0  0
 14 15  4  0  0  0  0
 15 10  4  0  0  0  0
 16 17  2  0  0  0  0
 16 13  1  0  0  0  0
 18 19  1  0  0  0  0
 19 20  2  0  0  0  0
 19 21  1  0  0  0  0
  2 22  1  0  0  0  0
 22 23  1  0  0  0  0
  8 24  1  0  0  0  0
 18  9  1  0  0  0  0
 16  7  1  0  0  0  0
 10 25  1  0  0  0  0
  1 26  1  0  0  0  0
  3 27  1  0  0  0  0
  6 28  1  0  0  0  0
 11 29  1  0  0  0  0
 12 30  1  0  0  0  0
 14 31  1  0  0  0  0
 15 32  1  0  0  0  0
 18 33  1  0  0  0  0
 18 34  1  0  0  0  0
 21 35  1  0  0  0  0
 23 36  1  0  0  0  0
 23 37  1  0  0  0  0
 23 38  1  0  0  0  0
 24 39  1  0  0  0  0
 24 40  1  0  0  0  0
 24 41  1  0  0  0  0
M  END
>  <Alias name>
Indometacin

>  <logBB>   
-1.26

$$$$
p-Phenylbenzoic acid
  ChemBrain IXL

 25 26  0  0  0  0  0  0  0  0  1 V2000
    7.5456    6.7124    0.0000 C   0  0  0  0  0  0  0  0  0  0  0  0
    9.0159    6.5431   -0.0001 C   0  0  0  0  0  0  0  0  0  0  0  0
    6.7146    5.5919    0.0000 C   0  0  0  0  0  0  0  0  0  0  0  0
    6.9909    7.9923    0.0000 C   0  0  0  0  0  0  0  0  0  0  0  0
    9.8470    7.6636   -0.0001 C   0  0  0  0  0  0  0  0  0  0  0  0
    9.5707    5.2632   -0.0001 C   0  0  0  0  0  0  0  0  0  0  0  0
    5.3287    5.7515    0.0001 C   0  0  0  0  0  0  0  0  0  0  0  0
    5.6050    8.1518    0.0002 C   0  0  0  0  0  0  0  0  0  0  0  0
   11.2328    7.5040   -0.0002 C   0  0  0  0  0  0  0  0  0  0  0  0
   10.9566    5.1037   -0.0002 C   0  0  0  0  0  0  0  0  0  0  0  0
    4.7739    7.0314    0.0002 C   0  0  0  0  0  0  0  0  0  0  0  0
   11.7876    6.2241   -0.0003 C   0  0  0  0  0  0  0  0  0  0  0  0
    3.3036    7.2007    0.0003 C   0  0  0  0  0  0  0  0  0  0  0  0
    2.4279    6.0200    0.0004 O   0  0  0  0  0  0  0  0  0  0  0  0
    2.8185    8.3200    0.0004 O   0  0  0  0  0  0  0  0  0  0  0  0
    1.4648    6.2171    0.0004 H   0  0  0  0  0  0  0  0  0  0  0  0
    7.1453    4.5983    0.0000 H   0  0  0  0  0  0  0  0  0  0  0  0
    7.6361    8.8621    0.0000 H   0  0  0  0  0  0  0  0  0  0  0  0
    9.4163    8.6572   -0.0001 H   0  0  0  0  0  0  0  0  0  0  0  0
    8.9255    4.3934   -0.0001 H   0  0  0  0  0  0  0  0  0  0  0  0
    4.6835    4.8816    0.0002 H   0  0  0  0  0  0  0  0  0  0  0  0
    5.1743    9.1455    0.0002 H   0  0  0  0  0  0  0  0  0  0  0  0
   11.8780    8.3739   -0.0003 H   0  0  0  0  0  0  0  0  0  0  0  0
   11.3873    4.1100   -0.0003 H   0  0  0  0  0  0  0  0  0  0  0  0
   12.8635    6.1003   -0.0004 H   0  0  0  0  0  0  0  0  0  0  0  0
  1  2  1  0  0  0  0
  1  3  4  0  0  0  0
  1  4  4  0  0  0  0
  2  5  4  0  0  0  0
  2  6  4  0  0  0  0
  3  7  4  0  0  0  0
  4  8  4  0  0  0  0
  5  9  4  0  0  0  0
  6 10  4  0  0  0  0
  7 11  4  0  0  0  0
  8 11  4  0  0  0  0
  9 12  4  0  0  0  0
 10 12  4  0  0  0  0
 11 13  1  0  0  0  0
 13 14  1  0  0  0  0
 13 15  2  0  0  0  0
 14 16  1  0  0  0  0
  3 17  1  0  0  0  0
  4 18  1  0  0  0  0
  5 19  1  0  0  0  0
  6 20  1  0  0  0  0
  7 21  1  0  0  0  0
  8 22  1  0  0  0  0
  9 23  1  0  0  0  0
 10 24  1  0  0  0  0
 12 25  1  0  0  0  0
M  END
>  <Alias name>
p-Phenylbenzoic acid

>  <logBB>   
-1.26

$$$$
PKKB13
  ChemBrain IXL

 43 45  0  0  0  0  0  0  0  0  1 V2000
    8.1150   10.7550   -0.8692 O   0  0  0  0  0  0  0  0  0  0  0  0
    7.5275   10.6262    0.1919 C   0  0  0  0  0  0  0  0  0  0  0  0
    7.2490   11.8013    1.0284 O   0  0  0  0  0  0  0  0  0  0  0  0
    7.0935    9.2893    0.6367 C   0  0  0  0  0  0  0  0  0  0  0  0
    7.6200    8.2049   -0.3329 C   0  0  0  0  0  0  0  0  0  0  0  0
    9.1044    7.8341   -0.0572 C   0  0  0  0  0  0  0  0  0  0  0  0
    8.9748    6.4654    0.4697 N   0  0  0  0  0  0  0  0  0  0  0  0
    7.7543    6.0323    0.3995 C   0  0  0  0  0  0  0  0  0  0  0  0
    6.9378    6.9467   -0.0500 C   0  0  0  0  0  0  0  0  0  0  0  0
    5.5760    6.6558   -0.2044 C   0  0  0  0  0  0  0  0  0  0  0  0
    5.1054    5.3735    0.1312 C   0  0  0  0  0  0  0  0  0  0  0  0
    5.9973    4.4222    0.6085 C   0  0  0  0  0  0  0  0  0  0  0  0
    7.3377    4.7550    0.7451 C   0  0  0  0  0  0  0  0  0  0  0  0
    3.6759    5.0182   -0.0150 O   0  0  0  0  0  0  0  0  0  0  0  0
    2.7882    6.0976   -0.4658 C   0  0  0  0  0  0  0  0  0  0  0  0
   10.0014    5.6263    1.0287 C   0  0  0  0  0  0  0  0  0  0  0  0
    9.7172    4.4843    1.3474 O   0  0  0  0  0  0  0  0  0  0  0  0
   11.4173    6.1072    1.2373 C   0  0  0  0  0  0  0  0  0  0  0  0
   12.3727    5.2387    1.7776 C   0  0  0  0  0  0  0  0  0  0  0  0
   13.6884    5.6708    1.9746 C   0  0  0  0  0  0  0  0  0  0  0  0
   14.0566    6.9728    1.6339 C   0  0  0  0  0  0  0  0  0  0  0  0
   13.1110    7.8439    1.0964 C   0  0  0  0  0  0  0  0  0  0  0  0
   11.7944    7.4141    0.8981 C   0  0  0  0  0  0  0  0  0  0  0  0
   15.7373    7.5241    1.8856 Cl  0  0  0  0  0  0  0  0  0  0  0  0
    9.8807    7.8109   -1.3880 C   0  0  0  0  0  0  0  0  0  0  0  0
    6.7650   11.6109    1.8636 H   0  0  0  0  0  0  0  0  0  0  0  0
    6.0065    9.2545    0.6527 H   0  0  0  0  0  0  0  0  0  0  0  0
    7.4711    9.0968    1.6316 H   0  0  0  0  0  0  0  0  0  0  0  0
    7.4731    8.5007   -1.3663 H   0  0  0  0  0  0  0  0  0  0  0  0
    9.5550    8.5049    0.6614 H   0  0  0  0  0  0  0  0  0  0  0  0
    4.8917    7.4085   -0.5778 H   0  0  0  0  0  0  0  0  0  0  0  0
    5.6495    3.4293    0.8717 H   0  0  0  0  0  0  0  0  0  0  0  0
    8.0478    4.0277    1.1165 H   0  0  0  0  0  0  0  0  0  0  0  0
    1.7721    5.7232   -0.5340 H   0  0  0  0  0  0  0  0  0  0  0  0
    2.8241    6.9147    0.2425 H   0  0  0  0  0  0  0  0  0  0  0  0
    3.1092    6.4468   -1.4380 H   0  0  0  0  0  0  0  0  0  0  0  0
   12.0933    4.2285    2.0445 H   0  0  0  0  0  0  0  0  0  0  0  0
   14.4241    4.9942    2.3925 H   0  0  0  0  0  0  0  0  0  0  0  0
   13.3986    8.8557    0.8323 H   0  0  0  0  0  0  0  0  0  0  0  0
   11.0683    8.0942    0.4821 H   0  0  0  0  0  0  0  0  0  0  0  0
    9.9144    8.8080   -1.8081 H   0  0  0  0  0  0  0  0  0  0  0  0
    9.3762    7.1438   -2.0839 H   0  0  0  0  0  0  0  0  0  0  0  0
   10.8841    7.4557   -1.2150 H   0  0  0  0  0  0  0  0  0  0  0  0
  2  1  2  0  0  0  0
  3  2  1  0  0  0  0
  3 26  1  0  0  0  0
  4  2  1  0  0  0  0
  5  4  1  0  0  0  0
  5  9  1  0  0  0  0
  6  5  1  0  0  0  0
  7  6  1  0  0  0  0
  8  7  1  0  0  0  0
  8 13  4  0  0  0  0
  9  8  4  0  0  0  0
 10  9  4  0  0  0  0
 11 10  4  0  0  0  0
 12 11  4  0  0  0  0
 13 12  4  0  0  0  0
 14 11  1  0  0  0  0
 15 14  1  0  0  0  0
 16  7  1  0  0  0  0
 17 16  2  0  0  0  0
 18 16  1  0  0  0  0
 18 23  4  0  0  0  0
 19 18  4  0  0  0  0
 20 19  4  0  0  0  0
 21 20  4  0  0  0  0
 22 21  4  0  0  0  0
 23 22  4  0  0  0  0
 24 21  1  0  0  0  0
 25  6  1  0  0  0  0
  4 27  1  0  0  0  0
  4 28  1  0  0  0  0
  5 29  1  0  0  0  0
  6 30  1  0  0  0  0
 10 31  1  0  0  0  0
 12 32  1  0  0  0  0
 13 33  1  0  0  0  0
 15 34  1  0  0  0  0
 15 35  1  0  0  0  0
 15 36  1  0  0  0  0
 19 37  1  0  0  0  0
 20 38  1  0  0  0  0
 22 39  1  0  0  0  0
 23 40  1  0  0  0  0
 25 41  1  0  0  0  0
 25 42  1  0  0  0  0
 25 43  1  0  0  0  0
M  END
>  <Alias name>
PKKB13

>  <logBB>   
-1.26

$$$$
Digoxin
  ChemBrain IXL

119126  0  0  0  0  0  0  0  0  1 V2000
   15.0786   11.4177   -1.8447 C   0  0  0  0  0  0  0  0  0  0  0  0
   16.1808   10.6877   -1.0788 C   0  0  0  0  0  0  0  0  0  0  0  0
   14.6313   12.5872   -0.9554 C   0  0  0  0  0  0  0  0  0  0  0  0
   13.9455   10.3458   -2.0593 C   0  0  0  0  0  0  0  0  0  0  0  0
   15.5914   11.9103   -3.1210 O   0  0  0  0  0  0  0  0  0  0  0  0
   15.5484    9.6784   -0.2922 C   0  0  0  0  0  0  0  0  0  0  0  0
   16.8423   11.5749   -0.1243 C   0  0  0  0  0  0  0  0  0  0  0  0
   17.1340   10.0001   -2.0850 C   0  0  0  0  0  0  0  0  0  0  0  0
   14.4016   11.9854    0.4694 C   0  0  0  0  0  0  0  0  0  0  0  0
   13.4255   13.3182   -1.5775 C   0  0  0  0  0  0  0  0  0  0  0  0
   14.4074    9.1035   -1.2110 C   0  0  0  0  0  0  0  0  0  0  0  0
   16.6567    8.7450    0.2064 C   0  0  0  0  0  0  0  0  0  0  0  0
   15.8271   11.7781    1.0784 C   0  0  0  0  0  0  0  0  0  0  0  0
   17.1446   12.8407   -0.7607 O   0  0  0  0  0  0  0  0  0  0  0  0
   13.5110   12.8613    1.4552 C   0  0  0  0  0  0  0  0  0  0  0  0
   12.2734   13.3082   -0.6473 C   0  0  0  0  0  0  0  0  0  0  0  0
   16.5371    7.5141    0.2017 C   0  0  0  0  0  0  0  0  0  0  0  0
   17.9617    9.1641    0.7451 C   0  0  0  0  0  0  0  0  0  0  0  0
   12.7101   13.9241    0.6427 C   0  0  0  0  0  0  0  0  0  0  0  0
   12.5590   11.8277    2.2888 C   0  0  0  0  0  0  0  0  0  0  0  0
   14.4499   13.5788    2.4455 C   0  0  0  0  0  0  0  0  0  0  0  0
   17.6483    6.9387    0.6884 C   0  0  0  0  0  0  0  0  0  0  0  0
   18.5821    7.8908    1.0536 O   0  0  0  0  0  0  0  0  0  0  0  0
   11.4927   14.3844    1.3840 C   0  0  0  0  0  0  0  0  0  0  0  0
   11.1036   12.3671    2.6191 C   0  0  0  0  0  0  0  0  0  0  0  0
   17.7905    5.7237    0.7842 O   0  0  0  0  0  0  0  0  0  0  0  0
   10.5846   13.2276    1.5057 C   0  0  0  0  0  0  0  0  0  0  0  0
    9.2129   13.6920    1.8042 O   0  0  0  0  0  0  0  0  0  0  0  0
    8.1294   12.7244    1.5103 C   0  0  0  0  0  0  0  0  0  0  0  0
    6.7591   13.4326    1.6172 C   0  0  0  0  0  0  0  0  0  0  0  0
    8.2876   12.1817    0.1503 O   0  0  0  0  0  0  0  0  0  0  0  0
    5.7274   12.6913    0.7375 C   0  0  0  0  0  0  0  0  0  0  0  0
    7.4012   11.0449   -0.1521 C   0  0  0  0  0  0  0  0  0  0  0  0
    6.0983   11.1957    0.6660 C   0  0  0  0  0  0  0  0  0  0  0  0
    4.3840   12.8416    1.3168 O   0  0  0  0  0  0  0  0  0  0  0  0
    8.1106    9.7347    0.2341 C   0  0  0  0  0  0  0  0  0  0  0  0
    5.0003   10.4467    0.0197 O   0  0  0  0  0  0  0  0  0  0  0  0
    5.1835    8.9828   -0.0604 C   0  0  0  0  0  0  0  0  0  0  0  0
    5.4227    8.3996    1.3552 C   0  0  0  0  0  0  0  0  0  0  0  0
    3.9805    8.3700   -0.6416 O   0  0  0  0  0  0  0  0  0  0  0  0
    5.5129    6.8484    1.2700 C   0  0  0  0  0  0  0  0  0  0  0  0
    4.0395    6.9089   -0.7623 C   0  0  0  0  0  0  0  0  0  0  0  0
    4.2171    6.2972    0.6360 C   0  0  0  0  0  0  0  0  0  0  0  0
    5.6740    6.2922    2.6220 O   0  0  0  0  0  0  0  0  0  0  0  0
    2.7348    6.3881   -1.3944 C   0  0  0  0  0  0  0  0  0  0  0  0
    4.2717    4.8113    0.5395 O   0  0  0  0  0  0  0  0  0  0  0  0
    5.4640    4.2061   -0.1150 C   0  0  0  0  0  0  0  0  0  0  0  0
    5.3851    4.3948   -1.6502 C   0  0  0  0  0  0  0  0  0  0  0  0
    6.6951    4.8282    0.3923 O   0  0  0  0  0  0  0  0  0  0  0  0
    6.8104    4.5882   -2.2136 C   0  0  0  0  0  0  0  0  0  0  0  0
    7.9351    4.1422   -0.0202 C   0  0  0  0  0  0  0  0  0  0  0  0
    7.7789    3.6508   -1.4701 C   0  0  0  0  0  0  0  0  0  0  0  0
    6.8242    4.2758   -3.6522 O   0  0  0  0  0  0  0  0  0  0  0  0
    9.1216    5.1198    0.0652 C   0  0  0  0  0  0  0  0  0  0  0  0
    9.0887    3.6586   -2.1389 O   0  0  0  0  0  0  0  0  0  0  0  0
   16.4034   12.4615   -3.0506 H   0  0  0  0  0  0  0  0  0  0  0  0
   17.8178   13.3777   -0.3026 H   0  0  0  0  0  0  0  0  0  0  0  0
    4.2896   12.5167    2.2387 H   0  0  0  0  0  0  0  0  0  0  0  0
    5.7462    5.3128    2.6628 H   0  0  0  0  0  0  0  0  0  0  0  0
    6.5424    3.3635   -3.8836 H   0  0  0  0  0  0  0  0  0  0  0  0
    9.7536    3.0422   -1.7575 H   0  0  0  0  0  0  0  0  0  0  0  0
   15.4523   13.2899   -0.8902 H   0  0  0  0  0  0  0  0  0  0  0  0
   13.8673   10.0837   -3.1130 H   0  0  0  0  0  0  0  0  0  0  0  0
   12.9930   10.7242   -1.6953 H   0  0  0  0  0  0  0  0  0  0  0  0
   15.0840   10.1445    0.5642 H   0  0  0  0  0  0  0  0  0  0  0  0
   17.7522   11.1048    0.2334 H   0  0  0  0  0  0  0  0  0  0  0  0
   17.7636   10.7320   -2.5523 H   0  0  0  0  0  0  0  0  0  0  0  0
   16.5352    9.4939   -2.8521 H   0  0  0  0  0  0  0  0  0  0  0  0
   17.7398    9.2671   -1.5702 H   0  0  0  0  0  0  0  0  0  0  0  0
   13.9295   11.0136    0.3568 H   0  0  0  0  0  0  0  0  0  0  0  0
   13.7090   14.3508   -1.7734 H   0  0  0  0  0  0  0  0  0  0  0  0
   13.1510   12.8438   -2.5045 H   0  0  0  0  0  0  0  0  0  0  0  0
   14.7888    8.3253   -1.8660 H   0  0  0  0  0  0  0  0  0  0  0  0
   13.5780    8.7266   -0.6169 H   0  0  0  0  0  0  0  0  0  0  0  0
   15.8258   10.8918    1.7102 H   0  0  0  0  0  0  0  0  0  0  0  0
   16.1113   12.6388    1.6565 H   0  0  0  0  0  0  0  0  0  0  0  0
   11.4615   13.8874   -1.0694 H   0  0  0  0  0  0  0  0  0  0  0  0
   11.9496   12.2926   -0.4782 H   0  0  0  0  0  0  0  0  0  0  0  0
   15.6421    6.9672   -0.1522 H   0  0  0  0  0  0  0  0  0  0  0  0
   17.8328    9.7484    1.6322 H   0  0  0  0  0  0  0  0  0  0  0  0
   18.5246    9.6888    0.0021 H   0  0  0  0  0  0  0  0  0  0  0  0
   13.3484   14.7755    0.4397 H   0  0  0  0  0  0  0  0  0  0  0  0
   13.0525   11.5942    3.2259 H   0  0  0  0  0  0  0  0  0  0  0  0
   12.4632   10.9141    1.7173 H   0  0  0  0  0  0  0  0  0  0  0  0
   13.8718   14.2247    3.0914 H   0  0  0  0  0  0  0  0  0  0  0  0
   15.1716   14.1691    1.8946 H   0  0  0  0  0  0  0  0  0  0  0  0
   14.9717   12.8404    3.0456 H   0  0  0  0  0  0  0  0  0  0  0  0
   11.7714   14.7366    2.3697 H   0  0  0  0  0  0  0  0  0  0  0  0
   11.0043   15.1786    0.8337 H   0  0  0  0  0  0  0  0  0  0  0  0
   10.4355   11.5235    2.7548 H   0  0  0  0  0  0  0  0  0  0  0  0
   11.1344   12.9461    3.5326 H   0  0  0  0  0  0  0  0  0  0  0  0
   10.5856   12.6649    0.5791 H   0  0  0  0  0  0  0  0  0  0  0  0
    8.1698   11.9132    2.2248 H   0  0  0  0  0  0  0  0  0  0  0  0
    6.4276   13.4235    2.6473 H   0  0  0  0  0  0  0  0  0  0  0  0
    6.8539   14.4566    1.2770 H   0  0  0  0  0  0  0  0  0  0  0  0
    5.7377   13.1123   -0.2611 H   0  0  0  0  0  0  0  0  0  0  0  0
    7.1676   11.0347   -1.2107 H   0  0  0  0  0  0  0  0  0  0  0  0
    6.2545   10.8148    1.6673 H   0  0  0  0  0  0  0  0  0  0  0  0
    9.0449    9.6576   -0.3096 H   0  0  0  0  0  0  0  0  0  0  0  0
    7.4778    8.8930   -0.0144 H   0  0  0  0  0  0  0  0  0  0  0  0
    8.3118    9.7344    1.2982 H   0  0  0  0  0  0  0  0  0  0  0  0
    6.0347    8.7621   -0.6876 H   0  0  0  0  0  0  0  0  0  0  0  0
    4.6003    8.6783    2.0050 H   0  0  0  0  0  0  0  0  0  0  0  0
    6.3480    8.7941    1.7561 H   0  0  0  0  0  0  0  0  0  0  0  0
    6.3620    6.5687    0.6601 H   0  0  0  0  0  0  0  0  0  0  0  0
    4.8785    6.6341   -1.3860 H   0  0  0  0  0  0  0  0  0  0  0  0
    3.3736    6.5793    1.2551 H   0  0  0  0  0  0  0  0  0  0  0  0
    2.7912    5.3123   -1.5020 H   0  0  0  0  0  0  0  0  0  0  0  0
    1.8965    6.6440   -0.7579 H   0  0  0  0  0  0  0  0  0  0  0  0
    2.6000    6.8416   -2.3686 H   0  0  0  0  0  0  0  0  0  0  0  0
    5.4877    3.1460    0.1085 H   0  0  0  0  0  0  0  0  0  0  0  0
    4.7831    5.2632   -1.8797 H   0  0  0  0  0  0  0  0  0  0  0  0
    4.9375    3.5147   -2.0989 H   0  0  0  0  0  0  0  0  0  0  0  0
    7.1196    5.6148   -2.0651 H   0  0  0  0  0  0  0  0  0  0  0  0
    8.1155    3.2956    0.6314 H   0  0  0  0  0  0  0  0  0  0  0  0
    7.3787    2.6434   -1.4699 H   0  0  0  0  0  0  0  0  0  0  0  0
    8.9286    5.9773   -0.5671 H   0  0  0  0  0  0  0  0  0  0  0  0
   10.0244    4.6217   -0.2677 H   0  0  0  0  0  0  0  0  0  0  0  0
    9.2466    5.4470    1.0894 H   0  0  0  0  0  0  0  0  0  0  0  0
  1  5  1  0  0  0  0
  2  6  1  0  0  0  0
  2  7  1  0  0  0  0
  2  8  1  0  0  0  0
  3  9  1  0  0  0  0
  3 10  1  0  0  0  0
  4 11  1  0  0  0  0
  6 12  1  0  0  0  0
  6 11  1  0  0  0  0
  7 13  1  0  0  0  0
  7 14  1  0  0  0  0
  9 15  1  0  0  0  0
  9 13  1  0  0  0  0
 10 16  1  0  0  0  0
 12 17  2  0  0  0  0
 12 18  1  0  0  0  0
 15 19  1  0  0  0  0
 15 20  1  0  0  0  0
 15 21  1  0  0  0  0
 16 19  1  0  0  0  0
 17 22  1  0  0  0  0
 18 23  1  0  0  0  0
 19 24  1  0  0  0  0
 20 25  1  0  0  0  0
 22 26  2  0  0  0  0
 22 23  1  0  0  0  0
 24 27  1  0  0  0  0
 25 27  1  0  0  0  0
 27 28  1  0  0  0  0
 28 29  1  0  0  0  0
 29 30  1  0  0  0  0
 29 31  1  0  0  0  0
 30 32  1  0  0  0  0
 31 33  1  0  0  0  0
 32 34  1  0  0  0  0
 32 35  1  0  0  0  0
 33 36  1  0  0  0  0
 33 34  1  0  0  0  0
 34 37  1  0  0  0  0
 37 38  1  0  0  0  0
 38 39  1  0  0  0  0
 38 40  1  0  0  0  0
 39 41  1  0  0  0  0
 40 42  1  0  0  0  0
 41 43  1  0  0  0  0
 41 44  1  0  0  0  0
 42 45  1  0  0  0  0
 42 43  1  0  0  0  0
 43 46  1  0  0  0  0
 46 47  1  0  0  0  0
 47 48  1  0  0  0  0
 47 49  1  0  0  0  0
 48 50  1  0  0  0  0
 49 51  1  0  0  0  0
 50 52  1  0  0  0  0
 50 53  1  0  0  0  0
 51 54  1  0  0  0  0
 51 52  1  0  0  0  0
 52 55  1  0  0  0  0
  1  2  1  0  0  0  0
  1  3  1  0  0  0  0
  1  4  1  0  0  0  0
  5 56  1  0  0  0  0
 14 57  1  0  0  0  0
 35 58  1  0  0  0  0
 44 59  1  0  0  0  0
 53 60  1  0  0  0  0
 55 61  1  0  0  0  0
  3 62  1  0  0  0  0
  4 63  1  0  0  0  0
  4 64  1  0  0  0  0
  6 65  1  0  0  0  0
  7 66  1  0  0  0  0
  8 67  1  0  0  0  0
  8 68  1  0  0  0  0
  8 69  1  0  0  0  0
  9 70  1  0  0  0  0
 10 71  1  0  0  0  0
 10 72  1  0  0  0  0
 11 73  1  0  0  0  0
 11 74  1  0  0  0  0
 13 75  1  0  0  0  0
 13 76  1  0  0  0  0
 16 77  1  0  0  0  0
 16 78  1  0  0  0  0
 17 79  1  0  0  0  0
 18 80  1  0  0  0  0
 18 81  1  0  0  0  0
 19 82  1  0  0  0  0
 20 83  1  0  0  0  0
 20 84  1  0  0  0  0
 21 85  1  0  0  0  0
 21 86  1  0  0  0  0
 21 87  1  0  0  0  0
 24 88  1  0  0  0  0
 24 89  1  0  0  0  0
 25 90  1  0  0  0  0
 25 91  1  0  0  0  0
 27 92  1  0  0  0  0
 29 93  1  0  0  0  0
 30 94  1  0  0  0  0
 30 95  1  0  0  0  0
 32 96  1  0  0  0  0
 33 97  1  0  0  0  0
 34 98  1  0  0  0  0
 36 99  1  0  0  0  0
 36100  1  0  0  0  0
 36101  1  0  0  0  0
 38102  1  0  0  0  0
 39103  1  0  0  0  0
 39104  1  0  0  0  0
 41105  1  0  0  0  0
 42106  1  0  0  0  0
 43107  1  0  0  0  0
 45108  1  0  0  0  0
 45109  1  0  0  0  0
 45110  1  0  0  0  0
 47111  1  0  0  0  0
 48112  1  0  0  0  0
 48113  1  0  0  0  0
 50114  1  0  0  0  0
 51115  1  0  0  0  0
 52116  1  0  0  0  0
 54117  1  0  0  0  0
 54118  1  0  0  0  0
 54119  1  0  0  0  0
M  END
>  <Alias name>
Digoxin

>  <logBB>   
-1.23

$$$$
PKKB16
  ChemBrain IXL

 40 40  0  0  0  0  0  0  0  0  1 V2000
    9.3944   12.2889    0.3047 O   0  5  0  0  0  0  0  0  0  0  0  0
    9.5200   11.0610    0.4136 N   0  3  0  0  0  0  0  0  0  0  0  0
    8.5165   10.3316    0.4081 O   0  0  0  0  0  0  0  0  0  0  0  0
   10.8566   10.4676    0.5494 C   0  0  0  0  0  0  0  0  0  0  0  0
   10.9747    9.1493    0.6616 C   0  0  0  0  0  0  0  0  0  0  0  0
   12.2359    8.5153    0.7961 N   0  0  0  0  0  0  0  0  0  0  0  0
   13.4863    9.3032    0.7908 C   0  0  0  0  0  0  0  0  0  0  0  0
    9.8374    8.3981    0.6449 N   0  0  0  0  0  0  0  0  0  0  0  0
    9.9203    6.9673    0.7483 C   0  0  0  0  0  0  0  0  0  0  0  0
    8.5269    6.4365    0.7344 C   0  0  0  0  0  0  0  0  0  0  0  0
    8.5438    4.7095    0.8320 S   0  0  0  0  0  0  0  0  0  0  0  0
    6.7923    4.4923    0.7962 C   0  0  0  0  0  0  0  0  0  0  0  0
    6.2390    3.4167    0.8215 C   0  0  0  0  0  0  0  0  0  0  0  0
    4.9554    3.6100    0.7828 C   0  0  0  0  0  0  0  0  0  0  0  0
    4.7406    4.8057    0.7341 C   0  0  0  0  0  0  0  0  0  0  0  0
    5.8896    5.4716    0.7380 O   0  0  0  0  0  0  0  0  0  0  0  0
    3.4210    5.3991    0.6799 C   0  0  0  0  0  0  0  0  0  0  0  0
    3.5460    6.8195    0.3918 N   0  0  0  0  0  0  0  0  0  0  0  0
    2.2119    7.4004    0.2656 C   0  0  0  0  0  0  0  0  0  0  0  0
    4.2858    6.9993   -0.8689 C   0  0  0  0  0  0  0  0  0  0  0  0
   12.2814    7.5111    0.8966 H   0  0  0  0  0  0  0  0  0  0  0  0
    8.9394    8.8452    0.5609 H   0  0  0  0  0  0  0  0  0  0  0  0
   11.7371   11.0983    0.5581 H   0  0  0  0  0  0  0  0  0  0  0  0
   13.2539   10.3543    0.6967 H   0  0  0  0  0  0  0  0  0  0  0  0
   14.1053    8.9931   -0.0451 H   0  0  0  0  0  0  0  0  0  0  0  0
   14.0245    9.1331    1.7180 H   0  0  0  0  0  0  0  0  0  0  0  0
   10.4109    6.6922    1.6757 H   0  0  0  0  0  0  0  0  0  0  0  0
   10.4760    6.5681   -0.0934 H   0  0  0  0  0  0  0  0  0  0  0  0
    8.0390    6.7376   -0.1822 H   0  0  0  0  0  0  0  0  0  0  0  0
    7.9836    6.8364    1.5791 H   0  0  0  0  0  0  0  0  0  0  0  0
    6.7346    2.4509    0.8687 H   0  0  0  0  0  0  0  0  0  0  0  0
    4.2024    2.8318    0.7925 H   0  0  0  0  0  0  0  0  0  0  0  0
    2.8437    4.9197   -0.1009 H   0  0  0  0  0  0  0  0  0  0  0  0
    2.9257    5.2628    1.6320 H   0  0  0  0  0  0  0  0  0  0  0  0
    1.6530    6.8571   -0.4862 H   0  0  0  0  0  0  0  0  0  0  0  0
    1.6990    7.3302    1.2173 H   0  0  0  0  0  0  0  0  0  0  0  0
    2.2956    8.4374   -0.0244 H   0  0  0  0  0  0  0  0  0  0  0  0
    4.3394    8.0530   -1.1088 H   0  0  0  0  0  0  0  0  0  0  0  0
    3.7753    6.4726   -1.6658 H   0  0  0  0  0  0  0  0  0  0  0  0
    5.2893    6.6024   -0.7593 H   0  0  0  0  0  0  0  0  0  0  0  0
  2  1  1  0  0  0  0
  3  2  2  0  0  0  0
  4  2  1  0  0  0  0
  5  4  2  0  0  0  0
  6  5  1  0  0  0  0
  6 21  1  0  0  0  0
  7  6  1  0  0  0  0
  8  5  1  0  0  0  0
  8 22  1  0  0  0  0
  9  8  1  0  0  0  0
 10  9  1  0  0  0  0
 11 10  1  0  0  0  0
 12 11  1  0  0  0  0
 12 16  1  0  0  0  0
 13 12  2  0  0  0  0
 14 13  1  0  0  0  0
 15 14  2  0  0  0  0
 16 15  1  0  0  0  0
 17 15  1  0  0  0  0
 18 17  1  0  0  0  0
 18 20  1  0  0  0  0
 19 18  1  0  0  0  0
  4 23  1  0  0  0  0
  7 24  1  0  0  0  0
  7 25  1  0  0  0  0
  7 26  1  0  0  0  0
  9 27  1  0  0  0  0
  9 28  1  0  0  0  0
 10 29  1  0  0  0  0
 10 30  1  0  0  0  0
 13 31  1  0  0  0  0
 14 32  1  0  0  0  0
 17 33  1  0  0  0  0
 17 34  1  0  0  0  0
 19 35  1  0  0  0  0
 19 36  1  0  0  0  0
 19 37  1  0  0  0  0
 20 38  1  0  0  0  0
 20 39  1  0  0  0  0
 20 40  1  0  0  0  0
M  END
>  <Alias name>
PKKB16

>  <logBB>   
-1.23

$$$$
Ranitidine
  ChemBrain IXL

 43 43  0  0  0  0  0  0  0  0  1 V2000
   12.5376    4.1979   -0.7836 C   0  0  0  0  0  0  0  0  0  0  0  0
   12.7652    5.3818   -0.5553 C   0  0  0  0  0  0  0  0  0  0  0  0
   11.2365    3.9842   -0.6884 C   0  0  0  0  0  0  0  0  0  0  0  0
   10.6725    5.0459   -0.4003 C   0  0  0  0  0  0  0  0  0  0  0  0
   11.5962    6.0338   -0.2896 O   0  0  0  0  0  0  0  0  0  0  0  0
   14.1204    5.9921   -0.5708 C   0  0  0  0  0  0  0  0  0  0  0  0
   13.9719    7.3993   -0.2716 N   0  0  0  0  0  0  0  0  0  0  0  0
   13.1835    8.0317   -1.3319 C   0  0  0  0  0  0  0  0  0  0  0  0
   15.2913    8.0461   -0.1807 C   0  0  0  0  0  0  0  0  0  0  0  0
    9.1929    5.2023   -0.2063 C   0  0  0  0  0  0  0  0  0  0  0  0
    8.8382    6.9712    0.2045 S   0  0  0  0  0  0  0  0  0  0  0  0
    6.9863    6.9021    0.3902 C   0  0  0  0  0  0  0  0  0  0  0  0
    5.0672    8.3655    0.9007 N   0  0  0  0  0  0  0  0  0  0  0  0
    4.4731    9.4656    1.2021 C   0  0  0  0  0  0  0  0  0  0  0  0
    3.0707    9.5003    1.3522 N   0  0  0  0  0  0  0  0  0  0  0  0
    2.2685    8.2793    1.1756 C   0  0  0  0  0  0  0  0  0  0  0  0
    5.2656   10.7118    1.3948 C   0  0  0  0  0  0  0  0  0  0  0  0
    3.1414   11.6744    1.7736 O   0  5  0  0  0  0  0  0  0  0  0  0
    4.3690   11.8461    1.7054 N   0  3  0  0  0  0  0  0  0  0  0  0
    4.8440   12.9749    1.8990 O   0  0  0  0  0  0  0  0  0  0  0  0
    6.4733    8.3435    0.7529 C   0  0  0  0  0  0  0  0  0  0  0  0
    2.6122   10.3731    1.5833 H   0  0  0  0  0  0  0  0  0  0  0  0
   13.2901    3.4376   -1.0274 H   0  0  0  0  0  0  0  0  0  0  0  0
   10.7460    3.0188   -0.8411 H   0  0  0  0  0  0  0  0  0  0  0  0
   14.7454    5.5165    0.1811 H   0  0  0  0  0  0  0  0  0  0  0  0
   14.5746    5.8664   -1.5541 H   0  0  0  0  0  0  0  0  0  0  0  0
   12.3329    7.4005   -1.5719 H   0  0  0  0  0  0  0  0  0  0  0  0
   12.8342    8.9934   -0.9953 H   0  0  0  0  0  0  0  0  0  0  0  0
   13.7989    8.1556   -2.2146 H   0  0  0  0  0  0  0  0  0  0  0  0
   15.1607    9.0914    0.0659 H   0  0  0  0  0  0  0  0  0  0  0  0
   15.8043    7.9608   -1.1318 H   0  0  0  0  0  0  0  0  0  0  0  0
   15.8797    7.5639    0.5913 H   0  0  0  0  0  0  0  0  0  0  0  0
    8.6755    4.9213   -1.1215 H   0  0  0  0  0  0  0  0  0  0  0  0
    8.8641    4.5581    0.6066 H   0  0  0  0  0  0  0  0  0  0  0  0
    6.5354    6.5776   -0.5416 H   0  0  0  0  0  0  0  0  0  0  0  0
    6.7218    6.2101    1.1825 H   0  0  0  0  0  0  0  0  0  0  0  0
    2.9199    7.4507    0.9325 H   0  0  0  0  0  0  0  0  0  0  0  0
    1.7345    8.0619    2.0935 H   0  0  0  0  0  0  0  0  0  0  0  0
    1.5569    8.4276    0.3715 H   0  0  0  0  0  0  0  0  0  0  0  0
    5.9599   10.5715    2.2123 H   0  0  0  0  0  0  0  0  0  0  0  0
    5.8159   10.9295    0.4895 H   0  0  0  0  0  0  0  0  0  0  0  0
    6.9319    8.6602    1.6816 H   0  0  0  0  0  0  0  0  0  0  0  0
    6.7569    9.0299   -0.0353 H   0  0  0  0  0  0  0  0  0  0  0  0
  1  2  2  0  0  0  0
  1  3  1  0  0  0  0
  3  4  2  0  0  0  0
  4  5  1  0  0  0  0
  5  2  1  0  0  0  0
  2  6  1  0  0  0  0
  6  7  1  0  0  0  0
  7  8  1  0  0  0  0
  7  9  1  0  0  0  0
  4 10  1  0  0  0  0
 10 11  1  0  0  0  0
 11 12  1  0  0  0  0
 13 14  2  0  0  0  0
 14 15  1  0  0  0  0
 15 16  1  0  0  0  0
 14 17  1  0  0  0  0
 18 19  1  0  0  0  0
 19 20  2  0  0  0  0
 19 17  1  0  0  0  0
 12 21  1  0  0  0  0
 21 13  1  0  0  0  0
 15 22  1  0  0  0  0
  1 23  1  0  0  0  0
  3 24  1  0  0  0  0
  6 25  1  0  0  0  0
  6 26  1  0  0  0  0
  8 27  1  0  0  0  0
  8 28  1  0  0  0  0
  8 29  1  0  0  0  0
  9 30  1  0  0  0  0
  9 31  1  0  0  0  0
  9 32  1  0  0  0  0
 10 33  1  0  0  0  0
 10 34  1  0  0  0  0
 12 35  1  0  0  0  0
 12 36  1  0  0  0  0
 16 37  1  0  0  0  0
 16 38  1  0  0  0  0
 16 39  1  0  0  0  0
 17 40  1  0  0  0  0
 17 41  1  0  0  0  0
 21 42  1  0  0  0  0
 21 43  1  0  0  0  0
M  END
>  <Alias name>
Ranitidine

>  <logBB>   
-1.23

$$$$
Zalcitabine
  ChemBrain IXL

 28 29  0  0  0  0  0  0  0  0  1 V2000
    7.3404    5.8032   -1.6526 C   0  0  0  0  0  0  0  0  0  0  0  0
    6.0076    5.3514   -1.1750 N   0  0  0  0  0  0  0  0  0  0  0  0
    7.6907    7.1011   -1.0470 O   0  0  0  0  0  0  0  0  0  0  0  0
    8.4395    4.8013   -1.2254 C   0  0  0  0  0  0  0  0  0  0  0  0
    4.9564    6.2686   -1.0372 C   0  0  0  0  0  0  0  0  0  0  0  0
    5.7912    4.0098   -0.8675 C   0  0  0  0  0  0  0  0  0  0  0  0
    9.0116    7.0603   -0.3823 C   0  0  0  0  0  0  0  0  0  0  0  0
    9.5412    5.6193   -0.5189 C   0  0  0  0  0  0  0  0  0  0  0  0
    3.6917    5.8331   -0.5962 N   0  0  0  0  0  0  0  0  0  0  0  0
    5.1388    7.4459   -1.3001 O   0  0  0  0  0  0  0  0  0  0  0  0
    4.5773    3.6095   -0.4912 C   0  0  0  0  0  0  0  0  0  0  0  0
    8.8654    7.4239    1.1082 C   0  0  0  0  0  0  0  0  0  0  0  0
    3.4809    4.5971   -0.3574 C   0  0  0  0  0  0  0  0  0  0  0  0
    8.0383    6.4113    1.7798 O   0  0  0  0  0  0  0  0  0  0  0  0
    2.2096    4.1686    0.0331 N   0  0  0  0  0  0  0  0  0  0  0  0
    8.1110    6.3986    2.7599 H   0  0  0  0  0  0  0  0  0  0  0  0
    2.0458    3.1936    0.2340 H   0  0  0  0  0  0  0  0  0  0  0  0
    1.4566    4.8335    0.1140 H   0  0  0  0  0  0  0  0  0  0  0  0
    7.3311    5.8946   -2.7316 H   0  0  0  0  0  0  0  0  0  0  0  0
    8.0281    4.0694   -0.5410 H   0  0  0  0  0  0  0  0  0  0  0  0
    8.8489    4.3048   -2.0968 H   0  0  0  0  0  0  0  0  0  0  0  0
    6.6055    3.2966   -0.9341 H   0  0  0  0  0  0  0  0  0  0  0  0
    9.6916    7.7518   -0.8666 H   0  0  0  0  0  0  0  0  0  0  0  0
   10.4468    5.6140   -1.1160 H   0  0  0  0  0  0  0  0  0  0  0  0
    9.7424    5.2038    0.4613 H   0  0  0  0  0  0  0  0  0  0  0  0
    4.3930    2.5628   -0.2835 H   0  0  0  0  0  0  0  0  0  0  0  0
    9.8452    7.4543    1.5704 H   0  0  0  0  0  0  0  0  0  0  0  0
    8.3934    8.3940    1.1989 H   0  0  0  0  0  0  0  0  0  0  0  0
  1  2  1  0  0  0  0
  1  3  1  0  0  0  0
  1  4  1  0  0  0  0
  2  5  1  0  0  0  0
  2  6  1  0  0  0  0
  3  7  1  0  0  0  0
  4  8  1  0  0  0  0
  5  9  1  0  0  0  0
  5 10  2  0  0  0  0
  6 11  2  0  0  0  0
  7 12  1  0  0  0  0
  7  8  1  0  0  0  0
  9 13  2  0  0  0  0
 11 13  1  0  0  0  0
 12 14  1  0  0  0  0
 13 15  1  0  0  0  0
 14 16  1  0  0  0  0
 15 17  1  0  0  0  0
 15 18  1  0  0  0  0
  1 19  1  0  0  0  0
  4 20  1  0  0  0  0
  4 21  1  0  0  0  0
  6 22  1  0  0  0  0
  7 23  1  0  0  0  0
  8 24  1  0  0  0  0
  8 25  1  0  0  0  0
 11 26  1  0  0  0  0
 12 27  1  0  0  0  0
 12 28  1  0  0  0  0
M  END
>  <Alias name>
Zalcitabine

>  <logBB>   
-1.175

$$$$
5-Amino-3-(2-dimethylamino-4-pyridyl)-1,2,4-triazole
  ChemBrain IXL

 27 28  0  0  0  0  0  0  0  0  1 V2000
    9.7231    7.4122    0.0000 N   0  0  0  0  0  0  0  0  0  0  0  0
    8.9182    8.4993    0.0038 C   0  0  0  0  0  0  0  0  0  0  0  0
    7.5241    8.3640   -0.0004 C   0  0  0  0  0  0  0  0  0  0  0  0
    6.9484    7.1013   -0.0105 C   0  0  0  0  0  0  0  0  0  0  0  0
    7.8112    5.9791   -0.0239 C   0  0  0  0  0  0  0  0  0  0  0  0
    9.2140    6.1644   -0.0112 C   0  0  0  0  0  0  0  0  0  0  0  0
   10.1056    5.0538   -0.0080 N   0  0  0  0  0  0  0  0  0  0  0  0
   11.5679    5.2824    0.0021 C   0  0  0  0  0  0  0  0  0  0  0  0
    9.5851    3.6683   -0.0069 C   0  0  0  0  0  0  0  0  0  0  0  0
    5.4146    6.9516   -0.0046 C   0  0  0  0  0  0  0  0  0  0  0  0
    4.5744    7.8274    0.0197 N   0  0  0  0  0  0  0  0  0  0  0  0
    4.7835    5.8322   -0.0236 N   0  0  0  0  0  0  0  0  0  0  0  0
    3.5968    6.0216   -0.0089 C   0  0  0  0  0  0  0  0  0  0  0  0
    3.4119    7.3009    0.0193 N   0  0  0  0  0  0  0  0  0  0  0  0
    2.5669    5.0214   -0.0196 N   0  0  0  0  0  0  0  0  0  0  0  0
    2.5355    7.7783    0.0425 H   0  0  0  0  0  0  0  0  0  0  0  0
    1.5871    5.2973    0.0014 H   0  0  0  0  0  0  0  0  0  0  0  0
    2.8081    4.0344   -0.0473 H   0  0  0  0  0  0  0  0  0  0  0  0
    9.3569    9.4836    0.0109 H   0  0  0  0  0  0  0  0  0  0  0  0
    6.8940    9.2395    0.0052 H   0  0  0  0  0  0  0  0  0  0  0  0
    7.3984    4.9714   -0.0427 H   0  0  0  0  0  0  0  0  0  0  0  0
   11.7674    6.3461    0.0048 H   0  0  0  0  0  0  0  0  0  0  0  0
   12.0131    4.8341   -0.8805 H   0  0  0  0  0  0  0  0  0  0  0  0
   11.9986    4.8324    0.8899 H   0  0  0  0  0  0  0  0  0  0  0  0
   10.4172    2.9696   -0.0064 H   0  0  0  0  0  0  0  0  0  0  0  0
    8.9823    3.5088    0.8776 H   0  0  0  0  0  0  0  0  0  0  0  0
    8.9805    3.5054   -0.8908 H   0  0  0  0  0  0  0  0  0  0  0  0
  1  2  4  0  0  0  0
  2  3  4  0  0  0  0
  3  4  4  0  0  0  0
  4  5  4  0  0  0  0
  5  6  4  0  0  0  0
  6  1  4  0  0  0  0
  6  7  1  0  0  0  0
  7  8  1  0  0  0  0
  7  9  1  0  0  0  0
 10 11  2  0  0  0  0
 10 12  1  0  0  0  0
 12 13  2  0  0  0  0
 13 14  1  0  0  0  0
 14 11  1  0  0  0  0
 13 15  1  0  0  0  0
 10  4  1  0  0  0  0
 14 16  1  0  0  0  0
 15 17  1  0  0  0  0
 15 18  1  0  0  0  0
  2 19  1  0  0  0  0
  3 20  1  0  0  0  0
  5 21  1  0  0  0  0
  8 22  1  0  0  0  0
  8 23  1  0  0  0  0
  8 24  1  0  0  0  0
  9 25  1  0  0  0  0
  9 26  1  0  0  0  0
  9 27  1  0  0  0  0
M  END
>  <Alias name>
5-Amino-3-(2-dimethylamino-4-pyridyl)-1,2,4-triazole

>  <logBB>   
-1.17

$$$$
2-Guanyl-4-(3-aminophenyl)thiazole
  ChemBrain IXL

 27 28  0  0  0  0  0  0  0  0  1 V2000
    6.3154    7.4242    0.0000 N   0  0  0  0  0  0  0  0  0  0  0  0
    5.4308    8.2700   -0.0006 C   0  0  0  0  0  0  0  0  0  0  0  0
    7.5763    7.9580   -0.0043 C   0  0  0  0  0  0  0  0  0  0  0  0
    7.5848    9.2014   -0.0077 C   0  0  0  0  0  0  0  0  0  0  0  0
    6.0647    9.8075   -0.0056 S   0  0  0  0  0  0  0  0  0  0  0  0
    4.0311    8.0121    0.0032 N   0  0  0  0  0  0  0  0  0  0  0  0
    3.5981    6.8221    0.0036 C   0  0  0  0  0  0  0  0  0  0  0  0
    2.2093    6.5616    0.0069 N   0  0  0  0  0  0  0  0  0  0  0  0
    4.5093    5.7737    0.0013 N   0  0  0  0  0  0  0  0  0  0  0  0
   11.2396    5.7867   -0.0086 C   0  0  0  0  0  0  0  0  0  0  0  0
   10.0242    5.1056   -0.0140 C   0  0  0  0  0  0  0  0  0  0  0  0
    8.8255    5.8145   -0.0123 C   0  0  0  0  0  0  0  0  0  0  0  0
    8.8418    7.2013   -0.0053 C   0  0  0  0  0  0  0  0  0  0  0  0
   10.0591    7.8883    0.0003 C   0  0  0  0  0  0  0  0  0  0  0  0
   11.2562    7.1766   -0.0014 C   0  0  0  0  0  0  0  0  0  0  0  0
   12.4739    7.8551    0.0045 N   0  0  0  0  0  0  0  0  0  0  0  0
    1.8723    5.6076    0.0085 H   0  0  0  0  0  0  0  0  0  0  0  0
    1.5488    7.3282    0.0068 H   0  0  0  0  0  0  0  0  0  0  0  0
    5.5091    5.9790    0.0056 H   0  0  0  0  0  0  0  0  0  0  0  0
    4.1788    4.8142   -0.0048 H   0  0  0  0  0  0  0  0  0  0  0  0
   13.3371    7.3369    0.0066 H   0  0  0  0  0  0  0  0  0  0  0  0
   12.4895    8.8620    0.0077 H   0  0  0  0  0  0  0  0  0  0  0  0
    8.4876    9.8022   -0.0113 H   0  0  0  0  0  0  0  0  0  0  0  0
   12.1704    5.2364   -0.0102 H   0  0  0  0  0  0  0  0  0  0  0  0
   10.0113    4.0278   -0.0195 H   0  0  0  0  0  0  0  0  0  0  0  0
    7.8833    5.2880   -0.0163 H   0  0  0  0  0  0  0  0  0  0  0  0
   10.0746    8.9741    0.0058 H   0  0  0  0  0  0  0  0  0  0  0  0
  1  2  2  0  0  0  0
  1  3  1  0  0  0  0
  3  4  2  0  0  0  0
  4  5  1  0  0  0  0
  5  2  1  0  0  0  0
  2  6  1  0  0  0  0
  6  7  2  0  0  0  0
  7  8  1  0  0  0  0
  7  9  1  0  0  0  0
 10 11  4  0  0  0  0
 11 12  4  0  0  0  0
 12 13  4  0  0  0  0
 13 14  4  0  0  0  0
 14 15  4  0  0  0  0
 15 10  4  0  0  0  0
 13  3  1  0  0  0  0
  8 17  1  0  0  0  0
  8 18  1  0  0  0  0
  9 19  1  0  0  0  0
  9 20  1  0  0  0  0
 15 16  1  0  0  0  0
 16 21  1  0  0  0  0
 16 22  1  0  0  0  0
  4 23  1  0  0  0  0
 10 24  1  0  0  0  0
 11 25  1  0  0  0  0
 12 26  1  0  0  0  0
 14 27  1  0  0  0  0
M  END
>  <Alias name>
2-Guanyl-4-(3-aminophenyl)thiazole

>  <logBB>   
-1.15

$$$$
2-(4-(5-Dimethylaminomethyl-2-furanyl)-3-thiabutyl)amino-3-nitropyrrole
  ChemBrain IXL

 42 43  0  0  0  0  0  0  0  0  1 V2000
    4.6492    5.4731    0.4708 C   0  0  0  0  0  0  0  0  0  0  0  0
    4.6035    6.6883    0.4873 C   0  0  0  0  0  0  0  0  0  0  0  0
    5.8865    5.1042    0.2798 C   0  0  0  0  0  0  0  0  0  0  0  0
    6.5804    6.0963    0.1812 C   0  0  0  0  0  0  0  0  0  0  0  0
    5.8270    7.1959    0.3033 O   0  0  0  0  0  0  0  0  0  0  0  0
    3.3812    7.4554    0.6795 C   0  0  0  0  0  0  0  0  0  0  0  0
    3.6457    8.8612    0.4094 N   0  0  0  0  0  0  0  0  0  0  0  0
    2.4010    9.6157    0.5591 C   0  0  0  0  0  0  0  0  0  0  0  0
    4.1544    9.0043   -0.9604 C   0  0  0  0  0  0  0  0  0  0  0  0
    8.0164    6.0721   -0.0374 C   0  0  0  0  0  0  0  0  0  0  0  0
    8.5895    7.7317   -0.1429 S   0  0  0  0  0  0  0  0  0  0  0  0
   10.3126    7.3844   -0.3780 C   0  0  0  0  0  0  0  0  0  0  0  0
   11.0346    8.6991   -0.4897 C   0  0  0  0  0  0  0  0  0  0  0  0
   12.4304    8.4737   -0.6640 N   0  0  0  0  0  0  0  0  0  0  0  0
   14.4104    9.4358   -0.9238 C   0  0  0  0  0  0  0  0  0  0  0  0
   13.2563    9.5424   -0.7741 C   0  0  0  0  0  0  0  0  0  0  0  0
   14.9237   10.6451   -0.9981 C   0  0  0  0  0  0  0  0  0  0  0  0
   14.0118   11.4383   -0.8824 C   0  0  0  0  0  0  0  0  0  0  0  0
   12.9552   10.7840   -0.7405 N   0  0  0  0  0  0  0  0  0  0  0  0
   16.3274    8.1071   -1.1641 O   0  5  0  0  0  0  0  0  0  0  0  0
   15.1023    8.1477   -1.0064 N   0  3  0  0  0  0  0  0  0  0  0  0
   14.4486    7.0957   -0.9142 O   0  0  0  0  0  0  0  0  0  0  0  0
   12.8131    7.5285   -0.7091 H   0  0  0  0  0  0  0  0  0  0  0  0
   12.0358   11.1679   -0.6122 H   0  0  0  0  0  0  0  0  0  0  0  0
    3.8044    4.8051    0.5951 H   0  0  0  0  0  0  0  0  0  0  0  0
    6.2357    4.0766    0.2194 H   0  0  0  0  0  0  0  0  0  0  0  0
    2.6212    7.0951   -0.0065 H   0  0  0  0  0  0  0  0  0  0  0  0
    3.0344    7.3361    1.6959 H   0  0  0  0  0  0  0  0  0  0  0  0
    1.5989    9.0925    0.0539 H   0  0  0  0  0  0  0  0  0  0  0  0
    2.1626    9.7123    1.6113 H   0  0  0  0  0  0  0  0  0  0  0  0
    2.5224   10.5987    0.1235 H   0  0  0  0  0  0  0  0  0  0  0  0
    4.2956   10.0548   -1.1833 H   0  0  0  0  0  0  0  0  0  0  0  0
    3.4454    8.5778   -1.6564 H   0  0  0  0  0  0  0  0  0  0  0  0
    5.1048    8.4892   -1.0487 H   0  0  0  0  0  0  0  0  0  0  0  0
    8.5031    5.5676    0.7908 H   0  0  0  0  0  0  0  0  0  0  0  0
    8.2363    5.5481   -0.9621 H   0  0  0  0  0  0  0  0  0  0  0  0
   10.6955    6.8265    0.4697 H   0  0  0  0  0  0  0  0  0  0  0  0
   10.4530    6.8099   -1.2867 H   0  0  0  0  0  0  0  0  0  0  0  0
   10.6527    9.2482   -1.3391 H   0  0  0  0  0  0  0  0  0  0  0  0
   10.8772    9.2738    0.4128 H   0  0  0  0  0  0  0  0  0  0  0  0
   15.9737   10.8897   -1.1380 H   0  0  0  0  0  0  0  0  0  0  0  0
   14.1015   12.5207   -0.9022 H   0  0  0  0  0  0  0  0  0  0  0  0
  1  2  2  0  0  0  0
  1  3  1  0  0  0  0
  3  4  2  0  0  0  0
  4  5  1  0  0  0  0
  5  2  1  0  0  0  0
  2  6  1  0  0  0  0
  6  7  1  0  0  0  0
  7  8  1  0  0  0  0
  7  9  1  0  0  0  0
  4 10  1  0  0  0  0
 10 11  1  0  0  0  0
 11 12  1  0  0  0  0
 12 13  1  0  0  0  0
 13 14  1  0  0  0  0
 15 16  2  0  0  0  0
 15 17  1  0  0  0  0
 17 18  2  0  0  0  0
 18 19  1  0  0  0  0
 19 16  1  0  0  0  0
 16 14  1  0  0  0  0
 20 21  1  0  0  0  0
 21 22  2  0  0  0  0
 21 15  1  0  0  0  0
 14 23  1  0  0  0  0
 19 24  1  0  0  0  0
  1 25  1  0  0  0  0
  3 26  1  0  0  0  0
  6 27  1  0  0  0  0
  6 28  1  0  0  0  0
  8 29  1  0  0  0  0
  8 30  1  0  0  0  0
  8 31  1  0  0  0  0
  9 32  1  0  0  0  0
  9 33  1  0  0  0  0
  9 34  1  0  0  0  0
 10 35  1  0  0  0  0
 10 36  1  0  0  0  0
 12 37  1  0  0  0  0
 12 38  1  0  0  0  0
 13 39  1  0  0  0  0
 13 40  1  0  0  0  0
 17 41  1  0  0  0  0
 18 42  1  0  0  0  0
M  END
>  <Alias name>
2-(4-(5-Dimethylaminomethyl-2-furanyl)-3-thiabutyl)amino-3-nitropyrrole

>  <logBB>   
-1.12

$$$$
Bromocriptine
  ChemBrain IXL

 83 89  0  0  0  0  0  0  0  0  1 V2000
    6.1722    8.1335   -0.1154 N   0  0  0  0  0  0  0  0  0  0  0  0
    5.8996    6.8169    0.3072 C   0  0  0  0  0  0  0  0  0  0  0  0
    7.4407    8.3457   -0.2372 C   0  0  0  0  0  0  0  0  0  0  0  0
    5.1455    9.0785   -0.6131 C   0  0  0  0  0  0  0  0  0  0  0  0
    4.5700    6.3640   -0.2010 C   0  0  0  0  0  0  0  0  0  0  0  0
    7.0814    6.1145   -0.1638 O   0  0  0  0  0  0  0  0  0  0  0  0
    5.8883    6.7951    1.7784 O   0  0  0  0  0  0  0  0  0  0  0  0
    8.1601    7.1791   -0.3027 C   0  0  0  0  0  0  0  0  0  0  0  0
    7.9446    9.4601   -0.2622 O   0  0  0  0  0  0  0  0  0  0  0  0
    3.8823    8.7086   -0.0006 C   0  0  0  0  0  0  0  0  0  0  0  0
    5.5408   10.6369   -0.3132 C   0  0  0  0  0  0  0  0  0  0  0  0
    3.6112    7.3601    0.1747 N   0  0  0  0  0  0  0  0  0  0  0  0
    4.0692    5.0949    0.4886 C   0  0  0  0  0  0  0  0  0  0  0  0
    9.0146    7.1113    0.7970 N   0  0  0  0  0  0  0  0  0  0  0  0
    8.9375    7.1427   -1.5994 C   0  0  0  0  0  0  0  0  0  0  0  0
    3.0825    9.5648    0.3477 O   0  0  0  0  0  0  0  0  0  0  0  0
    5.4369   11.0329    1.2095 C   0  0  0  0  0  0  0  0  0  0  0  0
    2.4142    6.8634    0.8116 C   0  0  0  0  0  0  0  0  0  0  0  0
    2.5432    5.3456    0.7074 C   0  0  0  0  0  0  0  0  0  0  0  0
    9.2904    5.8999    1.2971 C   0  0  0  0  0  0  0  0  0  0  0  0
    7.9672    7.2954   -2.7739 C   0  0  0  0  0  0  0  0  0  0  0  0
    9.7063    5.8348   -1.6929 C   0  0  0  0  0  0  0  0  0  0  0  0
    5.7432   12.5656    1.3671 C   0  0  0  0  0  0  0  0  0  0  0  0
    6.4599   10.2454    2.0379 C   0  0  0  0  0  0  0  0  0  0  0  0
   10.2899    5.8045    2.2769 C   0  0  0  0  0  0  0  0  0  0  0  0
    8.7097    4.9080    0.9002 O   0  0  0  0  0  0  0  0  0  0  0  0
   11.4569    5.4701    1.6190 C   0  0  0  0  0  0  0  0  0  0  0  0
   10.4908    7.1762    3.0023 C   0  0  0  0  0  0  0  0  0  0  0  0
   12.0393    6.3789    0.9087 C   0  0  0  0  0  0  0  0  0  0  0  0
   10.7249    8.2876    2.0380 N   0  0  0  0  0  0  0  0  0  0  0  0
   13.1905    5.9626    0.2255 C   0  0  0  0  0  0  0  0  0  0  0  0
   11.5132    7.8298    0.7922 C   0  0  0  0  0  0  0  0  0  0  0  0
   11.4336    9.4084    2.7393 C   0  0  0  0  0  0  0  0  0  0  0  0
   13.9353    6.8679   -0.3400 C   0  0  0  0  0  0  0  0  0  0  0  0
   13.5622    4.6400    0.1354 C   0  0  0  0  0  0  0  0  0  0  0  0
   12.7298    8.8300    0.5313 C   0  0  0  0  0  0  0  0  0  0  0  0
   13.7843    8.1366   -0.2852 C   0  0  0  0  0  0  0  0  0  0  0  0
   14.9006    6.6158   -1.0677 C   0  0  0  0  0  0  0  0  0  0  0  0
   14.6926    4.3229   -0.5930 C   0  0  0  0  0  0  0  0  0  0  0  0
   14.6325    8.6430   -1.0026 C   0  0  0  0  0  0  0  0  0  0  0  0
   15.3030    7.7156   -1.5438 N   0  0  0  0  0  0  0  0  0  0  0  0
   15.3873    5.3449   -1.2098 C   0  0  0  0  0  0  0  0  0  0  0  0
   14.9147   10.5449   -1.2471 Br  0  0  0  0  0  0  0  0  0  0  0  0
    6.6579    7.2407    2.2066 H   0  0  0  0  0  0  0  0  0  0  0  0
    9.3996    7.9568    1.2194 H   0  0  0  0  0  0  0  0  0  0  0  0
   15.9229    7.8238   -2.3205 H   0  0  0  0  0  0  0  0  0  0  0  0
    5.0561    8.9547   -1.6831 H   0  0  0  0  0  0  0  0  0  0  0  0
    4.5855    6.2413   -1.2758 H   0  0  0  0  0  0  0  0  0  0  0  0
    6.5558   10.8144   -0.6497 H   0  0  0  0  0  0  0  0  0  0  0  0
    4.8719   11.2791   -0.8790 H   0  0  0  0  0  0  0  0  0  0  0  0
    4.5585    4.9889    1.4524 H   0  0  0  0  0  0  0  0  0  0  0  0
    4.2401    4.2271   -0.1211 H   0  0  0  0  0  0  0  0  0  0  0  0
    9.6426    7.9724   -1.6116 H   0  0  0  0  0  0  0  0  0  0  0  0
    4.4400   10.8290    1.5728 H   0  0  0  0  0  0  0  0  0  0  0  0
    1.5279    7.2178    0.2966 H   0  0  0  0  0  0  0  0  0  0  0  0
    2.3943    7.1678    1.8547 H   0  0  0  0  0  0  0  0  0  0  0  0
    1.9906    4.9969   -0.1600 H   0  0  0  0  0  0  0  0  0  0  0  0
    2.1876    4.8623    1.6018 H   0  0  0  0  0  0  0  0  0  0  0  0
    7.2473    6.4922   -2.7526 H   0  0  0  0  0  0  0  0  0  0  0  0
    7.4493    8.2483   -2.6896 H   0  0  0  0  0  0  0  0  0  0  0  0
    8.5176    7.2671   -3.7028 H   0  0  0  0  0  0  0  0  0  0  0  0
   10.5499    5.8670   -1.0092 H   0  0  0  0  0  0  0  0  0  0  0  0
   10.0649    5.6998   -2.7012 H   0  0  0  0  0  0  0  0  0  0  0  0
    9.0561    5.0169   -1.4243 H   0  0  0  0  0  0  0  0  0  0  0  0
    5.0429   13.1419    0.7747 H   0  0  0  0  0  0  0  0  0  0  0  0
    6.7550   12.7710    1.0287 H   0  0  0  0  0  0  0  0  0  0  0  0
    5.6508   12.8503    2.4115 H   0  0  0  0  0  0  0  0  0  0  0  0
    7.4570   10.4425    1.6622 H   0  0  0  0  0  0  0  0  0  0  0  0
    6.2473    9.1919    1.9660 H   0  0  0  0  0  0  0  0  0  0  0  0
    6.3983   10.5585    3.0764 H   0  0  0  0  0  0  0  0  0  0  0  0
   10.0298    5.0448    3.0025 H   0  0  0  0  0  0  0  0  0  0  0  0
   11.8549    4.4759    1.6875 H   0  0  0  0  0  0  0  0  0  0  0  0
    9.6012    7.4057    3.5927 H   0  0  0  0  0  0  0  0  0  0  0  0
   11.3404    7.1058    3.6650 H   0  0  0  0  0  0  0  0  0  0  0  0
   10.8524    7.8762   -0.0578 H   0  0  0  0  0  0  0  0  0  0  0  0
   10.8130    9.7685    3.5626 H   0  0  0  0  0  0  0  0  0  0  0  0
   11.6163   10.2232    2.0486 H   0  0  0  0  0  0  0  0  0  0  0  0
   12.3756    9.0522    3.1356 H   0  0  0  0  0  0  0  0  0  0  0  0
   12.9821    3.8701    0.6220 H   0  0  0  0  0  0  0  0  0  0  0  0
   13.1525    9.1444    1.4791 H   0  0  0  0  0  0  0  0  0  0  0  0
   12.3708    9.7042   -0.0097 H   0  0  0  0  0  0  0  0  0  0  0  0
   15.0227    3.3003   -0.6786 H   0  0  0  0  0  0  0  0  0  0  0  0
   16.2800    5.1498   -1.7843 H   0  0  0  0  0  0  0  0  0  0  0  0
  1  3  1  0  0  0  0
  1  4  1  0  0  0  0
  2  5  1  0  0  0  0
  2  6  1  0  0  0  0
  2  7  1  0  0  0  0
  3  8  1  0  0  0  0
  3  9  2  0  0  0  0
  4 10  1  0  0  0  0
  4 11  1  0  0  0  0
  5 12  1  0  0  0  0
  5 13  1  0  0  0  0
  6  8  1  0  0  0  0
  8 14  1  0  0  0  0
  8 15  1  0  0  0  0
 10 16  2  0  0  0  0
 10 12  1  0  0  0  0
 11 17  1  0  0  0  0
 12 18  1  0  0  0  0
 13 19  1  0  0  0  0
 14 20  1  0  0  0  0
 15 21  1  0  0  0  0
 15 22  1  0  0  0  0
 17 23  1  0  0  0  0
 17 24  1  0  0  0  0
 18 19  1  0  0  0  0
 20 26  2  0  0  0  0
 25 20  1  0  0  0  0
 25 27  1  0  0  0  0
 25 28  1  0  0  0  0
 27 29  2  0  0  0  0
 28 30  1  0  0  0  0
 29 31  1  0  0  0  0
 29 32  1  0  0  0  0
 30 33  1  0  0  0  0
 30 32  1  0  0  0  0
 31 34  4  0  0  0  0
 31 35  4  0  0  0  0
 32 36  1  0  0  0  0
 34 37  1  0  0  0  0
 34 38  4  0  0  0  0
 35 39  4  0  0  0  0
 36 37  1  0  0  0  0
 37 40  2  0  0  0  0
 38 41  1  0  0  0  0
 38 42  4  0  0  0  0
 39 42  4  0  0  0  0
 40 43  1  0  0  0  0
 40 41  1  0  0  0  0
  1  2  1  0  0  0  0
  7 44  1  0  0  0  0
 14 45  1  0  0  0  0
 41 46  1  0  0  0  0
  4 47  1  0  0  0  0
  5 48  1  0  0  0  0
 11 49  1  0  0  0  0
 11 50  1  0  0  0  0
 13 51  1  0  0  0  0
 13 52  1  0  0  0  0
 15 53  1  0  0  0  0
 17 54  1  0  0  0  0
 18 55  1  0  0  0  0
 18 56  1  0  0  0  0
 19 57  1  0  0  0  0
 19 58  1  0  0  0  0
 21 59  1  0  0  0  0
 21 60  1  0  0  0  0
 21 61  1  0  0  0  0
 22 62  1  0  0  0  0
 22 63  1  0  0  0  0
 22 64  1  0  0  0  0
 23 65  1  0  0  0  0
 23 66  1  0  0  0  0
 23 67  1  0  0  0  0
 24 68  1  0  0  0  0
 24 69  1  0  0  0  0
 24 70  1  0  0  0  0
 25 71  1  0  0  0  0
 27 72  1  0  0  0  0
 28 73  1  0  0  0  0
 28 74  1  0  0  0  0
 32 75  1  0  0  0  0
 33 76  1  0  0  0  0
 33 77  1  0  0  0  0
 33 78  1  0  0  0  0
 35 79  1  0  0  0  0
 36 80  1  0  0  0  0
 36 81  1  0  0  0  0
 39 82  1  0  0  0  0
 42 83  1  0  0  0  0
M  END
>  <Alias name>
Bromocriptine

>  <logBB>   
-1.1

$$$$
Ergotamine
  ChemBrain IXL

 78 85  0  0  0  0  0  0  0  0  1 V2000
   11.2073   10.9169    1.6259 C   0  0  0  0  0  0  0  0  0  0  0  0
   11.2643   11.4592    0.3192 N   0  0  0  0  0  0  0  0  0  0  0  0
   11.7348   11.9885    2.5621 C   0  0  0  0  0  0  0  0  0  0  0  0
    9.7416   10.6312    1.7917 O   0  0  0  0  0  0  0  0  0  0  0  0
   12.0182    9.6998    1.7171 O   0  0  0  0  0  0  0  0  0  0  0  0
   12.4876   11.9383   -0.3208 C   0  0  0  0  0  0  0  0  0  0  0  0
   10.0903   11.5731   -0.2519 C   0  0  0  0  0  0  0  0  0  0  0  0
   13.0538   12.3753    2.1078 N   0  0  0  0  0  0  0  0  0  0  0  0
   11.9566   11.5279    3.9998 C   0  0  0  0  0  0  0  0  0  0  0  0
    9.0382   11.1716    0.5539 C   0  0  0  0  0  0  0  0  0  0  0  0
   13.3671   12.5341    0.7290 C   0  0  0  0  0  0  0  0  0  0  0  0
   13.1891   10.7186   -1.0515 C   0  0  0  0  0  0  0  0  0  0  0  0
    9.9393   11.9789   -1.3930 O   0  0  0  0  0  0  0  0  0  0  0  0
   14.0422   12.5220    3.1548 C   0  0  0  0  0  0  0  0  0  0  0  0
   13.2556   12.2788    4.4538 C   0  0  0  0  0  0  0  0  0  0  0  0
    8.2576   10.1808   -0.2066 N   0  0  0  0  0  0  0  0  0  0  0  0
    8.1745   12.3923    0.9321 C   0  0  0  0  0  0  0  0  0  0  0  0
   14.3563   13.1680    0.3971 O   0  0  0  0  0  0  0  0  0  0  0  0
   14.0965   11.1729   -2.1787 C   0  0  0  0  0  0  0  0  0  0  0  0
    8.9175    9.1314   -0.8773 C   0  0  0  0  0  0  0  0  0  0  0  0
   14.0609   12.4935   -2.6570 C   0  0  0  0  0  0  0  0  0  0  0  0
   14.9831   10.2601   -2.7638 C   0  0  0  0  0  0  0  0  0  0  0  0
    8.2846    8.4582   -2.0569 C   0  0  0  0  0  0  0  0  0  0  0  0
   10.0220    8.7756   -0.4977 O   0  0  0  0  0  0  0  0  0  0  0  0
   14.9051   12.8904   -3.7023 C   0  0  0  0  0  0  0  0  0  0  0  0
   15.8252   10.6599   -3.8080 C   0  0  0  0  0  0  0  0  0  0  0  0
    7.5958    7.2120   -1.6736 C   0  0  0  0  0  0  0  0  0  0  0  0
    7.3011    9.4246   -2.7643 C   0  0  0  0  0  0  0  0  0  0  0  0
   15.7862   11.9737   -4.2764 C   0  0  0  0  0  0  0  0  0  0  0  0
    6.3596    7.2495   -1.1917 C   0  0  0  0  0  0  0  0  0  0  0  0
    5.8956    9.4885   -2.1730 N   0  0  0  0  0  0  0  0  0  0  0  0
    5.7085    5.9780   -0.8405 C   0  0  0  0  0  0  0  0  0  0  0  0
    5.6377    8.5733   -1.0052 C   0  0  0  0  0  0  0  0  0  0  0  0
    5.5148   10.8882   -1.8510 C   0  0  0  0  0  0  0  0  0  0  0  0
    4.3919    5.9577   -0.6914 C   0  0  0  0  0  0  0  0  0  0  0  0
    6.3960    4.7824   -0.6634 C   0  0  0  0  0  0  0  0  0  0  0  0
    4.0132    8.3886   -0.9240 C   0  0  0  0  0  0  0  0  0  0  0  0
    3.5867    6.9588   -0.7406 C   0  0  0  0  0  0  0  0  0  0  0  0
    3.7177    4.9250   -0.5102 C   0  0  0  0  0  0  0  0  0  0  0  0
    5.6738    3.6263   -0.3697 C   0  0  0  0  0  0  0  0  0  0  0  0
    2.4411    6.5302   -0.6199 C   0  0  0  0  0  0  0  0  0  0  0  0
    2.4937    5.2652   -0.5315 N   0  0  0  0  0  0  0  0  0  0  0  0
    4.2954    3.7044   -0.2847 C   0  0  0  0  0  0  0  0  0  0  0  0
   12.9766    9.8282    1.5228 H   0  0  0  0  0  0  0  0  0  0  0  0
    7.2650   10.3007   -0.3136 H   0  0  0  0  0  0  0  0  0  0  0  0
    1.7120    4.6410   -0.6128 H   0  0  0  0  0  0  0  0  0  0  0  0
   11.0735   12.8527    2.5479 H   0  0  0  0  0  0  0  0  0  0  0  0
   12.2333   12.6983   -1.0531 H   0  0  0  0  0  0  0  0  0  0  0  0
   12.1283   10.4603    4.0192 H   0  0  0  0  0  0  0  0  0  0  0  0
   11.1179   11.7904    4.6257 H   0  0  0  0  0  0  0  0  0  0  0  0
   13.7686   10.1603   -0.3334 H   0  0  0  0  0  0  0  0  0  0  0  0
   12.4219   10.0732   -1.4646 H   0  0  0  0  0  0  0  0  0  0  0  0
   14.4729   13.5190    3.1407 H   0  0  0  0  0  0  0  0  0  0  0  0
   14.8170   11.7732    3.0406 H   0  0  0  0  0  0  0  0  0  0  0  0
   12.9874   13.2364    4.8976 H   0  0  0  0  0  0  0  0  0  0  0  0
   13.8280   11.6890    5.1491 H   0  0  0  0  0  0  0  0  0  0  0  0
    8.8008   13.1409    1.4089 H   0  0  0  0  0  0  0  0  0  0  0  0
    7.7286   12.8118    0.0402 H   0  0  0  0  0  0  0  0  0  0  0  0
    7.3954   12.0865    1.6175 H   0  0  0  0  0  0  0  0  0  0  0  0
   13.3806   13.2103   -2.2191 H   0  0  0  0  0  0  0  0  0  0  0  0
   15.0182    9.2404   -2.4074 H   0  0  0  0  0  0  0  0  0  0  0  0
    9.0686    8.2059   -2.7558 H   0  0  0  0  0  0  0  0  0  0  0  0
   14.8756   13.9121   -4.0680 H   0  0  0  0  0  0  0  0  0  0  0  0
   16.5099    9.9485   -4.2549 H   0  0  0  0  0  0  0  0  0  0  0  0
    8.0961    6.2602   -1.7934 H   0  0  0  0  0  0  0  0  0  0  0  0
    7.7285   10.4199   -2.7515 H   0  0  0  0  0  0  0  0  0  0  0  0
    7.2092    9.1074   -3.7901 H   0  0  0  0  0  0  0  0  0  0  0  0
   16.4407   12.2822   -5.0866 H   0  0  0  0  0  0  0  0  0  0  0  0
    5.9884    9.0419   -0.0833 H   0  0  0  0  0  0  0  0  0  0  0  0
    4.4918   10.9073   -1.4912 H   0  0  0  0  0  0  0  0  0  0  0  0
    5.5880   11.4901   -2.7488 H   0  0  0  0  0  0  0  0  0  0  0  0
    6.1723   11.2939   -1.0905 H   0  0  0  0  0  0  0  0  0  0  0  0
    7.4705    4.7475   -0.7523 H   0  0  0  0  0  0  0  0  0  0  0  0
    3.5848    8.7553   -1.8482 H   0  0  0  0  0  0  0  0  0  0  0  0
    3.6274    8.9847   -0.1012 H   0  0  0  0  0  0  0  0  0  0  0  0
    6.1789    2.6828   -0.2119 H   0  0  0  0  0  0  0  0  0  0  0  0
    1.5368    7.1354   -0.5776 H   0  0  0  0  0  0  0  0  0  0  0  0
    3.6920    2.8329   -0.0497 H   0  0  0  0  0  0  0  0  0  0  0  0
  1  3  1  0  0  0  0
  1  4  1  0  0  0  0
  1  5  1  0  0  0  0
  2  6  1  0  0  0  0
  2  7  1  0  0  0  0
  3  8  1  0  0  0  0
  3  9  1  0  0  0  0
  4 10  1  0  0  0  0
  6 11  1  0  0  0  0
  6 12  1  0  0  0  0
  7 13  2  0  0  0  0
  7 10  1  0  0  0  0
  8 14  1  0  0  0  0
  8 11  1  0  0  0  0
  9 15  1  0  0  0  0
 10 16  1  0  0  0  0
 10 17  1  0  0  0  0
 11 18  2  0  0  0  0
 12 19  1  0  0  0  0
 14 15  1  0  0  0  0
 16 20  1  0  0  0  0
 19 21  4  0  0  0  0
 19 22  4  0  0  0  0
 20 24  2  0  0  0  0
 21 25  4  0  0  0  0
 22 26  4  0  0  0  0
 23 20  1  0  0  0  0
 23 27  1  0  0  0  0
 23 28  1  0  0  0  0
 25 29  4  0  0  0  0
 26 29  4  0  0  0  0
 27 30  2  0  0  0  0
 28 31  1  0  0  0  0
 30 32  1  0  0  0  0
 30 33  1  0  0  0  0
 31 34  1  0  0  0  0
 31 33  1  0  0  0  0
 32 35  4  0  0  0  0
 32 36  4  0  0  0  0
 33 37  1  0  0  0  0
 35 38  1  0  0  0  0
 35 39  4  0  0  0  0
 36 40  4  0  0  0  0
 37 38  1  0  0  0  0
 38 41  2  0  0  0  0
 39 42  1  0  0  0  0
 39 43  4  0  0  0  0
 40 43  4  0  0  0  0
 41 42  1  0  0  0  0
  1  2  1  0  0  0  0
  5 44  1  0  0  0  0
 16 45  1  0  0  0  0
 42 46  1  0  0  0  0
  3 47  1  0  0  0  0
  6 48  1  0  0  0  0
  9 49  1  0  0  0  0
  9 50  1  0  0  0  0
 12 51  1  0  0  0  0
 12 52  1  0  0  0  0
 14 53  1  0  0  0  0
 14 54  1  0  0  0  0
 15 55  1  0  0  0  0
 15 56  1  0  0  0  0
 17 57  1  0  0  0  0
 17 58  1  0  0  0  0
 17 59  1  0  0  0  0
 21 60  1  0  0  0  0
 22 61  1  0  0  0  0
 23 62  1  0  0  0  0
 25 63  1  0  0  0  0
 26 64  1  0  0  0  0
 27 65  1  0  0  0  0
 28 66  1  0  0  0  0
 28 67  1  0  0  0  0
 29 68  1  0  0  0  0
 33 69  1  0  0  0  0
 34 70  1  0  0  0  0
 34 71  1  0  0  0  0
 34 72  1  0  0  0  0
 36 73  1  0  0  0  0
 37 74  1  0  0  0  0
 37 75  1  0  0  0  0
 40 76  1  0  0  0  0
 41 77  1  0  0  0  0
 43 78  1  0  0  0  0
M  END
>  <Alias name>
Ergotamine

>  <logBB>   
-1.1

$$$$
Salicylic acid
  ChemBrain IXL

 16 16  0  0  0  0  0  0  0  0  1 V2000
    2.4695    4.7145    0.6735 C   0  0  0  0  0  0  0  0  0  0  0  0
    3.6635    5.4179    0.5133 C   0  0  0  0  0  0  0  0  0  0  0  0
    4.7995    4.7641    0.0355 C   0  0  0  0  0  0  0  0  0  0  0  0
    4.7414    3.4069   -0.2820 C   0  0  0  0  0  0  0  0  0  0  0  0
    3.5474    2.7036   -0.1217 C   0  0  0  0  0  0  0  0  0  0  0  0
    2.4114    3.3574    0.3560 C   0  0  0  0  0  0  0  0  0  0  0  0
    5.9465    2.7133   -0.7888 C   0  0  0  0  0  0  0  0  0  0  0  0
    5.8946    1.5274   -1.0705 O   0  0  0  0  0  0  0  0  0  0  0  0
    7.2061    3.4532   -0.9528 O   0  0  0  0  0  0  0  0  0  0  0  0
    6.0577    5.5052   -0.1333 O   0  0  0  0  0  0  0  0  0  0  0  0
    7.1650    4.4035   -0.7045 H   0  0  0  0  0  0  0  0  0  0  0  0
    6.0156    6.4564    0.1112 H   0  0  0  0  0  0  0  0  0  0  0  0
    1.5877    5.2221    1.0444 H   0  0  0  0  0  0  0  0  0  0  0  0
    3.7086    6.4715    0.7597 H   0  0  0  0  0  0  0  0  0  0  0  0
    3.5023    1.6500   -0.3682 H   0  0  0  0  0  0  0  0  0  0  0  0
    1.4845    2.8114    0.4804 H   0  0  0  0  0  0  0  0  0  0  0  0
  1  2  4  0  0  0  0
  2  3  4  0  0  0  0
  3  4  4  0  0  0  0
  4  5  4  0  0  0  0
  5  6  4  0  0  0  0
  6  1  4  0  0  0  0
  7  8  2  0  0  0  0
  7  9  1  0  0  0  0
  7  4  1  0  0  0  0
  3 10  1  0  0  0  0
  9 11  1  0  0  0  0
 10 12  1  0  0  0  0
  1 13  1  0  0  0  0
  2 14  1  0  0  0  0
  5 15  1  0  0  0  0
  6 16  1  0  0  0  0
M  END
>  <Alias name>
Salicylic acid

>  <logBB>   
-1.1

$$$$
Cytisine
  ChemBrain IXL

 28 30  0  0  0  0  0  0  0  0  1 V2000
    4.5859    4.2230   -0.0990 C   0  0  0  0  0  0  0  0  0  0  0  0
    4.6536    5.4828    0.5808 N   0  0  0  0  0  0  0  0  0  0  0  0
    5.7054    3.7557   -0.9343 C   0  0  0  0  0  0  0  0  0  0  0  0
    3.5058    3.4422    0.0125 C   0  0  0  0  0  0  0  0  0  0  0  0
    5.7722    6.4614    0.3530 C   0  0  0  0  0  0  0  0  0  0  0  0
    3.6448    5.8212    1.4766 C   0  0  0  0  0  0  0  0  0  0  0  0
    6.4059    4.9448   -1.5537 C   0  0  0  0  0  0  0  0  0  0  0  0
    6.6932    2.9875   -0.0629 C   0  0  0  0  0  0  0  0  0  0  0  0
    2.3625    3.8625    0.8510 C   0  0  0  0  0  0  0  0  0  0  0  0
    6.9492    5.8322   -0.4416 C   0  0  0  0  0  0  0  0  0  0  0  0
    2.4307    4.9941    1.5488 C   0  0  0  0  0  0  0  0  0  0  0  0
    3.7674    6.7984    2.1974 O   0  0  0  0  0  0  0  0  0  0  0  0
    7.1151    3.8468    1.0440 N   0  0  0  0  0  0  0  0  0  0  0  0
    7.8566    5.0008    0.5122 C   0  0  0  0  0  0  0  0  0  0  0  0
    7.7108    3.3229    1.6677 H   0  0  0  0  0  0  0  0  0  0  0  0
    5.3296    3.1080   -1.7162 H   0  0  0  0  0  0  0  0  0  0  0  0
    3.4684    2.4977   -0.5136 H   0  0  0  0  0  0  0  0  0  0  0  0
    6.1406    6.8042    1.3125 H   0  0  0  0  0  0  0  0  0  0  0  0
    5.3899    7.3106   -0.2002 H   0  0  0  0  0  0  0  0  0  0  0  0
    5.7037    5.5074   -2.1562 H   0  0  0  0  0  0  0  0  0  0  0  0
    7.2237    4.6011   -2.1757 H   0  0  0  0  0  0  0  0  0  0  0  0
    7.5560    2.7059   -0.6541 H   0  0  0  0  0  0  0  0  0  0  0  0
    6.2156    2.0982    0.3291 H   0  0  0  0  0  0  0  0  0  0  0  0
    1.4711    3.2514    0.8979 H   0  0  0  0  0  0  0  0  0  0  0  0
    7.5396    6.6265   -0.8831 H   0  0  0  0  0  0  0  0  0  0  0  0
    1.5974    5.3053    2.1665 H   0  0  0  0  0  0  0  0  0  0  0  0
    8.7232    4.6483   -0.0348 H   0  0  0  0  0  0  0  0  0  0  0  0
    8.1822    5.6268    1.3336 H   0  0  0  0  0  0  0  0  0  0  0  0
  1  2  1  0  0  0  0
  1  3  1  0  0  0  0
  1  4  2  0  0  0  0
  2  5  1  0  0  0  0
  2  6  1  0  0  0  0
  3  7  1  0  0  0  0
  3  8  1  0  0  0  0
  4  9  1  0  0  0  0
  5 10  1  0  0  0  0
  6 11  1  0  0  0  0
  6 12  2  0  0  0  0
  8 13  1  0  0  0  0
  9 11  2  0  0  0  0
 10 14  1  0  0  0  0
 10  7  1  0  0  0  0
 13 14  1  0  0  0  0
 13 15  1  0  0  0  0
  3 16  1  0  0  0  0
  4 17  1  0  0  0  0
  5 18  1  0  0  0  0
  5 19  1  0  0  0  0
  7 20  1  0  0  0  0
  7 21  1  0  0  0  0
  8 22  1  0  0  0  0
  8 23  1  0  0  0  0
  9 24  1  0  0  0  0
 10 25  1  0  0  0  0
 11 26  1  0  0  0  0
 14 27  1  0  0  0  0
 14 28  1  0  0  0  0
M  END
>  <Alias name>
Cytisine

>  <logBB>   
-1.09

$$$$
Lupitidine
  ChemBrain IXL

 56 58  0  0  0  0  0  0  0  0  1 V2000
   14.1152    6.0403    0.3815 C   0  0  0  0  0  0  0  0  0  0  0  0
   15.5898    6.3608    0.4789 C   0  0  0  0  0  0  0  0  0  0  0  0
   13.5714    4.8041    0.8967 C   0  0  0  0  0  0  0  0  0  0  0  0
   13.2693    6.8637   -0.1749 C   0  0  0  0  0  0  0  0  0  0  0  0
   15.8273    7.8397    0.7377 C   0  0  0  0  0  0  0  0  0  0  0  0
   12.2453    4.7741    1.2341 N   0  0  0  0  0  0  0  0  0  0  0  0
   14.2674    3.8131    1.0159 O   0  0  0  0  0  0  0  0  0  0  0  0
   11.9614    6.4742   -0.2441 N   0  0  0  0  0  0  0  0  0  0  0  0
   17.0254    8.4288    0.3386 C   0  0  0  0  0  0  0  0  0  0  0  0
   14.8671    8.6363    1.3818 C   0  0  0  0  0  0  0  0  0  0  0  0
   11.4725    5.6109    0.7037 C   0  0  0  0  0  0  0  0  0  0  0  0
   17.2458    9.7820    0.5876 C   0  0  0  0  0  0  0  0  0  0  0  0
   15.1044    9.9548    1.6134 N   0  0  0  0  0  0  0  0  0  0  0  0
   10.1431    5.6738    1.0631 N   0  0  0  0  0  0  0  0  0  0  0  0
   16.2675   10.5359    1.2332 C   0  0  0  0  0  0  0  0  0  0  0  0
    9.3722    6.8505    0.7079 C   0  0  0  0  0  0  0  0  0  0  0  0
   16.5088   11.9793    1.5011 C   0  0  0  0  0  0  0  0  0  0  0  0
    7.9349    6.6574    1.1253 C   0  0  0  0  0  0  0  0  0  0  0  0
    7.0267    8.1152    0.6897 S   0  0  0  0  0  0  0  0  0  0  0  0
    5.4570    7.5967    1.2903 C   0  0  0  0  0  0  0  0  0  0  0  0
    4.4945    8.6535    1.0506 C   0  0  0  0  0  0  0  0  0  0  0  0
    4.7590    9.8463    0.5063 O   0  0  0  0  0  0  0  0  0  0  0  0
    3.3144    8.5720    1.3229 C   0  0  0  0  0  0  0  0  0  0  0  0
    3.5596   10.4357    0.5060 C   0  0  0  0  0  0  0  0  0  0  0  0
    2.7298    9.6862    0.9824 C   0  0  0  0  0  0  0  0  0  0  0  0
    3.2674   11.7723    0.0134 C   0  0  0  0  0  0  0  0  0  0  0  0
    4.4224   12.2758   -0.7071 N   0  0  0  0  0  0  0  0  0  0  0  0
    4.0833   13.5581   -1.3221 C   0  0  0  0  0  0  0  0  0  0  0  0
    4.8000   11.3109   -1.7501 C   0  0  0  0  0  0  0  0  0  0  0  0
   11.3809    6.7871   -0.9831 H   0  0  0  0  0  0  0  0  0  0  0  0
    9.7115    4.9117    1.5603 H   0  0  0  0  0  0  0  0  0  0  0  0
   16.0227    5.7881    1.2863 H   0  0  0  0  0  0  0  0  0  0  0  0
   16.0710    6.0845   -0.4498 H   0  0  0  0  0  0  0  0  0  0  0  0
   13.5902    7.8219   -0.5662 H   0  0  0  0  0  0  0  0  0  0  0  0
   17.7820    7.8387   -0.1625 H   0  0  0  0  0  0  0  0  0  0  0  0
   13.9297    8.1985    1.6971 H   0  0  0  0  0  0  0  0  0  0  0  0
   18.1758   10.2475    0.2802 H   0  0  0  0  0  0  0  0  0  0  0  0
    9.7791    7.7159    1.2138 H   0  0  0  0  0  0  0  0  0  0  0  0
    9.4180    7.0041   -0.3639 H   0  0  0  0  0  0  0  0  0  0  0  0
   17.5759   12.1604    1.5712 H   0  0  0  0  0  0  0  0  0  0  0  0
   16.0956   12.5717    0.6933 H   0  0  0  0  0  0  0  0  0  0  0  0
   16.0342   12.2592    2.4331 H   0  0  0  0  0  0  0  0  0  0  0  0
    7.5167    5.7990    0.6116 H   0  0  0  0  0  0  0  0  0  0  0  0
    7.8835    6.5017    2.1965 H   0  0  0  0  0  0  0  0  0  0  0  0
    5.1464    6.6972    0.7705 H   0  0  0  0  0  0  0  0  0  0  0  0
    5.5209    7.3971    2.3541 H   0  0  0  0  0  0  0  0  0  0  0  0
    2.8262    7.7145    1.7747 H   0  0  0  0  0  0  0  0  0  0  0  0
    1.6746    9.9055    1.1055 H   0  0  0  0  0  0  0  0  0  0  0  0
    2.4137   11.7307   -0.6534 H   0  0  0  0  0  0  0  0  0  0  0  0
    3.0435   12.4248    0.8477 H   0  0  0  0  0  0  0  0  0  0  0  0
    4.9526   13.9585   -1.8233 H   0  0  0  0  0  0  0  0  0  0  0  0
    3.7575   14.2495   -0.5537 H   0  0  0  0  0  0  0  0  0  0  0  0
    3.2852   13.4138   -2.0392 H   0  0  0  0  0  0  0  0  0  0  0  0
    3.9379   11.0922   -2.3689 H   0  0  0  0  0  0  0  0  0  0  0  0
    5.5868   11.7296   -2.3617 H   0  0  0  0  0  0  0  0  0  0  0  0
    5.1512   10.3960   -1.2852 H   0  0  0  0  0  0  0  0  0  0  0  0
  1  2  1  0  0  0  0
  1  3  1  0  0  0  0
  1  4  2  0  0  0  0
  2  5  1  0  0  0  0
  3  6  1  0  0  0  0
  3  7  2  0  0  0  0
  4  8  1  0  0  0  0
  5  9  4  0  0  0  0
  5 10  4  0  0  0  0
  6 11  2  0  0  0  0
  8 11  1  0  0  0  0
  9 12  4  0  0  0  0
 10 13  4  0  0  0  0
 11 14  1  0  0  0  0
 12 15  4  0  0  0  0
 13 15  4  0  0  0  0
 14 16  1  0  0  0  0
 15 17  1  0  0  0  0
 16 18  1  0  0  0  0
 18 19  1  0  0  0  0
 19 20  1  0  0  0  0
 20 21  1  0  0  0  0
 21 22  1  0  0  0  0
 21 23  2  0  0  0  0
 22 24  1  0  0  0  0
 23 25  1  0  0  0  0
 24 26  1  0  0  0  0
 24 25  2  0  0  0  0
 26 27  1  0  0  0  0
 27 28  1  0  0  0  0
 27 29  1  0  0  0  0
  8 30  1  0  0  0  0
 14 31  1  0  0  0  0
  2 32  1  0  0  0  0
  2 33  1  0  0  0  0
  4 34  1  0  0  0  0
  9 35  1  0  0  0  0
 10 36  1  0  0  0  0
 12 37  1  0  0  0  0
 16 38  1  0  0  0  0
 16 39  1  0  0  0  0
 17 40  1  0  0  0  0
 17 41  1  0  0  0  0
 17 42  1  0  0  0  0
 18 43  1  0  0  0  0
 18 44  1  0  0  0  0
 20 45  1  0  0  0  0
 20 46  1  0  0  0  0
 23 47  1  0  0  0  0
 25 48  1  0  0  0  0
 26 49  1  0  0  0  0
 26 50  1  0  0  0  0
 28 51  1  0  0  0  0
 28 52  1  0  0  0  0
 28 53  1  0  0  0  0
 29 54  1  0  0  0  0
 29 55  1  0  0  0  0
 29 56  1  0  0  0  0
M  END
>  <Alias name>
Lupitidine

>  <logBB>   
-1.06

$$$$
Albuterol
  ChemBrain IXL

 38 38  0  0  0  0  0  0  0  0  1 V2000
    7.5185    4.3607    0.6391 C   0  0  0  0  0  0  0  0  0  0  0  0
    7.3055    5.6856    0.2577 C   0  0  0  0  0  0  0  0  0  0  0  0
    6.6477    3.7352    1.6593 C   0  0  0  0  0  0  0  0  0  0  0  0
    8.5523    3.6254    0.0588 C   0  0  0  0  0  0  0  0  0  0  0  0
    8.1234    6.2737   -0.7073 C   0  0  0  0  0  0  0  0  0  0  0  0
    5.1751    4.0703    1.3529 C   0  0  0  0  0  0  0  0  0  0  0  0
    6.8338    2.2773    1.6351 O   0  0  0  0  0  0  0  0  0  0  0  0
    9.3701    4.2135   -0.9062 C   0  0  0  0  0  0  0  0  0  0  0  0
    9.1554    5.5375   -1.2896 C   0  0  0  0  0  0  0  0  0  0  0  0
    7.8964    7.6787   -1.1132 C   0  0  0  0  0  0  0  0  0  0  0  0
    4.8320    3.5861    0.0079 N   0  0  0  0  0  0  0  0  0  0  0  0
   10.0166    6.1569   -2.3073 O   0  0  0  0  0  0  0  0  0  0  0  0
    8.6859    7.9746   -2.3173 O   0  0  0  0  0  0  0  0  0  0  0  0
    3.4359    3.9318   -0.2960 C   0  0  0  0  0  0  0  0  0  0  0  0
    2.5068    3.2801    0.7464 C   0  0  0  0  0  0  0  0  0  0  0  0
    3.0732    3.4152   -1.7017 C   0  0  0  0  0  0  0  0  0  0  0  0
    3.2644    5.4626   -0.2512 C   0  0  0  0  0  0  0  0  0  0  0  0
    6.6145    1.8446    0.7801 H   0  0  0  0  0  0  0  0  0  0  0  0
    5.4409    4.0184   -0.6706 H   0  0  0  0  0  0  0  0  0  0  0  0
    9.7878    7.0851   -2.5360 H   0  0  0  0  0  0  0  0  0  0  0  0
    8.5911    8.8904   -2.6616 H   0  0  0  0  0  0  0  0  0  0  0  0
    6.5052    6.2575    0.7107 H   0  0  0  0  0  0  0  0  0  0  0  0
    6.9082    4.1163    2.6390 H   0  0  0  0  0  0  0  0  0  0  0  0
    8.7199    2.5981    0.3576 H   0  0  0  0  0  0  0  0  0  0  0  0
    4.5360    3.5898    2.0834 H   0  0  0  0  0  0  0  0  0  0  0  0
    5.0319    5.1428    1.3979 H   0  0  0  0  0  0  0  0  0  0  0  0
   10.1716    3.6422   -1.3579 H   0  0  0  0  0  0  0  0  0  0  0  0
    6.8449    7.8278   -1.3253 H   0  0  0  0  0  0  0  0  0  0  0  0
    8.2001    8.3398   -0.3109 H   0  0  0  0  0  0  0  0  0  0  0  0
    2.6512    2.2068    0.7378 H   0  0  0  0  0  0  0  0  0  0  0  0
    2.7399    3.6679    1.7304 H   0  0  0  0  0  0  0  0  0  0  0  0
    1.4761    3.5076    0.5037 H   0  0  0  0  0  0  0  0  0  0  0  0
    3.1941    2.3394   -1.7333 H   0  0  0  0  0  0  0  0  0  0  0  0
    3.7259    3.8735   -2.4343 H   0  0  0  0  0  0  0  0  0  0  0  0
    2.0445    3.6696   -1.9255 H   0  0  0  0  0  0  0  0  0  0  0  0
    2.2441    5.7192   -0.5085 H   0  0  0  0  0  0  0  0  0  0  0  0
    3.9420    5.9227   -0.9597 H   0  0  0  0  0  0  0  0  0  0  0  0
    3.4864    5.8217    0.7461 H   0  0  0  0  0  0  0  0  0  0  0  0
  1  2  4  0  0  0  0
  1  3  1  0  0  0  0
  1  4  4  0  0  0  0
  2  5  4  0  0  0  0
  3  6  1  0  0  0  0
  3  7  1  0  0  0  0
  4  8  4  0  0  0  0
  5  9  4  0  0  0  0
  5 10  1  0  0  0  0
  6 11  1  0  0  0  0
  8  9  4  0  0  0  0
  9 12  1  0  0  0  0
 10 13  1  0  0  0  0
 11 14  1  0  0  0  0
 14 15  1  0  0  0  0
 14 16  1  0  0  0  0
 14 17  1  0  0  0  0
  7 18  1  0  0  0  0
 11 19  1  0  0  0  0
 12 20  1  0  0  0  0
 13 21  1  0  0  0  0
  2 22  1  0  0  0  0
  3 23  1  0  0  0  0
  4 24  1  0  0  0  0
  6 25  1  0  0  0  0
  6 26  1  0  0  0  0
  8 27  1  0  0  0  0
 10 28  1  0  0  0  0
 10 29  1  0  0  0  0
 15 30  1  0  0  0  0
 15 31  1  0  0  0  0
 15 32  1  0  0  0  0
 16 33  1  0  0  0  0
 16 34  1  0  0  0  0
 16 35  1  0  0  0  0
 17 36  1  0  0  0  0
 17 37  1  0  0  0  0
 17 38  1  0  0  0  0
M  END
>  <Alias name>
Levosalbutamol

>  <logBB>   
-1.03

$$$$
Vincristine
  ChemBrain IXL

116124  0  0  0  0  0  0  0  0  1 V2000
    6.4735    7.5247   -0.4426 C   0  0  0  0  0  0  0  0  0  0  0  0
    6.7807    6.3157    0.4617 C   0  0  0  0  0  0  0  0  0  0  0  0
    5.4801    8.5860    0.1861 C   0  0  0  0  0  0  0  0  0  0  0  0
    7.7757    8.4374   -0.8210 C   0  0  0  0  0  0  0  0  0  0  0  0
    5.7761    6.9417   -1.6424 C   0  0  0  0  0  0  0  0  0  0  0  0
    6.6843    6.5647    2.0241 C   0  0  0  0  0  0  0  0  0  0  0  0
    5.8389    5.2040    0.0037 N   0  0  0  0  0  0  0  0  0  0  0  0
    4.7748    8.1971    1.7283 C   0  0  0  0  0  0  0  0  0  0  0  0
    6.2836    9.8114    0.1253 N   0  0  0  0  0  0  0  0  0  0  0  0
    7.5541    9.6798   -0.4622 C   0  0  0  0  0  0  0  0  0  0  0  0
    9.1273    8.1031   -1.4886 C   0  0  0  0  0  0  0  0  0  0  0  0
    4.9957    5.7505   -1.0857 C   0  0  0  0  0  0  0  0  0  0  0  0
    5.4617    7.2173    2.5556 C   0  0  0  0  0  0  0  0  0  0  0  0
    6.7261    5.2763    2.6546 C   0  0  0  0  0  0  0  0  0  0  0  0
    7.8890    7.4156    2.4847 C   0  0  0  0  0  0  0  0  0  0  0  0
    5.0150    4.7090    1.1154 C   0  0  0  0  0  0  0  0  0  0  0  0
    4.5920    9.3601    2.6386 C   0  0  0  0  0  0  0  0  0  0  0  0
    3.4297    7.6620    1.4557 O   0  0  0  0  0  0  0  0  0  0  0  0
    5.7822   11.0547    0.5500 C   0  0  0  0  0  0  0  0  0  0  0  0
    8.5397   10.7147   -0.6800 C   0  0  0  0  0  0  0  0  0  0  0  0
   10.2329    9.1376   -1.7254 C   0  0  0  0  0  0  0  0  0  0  0  0
    4.4828    6.2281    2.9563 O   0  0  0  0  0  0  0  0  0  0  0  0
    5.9021    4.3612    2.2139 C   0  0  0  0  0  0  0  0  0  0  0  0
    9.1975    6.7442    2.0818 C   0  0  0  0  0  0  0  0  0  0  0  0
    5.6247    9.6594    3.6592 O   0  0  0  0  0  0  0  0  0  0  0  0
    3.5774   10.0374    2.5782 O   0  0  0  0  0  0  0  0  0  0  0  0
    6.4737   12.0565    0.4578 O   0  0  0  0  0  0  0  0  0  0  0  0
    9.8379   10.4559   -1.2964 C   0  0  0  0  0  0  0  0  0  0  0  0
   11.9511    8.9148   -2.4709 C   0  0  0  0  0  0  0  0  0  0  0  0
    3.4573    6.7862    3.8827 C   0  0  0  0  0  0  0  0  0  0  0  0
    5.4538   10.9270    4.4020 C   0  0  0  0  0  0  0  0  0  0  0  0
   10.7643   11.5783   -1.4835 O   0  0  0  0  0  0  0  0  0  0  0  0
   12.7404    7.4557   -2.5322 C   0  0  0  0  0  0  0  0  0  0  0  0
   12.8566    9.7670   -1.6277 C   0  0  0  0  0  0  0  0  0  0  0  0
   11.9463    9.4109   -3.8855 C   0  0  0  0  0  0  0  0  0  0  0  0
    2.2600    5.9891    4.2669 C   0  0  0  0  0  0  0  0  0  0  0  0
    3.5973    7.9125    4.3331 O   0  0  0  0  0  0  0  0  0  0  0  0
   10.2448   12.8882   -1.0533 C   0  0  0  0  0  0  0  0  0  0  0  0
   12.4150    6.3133   -2.0715 C   0  0  0  0  0  0  0  0  0  0  0  0
   13.8417    7.2610   -3.1330 N   0  0  0  0  0  0  0  0  0  0  0  0
   12.9125    9.0541   -0.2877 C   0  0  0  0  0  0  0  0  0  0  0  0
   11.1955    8.6776   -4.9452 O   0  0  0  0  0  0  0  0  0  0  0  0
   12.5797   10.4094   -4.1799 O   0  0  0  0  0  0  0  0  0  0  0  0
   13.2344    5.3862   -2.6051 C   0  0  0  0  0  0  0  0  0  0  0  0
   11.3582    5.9818   -1.0631 C   0  0  0  0  0  0  0  0  0  0  0  0
   14.0822    5.9915   -3.2888 C   0  0  0  0  0  0  0  0  0  0  0  0
   11.5223    8.4298   -0.0877 C   0  0  0  0  0  0  0  0  0  0  0  0
   13.2122    9.9983    0.8638 C   0  0  0  0  0  0  0  0  0  0  0  0
   10.2736    7.6212   -4.4763 C   0  0  0  0  0  0  0  0  0  0  0  0
   13.2027    4.0139   -2.4695 C   0  0  0  0  0  0  0  0  0  0  0  0
   11.9395    6.1370    0.3930 C   0  0  0  0  0  0  0  0  0  0  0  0
   14.9851    5.3146   -4.0923 C   0  0  0  0  0  0  0  0  0  0  0  0
   11.5315    7.4459    0.9601 N   0  0  0  0  0  0  0  0  0  0  0  0
   12.5313    9.4419    2.1378 C   0  0  0  0  0  0  0  0  0  0  0  0
   14.1208    3.2651   -3.1863 C   0  0  0  0  0  0  0  0  0  0  0  0
   15.0194    3.9228   -4.0195 C   0  0  0  0  0  0  0  0  0  0  0  0
   12.4604    7.8616    2.0370 C   0  0  0  0  0  0  0  0  0  0  0  0
   11.0981   10.0751    2.2677 C   0  0  0  0  0  0  0  0  0  0  0  0
   13.3306    9.8096    3.3156 O   0  0  0  0  0  0  0  0  0  0  0  0
   10.3549    9.5069    3.4982 C   0  0  0  0  0  0  0  0  0  0  0  0
    3.4047    6.8689    0.8795 H   0  0  0  0  0  0  0  0  0  0  0  0
   14.5344    7.9733   -3.2598 H   0  0  0  0  0  0  0  0  0  0  0  0
   12.9856    9.4724    4.1731 H   0  0  0  0  0  0  0  0  0  0  0  0
    7.7899    5.9993    0.2478 H   0  0  0  0  0  0  0  0  0  0  0  0
    4.6565    8.7087   -0.5135 H   0  0  0  0  0  0  0  0  0  0  0  0
    6.5034    6.5988   -2.3688 H   0  0  0  0  0  0  0  0  0  0  0  0
    5.1044    7.6658   -2.0894 H   0  0  0  0  0  0  0  0  0  0  0  0
    9.2992    7.0868   -1.8089 H   0  0  0  0  0  0  0  0  0  0  0  0
    4.0425    6.0939   -0.6766 H   0  0  0  0  0  0  0  0  0  0  0  0
    4.8280    5.0096   -1.8489 H   0  0  0  0  0  0  0  0  0  0  0  0
    5.7626    7.7387    3.4586 H   0  0  0  0  0  0  0  0  0  0  0  0
    7.4056    5.0752    3.4745 H   0  0  0  0  0  0  0  0  0  0  0  0
    7.8306    8.3963    2.0242 H   0  0  0  0  0  0  0  0  0  0  0  0
    7.8576    7.5260    3.5635 H   0  0  0  0  0  0  0  0  0  0  0  0
    4.3196    5.4779    1.4345 H   0  0  0  0  0  0  0  0  0  0  0  0
    4.4674    3.8290    0.8010 H   0  0  0  0  0  0  0  0  0  0  0  0
    4.7809   11.1259    0.9610 H   0  0  0  0  0  0  0  0  0  0  0  0
    8.3035   11.7294   -0.3713 H   0  0  0  0  0  0  0  0  0  0  0  0
    5.8866    3.3702    2.6526 H   0  0  0  0  0  0  0  0  0  0  0  0
   10.0105    7.1706    2.6584 H   0  0  0  0  0  0  0  0  0  0  0  0
    9.3767    6.9097    1.0283 H   0  0  0  0  0  0  0  0  0  0  0  0
    9.1331    5.6838    2.2773 H   0  0  0  0  0  0  0  0  0  0  0  0
    4.4175   11.0405    4.6938 H   0  0  0  0  0  0  0  0  0  0  0  0
    6.0785   10.9114    5.2893 H   0  0  0  0  0  0  0  0  0  0  0  0
    5.7452   11.7588    3.7721 H   0  0  0  0  0  0  0  0  0  0  0  0
   13.8446    9.8158   -2.0719 H   0  0  0  0  0  0  0  0  0  0  0  0
   12.4444   10.7573   -1.5104 H   0  0  0  0  0  0  0  0  0  0  0  0
    1.9619    5.3617    3.4396 H   0  0  0  0  0  0  0  0  0  0  0  0
    2.4964    5.3696    5.1242 H   0  0  0  0  0  0  0  0  0  0  0  0
    1.4451    6.6612    4.5226 H   0  0  0  0  0  0  0  0  0  0  0  0
    9.2021   12.9744   -1.3357 H   0  0  0  0  0  0  0  0  0  0  0  0
   10.3356   12.9777    0.0228 H   0  0  0  0  0  0  0  0  0  0  0  0
   10.8138   13.6761   -1.5301 H   0  0  0  0  0  0  0  0  0  0  0  0
   13.6674    8.2675   -0.3212 H   0  0  0  0  0  0  0  0  0  0  0  0
   10.5005    6.6359   -1.1979 H   0  0  0  0  0  0  0  0  0  0  0  0
   11.0441    4.9399   -1.2112 H   0  0  0  0  0  0  0  0  0  0  0  0
   10.8180    9.2058    0.1579 H   0  0  0  0  0  0  0  0  0  0  0  0
   11.2188    7.9528   -1.0155 H   0  0  0  0  0  0  0  0  0  0  0  0
   14.2837   10.0531    1.0208 H   0  0  0  0  0  0  0  0  0  0  0  0
   12.8257   10.9796    0.6389 H   0  0  0  0  0  0  0  0  0  0  0  0
   10.0143    6.9714   -5.3076 H   0  0  0  0  0  0  0  0  0  0  0  0
   10.7548    7.0392   -3.7017 H   0  0  0  0  0  0  0  0  0  0  0  0
    9.3728    8.0753   -4.0814 H   0  0  0  0  0  0  0  0  0  0  0  0
   12.4804    3.5349   -1.8176 H   0  0  0  0  0  0  0  0  0  0  0  0
   11.5556    5.3374    1.0186 H   0  0  0  0  0  0  0  0  0  0  0  0
   13.0190    6.0764    0.3568 H   0  0  0  0  0  0  0  0  0  0  0  0
   15.6481    5.8497   -4.7590 H   0  0  0  0  0  0  0  0  0  0  0  0
   14.1378    2.1846   -3.0974 H   0  0  0  0  0  0  0  0  0  0  0  0
   15.7365    3.3582   -4.6027 H   0  0  0  0  0  0  0  0  0  0  0  0
   12.1163    7.4580    2.9800 H   0  0  0  0  0  0  0  0  0  0  0  0
   13.4504    7.4733    1.8232 H   0  0  0  0  0  0  0  0  0  0  0  0
   10.5261    9.8634    1.3733 H   0  0  0  0  0  0  0  0  0  0  0  0
   11.1954   11.1513    2.3827 H   0  0  0  0  0  0  0  0  0  0  0  0
    9.6092    8.7929    3.1713 H   0  0  0  0  0  0  0  0  0  0  0  0
   11.0587    9.0200    4.1555 H   0  0  0  0  0  0  0  0  0  0  0  0
    9.8655   10.3202    4.0305 H   0  0  0  0  0  0  0  0  0  0  0  0
  1  3  1  0  0  0  0
  1  4  1  0  0  0  0
  1  5  1  0  0  0  0
  2  6  1  0  0  0  0
  2  7  1  0  0  0  0
  3  8  1  0  0  0  0
  3  9  1  0  0  0  0
  4 10  4  0  0  0  0
  4 11  4  0  0  0  0
  5 12  1  0  0  0  0
  6 13  1  0  0  0  0
  6 14  1  0  0  0  0
  6 15  1  0  0  0  0
  7 16  1  0  0  0  0
  7 12  1  0  0  0  0
  8 17  1  0  0  0  0
  8 18  1  0  0  0  0
  8 13  1  0  0  0  0
  9 19  1  0  0  0  0
  9 10  1  0  0  0  0
 10 20  4  0  0  0  0
 11 21  4  0  0  0  0
 13 22  1  0  0  0  0
 14 23  2  0  0  0  0
 15 24  1  0  0  0  0
 16 23  1  0  0  0  0
 17 25  1  0  0  0  0
 17 26  2  0  0  0  0
 19 27  2  0  0  0  0
 20 28  4  0  0  0  0
 21 28  4  0  0  0  0
 22 30  1  0  0  0  0
 25 31  1  0  0  0  0
 28 32  1  0  0  0  0
 29 21  1  0  0  0  0
 29 33  1  0  0  0  0
 29 34  1  0  0  0  0
 29 35  1  0  0  0  0
 30 36  1  0  0  0  0
 30 37  2  0  0  0  0
 32 38  1  0  0  0  0
 33 39  2  0  0  0  0
 33 40  1  0  0  0  0
 34 41  1  0  0  0  0
 35 42  1  0  0  0  0
 35 43  2  0  0  0  0
 39 44  1  0  0  0  0
 39 45  1  0  0  0  0
 40 46  1  0  0  0  0
 41 47  1  0  0  0  0
 41 48  1  0  0  0  0
 42 49  1  0  0  0  0
 44 50  4  0  0  0  0
 44 46  4  0  0  0  0
 45 51  1  0  0  0  0
 46 52  4  0  0  0  0
 48 54  1  0  0  0  0
 50 55  4  0  0  0  0
 51 53  1  0  0  0  0
 52 56  4  0  0  0  0
 53 47  1  0  0  0  0
 53 57  1  0  0  0  0
 54 58  1  0  0  0  0
 54 59  1  0  0  0  0
 54 57  1  0  0  0  0
 55 56  4  0  0  0  0
 58 60  1  0  0  0  0
  1  2  1  0  0  0  0
 18 61  1  0  0  0  0
 40 62  1  0  0  0  0
 59 63  1  0  0  0  0
  2 64  1  0  0  0  0
  3 65  1  0  0  0  0
  5 66  1  0  0  0  0
  5 67  1  0  0  0  0
 11 68  1  0  0  0  0
 12 69  1  0  0  0  0
 12 70  1  0  0  0  0
 13 71  1  0  0  0  0
 14 72  1  0  0  0  0
 15 73  1  0  0  0  0
 15 74  1  0  0  0  0
 16 75  1  0  0  0  0
 16 76  1  0  0  0  0
 19 77  1  0  0  0  0
 20 78  1  0  0  0  0
 23 79  1  0  0  0  0
 24 80  1  0  0  0  0
 24 81  1  0  0  0  0
 24 82  1  0  0  0  0
 31 83  1  0  0  0  0
 31 84  1  0  0  0  0
 31 85  1  0  0  0  0
 34 86  1  0  0  0  0
 34 87  1  0  0  0  0
 36 88  1  0  0  0  0
 36 89  1  0  0  0  0
 36 90  1  0  0  0  0
 38 91  1  0  0  0  0
 38 92  1  0  0  0  0
 38 93  1  0  0  0  0
 41 94  1  0  0  0  0
 45 95  1  0  0  0  0
 45 96  1  0  0  0  0
 47 97  1  0  0  0  0
 47 98  1  0  0  0  0
 48 99  1  0  0  0  0
 48100  1  0  0  0  0
 49101  1  0  0  0  0
 49102  1  0  0  0  0
 49103  1  0  0  0  0
 50104  1  0  0  0  0
 51105  1  0  0  0  0
 51106  1  0  0  0  0
 52107  1  0  0  0  0
 55108  1  0  0  0  0
 56109  1  0  0  0  0
 57110  1  0  0  0  0
 57111  1  0  0  0  0
 58112  1  0  0  0  0
 58113  1  0  0  0  0
 60114  1  0  0  0  0
 60115  1  0  0  0  0
 60116  1  0  0  0  0
M  END
>  <Alias name>
Vincristine

>  <logBB>   
-1.03

$$$$
6-Methyl-4-((3-nitrophenyl)amino)-2-oxo-3-cyclohexene-1-carboxylic acid, methyl ester
  ChemBrain IXL

 38 39  0  0  0  0  0  0  0  0  1 V2000
    6.0189    5.7378    9.9013 C   0  0  0  0  0  0  0  0  0  0  0  0
    6.3859    4.6371    8.9739 C   0  0  0  0  0  0  0  0  0  0  0  0
    7.5517    3.8110    9.5763 C   0  0  0  0  0  0  0  0  0  0  0  0
    8.6490    4.7199    9.9870 C   0  0  0  0  0  0  0  0  0  0  0  0
    8.3642    5.9189   10.4871 C   0  0  0  0  0  0  0  0  0  0  0  0
    6.9589    6.3334   10.6300 C   0  0  0  0  0  0  0  0  0  0  0  0
    9.4472    6.8259   10.8947 O   0  0  0  0  0  0  0  0  0  0  0  0
    4.6868    6.1543   10.0131 N   0  0  0  0  0  0  0  0  0  0  0  0
    8.0773    2.8200    8.5200 C   0  0  0  0  0  0  0  0  0  0  0  0
   10.0609    4.2994    9.8436 C   0  0  0  0  0  0  0  0  0  0  0  0
   10.3263    3.1582    9.5035 O   0  0  0  0  0  0  0  0  0  0  0  0
   11.1438    5.2577   10.1114 O   0  0  0  0  0  0  0  0  0  0  0  0
   12.5025    4.7361    9.9024 C   0  0  0  0  0  0  0  0  0  0  0  0
    1.5690    3.5229    9.0698 C   0  0  0  0  0  0  0  0  0  0  0  0
    2.8014    3.0220    9.4900 C   0  0  0  0  0  0  0  0  0  0  0  0
    3.8414    3.8982    9.7995 C   0  0  0  0  0  0  0  0  0  0  0  0
    3.6478    5.2751    9.6920 C   0  0  0  0  0  0  0  0  0  0  0  0
    2.4183    5.7761    9.2648 C   0  0  0  0  0  0  0  0  0  0  0  0
    1.3776    4.9000    8.9569 C   0  0  0  0  0  0  0  0  0  0  0  0
    4.1006    1.1260    9.9775 O   0  5  0  0  0  0  0  0  0  0  0  0
    3.0042    1.5709    9.6068 N   0  3  0  0  0  0  0  0  0  0  0  0
    2.0788    0.7917    9.3346 O   0  0  0  0  0  0  0  0  0  0  0  0
   10.3558    6.4774   10.7552 H   0  0  0  0  0  0  0  0  0  0  0  0
    4.4762    7.0895   10.3283 H   0  0  0  0  0  0  0  0  0  0  0  0
    6.6941    5.0547    8.0235 H   0  0  0  0  0  0  0  0  0  0  0  0
    5.5287    3.9928    8.8231 H   0  0  0  0  0  0  0  0  0  0  0  0
    7.1962    3.2624   10.4398 H   0  0  0  0  0  0  0  0  0  0  0  0
    6.6916    7.1194   11.3256 H   0  0  0  0  0  0  0  0  0  0  0  0
    8.8740    2.2245    8.9486 H   0  0  0  0  0  0  0  0  0  0  0  0
    8.4560    3.3692    7.6668 H   0  0  0  0  0  0  0  0  0  0  0  0
    7.2716    2.1700    8.2023 H   0  0  0  0  0  0  0  0  0  0  0  0
   13.2245    5.5172   10.1067 H   0  0  0  0  0  0  0  0  0  0  0  0
   12.6086    4.4057    8.8766 H   0  0  0  0  0  0  0  0  0  0  0  0
   12.6754    3.9012   10.5703 H   0  0  0  0  0  0  0  0  0  0  0  0
    0.7610    2.8427    8.8313 H   0  0  0  0  0  0  0  0  0  0  0  0
    4.7990    3.5096   10.1231 H   0  0  0  0  0  0  0  0  0  0  0  0
    2.2718    6.8452    9.1722 H   0  0  0  0  0  0  0  0  0  0  0  0
    0.4212    5.2890    8.6301 H   0  0  0  0  0  0  0  0  0  0  0  0
  1  2  1  0  0  0  0
  2  3  1  0  0  0  0
  3  4  1  0  0  0  0
  4  5  2  0  0  0  0
  5  6  1  0  0  0  0
  6  1  2  0  0  0  0
  5  7  1  0  0  0  0
  1  8  1  0  0  0  0
  3  9  1  0  0  0  0
 10 11  2  0  0  0  0
 10 12  1  0  0  0  0
 12 13  1  0  0  0  0
 10  4  1  0  0  0  0
 14 15  4  0  0  0  0
 15 16  4  0  0  0  0
 16 17  4  0  0  0  0
 17 18  4  0  0  0  0
 18 19  4  0  0  0  0
 19 14  4  0  0  0  0
 17  8  1  0  0  0  0
 20 21  1  0  0  0  0
 21 22  2  0  0  0  0
 21 15  1  0  0  0  0
  7 23  1  0  0  0  0
  8 24  1  0  0  0  0
  2 25  1  0  0  0  0
  2 26  1  0  0  0  0
  3 27  1  0  0  0  0
  6 28  1  0  0  0  0
  9 29  1  0  0  0  0
  9 30  1  0  0  0  0
  9 31  1  0  0  0  0
 13 32  1  0  0  0  0
 13 33  1  0  0  0  0
 13 34  1  0  0  0  0
 14 35  1  0  0  0  0
 16 36  1  0  0  0  0
 18 37  1  0  0  0  0
 19 38  1  0  0  0  0
M  END
>  <Alias name>
6-Methyl-4-((3-nitrophenyl)amino)-2-oxo-3-cyclohexene-1-carboxylic acid, methyl ester

>  <logBB>   
-1

$$$$
Compound 17
  ChemBrain IXL

 47 50  0  0  0  0  0  0  0  0  1 V2000
    5.8055    3.2950    0.5230 O   0  0  0  0  0  0  0  0  0  0  0  0
    6.6720    4.1492    0.3998 C   0  0  0  0  0  0  0  0  0  0  0  0
    6.3286    5.4446    0.0188 N   0  0  0  0  0  0  0  0  0  0  0  0
    7.4250    6.4780   -0.1209 N   0  0  0  0  0  0  0  0  0  0  0  0
    8.6829    6.1578    0.1134 C   0  0  0  0  0  0  0  0  0  0  0  0
    9.0324    4.7561    0.5199 C   0  0  0  0  0  0  0  0  0  0  0  0
    8.0846    3.8159    0.6539 C   0  0  0  0  0  0  0  0  0  0  0  0
    9.8103    7.1942   -0.0186 C   0  0  0  0  0  0  0  0  0  0  0  0
   11.0022    6.9737   -0.3175 C   0  0  0  0  0  0  0  0  0  0  0  0
   11.6296    8.0329   -0.2916 N   0  0  0  0  0  0  0  0  0  0  0  0
   10.7779    8.9742    0.0141 N   0  0  0  0  0  0  0  0  0  0  0  0
    9.6842    8.4907    0.1785 C   0  0  0  0  0  0  0  0  0  0  0  0
    8.3526    9.1667    0.5419 C   0  0  0  0  0  0  0  0  0  0  0  0
    7.3578    8.4544    1.2464 C   0  0  0  0  0  0  0  0  0  0  0  0
    6.1362    9.0644    1.5712 C   0  0  0  0  0  0  0  0  0  0  0  0
    5.8934   10.3858    1.1965 C   0  0  0  0  0  0  0  0  0  0  0  0
    6.8692   11.0992    0.4971 C   0  0  0  0  0  0  0  0  0  0  0  0
    8.0926   10.4934    0.1698 C   0  0  0  0  0  0  0  0  0  0  0  0
   12.9951    8.0801   -0.4866 C   0  0  0  0  0  0  0  0  0  0  0  0
   13.6446    6.9529   -0.7750 C   0  0  0  0  0  0  0  0  0  0  0  0
   12.8998    5.6934   -0.8810 C   0  0  0  0  0  0  0  0  0  0  0  0
   11.6081    5.7087   -0.6565 C   0  0  0  0  0  0  0  0  0  0  0  0
    4.8534    5.7565   -0.2330 C   0  0  0  0  0  0  0  0  0  0  0  0
    4.6355    7.1833   -0.6155 C   0  0  0  0  0  0  0  0  0  0  0  0
    5.5897    7.9310   -0.7375 O   0  0  0  0  0  0  0  0  0  0  0  0
    3.3263    7.6751   -0.8382 N   0  0  0  0  0  0  0  0  0  0  0  0
    3.1236    9.0987   -1.1436 C   0  0  0  0  0  0  0  0  0  0  0  0
    2.1582    6.7707   -0.7684 C   0  0  0  0  0  0  0  0  0  0  0  0
   10.0593    4.4973    0.7092 H   0  0  0  0  0  0  0  0  0  0  0  0
    8.3542    2.8077    0.9501 H   0  0  0  0  0  0  0  0  0  0  0  0
    7.5326    7.4293    1.5413 H   0  0  0  0  0  0  0  0  0  0  0  0
    5.3753    8.5092    2.1152 H   0  0  0  0  0  0  0  0  0  0  0  0
    4.9459   10.8587    1.4483 H   0  0  0  0  0  0  0  0  0  0  0  0
    6.6777   12.1256    0.2063 H   0  0  0  0  0  0  0  0  0  0  0  0
    8.8376   11.0540   -0.3724 H   0  0  0  0  0  0  0  0  0  0  0  0
   13.5254    9.0126   -0.4059 H   0  0  0  0  0  0  0  0  0  0  0  0
   14.7098    6.9625   -0.9299 H   0  0  0  0  0  0  0  0  0  0  0  0
   13.4013    4.7676   -1.1400 H   0  0  0  0  0  0  0  0  0  0  0  0
   11.0134    4.7995   -0.7240 H   0  0  0  0  0  0  0  0  0  0  0  0
    4.4877    5.1191   -1.0320 H   0  0  0  0  0  0  0  0  0  0  0  0
    4.2891    5.5445    0.6697 H   0  0  0  0  0  0  0  0  0  0  0  0
    2.0619    9.3060   -1.2146 H   0  0  0  0  0  0  0  0  0  0  0  0
    3.5569    9.7018   -0.3560 H   0  0  0  0  0  0  0  0  0  0  0  0
    3.6011    9.3368   -2.0852 H   0  0  0  0  0  0  0  0  0  0  0  0
    2.4938    5.7428   -0.7553 H   0  0  0  0  0  0  0  0  0  0  0  0
    1.5933    6.9781    0.1338 H   0  0  0  0  0  0  0  0  0  0  0  0
    1.5242    6.9326   -1.6340 H   0  0  0  0  0  0  0  0  0  0  0  0
  1  2  2  0  0  0  0
  2  3  1  0  0  0  0
  3  4  1  0  0  0  0
  4  5  2  0  0  0  0
  5  6  1  0  0  0  0
  6  7  2  0  0  0  0
  2  7  1  0  0  0  0
  5  8  1  0  0  0  0
  8  9  2  0  0  0  0
  9 10  1  0  0  0  0
 10 11  1  0  0  0  0
 11 12  2  0  0  0  0
  8 12  1  0  0  0  0
 12 13  1  0  0  0  0
 13 14  4  0  0  0  0
 14 15  4  0  0  0  0
 15 16  4  0  0  0  0
 16 17  4  0  0  0  0
 17 18  4  0  0  0  0
 13 18  4  0  0  0  0
 10 19  1  0  0  0  0
 19 20  2  0  0  0  0
 20 21  1  0  0  0  0
 21 22  2  0  0  0  0
  9 22  1  0  0  0  0
  3 23  1  0  0  0  0
 23 24  1  0  0  0  0
 24 25  2  0  0  0  0
 24 26  1  0  0  0  0
 26 27  1  0  0  0  0
 26 28  1  0  0  0  0
  6 29  1  0  0  0  0
  7 30  1  0  0  0  0
 14 31  1  0  0  0  0
 15 32  1  0  0  0  0
 16 33  1  0  0  0  0
 17 34  1  0  0  0  0
 18 35  1  0  0  0  0
 19 36  1  0  0  0  0
 20 37  1  0  0  0  0
 21 38  1  0  0  0  0
 22 39  1  0  0  0  0
 23 40  1  0  0  0  0
 23 41  1  0  0  0  0
 27 42  1  0  0  0  0
 27 43  1  0  0  0  0
 27 44  1  0  0  0  0
 28 45  1  0  0  0  0
 28 46  1  0  0  0  0
 28 47  1  0  0  0  0
M  END
>  <Alias name>
Compound 17

>  <logBB>   
-1

$$$$
DM44
  ChemBrain IXL

 38 39  0  0  0  0  0  0  0  0  1 V2000
    5.3159    9.5798   -0.2215 O   0  0  0  0  0  0  0  0  0  0  0  0
    6.2655    8.8148   -0.1753 C   0  0  0  0  0  0  0  0  0  0  0  0
    7.5973    9.3106    0.2688 C   0  0  0  0  0  0  0  0  0  0  0  0
    8.6644    8.4947    0.2704 C   0  0  0  0  0  0  0  0  0  0  0  0
    9.9064    8.9813    0.6929 N   0  0  0  0  0  0  0  0  0  0  0  0
   11.0876    8.3915    0.2257 C   0  0  0  0  0  0  0  0  0  0  0  0
   12.2457    8.4478    0.9999 C   0  0  0  0  0  0  0  0  0  0  0  0
   13.4243    7.8640    0.5359 C   0  0  0  0  0  0  0  0  0  0  0  0
   14.6447    7.9262    1.3521 N   0  3  0  0  0  0  0  0  0  0  0  0
   14.6266    8.4994    2.4514 O   0  0  0  0  0  0  0  0  0  0  0  0
   15.6924    7.4055    0.9414 O   0  5  0  0  0  0  0  0  0  0  0  0
   13.4446    7.2213   -0.7023 C   0  0  0  0  0  0  0  0  0  0  0  0
   12.2859    7.1634   -1.4770 C   0  0  0  0  0  0  0  0  0  0  0  0
   11.1071    7.7483   -1.0132 C   0  0  0  0  0  0  0  0  0  0  0  0
    8.5374    7.0763   -0.1744 C   0  0  0  0  0  0  0  0  0  0  0  0
    7.1325    6.5452    0.1647 C   0  0  0  0  0  0  0  0  0  0  0  0
    6.8972    6.6335    1.6866 C   0  0  0  0  0  0  0  0  0  0  0  0
    6.0883    7.3929   -0.5627 C   0  0  0  0  0  0  0  0  0  0  0  0
    4.7264    6.9271   -0.1887 C   0  0  0  0  0  0  0  0  0  0  0  0
    3.5458    7.7501   -0.5086 O   0  0  0  0  0  0  0  0  0  0  0  0
    2.2548    7.1961   -0.0555 C   0  0  0  0  0  0  0  0  0  0  0  0
    4.5844    5.8587    0.3837 O   0  0  0  0  0  0  0  0  0  0  0  0
    9.9509    9.7576    1.3349 H   0  0  0  0  0  0  0  0  0  0  0  0
    7.7064   10.3373    0.5931 H   0  0  0  0  0  0  0  0  0  0  0  0
   12.2298    8.9450    1.9614 H   0  0  0  0  0  0  0  0  0  0  0  0
   14.3599    6.7674   -1.0621 H   0  0  0  0  0  0  0  0  0  0  0  0
   12.3016    6.6642   -2.4385 H   0  0  0  0  0  0  0  0  0  0  0  0
   10.2073    7.7031   -1.6149 H   0  0  0  0  0  0  0  0  0  0  0  0
    9.2810    6.4725    0.3300 H   0  0  0  0  0  0  0  0  0  0  0  0
    8.6934    7.0194   -1.2447 H   0  0  0  0  0  0  0  0  0  0  0  0
    7.0476    5.5134   -0.1551 H   0  0  0  0  0  0  0  0  0  0  0  0
    5.9078    6.2590    1.9216 H   0  0  0  0  0  0  0  0  0  0  0  0
    7.6402    6.0379    2.2022 H   0  0  0  0  0  0  0  0  0  0  0  0
    6.9772    7.6654    2.0050 H   0  0  0  0  0  0  0  0  0  0  0  0
    6.2223    7.2906   -1.6323 H   0  0  0  0  0  0  0  0  0  0  0  0
    2.0965    6.2267   -0.5125 H   0  0  0  0  0  0  0  0  0  0  0  0
    2.2654    7.0892    1.0225 H   0  0  0  0  0  0  0  0  0  0  0  0
    1.4528    7.8657   -0.3435 H   0  0  0  0  0  0  0  0  0  0  0  0
  1  2  2  0  0  0  0
  2  3  1  0  0  0  0
  3  4  2  0  0  0  0
  4  5  1  0  0  0  0
  5  6  1  0  0  0  0
  6  7  4  0  0  0  0
  7  8  4  0  0  0  0
  8  9  1  0  0  0  0
  9 10  2  0  0  0  0
  9 11  1  0  0  0  0
  8 12  4  0  0  0  0
 12 13  4  0  0  0  0
 13 14  4  0  0  0  0
  6 14  4  0  0  0  0
  4 15  1  0  0  0  0
 15 16  1  0  0  0  0
 16 17  1  0  0  0  0
 16 18  1  0  0  0  0
  2 18  1  0  0  0  0
 18 19  1  0  0  0  0
 19 20  1  0  0  0  0
 20 21  1  0  0  0  0
 19 22  2  0  0  0  0
  5 23  1  0  0  0  0
  3 24  1  0  0  0  0
  7 25  1  0  0  0  0
 12 26  1  0  0  0  0
 13 27  1  0  0  0  0
 14 28  1  0  0  0  0
 15 29  1  0  0  0  0
 15 30  1  0  0  0  0
 16 31  1  0  0  0  0
 17 32  1  0  0  0  0
 17 33  1  0  0  0  0
 17 34  1  0  0  0  0
 18 35  1  0  0  0  0
 21 36  1  0  0  0  0
 21 37  1  0  0  0  0
 21 38  1  0  0  0  0
M  END
>  <Alias name>
DM44

>  <logBB>   
-1

$$$$
Liarozole
  ChemBrain IXL

 35 38  0  0  0  0  0  0  0  0  1 V2000
    8.1604    6.5982    0.6448 C   0  0  0  0  0  0  0  0  0  0  0  0
    6.8037    6.8573    0.3004 C   0  0  0  0  0  0  0  0  0  0  0  0
    9.0879    7.4173   -0.3487 C   0  0  0  0  0  0  0  0  0  0  0  0
    8.3347    5.0445    0.6332 N   0  0  0  0  0  0  0  0  0  0  0  0
    6.0013    7.4963    1.2057 C   0  0  0  0  0  0  0  0  0  0  0  0
    6.2965    6.4486   -0.9314 C   0  0  0  0  0  0  0  0  0  0  0  0
   10.4132    7.0299   -0.6145 C   0  0  0  0  0  0  0  0  0  0  0  0
    8.6138    8.5964   -0.9817 C   0  0  0  0  0  0  0  0  0  0  0  0
    9.4025    4.4401    0.5084 C   0  0  0  0  0  0  0  0  0  0  0  0
    7.3958    4.2199    0.7858 C   0  0  0  0  0  0  0  0  0  0  0  0
    4.7116    7.6862    0.8681 C   0  0  0  0  0  0  0  0  0  0  0  0
    4.9635    6.6721   -1.2003 C   0  0  0  0  0  0  0  0  0  0  0  0
   11.2331    7.7616   -1.4832 C   0  0  0  0  0  0  0  0  0  0  0  0
    9.4444    9.3332   -1.8514 C   0  0  0  0  0  0  0  0  0  0  0  0
    9.1359    3.2430    0.5789 C   0  0  0  0  0  0  0  0  0  0  0  0
    7.8816    3.1460    0.7517 N   0  0  0  0  0  0  0  0  0  0  0  0
    4.2250    7.2874   -0.2222 C   0  0  0  0  0  0  0  0  0  0  0  0
    3.7543    8.2474    1.5162 N   0  0  0  0  0  0  0  0  0  0  0  0
   10.7511    8.9124   -2.1018 C   0  0  0  0  0  0  0  0  0  0  0  0
   12.9040    7.2146   -1.7986 Cl  0  0  0  0  0  0  0  0  0  0  0  0
    3.0209    7.5902   -0.1736 N   0  0  0  0  0  0  0  0  0  0  0  0
    2.7528    8.1969    0.8941 C   0  0  0  0  0  0  0  0  0  0  0  0
    2.3342    7.3336   -0.8795 H   0  0  0  0  0  0  0  0  0  0  0  0
    8.3345    6.9625    1.6456 H   0  0  0  0  0  0  0  0  0  0  0  0
    6.3807    7.8323    2.1545 H   0  0  0  0  0  0  0  0  0  0  0  0
    6.9329    5.9604   -1.6635 H   0  0  0  0  0  0  0  0  0  0  0  0
   10.8066    6.1685   -0.1525 H   0  0  0  0  0  0  0  0  0  0  0  0
    7.6055    8.9403   -0.8005 H   0  0  0  0  0  0  0  0  0  0  0  0
   10.3790    4.8689    0.3663 H   0  0  0  0  0  0  0  0  0  0  0  0
    6.3523    4.4538    0.9221 H   0  0  0  0  0  0  0  0  0  0  0  0
    4.5159    6.3697   -2.1487 H   0  0  0  0  0  0  0  0  0  0  0  0
    9.0714   10.2336   -2.3327 H   0  0  0  0  0  0  0  0  0  0  0  0
    9.8438    2.4243    0.5063 H   0  0  0  0  0  0  0  0  0  0  0  0
   11.3919    9.4799   -2.7769 H   0  0  0  0  0  0  0  0  0  0  0  0
    1.7849    8.6005    1.1765 H   0  0  0  0  0  0  0  0  0  0  0  0
  1  2  1  0  0  0  0
  1  3  1  0  0  0  0
  1  4  1  0  0  0  0
  2  5  4  0  0  0  0
  2  6  4  0  0  0  0
  3  7  4  0  0  0  0
  3  8  4  0  0  0  0
  4  9  1  0  0  0  0
  4 10  1  0  0  0  0
  5 11  4  0  0  0  0
  6 12  4  0  0  0  0
  7 13  4  0  0  0  0
  8 14  4  0  0  0  0
  9 15  2  0  0  0  0
 10 16  2  0  0  0  0
 11 17  4  0  0  0  0
 11 18  1  0  0  0  0
 12 17  4  0  0  0  0
 13 19  4  0  0  0  0
 13 20  1  0  0  0  0
 14 19  4  0  0  0  0
 15 16  1  0  0  0  0
 17 21  1  0  0  0  0
 18 22  2  0  0  0  0
 21 22  1  0  0  0  0
 21 23  1  0  0  0  0
  1 24  1  0  0  0  0
  5 25  1  0  0  0  0
  6 26  1  0  0  0  0
  7 27  1  0  0  0  0
  8 28  1  0  0  0  0
  9 29  1  0  0  0  0
 10 30  1  0  0  0  0
 12 31  1  0  0  0  0
 14 32  1  0  0  0  0
 15 33  1  0  0  0  0
 19 34  1  0  0  0  0
 22 35  1  0  0  0  0
M  END
>  <Alias name>
Liarozole

>  <logBB>   
-1

$$$$
Pfizer Compound 13
  ChemBrain IXL

 72 77  0  0  0  0  0  0  0  0  1 V2000
   10.9447    5.2235   -0.2874 S   0  0  0  0  0  0  0  0  0  0  0  0
   10.2134    5.5267   -1.4798 O   0  0  0  0  0  0  0  0  0  0  0  0
   11.6005    3.9641   -0.4394 O   0  0  0  0  0  0  0  0  0  0  0  0
   12.0993    6.4353   -0.0103 N   0  0  0  0  0  0  0  0  0  0  0  0
   13.5292    6.2679   -0.2024 C   0  0  0  0  0  0  0  0  0  0  0  0
   14.0742    7.6737    0.1474 C   0  0  0  0  0  0  0  0  0  0  0  0
   12.8399    8.4162    0.5075 C   0  0  0  0  0  0  0  0  0  0  0  0
   12.7212    9.7608    0.9253 C   0  0  0  0  0  0  0  0  0  0  0  0
   11.4464   10.3062    1.2381 C   0  0  0  0  0  0  0  0  0  0  0  0
   11.3075   11.7050    1.6821 O   0  0  0  0  0  0  0  0  0  0  0  0
   12.5471   12.4746    1.7533 C   0  0  0  0  0  0  0  0  0  0  0  0
   10.2996    9.5220    1.1295 C   0  0  0  0  0  0  0  0  0  0  0  0
   10.4691    8.1732    0.7034 C   0  0  0  0  0  0  0  0  0  0  0  0
   11.7753    7.6728    0.4018 C   0  0  0  0  0  0  0  0  0  0  0  0
    8.9027   10.1643    1.4784 C   0  0  0  0  0  0  0  0  0  0  0  0
    7.7230    9.2032    1.3616 N   0  0  0  0  0  0  0  0  0  0  0  0
    6.4292    9.9721    1.6662 C   0  0  0  0  0  0  0  0  0  0  0  0
    6.3654   10.3494    3.1575 C   0  0  0  0  0  0  0  0  0  0  0  0
    6.7694    9.0950    3.8958 C   0  0  0  0  0  0  0  0  0  0  0  0
    5.4889    8.1710    3.6822 C   0  0  0  0  0  0  0  0  0  0  0  0
    4.5597    9.0811    2.9167 N   0  0  0  0  0  0  0  0  0  0  0  0
    4.9036   10.3821    3.4024 C   0  0  0  0  0  0  0  0  0  0  0  0
    5.0718    9.0972    1.5106 C   0  0  0  0  0  0  0  0  0  0  0  0
    5.2954    7.6741    0.9473 C   0  0  0  0  0  0  0  0  0  0  0  0
    4.0591    6.8422    1.1360 C   0  0  0  0  0  0  0  0  0  0  0  0
    3.1307    7.1546    2.1373 C   0  0  0  0  0  0  0  0  0  0  0  0
    1.9835    6.3708    2.3020 C   0  0  0  0  0  0  0  0  0  0  0  0
    1.7578    5.2771    1.4653 C   0  0  0  0  0  0  0  0  0  0  0  0
    2.6773    4.9663    0.4630 C   0  0  0  0  0  0  0  0  0  0  0  0
    3.8241    5.7482    0.2970 C   0  0  0  0  0  0  0  0  0  0  0  0
    5.5529    7.7805   -0.4908 C   0  0  0  0  0  0  0  0  0  0  0  0
    6.6772    7.1781   -1.0452 C   0  0  0  0  0  0  0  0  0  0  0  0
    6.9241    7.2967   -2.4108 C   0  0  0  0  0  0  0  0  0  0  0  0
    6.0392    8.0101   -3.2198 C   0  0  0  0  0  0  0  0  0  0  0  0
    4.9064    8.6026   -2.6627 C   0  0  0  0  0  0  0  0  0  0  0  0
    4.6608    8.4832   -1.2973 C   0  0  0  0  0  0  0  0  0  0  0  0
    9.7816    5.1395    1.1324 C   0  0  0  0  0  0  0  0  0  0  0  0
    7.6810    8.8335    0.4250 H   0  0  0  0  0  0  0  0  0  0  0  0
   13.7508    6.0111   -1.2290 H   0  0  0  0  0  0  0  0  0  0  0  0
   13.9214    5.5225    0.4781 H   0  0  0  0  0  0  0  0  0  0  0  0
   14.7515    7.6254    0.9886 H   0  0  0  0  0  0  0  0  0  0  0  0
   14.5537    8.1232   -0.7114 H   0  0  0  0  0  0  0  0  0  0  0  0
   13.6037   10.3790    1.0077 H   0  0  0  0  0  0  0  0  0  0  0  0
   12.3250   13.4842    2.0799 H   0  0  0  0  0  0  0  0  0  0  0  0
   13.0088   12.5050    0.7758 H   0  0  0  0  0  0  0  0  0  0  0  0
   13.2210   12.0073    2.4582 H   0  0  0  0  0  0  0  0  0  0  0  0
    9.6041    7.5248    0.6079 H   0  0  0  0  0  0  0  0  0  0  0  0
    8.9400   10.5387    2.4949 H   0  0  0  0  0  0  0  0  0  0  0  0
    8.7310   10.9995    0.8104 H   0  0  0  0  0  0  0  0  0  0  0  0
    6.3686   10.8632    1.0537 H   0  0  0  0  0  0  0  0  0  0  0  0
    6.8986   11.2502    3.4355 H   0  0  0  0  0  0  0  0  0  0  0  0
    6.9263    9.3026    4.9488 H   0  0  0  0  0  0  0  0  0  0  0  0
    7.6482    8.6512    3.4509 H   0  0  0  0  0  0  0  0  0  0  0  0
    5.7395    7.2960    3.0991 H   0  0  0  0  0  0  0  0  0  0  0  0
    5.0547    7.8908    4.6359 H   0  0  0  0  0  0  0  0  0  0  0  0
    4.4211   11.1590    2.8206 H   0  0  0  0  0  0  0  0  0  0  0  0
    4.6813   10.4798    4.4594 H   0  0  0  0  0  0  0  0  0  0  0  0
    4.3692    9.6279    0.8797 H   0  0  0  0  0  0  0  0  0  0  0  0
    6.1362    7.2061    1.4433 H   0  0  0  0  0  0  0  0  0  0  0  0
    3.2993    8.0041    2.7864 H   0  0  0  0  0  0  0  0  0  0  0  0
    1.2677    6.6121    3.0802 H   0  0  0  0  0  0  0  0  0  0  0  0
    0.8683    4.6688    1.5939 H   0  0  0  0  0  0  0  0  0  0  0  0
    2.5012    4.1174   -0.1872 H   0  0  0  0  0  0  0  0  0  0  0  0
    4.5321    5.5056   -0.4836 H   0  0  0  0  0  0  0  0  0  0  0  0
    7.3583    6.6186   -0.4154 H   0  0  0  0  0  0  0  0  0  0  0  0
    7.8019    6.8355   -2.8431 H   0  0  0  0  0  0  0  0  0  0  0  0
    6.2318    8.1038   -4.2799 H   0  0  0  0  0  0  0  0  0  0  0  0
    4.2182    9.1549   -3.2901 H   0  0  0  0  0  0  0  0  0  0  0  0
    3.7771    8.9364   -0.8622 H   0  0  0  0  0  0  0  0  0  0  0  0
    9.0559    4.3511    0.9597 H   0  0  0  0  0  0  0  0  0  0  0  0
   10.3323    4.9286    2.0403 H   0  0  0  0  0  0  0  0  0  0  0  0
    9.2651    6.0870    1.2353 H   0  0  0  0  0  0  0  0  0  0  0  0
  1  2  2  0  0  0  0
  1  3  2  0  0  0  0
  1  4  1  0  0  0  0
  4  5  1  0  0  0  0
  5  6  1  0  0  0  0
  6  7  1  0  0  0  0
  7  8  4  0  0  0  0
  8  9  4  0  0  0  0
  9 10  1  0  0  0  0
 10 11  1  0  0  0  0
  9 12  4  0  0  0  0
 12 13  4  0  0  0  0
 13 14  4  0  0  0  0
  4 14  1  0  0  0  0
  7 14  4  0  0  0  0
 12 15  1  0  0  0  0
 15 16  1  0  0  0  0
 16 17  1  0  0  0  0
 17 18  1  0  0  0  0
 18 19  1  0  0  0  0
 19 20  1  0  0  0  0
 20 21  1  0  0  0  0
 21 22  1  0  0  0  0
 18 22  1  0  0  0  0
 21 23  1  0  0  0  0
 17 23  1  0  0  0  0
 23 24  1  0  0  0  0
 24 25  1  0  0  0  0
 25 26  4  0  0  0  0
 26 27  4  0  0  0  0
 27 28  4  0  0  0  0
 28 29  4  0  0  0  0
 29 30  4  0  0  0  0
 25 30  4  0  0  0  0
 24 31  1  0  0  0  0
 31 32  4  0  0  0  0
 32 33  4  0  0  0  0
 33 34  4  0  0  0  0
 34 35  4  0  0  0  0
 35 36  4  0  0  0  0
 31 36  4  0  0  0  0
  1 37  1  0  0  0  0
 16 38  1  0  0  0  0
  5 39  1  0  0  0  0
  5 40  1  0  0  0  0
  6 41  1  0  0  0  0
  6 42  1  0  0  0  0
  8 43  1  0  0  0  0
 11 44  1  0  0  0  0
 11 45  1  0  0  0  0
 11 46  1  0  0  0  0
 13 47  1  0  0  0  0
 15 48  1  0  0  0  0
 15 49  1  0  0  0  0
 17 50  1  0  0  0  0
 18 51  1  0  0  0  0
 19 52  1  0  0  0  0
 19 53  1  0  0  0  0
 20 54  1  0  0  0  0
 20 55  1  0  0  0  0
 22 56  1  0  0  0  0
 22 57  1  0  0  0  0
 23 58  1  0  0  0  0
 24 59  1  0  0  0  0
 26 60  1  0  0  0  0
 27 61  1  0  0  0  0
 28 62  1  0  0  0  0
 29 63  1  0  0  0  0
 30 64  1  0  0  0  0
 32 65  1  0  0  0  0
 33 66  1  0  0  0  0
 34 67  1  0  0  0  0
 35 68  1  0  0  0  0
 36 69  1  0  0  0  0
 37 70  1  0  0  0  0
 37 71  1  0  0  0  0
 37 72  1  0  0  0  0
M  END
>  <Alias name>
Pfizer Compound 13

>  <logBB>   
-1

$$$$
Ridogrel
  ChemBrain IXL

 43 44  0  0  0  0  0  0  0  0  1 V2000
    6.4755    8.7343   -0.0502 C   0  0  0  0  0  0  0  0  0  0  0  0
    7.5590    9.7029    0.2095 C   0  0  0  0  0  0  0  0  0  0  0  0
    5.0588    9.2051   -0.1650 C   0  0  0  0  0  0  0  0  0  0  0  0
    6.7622    7.4994   -0.1741 N   0  0  0  0  0  0  0  0  0  0  0  0
    8.8849    9.3411   -0.0268 C   0  0  0  0  0  0  0  0  0  0  0  0
    7.2573   10.9758    0.6913 C   0  0  0  0  0  0  0  0  0  0  0  0
    4.0118    8.3617    0.1863 C   0  0  0  0  0  0  0  0  0  0  0  0
    4.7714   10.4949   -0.6238 C   0  0  0  0  0  0  0  0  0  0  0  0
    8.1030    7.0826   -0.0532 O   0  0  0  0  0  0  0  0  0  0  0  0
    9.9101   10.2547    0.2148 C   0  0  0  0  0  0  0  0  0  0  0  0
    8.2823   11.8901    0.9323 C   0  0  0  0  0  0  0  0  0  0  0  0
    2.7030    8.8172    0.0760 C   0  0  0  0  0  0  0  0  0  0  0  0
    3.4891   10.9185   -0.7233 N   0  0  0  0  0  0  0  0  0  0  0  0
    8.3593    5.6399   -0.2331 C   0  0  0  0  0  0  0  0  0  0  0  0
    9.6087   11.5298    0.6938 C   0  0  0  0  0  0  0  0  0  0  0  0
   11.3173    9.8715   -0.0371 C   0  0  0  0  0  0  0  0  0  0  0  0
    2.4594   10.1106   -0.3847 C   0  0  0  0  0  0  0  0  0  0  0  0
    9.8885    5.4004   -0.2534 C   0  0  0  0  0  0  0  0  0  0  0  0
   11.4403    8.5193    0.0434 F   0  0  0  0  0  0  0  0  0  0  0  0
   11.6850   10.2869   -1.2787 F   0  0  0  0  0  0  0  0  0  0  0  0
   12.1195   10.4558    0.8926 F   0  0  0  0  0  0  0  0  0  0  0  0
   10.1900    3.8943   -0.4110 C   0  0  0  0  0  0  0  0  0  0  0  0
   11.7220    3.6872   -0.4676 C   0  0  0  0  0  0  0  0  0  0  0  0
   12.0287    2.2445   -0.5982 C   0  0  0  0  0  0  0  0  0  0  0  0
   13.4249    1.7975   -0.7160 O   0  0  0  0  0  0  0  0  0  0  0  0
   11.1237    1.4264   -0.6081 O   0  0  0  0  0  0  0  0  0  0  0  0
   14.0945    2.5172   -0.6998 H   0  0  0  0  0  0  0  0  0  0  0  0
    9.1182    8.3504   -0.3979 H   0  0  0  0  0  0  0  0  0  0  0  0
    6.2274   11.2541    0.8782 H   0  0  0  0  0  0  0  0  0  0  0  0
    4.2137    7.3576    0.5432 H   0  0  0  0  0  0  0  0  0  0  0  0
    5.5788   11.1585   -0.9009 H   0  0  0  0  0  0  0  0  0  0  0  0
    8.0484   12.8796    1.3044 H   0  0  0  0  0  0  0  0  0  0  0  0
    1.8767    8.1690    0.3473 H   0  0  0  0  0  0  0  0  0  0  0  0
    7.9272    5.3075   -1.1691 H   0  0  0  0  0  0  0  0  0  0  0  0
    7.9167    5.0878    0.5871 H   0  0  0  0  0  0  0  0  0  0  0  0
   10.4045   12.2398    0.8806 H   0  0  0  0  0  0  0  0  0  0  0  0
    1.4404   10.4675   -0.4710 H   0  0  0  0  0  0  0  0  0  0  0  0
   10.3194    5.7569    0.6739 H   0  0  0  0  0  0  0  0  0  0  0  0
   10.3252    5.9419   -1.0832 H   0  0  0  0  0  0  0  0  0  0  0  0
    9.7411    3.5284   -1.3263 H   0  0  0  0  0  0  0  0  0  0  0  0
    9.7825    3.3526    0.4339 H   0  0  0  0  0  0  0  0  0  0  0  0
   12.1706    4.0695    0.4410 H   0  0  0  0  0  0  0  0  0  0  0  0
   12.1259    4.2194   -1.3198 H   0  0  0  0  0  0  0  0  0  0  0  0
  1  2  1  0  0  0  0
  1  3  1  0  0  0  0
  1  4  2  0  0  0  0
  2  5  4  0  0  0  0
  2  6  4  0  0  0  0
  3  7  4  0  0  0  0
  3  8  4  0  0  0  0
  4  9  1  0  0  0  0
  5 10  4  0  0  0  0
  6 11  4  0  0  0  0
  7 12  4  0  0  0  0
  8 13  4  0  0  0  0
  9 14  1  0  0  0  0
 10 15  4  0  0  0  0
 10 16  1  0  0  0  0
 11 15  4  0  0  0  0
 12 17  4  0  0  0  0
 13 17  4  0  0  0  0
 14 18  1  0  0  0  0
 16 19  1  0  0  0  0
 16 20  1  0  0  0  0
 16 21  1  0  0  0  0
 18 22  1  0  0  0  0
 22 23  1  0  0  0  0
 23 24  1  0  0  0  0
 24 25  1  0  0  0  0
 24 26  2  0  0  0  0
 25 27  1  0  0  0  0
  5 28  1  0  0  0  0
  6 29  1  0  0  0  0
  7 30  1  0  0  0  0
  8 31  1  0  0  0  0
 11 32  1  0  0  0  0
 12 33  1  0  0  0  0
 14 34  1  0  0  0  0
 14 35  1  0  0  0  0
 15 36  1  0  0  0  0
 17 37  1  0  0  0  0
 18 38  1  0  0  0  0
 18 39  1  0  0  0  0
 22 40  1  0  0  0  0
 22 41  1  0  0  0  0
 23 42  1  0  0  0  0
 23 43  1  0  0  0  0
M  END
>  <Alias name>
Ridogrel

>  <logBB>   
-1

$$$$
Fexofenadine
  ChemBrain IXL

 76 79  0  0  0  0  0  0  0  0  1 V2000
   12.9910    9.6344   -0.6216 C   0  0  0  0  0  0  0  0  0  0  0  0
   12.1020    8.7112    0.2517 C   0  0  0  0  0  0  0  0  0  0  0  0
   14.3317    9.7716    0.0030 C   0  0  0  0  0  0  0  0  0  0  0  0
   12.3626   10.9764   -0.7320 C   0  0  0  0  0  0  0  0  0  0  0  0
   13.1346    9.0467   -1.9660 O   0  0  0  0  0  0  0  0  0  0  0  0
   12.7443    7.3246    0.3577 C   0  0  0  0  0  0  0  0  0  0  0  0
   10.7156    8.5673   -0.3866 C   0  0  0  0  0  0  0  0  0  0  0  0
   14.4459    9.9919    1.3781 C   0  0  0  0  0  0  0  0  0  0  0  0
   15.4812    9.6812   -0.7843 C   0  0  0  0  0  0  0  0  0  0  0  0
   12.3248   11.6304   -1.9651 C   0  0  0  0  0  0  0  0  0  0  0  0
   11.8091   11.5870    0.3964 C   0  0  0  0  0  0  0  0  0  0  0  0
   11.8332    6.4063    1.1961 C   0  0  0  0  0  0  0  0  0  0  0  0
    9.8573    7.6135    0.4699 C   0  0  0  0  0  0  0  0  0  0  0  0
   15.7060   10.1208    1.9631 C   0  0  0  0  0  0  0  0  0  0  0  0
   16.7414    9.8103   -0.1985 C   0  0  0  0  0  0  0  0  0  0  0  0
   11.7352   12.8911   -2.0698 C   0  0  0  0  0  0  0  0  0  0  0  0
   11.2198   12.8474    0.2911 C   0  0  0  0  0  0  0  0  0  0  0  0
   10.5071    6.2812    0.5484 N   0  3  0  0  0  0  0  0  0  0  0  0
   16.8538   10.0301    1.1750 C   0  0  0  0  0  0  0  0  0  0  0  0
   11.1827   13.4995   -0.9419 C   0  0  0  0  0  0  0  0  0  0  0  0
    9.6637    5.3671    1.3442 C   0  0  0  0  0  0  0  0  0  0  0  0
    8.2885    5.1937    0.6642 C   0  0  0  0  0  0  0  0  0  0  0  0
    7.4260    4.2204    1.4944 C   0  0  0  0  0  0  0  0  0  0  0  0
    6.0473    4.0443    0.8211 C   0  0  0  0  0  0  0  0  0  0  0  0
    5.3779    5.3659    0.7033 C   0  0  0  0  0  0  0  0  0  0  0  0
    6.2265    3.4598   -0.5190 O   0  0  0  0  0  0  0  0  0  0  0  0
    5.2713    6.1994    1.8194 C   0  0  0  0  0  0  0  0  0  0  0  0
    4.8541    5.7772   -0.5237 C   0  0  0  0  0  0  0  0  0  0  0  0
    4.6424    7.4418    1.7086 C   0  0  0  0  0  0  0  0  0  0  0  0
    4.2256    7.0183   -0.6355 C   0  0  0  0  0  0  0  0  0  0  0  0
    4.1177    7.8554    0.4810 C   0  0  0  0  0  0  0  0  0  0  0  0
    3.4463    9.1847    0.3655 C   0  0  0  0  0  0  0  0  0  0  0  0
    2.1357    9.1411    1.0564 C   0  0  0  0  0  0  0  0  0  0  0  0
    4.3339   10.2665    1.0160 C   0  0  0  0  0  0  0  0  0  0  0  0
    3.2257    9.5338   -1.1223 C   0  0  0  0  0  0  0  0  0  0  0  0
    1.6233    7.8680    1.5844 O   0  5  0  0  0  0  0  0  0  0  0  0
    1.4805   10.1621    1.1869 O   0  0  0  0  0  0  0  0  0  0  0  0
   12.2940    8.9296   -2.4612 H   0  0  0  0  0  0  0  0  0  0  0  0
   10.6215    5.9070   -0.3818 H   0  0  0  0  0  0  0  0  0  0  0  0
    6.7687    3.9968   -1.1385 H   0  0  0  0  0  0  0  0  0  0  0  0
   11.9994    9.1361    1.2411 H   0  0  0  0  0  0  0  0  0  0  0  0
   13.7122    7.4090    0.8358 H   0  0  0  0  0  0  0  0  0  0  0  0
   12.8656    6.9054   -0.6334 H   0  0  0  0  0  0  0  0  0  0  0  0
   10.8175    8.1612   -1.3848 H   0  0  0  0  0  0  0  0  0  0  0  0
   10.2375    9.5375   -0.4379 H   0  0  0  0  0  0  0  0  0  0  0  0
   13.5569   10.0627    1.9911 H   0  0  0  0  0  0  0  0  0  0  0  0
   15.3949    9.5108   -1.8502 H   0  0  0  0  0  0  0  0  0  0  0  0
   12.7533   11.1592   -2.8408 H   0  0  0  0  0  0  0  0  0  0  0  0
   11.8369   11.0832    1.3537 H   0  0  0  0  0  0  0  0  0  0  0  0
   11.7120    6.8259    2.1874 H   0  0  0  0  0  0  0  0  0  0  0  0
   12.2879    5.4265    1.2739 H   0  0  0  0  0  0  0  0  0  0  0  0
    8.8811    7.5117    0.0169 H   0  0  0  0  0  0  0  0  0  0  0  0
    9.7502    8.0218    1.4674 H   0  0  0  0  0  0  0  0  0  0  0  0
   15.7931   10.2914    3.0290 H   0  0  0  0  0  0  0  0  0  0  0  0
   17.6323    9.7400   -0.8099 H   0  0  0  0  0  0  0  0  0  0  0  0
   11.7064   13.3974   -3.0265 H   0  0  0  0  0  0  0  0  0  0  0  0
   10.7911   13.3195    1.1664 H   0  0  0  0  0  0  0  0  0  0  0  0
   17.8317   10.1302    1.6292 H   0  0  0  0  0  0  0  0  0  0  0  0
   10.7253   14.4776   -1.0235 H   0  0  0  0  0  0  0  0  0  0  0  0
    9.5260    5.7761    2.3376 H   0  0  0  0  0  0  0  0  0  0  0  0
   10.1507    4.4025    1.4169 H   0  0  0  0  0  0  0  0  0  0  0  0
    8.4267    4.7943   -0.3324 H   0  0  0  0  0  0  0  0  0  0  0  0
    7.7909    6.1517    0.6035 H   0  0  0  0  0  0  0  0  0  0  0  0
    7.2916    4.6200    2.4916 H   0  0  0  0  0  0  0  0  0  0  0  0
    7.9226    3.2599    1.5552 H   0  0  0  0  0  0  0  0  0  0  0  0
    5.4355    3.3832    1.4221 H   0  0  0  0  0  0  0  0  0  0  0  0
    5.6766    5.8823    2.7719 H   0  0  0  0  0  0  0  0  0  0  0  0
    4.9355    5.1326   -1.3900 H   0  0  0  0  0  0  0  0  0  0  0  0
    4.5618    8.0848    2.5757 H   0  0  0  0  0  0  0  0  0  0  0  0
    3.8221    7.3310   -1.5889 H   0  0  0  0  0  0  0  0  0  0  0  0
    3.8496   11.2312    0.9283 H   0  0  0  0  0  0  0  0  0  0  0  0
    5.2926   10.2970    0.5133 H   0  0  0  0  0  0  0  0  0  0  0  0
    4.4824   10.0315    2.0623 H   0  0  0  0  0  0  0  0  0  0  0  0
    2.5820    8.7908   -1.5766 H   0  0  0  0  0  0  0  0  0  0  0  0
    2.7597   10.5085   -1.1986 H   0  0  0  0  0  0  0  0  0  0  0  0
    4.1792    9.5486   -1.6354 H   0  0  0  0  0  0  0  0  0  0  0  0
  1  2  1  0  0  0  0
  1  3  1  0  0  0  0
  1  4  1  0  0  0  0
  1  5  1  0  0  0  0
  2  6  1  0  0  0  0
  2  7  1  0  0  0  0
  3  8  4  0  0  0  0
  3  9  4  0  0  0  0
  4 10  4  0  0  0  0
  4 11  4  0  0  0  0
  6 12  1  0  0  0  0
  7 13  1  0  0  0  0
  8 14  4  0  0  0  0
  9 15  4  0  0  0  0
 10 16  4  0  0  0  0
 11 17  4  0  0  0  0
 12 18  1  0  0  0  0
 13 18  1  0  0  0  0
 14 19  4  0  0  0  0
 15 19  4  0  0  0  0
 16 20  4  0  0  0  0
 17 20  4  0  0  0  0
 18 21  1  0  0  0  0
 21 22  1  0  0  0  0
 22 23  1  0  0  0  0
 23 24  1  0  0  0  0
 24 25  1  0  0  0  0
 24 26  1  0  0  0  0
 25 27  4  0  0  0  0
 25 28  4  0  0  0  0
 27 29  4  0  0  0  0
 28 30  4  0  0  0  0
 29 31  4  0  0  0  0
 30 31  4  0  0  0  0
 31 32  1  0  0  0  0
 32 33  1  0  0  0  0
 32 34  1  0  0  0  0
 32 35  1  0  0  0  0
 33 36  1  0  0  0  0
 33 37  2  0  0  0  0
  5 38  1  0  0  0  0
 18 39  1  0  0  0  0
 26 40  1  0  0  0  0
  2 41  1  0  0  0  0
  6 42  1  0  0  0  0
  6 43  1  0  0  0  0
  7 44  1  0  0  0  0
  7 45  1  0  0  0  0
  8 46  1  0  0  0  0
  9 47  1  0  0  0  0
 10 48  1  0  0  0  0
 11 49  1  0  0  0  0
 12 50  1  0  0  0  0
 12 51  1  0  0  0  0
 13 52  1  0  0  0  0
 13 53  1  0  0  0  0
 14 54  1  0  0  0  0
 15 55  1  0  0  0  0
 16 56  1  0  0  0  0
 17 57  1  0  0  0  0
 19 58  1  0  0  0  0
 20 59  1  0  0  0  0
 21 60  1  0  0  0  0
 21 61  1  0  0  0  0
 22 62  1  0  0  0  0
 22 63  1  0  0  0  0
 23 64  1  0  0  0  0
 23 65  1  0  0  0  0
 24 66  1  0  0  0  0
 27 67  1  0  0  0  0
 28 68  1  0  0  0  0
 29 69  1  0  0  0  0
 30 70  1  0  0  0  0
 34 71  1  0  0  0  0
 34 72  1  0  0  0  0
 34 73  1  0  0  0  0
 35 74  1  0  0  0  0
 35 75  1  0  0  0  0
 35 76  1  0  0  0  0
M  END
>  <Alias name>
Allegra

>  <logBB>   
-0.98

$$$$
Saquinavir
  ChemBrain IXL

 99103  0  0  0  0  0  0  0  0  1 V2000
    8.1152    7.1491    1.0949 N   0  0  0  0  0  0  0  0  0  0  0  0
    6.9311    6.2658    1.1918 C   0  0  0  0  0  0  0  0  0  0  0  0
    8.8955    6.8082   -0.1027 C   0  0  0  0  0  0  0  0  0  0  0  0
    7.6838    8.5526    1.0172 C   0  0  0  0  0  0  0  0  0  0  0  0
    7.0762    5.0731    0.2148 C   0  0  0  0  0  0  0  0  0  0  0  0
    5.7122    7.0317    0.8491 C   0  0  0  0  0  0  0  0  0  0  0  0
    9.5483    5.4362    0.0978 C   0  0  0  0  0  0  0  0  0  0  0  0
    8.8945    9.4708    1.2805 C   0  0  0  0  0  0  0  0  0  0  0  0
    8.4546    4.4093    0.4027 C   0  0  0  0  0  0  0  0  0  0  0  0
    4.6485    6.3973    0.1962 N   0  0  0  0  0  0  0  0  0  0  0  0
    5.6341    8.2151    1.1356 O   0  0  0  0  0  0  0  0  0  0  0  0
   10.3002    5.0273   -1.1822 C   0  0  0  0  0  0  0  0  0  0  0  0
    8.7030   10.8076    0.5399 C   0  0  0  0  0  0  0  0  0  0  0  0
    9.0156    9.7222    2.7227 O   0  0  0  0  0  0  0  0  0  0  0  0
    8.5857    3.2136   -0.5617 C   0  0  0  0  0  0  0  0  0  0  0  0
    3.4468    7.1624   -0.1667 C   0  0  0  0  0  0  0  0  0  0  0  0
   11.0269    3.6908   -0.9425 C   0  0  0  0  0  0  0  0  0  0  0  0
    8.4230   11.9296    1.5638 C   0  0  0  0  0  0  0  0  0  0  0  0
    9.9237   11.1193   -0.2151 N   0  0  0  0  0  0  0  0  0  0  0  0
   10.0107    2.6328   -0.4716 C   0  0  0  0  0  0  0  0  0  0  0  0
    2.3340    6.1915   -0.6065 C   0  0  0  0  0  0  0  0  0  0  0  0
    3.7789    8.1220   -1.3258 C   0  0  0  0  0  0  0  0  0  0  0  0
    2.9673    7.9751    1.0517 C   0  0  0  0  0  0  0  0  0  0  0  0
    8.2056   13.2128    0.8522 C   0  0  0  0  0  0  0  0  0  0  0  0
   10.2726   10.3443   -1.3269 C   0  0  0  0  0  0  0  0  0  0  0  0
    8.9572   13.5207   -0.2818 C   0  0  0  0  0  0  0  0  0  0  0  0
    7.2488   14.1154    1.3166 C   0  0  0  0  0  0  0  0  0  0  0  0
   11.4935   10.6601   -2.1016 C   0  0  0  0  0  0  0  0  0  0  0  0
    9.5696    9.4044   -1.6580 O   0  0  0  0  0  0  0  0  0  0  0  0
    8.8466   14.7809   -0.8700 C   0  0  0  0  0  0  0  0  0  0  0  0
    7.1379   15.3763    0.7304 C   0  0  0  0  0  0  0  0  0  0  0  0
   12.4755    9.5889   -1.8952 N   0  0  0  0  0  0  0  0  0  0  0  0
   12.0810   12.0418   -1.6499 C   0  0  0  0  0  0  0  0  0  0  0  0
    7.9417   15.7114   -0.3592 C   0  0  0  0  0  0  0  0  0  0  0  0
   13.7928    9.8992   -1.5672 C   0  0  0  0  0  0  0  0  0  0  0  0
   12.6691   11.9461   -0.2889 C   0  0  0  0  0  0  0  0  0  0  0  0
   14.8026    8.8290   -1.5242 C   0  0  0  0  0  0  0  0  0  0  0  0
   14.1088   11.0509   -1.3164 O   0  0  0  0  0  0  0  0  0  0  0  0
   12.2871   10.9115    0.5743 N   0  0  0  0  0  0  0  0  0  0  0  0
   13.4873   12.7732    0.0801 O   0  0  0  0  0  0  0  0  0  0  0  0
   14.5149    7.6047   -2.0183 N   0  0  0  0  0  0  0  0  0  0  0  0
   16.0519    9.0866   -0.9721 C   0  0  0  0  0  0  0  0  0  0  0  0
   15.3347    6.5585   -1.7784 C   0  0  0  0  0  0  0  0  0  0  0  0
   16.9551    8.0472   -0.8181 C   0  0  0  0  0  0  0  0  0  0  0  0
   16.5892    6.7700   -1.2133 C   0  0  0  0  0  0  0  0  0  0  0  0
   14.9294    5.2627   -2.0956 C   0  0  0  0  0  0  0  0  0  0  0  0
   17.4736    5.7059   -1.0445 C   0  0  0  0  0  0  0  0  0  0  0  0
   15.8155    4.1962   -1.9375 C   0  0  0  0  0  0  0  0  0  0  0  0
   17.0894    4.4186   -1.4149 C   0  0  0  0  0  0  0  0  0  0  0  0
    4.7068    5.4147   -0.0254 H   0  0  0  0  0  0  0  0  0  0  0  0
    9.8369    9.3746    3.1368 H   0  0  0  0  0  0  0  0  0  0  0  0
   10.5114   11.8894    0.0693 H   0  0  0  0  0  0  0  0  0  0  0  0
   12.1959    8.6255   -1.9924 H   0  0  0  0  0  0  0  0  0  0  0  0
   11.5617   10.2673    0.2994 H   0  0  0  0  0  0  0  0  0  0  0  0
   12.7380   10.8108    1.4725 H   0  0  0  0  0  0  0  0  0  0  0  0
    6.8458    5.8913    2.2043 H   0  0  0  0  0  0  0  0  0  0  0  0
    9.6635    7.5555   -0.2599 H   0  0  0  0  0  0  0  0  0  0  0  0
    8.2404    6.7752   -0.9646 H   0  0  0  0  0  0  0  0  0  0  0  0
    7.2842    8.7545    0.0309 H   0  0  0  0  0  0  0  0  0  0  0  0
    6.9202    8.7384    1.7621 H   0  0  0  0  0  0  0  0  0  0  0  0
    6.9838    5.4290   -0.8038 H   0  0  0  0  0  0  0  0  0  0  0  0
    6.2973    4.3477    0.4147 H   0  0  0  0  0  0  0  0  0  0  0  0
   10.2431    5.4831    0.9272 H   0  0  0  0  0  0  0  0  0  0  0  0
    9.7960    8.9881    0.9226 H   0  0  0  0  0  0  0  0  0  0  0  0
    8.5552    4.0645    1.4244 H   0  0  0  0  0  0  0  0  0  0  0  0
   11.0242    5.7918   -1.4359 H   0  0  0  0  0  0  0  0  0  0  0  0
    9.5943    4.9140   -1.9955 H   0  0  0  0  0  0  0  0  0  0  0  0
    7.8671   10.7254   -0.1439 H   0  0  0  0  0  0  0  0  0  0  0  0
    8.3945    3.5449   -1.5750 H   0  0  0  0  0  0  0  0  0  0  0  0
    7.8671    2.4504   -0.2899 H   0  0  0  0  0  0  0  0  0  0  0  0
   11.7872    3.8244   -0.1827 H   0  0  0  0  0  0  0  0  0  0  0  0
   11.4909    3.3614   -1.8638 H   0  0  0  0  0  0  0  0  0  0  0  0
    7.5377   11.6812    2.1363 H   0  0  0  0  0  0  0  0  0  0  0  0
    9.2688   12.0269    2.2325 H   0  0  0  0  0  0  0  0  0  0  0  0
   10.2244    2.3579    0.5538 H   0  0  0  0  0  0  0  0  0  0  0  0
   10.0837    1.7561   -1.1031 H   0  0  0  0  0  0  0  0  0  0  0  0
    2.6726    5.6171   -1.4599 H   0  0  0  0  0  0  0  0  0  0  0  0
    2.0973    5.5201    0.2096 H   0  0  0  0  0  0  0  0  0  0  0  0
    1.4500    6.7549   -0.8784 H   0  0  0  0  0  0  0  0  0  0  0  0
    2.8725    8.6119   -1.6599 H   0  0  0  0  0  0  0  0  0  0  0  0
    4.2097    7.5616   -2.1463 H   0  0  0  0  0  0  0  0  0  0  0  0
    4.4876    8.8671   -0.9860 H   0  0  0  0  0  0  0  0  0  0  0  0
    1.8883    8.0639    1.0245 H   0  0  0  0  0  0  0  0  0  0  0  0
    3.2651    7.4703    1.9624 H   0  0  0  0  0  0  0  0  0  0  0  0
    3.4115    8.9625    1.0245 H   0  0  0  0  0  0  0  0  0  0  0  0
    9.6263   12.7820   -0.7055 H   0  0  0  0  0  0  0  0  0  0  0  0
    6.5923   13.8374    2.1318 H   0  0  0  0  0  0  0  0  0  0  0  0
   11.2422   10.7111   -3.1532 H   0  0  0  0  0  0  0  0  0  0  0  0
    9.4630   15.0367   -1.7229 H   0  0  0  0  0  0  0  0  0  0  0  0
    6.4281   16.0950    1.1213 H   0  0  0  0  0  0  0  0  0  0  0  0
   11.2900   12.7812   -1.6438 H   0  0  0  0  0  0  0  0  0  0  0  0
   12.8501   12.3486   -2.3484 H   0  0  0  0  0  0  0  0  0  0  0  0
    7.8631   16.6939   -0.8085 H   0  0  0  0  0  0  0  0  0  0  0  0
   16.3177   10.0911   -0.6642 H   0  0  0  0  0  0  0  0  0  0  0  0
   17.9358    8.2307   -0.3940 H   0  0  0  0  0  0  0  0  0  0  0  0
   13.9277    5.0843   -2.4642 H   0  0  0  0  0  0  0  0  0  0  0  0
   18.4582    5.8795   -0.6259 H   0  0  0  0  0  0  0  0  0  0  0  0
   15.5144    3.1958   -2.2204 H   0  0  0  0  0  0  0  0  0  0  0  0
   17.7796    3.5922   -1.2969 H   0  0  0  0  0  0  0  0  0  0  0  0
  1  3  1  0  0  0  0
  1  4  1  0  0  0  0
  2  5  1  0  0  0  0
  2  6  1  0  0  0  0
  3  7  1  0  0  0  0
  4  8  1  0  0  0  0
  5  9  1  0  0  0  0
  6 10  1  0  0  0  0
  6 11  2  0  0  0  0
  7 12  1  0  0  0  0
  7  9  1  0  0  0  0
  8 13  1  0  0  0  0
  8 14  1  0  0  0  0
  9 15  1  0  0  0  0
 10 16  1  0  0  0  0
 12 17  1  0  0  0  0
 13 18  1  0  0  0  0
 13 19  1  0  0  0  0
 15 20  1  0  0  0  0
 16 21  1  0  0  0  0
 16 22  1  0  0  0  0
 16 23  1  0  0  0  0
 17 20  1  0  0  0  0
 18 24  1  0  0  0  0
 19 25  1  0  0  0  0
 24 26  4  0  0  0  0
 24 27  4  0  0  0  0
 25 28  1  0  0  0  0
 25 29  2  0  0  0  0
 26 30  4  0  0  0  0
 27 31  4  0  0  0  0
 28 32  1  0  0  0  0
 28 33  1  0  0  0  0
 30 34  4  0  0  0  0
 31 34  4  0  0  0  0
 32 35  1  0  0  0  0
 33 36  1  0  0  0  0
 35 37  1  0  0  0  0
 35 38  2  0  0  0  0
 36 39  1  0  0  0  0
 36 40  2  0  0  0  0
 37 41  4  0  0  0  0
 37 42  4  0  0  0  0
 41 43  4  0  0  0  0
 42 44  4  0  0  0  0
 43 45  4  0  0  0  0
 43 46  4  0  0  0  0
 44 45  4  0  0  0  0
 45 47  4  0  0  0  0
 46 48  4  0  0  0  0
 47 49  4  0  0  0  0
 48 49  4  0  0  0  0
  1  2  1  0  0  0  0
 10 50  1  0  0  0  0
 14 51  1  0  0  0  0
 19 52  1  0  0  0  0
 32 53  1  0  0  0  0
 39 54  1  0  0  0  0
 39 55  1  0  0  0  0
  2 56  1  0  0  0  0
  3 57  1  0  0  0  0
  3 58  1  0  0  0  0
  4 59  1  0  0  0  0
  4 60  1  0  0  0  0
  5 61  1  0  0  0  0
  5 62  1  0  0  0  0
  7 63  1  0  0  0  0
  8 64  1  0  0  0  0
  9 65  1  0  0  0  0
 12 66  1  0  0  0  0
 12 67  1  0  0  0  0
 13 68  1  0  0  0  0
 15 69  1  0  0  0  0
 15 70  1  0  0  0  0
 17 71  1  0  0  0  0
 17 72  1  0  0  0  0
 18 73  1  0  0  0  0
 18 74  1  0  0  0  0
 20 75  1  0  0  0  0
 20 76  1  0  0  0  0
 21 77  1  0  0  0  0
 21 78  1  0  0  0  0
 21 79  1  0  0  0  0
 22 80  1  0  0  0  0
 22 81  1  0  0  0  0
 22 82  1  0  0  0  0
 23 83  1  0  0  0  0
 23 84  1  0  0  0  0
 23 85  1  0  0  0  0
 26 86  1  0  0  0  0
 27 87  1  0  0  0  0
 28 88  1  0  0  0  0
 30 89  1  0  0  0  0
 31 90  1  0  0  0  0
 33 91  1  0  0  0  0
 33 92  1  0  0  0  0
 34 93  1  0  0  0  0
 42 94  1  0  0  0  0
 44 95  1  0  0  0  0
 46 96  1  0  0  0  0
 47 97  1  0  0  0  0
 48 98  1  0  0  0  0
 49 99  1  0  0  0  0
M  END
>  <Alias name>
Saquinavir

>  <logBB>   
-0.967

$$$$
4-((4-Chlorophenyl)amino)-6-methyl-2-oxo-3-cyclohexene-1-carboxylic acid, methyl ester
  ChemBrain IXL

 36 37  0  0  0  0  0  0  0  0  1 V2000
    7.8569    8.7534   -0.1582 C   0  0  0  0  0  0  0  0  0  0  0  0
    7.9057    7.3172   -0.5305 C   0  0  0  0  0  0  0  0  0  0  0  0
    8.9338    6.5812    0.3649 C   0  0  0  0  0  0  0  0  0  0  0  0
   10.2261    7.3073    0.3408 C   0  0  0  0  0  0  0  0  0  0  0  0
   10.2387    8.6359    0.2778 C   0  0  0  0  0  0  0  0  0  0  0  0
    8.9663    9.3752    0.2318 C   0  0  0  0  0  0  0  0  0  0  0  0
   11.5166    9.3626    0.2536 O   0  0  0  0  0  0  0  0  0  0  0  0
    6.6484    9.4592   -0.2158 N   0  0  0  0  0  0  0  0  0  0  0  0
    9.1420    5.1487   -0.1629 C   0  0  0  0  0  0  0  0  0  0  0  0
   11.5034    6.5609    0.3871 C   0  0  0  0  0  0  0  0  0  0  0  0
   11.4970    5.3477    0.5154 O   0  0  0  0  0  0  0  0  0  0  0  0
   12.7803    7.2823    0.2784 O   0  0  0  0  0  0  0  0  0  0  0  0
   13.9792    6.4317    0.2982 C   0  0  0  0  0  0  0  0  0  0  0  0
    3.0104    7.4545    0.3233 C   0  0  0  0  0  0  0  0  0  0  0  0
    4.1641    6.9869    0.9528 C   0  0  0  0  0  0  0  0  0  0  0  0
    5.3763    7.6528    0.7712 C   0  0  0  0  0  0  0  0  0  0  0  0
    5.4340    8.7874   -0.0380 C   0  0  0  0  0  0  0  0  0  0  0  0
    4.2811    9.2532   -0.6701 C   0  0  0  0  0  0  0  0  0  0  0  0
    3.0689    8.5876   -0.4883 C   0  0  0  0  0  0  0  0  0  0  0  0
    1.4600    6.6034    0.5561 Cl  0  0  0  0  0  0  0  0  0  0  0  0
   12.3184    8.7944    0.2787 H   0  0  0  0  0  0  0  0  0  0  0  0
    6.6538   10.4543   -0.3830 H   0  0  0  0  0  0  0  0  0  0  0  0
    8.2001    7.2240   -1.5685 H   0  0  0  0  0  0  0  0  0  0  0  0
    6.9266    6.8758   -0.3926 H   0  0  0  0  0  0  0  0  0  0  0  0
    8.5624    6.5403    1.3814 H   0  0  0  0  0  0  0  0  0  0  0  0
    8.9336   10.4202    0.5146 H   0  0  0  0  0  0  0  0  0  0  0  0
    9.8510    4.6301    0.4707 H   0  0  0  0  0  0  0  0  0  0  0  0
    9.5247    5.1891   -1.1752 H   0  0  0  0  0  0  0  0  0  0  0  0
    8.1969    4.6202   -0.1551 H   0  0  0  0  0  0  0  0  0  0  0  0
   14.8633    7.0519    0.2157 H   0  0  0  0  0  0  0  0  0  0  0  0
   13.9448    5.7398   -0.5342 H   0  0  0  0  0  0  0  0  0  0  0  0
   14.0130    5.8769    1.2276 H   0  0  0  0  0  0  0  0  0  0  0  0
    4.1187    6.1071    1.5826 H   0  0  0  0  0  0  0  0  0  0  0  0
    6.2725    7.2889    1.2584 H   0  0  0  0  0  0  0  0  0  0  0  0
    4.3273   10.1317   -1.3018 H   0  0  0  0  0  0  0  0  0  0  0  0
    2.1734    8.9504   -0.9773 H   0  0  0  0  0  0  0  0  0  0  0  0
  1  2  1  0  0  0  0
  2  3  1  0  0  0  0
  3  4  1  0  0  0  0
  4  5  2  0  0  0  0
  5  6  1  0  0  0  0
  6  1  2  0  0  0  0
  5  7  1  0  0  0  0
  1  8  1  0  0  0  0
  3  9  1  0  0  0  0
 10 11  2  0  0  0  0
 10 12  1  0  0  0  0
 12 13  1  0  0  0  0
 10  4  1  0  0  0  0
 14 15  4  0  0  0  0
 15 16  4  0  0  0  0
 16 17  4  0  0  0  0
 17 18  4  0  0  0  0
 18 19  4  0  0  0  0
 19 14  4  0  0  0  0
 17  8  1  0  0  0  0
  7 21  1  0  0  0  0
  8 22  1  0  0  0  0
 14 20  1  0  0  0  0
  2 23  1  0  0  0  0
  2 24  1  0  0  0  0
  3 25  1  0  0  0  0
  6 26  1  0  0  0  0
  9 27  1  0  0  0  0
  9 28  1  0  0  0  0
  9 29  1  0  0  0  0
 13 30  1  0  0  0  0
 13 31  1  0  0  0  0
 13 32  1  0  0  0  0
 15 33  1  0  0  0  0
 16 34  1  0  0  0  0
 18 35  1  0  0  0  0
 19 36  1  0  0  0  0
M  END
>  <Alias name>
4-((4-Chlorophenyl)amino)-6-methyl-2-oxo-3-cyclohexene-1-carboxylic acid, methyl ester

>  <logBB>   
-0.96

$$$$
DM5
  ChemBrain IXL

 36 37  0  0  0  0  0  0  0  0  1 V2000
   14.0562    6.2563   -0.9677 Cl  0  0  0  0  0  0  0  0  0  0  0  0
   12.4714    7.0617   -0.8195 C   0  0  0  0  0  0  0  0  0  0  0  0
   12.3660    8.2733   -0.1361 C   0  0  0  0  0  0  0  0  0  0  0  0
   11.1269    8.9030   -0.0198 C   0  0  0  0  0  0  0  0  0  0  0  0
    9.9936    8.3215   -0.5874 C   0  0  0  0  0  0  0  0  0  0  0  0
    8.7507    8.9532   -0.4707 N   0  0  0  0  0  0  0  0  0  0  0  0
    7.5789    8.1921   -0.4868 C   0  0  0  0  0  0  0  0  0  0  0  0
    6.4344    8.7349   -0.9300 C   0  0  0  0  0  0  0  0  0  0  0  0
    5.1789    7.9352   -0.9534 C   0  0  0  0  0  0  0  0  0  0  0  0
    4.1713    8.4012   -1.4597 O   0  0  0  0  0  0  0  0  0  0  0  0
    5.1470    6.5715   -0.3634 C   0  0  0  0  0  0  0  0  0  0  0  0
    3.8446    6.3439    0.3081 C   0  0  0  0  0  0  0  0  0  0  0  0
    3.6612    5.1744    1.1841 O   0  0  0  0  0  0  0  0  0  0  0  0
    2.3262    5.0534    1.7939 C   0  0  0  0  0  0  0  0  0  0  0  0
    2.9241    7.1258    0.1351 O   0  0  0  0  0  0  0  0  0  0  0  0
    6.2764    6.4373    0.6609 C   0  0  0  0  0  0  0  0  0  0  0  0
    7.6115    6.7862   -0.0131 C   0  0  0  0  0  0  0  0  0  0  0  0
    6.0217    7.4013    1.8369 C   0  0  0  0  0  0  0  0  0  0  0  0
   10.0985    7.1100   -1.2709 C   0  0  0  0  0  0  0  0  0  0  0  0
   11.3375    6.4800   -1.3869 C   0  0  0  0  0  0  0  0  0  0  0  0
    8.7005    9.9561   -0.3735 H   0  0  0  0  0  0  0  0  0  0  0  0
   13.2461    8.7250    0.3041 H   0  0  0  0  0  0  0  0  0  0  0  0
   11.0447    9.8433    0.5111 H   0  0  0  0  0  0  0  0  0  0  0  0
    6.4238    9.7618   -1.2732 H   0  0  0  0  0  0  0  0  0  0  0  0
    5.2815    5.8362   -1.1469 H   0  0  0  0  0  0  0  0  0  0  0  0
    2.2930    4.1683    2.4180 H   0  0  0  0  0  0  0  0  0  0  0  0
    2.1244    5.9289    2.3988 H   0  0  0  0  0  0  0  0  0  0  0  0
    1.5786    4.9732    1.0143 H   0  0  0  0  0  0  0  0  0  0  0  0
    6.3117    5.4192    1.0290 H   0  0  0  0  0  0  0  0  0  0  0  0
    8.4174    6.6645    0.6997 H   0  0  0  0  0  0  0  0  0  0  0  0
    7.7727    6.1255   -0.8558 H   0  0  0  0  0  0  0  0  0  0  0  0
    5.0785    7.1536    2.3091 H   0  0  0  0  0  0  0  0  0  0  0  0
    6.8224    7.3085    2.5599 H   0  0  0  0  0  0  0  0  0  0  0  0
    5.9842    8.4188    1.4681 H   0  0  0  0  0  0  0  0  0  0  0  0
    9.2180    6.6586   -1.7116 H   0  0  0  0  0  0  0  0  0  0  0  0
   11.4193    5.5393   -1.9174 H   0  0  0  0  0  0  0  0  0  0  0  0
  1  2  1  0  0  0  0
  2  3  4  0  0  0  0
  3  4  4  0  0  0  0
  4  5  4  0  0  0  0
  5  6  1  0  0  0  0
  6  7  1  0  0  0  0
  7  8  2  0  0  0  0
  8  9  1  0  0  0  0
  9 10  2  0  0  0  0
  9 11  1  0  0  0  0
 11 12  1  0  0  0  0
 12 13  1  0  0  0  0
 13 14  1  0  0  0  0
 12 15  2  0  0  0  0
 11 16  1  0  0  0  0
 16 17  1  0  0  0  0
  7 17  1  0  0  0  0
 16 18  1  0  0  0  0
  5 19  4  0  0  0  0
 19 20  4  0  0  0  0
  2 20  4  0  0  0  0
  6 21  1  0  0  0  0
  3 22  1  0  0  0  0
  4 23  1  0  0  0  0
  8 24  1  0  0  0  0
 11 25  1  0  0  0  0
 14 26  1  0  0  0  0
 14 27  1  0  0  0  0
 14 28  1  0  0  0  0
 16 29  1  0  0  0  0
 17 30  1  0  0  0  0
 17 31  1  0  0  0  0
 18 32  1  0  0  0  0
 18 33  1  0  0  0  0
 18 34  1  0  0  0  0
 19 35  1  0  0  0  0
 20 36  1  0  0  0  0
M  END
>  <Alias name>
DM5

>  <logBB>   
-0.95

$$$$
Nelfinavir
  ChemBrain IXL

 85 88  0  0  0  0  0  0  0  0  1 V2000
   12.7210    9.9737   -0.4181 C   0  0  0  0  0  0  0  0  0  0  0  0
   11.4712   10.1593   -1.2205 N   0  0  0  0  0  0  0  0  0  0  0  0
   13.7755   10.9520   -0.9324 C   0  0  0  0  0  0  0  0  0  0  0  0
   13.2045    8.5778   -0.5720 C   0  0  0  0  0  0  0  0  0  0  0  0
   11.0862   11.5976   -1.3004 C   0  0  0  0  0  0  0  0  0  0  0  0
   10.3587    9.3383   -0.7076 C   0  0  0  0  0  0  0  0  0  0  0  0
   13.3545   12.3835   -0.5427 C   0  0  0  0  0  0  0  0  0  0  0  0
   14.5368    8.2543   -0.2648 N   0  0  0  0  0  0  0  0  0  0  0  0
   12.4420    7.7099   -0.9663 O   0  0  0  0  0  0  0  0  0  0  0  0
   11.8225   12.3796   -0.2176 C   0  0  0  0  0  0  0  0  0  0  0  0
    9.9752    9.8030    0.7185 C   0  0  0  0  0  0  0  0  0  0  0  0
   13.6858   13.3250   -1.7347 C   0  0  0  0  0  0  0  0  0  0  0  0
   15.0439    6.8916   -0.5110 C   0  0  0  0  0  0  0  0  0  0  0  0
   11.2680   13.8267   -0.1014 C   0  0  0  0  0  0  0  0  0  0  0  0
    8.7091    9.0389    1.2198 C   0  0  0  0  0  0  0  0  0  0  0  0
   11.0980    9.5537    1.6373 O   0  0  0  0  0  0  0  0  0  0  0  0
   13.1281   14.7249   -1.4845 C   0  0  0  0  0  0  0  0  0  0  0  0
   14.3547    5.9037    0.4515 C   0  0  0  0  0  0  0  0  0  0  0  0
   16.5670    6.8609   -0.2734 C   0  0  0  0  0  0  0  0  0  0  0  0
   14.7451    6.4838   -1.9686 C   0  0  0  0  0  0  0  0  0  0  0  0
   11.6103   14.6372   -1.3511 C   0  0  0  0  0  0  0  0  0  0  0  0
    7.5991    9.2475    0.2673 N   0  0  0  0  0  0  0  0  0  0  0  0
    9.0092    7.5154    1.3664 C   0  0  0  0  0  0  0  0  0  0  0  0
    6.4402    8.4564    0.3474 C   0  0  0  0  0  0  0  0  0  0  0  0
    9.1774    6.7326   -0.2752 S   0  0  0  0  0  0  0  0  0  0  0  0
    5.3101    8.6794   -0.6016 C   0  0  0  0  0  0  0  0  0  0  0  0
    6.3612    7.5845    1.1976 O   0  0  0  0  0  0  0  0  0  0  0  0
    9.5788    5.0360    0.2819 C   0  0  0  0  0  0  0  0  0  0  0  0
    4.2928    7.7219   -0.7326 C   0  0  0  0  0  0  0  0  0  0  0  0
    5.2633    9.8486   -1.3649 C   0  0  0  0  0  0  0  0  0  0  0  0
    9.6538    4.7387    1.6473 C   0  0  0  0  0  0  0  0  0  0  0  0
    9.8126    4.0315   -0.6594 C   0  0  0  0  0  0  0  0  0  0  0  0
    3.2399    7.9394   -1.6224 C   0  0  0  0  0  0  0  0  0  0  0  0
    4.3280    6.4750    0.0704 C   0  0  0  0  0  0  0  0  0  0  0  0
    4.2086   10.0627   -2.2538 C   0  0  0  0  0  0  0  0  0  0  0  0
    9.9610    3.4439    2.0666 C   0  0  0  0  0  0  0  0  0  0  0  0
   10.1200    2.7359   -0.2385 C   0  0  0  0  0  0  0  0  0  0  0  0
    3.1978    9.1090   -2.3825 C   0  0  0  0  0  0  0  0  0  0  0  0
    2.1744    6.9350   -1.7587 O   0  0  0  0  0  0  0  0  0  0  0  0
   10.1940    2.4424    1.1240 C   0  0  0  0  0  0  0  0  0  0  0  0
   15.1479    8.9552    0.1252 H   0  0  0  0  0  0  0  0  0  0  0  0
   11.3788    8.6147    1.7071 H   0  0  0  0  0  0  0  0  0  0  0  0
    7.6727    9.9609   -0.4409 H   0  0  0  0  0  0  0  0  0  0  0  0
    1.4695    7.1617   -2.4050 H   0  0  0  0  0  0  0  0  0  0  0  0
   12.5219   10.1757    0.6265 H   0  0  0  0  0  0  0  0  0  0  0  0
   14.7460   10.7272   -0.5102 H   0  0  0  0  0  0  0  0  0  0  0  0
   13.8222   10.8727   -2.0116 H   0  0  0  0  0  0  0  0  0  0  0  0
   11.3626   11.9838   -2.2732 H   0  0  0  0  0  0  0  0  0  0  0  0
   10.0132   11.6920   -1.1876 H   0  0  0  0  0  0  0  0  0  0  0  0
    9.5030    9.4451   -1.3623 H   0  0  0  0  0  0  0  0  0  0  0  0
   10.6654    8.3082   -0.6813 H   0  0  0  0  0  0  0  0  0  0  0  0
   13.8975   12.6994    0.3393 H   0  0  0  0  0  0  0  0  0  0  0  0
   11.6687   11.8773    0.7285 H   0  0  0  0  0  0  0  0  0  0  0  0
    9.7604   10.8636    0.6988 H   0  0  0  0  0  0  0  0  0  0  0  0
   14.7600   13.3818   -1.8583 H   0  0  0  0  0  0  0  0  0  0  0  0
   13.2431   12.9245   -2.6382 H   0  0  0  0  0  0  0  0  0  0  0  0
   10.1926   13.7890    0.0201 H   0  0  0  0  0  0  0  0  0  0  0  0
   11.7082   14.3076    0.7633 H   0  0  0  0  0  0  0  0  0  0  0  0
    8.4249    9.4338    2.1873 H   0  0  0  0  0  0  0  0  0  0  0  0
   13.5517   15.1304   -0.5741 H   0  0  0  0  0  0  0  0  0  0  0  0
   13.3803   15.3669   -2.3193 H   0  0  0  0  0  0  0  0  0  0  0  0
   14.7291    4.9035    0.2714 H   0  0  0  0  0  0  0  0  0  0  0  0
   14.5662    6.1896    1.4744 H   0  0  0  0  0  0  0  0  0  0  0  0
   13.2848    5.9241    0.2848 H   0  0  0  0  0  0  0  0  0  0  0  0
   17.0519    7.5543   -0.9495 H   0  0  0  0  0  0  0  0  0  0  0  0
   16.9405    5.8603   -0.4535 H   0  0  0  0  0  0  0  0  0  0  0  0
   16.7787    7.1465    0.7495 H   0  0  0  0  0  0  0  0  0  0  0  0
   15.1220    5.4844   -2.1484 H   0  0  0  0  0  0  0  0  0  0  0  0
   13.6754    6.5017   -2.1366 H   0  0  0  0  0  0  0  0  0  0  0  0
   15.2283    7.1787   -2.6442 H   0  0  0  0  0  0  0  0  0  0  0  0
   11.1939   14.1543   -2.2264 H   0  0  0  0  0  0  0  0  0  0  0  0
   11.1986   15.6342   -1.2568 H   0  0  0  0  0  0  0  0  0  0  0  0
    9.9262    7.3842    1.9256 H   0  0  0  0  0  0  0  0  0  0  0  0
    8.1945    7.0422    1.9005 H   0  0  0  0  0  0  0  0  0  0  0  0
    6.0453   10.5903   -1.2675 H   0  0  0  0  0  0  0  0  0  0  0  0
    9.4741    5.5115    2.3815 H   0  0  0  0  0  0  0  0  0  0  0  0
    9.7558    4.2572   -1.7165 H   0  0  0  0  0  0  0  0  0  0  0  0
    5.3543    6.1481    0.1855 H   0  0  0  0  0  0  0  0  0  0  0  0
    3.7585    5.7042   -0.4340 H   0  0  0  0  0  0  0  0  0  0  0  0
    3.8972    6.6618    1.0463 H   0  0  0  0  0  0  0  0  0  0  0  0
    4.1747   10.9697   -2.8441 H   0  0  0  0  0  0  0  0  0  0  0  0
   10.0185    3.2164    3.1242 H   0  0  0  0  0  0  0  0  0  0  0  0
   10.3011    1.9581   -0.9695 H   0  0  0  0  0  0  0  0  0  0  0  0
    2.3804    9.2765   -3.0724 H   0  0  0  0  0  0  0  0  0  0  0  0
   10.4325    1.4374    1.4498 H   0  0  0  0  0  0  0  0  0  0  0  0
  1  3  1  0  0  0  0
  1  4  1  0  0  0  0
  2  5  1  0  0  0  0
  2  6  1  0  0  0  0
  3  7  1  0  0  0  0
  4  8  1  0  0  0  0
  4  9  2  0  0  0  0
  5 10  1  0  0  0  0
  6 11  1  0  0  0  0
  7 12  1  0  0  0  0
  7 10  1  0  0  0  0
  8 13  1  0  0  0  0
 10 14  1  0  0  0  0
 11 15  1  0  0  0  0
 11 16  1  0  0  0  0
 12 17  1  0  0  0  0
 13 18  1  0  0  0  0
 13 19  1  0  0  0  0
 13 20  1  0  0  0  0
 14 21  1  0  0  0  0
 15 22  1  0  0  0  0
 15 23  1  0  0  0  0
 17 21  1  0  0  0  0
 22 24  1  0  0  0  0
 23 25  1  0  0  0  0
 24 26  1  0  0  0  0
 24 27  2  0  0  0  0
 25 28  1  0  0  0  0
 26 29  4  0  0  0  0
 26 30  4  0  0  0  0
 28 31  4  0  0  0  0
 28 32  4  0  0  0  0
 29 33  4  0  0  0  0
 29 34  1  0  0  0  0
 30 35  4  0  0  0  0
 31 36  4  0  0  0  0
 32 37  4  0  0  0  0
 33 38  4  0  0  0  0
 33 39  1  0  0  0  0
 35 38  4  0  0  0  0
 36 40  4  0  0  0  0
 37 40  4  0  0  0  0
  1  2  1  0  0  0  0
  8 41  1  0  0  0  0
 16 42  1  0  0  0  0
 22 43  1  0  0  0  0
 39 44  1  0  0  0  0
  1 45  1  0  0  0  0
  3 46  1  0  0  0  0
  3 47  1  0  0  0  0
  5 48  1  0  0  0  0
  5 49  1  0  0  0  0
  6 50  1  0  0  0  0
  6 51  1  0  0  0  0
  7 52  1  0  0  0  0
 10 53  1  0  0  0  0
 11 54  1  0  0  0  0
 12 55  1  0  0  0  0
 12 56  1  0  0  0  0
 14 57  1  0  0  0  0
 14 58  1  0  0  0  0
 15 59  1  0  0  0  0
 17 60  1  0  0  0  0
 17 61  1  0  0  0  0
 18 62  1  0  0  0  0
 18 63  1  0  0  0  0
 18 64  1  0  0  0  0
 19 65  1  0  0  0  0
 19 66  1  0  0  0  0
 19 67  1  0  0  0  0
 20 68  1  0  0  0  0
 20 69  1  0  0  0  0
 20 70  1  0  0  0  0
 21 71  1  0  0  0  0
 21 72  1  0  0  0  0
 23 73  1  0  0  0  0
 23 74  1  0  0  0  0
 30 75  1  0  0  0  0
 31 76  1  0  0  0  0
 32 77  1  0  0  0  0
 34 78  1  0  0  0  0
 34 79  1  0  0  0  0
 34 80  1  0  0  0  0
 35 81  1  0  0  0  0
 36 82  1  0  0  0  0
 37 83  1  0  0  0  0
 38 84  1  0  0  0  0
 40 85  1  0  0  0  0
M  END
>  <Alias name>
Nelfinavir

>  <logBB>   
-0.93

$$$$
Atenolol
  ChemBrain IXL

 41 41  0  0  0  0  0  0  0  0  1 V2000
   13.4158   11.7260   -0.6657 C   0  0  0  0  0  0  0  0  0  0  0  0
   12.3972   10.5725   -0.7484 C   0  0  0  0  0  0  0  0  0  0  0  0
   12.4749    9.7260    0.5374 C   0  0  0  0  0  0  0  0  0  0  0  0
   11.0418   11.1254   -0.8920 N   0  0  0  0  0  0  0  0  0  0  0  0
   10.0687   10.0259   -0.9736 C   0  0  0  0  0  0  0  0  0  0  0  0
    8.6497   10.6065   -1.1292 C   0  0  0  0  0  0  0  0  0  0  0  0
    7.6292    9.4544   -1.2119 C   0  0  0  0  0  0  0  0  0  0  0  0
    8.3376   11.4553    0.0298 O   0  0  0  0  0  0  0  0  0  0  0  0
    7.6936    8.6531    0.0194 O   0  0  0  0  0  0  0  0  0  0  0  0
    5.0016    5.3527    0.1705 C   0  0  0  0  0  0  0  0  0  0  0  0
    5.0319    6.1773   -0.9547 C   0  0  0  0  0  0  0  0  0  0  0  0
    5.9130    7.2579   -1.0045 C   0  0  0  0  0  0  0  0  0  0  0  0
    6.7644    7.5142    0.0709 C   0  0  0  0  0  0  0  0  0  0  0  0
    6.7342    6.6896    1.1958 C   0  0  0  0  0  0  0  0  0  0  0  0
    5.8530    5.6091    1.2456 C   0  0  0  0  0  0  0  0  0  0  0  0
    4.0282    4.1578    0.2272 C   0  0  0  0  0  0  0  0  0  0  0  0
    2.9156    4.3474   -0.8237 C   0  0  0  0  0  0  0  0  0  0  0  0
    2.6670    5.4609   -1.2559 O   0  0  0  0  0  0  0  0  0  0  0  0
    2.1529    3.1859   -1.3037 N   0  0  0  0  0  0  0  0  0  0  0  0
   13.3618   12.3193   -1.5665 H   0  0  0  0  0  0  0  0  0  0  0  0
   14.4112   11.3204   -0.5608 H   0  0  0  0  0  0  0  0  0  0  0  0
   13.1881   12.3467    0.1883 H   0  0  0  0  0  0  0  0  0  0  0  0
   12.6251    9.9518   -1.6023 H   0  0  0  0  0  0  0  0  0  0  0  0
   13.4716    9.3240    0.6440 H   0  0  0  0  0  0  0  0  0  0  0  0
   12.2437   10.3459    1.3911 H   0  0  0  0  0  0  0  0  0  0  0  0
   11.7644    8.9151    0.4784 H   0  0  0  0  0  0  0  0  0  0  0  0
   10.8135   11.7458   -0.0379 H   0  0  0  0  0  0  0  0  0  0  0  0
   10.2987    9.4041   -1.8262 H   0  0  0  0  0  0  0  0  0  0  0  0
   10.1182    9.4335   -0.0722 H   0  0  0  0  0  0  0  0  0  0  0  0
    8.5995   11.1973   -2.0319 H   0  0  0  0  0  0  0  0  0  0  0  0
    7.8605    8.8288   -2.0613 H   0  0  0  0  0  0  0  0  0  0  0  0
    6.6352    9.8615   -1.3247 H   0  0  0  0  0  0  0  0  0  0  0  0
    7.4762   11.8556    0.0140 H   0  0  0  0  0  0  0  0  0  0  0  0
    4.3731    5.9792   -1.7873 H   0  0  0  0  0  0  0  0  0  0  0  0
    5.9360    7.8959   -1.8756 H   0  0  0  0  0  0  0  0  0  0  0  0
    7.3930    6.8878    2.0283 H   0  0  0  0  0  0  0  0  0  0  0  0
    5.8299    4.9711    2.1166 H   0  0  0  0  0  0  0  0  0  0  0  0
    4.5668    3.2450    0.0199 H   0  0  0  0  0  0  0  0  0  0  0  0
    3.5872    4.0996    1.2112 H   0  0  0  0  0  0  0  0  0  0  0  0
    2.3715    2.2003   -0.9201 H   0  0  0  0  0  0  0  0  0  0  0  0
    1.3736    3.3183   -2.0397 H   0  0  0  0  0  0  0  0  0  0  0  0
  1  2  1  0  0  0  0
  2  3  1  0  0  0  0
  2  4  1  0  0  0  0
  4  5  1  0  0  0  0
  5  6  1  0  0  0  0
  6  7  1  0  0  0  0
  6  8  1  0  0  0  0
  7  9  1  0  0  0  0
 10 11  4  0  0  0  0
 11 12  4  0  0  0  0
 12 13  4  0  0  0  0
 13 14  4  0  0  0  0
 14 15  4  0  0  0  0
 15 10  4  0  0  0  0
 13  9  1  0  0  0  0
 16 17  1  0  0  0  0
 17 18  2  0  0  0  0
 17 19  1  0  0  0  0
 16 10  1  0  0  0  0
  1 20  1  0  0  0  0
  1 21  1  0  0  0  0
  1 22  1  0  0  0  0
  2 23  1  0  0  0  0
  3 24  1  0  0  0  0
  3 25  1  0  0  0  0
  3 26  1  0  0  0  0
  4 27  1  0  0  0  0
  5 28  1  0  0  0  0
  5 29  1  0  0  0  0
  6 30  1  0  0  0  0
  7 31  1  0  0  0  0
  7 32  1  0  0  0  0
  8 33  1  0  0  0  0
 11 34  1  0  0  0  0
 12 35  1  0  0  0  0
 14 36  1  0  0  0  0
 15 37  1  0  0  0  0
 16 38  1  0  0  0  0
 16 39  1  0  0  0  0
 19 40  1  0  0  0  0
 19 41  1  0  0  0  0
M  END
>  <Alias name>
Atenolol

>  <logBB>   
-0.922

$$$$
Miloxacin
  ChemBrain IXL

 28 30  0  0  0  0  0  0  0  0  1 V2000
    6.7594    6.0037   -0.0420 C   0  0  0  0  0  0  0  0  0  0  0  0
    6.8517    4.6463    0.2123 C   0  0  0  0  0  0  0  0  0  0  0  0
    7.9372    6.7373   -0.4745 N   0  0  0  0  0  0  0  0  0  0  0  0
    5.5016    6.6321    0.1324 C   0  0  0  0  0  0  0  0  0  0  0  0
    5.7144    3.9292    0.6350 C   0  0  0  0  0  0  0  0  0  0  0  0
    8.1505    3.9741    0.0330 C   0  0  0  0  0  0  0  0  0  0  0  0
    9.1822    6.0682   -0.6787 C   0  0  0  0  0  0  0  0  0  0  0  0
    7.8640    8.1264   -0.6985 O   0  0  0  0  0  0  0  0  0  0  0  0
    4.3722    5.8669    0.5354 C   0  0  0  0  0  0  0  0  0  0  0  0
    4.4761    4.5934    0.7720 C   0  0  0  0  0  0  0  0  0  0  0  0
    9.3064    4.7469   -0.4417 C   0  0  0  0  0  0  0  0  0  0  0  0
    8.2709    2.7844    0.2756 O   0  0  0  0  0  0  0  0  0  0  0  0
    9.1466    8.7588   -1.1386 C   0  0  0  0  0  0  0  0  0  0  0  0
    3.0256    6.3242    0.7300 O   0  0  0  0  0  0  0  0  0  0  0  0
    3.2166    4.0242    1.1575 O   0  0  0  0  0  0  0  0  0  0  0  0
   10.6005    4.0548   -0.6537 C   0  0  0  0  0  0  0  0  0  0  0  0
    2.2103    5.1240    1.1055 C   0  0  0  0  0  0  0  0  0  0  0  0
   10.7166    2.6211   -0.3599 O   0  0  0  0  0  0  0  0  0  0  0  0
   11.5688    4.6710   -1.0712 O   0  0  0  0  0  0  0  0  0  0  0  0
    9.8932    2.1994   -0.0279 H   0  0  0  0  0  0  0  0  0  0  0  0
    5.4052    7.6952   -0.0417 H   0  0  0  0  0  0  0  0  0  0  0  0
    5.7972    2.8707    0.8530 H   0  0  0  0  0  0  0  0  0  0  0  0
   10.0453    6.6314   -1.0307 H   0  0  0  0  0  0  0  0  0  0  0  0
    8.9951    9.8214   -1.2893 H   0  0  0  0  0  0  0  0  0  0  0  0
    9.4755    8.3071   -2.0694 H   0  0  0  0  0  0  0  0  0  0  0  0
    9.9070    8.6085   -0.3785 H   0  0  0  0  0  0  0  0  0  0  0  0
    1.4753    4.9192    0.3454 H   0  0  0  0  0  0  0  0  0  0  0  0
    1.7423    5.2614    2.0692 H   0  0  0  0  0  0  0  0  0  0  0  0
  1  2  4  0  0  0  0
  1  3  1  0  0  0  0
  1  4  4  0  0  0  0
  2  5  4  0  0  0  0
  2  6  1  0  0  0  0
  3  7  1  0  0  0  0
  3  8  1  0  0  0  0
  4  9  4  0  0  0  0
  5 10  4  0  0  0  0
  6 11  1  0  0  0  0
  6 12  2  0  0  0  0
  7 11  2  0  0  0  0
  8 13  1  0  0  0  0
  9 14  1  0  0  0  0
  9 10  4  0  0  0  0
 10 15  1  0  0  0  0
 11 16  1  0  0  0  0
 14 17  1  0  0  0  0
 15 17  1  0  0  0  0
 16 18  1  0  0  0  0
 16 19  2  0  0  0  0
 18 20  1  0  0  0  0
  4 21  1  0  0  0  0
  5 22  1  0  0  0  0
  7 23  1  0  0  0  0
 13 24  1  0  0  0  0
 13 25  1  0  0  0  0
 13 26  1  0  0  0  0
 17 27  1  0  0  0  0
 17 28  1  0  0  0  0
M  END
>  <Alias name>
Miloxacin

>  <logBB>   
-0.92

$$$$
Glyburide
  ChemBrain IXL

 61 63  0  0  0  0  0  0  0  0  1 V2000
    4.7551   11.2171   -1.1583 C   0  0  0  0  0  0  0  0  0  0  0  0
    5.9452   11.5006   -0.4904 C   0  0  0  0  0  0  0  0  0  0  0  0
    6.9306   10.5217   -0.3794 C   0  0  0  0  0  0  0  0  0  0  0  0
    6.7273    9.2587   -0.9359 C   0  0  0  0  0  0  0  0  0  0  0  0
    5.5345    8.9699   -1.6071 C   0  0  0  0  0  0  0  0  0  0  0  0
    4.5500    9.9543   -1.7156 C   0  0  0  0  0  0  0  0  0  0  0  0
    9.7254    5.6585   -0.6584 C   0  0  0  0  0  0  0  0  0  0  0  0
   10.0298    6.8981   -0.0934 C   0  0  0  0  0  0  0  0  0  0  0  0
   11.2341    7.0776    0.5900 C   0  0  0  0  0  0  0  0  0  0  0  0
   12.1348    6.0181    0.7090 C   0  0  0  0  0  0  0  0  0  0  0  0
   11.8306    4.7792    0.1442 C   0  0  0  0  0  0  0  0  0  0  0  0
   10.6269    4.5995   -0.5390 C   0  0  0  0  0  0  0  0  0  0  0  0
    5.2949    7.6403   -2.2052 C   0  0  0  0  0  0  0  0  0  0  0  0
    4.2467    7.4325   -2.7936 O   0  0  0  0  0  0  0  0  0  0  0  0
    6.2988    6.5496   -2.1075 N   0  0  0  0  0  0  0  0  0  0  0  0
    7.5693    6.7615   -1.3926 C   0  0  0  0  0  0  0  0  0  0  0  0
    8.3931    5.4535   -1.4161 C   0  0  0  0  0  0  0  0  0  0  0  0
   14.1693    7.9164    1.5385 N   0  0  0  0  0  0  0  0  0  0  0  0
   13.2510    8.9535    2.0320 C   0  0  0  0  0  0  0  0  0  0  0  0
   12.1615    8.6386    2.4815 O   0  0  0  0  0  0  0  0  0  0  0  0
   13.6441   10.3705    1.9846 N   0  0  0  0  0  0  0  0  0  0  0  0
   13.7067    6.2491    1.6008 S   0  0  0  0  0  0  0  0  0  0  0  0
   14.7373    5.4388    0.9810 O   0  0  0  0  0  0  0  0  0  0  0  0
   13.5415    5.8453    2.9836 O   0  0  0  0  0  0  0  0  0  0  0  0
   16.4131   10.7712   -0.6080 C   0  0  0  0  0  0  0  0  0  0  0  0
   16.6027   12.2934   -0.4614 C   0  0  0  0  0  0  0  0  0  0  0  0
   16.5253   12.6797    1.0285 C   0  0  0  0  0  0  0  0  0  0  0  0
   15.1492   12.2760    1.5935 C   0  0  0  0  0  0  0  0  0  0  0  0
   14.9583   10.7532    1.4458 C   0  0  0  0  0  0  0  0  0  0  0  0
   15.0359   10.3688   -0.0451 C   0  0  0  0  0  0  0  0  0  0  0  0
    3.2938    9.6604   -2.4186 O   0  0  0  0  0  0  0  0  0  0  0  0
    2.3353   10.7732   -2.4667 C   0  0  0  0  0  0  0  0  0  0  0  0
    8.4399   10.8803    0.4672 Cl  0  0  0  0  0  0  0  0  0  0  0  0
    3.9913   11.9755   -1.2444 H   0  0  0  0  0  0  0  0  0  0  0  0
    6.1036   12.4781   -0.0592 H   0  0  0  0  0  0  0  0  0  0  0  0
    7.4898    8.5138   -0.8456 H   0  0  0  0  0  0  0  0  0  0  0  0
    9.3339    7.7186   -0.1845 H   0  0  0  0  0  0  0  0  0  0  0  0
   11.4686    8.0367    1.0269 H   0  0  0  0  0  0  0  0  0  0  0  0
   12.5270    3.9587    0.2358 H   0  0  0  0  0  0  0  0  0  0  0  0
   10.3928    3.6399   -0.9756 H   0  0  0  0  0  0  0  0  0  0  0  0
    6.0915    5.5897   -2.5571 H   0  0  0  0  0  0  0  0  0  0  0  0
    7.3653    7.0387   -0.3686 H   0  0  0  0  0  0  0  0  0  0  0  0
    8.1299    7.5476   -1.8773 H   0  0  0  0  0  0  0  0  0  0  0  0
    8.6010    5.1787   -2.4396 H   0  0  0  0  0  0  0  0  0  0  0  0
    7.8282    4.6653   -0.9407 H   0  0  0  0  0  0  0  0  0  0  0  0
   15.1373    8.1936    1.1485 H   0  0  0  0  0  0  0  0  0  0  0  0
   12.9681   11.1303    2.3482 H   0  0  0  0  0  0  0  0  0  0  0  0
   17.1898   10.2573   -0.0610 H   0  0  0  0  0  0  0  0  0  0  0  0
   16.4684   10.5004   -1.6519 H   0  0  0  0  0  0  0  0  0  0  0  0
   17.5673   12.5758   -0.8569 H   0  0  0  0  0  0  0  0  0  0  0  0
   15.8254   12.8072   -1.0075 H   0  0  0  0  0  0  0  0  0  0  0  0
   17.3032   12.1665    1.5743 H   0  0  0  0  0  0  0  0  0  0  0  0
   16.6576   13.7467    1.1310 H   0  0  0  0  0  0  0  0  0  0  0  0
   14.3716   12.7906    1.0485 H   0  0  0  0  0  0  0  0  0  0  0  0
   15.0957   12.5459    2.6379 H   0  0  0  0  0  0  0  0  0  0  0  0
   15.7352   10.2383    1.9915 H   0  0  0  0  0  0  0  0  0  0  0  0
   14.2595   10.8843   -0.5906 H   0  0  0  0  0  0  0  0  0  0  0  0
   14.9020    9.3028   -0.1498 H   0  0  0  0  0  0  0  0  0  0  0  0
    2.7845   11.6135   -2.9751 H   0  0  0  0  0  0  0  0  0  0  0  0
    2.0683   11.0619   -1.4607 H   0  0  0  0  0  0  0  0  0  0  0  0
    1.4489   10.4621   -2.9991 H   0  0  0  0  0  0  0  0  0  0  0  0
  1  2  4  0  0  0  0
  2  3  4  0  0  0  0
  3  4  4  0  0  0  0
  4  5  4  0  0  0  0
  5  6  4  0  0  0  0
  6  1  4  0  0  0  0
  7  8  4  0  0  0  0
  8  9  4  0  0  0  0
  9 10  4  0  0  0  0
 10 11  4  0  0  0  0
 11 12  4  0  0  0  0
 12  7  4  0  0  0  0
 13 14  2  0  0  0  0
 13 15  1  0  0  0  0
 13  5  1  0  0  0  0
 15 16  1  0  0  0  0
 16 17  1  0  0  0  0
 17  7  1  0  0  0  0
 18 19  1  0  0  0  0
 19 20  2  0  0  0  0
 19 21  1  0  0  0  0
 22 23  2  0  0  0  0
 22 24  2  0  0  0  0
 22 18  1  0  0  0  0
 22 10  1  0  0  0  0
 25 26  1  0  0  0  0
 26 27  1  0  0  0  0
 27 28  1  0  0  0  0
 28 29  1  0  0  0  0
 29 30  1  0  0  0  0
 30 25  1  0  0  0  0
 29 21  1  0  0  0  0
  6 31  1  0  0  0  0
 31 32  1  0  0  0  0
  3 33  1  0  0  0  0
  1 34  1  0  0  0  0
  2 35  1  0  0  0  0
  4 36  1  0  0  0  0
  8 37  1  0  0  0  0
  9 38  1  0  0  0  0
 11 39  1  0  0  0  0
 12 40  1  0  0  0  0
 15 41  1  0  0  0  0
 16 42  1  0  0  0  0
 16 43  1  0  0  0  0
 17 44  1  0  0  0  0
 17 45  1  0  0  0  0
 18 46  1  0  0  0  0
 21 47  1  0  0  0  0
 25 48  1  0  0  0  0
 25 49  1  0  0  0  0
 26 50  1  0  0  0  0
 26 51  1  0  0  0  0
 27 52  1  0  0  0  0
 27 53  1  0  0  0  0
 28 54  1  0  0  0  0
 28 55  1  0  0  0  0
 29 56  1  0  0  0  0
 30 57  1  0  0  0  0
 30 58  1  0  0  0  0
 32 59  1  0  0  0  0
 32 60  1  0  0  0  0
 32 61  1  0  0  0  0
M  END
>  <Alias name>
Glibenclamide

>  <logBB>   
-0.9

$$$$
Hydrocortisone
  ChemBrain IXL

 56 59  0  0  0  0  0  0  0  0  1 V2000
    8.5401    5.4422   -0.1675 C   0  0  0  0  0  0  0  0  0  0  0  0
    4.8367    6.8461    1.3560 C   0  0  0  0  0  0  0  0  0  0  0  0
    9.9232    5.2688   -0.8008 C   0  0  0  0  0  0  0  0  0  0  0  0
    7.2999    7.0916    1.0741 C   0  0  0  0  0  0  0  0  0  0  0  0
    8.3958    6.8943    0.0773 C   0  0  0  0  0  0  0  0  0  0  0  0
    5.9704    6.6923    0.3660 C   0  0  0  0  0  0  0  0  0  0  0  0
    4.7184    8.3048    1.6726 C   0  0  0  0  0  0  0  0  0  0  0  0
    7.3778    4.9825   -1.0192 C   0  0  0  0  0  0  0  0  0  0  0  0
    6.0486    5.1987   -0.1807 C   0  0  0  0  0  0  0  0  0  0  0  0
    3.6218    8.7716    2.2733 C   0  0  0  0  0  0  0  0  0  0  0  0
   10.5223    3.8946   -0.4446 C   0  0  0  0  0  0  0  0  0  0  0  0
   10.7912    6.4189   -0.1950 C   0  0  0  0  0  0  0  0  0  0  0  0
    9.7788    7.3834    0.5106 C   0  0  0  0  0  0  0  0  0  0  0  0
    7.2539    8.5901    1.5539 C   0  0  0  0  0  0  0  0  0  0  0  0
    3.5198    6.3511    0.7540 C   0  0  0  0  0  0  0  0  0  0  0  0
    5.8602    9.2489    1.2429 C   0  0  0  0  0  0  0  0  0  0  0  0
    2.4635    7.8902    2.4837 C   0  0  0  0  0  0  0  0  0  0  0  0
   11.2511    3.7789    0.5269 O   0  0  0  0  0  0  0  0  0  0  0  0
    1.5469    8.2597    3.1991 O   0  0  0  0  0  0  0  0  0  0  0  0
    9.8325    5.4188   -2.2598 O   0  0  0  0  0  0  0  0  0  0  0  0
    8.5052    4.6940    1.1812 C   0  0  0  0  0  0  0  0  0  0  0  0
    2.3955    6.4899    1.8079 C   0  0  0  0  0  0  0  0  0  0  0  0
    6.0350    4.2650    0.9558 O   0  0  0  0  0  0  0  0  0  0  0  0
    5.1534    6.0568    2.6435 C   0  0  0  0  0  0  0  0  0  0  0  0
   10.2149    2.6695   -1.3290 C   0  0  0  0  0  0  0  0  0  0  0  0
   10.8295    2.8536   -2.6519 O   0  0  0  0  0  0  0  0  0  0  0  0
    7.4644    6.4451    1.9243 H   0  0  0  0  0  0  0  0  0  0  0  0
    8.1232    7.3823   -0.8462 H   0  0  0  0  0  0  0  0  0  0  0  0
    5.8023    7.3606   -0.4649 H   0  0  0  0  0  0  0  0  0  0  0  0
    7.4921    3.9360   -1.2603 H   0  0  0  0  0  0  0  0  0  0  0  0
    7.3364    5.5651   -1.9272 H   0  0  0  0  0  0  0  0  0  0  0  0
    5.1937    5.0048   -0.8113 H   0  0  0  0  0  0  0  0  0  0  0  0
    3.5880    9.7965    2.6127 H   0  0  0  0  0  0  0  0  0  0  0  0
   11.4900    6.0192    0.5255 H   0  0  0  0  0  0  0  0  0  0  0  0
   11.3194    6.9406   -0.9787 H   0  0  0  0  0  0  0  0  0  0  0  0
    9.9374    8.3995    0.1824 H   0  0  0  0  0  0  0  0  0  0  0  0
    9.8814    7.3144    1.5841 H   0  0  0  0  0  0  0  0  0  0  0  0
    7.4308    8.6248    2.6196 H   0  0  0  0  0  0  0  0  0  0  0  0
    8.0289    9.1468    1.0491 H   0  0  0  0  0  0  0  0  0  0  0  0
    3.6206    5.3145    0.4685 H   0  0  0  0  0  0  0  0  0  0  0  0
    3.2751    6.9430   -0.1150 H   0  0  0  0  0  0  0  0  0  0  0  0
    5.7848    9.4427    0.1839 H   0  0  0  0  0  0  0  0  0  0  0  0
    5.7767   10.1800    1.7840 H   0  0  0  0  0  0  0  0  0  0  0  0
    9.0242    5.1027   -2.6462 H   0  0  0  0  0  0  0  0  0  0  0  0
    7.5242    4.7920    1.6223 H   0  0  0  0  0  0  0  0  0  0  0  0
    9.2431    5.1167    1.8470 H   0  0  0  0  0  0  0  0  0  0  0  0
    8.7239    3.6486    1.0186 H   0  0  0  0  0  0  0  0  0  0  0  0
    1.4366    6.3719    1.3257 H   0  0  0  0  0  0  0  0  0  0  0  0
    2.5141    5.7240    2.5604 H   0  0  0  0  0  0  0  0  0  0  0  0
    5.1822    4.1251    1.3508 H   0  0  0  0  0  0  0  0  0  0  0  0
    4.3323    6.1568    3.3384 H   0  0  0  0  0  0  0  0  0  0  0  0
    5.2949    5.0140    2.4013 H   0  0  0  0  0  0  0  0  0  0  0  0
    6.0547    6.4474    3.0930 H   0  0  0  0  0  0  0  0  0  0  0  0
   10.6169    1.7807   -0.8658 H   0  0  0  0  0  0  0  0  0  0  0  0
    9.1455    2.5652   -1.4405 H   0  0  0  0  0  0  0  0  0  0  0  0
   10.3618    2.4472   -3.3721 H   0  0  0  0  0  0  0  0  0  0  0  0
  2  6  1  0  0  0  0
  3  1  1  0  0  0  0
  4  5  1  0  0  0  0
  5  1  1  0  0  0  0
  6  9  1  0  0  0  0
  7  2  1  0  0  0  0
  8  1  1  0  0  0  0
  9  8  1  0  0  0  0
 10  7  2  0  0  0  0
  3 11  1  0  0  0  0
 12  3  1  0  0  0  0
 13  5  1  0  0  0  0
 14  4  1  0  0  0  0
 15  2  1  0  0  0  0
 16 14  1  0  0  0  0
 17 22  1  0  0  0  0
 18 11  2  0  0  0  0
 19 17  2  0  0  0  0
 20  3  1  0  0  0  0
  1 21  1  0  0  0  0
 22 15  1  0  0  0  0
  9 23  1  0  0  0  0
  2 24  1  0  0  0  0
 25 11  1  0  0  0  0
 26 25  1  0  0  0  0
 12 13  1  0  0  0  0
  6  4  1  0  0  0  0
  7 16  1  0  0  0  0
 17 10  1  0  0  0  0
  4 27  1  0  0  0  0
  5 28  1  0  0  0  0
  6 29  1  0  0  0  0
  8 30  1  0  0  0  0
  8 31  1  0  0  0  0
  9 32  1  0  0  0  0
 10 33  1  0  0  0  0
 12 34  1  0  0  0  0
 12 35  1  0  0  0  0
 13 36  1  0  0  0  0
 13 37  1  0  0  0  0
 14 38  1  0  0  0  0
 14 39  1  0  0  0  0
 15 40  1  0  0  0  0
 15 41  1  0  0  0  0
 16 42  1  0  0  0  0
 16 43  1  0  0  0  0
 20 44  1  0  0  0  0
 21 45  1  0  0  0  0
 21 46  1  0  0  0  0
 21 47  1  0  0  0  0
 22 48  1  0  0  0  0
 22 49  1  0  0  0  0
 23 50  1  0  0  0  0
 24 51  1  0  0  0  0
 24 52  1  0  0  0  0
 24 53  1  0  0  0  0
 25 54  1  0  0  0  0
 25 55  1  0  0  0  0
 26 56  1  0  0  0  0
M  END
>  <Alias name>
Cortisol

>  <logBB>   
-0.9

$$$$
Prazosin
  ChemBrain IXL

 49 52  0  0  0  0  0  0  0  0  1 V2000
   15.3758   10.2723    1.0469 C   0  0  0  0  0  0  0  0  0  0  0  0
   15.5999    8.8776    0.9635 C   0  0  0  0  0  0  0  0  0  0  0  0
   14.5164    8.0150    0.7597 C   0  0  0  0  0  0  0  0  0  0  0  0
   13.2278    8.5289    0.6335 C   0  0  0  0  0  0  0  0  0  0  0  0
   13.0135    9.8922    0.7124 C   0  0  0  0  0  0  0  0  0  0  0  0
   14.0786   10.7611    0.9192 C   0  0  0  0  0  0  0  0  0  0  0  0
   11.7717   10.3762    0.5883 N   0  0  0  0  0  0  0  0  0  0  0  0
   12.1445    7.6840    0.4258 C   0  0  0  0  0  0  0  0  0  0  0  0
   10.7259    9.5515    0.3840 C   0  0  0  0  0  0  0  0  0  0  0  0
   10.9057    8.2102    0.3044 N   0  0  0  0  0  0  0  0  0  0  0  0
   16.4711   11.2637    1.2854 O   0  0  0  0  0  0  0  0  0  0  0  0
   17.8556   10.7784    1.3092 C   0  0  0  0  0  0  0  0  0  0  0  0
   16.9502    8.3015    1.1136 O   0  0  0  0  0  0  0  0  0  0  0  0
   17.9601    8.8008    0.1780 C   0  0  0  0  0  0  0  0  0  0  0  0
   12.3552    6.2301    0.3400 N   0  0  0  0  0  0  0  0  0  0  0  0
    9.3878   10.1418    0.2591 N   0  0  0  0  0  0  0  0  0  0  0  0
    9.2209   11.5944    0.4722 C   0  0  0  0  0  0  0  0  0  0  0  0
    8.1880    9.2622    0.1099 C   0  0  0  0  0  0  0  0  0  0  0  0
    7.1690    9.9202   -0.8690 C   0  0  0  0  0  0  0  0  0  0  0  0
    8.2507   12.1538   -0.5633 C   0  0  0  0  0  0  0  0  0  0  0  0
    7.0563   11.3476   -0.5501 N   0  0  0  0  0  0  0  0  0  0  0  0
    5.7941   11.9230    0.0215 C   0  0  0  0  0  0  0  0  0  0  0  0
    5.7518   13.1188    0.2515 O   0  0  0  0  0  0  0  0  0  0  0  0
    3.1960    9.4078    0.6819 C   0  0  0  0  0  0  0  0  0  0  0  0
    2.4598   10.4895    0.8367 C   0  0  0  0  0  0  0  0  0  0  0  0
    4.5279    9.7917    0.3508 C   0  0  0  0  0  0  0  0  0  0  0  0
    4.5889   11.1091    0.3031 C   0  0  0  0  0  0  0  0  0  0  0  0
    3.2801   11.6650    0.6127 O   0  0  0  0  0  0  0  0  0  0  0  0
   14.6785    6.9472    0.6994 H   0  0  0  0  0  0  0  0  0  0  0  0
   13.8985   11.8223    0.9820 H   0  0  0  0  0  0  0  0  0  0  0  0
   18.4860   11.5286    1.7763 H   0  0  0  0  0  0  0  0  0  0  0  0
   18.1970   10.6055    0.3000 H   0  0  0  0  0  0  0  0  0  0  0  0
   17.9104    9.8648    1.8724 H   0  0  0  0  0  0  0  0  0  0  0  0
   17.5483    9.6234   -0.3851 H   0  0  0  0  0  0  0  0  0  0  0  0
   18.2529    8.0092   -0.5017 H   0  0  0  0  0  0  0  0  0  0  0  0
   18.8193    9.1394    0.7302 H   0  0  0  0  0  0  0  0  0  0  0  0
   13.3500    5.8208    0.4544 H   0  0  0  0  0  0  0  0  0  0  0  0
   11.5177    5.5720    0.1686 H   0  0  0  0  0  0  0  0  0  0  0  0
    8.8320   11.7700    1.4624 H   0  0  0  0  0  0  0  0  0  0  0  0
   10.1783   12.0857    0.3674 H   0  0  0  0  0  0  0  0  0  0  0  0
    8.4935    8.2991   -0.2810 H   0  0  0  0  0  0  0  0  0  0  0  0
    7.7215    9.1262    1.0730 H   0  0  0  0  0  0  0  0  0  0  0  0
    7.5367    9.8132   -1.8838 H   0  0  0  0  0  0  0  0  0  0  0  0
    6.2105    9.4422   -0.7824 H   0  0  0  0  0  0  0  0  0  0  0  0
    8.0031   13.1741   -0.3201 H   0  0  0  0  0  0  0  0  0  0  0  0
    8.7019   12.1115   -1.5431 H   0  0  0  0  0  0  0  0  0  0  0  0
    2.8439    8.3867    0.7818 H   0  0  0  0  0  0  0  0  0  0  0  0
    1.4078   10.4987    1.0854 H   0  0  0  0  0  0  0  0  0  0  0  0
    5.3479    9.1127    0.1779 H   0  0  0  0  0  0  0  0  0  0  0  0
  1  2  4  0  0  0  0
  2  3  4  0  0  0  0
  3  4  4  0  0  0  0
  4  5  4  0  0  0  0
  5  6  4  0  0  0  0
  6  1  4  0  0  0  0
  5  7  4  0  0  0  0
  4  8  4  0  0  0  0
  7  9  4  0  0  0  0
  9 10  4  0  0  0  0
 10  8  4  0  0  0  0
  1 11  1  0  0  0  0
 11 12  1  0  0  0  0
  2 13  1  0  0  0  0
 13 14  1  0  0  0  0
  8 15  1  0  0  0  0
  9 16  1  0  0  0  0
 16 17  1  0  0  0  0
 16 18  1  0  0  0  0
 18 19  1  0  0  0  0
 17 20  1  0  0  0  0
 19 21  1  0  0  0  0
 20 21  1  0  0  0  0
 21 22  1  0  0  0  0
 22 23  2  0  0  0  0
 24 25  2  0  0  0  0
 24 26  1  0  0  0  0
 26 27  2  0  0  0  0
 27 28  1  0  0  0  0
 28 25  1  0  0  0  0
 27 22  1  0  0  0  0
  3 29  1  0  0  0  0
  6 30  1  0  0  0  0
 12 31  1  0  0  0  0
 12 32  1  0  0  0  0
 12 33  1  0  0  0  0
 14 34  1  0  0  0  0
 14 35  1  0  0  0  0
 14 36  1  0  0  0  0
 15 37  1  0  0  0  0
 15 38  1  0  0  0  0
 17 39  1  0  0  0  0
 17 40  1  0  0  0  0
 18 41  1  0  0  0  0
 18 42  1  0  0  0  0
 19 43  1  0  0  0  0
 19 44  1  0  0  0  0
 20 45  1  0  0  0  0
 20 46  1  0  0  0  0
 24 47  1  0  0  0  0
 25 48  1  0  0  0  0
 26 49  1  0  0  0  0
M  END
>  <Alias name>
Prazosin

>  <logBB>   
-0.9

$$$$
N-(1-(6-Aminopyridin-2-ylmethyl)piperidin-4-yl)-2-(3,3-difluorocyclopentyl)-2-hydroxy-2-phenylacetamide
  ChemBrain IXL

 62 65  0  0  0  0  0  0  0  0  1 V2000
    2.3200    8.1912    2.7935 C   0  0  0  0  0  0  0  0  0  0  0  0
    3.0591    9.3655    2.7937 C   0  0  0  0  0  0  0  0  0  0  0  0
    4.1325    9.5026    1.9178 C   0  0  0  0  0  0  0  0  0  0  0  0
    4.4583    8.4957    1.0738 N   0  0  0  0  0  0  0  0  0  0  0  0
    3.7590    7.3365    1.0732 C   0  0  0  0  0  0  0  0  0  0  0  0
    2.6715    7.1694    1.9244 C   0  0  0  0  0  0  0  0  0  0  0  0
    4.8724   10.6890    1.9162 N   0  0  0  0  0  0  0  0  0  0  0  0
    4.1443    6.2383    0.1688 C   0  0  0  0  0  0  0  0  0  0  0  0
    5.2308    5.0967    1.9801 C   0  0  0  0  0  0  0  0  0  0  0  0
    5.4063    5.6479    0.6272 N   0  0  0  0  0  0  0  0  0  0  0  0
    5.8016    4.5748   -0.2874 C   0  0  0  0  0  0  0  0  0  0  0  0
    7.1891    4.0556    0.1117 C   0  0  0  0  0  0  0  0  0  0  0  0
    7.1342    3.4966    1.5455 C   0  0  0  0  0  0  0  0  0  0  0  0
    6.5879    4.5786    2.5038 C   0  0  0  0  0  0  0  0  0  0  0  0
    8.4864    3.1077    1.9636 N   0  0  0  0  0  0  0  0  0  0  0  0
    9.5200    3.0585    1.0211 C   0  0  0  0  0  0  0  0  0  0  0  0
   10.3128    2.1314    1.0335 O   0  0  0  0  0  0  0  0  0  0  0  0
    9.6509    4.1310    0.0087 C   0  0  0  0  0  0  0  0  0  0  0  0
    7.9234    7.7525    1.4750 C   0  0  0  0  0  0  0  0  0  0  0  0
    8.6000    6.8998    2.3474 C   0  0  0  0  0  0  0  0  0  0  0  0
    9.1508    5.7092    1.8722 C   0  0  0  0  0  0  0  0  0  0  0  0
    9.0374    5.3781    0.5214 C   0  0  0  0  0  0  0  0  0  0  0  0
    8.3463    6.2231   -0.3474 C   0  0  0  0  0  0  0  0  0  0  0  0
    7.7952    7.4134    0.1279 C   0  0  0  0  0  0  0  0  0  0  0  0
   11.1408    4.3769   -0.2864 C   0  0  0  0  0  0  0  0  0  0  0  0
    8.9683    3.7226   -1.2272 O   0  0  0  0  0  0  0  0  0  0  0  0
   11.2940    5.6231   -1.1781 C   0  0  0  0  0  0  0  0  0  0  0  0
   11.7236    3.1720   -1.0482 C   0  0  0  0  0  0  0  0  0  0  0  0
   11.8903    5.1730   -2.5252 C   0  0  0  0  0  0  0  0  0  0  0  0
   12.1585    3.6575   -2.4439 C   0  0  0  0  0  0  0  0  0  0  0  0
   11.0077    5.4307   -3.5273 F   0  0  0  0  0  0  0  0  0  0  0  0
   13.0554    5.8347   -2.7568 F   0  0  0  0  0  0  0  0  0  0  0  0
    4.6378   11.4301    2.5604 H   0  0  0  0  0  0  0  0  0  0  0  0
    5.6389   10.8043    1.2725 H   0  0  0  0  0  0  0  0  0  0  0  0
    8.6703    2.8762    2.9285 H   0  0  0  0  0  0  0  0  0  0  0  0
    9.3866    2.9717   -1.7039 H   0  0  0  0  0  0  0  0  0  0  0  0
    1.4771    8.0734    3.4652 H   0  0  0  0  0  0  0  0  0  0  0  0
    2.8015   10.1702    3.4718 H   0  0  0  0  0  0  0  0  0  0  0  0
    2.1025    6.2470    1.9088 H   0  0  0  0  0  0  0  0  0  0  0  0
    4.2687    6.6238   -0.8347 H   0  0  0  0  0  0  0  0  0  0  0  0
    3.3696    5.4805    0.1714 H   0  0  0  0  0  0  0  0  0  0  0  0
    4.5204    4.2796    1.9483 H   0  0  0  0  0  0  0  0  0  0  0  0
    4.8605    5.8713    2.6409 H   0  0  0  0  0  0  0  0  0  0  0  0
    5.8353    4.9568   -1.2998 H   0  0  0  0  0  0  0  0  0  0  0  0
    5.0825    3.7669   -0.2291 H   0  0  0  0  0  0  0  0  0  0  0  0
    7.9043    4.8678    0.0683 H   0  0  0  0  0  0  0  0  0  0  0  0
    7.4914    3.2714   -0.5705 H   0  0  0  0  0  0  0  0  0  0  0  0
    6.4848    2.6302    1.5710 H   0  0  0  0  0  0  0  0  0  0  0  0
    6.4544    4.1519    3.4907 H   0  0  0  0  0  0  0  0  0  0  0  0
    7.2908    5.4004    2.5585 H   0  0  0  0  0  0  0  0  0  0  0  0
    7.4976    8.6777    1.8435 H   0  0  0  0  0  0  0  0  0  0  0  0
    8.6978    7.1621    3.3937 H   0  0  0  0  0  0  0  0  0  0  0  0
    9.6663    5.0420    2.5519 H   0  0  0  0  0  0  0  0  0  0  0  0
    8.2376    5.9551   -1.3910 H   0  0  0  0  0  0  0  0  0  0  0  0
    7.2678    8.0743   -0.5489 H   0  0  0  0  0  0  0  0  0  0  0  0
   11.6803    4.5206    0.6419 H   0  0  0  0  0  0  0  0  0  0  0  0
   10.3251    6.0790   -1.3401 H   0  0  0  0  0  0  0  0  0  0  0  0
   11.9585    6.3340   -0.7026 H   0  0  0  0  0  0  0  0  0  0  0  0
   10.9692    2.4014   -1.1468 H   0  0  0  0  0  0  0  0  0  0  0  0
   12.5799    2.7802   -0.5133 H   0  0  0  0  0  0  0  0  0  0  0  0
   13.2143    3.4641   -2.5865 H   0  0  0  0  0  0  0  0  0  0  0  0
   11.5855    3.1429   -3.2053 H   0  0  0  0  0  0  0  0  0  0  0  0
  1  2  4  0  0  0  0
  2  3  4  0  0  0  0
  3  4  4  0  0  0  0
  4  5  4  0  0  0  0
  5  6  4  0  0  0  0
  6  1  4  0  0  0  0
  3  7  1  0  0  0  0
  5  8  1  0  0  0  0
  9 10  1  0  0  0  0
 10 11  1  0  0  0  0
 11 12  1  0  0  0  0
 12 13  1  0  0  0  0
 13 14  1  0  0  0  0
 14  9  1  0  0  0  0
 10  8  1  0  0  0  0
 13 15  1  0  0  0  0
 15 16  1  0  0  0  0
 16 17  2  0  0  0  0
 16 18  1  0  0  0  0
 19 20  4  0  0  0  0
 20 21  4  0  0  0  0
 21 22  4  0  0  0  0
 22 23  4  0  0  0  0
 23 24  4  0  0  0  0
 24 19  4  0  0  0  0
 22 18  1  0  0  0  0
 18 25  1  0  0  0  0
 18 26  1  0  0  0  0
 25 27  1  0  0  0  0
 25 28  1  0  0  0  0
 27 29  1  0  0  0  0
 28 30  1  0  0  0  0
 30 29  1  0  0  0  0
 29 31  1  0  0  0  0
 29 32  1  0  0  0  0
  7 33  1  0  0  0  0
  7 34  1  0  0  0  0
 15 35  1  0  0  0  0
 26 36  1  0  0  0  0
  1 37  1  0  0  0  0
  2 38  1  0  0  0  0
  6 39  1  0  0  0  0
  8 40  1  0  0  0  0
  8 41  1  0  0  0  0
  9 42  1  0  0  0  0
  9 43  1  0  0  0  0
 11 44  1  0  0  0  0
 11 45  1  0  0  0  0
 12 46  1  0  0  0  0
 12 47  1  0  0  0  0
 13 48  1  0  0  0  0
 14 49  1  0  0  0  0
 14 50  1  0  0  0  0
 19 51  1  0  0  0  0
 20 52  1  0  0  0  0
 21 53  1  0  0  0  0
 23 54  1  0  0  0  0
 24 55  1  0  0  0  0
 25 56  1  0  0  0  0
 27 57  1  0  0  0  0
 27 58  1  0  0  0  0
 28 59  1  0  0  0  0
 28 60  1  0  0  0  0
 30 61  1  0  0  0  0
 30 62  1  0  0  0  0
M  END
>  <Alias name>
N-(1-(6-Aminopyridin-2-ylmethyl)piperidin-4-yl)-2-(3,3-difluorocyclopentyl)-2-hydroxy-2-phenylacetamide

>  <logBB>   
-0.89

$$$$
2-(2-Methyl-4-chlorophenylamino)-2-imidazoline
  ChemBrain IXL

 26 27  0  0  0  0  0  0  0  0  1 V2000
    3.8811    4.0425   -2.3426 C   0  0  0  0  0  0  0  0  0  0  0  0
    4.0433    2.7474   -2.6317 N   0  0  0  0  0  0  0  0  0  0  0  0
    2.7800    2.0476   -2.7261 C   0  0  0  0  0  0  0  0  0  0  0  0
    1.7408    3.2059   -2.5574 C   0  0  0  0  0  0  0  0  0  0  0  0
    2.5880    4.3523   -2.3056 N   0  0  0  0  0  0  0  0  0  0  0  0
    4.8683    4.9239   -2.1141 N   0  0  0  0  0  0  0  0  0  0  0  0
    6.3298    4.5583   -2.1589 C   0  0  0  0  0  0  0  0  0  0  0  0
    7.3441    5.5309   -2.4564 C   0  0  0  0  0  0  0  0  0  0  0  0
    8.7016    5.1718   -2.4988 C   0  0  0  0  0  0  0  0  0  0  0  0
    9.0889    3.8593   -2.2425 C   0  0  0  0  0  0  0  0  0  0  0  0
    8.1226    2.8971   -1.9378 C   0  0  0  0  0  0  0  0  0  0  0  0
    6.7557    3.2410   -1.8916 C   0  0  0  0  0  0  0  0  0  0  0  0
   10.8231    3.4101   -2.3040 Cl  0  0  0  0  0  0  0  0  0  0  0  0
    6.9962    6.9393   -2.7284 C   0  0  0  0  0  0  0  0  0  0  0  0
    4.9425    2.3178   -2.8055 H   0  0  0  0  0  0  0  0  0  0  0  0
    2.2429    5.2860   -2.1293 H   0  0  0  0  0  0  0  0  0  0  0  0
    2.6778    1.5694   -3.6845 H   0  0  0  0  0  0  0  0  0  0  0  0
    2.6872    1.3314   -1.9201 H   0  0  0  0  0  0  0  0  0  0  0  0
    1.1788    3.3498   -3.4648 H   0  0  0  0  0  0  0  0  0  0  0  0
    1.0879    3.0232   -1.7185 H   0  0  0  0  0  0  0  0  0  0  0  0
    9.4575    5.9208   -2.7327 H   0  0  0  0  0  0  0  0  0  0  0  0
    8.4322    1.8778   -1.7364 H   0  0  0  0  0  0  0  0  0  0  0  0
    6.0314    2.4851   -1.6486 H   0  0  0  0  0  0  0  0  0  0  0  0
    5.9282    7.0416   -2.7994 H   0  0  0  0  0  0  0  0  0  0  0  0
    7.3702    7.5644   -1.9234 H   0  0  0  0  0  0  0  0  0  0  0  0
    7.4551    7.2483   -3.6643 H   0  0  0  0  0  0  0  0  0  0  0  0
  1  2  1  0  0  0  0
  2  3  1  0  0  0  0
  3  4  1  0  0  0  0
  4  5  1  0  0  0  0
  1  5  1  0  0  0  0
  7  8  4  0  0  0  0
  8  9  4  0  0  0  0
  9 10  4  0  0  0  0
 10 11  4  0  0  0  0
 11 12  4  0  0  0  0
  7 12  4  0  0  0  0
  6  7  1  0  0  0  0
 10 13  1  0  0  0  0
  8 14  1  0  0  0  0
  1  6  2  0  0  0  0
  2 15  1  0  0  0  0
  5 16  1  0  0  0  0
  3 17  1  0  0  0  0
  3 18  1  0  0  0  0
  4 19  1  0  0  0  0
  4 20  1  0  0  0  0
  9 21  1  0  0  0  0
 11 22  1  0  0  0  0
 12 23  1  0  0  0  0
 14 24  1  0  0  0  0
 14 25  1  0  0  0  0
 14 26  1  0  0  0  0
M  END
>  <Alias name>
2-(2-Methyl-4-chlorophenylamino)-2-imidazoline

>  <logBB>   
-0.87

$$$$
Acyclovir
  ChemBrain IXL

 27 28  0  0  0  0  0  0  0  0  1 V2000
    6.5562    4.7081   -0.5280 C   0  0  0  0  0  0  0  0  0  0  0  0
    6.8817    3.6896   -0.9870 C   0  0  0  0  0  0  0  0  0  0  0  0
    7.5803    5.3911   -0.4369 N   0  0  0  0  0  0  0  0  0  0  0  0
    5.2279    5.0268   -0.1715 N   0  0  0  0  0  0  0  0  0  0  0  0
    8.1662    3.7264   -1.1996 N   0  0  0  0  0  0  0  0  0  0  0  0
    5.9366    2.6677   -1.2215 C   0  0  0  0  0  0  0  0  0  0  0  0
    8.5792    4.7525   -0.8671 C   0  0  0  0  0  0  0  0  0  0  0  0
    7.6021    6.7311    0.0977 C   0  0  0  0  0  0  0  0  0  0  0  0
    4.3203    4.1534   -0.3495 C   0  0  0  0  0  0  0  0  0  0  0  0
    4.6555    2.9366   -0.8768 N   0  0  0  0  0  0  0  0  0  0  0  0
    6.2573    1.5940   -1.7111 O   0  0  0  0  0  0  0  0  0  0  0  0
    8.9312    7.2736    0.0901 O   0  0  0  0  0  0  0  0  0  0  0  0
    2.9869    4.4058   -0.0192 N   0  0  0  0  0  0  0  0  0  0  0  0
    8.9881    8.6214    0.6275 C   0  0  0  0  0  0  0  0  0  0  0  0
   10.4163    9.1321    0.5837 C   0  0  0  0  0  0  0  0  0  0  0  0
   10.4563   10.4903    1.1290 O   0  0  0  0  0  0  0  0  0  0  0  0
    3.9900    2.2819   -0.9996 H   0  0  0  0  0  0  0  0  0  0  0  0
    2.7291    5.2905    0.3687 H   0  0  0  0  0  0  0  0  0  0  0  0
    2.2794    3.6915   -0.1723 H   0  0  0  0  0  0  0  0  0  0  0  0
   11.3444   10.9035    1.1439 H   0  0  0  0  0  0  0  0  0  0  0  0
    9.6242    5.1002   -0.9165 H   0  0  0  0  0  0  0  0  0  0  0  0
    7.2353    6.7113    1.1120 H   0  0  0  0  0  0  0  0  0  0  0  0
    6.9611    7.3606   -0.5009 H   0  0  0  0  0  0  0  0  0  0  0  0
    8.6372    8.6128    1.6531 H   0  0  0  0  0  0  0  0  0  0  0  0
    8.3526    9.2700    0.0354 H   0  0  0  0  0  0  0  0  0  0  0  0
   10.7636    9.1416   -0.4405 H   0  0  0  0  0  0  0  0  0  0  0  0
   11.0482    8.4843    1.1758 H   0  0  0  0  0  0  0  0  0  0  0  0
  1  2  2  0  0  0  0
  1  3  1  0  0  0  0
  1  4  1  0  0  0  0
  2  5  1  0  0  0  0
  2  6  1  0  0  0  0
  3  7  1  0  0  0  0
  3  8  1  0  0  0  0
  4  9  2  0  0  0  0
  5  7  2  0  0  0  0
  6 10  1  0  0  0  0
  6 11  2  0  0  0  0
  8 12  1  0  0  0  0
  9 13  1  0  0  0  0
  9 10  1  0  0  0  0
 12 14  1  0  0  0  0
 14 15  1  0  0  0  0
 15 16  1  0  0  0  0
 10 17  1  0  0  0  0
 13 18  1  0  0  0  0
 13 19  1  0  0  0  0
 16 20  1  0  0  0  0
  7 21  1  0  0  0  0
  8 22  1  0  0  0  0
  8 23  1  0  0  0  0
 14 24  1  0  0  0  0
 14 25  1  0  0  0  0
 15 26  1  0  0  0  0
 15 27  1  0  0  0  0
M  END
>  <Alias name>
Aciclovir

>  <logBB>   
-0.836

$$$$
Doxorubicin
  ChemBrain IXL

 68 72  0  0  0  0  0  0  0  0  1 V2000
   10.3511    9.6413   -1.0055 C   0  0  0  0  0  0  0  0  0  0  0  0
    9.9063    8.3611   -1.4336 C   0  0  0  0  0  0  0  0  0  0  0  0
    9.4526   10.6960   -0.8984 C   0  0  0  0  0  0  0  0  0  0  0  0
   11.7665    9.8912   -0.6626 C   0  0  0  0  0  0  0  0  0  0  0  0
   10.8632    7.1971   -1.6411 C   0  0  0  0  0  0  0  0  0  0  0  0
    8.5466    8.1634   -1.6727 C   0  0  0  0  0  0  0  0  0  0  0  0
    8.1087   10.4968   -1.1886 C   0  0  0  0  0  0  0  0  0  0  0  0
    9.9270   12.0224   -0.4771 O   0  0  0  0  0  0  0  0  0  0  0  0
   12.4180    8.5940   -0.2544 C   0  0  0  0  0  0  0  0  0  0  0  0
   12.3364    7.6280   -1.4253 C   0  0  0  0  0  0  0  0  0  0  0  0
   10.5372    6.1260   -0.6913 O   0  0  0  0  0  0  0  0  0  0  0  0
    7.6537    9.2326   -1.5713 C   0  0  0  0  0  0  0  0  0  0  0  0
    8.0538    6.8262   -2.0322 O   0  0  0  0  0  0  0  0  0  0  0  0
    7.1659   11.6273   -1.0904 C   0  0  0  0  0  0  0  0  0  0  0  0
   13.8367    8.8416    0.1031 C   0  0  0  0  0  0  0  0  0  0  0  0
   11.7108    8.0289    0.9030 O   0  0  0  0  0  0  0  0  0  0  0  0
   10.8733    6.4149    0.7096 C   0  0  0  0  0  0  0  0  0  0  0  0
    6.2230    9.0258   -1.8697 C   0  0  0  0  0  0  0  0  0  0  0  0
    5.7364   11.4206   -1.3939 C   0  0  0  0  0  0  0  0  0  0  0  0
    7.5677   12.7307   -0.7589 O   0  0  0  0  0  0  0  0  0  0  0  0
   14.8141    9.2188   -0.9455 C   0  0  0  0  0  0  0  0  0  0  0  0
   14.1998    8.7358    1.2631 O   0  0  0  0  0  0  0  0  0  0  0  0
    9.9218    7.4899    1.2460 C   0  0  0  0  0  0  0  0  0  0  0  0
   10.7214    5.1958    1.5083 O   0  0  0  0  0  0  0  0  0  0  0  0
    5.2787   10.1576   -1.7699 C   0  0  0  0  0  0  0  0  0  0  0  0
    5.8214    7.9216   -2.1983 O   0  0  0  0  0  0  0  0  0  0  0  0
    4.8456   12.4881   -1.3042 C   0  0  0  0  0  0  0  0  0  0  0  0
   16.1370    9.4191   -0.3334 O   0  0  0  0  0  0  0  0  0  0  0  0
    8.4778    6.9650    1.1710 C   0  0  0  0  0  0  0  0  0  0  0  0
    9.3692    4.6212    1.4992 C   0  0  0  0  0  0  0  0  0  0  0  0
    3.9304    9.9614   -2.0518 C   0  0  0  0  0  0  0  0  0  0  0  0
    3.4955   12.2932   -1.5914 C   0  0  0  0  0  0  0  0  0  0  0  0
    8.3552    5.6727    2.0092 C   0  0  0  0  0  0  0  0  0  0  0  0
    7.5588    7.9825    1.6996 N   0  0  0  0  0  0  0  0  0  0  0  0
    9.0008    4.2052    0.0619 C   0  0  0  0  0  0  0  0  0  0  0  0
    3.0381   11.0302   -1.9683 C   0  0  0  0  0  0  0  0  0  0  0  0
    3.4506    8.6281   -2.4369 O   0  0  0  0  0  0  0  0  0  0  0  0
    8.6338    5.9766    3.4200 O   0  0  0  0  0  0  0  0  0  0  0  0
    2.0199    8.5515   -2.7526 C   0  0  0  0  0  0  0  0  0  0  0  0
    9.2455   12.7302   -0.4874 H   0  0  0  0  0  0  0  0  0  0  0  0
    7.0969    6.7810   -2.2506 H   0  0  0  0  0  0  0  0  0  0  0  0
   12.2714    7.8699    1.6949 H   0  0  0  0  0  0  0  0  0  0  0  0
   16.8511    9.6731   -0.9600 H   0  0  0  0  0  0  0  0  0  0  0  0
    7.7169    8.0967    2.6893 H   0  0  0  0  0  0  0  0  0  0  0  0
    6.6064    7.6894    1.5426 H   0  0  0  0  0  0  0  0  0  0  0  0
    9.5717    6.1909    3.6214 H   0  0  0  0  0  0  0  0  0  0  0  0
   12.2811   10.2975   -1.5255 H   0  0  0  0  0  0  0  0  0  0  0  0
   11.8217   10.5974    0.1563 H   0  0  0  0  0  0  0  0  0  0  0  0
   10.7495    6.8214   -2.6504 H   0  0  0  0  0  0  0  0  0  0  0  0
   12.7059    8.1132   -2.3202 H   0  0  0  0  0  0  0  0  0  0  0  0
   12.9406    6.7536   -1.2136 H   0  0  0  0  0  0  0  0  0  0  0  0
   11.8955    6.7677    0.7741 H   0  0  0  0  0  0  0  0  0  0  0  0
   14.4951   10.1367   -1.4234 H   0  0  0  0  0  0  0  0  0  0  0  0
   14.8744    8.4292   -1.6842 H   0  0  0  0  0  0  0  0  0  0  0  0
   10.0134    8.3868    0.6460 H   0  0  0  0  0  0  0  0  0  0  0  0
   10.1728    7.7150    2.2752 H   0  0  0  0  0  0  0  0  0  0  0  0
    5.2022   13.4682   -1.0116 H   0  0  0  0  0  0  0  0  0  0  0  0
    8.2250    6.7514    0.1397 H   0  0  0  0  0  0  0  0  0  0  0  0
    9.3424    3.7518    2.1443 H   0  0  0  0  0  0  0  0  0  0  0  0
    2.8025   13.1219   -1.5219 H   0  0  0  0  0  0  0  0  0  0  0  0
    7.3509    5.2782    1.9173 H   0  0  0  0  0  0  0  0  0  0  0  0
    7.9776    3.8518    0.0391 H   0  0  0  0  0  0  0  0  0  0  0  0
    9.1033    5.0577   -0.5982 H   0  0  0  0  0  0  0  0  0  0  0  0
    9.6637    3.4135   -0.2657 H   0  0  0  0  0  0  0  0  0  0  0  0
    1.9908   10.8797   -2.1959 H   0  0  0  0  0  0  0  0  0  0  0  0
    1.7932    9.2295   -3.5659 H   0  0  0  0  0  0  0  0  0  0  0  0
    1.7687    7.5397   -3.0451 H   0  0  0  0  0  0  0  0  0  0  0  0
    1.4426    8.8290   -1.8795 H   0  0  0  0  0  0  0  0  0  0  0  0
  1  2  4  0  0  0  0
  1  3  4  0  0  0  0
  1  4  1  0  0  0  0
  2  5  1  0  0  0  0
  2  6  4  0  0  0  0
  3  7  4  0  0  0  0
  3  8  1  0  0  0  0
  4  9  1  0  0  0  0
  5 10  1  0  0  0  0
  5 11  1  0  0  0  0
  6 12  4  0  0  0  0
  6 13  1  0  0  0  0
  7 14  1  0  0  0  0
  7 12  4  0  0  0  0
  9 15  1  0  0  0  0
  9 16  1  0  0  0  0
  9 10  1  0  0  0  0
 11 17  1  0  0  0  0
 12 18  1  0  0  0  0
 14 19  1  0  0  0  0
 14 20  2  0  0  0  0
 15 21  1  0  0  0  0
 15 22  2  0  0  0  0
 17 23  1  0  0  0  0
 17 24  1  0  0  0  0
 18 25  1  0  0  0  0
 18 26  2  0  0  0  0
 19 27  4  0  0  0  0
 19 25  4  0  0  0  0
 21 28  1  0  0  0  0
 23 29  1  0  0  0  0
 24 30  1  0  0  0  0
 25 31  4  0  0  0  0
 27 32  4  0  0  0  0
 29 33  1  0  0  0  0
 29 34  1  0  0  0  0
 30 35  1  0  0  0  0
 30 33  1  0  0  0  0
 31 36  4  0  0  0  0
 31 37  1  0  0  0  0
 32 36  4  0  0  0  0
 33 38  1  0  0  0  0
 37 39  1  0  0  0  0
  8 40  1  0  0  0  0
 13 41  1  0  0  0  0
 16 42  1  0  0  0  0
 28 43  1  0  0  0  0
 34 44  1  0  0  0  0
 34 45  1  0  0  0  0
 38 46  1  0  0  0  0
  4 47  1  0  0  0  0
  4 48  1  0  0  0  0
  5 49  1  0  0  0  0
 10 50  1  0  0  0  0
 10 51  1  0  0  0  0
 17 52  1  0  0  0  0
 21 53  1  0  0  0  0
 21 54  1  0  0  0  0
 23 55  1  0  0  0  0
 23 56  1  0  0  0  0
 27 57  1  0  0  0  0
 29 58  1  0  0  0  0
 30 59  1  0  0  0  0
 32 60  1  0  0  0  0
 33 61  1  0  0  0  0
 35 62  1  0  0  0  0
 35 63  1  0  0  0  0
 35 64  1  0  0  0  0
 36 65  1  0  0  0  0
 39 66  1  0  0  0  0
 39 67  1  0  0  0  0
 39 68  1  0  0  0  0
M  END
>  <Alias name>
Adriamycin

>  <logBB>   
-0.83

$$$$
Omeprazole
  ChemBrain IXL

 43 45  0  0  0  0  0  0  0  0  1 V2000
    4.5037    6.2730   -2.1982 C   0  0  0  0  0  0  0  0  0  0  0  0
    3.9379    7.5522   -1.9839 C   0  0  0  0  0  0  0  0  0  0  0  0
    4.4424    8.3917   -0.9693 C   0  0  0  0  0  0  0  0  0  0  0  0
    5.4960    7.9186   -0.2050 C   0  0  0  0  0  0  0  0  0  0  0  0
    6.0316    6.6913   -0.4194 C   0  0  0  0  0  0  0  0  0  0  0  0
    5.5712    5.8344   -1.4002 C   0  0  0  0  0  0  0  0  0  0  0  0
    7.0450    6.5703    0.5203 N   0  0  0  0  0  0  0  0  0  0  0  0
    7.1365    7.7130    1.3120 C   0  0  0  0  0  0  0  0  0  0  0  0
    6.2351    8.5042    0.8925 N   0  0  0  0  0  0  0  0  0  0  0  0
    2.8195    8.0016   -2.8264 O   0  0  0  0  0  0  0  0  0  0  0  0
    2.2301    9.2905   -2.4456 C   0  0  0  0  0  0  0  0  0  0  0  0
    8.3112    7.9953    2.6704 S   0  0  0  0  0  0  0  0  0  0  0  0
    9.8601    7.0732    2.3536 C   0  0  0  0  0  0  0  0  0  0  0  0
   11.8721    8.7383   -1.0629 C   0  0  0  0  0  0  0  0  0  0  0  0
   10.6502    9.2455   -0.6193 C   0  0  0  0  0  0  0  0  0  0  0  0
   10.0343    8.7063    0.4567 N   0  0  0  0  0  0  0  0  0  0  0  0
   10.5828    7.6668    1.1241 C   0  0  0  0  0  0  0  0  0  0  0  0
   11.8042    7.1265    0.7129 C   0  0  0  0  0  0  0  0  0  0  0  0
   12.4582    7.6706   -0.3958 C   0  0  0  0  0  0  0  0  0  0  0  0
   13.7584    7.1382   -0.8761 O   0  0  0  0  0  0  0  0  0  0  0  0
   12.5740    9.3573   -2.2884 C   0  0  0  0  0  0  0  0  0  0  0  0
    8.6017    9.4112    2.7812 O   0  0  0  0  0  0  0  0  0  0  0  0
   12.4144    5.9403    1.4904 C   0  0  0  0  0  0  0  0  0  0  0  0
   14.2485    5.9157   -0.2204 C   0  0  0  0  0  0  0  0  0  0  0  0
    4.1136    5.6335   -2.9773 H   0  0  0  0  0  0  0  0  0  0  0  0
    4.0203    9.3692   -0.7932 H   0  0  0  0  0  0  0  0  0  0  0  0
    6.0165    4.8609   -1.5478 H   0  0  0  0  0  0  0  0  0  0  0  0
    7.6603    5.6899    0.6446 H   0  0  0  0  0  0  0  0  0  0  0  0
    2.9967   10.0506   -2.4415 H   0  0  0  0  0  0  0  0  0  0  0  0
    1.4611    9.5580   -3.1553 H   0  0  0  0  0  0  0  0  0  0  0  0
    1.7975    9.2096   -1.4597 H   0  0  0  0  0  0  0  0  0  0  0  0
   10.5065    7.1529    3.2167 H   0  0  0  0  0  0  0  0  0  0  0  0
    9.6302    6.0334    2.1735 H   0  0  0  0  0  0  0  0  0  0  0  0
   10.1950   10.0756   -1.1379 H   0  0  0  0  0  0  0  0  0  0  0  0
   12.0407    9.0833   -3.1861 H   0  0  0  0  0  0  0  0  0  0  0  0
   13.5887    8.9892   -2.3458 H   0  0  0  0  0  0  0  0  0  0  0  0
   12.5869   10.4326   -2.1908 H   0  0  0  0  0  0  0  0  0  0  0  0
   12.6431    5.1395    0.8062 H   0  0  0  0  0  0  0  0  0  0  0  0
   11.7058    5.5905    2.2260 H   0  0  0  0  0  0  0  0  0  0  0  0
   13.3176    6.2611    1.9870 H   0  0  0  0  0  0  0  0  0  0  0  0
   13.5544    5.1093   -0.3994 H   0  0  0  0  0  0  0  0  0  0  0  0
   14.3415    6.0855    0.8394 H   0  0  0  0  0  0  0  0  0  0  0  0
   15.2146    5.6532   -0.6276 H   0  0  0  0  0  0  0  0  0  0  0  0
  1  2  4  0  0  0  0
  2  3  4  0  0  0  0
  3  4  4  0  0  0  0
  4  5  4  0  0  0  0
  5  6  4  0  0  0  0
  6  1  4  0  0  0  0
  5  7  1  0  0  0  0
  7  8  1  0  0  0  0
  8  9  2  0  0  0  0
  9  4  1  0  0  0  0
  2 10  1  0  0  0  0
 10 11  1  0  0  0  0
  8 12  1  0  0  0  0
 12 13  1  0  0  0  0
 14 15  4  0  0  0  0
 15 16  4  0  0  0  0
 16 17  4  0  0  0  0
 17 18  4  0  0  0  0
 18 19  4  0  0  0  0
 19 14  4  0  0  0  0
 17 13  1  0  0  0  0
 19 20  1  0  0  0  0
 14 21  1  0  0  0  0
 12 22  2  0  0  0  0
 18 23  1  0  0  0  0
 20 24  1  0  0  0  0
  1 25  1  0  0  0  0
  3 26  1  0  0  0  0
  6 27  1  0  0  0  0
  7 28  1  0  0  0  0
 11 29  1  0  0  0  0
 11 30  1  0  0  0  0
 11 31  1  0  0  0  0
 13 32  1  0  0  0  0
 13 33  1  0  0  0  0
 15 34  1  0  0  0  0
 21 35  1  0  0  0  0
 21 36  1  0  0  0  0
 21 37  1  0  0  0  0
 23 38  1  0  0  0  0
 23 39  1  0  0  0  0
 23 40  1  0  0  0  0
 24 41  1  0  0  0  0
 24 42  1  0  0  0  0
 24 43  1  0  0  0  0
M  END
>  <Alias name>
Esomeprazole

>  <logBB>   
-0.82

$$$$
Tiotidine
  ChemBrain IXL

 36 36  0  0  0  0  0  0  0  0  1 V2000
    6.3401   10.8219    0.0000 C   0  0  0  0  0  0  0  0  0  0  0  0
    5.4964    9.7795    0.0046 N   0  0  0  0  0  0  0  0  0  0  0  0
    5.7604   11.9539   -0.0070 C   0  0  0  0  0  0  0  0  0  0  0  0
    7.7860   10.6647    0.0032 C   0  0  0  0  0  0  0  0  0  0  0  0
    4.3389   10.0900    0.0011 C   0  0  0  0  0  0  0  0  0  0  0  0
    4.1475   11.7667   -0.0085 S   0  0  0  0  0  0  0  0  0  0  0  0
    8.1345    8.8286   -0.0006 S   0  0  0  0  0  0  0  0  0  0  0  0
    3.2831    9.1571    0.0060 N   0  0  0  0  0  0  0  0  0  0  0  0
    9.9782    8.8207    0.0077 C   0  0  0  0  0  0  0  0  0  0  0  0
    3.5461    7.9072    0.0134 C   0  0  0  0  0  0  0  0  0  0  0  0
   10.4646    7.3403    0.0002 C   0  0  0  0  0  0  0  0  0  0  0  0
    4.8781    7.4776    0.0167 N   0  0  0  0  0  0  0  0  0  0  0  0
    2.5076    6.9597    0.0191 N   0  0  0  0  0  0  0  0  0  0  0  0
   11.9341    7.2916    0.0076 N   0  0  0  0  0  0  0  0  0  0  0  0
   12.5942    6.0556    0.0051 C   0  0  0  0  0  0  0  0  0  0  0  0
   11.9299    4.9726   -0.0034 N   0  0  0  0  0  0  0  0  0  0  0  0
   13.9868    6.0136    0.0119 N   0  0  0  0  0  0  0  0  0  0  0  0
   12.6010    3.7409   -0.0059 C   0  0  0  0  0  0  0  0  0  0  0  0
   14.7591    7.2683    0.0109 C   0  0  0  0  0  0  0  0  0  0  0  0
   13.1563    2.7242   -0.0079 N   0  0  0  0  0  0  0  0  0  0  0  0
    5.6306    8.1666    0.0162 H   0  0  0  0  0  0  0  0  0  0  0  0
    5.0912    6.4809    0.0184 H   0  0  0  0  0  0  0  0  0  0  0  0
    2.7244    5.9719    0.0337 H   0  0  0  0  0  0  0  0  0  0  0  0
    1.5458    7.2634    0.0110 H   0  0  0  0  0  0  0  0  0  0  0  0
   12.4674    8.1471    0.0146 H   0  0  0  0  0  0  0  0  0  0  0  0
   14.4629    5.1230    0.0174 H   0  0  0  0  0  0  0  0  0  0  0  0
    6.2744   12.9376   -0.0114 H   0  0  0  0  0  0  0  0  0  0  0  0
    8.1980   11.1352    0.8951 H   0  0  0  0  0  0  0  0  0  0  0  0
    8.2031   11.1397   -0.8844 H   0  0  0  0  0  0  0  0  0  0  0  0
   10.3451    9.3143    0.8965 H   0  0  0  0  0  0  0  0  0  0  0  0
   10.3531    9.3257   -0.8712 H   0  0  0  0  0  0  0  0  0  0  0  0
   10.0937    6.8439   -0.8892 H   0  0  0  0  0  0  0  0  0  0  0  0
   10.0844    6.8318    0.8788 H   0  0  0  0  0  0  0  0  0  0  0  0
   14.0816    8.1073    0.0107 H   0  0  0  0  0  0  0  0  0  0  0  0
   15.3825    7.3096   -0.8755 H   0  0  0  0  0  0  0  0  0  0  0  0
   15.3831    7.3107    0.8968 H   0  0  0  0  0  0  0  0  0  0  0  0
  1  2  1  0  0  0  0
  1  3  2  0  0  0  0
  1  4  1  0  0  0  0
  2  5  2  0  0  0  0
  3  6  1  0  0  0  0
  4  7  1  0  0  0  0
  5  8  1  0  0  0  0
  5  6  1  0  0  0  0
  7  9  1  0  0  0  0
  8 10  2  0  0  0  0
  9 11  1  0  0  0  0
 10 12  1  0  0  0  0
 10 13  1  0  0  0  0
 11 14  1  0  0  0  0
 14 15  1  0  0  0  0
 15 16  2  0  0  0  0
 15 17  1  0  0  0  0
 16 18  1  0  0  0  0
 17 19  1  0  0  0  0
 18 20  3  0  0  0  0
 12 21  1  0  0  0  0
 12 22  1  0  0  0  0
 13 23  1  0  0  0  0
 13 24  1  0  0  0  0
 14 25  1  0  0  0  0
 17 26  1  0  0  0  0
  3 27  1  0  0  0  0
  4 28  1  0  0  0  0
  4 29  1  0  0  0  0
  9 30  1  0  0  0  0
  9 31  1  0  0  0  0
 11 32  1  0  0  0  0
 11 33  1  0  0  0  0
 19 34  1  0  0  0  0
 19 35  1  0  0  0  0
 19 36  1  0  0  0  0
M  END
>  <Alias name>
Tiotidine

>  <logBB>   
-0.82

$$$$
4-Fluorophenylalanine
  ChemBrain IXL

 23 23  0  0  0  0  0  0  0  0  1 V2000
   10.0831    5.6764   -0.0747 O   0  0  0  0  0  0  0  0  0  0  0  0
    9.1644    4.9179   -0.3380 C   0  0  0  0  0  0  0  0  0  0  0  0
    9.4461    3.5172   -0.6857 O   0  5  0  0  0  0  0  0  0  0  0  0
    7.7664    5.4087   -0.3078 C   0  0  0  0  0  0  0  0  0  0  0  0
    7.6184    6.4027    0.7675 N   0  3  0  0  0  0  0  0  0  0  0  0
    6.8073    4.2238   -0.0511 C   0  0  0  0  0  0  0  0  0  0  0  0
    3.2184    4.7575    0.9945 C   0  0  0  0  0  0  0  0  0  0  0  0
    4.5365    4.2986    0.9775 C   0  0  0  0  0  0  0  0  0  0  0  0
    5.4067    4.7115   -0.0331 C   0  0  0  0  0  0  0  0  0  0  0  0
    4.9567    5.5838   -1.0266 C   0  0  0  0  0  0  0  0  0  0  0  0
    3.6391    6.0424   -1.0091 C   0  0  0  0  0  0  0  0  0  0  0  0
    2.7699    5.6293    0.0013 C   0  0  0  0  0  0  0  0  0  0  0  0
    1.4857    6.0764    0.0181 F   0  0  0  0  0  0  0  0  0  0  0  0
    7.8407    5.9750    1.6541 H   0  0  0  0  0  0  0  0  0  0  0  0
    8.2458    7.1751    0.6001 H   0  0  0  0  0  0  0  0  0  0  0  0
    6.6677    6.7398    0.7857 H   0  0  0  0  0  0  0  0  0  0  0  0
    7.5266    5.8675   -1.2581 H   0  0  0  0  0  0  0  0  0  0  0  0
    7.0434    3.7691    0.9035 H   0  0  0  0  0  0  0  0  0  0  0  0
    6.9228    3.4893   -0.8384 H   0  0  0  0  0  0  0  0  0  0  0  0
    2.5436    4.4371    1.7786 H   0  0  0  0  0  0  0  0  0  0  0  0
    4.8840    3.6221    1.7485 H   0  0  0  0  0  0  0  0  0  0  0  0
    5.6298    5.9049   -1.8111 H   0  0  0  0  0  0  0  0  0  0  0  0
    3.2911    6.7188   -1.7798 H   0  0  0  0  0  0  0  0  0  0  0  0
  1  2  2  0  0  0  0
  2  3  1  0  0  0  0
  2  4  1  0  0  0  0
  4  5  1  0  0  0  0
  4  6  1  0  0  0  0
  7  8  4  0  0  0  0
  8  9  4  0  0  0  0
  9 10  4  0  0  0  0
 10 11  4  0  0  0  0
 11 12  4  0  0  0  0
 12  7  4  0  0  0  0
  9  6  1  0  0  0  0
  5 14  1  0  0  0  0
  5 15  1  0  0  0  0
  5 16  1  0  0  0  0
 12 13  1  0  0  0  0
  4 17  1  0  0  0  0
  6 18  1  0  0  0  0
  6 19  1  0  0  0  0
  7 20  1  0  0  0  0
  8 21  1  0  0  0  0
 10 22  1  0  0  0  0
 11 23  1  0  0  0  0
M  END
>  <Alias name>
4-Fluorophenylalanine

>  <logBB>   
-0.8

$$$$
Colchicine
  ChemBrain IXL

 54 56  0  0  0  0  0  0  0  0  1 V2000
    4.6563    4.1337   -0.5227 C   0  0  0  0  0  0  0  0  0  0  0  0
    4.6657    5.4048    0.0737 C   0  0  0  0  0  0  0  0  0  0  0  0
    5.8602    6.0978    0.2663 C   0  0  0  0  0  0  0  0  0  0  0  0
    7.0655    5.5490   -0.1001 C   0  0  0  0  0  0  0  0  0  0  0  0
    7.0655    4.1741   -0.7589 C   0  0  0  0  0  0  0  0  0  0  0  0
    5.8380    3.5372   -0.9339 C   0  0  0  0  0  0  0  0  0  0  0  0
    3.3987    3.4130   -0.7220 O   0  0  0  0  0  0  0  0  0  0  0  0
    3.5567    2.0633   -1.3007 C   0  0  0  0  0  0  0  0  0  0  0  0
    3.4151    6.0150    0.4995 O   0  0  0  0  0  0  0  0  0  0  0  0
    2.2317    5.1984    0.2666 C   0  0  0  0  0  0  0  0  0  0  0  0
    5.8670    7.4370    0.8661 O   0  0  0  0  0  0  0  0  0  0  0  0
    4.6725    7.7951    1.6079 C   0  0  0  0  0  0  0  0  0  0  0  0
    8.3168    3.3346   -1.3004 C   0  0  0  0  0  0  0  0  0  0  0  0
    9.7284    3.9425   -1.0411 C   0  0  0  0  0  0  0  0  0  0  0  0
    9.8414    4.3956    0.3768 C   0  0  0  0  0  0  0  0  0  0  0  0
   11.1629    3.9969    1.0444 N   0  0  0  0  0  0  0  0  0  0  0  0
    9.8081    5.7703    0.3612 C   0  0  0  0  0  0  0  0  0  0  0  0
    8.2979    6.4712    0.2241 C   0  0  0  0  0  0  0  0  0  0  0  0
    7.9970    7.8988    0.4021 C   0  0  0  0  0  0  0  0  0  0  0  0
   11.1197    6.3612    0.4579 C   0  0  0  0  0  0  0  0  0  0  0  0
    9.0278    9.1467    0.7857 C   0  0  0  0  0  0  0  0  0  0  0  0
   11.4864    7.9234    0.4791 C   0  0  0  0  0  0  0  0  0  0  0  0
   10.4918    9.1455    0.8368 C   0  0  0  0  0  0  0  0  0  0  0  0
   12.6457    8.2140    0.2166 O   0  0  0  0  0  0  0  0  0  0  0  0
   11.1448   10.3972    1.2507 O   0  0  0  0  0  0  0  0  0  0  0  0
   10.5233   11.6234    0.7623 C   0  0  0  0  0  0  0  0  0  0  0  0
   12.1855    3.2594    0.3501 C   0  0  0  0  0  0  0  0  0  0  0  0
   11.8508    2.1937   -0.6553 C   0  0  0  0  0  0  0  0  0  0  0  0
   13.3599    3.4939    0.5906 O   0  0  0  0  0  0  0  0  0  0  0  0
    5.8073    2.5594   -1.3995 H   0  0  0  0  0  0  0  0  0  0  0  0
    4.0270    2.1399   -2.2752 H   0  0  0  0  0  0  0  0  0  0  0  0
    2.5855    1.5976   -1.4046 H   0  0  0  0  0  0  0  0  0  0  0  0
    4.1786    1.4608   -0.6479 H   0  0  0  0  0  0  0  0  0  0  0  0
    2.4466    4.4640   -0.5007 H   0  0  0  0  0  0  0  0  0  0  0  0
    1.9573    4.6936    1.1833 H   0  0  0  0  0  0  0  0  0  0  0  0
    1.4168    5.8312   -0.0564 H   0  0  0  0  0  0  0  0  0  0  0  0
    3.8254    7.7960    0.9388 H   0  0  0  0  0  0  0  0  0  0  0  0
    4.5095    7.0754    2.3999 H   0  0  0  0  0  0  0  0  0  0  0  0
    4.7981    8.7825    2.0356 H   0  0  0  0  0  0  0  0  0  0  0  0
    8.2857    2.3512   -0.8406 H   0  0  0  0  0  0  0  0  0  0  0  0
    8.1976    3.2086   -2.3703 H   0  0  0  0  0  0  0  0  0  0  0  0
   10.4909    3.1897   -1.2455 H   0  0  0  0  0  0  0  0  0  0  0  0
    9.8783    4.7889   -1.7003 H   0  0  0  0  0  0  0  0  0  0  0  0
    9.0110    4.0145    0.9513 H   0  0  0  0  0  0  0  0  0  0  0  0
   11.3382    4.2931    1.9899 H   0  0  0  0  0  0  0  0  0  0  0  0
    6.9641    8.1742    0.2715 H   0  0  0  0  0  0  0  0  0  0  0  0
   11.9579    5.6666    0.5166 H   0  0  0  0  0  0  0  0  0  0  0  0
    8.5579   10.0856    1.0257 H   0  0  0  0  0  0  0  0  0  0  0  0
    9.7900   11.3797    0.0057 H   0  0  0  0  0  0  0  0  0  0  0  0
   10.0401   12.1272    1.5862 H   0  0  0  0  0  0  0  0  0  0  0  0
   11.2824   12.2722    0.3358 H   0  0  0  0  0  0  0  0  0  0  0  0
   12.5941    1.3971   -0.5999 H   0  0  0  0  0  0  0  0  0  0  0  0
   10.8744    1.7867   -0.4457 H   0  0  0  0  0  0  0  0  0  0  0  0
   11.8597    2.6197   -1.6534 H   0  0  0  0  0  0  0  0  0  0  0  0
  1  2  4  0  0  0  0
  2  3  4  0  0  0  0
  3  4  4  0  0  0  0
  4  5  4  0  0  0  0
  5  6  4  0  0  0  0
  6  1  4  0  0  0  0
  1  7  1  0  0  0  0
  7  8  1  0  0  0  0
  2  9  1  0  0  0  0
  9 10  1  0  0  0  0
  3 11  1  0  0  0  0
 11 12  1  0  0  0  0
  5 13  1  0  0  0  0
 13 14  1  0  0  0  0
 14 15  1  0  0  0  0
 15 16  1  0  0  0  0
 15 17  1  0  0  0  0
 17 18  1  0  0  0  0
 18  4  1  0  0  0  0
 18 19  2  0  0  0  0
 17 20  2  0  0  0  0
 19 21  1  0  0  0  0
 20 22  1  0  0  0  0
 21 23  2  0  0  0  0
 22 24  2  0  0  0  0
 23 22  1  0  0  0  0
 23 25  1  0  0  0  0
 25 26  1  0  0  0  0
 27 28  1  0  0  0  0
 27 29  2  0  0  0  0
 27 16  1  0  0  0  0
  6 30  1  0  0  0  0
  8 31  1  0  0  0  0
  8 32  1  0  0  0  0
  8 33  1  0  0  0  0
 10 34  1  0  0  0  0
 10 35  1  0  0  0  0
 10 36  1  0  0  0  0
 12 37  1  0  0  0  0
 12 38  1  0  0  0  0
 12 39  1  0  0  0  0
 13 40  1  0  0  0  0
 13 41  1  0  0  0  0
 14 42  1  0  0  0  0
 14 43  1  0  0  0  0
 15 44  1  0  0  0  0
 16 45  1  0  0  0  0
 19 46  1  0  0  0  0
 20 47  1  0  0  0  0
 21 48  1  0  0  0  0
 26 49  1  0  0  0  0
 26 50  1  0  0  0  0
 26 51  1  0  0  0  0
 28 52  1  0  0  0  0
 28 53  1  0  0  0  0
 28 54  1  0  0  0  0
M  END
>  <Alias name>
Colchicine

>  <logBB>   
-0.8

$$$$
Daunomycin
  ChemBrain IXL

 69 73  0  0  0  0  0  0  0  0  1 V2000
   14.8438    9.2382   -2.4269 C   0  0  0  0  0  0  0  0  0  0  0  0
   14.9906    7.9547   -1.9008 C   0  0  0  0  0  0  0  0  0  0  0  0
   13.9070    7.3231   -1.2897 C   0  0  0  0  0  0  0  0  0  0  0  0
   12.6755    7.9755   -1.2043 C   0  0  0  0  0  0  0  0  0  0  0  0
   12.5293    9.2591   -1.7301 C   0  0  0  0  0  0  0  0  0  0  0  0
   13.6133    9.8903   -2.3418 C   0  0  0  0  0  0  0  0  0  0  0  0
    7.9048    8.0398    0.2407 C   0  0  0  0  0  0  0  0  0  0  0  0
    7.7806    9.3099   -0.2492 C   0  0  0  0  0  0  0  0  0  0  0  0
    8.8515    9.9394   -0.8805 C   0  0  0  0  0  0  0  0  0  0  0  0
   10.0764    9.2849   -0.9809 C   0  0  0  0  0  0  0  0  0  0  0  0
   10.2184    8.0013   -0.4604 C   0  0  0  0  0  0  0  0  0  0  0  0
    9.1292    7.3745    0.1501 C   0  0  0  0  0  0  0  0  0  0  0  0
   11.2238    9.9512   -1.6387 C   0  0  0  0  0  0  0  0  0  0  0  0
   11.0935   11.0708   -2.1055 O   0  0  0  0  0  0  0  0  0  0  0  0
   11.5235    7.3058   -0.5558 C   0  0  0  0  0  0  0  0  0  0  0  0
   11.6498    6.1811   -0.1002 O   0  0  0  0  0  0  0  0  0  0  0  0
   14.0634    5.9702   -0.7361 O   0  0  0  0  0  0  0  0  0  0  0  0
   15.4128    5.3992   -0.8627 C   0  0  0  0  0  0  0  0  0  0  0  0
    8.6899   11.2899   -1.4389 O   0  0  0  0  0  0  0  0  0  0  0  0
    9.2724    6.0173    0.6954 O   0  0  0  0  0  0  0  0  0  0  0  0
    6.5147    9.9794   -0.0826 C   0  0  0  0  0  0  0  0  0  0  0  0
    6.7279    7.4002    0.8481 C   0  0  0  0  0  0  0  0  0  0  0  0
    6.1217    9.8922    1.3881 C   0  0  0  0  0  0  0  0  0  0  0  0
    6.0100    8.3871    1.8510 C   0  0  0  0  0  0  0  0  0  0  0  0
    7.1958   10.6078    2.2308 C   0  0  0  0  0  0  0  0  0  0  0  0
    4.8269   10.5593    1.5848 O   0  0  0  0  0  0  0  0  0  0  0  0
    6.7843   10.6254    3.6403 O   0  0  0  0  0  0  0  0  0  0  0  0
    7.3642   12.0558    1.7238 C   0  0  0  0  0  0  0  0  0  0  0  0
    6.8235    4.8844   -0.5973 O   0  0  0  0  0  0  0  0  0  0  0  0
    5.7700    4.1105    0.0703 C   0  0  0  0  0  0  0  0  0  0  0  0
    6.3645    6.1234   -1.2354 C   0  0  0  0  0  0  0  0  0  0  0  0
    4.6789    3.7414   -0.9543 C   0  0  0  0  0  0  0  0  0  0  0  0
    5.2918    5.7896   -2.2865 C   0  0  0  0  0  0  0  0  0  0  0  0
    4.1349    5.0265   -1.6133 C   0  0  0  0  0  0  0  0  0  0  0  0
    5.7936    7.0138   -0.2144 O   0  0  0  0  0  0  0  0  0  0  0  0
    6.3749    2.8241    0.6651 C   0  0  0  0  0  0  0  0  0  0  0  0
    5.2527    2.8665   -1.9868 O   0  0  0  0  0  0  0  0  0  0  0  0
    3.1300    4.6708   -2.6249 N   0  0  0  0  0  0  0  0  0  0  0  0
    9.4962   11.6656   -1.8578 H   0  0  0  0  0  0  0  0  0  0  0  0
   10.1666    5.6214    0.5947 H   0  0  0  0  0  0  0  0  0  0  0  0
    4.0926   10.2122    1.0312 H   0  0  0  0  0  0  0  0  0  0  0  0
    5.9566   11.1215    3.8247 H   0  0  0  0  0  0  0  0  0  0  0  0
    6.0108    3.2496   -2.4816 H   0  0  0  0  0  0  0  0  0  0  0  0
    2.3688    4.1774   -2.1836 H   0  0  0  0  0  0  0  0  0  0  0  0
    3.5525    4.0801   -3.3254 H   0  0  0  0  0  0  0  0  0  0  0  0
   15.6851    9.7284   -2.9015 H   0  0  0  0  0  0  0  0  0  0  0  0
   15.9460    7.4484   -1.9666 H   0  0  0  0  0  0  0  0  0  0  0  0
   13.4996   10.8867   -2.7507 H   0  0  0  0  0  0  0  0  0  0  0  0
   16.1238    6.0358   -0.3504 H   0  0  0  0  0  0  0  0  0  0  0  0
   15.6791    5.3308   -1.9103 H   0  0  0  0  0  0  0  0  0  0  0  0
   15.4295    4.4107   -0.4207 H   0  0  0  0  0  0  0  0  0  0  0  0
    6.6088   11.0179   -0.3758 H   0  0  0  0  0  0  0  0  0  0  0  0
    5.7617    9.4943   -0.6917 H   0  0  0  0  0  0  0  0  0  0  0  0
    7.0422    6.5140    1.3851 H   0  0  0  0  0  0  0  0  0  0  0  0
    4.9635    8.1181    1.9198 H   0  0  0  0  0  0  0  0  0  0  0  0
    6.4640    8.2861    2.8287 H   0  0  0  0  0  0  0  0  0  0  0  0
    8.1380   10.0813    2.1361 H   0  0  0  0  0  0  0  0  0  0  0  0
    6.4270   12.5876    1.8322 H   0  0  0  0  0  0  0  0  0  0  0  0
    7.6524   12.0418    0.6793 H   0  0  0  0  0  0  0  0  0  0  0  0
    8.1313   12.5547    2.3030 H   0  0  0  0  0  0  0  0  0  0  0  0
    5.3338    4.7046    0.8639 H   0  0  0  0  0  0  0  0  0  0  0  0
    7.2019    6.6142   -1.7162 H   0  0  0  0  0  0  0  0  0  0  0  0
    3.8715    3.2244   -0.4510 H   0  0  0  0  0  0  0  0  0  0  0  0
    5.7273    5.1732   -3.0635 H   0  0  0  0  0  0  0  0  0  0  0  0
    4.9151    6.7067   -2.7219 H   0  0  0  0  0  0  0  0  0  0  0  0
    3.6799    5.6548   -0.8578 H   0  0  0  0  0  0  0  0  0  0  0  0
    7.1459    3.0847    1.3797 H   0  0  0  0  0  0  0  0  0  0  0  0
    6.8056    2.2270   -0.1290 H   0  0  0  0  0  0  0  0  0  0  0  0
    5.5983    2.2568    1.1629 H   0  0  0  0  0  0  0  0  0  0  0  0
  1  2  4  0  0  0  0
  2  3  4  0  0  0  0
  3  4  4  0  0  0  0
  4  5  4  0  0  0  0
  5  6  4  0  0  0  0
  6  1  4  0  0  0  0
  7  8  4  0  0  0  0
  8  9  4  0  0  0  0
  9 10  4  0  0  0  0
 10 11  4  0  0  0  0
 11 12  4  0  0  0  0
 12  7  4  0  0  0  0
  5 13  1  0  0  0  0
 10 13  1  0  0  0  0
 13 14  2  0  0  0  0
  4 15  1  0  0  0  0
 15 11  1  0  0  0  0
 15 16  2  0  0  0  0
  3 17  1  0  0  0  0
 17 18  1  0  0  0  0
  9 19  1  0  0  0  0
 12 20  1  0  0  0  0
  8 21  1  0  0  0  0
  7 22  1  0  0  0  0
 21 23  1  0  0  0  0
 23 24  1  0  0  0  0
 24 22  1  0  0  0  0
 23 25  1  0  0  0  0
 23 26  1  0  0  0  0
 25 27  1  0  0  0  0
 25 28  1  0  0  0  0
 29 30  1  0  0  0  0
 29 31  1  0  0  0  0
 30 32  1  0  0  0  0
 31 33  1  0  0  0  0
 32 34  1  0  0  0  0
 34 33  1  0  0  0  0
 22 35  1  0  0  0  0
 31 35  1  0  0  0  0
 30 36  1  0  0  0  0
 32 37  1  0  0  0  0
 34 38  1  0  0  0  0
 19 39  1  0  0  0  0
 20 40  1  0  0  0  0
 26 41  1  0  0  0  0
 27 42  1  0  0  0  0
 37 43  1  0  0  0  0
 38 44  1  0  0  0  0
 38 45  1  0  0  0  0
  1 46  1  0  0  0  0
  2 47  1  0  0  0  0
  6 48  1  0  0  0  0
 18 49  1  0  0  0  0
 18 50  1  0  0  0  0
 18 51  1  0  0  0  0
 21 52  1  0  0  0  0
 21 53  1  0  0  0  0
 22 54  1  0  0  0  0
 24 55  1  0  0  0  0
 24 56  1  0  0  0  0
 25 57  1  0  0  0  0
 28 58  1  0  0  0  0
 28 59  1  0  0  0  0
 28 60  1  0  0  0  0
 30 61  1  0  0  0  0
 31 62  1  0  0  0  0
 32 63  1  0  0  0  0
 33 64  1  0  0  0  0
 33 65  1  0  0  0  0
 34 66  1  0  0  0  0
 36 67  1  0  0  0  0
 36 68  1  0  0  0  0
 36 69  1  0  0  0  0
M  END
>  <Alias name>
Daunomycin

>  <logBB>   
-0.8

$$$$
Naringenin
  ChemBrain IXL

 32 34  0  0  0  0  0  0  0  0  1 V2000
    5.1205    5.4493    0.5637 C   0  0  0  0  0  0  0  0  0  0  0  0
    5.1285    6.8348    0.6849 C   0  0  0  0  0  0  0  0  0  0  0  0
    6.3868    4.7282    0.3300 C   0  0  0  0  0  0  0  0  0  0  0  0
    3.9201    4.7458    0.6629 C   0  0  0  0  0  0  0  0  0  0  0  0
    6.3945    7.5679    0.5687 O   0  0  0  0  0  0  0  0  0  0  0  0
    3.9365    7.5226    0.9156 C   0  0  0  0  0  0  0  0  0  0  0  0
    7.6640    5.4703    0.3224 C   0  0  0  0  0  0  0  0  0  0  0  0
    6.3785    3.5226    0.1437 O   0  0  0  0  0  0  0  0  0  0  0  0
    2.7274    5.4313    0.8934 C   0  0  0  0  0  0  0  0  0  0  0  0
    3.9121    3.2826    0.5246 O   0  0  0  0  0  0  0  0  0  0  0  0
    7.4298    6.8918   -0.2296 C   0  0  0  0  0  0  0  0  0  0  0  0
    2.7356    6.8202    1.0207 C   0  0  0  0  0  0  0  0  0  0  0  0
    8.6888    7.6596   -0.1543 C   0  0  0  0  0  0  0  0  0  0  0  0
    1.4787    7.5433    1.2656 O   0  0  0  0  0  0  0  0  0  0  0  0
    8.7287    8.8664    0.5433 C   0  0  0  0  0  0  0  0  0  0  0  0
    9.8367    7.1761   -0.7804 C   0  0  0  0  0  0  0  0  0  0  0  0
    9.9182    9.5907    0.6144 C   0  0  0  0  0  0  0  0  0  0  0  0
   11.0262    7.9001   -0.7095 C   0  0  0  0  0  0  0  0  0  0  0  0
   11.0671    9.1073   -0.0119 C   0  0  0  0  0  0  0  0  0  0  0  0
   12.3208    9.8698    0.0630 O   0  0  0  0  0  0  0  0  0  0  0  0
    4.7877    2.8788    0.3336 H   0  0  0  0  0  0  0  0  0  0  0  0
    1.5715    8.5171    1.3623 H   0  0  0  0  0  0  0  0  0  0  0  0
   13.0851    9.4584   -0.3982 H   0  0  0  0  0  0  0  0  0  0  0  0
    3.9434    8.6012    1.0131 H   0  0  0  0  0  0  0  0  0  0  0  0
    8.0502    5.5341    1.3320 H   0  0  0  0  0  0  0  0  0  0  0  0
    8.3782    4.9525   -0.3054 H   0  0  0  0  0  0  0  0  0  0  0  0
    1.7953    4.8854    0.9734 H   0  0  0  0  0  0  0  0  0  0  0  0
    7.1062    6.8295   -1.2613 H   0  0  0  0  0  0  0  0  0  0  0  0
    7.8361    9.2410    1.0296 H   0  0  0  0  0  0  0  0  0  0  0  0
    9.8042    6.2386   -1.3216 H   0  0  0  0  0  0  0  0  0  0  0  0
    9.9499   10.5281    1.1557 H   0  0  0  0  0  0  0  0  0  0  0  0
   11.9179    7.5250   -1.1958 H   0  0  0  0  0  0  0  0  0  0  0  0
  1  2  4  0  0  0  0
  1  3  1  0  0  0  0
  1  4  4  0  0  0  0
  2  5  1  0  0  0  0
  2  6  4  0  0  0  0
  3  7  1  0  0  0  0
  3  8  2  0  0  0  0
  4  9  4  0  0  0  0
  4 10  1  0  0  0  0
  5 11  1  0  0  0  0
  6 12  4  0  0  0  0
  7 11  1  0  0  0  0
  9 12  4  0  0  0  0
 11 13  1  0  0  0  0
 12 14  1  0  0  0  0
 13 15  4  0  0  0  0
 13 16  4  0  0  0  0
 15 17  4  0  0  0  0
 16 18  4  0  0  0  0
 17 19  4  0  0  0  0
 18 19  4  0  0  0  0
 19 20  1  0  0  0  0
 10 21  1  0  0  0  0
 14 22  1  0  0  0  0
 20 23  1  0  0  0  0
  6 24  1  0  0  0  0
  7 25  1  0  0  0  0
  7 26  1  0  0  0  0
  9 27  1  0  0  0  0
 11 28  1  0  0  0  0
 15 29  1  0  0  0  0
 16 30  1  0  0  0  0
 17 31  1  0  0  0  0
 18 32  1  0  0  0  0
M  END
>  <Alias name>
Naringenin

>  <logBB>   
-0.8

$$$$
2',3'-Dideoxy-3'-(hydroxymethyl)cytidine
  ChemBrain IXL

 32 33  0  0  0  0  0  0  0  0  1 V2000
    9.7445    6.7597   -0.5267 N   0  0  0  0  0  0  0  0  0  0  0  0
    8.4251    6.8257   -1.0099 C   0  0  0  0  0  0  0  0  0  0  0  0
   10.1048    7.4782    0.4636 C   0  0  0  0  0  0  0  0  0  0  0  0
    9.1216    8.3365    1.1632 C   0  0  0  0  0  0  0  0  0  0  0  0
    7.8544    8.3666    0.7532 C   0  0  0  0  0  0  0  0  0  0  0  0
    7.4584    7.5649   -0.3152 N   0  0  0  0  0  0  0  0  0  0  0  0
    8.1208    6.2391   -2.0356 O   0  0  0  0  0  0  0  0  0  0  0  0
   11.4337    7.4575    0.8937 N   0  0  0  0  0  0  0  0  0  0  0  0
    4.2953    6.4733    0.7407 C   0  0  0  0  0  0  0  0  0  0  0  0
    4.6737    5.4903   -0.3837 C   0  0  0  0  0  0  0  0  0  0  0  0
    5.1168    7.7589    0.5094 C   0  0  0  0  0  0  0  0  0  0  0  0
    6.0283    7.4984   -0.7136 C   0  0  0  0  0  0  0  0  0  0  0  0
    5.7057    6.1493   -1.2080 O   0  0  0  0  0  0  0  0  0  0  0  0
    2.7814    6.7853    0.6849 C   0  0  0  0  0  0  0  0  0  0  0  0
    5.2380    4.1932    0.2235 C   0  0  0  0  0  0  0  0  0  0  0  0
    6.3075    4.5243    1.1756 O   0  0  0  0  0  0  0  0  0  0  0  0
    2.4111    7.1959   -0.6769 O   0  0  0  0  0  0  0  0  0  0  0  0
   11.7112    7.9990    1.6984 H   0  0  0  0  0  0  0  0  0  0  0  0
   12.1145    6.9020    0.4001 H   0  0  0  0  0  0  0  0  0  0  0  0
    7.2060    4.5942    0.7831 H   0  0  0  0  0  0  0  0  0  0  0  0
    1.4473    7.1662   -0.8719 H   0  0  0  0  0  0  0  0  0  0  0  0
    9.4315    8.9397    2.0074 H   0  0  0  0  0  0  0  0  0  0  0  0
    7.1356    9.0107    1.2472 H   0  0  0  0  0  0  0  0  0  0  0  0
    4.5464    6.0448    1.7030 H   0  0  0  0  0  0  0  0  0  0  0  0
    3.8027    5.2675   -0.9888 H   0  0  0  0  0  0  0  0  0  0  0  0
    4.4514    8.5899    0.3048 H   0  0  0  0  0  0  0  0  0  0  0  0
    5.7198    7.9744    1.3819 H   0  0  0  0  0  0  0  0  0  0  0  0
    5.8257    8.2314   -1.4855 H   0  0  0  0  0  0  0  0  0  0  0  0
    2.2204    5.8990    0.9587 H   0  0  0  0  0  0  0  0  0  0  0  0
    2.5513    7.5850    1.3781 H   0  0  0  0  0  0  0  0  0  0  0  0
    5.6378    3.5693   -0.5660 H   0  0  0  0  0  0  0  0  0  0  0  0
    4.4475    3.6616    0.7387 H   0  0  0  0  0  0  0  0  0  0  0  0
  1  2  1  0  0  0  0
  1  3  2  0  0  0  0
  3  4  1  0  0  0  0
  4  5  2  0  0  0  0
  5  6  1  0  0  0  0
  6  2  1  0  0  0  0
  2  7  2  0  0  0  0
  3  8  1  0  0  0  0
  9 10  1  0  0  0  0
  9 11  1  0  0  0  0
 11 12  1  0  0  0  0
 12 13  1  0  0  0  0
 13 10  1  0  0  0  0
  9 14  1  0  0  0  0
 10 15  1  0  0  0  0
 15 16  1  0  0  0  0
 12  6  1  0  0  0  0
 14 17  1  0  0  0  0
  8 18  1  0  0  0  0
  8 19  1  0  0  0  0
 16 20  1  0  0  0  0
 17 21  1  0  0  0  0
  4 22  1  0  0  0  0
  5 23  1  0  0  0  0
  9 24  1  0  0  0  0
 10 25  1  0  0  0  0
 11 26  1  0  0  0  0
 11 27  1  0  0  0  0
 12 28  1  0  0  0  0
 14 29  1  0  0  0  0
 14 30  1  0  0  0  0
 15 31  1  0  0  0  0
 15 32  1  0  0  0  0
M  END
>  <Alias name>
2',3'-Dideoxy-3'-(hydroxymethyl)cytidine

>  <logBB>   
-0.79

$$$$
CyclosporinA
  ChemBrain IXL

193193  0  0  0  0  0  0  0  0  1 V2000
    6.4227    6.6763    0.6761 N   0  0  0  0  0  0  0  0  0  0  0  0
    7.7673    6.4840    0.2252 C   0  0  0  0  0  0  0  0  0  0  0  0
    8.3861    7.3817   -0.8196 C   0  0  0  0  0  0  0  0  0  0  0  0
    8.4295    5.5737    0.6963 O   0  0  0  0  0  0  0  0  0  0  0  0
    9.8636    7.1622   -0.8559 N   0  0  0  0  0  0  0  0  0  0  0  0
   10.7600    8.2470   -0.6641 C   0  0  0  0  0  0  0  0  0  0  0  0
   12.2475    8.0395   -0.7551 C   0  0  0  0  0  0  0  0  0  0  0  0
   10.3189    9.3589   -0.4229 O   0  0  0  0  0  0  0  0  0  0  0  0
   12.9444    9.3618   -0.8005 N   0  0  0  0  0  0  0  0  0  0  0  0
   14.3281    9.4576   -0.4840 C   0  0  0  0  0  0  0  0  0  0  0  0
   15.0401   10.7851   -0.5186 C   0  0  0  0  0  0  0  0  0  0  0  0
   14.9462    8.4512   -0.1779 O   0  0  0  0  0  0  0  0  0  0  0  0
   16.5188   10.5656   -0.6387 N   0  0  0  0  0  0  0  0  0  0  0  0
   17.3986   11.6627   -0.8913 C   0  0  0  0  0  0  0  0  0  0  0  0
   18.8124   11.4397   -1.3857 C   0  0  0  0  0  0  0  0  0  0  0  0
   17.0059   12.8013   -0.6994 O   0  0  0  0  0  0  0  0  0  0  0  0
   19.4258   12.7446   -1.7204 N   0  0  0  0  0  0  0  0  0  0  0  0
   20.8081   12.9426   -1.5452 C   0  0  0  0  0  0  0  0  0  0  0  0
   21.4643   14.2040   -2.0098 C   0  0  0  0  0  0  0  0  0  0  0  0
   21.4783   12.0734   -1.0120 O   0  0  0  0  0  0  0  0  0  0  0  0
   20.4400   15.2524   -2.3673 N   0  0  0  0  0  0  0  0  0  0  0  0
    5.5612    7.7464    0.0791 C   0  0  0  0  0  0  0  0  0  0  0  0
    5.8839    5.8138    1.7477 C   0  0  0  0  0  0  0  0  0  0  0  0
    5.9545    9.0605    0.6339 C   0  0  0  0  0  0  0  0  0  0  0  0
    7.0157    9.5426    0.2945 O   0  0  0  0  0  0  0  0  0  0  0  0
    4.0550    7.4779    0.3931 C   0  0  0  0  0  0  0  0  0  0  0  0
    3.5378    6.2762   -0.4339 C   0  0  0  0  0  0  0  0  0  0  0  0
    2.0717    5.9839   -0.0445 C   0  0  0  0  0  0  0  0  0  0  0  0
    3.6048    6.6140   -1.9380 C   0  0  0  0  0  0  0  0  0  0  0  0
    7.7994    7.0417   -2.2112 C   0  0  0  0  0  0  0  0  0  0  0  0
   12.5716    7.2443   -2.0349 C   0  0  0  0  0  0  0  0  0  0  0  0
   14.7196   11.5647    0.7815 C   0  0  0  0  0  0  0  0  0  0  0  0
   15.0005   10.6734    2.0205 C   0  0  0  0  0  0  0  0  0  0  0  0
   14.6137   11.4398    3.2994 C   0  0  0  0  0  0  0  0  0  0  0  0
   16.4951   10.3071    2.0797 C   0  0  0  0  0  0  0  0  0  0  0  0
   18.8277   10.5628   -2.6644 C   0  0  0  0  0  0  0  0  0  0  0  0
   18.0916    9.2360   -2.4238 C   0  0  0  0  0  0  0  0  0  0  0  0
   18.1490   11.3288   -3.8157 C   0  0  0  0  0  0  0  0  0  0  0  0
   22.3222   13.8798   -3.2613 C   0  0  0  0  0  0  0  0  0  0  0  0
   23.2457   12.6714   -2.9663 C   0  0  0  0  0  0  0  0  0  0  0  0
   24.0420   12.3098   -4.2357 C   0  0  0  0  0  0  0  0  0  0  0  0
   24.2236   13.0268   -1.8296 C   0  0  0  0  0  0  0  0  0  0  0  0
    5.1086    9.7509    1.5483 N   0  0  0  0  0  0  0  0  0  0  0  0
    4.8478   11.2109    1.3894 C   0  0  0  0  0  0  0  0  0  0  0  0
    4.4797    9.0181    2.6634 C   0  0  0  0  0  0  0  0  0  0  0  0
    5.7511   11.8037    0.3405 C   0  0  0  0  0  0  0  0  0  0  0  0
    5.2606   12.2792   -0.6705 O   0  0  0  0  0  0  0  0  0  0  0  0
    7.1651   11.8182    0.5090 N   0  0  0  0  0  0  0  0  0  0  0  0
    8.0530   12.2800   -0.6044 C   0  0  0  0  0  0  0  0  0  0  0  0
    7.7587   11.3631    1.7831 C   0  0  0  0  0  0  0  0  0  0  0  0
    9.3721   12.7905   -0.0436 C   0  0  0  0  0  0  0  0  0  0  0  0
   10.2014   13.6798   -0.7881 N   0  0  0  0  0  0  0  0  0  0  0  0
    9.7356   12.4347    1.0645 O   0  0  0  0  0  0  0  0  0  0  0  0
   11.5591   14.0525   -0.2672 C   0  0  0  0  0  0  0  0  0  0  0  0
    9.7281   14.2278   -2.0851 C   0  0  0  0  0  0  0  0  0  0  0  0
   12.4460   14.4797   -1.3779 C   0  0  0  0  0  0  0  0  0  0  0  0
   13.7010   15.0397   -1.0928 N   0  0  0  0  0  0  0  0  0  0  0  0
   12.0883   14.3459   -2.5368 O   0  0  0  0  0  0  0  0  0  0  0  0
   14.7512   15.0870   -2.1512 C   0  0  0  0  0  0  0  0  0  0  0  0
   15.9152   15.9217   -1.6728 C   0  0  0  0  0  0  0  0  0  0  0  0
   17.1505   15.9519   -2.3901 N   0  0  0  0  0  0  0  0  0  0  0  0
   15.7968   16.5843   -0.6552 O   0  0  0  0  0  0  0  0  0  0  0  0
   17.2503   15.3236   -3.7212 C   0  0  0  0  0  0  0  0  0  0  0  0
   18.3412   16.6284   -1.8051 C   0  0  0  0  0  0  0  0  0  0  0  0
   19.4042   15.6091   -1.4429 C   0  0  0  0  0  0  0  0  0  0  0  0
   19.3774   15.0853   -0.3415 O   0  0  0  0  0  0  0  0  0  0  0  0
    5.0692   11.9205    2.7583 C   0  0  0  0  0  0  0  0  0  0  0  0
    4.8436   13.4397    2.6140 C   0  0  0  0  0  0  0  0  0  0  0  0
    5.1821   14.1325    3.9503 C   0  0  0  0  0  0  0  0  0  0  0  0
    3.3691   13.7148    2.2551 C   0  0  0  0  0  0  0  0  0  0  0  0
   11.4715   15.2160    0.7454 C   0  0  0  0  0  0  0  0  0  0  0  0
   10.6370   16.3926    0.1504 C   0  0  0  0  0  0  0  0  0  0  0  0
   12.8523   15.6841    1.0251 O   0  0  0  0  0  0  0  0  0  0  0  0
   10.8692   17.6704    0.9852 C   0  0  0  0  0  0  0  0  0  0  0  0
    9.1292   16.0423    0.1857 C   0  0  0  0  0  0  0  0  0  0  0  0
   10.3869   17.4531    2.3680 C   0  0  0  0  0  0  0  0  0  0  0  0
    9.7502   18.4321    3.0147 C   0  0  0  0  0  0  0  0  0  0  0  0
    9.2679   18.2140    4.3964 C   0  0  0  0  0  0  0  0  0  0  0  0
    8.3275   11.0901   -1.5594 C   0  0  0  0  0  0  0  0  0  0  0  0
    6.9994   10.5914   -2.1669 C   0  0  0  0  0  0  0  0  0  0  0  0
    9.2656   11.5362   -2.6919 C   0  0  0  0  0  0  0  0  0  0  0  0
   15.2286   13.6342   -2.4723 C   0  0  0  0  0  0  0  0  0  0  0  0
   14.0442   12.7823   -2.9917 C   0  0  0  0  0  0  0  0  0  0  0  0
   20.5137   15.9248   -3.6812 C   0  0  0  0  0  0  0  0  0  0  0  0
   10.2272    6.2366   -1.0240 H   0  0  0  0  0  0  0  0  0  0  0  0
   12.4299   10.1915   -1.0584 H   0  0  0  0  0  0  0  0  0  0  0  0
   16.8939    9.6356   -0.5442 H   0  0  0  0  0  0  0  0  0  0  0  0
   18.8533   13.4889   -2.0890 H   0  0  0  0  0  0  0  0  0  0  0  0
   13.8901   15.4138   -0.1568 H   0  0  0  0  0  0  0  0  0  0  0  0
   12.9208   16.4101    1.6830 H   0  0  0  0  0  0  0  0  0  0  0  0
    8.1768    8.4163   -0.5797 H   0  0  0  0  0  0  0  0  0  0  0  0
   12.5864    7.4832    0.1099 H   0  0  0  0  0  0  0  0  0  0  0  0
   14.6967   11.3527   -1.3672 H   0  0  0  0  0  0  0  0  0  0  0  0
   19.3918   10.9550   -0.6078 H   0  0  0  0  0  0  0  0  0  0  0  0
   22.1065   14.5815   -1.2238 H   0  0  0  0  0  0  0  0  0  0  0  0
    5.6975    7.7654   -0.9834 H   0  0  0  0  0  0  0  0  0  0  0  0
    6.4598    4.8984    1.7974 H   0  0  0  0  0  0  0  0  0  0  0  0
    5.9493    6.3320    2.6955 H   0  0  0  0  0  0  0  0  0  0  0  0
    4.8502    5.5759    1.5384 H   0  0  0  0  0  0  0  0  0  0  0  0
    3.4746    8.3570    0.1387 H   0  0  0  0  0  0  0  0  0  0  0  0
    3.9375    7.2649    1.4435 H   0  0  0  0  0  0  0  0  0  0  0  0
    4.1455    5.4051   -0.2306 H   0  0  0  0  0  0  0  0  0  0  0  0
    1.7038    5.1462   -0.6242 H   0  0  0  0  0  0  0  0  0  0  0  0
    2.0186    5.7441    1.0102 H   0  0  0  0  0  0  0  0  0  0  0  0
    1.4630    6.8576   -0.2469 H   0  0  0  0  0  0  0  0  0  0  0  0
    4.6304    6.8024   -2.2217 H   0  0  0  0  0  0  0  0  0  0  0  0
    3.0070    7.4959   -2.1367 H   0  0  0  0  0  0  0  0  0  0  0  0
    3.2191    5.7806   -2.5122 H   0  0  0  0  0  0  0  0  0  0  0  0
    8.0154    6.0080   -2.4501 H   0  0  0  0  0  0  0  0  0  0  0  0
    6.7341    7.1912   -2.2049 H   0  0  0  0  0  0  0  0  0  0  0  0
    8.2478    7.6849   -2.9576 H   0  0  0  0  0  0  0  0  0  0  0  0
   13.6406    7.0914   -2.1040 H   0  0  0  0  0  0  0  0  0  0  0  0
   12.0710    6.2842   -1.9999 H   0  0  0  0  0  0  0  0  0  0  0  0
   12.2290    7.7983   -2.9004 H   0  0  0  0  0  0  0  0  0  0  0  0
   15.3299   12.4576    0.8288 H   0  0  0  0  0  0  0  0  0  0  0  0
   13.6730   11.8452    0.7782 H   0  0  0  0  0  0  0  0  0  0  0  0
   14.4100    9.7674    1.9541 H   0  0  0  0  0  0  0  0  0  0  0  0
   13.5612   11.6930    3.2642 H   0  0  0  0  0  0  0  0  0  0  0  0
   14.8064   10.8176    4.1649 H   0  0  0  0  0  0  0  0  0  0  0  0
   15.2011   12.3465    3.3685 H   0  0  0  0  0  0  0  0  0  0  0  0
   17.0878   11.2120    2.1136 H   0  0  0  0  0  0  0  0  0  0  0  0
   16.7602    9.7356    1.2062 H   0  0  0  0  0  0  0  0  0  0  0  0
   16.6862    9.7166    2.9668 H   0  0  0  0  0  0  0  0  0  0  0  0
   19.8560   10.3547   -2.9346 H   0  0  0  0  0  0  0  0  0  0  0  0
   18.2090    8.5987   -3.2911 H   0  0  0  0  0  0  0  0  0  0  0  0
   18.5086    8.7429   -1.5543 H   0  0  0  0  0  0  0  0  0  0  0  0
   17.0416    9.4307   -2.2628 H   0  0  0  0  0  0  0  0  0  0  0  0
   18.1931   10.7355   -4.7195 H   0  0  0  0  0  0  0  0  0  0  0  0
   17.1154   11.5236   -3.5607 H   0  0  0  0  0  0  0  0  0  0  0  0
   18.6649   12.2689   -3.9755 H   0  0  0  0  0  0  0  0  0  0  0  0
   22.9235   14.7407   -3.5230 H   0  0  0  0  0  0  0  0  0  0  0  0
   21.6679   13.6327   -4.0879 H   0  0  0  0  0  0  0  0  0  0  0  0
   22.6424   11.8224   -2.6693 H   0  0  0  0  0  0  0  0  0  0  0  0
   24.6498   13.1541   -4.5340 H   0  0  0  0  0  0  0  0  0  0  0  0
   23.3538   12.0598   -5.0343 H   0  0  0  0  0  0  0  0  0  0  0  0
   24.6807   11.4592   -4.0307 H   0  0  0  0  0  0  0  0  0  0  0  0
   23.6647   13.2741   -0.9363 H   0  0  0  0  0  0  0  0  0  0  0  0
   24.8273   13.8754   -2.1247 H   0  0  0  0  0  0  0  0  0  0  0  0
   24.8667   12.1783   -1.6293 H   0  0  0  0  0  0  0  0  0  0  0  0
    3.8180   11.3515    1.0844 H   0  0  0  0  0  0  0  0  0  0  0  0
    4.9663    8.0603    2.7869 H   0  0  0  0  0  0  0  0  0  0  0  0
    4.5809    9.5917    3.5753 H   0  0  0  0  0  0  0  0  0  0  0  0
    3.4285    8.8654    2.4489 H   0  0  0  0  0  0  0  0  0  0  0  0
    7.5595   13.0735   -1.1489 H   0  0  0  0  0  0  0  0  0  0  0  0
    7.7760   12.1850    2.4879 H   0  0  0  0  0  0  0  0  0  0  0  0
    8.7694   11.0190    1.6068 H   0  0  0  0  0  0  0  0  0  0  0  0
    7.1683   10.5504    2.1879 H   0  0  0  0  0  0  0  0  0  0  0  0
   11.9991   13.1926    0.2211 H   0  0  0  0  0  0  0  0  0  0  0  0
   10.2642   13.7521   -2.8954 H   0  0  0  0  0  0  0  0  0  0  0  0
    8.6696   14.0408   -2.1949 H   0  0  0  0  0  0  0  0  0  0  0  0
    9.9085   15.2947   -2.1135 H   0  0  0  0  0  0  0  0  0  0  0  0
   14.3357   15.5328   -3.0476 H   0  0  0  0  0  0  0  0  0  0  0  0
   17.9225   15.8998   -4.3426 H   0  0  0  0  0  0  0  0  0  0  0  0
   17.6341   14.3149   -3.6166 H   0  0  0  0  0  0  0  0  0  0  0  0
   16.2709   15.2924   -4.1830 H   0  0  0  0  0  0  0  0  0  0  0  0
   18.0434   17.1652   -0.9138 H   0  0  0  0  0  0  0  0  0  0  0  0
   18.7418   17.3274   -2.5233 H   0  0  0  0  0  0  0  0  0  0  0  0
    4.3712   11.5238    3.4854 H   0  0  0  0  0  0  0  0  0  0  0  0
    6.0725   11.7415    3.0985 H   0  0  0  0  0  0  0  0  0  0  0  0
    5.4858   13.8285    1.8345 H   0  0  0  0  0  0  0  0  0  0  0  0
    4.5384   13.7456    4.7312 H   0  0  0  0  0  0  0  0  0  0  0  0
    5.0297   15.1999    3.8529 H   0  0  0  0  0  0  0  0  0  0  0  0
    6.2166   13.9374    4.2060 H   0  0  0  0  0  0  0  0  0  0  0  0
    3.1292   13.2337    1.3164 H   0  0  0  0  0  0  0  0  0  0  0  0
    2.7284   13.3229    3.0363 H   0  0  0  0  0  0  0  0  0  0  0  0
    3.2136   14.7828    2.1635 H   0  0  0  0  0  0  0  0  0  0  0  0
   11.0105   14.8724    1.6627 H   0  0  0  0  0  0  0  0  0  0  0  0
   10.9470   16.5729   -0.8714 H   0  0  0  0  0  0  0  0  0  0  0  0
   11.9254   17.9051    1.0021 H   0  0  0  0  0  0  0  0  0  0  0  0
   10.3244   18.4943    0.5402 H   0  0  0  0  0  0  0  0  0  0  0  0
    8.9539   15.1349   -0.3581 H   0  0  0  0  0  0  0  0  0  0  0  0
    8.8144   15.9105    1.2132 H   0  0  0  0  0  0  0  0  0  0  0  0
    8.5614   16.8482   -0.2639 H   0  0  0  0  0  0  0  0  0  0  0  0
   10.5499   16.4998    2.8548 H   0  0  0  0  0  0  0  0  0  0  0  0
    9.5867   19.3860    2.5282 H   0  0  0  0  0  0  0  0  0  0  0  0
    8.7429   17.2682    4.4503 H   0  0  0  0  0  0  0  0  0  0  0  0
   10.1116   18.1978    5.0750 H   0  0  0  0  0  0  0  0  0  0  0  0
    8.5958   19.0162    4.6749 H   0  0  0  0  0  0  0  0  0  0  0  0
    8.7933   10.2863   -1.0044 H   0  0  0  0  0  0  0  0  0  0  0  0
    7.1976    9.7627   -2.8350 H   0  0  0  0  0  0  0  0  0  0  0  0
    6.3401   10.2648   -1.3748 H   0  0  0  0  0  0  0  0  0  0  0  0
    6.5296   11.3957   -2.7187 H   0  0  0  0  0  0  0  0  0  0  0  0
   10.1976   11.8895   -2.2701 H   0  0  0  0  0  0  0  0  0  0  0  0
    8.7972   12.3331   -3.2555 H   0  0  0  0  0  0  0  0  0  0  0  0
    9.4617   10.6983   -3.3479 H   0  0  0  0  0  0  0  0  0  0  0  0
   15.6306   13.1817   -1.5767 H   0  0  0  0  0  0  0  0  0  0  0  0
   15.9900   13.6658   -3.2264 H   0  0  0  0  0  0  0  0  0  0  0  0
   14.4039   11.8017   -3.2787 H   0  0  0  0  0  0  0  0  0  0  0  0
   13.3035   12.6770   -2.2122 H   0  0  0  0  0  0  0  0  0  0  0  0
   13.5981   13.2677   -3.8511 H   0  0  0  0  0  0  0  0  0  0  0  0
   20.0902   16.9144   -3.6072 H   0  0  0  0  0  0  0  0  0  0  0  0
   19.9607   15.3491   -4.4126 H   0  0  0  0  0  0  0  0  0  0  0  0
   21.5479   16.0011   -3.9907 H   0  0  0  0  0  0  0  0  0  0  0  0
  1  2  1  0  0  0  0
  2  3  1  0  0  0  0
  2  4  2  0  0  0  0
  3  5  1  0  0  0  0
  5  6  1  0  0  0  0
  6  7  1  0  0  0  0
  6  8  2  0  0  0  0
  7  9  1  0  0  0  0
  9 10  1  0  0  0  0
 10 11  1  0  0  0  0
 10 12  2  0  0  0  0
 11 13  1  0  0  0  0
 13 14  1  0  0  0  0
 14 15  1  0  0  0  0
 14 16  2  0  0  0  0
 15 17  1  0  0  0  0
 17 18  1  0  0  0  0
 18 19  1  0  0  0  0
 18 20  2  0  0  0  0
 19 21  1  0  0  0  0
  1 22  1  0  0  0  0
  1 23  1  0  0  0  0
 22 24  1  0  0  0  0
 24 25  2  0  0  0  0
 22 26  1  0  0  0  0
 26 27  1  0  0  0  0
 27 28  1  0  0  0  0
 27 29  1  0  0  0  0
  3 30  1  0  0  0  0
  7 31  1  0  0  0  0
 11 32  1  0  0  0  0
 32 33  1  0  0  0  0
 33 34  1  0  0  0  0
 33 35  1  0  0  0  0
 15 36  1  0  0  0  0
 36 37  1  0  0  0  0
 36 38  1  0  0  0  0
 19 39  1  0  0  0  0
 39 40  1  0  0  0  0
 40 41  1  0  0  0  0
 40 42  1  0  0  0  0
 43 44  1  0  0  0  0
 43 45  1  0  0  0  0
 44 46  1  0  0  0  0
 46 47  2  0  0  0  0
 46 48  1  0  0  0  0
 48 49  1  0  0  0  0
 48 50  1  0  0  0  0
 49 51  1  0  0  0  0
 51 52  1  0  0  0  0
 51 53  2  0  0  0  0
 52 54  1  0  0  0  0
 52 55  1  0  0  0  0
 54 56  1  0  0  0  0
 56 57  1  0  0  0  0
 56 58  2  0  0  0  0
 57 59  1  0  0  0  0
 59 60  1  0  0  0  0
 60 61  1  0  0  0  0
 60 62  2  0  0  0  0
 61 63  1  0  0  0  0
 61 64  1  0  0  0  0
 64 65  1  0  0  0  0
 65 66  2  0  0  0  0
 44 67  1  0  0  0  0
 67 68  1  0  0  0  0
 68 69  1  0  0  0  0
 68 70  1  0  0  0  0
 54 71  1  0  0  0  0
 71 72  1  0  0  0  0
 71 73  1  0  0  0  0
 72 74  1  0  0  0  0
 72 75  1  0  0  0  0
 74 76  1  0  0  0  0
 76 77  2  0  0  0  0
 77 78  1  0  0  0  0
 49 79  1  0  0  0  0
 79 80  1  0  0  0  0
 79 81  1  0  0  0  0
 59 82  1  0  0  0  0
 82 83  1  0  0  0  0
 65 21  1  0  0  0  0
 21 84  1  0  0  0  0
 24 43  1  0  0  0  0
  5 85  1  0  0  0  0
  9 86  1  0  0  0  0
 13 87  1  0  0  0  0
 17 88  1  0  0  0  0
 57 89  1  0  0  0  0
 73 90  1  0  0  0  0
  3 91  1  0  0  0  0
  7 92  1  0  0  0  0
 11 93  1  0  0  0  0
 15 94  1  0  0  0  0
 19 95  1  0  0  0  0
 22 96  1  0  0  0  0
 23 97  1  0  0  0  0
 23 98  1  0  0  0  0
 23 99  1  0  0  0  0
 26100  1  0  0  0  0
 26101  1  0  0  0  0
 27102  1  0  0  0  0
 28103  1  0  0  0  0
 28104  1  0  0  0  0
 28105  1  0  0  0  0
 29106  1  0  0  0  0
 29107  1  0  0  0  0
 29108  1  0  0  0  0
 30109  1  0  0  0  0
 30110  1  0  0  0  0
 30111  1  0  0  0  0
 31112  1  0  0  0  0
 31113  1  0  0  0  0
 31114  1  0  0  0  0
 32115  1  0  0  0  0
 32116  1  0  0  0  0
 33117  1  0  0  0  0
 34118  1  0  0  0  0
 34119  1  0  0  0  0
 34120  1  0  0  0  0
 35121  1  0  0  0  0
 35122  1  0  0  0  0
 35123  1  0  0  0  0
 36124  1  0  0  0  0
 37125  1  0  0  0  0
 37126  1  0  0  0  0
 37127  1  0  0  0  0
 38128  1  0  0  0  0
 38129  1  0  0  0  0
 38130  1  0  0  0  0
 39131  1  0  0  0  0
 39132  1  0  0  0  0
 40133  1  0  0  0  0
 41134  1  0  0  0  0
 41135  1  0  0  0  0
 41136  1  0  0  0  0
 42137  1  0  0  0  0
 42138  1  0  0  0  0
 42139  1  0  0  0  0
 44140  1  0  0  0  0
 45141  1  0  0  0  0
 45142  1  0  0  0  0
 45143  1  0  0  0  0
 49144  1  0  0  0  0
 50145  1  0  0  0  0
 50146  1  0  0  0  0
 50147  1  0  0  0  0
 54148  1  0  0  0  0
 55149  1  0  0  0  0
 55150  1  0  0  0  0
 55151  1  0  0  0  0
 59152  1  0  0  0  0
 63153  1  0  0  0  0
 63154  1  0  0  0  0
 63155  1  0  0  0  0
 64156  1  0  0  0  0
 64157  1  0  0  0  0
 67158  1  0  0  0  0
 67159  1  0  0  0  0
 68160  1  0  0  0  0
 69161  1  0  0  0  0
 69162  1  0  0  0  0
 69163  1  0  0  0  0
 70164  1  0  0  0  0
 70165  1  0  0  0  0
 70166  1  0  0  0  0
 71167  1  0  0  0  0
 72168  1  0  0  0  0
 74169  1  0  0  0  0
 74170  1  0  0  0  0
 75171  1  0  0  0  0
 75172  1  0  0  0  0
 75173  1  0  0  0  0
 76174  1  0  0  0  0
 77175  1  0  0  0  0
 78176  1  0  0  0  0
 78177  1  0  0  0  0
 78178  1  0  0  0  0
 79179  1  0  0  0  0
 80180  1  0  0  0  0
 80181  1  0  0  0  0
 80182  1  0  0  0  0
 81183  1  0  0  0  0
 81184  1  0  0  0  0
 81185  1  0  0  0  0
 82186  1  0  0  0  0
 82187  1  0  0  0  0
 83188  1  0  0  0  0
 83189  1  0  0  0  0
 83190  1  0  0  0  0
 84191  1  0  0  0  0
 84192  1  0  0  0  0
 84193  1  0  0  0  0
M  END
>  <Alias name>
Cyclosporin A

>  <logBB>   
-0.781

$$$$
Domperidone
  ChemBrain IXL

 54 58  0  0  0  0  0  0  0  0  1 V2000
   11.5470    5.7735   -0.8083 C   0  0  0  0  0  0  0  0  0  0  0  0
   12.5300    4.7638   -0.9159 C   0  0  0  0  0  0  0  0  0  0  0  0
   13.8887    5.0836   -0.8147 C   0  0  0  0  0  0  0  0  0  0  0  0
   14.2144    6.3936   -0.6047 C   0  0  0  0  0  0  0  0  0  0  0  0
   13.2551    7.3726   -0.5011 C   0  0  0  0  0  0  0  0  0  0  0  0
   11.9202    7.0997   -0.5978 C   0  0  0  0  0  0  0  0  0  0  0  0
   13.9557    8.6029   -0.2809 N   0  0  0  0  0  0  0  0  0  0  0  0
   15.4827    7.0542   -0.4478 N   0  0  0  0  0  0  0  0  0  0  0  0
   15.3250    8.4076   -0.2413 C   0  0  0  0  0  0  0  0  0  0  0  0
   16.1834    9.2193    0.0286 O   0  0  0  0  0  0  0  0  0  0  0  0
   13.3120    9.9056   -0.3178 C   0  0  0  0  0  0  0  0  0  0  0  0
   11.7760    9.6978   -0.4631 C   0  0  0  0  0  0  0  0  0  0  0  0
   11.0398   11.0567   -0.4549 C   0  0  0  0  0  0  0  0  0  0  0  0
    7.3680   11.8514   -0.8539 C   0  0  0  0  0  0  0  0  0  0  0  0
    8.8629   12.1093   -0.5935 C   0  0  0  0  0  0  0  0  0  0  0  0
    9.5777   10.8246   -0.5931 N   0  0  0  0  0  0  0  0  0  0  0  0
    9.0851   10.0026    0.5266 C   0  0  0  0  0  0  0  0  0  0  0  0
    7.5869    9.6837    0.3001 C   0  0  0  0  0  0  0  0  0  0  0  0
    6.8129   11.0011    0.2848 C   0  0  0  0  0  0  0  0  0  0  0  0
    5.3672   10.7771    0.0766 N   0  0  0  0  0  0  0  0  0  0  0  0
    4.5523   11.6454   -0.6223 C   0  0  0  0  0  0  0  0  0  0  0  0
    3.3470   10.9725   -0.7449 N   0  0  0  0  0  0  0  0  0  0  0  0
    4.7954   12.7917   -0.9389 O   0  0  0  0  0  0  0  0  0  0  0  0
    2.7907    7.5466    0.7593 C   0  0  0  0  0  0  0  0  0  0  0  0
    4.0919    7.4150    1.2975 C   0  0  0  0  0  0  0  0  0  0  0  0
    5.0405    8.4345    1.1285 C   0  0  0  0  0  0  0  0  0  0  0  0
    4.6611    9.5516    0.4258 C   0  0  0  0  0  0  0  0  0  0  0  0
    3.3899    9.6812   -0.0912 C   0  0  0  0  0  0  0  0  0  0  0  0
    2.4362    8.7020    0.0507 C   0  0  0  0  0  0  0  0  0  0  0  0
    1.6082    6.2557    0.9861 Cl  0  0  0  0  0  0  0  0  0  0  0  0
   10.5121    5.5225   -0.8836 H   0  0  0  0  0  0  0  0  0  0  0  0
   12.2349    3.7501   -1.0740 H   0  0  0  0  0  0  0  0  0  0  0  0
   14.6488    4.3312   -0.8922 H   0  0  0  0  0  0  0  0  0  0  0  0
   11.1887    7.8757   -0.5127 H   0  0  0  0  0  0  0  0  0  0  0  0
   16.4321    6.5642   -0.5403 H   0  0  0  0  0  0  0  0  0  0  0  0
   13.5240   10.4305    0.5907 H   0  0  0  0  0  0  0  0  0  0  0  0
   13.6843   10.4665   -1.1600 H   0  0  0  0  0  0  0  0  0  0  0  0
   11.5707    9.1862   -1.3934 H   0  0  0  0  0  0  0  0  0  0  0  0
   11.4211    9.0991    0.3585 H   0  0  0  0  0  0  0  0  0  0  0  0
   11.2415   11.5711    0.4687 H   0  0  0  0  0  0  0  0  0  0  0  0
   11.3865   11.6551   -1.2847 H   0  0  0  0  0  0  0  0  0  0  0  0
    7.2545   11.3179   -1.7890 H   0  0  0  0  0  0  0  0  0  0  0  0
    6.8379   12.7841   -0.9035 H   0  0  0  0  0  0  0  0  0  0  0  0
    8.9827   12.5868    0.3690 H   0  0  0  0  0  0  0  0  0  0  0  0
    9.2593   12.7439   -1.3635 H   0  0  0  0  0  0  0  0  0  0  0  0
    9.1987   10.5532    1.4510 H   0  0  0  0  0  0  0  0  0  0  0  0
    9.6454    9.0893    0.5801 H   0  0  0  0  0  0  0  0  0  0  0  0
    7.4659    9.1820   -0.6502 H   0  0  0  0  0  0  0  0  0  0  0  0
    7.2269    9.0572    1.0883 H   0  0  0  0  0  0  0  0  0  0  0  0
    6.9603   11.5108    1.2170 H   0  0  0  0  0  0  0  0  0  0  0  0
    2.4915   11.3571   -1.2626 H   0  0  0  0  0  0  0  0  0  0  0  0
    4.3551    6.5315    1.8414 H   0  0  0  0  0  0  0  0  0  0  0  0
    6.0260    8.3435    1.5311 H   0  0  0  0  0  0  0  0  0  0  0  0
    1.4510    8.8239   -0.3634 H   0  0  0  0  0  0  0  0  0  0  0  0
  1  2  4  0  0  0  0
  2  3  4  0  0  0  0
  3  4  4  0  0  0  0
  4  5  4  0  0  0  0
  5  6  4  0  0  0  0
  6  1  4  0  0  0  0
  5  7  1  0  0  0  0
  4  8  1  0  0  0  0
  7  9  1  0  0  0  0
  8  9  1  0  0  0  0
  9 10  2  0  0  0  0
  7 11  1  0  0  0  0
 11 12  1  0  0  0  0
 12 13  1  0  0  0  0
 14 15  1  0  0  0  0
 15 16  1  0  0  0  0
 16 17  1  0  0  0  0
 17 18  1  0  0  0  0
 18 19  1  0  0  0  0
 19 14  1  0  0  0  0
 16 13  1  0  0  0  0
 19 20  1  0  0  0  0
 20 21  1  0  0  0  0
 21 22  1  0  0  0  0
 21 23  2  0  0  0  0
 24 25  4  0  0  0  0
 25 26  4  0  0  0  0
 26 27  4  0  0  0  0
 27 28  4  0  0  0  0
 28 29  4  0  0  0  0
 29 24  4  0  0  0  0
 27 20  1  0  0  0  0
 28 22  1  0  0  0  0
 24 30  1  0  0  0  0
  1 31  1  0  0  0  0
  2 32  1  0  0  0  0
  3 33  1  0  0  0  0
  6 34  1  0  0  0  0
  8 35  1  0  0  0  0
 11 36  1  0  0  0  0
 11 37  1  0  0  0  0
 12 38  1  0  0  0  0
 12 39  1  0  0  0  0
 13 40  1  0  0  0  0
 13 41  1  0  0  0  0
 14 42  1  0  0  0  0
 14 43  1  0  0  0  0
 15 44  1  0  0  0  0
 15 45  1  0  0  0  0
 17 46  1  0  0  0  0
 17 47  1  0  0  0  0
 18 48  1  0  0  0  0
 18 49  1  0  0  0  0
 19 50  1  0  0  0  0
 22 51  1  0  0  0  0
 25 52  1  0  0  0  0
 26 53  1  0  0  0  0
 29 54  1  0  0  0  0
M  END
>  <Alias name>
Motilium

>  <logBB>   
-0.78

$$$$
Levodopa
  ChemBrain IXL

 25 25  0  0  0  0  0  0  0  0  1 V2000
    7.7447    4.7431   -1.4452 C   0  0  0  0  0  0  0  0  0  0  0  0
    8.2804    5.9866   -1.1065 C   0  0  0  0  0  0  0  0  0  0  0  0
    6.3837    4.4966   -1.2621 C   0  0  0  0  0  0  0  0  0  0  0  0
    8.6137    3.6927   -1.9948 O   0  0  0  0  0  0  0  0  0  0  0  0
    7.4546    6.9835   -0.5847 C   0  0  0  0  0  0  0  0  0  0  0  0
    9.7147    6.2462   -1.2996 O   0  0  0  0  0  0  0  0  0  0  0  0
    5.5570    5.4932   -0.7400 C   0  0  0  0  0  0  0  0  0  0  0  0
    6.0931    6.7369   -0.4014 C   0  0  0  0  0  0  0  0  0  0  0  0
    4.1112    5.2311   -0.5453 C   0  0  0  0  0  0  0  0  0  0  0  0
    3.9248    3.8958    0.2087 C   0  0  0  0  0  0  0  0  0  0  0  0
    2.4796    3.6292    0.3955 C   0  0  0  0  0  0  0  0  0  0  0  0
    4.5821    3.9776    1.5225 N   0  3  0  0  0  0  0  0  0  0  0  0
    1.4815    4.5017   -0.2406 O   0  5  0  0  0  0  0  0  0  0  0  0
    2.1169    2.6849    1.0774 O   0  0  0  0  0  0  0  0  0  0  0  0
    9.5592    3.9438   -2.0916 H   0  0  0  0  0  0  0  0  0  0  0  0
   10.0135    7.1453   -1.0373 H   0  0  0  0  0  0  0  0  0  0  0  0
    4.4591    3.1056    2.0149 H   0  0  0  0  0  0  0  0  0  0  0  0
    5.5671    4.1558    1.3955 H   0  0  0  0  0  0  0  0  0  0  0  0
    4.1711    4.7274    2.0584 H   0  0  0  0  0  0  0  0  0  0  0  0
    5.9691    3.5318   -1.5252 H   0  0  0  0  0  0  0  0  0  0  0  0
    7.8703    7.9483   -0.3219 H   0  0  0  0  0  0  0  0  0  0  0  0
    5.4527    7.5107    0.0036 H   0  0  0  0  0  0  0  0  0  0  0  0
    3.6225    5.1721   -1.5099 H   0  0  0  0  0  0  0  0  0  0  0  0
    3.6729    6.0359    0.0324 H   0  0  0  0  0  0  0  0  0  0  0  0
    4.3670    3.0922   -0.3661 H   0  0  0  0  0  0  0  0  0  0  0  0
  1  2  4  0  0  0  0
  1  3  4  0  0  0  0
  1  4  1  0  0  0  0
  2  5  4  0  0  0  0
  2  6  1  0  0  0  0
  3  7  4  0  0  0  0
  5  8  4  0  0  0  0
  7  9  1  0  0  0  0
  7  8  4  0  0  0  0
  9 10  1  0  0  0  0
 10 11  1  0  0  0  0
 10 12  1  0  0  0  0
 11 13  1  0  0  0  0
 11 14  2  0  0  0  0
  4 15  1  0  0  0  0
  6 16  1  0  0  0  0
 12 17  1  0  0  0  0
 12 18  1  0  0  0  0
 12 19  1  0  0  0  0
  3 20  1  0  0  0  0
  5 21  1  0  0  0  0
  8 22  1  0  0  0  0
  9 23  1  0  0  0  0
  9 24  1  0  0  0  0
 10 25  1  0  0  0  0
M  END
>  <Alias name>
Dopa

>  <logBB>   
-0.77

$$$$
Indinavir
  ChemBrain IXL

 92 96  0  0  0  0  0  0  0  0  1 V2000
    3.5730   10.9175    1.5880 C   0  0  0  0  0  0  0  0  0  0  0  0
    4.1568    9.8653    0.8924 C   0  0  0  0  0  0  0  0  0  0  0  0
    2.7790   10.5299    2.5625 C   0  0  0  0  0  0  0  0  0  0  0  0
    3.8104   12.2596    1.3150 C   0  0  0  0  0  0  0  0  0  0  0  0
    3.5052    8.5754    1.5051 C   0  0  0  0  0  0  0  0  0  0  0  0
    5.5536    9.9232    1.1417 N   0  0  0  0  0  0  0  0  0  0  0  0
    2.6670    9.0971    2.6786 C   0  0  0  0  0  0  0  0  0  0  0  0
    2.1376   11.4728    3.3680 C   0  0  0  0  0  0  0  0  0  0  0  0
    3.1894   13.2290    2.0931 C   0  0  0  0  0  0  0  0  0  0  0  0
    4.5325    7.6439    1.9665 O   0  0  0  0  0  0  0  0  0  0  0  0
    6.4174    9.9517    0.0965 C   0  0  0  0  0  0  0  0  0  0  0  0
    2.3462   12.8343    3.1283 C   0  0  0  0  0  0  0  0  0  0  0  0
    7.8182    9.9600    0.3854 C   0  0  0  0  0  0  0  0  0  0  0  0
    6.0106    9.9597   -1.0533 O   0  0  0  0  0  0  0  0  0  0  0  0
    8.1790   11.2019    1.2726 C   0  0  0  0  0  0  0  0  0  0  0  0
    8.1394    8.6848    1.1667 C   0  0  0  0  0  0  0  0  0  0  0  0
    7.8531   12.4836    0.5724 C   0  0  0  0  0  0  0  0  0  0  0  0
    9.6119    8.6461    1.4366 C   0  0  0  0  0  0  0  0  0  0  0  0
    7.4250   12.4819   -0.7598 C   0  0  0  0  0  0  0  0  0  0  0  0
    7.9796   13.6965    1.2553 C   0  0  0  0  0  0  0  0  0  0  0  0
   10.3251    8.8064    0.1200 C   0  0  0  0  0  0  0  0  0  0  0  0
    9.9724    7.3623    2.0482 O   0  0  0  0  0  0  0  0  0  0  0  0
    7.1255   13.6870   -1.4022 C   0  0  0  0  0  0  0  0  0  0  0  0
    7.6802   14.8999    0.6120 C   0  0  0  0  0  0  0  0  0  0  0  0
   11.7460    8.7173    0.3201 N   0  0  0  0  0  0  0  0  0  0  0  0
    7.2533   14.8952   -0.7160 C   0  0  0  0  0  0  0  0  0  0  0  0
   12.3938    8.8038   -0.9665 C   0  0  0  0  0  0  0  0  0  0  0  0
   12.1934    9.8202    1.1743 C   0  0  0  0  0  0  0  0  0  0  0  0
   13.9214    8.6812   -0.7807 C   0  0  0  0  0  0  0  0  0  0  0  0
   11.8685    7.7142   -1.8270 C   0  0  0  0  0  0  0  0  0  0  0  0
   13.7090    9.7091    1.3860 C   0  0  0  0  0  0  0  0  0  0  0  0
   14.3846    9.7907    0.0849 N   0  0  0  0  0  0  0  0  0  0  0  0
   11.9454    6.3799   -1.3993 N   0  0  0  0  0  0  0  0  0  0  0  0
   11.3606    7.9802   -2.9040 O   0  0  0  0  0  0  0  0  0  0  0  0
   15.8387    9.7038    0.2799 C   0  0  0  0  0  0  0  0  0  0  0  0
   11.3918    5.3007   -2.2381 C   0  0  0  0  0  0  0  0  0  0  0  0
   16.3027   10.8651    1.0988 C   0  0  0  0  0  0  0  0  0  0  0  0
   11.5739    3.9491   -1.5190 C   0  0  0  0  0  0  0  0  0  0  0  0
   12.1315    5.2642   -3.5908 C   0  0  0  0  0  0  0  0  0  0  0  0
    9.8905    5.5533   -2.4805 C   0  0  0  0  0  0  0  0  0  0  0  0
   17.5656   10.8476    1.6759 C   0  0  0  0  0  0  0  0  0  0  0  0
   15.4774   11.9774    1.2937 C   0  0  0  0  0  0  0  0  0  0  0  0
   17.9829   11.9347    2.4343 C   0  0  0  0  0  0  0  0  0  0  0  0
   15.9037   13.0260    2.0364 N   0  0  0  0  0  0  0  0  0  0  0  0
   17.1301   13.0246    2.6051 C   0  0  0  0  0  0  0  0  0  0  0  0
    5.8976    9.9806    2.0874 H   0  0  0  0  0  0  0  0  0  0  0  0
    5.0923    7.2632    1.2530 H   0  0  0  0  0  0  0  0  0  0  0  0
   10.9273    7.2532    2.2501 H   0  0  0  0  0  0  0  0  0  0  0  0
   12.3799    6.1585   -0.5163 H   0  0  0  0  0  0  0  0  0  0  0  0
    3.9461    9.9405   -0.1678 H   0  0  0  0  0  0  0  0  0  0  0  0
    4.4726   12.5470    0.5059 H   0  0  0  0  0  0  0  0  0  0  0  0
    2.8618    8.1009    0.7741 H   0  0  0  0  0  0  0  0  0  0  0  0
    1.6351    8.7888    2.5828 H   0  0  0  0  0  0  0  0  0  0  0  0
    3.0823    8.7618    3.6219 H   0  0  0  0  0  0  0  0  0  0  0  0
    1.4845   11.1561    4.1699 H   0  0  0  0  0  0  0  0  0  0  0  0
    3.3612   14.2824    1.8953 H   0  0  0  0  0  0  0  0  0  0  0  0
    1.8547   13.5804    3.7424 H   0  0  0  0  0  0  0  0  0  0  0  0
    8.3846    9.9843   -0.5365 H   0  0  0  0  0  0  0  0  0  0  0  0
    7.6187   11.1519    2.1977 H   0  0  0  0  0  0  0  0  0  0  0  0
    9.2368   11.1807    1.4970 H   0  0  0  0  0  0  0  0  0  0  0  0
    7.8554    7.8194    0.5790 H   0  0  0  0  0  0  0  0  0  0  0  0
    7.5953    8.6832    2.1024 H   0  0  0  0  0  0  0  0  0  0  0  0
    9.8824    9.4582    2.1002 H   0  0  0  0  0  0  0  0  0  0  0  0
    7.3250   11.5468   -1.2955 H   0  0  0  0  0  0  0  0  0  0  0  0
    8.3105   13.7040    2.2854 H   0  0  0  0  0  0  0  0  0  0  0  0
   10.0815    9.7712   -0.3075 H   0  0  0  0  0  0  0  0  0  0  0  0
   10.0081    8.0227   -0.5579 H   0  0  0  0  0  0  0  0  0  0  0  0
    6.7935   13.6843   -2.4342 H   0  0  0  0  0  0  0  0  0  0  0  0
    7.7795   15.8383    1.1446 H   0  0  0  0  0  0  0  0  0  0  0  0
    7.0209   15.8299   -1.2146 H   0  0  0  0  0  0  0  0  0  0  0  0
   12.1638    9.7602   -1.4199 H   0  0  0  0  0  0  0  0  0  0  0  0
   11.9625   10.7643    0.6978 H   0  0  0  0  0  0  0  0  0  0  0  0
   11.6889    9.7642    2.1310 H   0  0  0  0  0  0  0  0  0  0  0  0
   14.1557    7.7324   -0.3136 H   0  0  0  0  0  0  0  0  0  0  0  0
   14.4113    8.7428   -1.7449 H   0  0  0  0  0  0  0  0  0  0  0  0
   13.9391    8.7592    1.8543 H   0  0  0  0  0  0  0  0  0  0  0  0
   14.0462   10.5171    2.0217 H   0  0  0  0  0  0  0  0  0  0  0  0
   16.0796    8.7803    0.7933 H   0  0  0  0  0  0  0  0  0  0  0  0
   16.3336    9.7203   -0.6833 H   0  0  0  0  0  0  0  0  0  0  0  0
   12.6285    3.7690   -1.3506 H   0  0  0  0  0  0  0  0  0  0  0  0
   11.1657    3.1554   -2.1327 H   0  0  0  0  0  0  0  0  0  0  0  0
   11.0556    3.9732   -0.5684 H   0  0  0  0  0  0  0  0  0  0  0  0
   12.0186    6.2181   -4.0903 H   0  0  0  0  0  0  0  0  0  0  0  0
   11.7121    4.4804   -4.2105 H   0  0  0  0  0  0  0  0  0  0  0  0
   13.1829    5.0668   -3.4223 H   0  0  0  0  0  0  0  0  0  0  0  0
    9.4813    4.7487   -3.0798 H   0  0  0  0  0  0  0  0  0  0  0  0
    9.3732    5.5942   -1.5301 H   0  0  0  0  0  0  0  0  0  0  0  0
    9.7620    6.4933   -3.0024 H   0  0  0  0  0  0  0  0  0  0  0  0
   18.2198    9.9938    1.5359 H   0  0  0  0  0  0  0  0  0  0  0  0
   14.4922   12.0004    0.8480 H   0  0  0  0  0  0  0  0  0  0  0  0
   18.9669   11.9338    2.8903 H   0  0  0  0  0  0  0  0  0  0  0  0
   17.4536   13.8724    3.1960 H   0  0  0  0  0  0  0  0  0  0  0  0
  1  2  1  0  0  0  0
  1  3  4  0  0  0  0
  1  4  4  0  0  0  0
  2  5  1  0  0  0  0
  2  6  1  0  0  0  0
  3  7  1  0  0  0  0
  3  8  4  0  0  0  0
  4  9  4  0  0  0  0
  5 10  1  0  0  0  0
  5  7  1  0  0  0  0
  6 11  1  0  0  0  0
  8 12  4  0  0  0  0
  9 12  4  0  0  0  0
 11 13  1  0  0  0  0
 11 14  2  0  0  0  0
 13 15  1  0  0  0  0
 13 16  1  0  0  0  0
 15 17  1  0  0  0  0
 16 18  1  0  0  0  0
 17 19  4  0  0  0  0
 17 20  4  0  0  0  0
 18 21  1  0  0  0  0
 18 22  1  0  0  0  0
 19 23  4  0  0  0  0
 20 24  4  0  0  0  0
 21 25  1  0  0  0  0
 23 26  4  0  0  0  0
 24 26  4  0  0  0  0
 25 27  1  0  0  0  0
 25 28  1  0  0  0  0
 27 29  1  0  0  0  0
 27 30  1  0  0  0  0
 28 31  1  0  0  0  0
 29 32  1  0  0  0  0
 30 33  1  0  0  0  0
 30 34  2  0  0  0  0
 31 32  1  0  0  0  0
 32 35  1  0  0  0  0
 33 36  1  0  0  0  0
 35 37  1  0  0  0  0
 36 38  1  0  0  0  0
 36 39  1  0  0  0  0
 36 40  1  0  0  0  0
 37 41  4  0  0  0  0
 37 42  4  0  0  0  0
 41 43  4  0  0  0  0
 42 44  4  0  0  0  0
 43 45  4  0  0  0  0
 44 45  4  0  0  0  0
  6 46  1  0  0  0  0
 10 47  1  0  0  0  0
 22 48  1  0  0  0  0
 33 49  1  0  0  0  0
  2 50  1  0  0  0  0
  4 51  1  0  0  0  0
  5 52  1  0  0  0  0
  7 53  1  0  0  0  0
  7 54  1  0  0  0  0
  8 55  1  0  0  0  0
  9 56  1  0  0  0  0
 12 57  1  0  0  0  0
 13 58  1  0  0  0  0
 15 59  1  0  0  0  0
 15 60  1  0  0  0  0
 16 61  1  0  0  0  0
 16 62  1  0  0  0  0
 18 63  1  0  0  0  0
 19 64  1  0  0  0  0
 20 65  1  0  0  0  0
 21 66  1  0  0  0  0
 21 67  1  0  0  0  0
 23 68  1  0  0  0  0
 24 69  1  0  0  0  0
 26 70  1  0  0  0  0
 27 71  1  0  0  0  0
 28 72  1  0  0  0  0
 28 73  1  0  0  0  0
 29 74  1  0  0  0  0
 29 75  1  0  0  0  0
 31 76  1  0  0  0  0
 31 77  1  0  0  0  0
 35 78  1  0  0  0  0
 35 79  1  0  0  0  0
 38 80  1  0  0  0  0
 38 81  1  0  0  0  0
 38 82  1  0  0  0  0
 39 83  1  0  0  0  0
 39 84  1  0  0  0  0
 39 85  1  0  0  0  0
 40 86  1  0  0  0  0
 40 87  1  0  0  0  0
 40 88  1  0  0  0  0
 41 89  1  0  0  0  0
 42 90  1  0  0  0  0
 43 91  1  0  0  0  0
 45 92  1  0  0  0  0
M  END
>  <Alias name>
Indinavir

>  <logBB>   
-0.745

$$$$
4-Benzyl-2-(4-(5-dimethylaminomethyl-2-furanyl)-3-thiabutyl)amino-3-nitropyrrole
  ChemBrain IXL

 55 57  0  0  0  0  0  0  0  0  1 V2000
    2.5967   10.0357    0.5614 C   0  0  0  0  0  0  0  0  0  0  0  0
    3.2892   11.0343    0.6314 C   0  0  0  0  0  0  0  0  0  0  0  0
    3.3695    8.9838    0.5385 C   0  0  0  0  0  0  0  0  0  0  0  0
    4.5259    9.3444    0.5941 C   0  0  0  0  0  0  0  0  0  0  0  0
    4.5847   10.6867    0.6580 O   0  0  0  0  0  0  0  0  0  0  0  0
    2.7582   12.3965    0.6780 C   0  0  0  0  0  0  0  0  0  0  0  0
    3.8137   13.3436    0.3516 N   0  0  0  0  0  0  0  0  0  0  0  0
    3.2488   14.6947    0.3062 C   0  0  0  0  0  0  0  0  0  0  0  0
    4.3833   13.0037   -0.9598 C   0  0  0  0  0  0  0  0  0  0  0  0
    5.6574    8.4308    0.5902 C   0  0  0  0  0  0  0  0  0  0  0  0
    7.1502    9.3559    0.6001 S   0  0  0  0  0  0  0  0  0  0  0  0
    8.2693    7.9792    0.5438 C   0  0  0  0  0  0  0  0  0  0  0  0
    9.6835    8.5093    0.5445 C   0  0  0  0  0  0  0  0  0  0  0  0
   10.5966    7.4010    0.4722 N   0  0  0  0  0  0  0  0  0  0  0  0
   12.7719    6.8134    0.3064 C   0  0  0  0  0  0  0  0  0  0  0  0
   11.9182    7.6140    0.1325 C   0  0  0  0  0  0  0  0  0  0  0  0
   13.9513    7.4066    0.1009 C   0  0  0  0  0  0  0  0  0  0  0  0
   13.7035    8.5507   -0.2702 C   0  0  0  0  0  0  0  0  0  0  0  0
   12.4428    8.6706   -0.3497 N   0  0  0  0  0  0  0  0  0  0  0  0
   13.4424    4.6190    0.7808 O   0  5  0  0  0  0  0  0  0  0  0  0
   12.5068    5.4152    0.6516 N   0  3  0  0  0  0  0  0  0  0  0  0
   11.3357    5.0319    0.8143 O   0  0  0  0  0  0  0  0  0  0  0  0
   18.7559    9.5499    0.6448 C   0  0  0  0  0  0  0  0  0  0  0  0
   17.4529   10.0337    0.7847 C   0  0  0  0  0  0  0  0  0  0  0  0
   16.3519    9.1552    0.6753 C   0  0  0  0  0  0  0  0  0  0  0  0
   16.5498    7.7731    0.4178 C   0  0  0  0  0  0  0  0  0  0  0  0
   17.8735    7.3117    0.2810 C   0  0  0  0  0  0  0  0  0  0  0  0
   18.9653    8.1923    0.3956 C   0  0  0  0  0  0  0  0  0  0  0  0
   15.3629    6.7517    0.2944 C   0  0  0  0  0  0  0  0  0  0  0  0
   10.2723    6.4667    0.6730 H   0  0  0  0  0  0  0  0  0  0  0  0
   11.9536    9.3659   -0.9011 H   0  0  0  0  0  0  0  0  0  0  0  0
    1.5145   10.0201    0.5241 H   0  0  0  0  0  0  0  0  0  0  0  0
    3.0333    7.9542    0.4794 H   0  0  0  0  0  0  0  0  0  0  0  0
    1.9530   12.4917   -0.0422 H   0  0  0  0  0  0  0  0  0  0  0  0
    2.3795   12.6021    1.6705 H   0  0  0  0  0  0  0  0  0  0  0  0
    2.4844   14.7401   -0.4600 H   0  0  0  0  0  0  0  0  0  0  0  0
    2.8100   14.9332    1.2680 H   0  0  0  0  0  0  0  0  0  0  0  0
    4.0307   15.4054    0.0797 H   0  0  0  0  0  0  0  0  0  0  0  0
    5.1622   13.7115   -1.2092 H   0  0  0  0  0  0  0  0  0  0  0  0
    3.6051   13.0419   -1.7125 H   0  0  0  0  0  0  0  0  0  0  0  0
    4.8012   12.0041   -0.9236 H   0  0  0  0  0  0  0  0  0  0  0  0
    5.6206    7.8125   -0.2997 H   0  0  0  0  0  0  0  0  0  0  0  0
    5.6165    7.7995    1.4699 H   0  0  0  0  0  0  0  0  0  0  0  0
    8.1153    7.3461    1.4127 H   0  0  0  0  0  0  0  0  0  0  0  0
    8.0959    7.4029   -0.3600 H   0  0  0  0  0  0  0  0  0  0  0  0
    9.8602    9.0675    1.4543 H   0  0  0  0  0  0  0  0  0  0  0  0
    9.8278    9.1523   -0.3108 H   0  0  0  0  0  0  0  0  0  0  0  0
   14.4302    9.3332   -0.4654 H   0  0  0  0  0  0  0  0  0  0  0  0
   19.6074   10.2299    0.7300 H   0  0  0  0  0  0  0  0  0  0  0  0
   17.2930   11.0946    0.9790 H   0  0  0  0  0  0  0  0  0  0  0  0
   15.3515    9.5479    0.7902 H   0  0  0  0  0  0  0  0  0  0  0  0
   18.0552    6.2696    0.0859 H   0  0  0  0  0  0  0  0  0  0  0  0
   19.9784    7.8177    0.2901 H   0  0  0  0  0  0  0  0  0  0  0  0
   15.3395    6.1495    1.1889 H   0  0  0  0  0  0  0  0  0  0  0  0
   15.5571    6.1083   -0.5494 H   0  0  0  0  0  0  0  0  0  0  0  0
  1  2  2  0  0  0  0
  1  3  1  0  0  0  0
  3  4  2  0  0  0  0
  4  5  1  0  0  0  0
  5  2  1  0  0  0  0
  2  6  1  0  0  0  0
  6  7  1  0  0  0  0
  7  8  1  0  0  0  0
  7  9  1  0  0  0  0
  4 10  1  0  0  0  0
 10 11  1  0  0  0  0
 11 12  1  0  0  0  0
 12 13  1  0  0  0  0
 13 14  1  0  0  0  0
 15 16  2  0  0  0  0
 15 17  1  0  0  0  0
 17 18  2  0  0  0  0
 18 19  1  0  0  0  0
 19 16  1  0  0  0  0
 16 14  1  0  0  0  0
 20 21  1  0  0  0  0
 21 22  2  0  0  0  0
 21 15  1  0  0  0  0
 23 24  4  0  0  0  0
 24 25  4  0  0  0  0
 25 26  4  0  0  0  0
 26 27  4  0  0  0  0
 27 28  4  0  0  0  0
 28 23  4  0  0  0  0
 26 29  1  0  0  0  0
 29 17  1  0  0  0  0
 14 30  1  0  0  0  0
 19 31  1  0  0  0  0
  1 32  1  0  0  0  0
  3 33  1  0  0  0  0
  6 34  1  0  0  0  0
  6 35  1  0  0  0  0
  8 36  1  0  0  0  0
  8 37  1  0  0  0  0
  8 38  1  0  0  0  0
  9 39  1  0  0  0  0
  9 40  1  0  0  0  0
  9 41  1  0  0  0  0
 10 42  1  0  0  0  0
 10 43  1  0  0  0  0
 12 44  1  0  0  0  0
 12 45  1  0  0  0  0
 13 46  1  0  0  0  0
 13 47  1  0  0  0  0
 18 48  1  0  0  0  0
 23 49  1  0  0  0  0
 24 50  1  0  0  0  0
 25 51  1  0  0  0  0
 27 52  1  0  0  0  0
 28 53  1  0  0  0  0
 29 54  1  0  0  0  0
 29 55  1  0  0  0  0
M  END
>  <Alias name>
4-Benzyl-2-(4-(5-dimethylaminomethyl-2-furanyl)-3-thiabutyl)amino-3-nitropyrrole

>  <logBB>   
-0.73

$$$$
PKKB03
  ChemBrain IXL

 32 33  0  0  0  0  0  0  0  0  1 V2000
    7.0055    7.7076   -0.9301 C   0  0  0  0  0  0  0  0  0  0  0  0
    5.8095    8.4050   -0.2534 C   0  0  0  0  0  0  0  0  0  0  0  0
    4.5909    7.7990   -0.8066 O   0  0  0  0  0  0  0  0  0  0  0  0
    4.8971    6.6718   -1.6991 C   0  0  0  0  0  0  0  0  0  0  0  0
    6.4272    6.6170   -1.8474 C   0  0  0  0  0  0  0  0  0  0  0  0
    4.4127    5.4232   -1.1016 N   0  0  0  0  0  0  0  0  0  0  0  0
    3.2874    5.4336   -0.2806 C   0  0  0  0  0  0  0  0  0  0  0  0
    3.0913    4.3955    0.6215 N   0  0  0  0  0  0  0  0  0  0  0  0
    3.9065    3.2758    0.5490 C   0  0  0  0  0  0  0  0  0  0  0  0
    4.9181    3.1931   -0.5118 C   0  0  0  0  0  0  0  0  0  0  0  0
    5.0838    4.2208   -1.3427 C   0  0  0  0  0  0  0  0  0  0  0  0
    2.4799    6.3453   -0.3531 O   0  0  0  0  0  0  0  0  0  0  0  0
    5.7454    1.9742   -0.6528 C   0  0  0  0  0  0  0  0  0  0  0  0
    3.7843    2.3702    1.3579 O   0  0  0  0  0  0  0  0  0  0  0  0
    7.8331    7.1266    0.0395 N   0  0  0  0  0  0  0  0  0  0  0  0
    8.7289    6.2366   -0.3113 N   0  3  0  0  0  0  0  0  0  0  0  0
    9.6383    5.3331   -0.6671 N   0  5  0  0  0  0  0  0  0  0  0  0
    5.8607    8.1735    1.2702 C   0  0  0  0  0  0  0  0  0  0  0  0
    4.5676    8.5450    1.8671 O   0  0  0  0  0  0  0  0  0  0  0  0
    2.3656    4.4554    1.3214 H   0  0  0  0  0  0  0  0  0  0  0  0
    4.0098    7.7883    2.1565 H   0  0  0  0  0  0  0  0  0  0  0  0
    7.5677    8.4237   -1.5163 H   0  0  0  0  0  0  0  0  0  0  0  0
    5.8277    9.4666   -0.4692 H   0  0  0  0  0  0  0  0  0  0  0  0
    4.4339    6.8261   -2.6670 H   0  0  0  0  0  0  0  0  0  0  0  0
    6.7930    5.6448   -1.5418 H   0  0  0  0  0  0  0  0  0  0  0  0
    6.7064    6.8113   -2.8754 H   0  0  0  0  0  0  0  0  0  0  0  0
    5.7352    4.1246   -2.2018 H   0  0  0  0  0  0  0  0  0  0  0  0
    6.7471    2.2506   -0.9553 H   0  0  0  0  0  0  0  0  0  0  0  0
    5.3078    1.3255   -1.4014 H   0  0  0  0  0  0  0  0  0  0  0  0
    5.7855    1.4535    0.2968 H   0  0  0  0  0  0  0  0  0  0  0  0
    6.6465    8.7814    1.7022 H   0  0  0  0  0  0  0  0  0  0  0  0
    6.0628    7.1274    1.4691 H   0  0  0  0  0  0  0  0  0  0  0  0
  1  5  1  0  0  0  0
  1  2  1  0  0  0  0
  1 15  1  0  0  0  0
  2 18  1  0  0  0  0
  2  3  1  0  0  0  0
  3  4  1  0  0  0  0
  4  5  1  0  0  0  0
  4  6  1  0  0  0  0
  6 11  1  0  0  0  0
  6  7  1  0  0  0  0
  7  8  1  0  0  0  0
  7 12  2  0  0  0  0
  8 20  1  0  0  0  0
  8  9  1  0  0  0  0
  9 10  1  0  0  0  0
  9 14  2  0  0  0  0
 10 13  1  0  0  0  0
 10 11  2  0  0  0  0
 15 16  2  0  0  0  0
 16 17  2  0  0  0  0
 18 19  1  0  0  0  0
 19 21  1  0  0  0  0
  1 22  1  0  0  0  0
  2 23  1  0  0  0  0
  4 24  1  0  0  0  0
  5 25  1  0  0  0  0
  5 26  1  0  0  0  0
 11 27  1  0  0  0  0
 13 28  1  0  0  0  0
 13 29  1  0  0  0  0
 13 30  1  0  0  0  0
 18 31  1  0  0  0  0
 18 32  1  0  0  0  0
M  END
>  <Alias name>
PKKB03

>  <logBB>   
-0.72

$$$$
Zidovudine
  ChemBrain IXL

 33 34  0  0  0  0  0  0  0  0  1 V2000
    7.8314    7.9525    0.0404 C   0  0  0  0  0  0  0  0  0  0  0  0
    6.6453    8.9300   -0.0638 C   0  0  0  0  0  0  0  0  0  0  0  0
    7.3852    6.6322   -0.6142 C   0  0  0  0  0  0  0  0  0  0  0  0
    5.9415    6.8396   -1.1071 C   0  0  0  0  0  0  0  0  0  0  0  0
    5.5525    8.2112   -0.7386 O   0  0  0  0  0  0  0  0  0  0  0  0
    6.1980    9.3669    1.3452 C   0  0  0  0  0  0  0  0  0  0  0  0
    9.0513    8.5234   -0.7078 C   0  0  0  0  0  0  0  0  0  0  0  0
    5.6889    8.2010    2.0812 O   0  0  0  0  0  0  0  0  0  0  0  0
    4.6564    3.5210    0.1635 C   0  0  0  0  0  0  0  0  0  0  0  0
    3.2265    3.8076    0.3529 C   0  0  0  0  0  0  0  0  0  0  0  0
    2.7252    5.1685    0.1713 N   0  0  0  0  0  0  0  0  0  0  0  0
    3.6455    6.2143   -0.2328 C   0  0  0  0  0  0  0  0  0  0  0  0
    5.0453    5.8710   -0.4584 N   0  0  0  0  0  0  0  0  0  0  0  0
    5.5201    4.4958   -0.1796 C   0  0  0  0  0  0  0  0  0  0  0  0
    3.2556    7.3609   -0.3816 O   0  0  0  0  0  0  0  0  0  0  0  0
    2.4587    2.9103    0.6589 O   0  0  0  0  0  0  0  0  0  0  0  0
    5.1724    2.0849    0.3657 C   0  0  0  0  0  0  0  0  0  0  0  0
    9.8749    7.7377   -1.2711 N   0  3  0  0  0  0  0  0  0  0  0  0
   10.7373    6.9148   -1.8609 N   0  5  0  0  0  0  0  0  0  0  0  0
    8.0803    7.7841    1.0777 H   0  0  0  0  0  0  0  0  0  0  0  0
    6.9309    9.7950   -0.6443 H   0  0  0  0  0  0  0  0  0  0  0  0
    8.0294    6.3983   -1.4486 H   0  0  0  0  0  0  0  0  0  0  0  0
    7.4156    5.8326    0.1110 H   0  0  0  0  0  0  0  0  0  0  0  0
    5.8980    6.7206   -2.1797 H   0  0  0  0  0  0  0  0  0  0  0  0
    7.0394    9.7881    1.8756 H   0  0  0  0  0  0  0  0  0  0  0  0
    5.4175   10.1087    1.2614 H   0  0  0  0  0  0  0  0  0  0  0  0
    9.2057    9.5913   -0.7537 H   0  0  0  0  0  0  0  0  0  0  0  0
    6.2977    7.4755    2.1548 H   0  0  0  0  0  0  0  0  0  0  0  0
    1.7238    5.4223    0.4875 H   0  0  0  0  0  0  0  0  0  0  0  0
    6.5733    4.2711   -0.2550 H   0  0  0  0  0  0  0  0  0  0  0  0
    6.2183    2.0378    0.1027 H   0  0  0  0  0  0  0  0  0  0  0  0
    5.0478    1.8002    1.4000 H   0  0  0  0  0  0  0  0  0  0  0  0
    4.6119    1.4093   -0.2636 H   0  0  0  0  0  0  0  0  0  0  0  0
  1  2  1  0  0  0  0
  1  3  1  0  0  0  0
  3  4  1  0  0  0  0
  4  5  1  0  0  0  0
  5  2  1  0  0  0  0
  2  6  1  0  0  0  0
  1  7  1  0  0  0  0
  6  8  1  0  0  0  0
  9 10  1  0  0  0  0
 10 11  1  0  0  0  0
 11 12  1  0  0  0  0
 12 13  1  0  0  0  0
 13 14  1  0  0  0  0
 14  9  2  0  0  0  0
 13  4  1  0  0  0  0
 12 15  2  0  0  0  0
 10 16  2  0  0  0  0
  9 17  1  0  0  0  0
  7 18  2  0  0  0  0
 18 19  2  0  0  0  0
  1 20  1  0  0  0  0
  2 21  1  0  0  0  0
  3 22  1  0  0  0  0
  3 23  1  0  0  0  0
  4 24  1  0  0  0  0
  6 25  1  0  0  0  0
  6 26  1  0  0  0  0
  7 27  1  0  0  0  0
  8 28  1  0  0  0  0
 11 29  1  0  0  0  0
 14 30  1  0  0  0  0
 17 31  1  0  0  0  0
 17 32  1  0  0  0  0
 17 33  1  0  0  0  0
M  END
>  <Alias name>
Azidothymidine

>  <logBB>   
-0.72

$$$$
Levocabastine
  ChemBrain IXL

 60 63  0  0  0  0  0  0  0  0  1 V2000
   12.9178    5.4496    0.2399 C   0  0  0  0  0  0  0  0  0  0  0  0
   12.7773    5.8941   -1.1652 C   0  0  0  0  0  0  0  0  0  0  0  0
   13.1284    6.6806    1.1531 C   0  0  0  0  0  0  0  0  0  0  0  0
   11.6422    4.6869    0.6714 C   0  0  0  0  0  0  0  0  0  0  0  0
   14.0875    4.5502    0.3547 C   0  0  0  0  0  0  0  0  0  0  0  0
   11.7284    6.7389   -1.5291 C   0  0  0  0  0  0  0  0  0  0  0  0
   13.6947    5.4677   -2.1258 C   0  0  0  0  0  0  0  0  0  0  0  0
   11.8487    7.5390    1.1732 C   0  0  0  0  0  0  0  0  0  0  0  0
   14.3013    7.5229    0.6149 C   0  0  0  0  0  0  0  0  0  0  0  0
   10.4457    5.6578    0.7190 C   0  0  0  0  0  0  0  0  0  0  0  0
   13.8884    3.1055    0.5389 O   0  0  0  0  0  0  0  0  0  0  0  0
   15.2169    5.0079    0.2965 O   0  0  0  0  0  0  0  0  0  0  0  0
   11.6012    7.1629   -2.8521 C   0  0  0  0  0  0  0  0  0  0  0  0
   13.5675    5.8918   -3.4487 C   0  0  0  0  0  0  0  0  0  0  0  0
   10.7327    6.7320    1.6734 N   0  0  0  0  0  0  0  0  0  0  0  0
   12.5210    6.7397   -3.8118 C   0  0  0  0  0  0  0  0  0  0  0  0
    9.5427    7.5812    1.8355 C   0  0  0  0  0  0  0  0  0  0  0  0
    8.4003    6.7525    2.4487 C   0  0  0  0  0  0  0  0  0  0  0  0
    9.1003    8.1223    0.4642 C   0  0  0  0  0  0  0  0  0  0  0  0
    7.1641    7.6506    2.6415 C   0  0  0  0  0  0  0  0  0  0  0  0
    7.8632    9.0260    0.6461 C   0  0  0  0  0  0  0  0  0  0  0  0
    6.7141    8.2093    1.2760 C   0  0  0  0  0  0  0  0  0  0  0  0
    5.5351    9.0839    1.4681 C   0  0  0  0  0  0  0  0  0  0  0  0
    6.3408    7.0425    0.3411 C   0  0  0  0  0  0  0  0  0  0  0  0
    5.0595    9.8574    0.4089 C   0  0  0  0  0  0  0  0  0  0  0  0
    4.8995    9.1347    2.7090 C   0  0  0  0  0  0  0  0  0  0  0  0
    6.0603    6.1658   -0.3615 N   0  0  0  0  0  0  0  0  0  0  0  0
    3.9627   10.6988    0.5971 C   0  0  0  0  0  0  0  0  0  0  0  0
    3.8030    9.9763    2.8972 C   0  0  0  0  0  0  0  0  0  0  0  0
    3.3353   10.7593    1.8416 C   0  0  0  0  0  0  0  0  0  0  0  0
    2.2677   11.5815    2.0258 F   0  0  0  0  0  0  0  0  0  0  0  0
   14.7104    2.5895    0.6952 H   0  0  0  0  0  0  0  0  0  0  0  0
   13.3552    6.3486    2.1586 H   0  0  0  0  0  0  0  0  0  0  0  0
   11.7953    4.2558    1.6530 H   0  0  0  0  0  0  0  0  0  0  0  0
   11.4368    3.8971   -0.0406 H   0  0  0  0  0  0  0  0  0  0  0  0
   11.0129    7.0655   -0.7846 H   0  0  0  0  0  0  0  0  0  0  0  0
   14.5057    4.8073   -1.8446 H   0  0  0  0  0  0  0  0  0  0  0  0
   11.6267    7.8809    0.1698 H   0  0  0  0  0  0  0  0  0  0  0  0
   11.9964    8.3935    1.8220 H   0  0  0  0  0  0  0  0  0  0  0  0
   15.2002    6.9193    0.5955 H   0  0  0  0  0  0  0  0  0  0  0  0
   14.4557    8.3798    1.2589 H   0  0  0  0  0  0  0  0  0  0  0  0
   14.0721    7.8617   -0.3879 H   0  0  0  0  0  0  0  0  0  0  0  0
   10.2841    6.0813   -0.2646 H   0  0  0  0  0  0  0  0  0  0  0  0
    9.5579    5.1227    1.0328 H   0  0  0  0  0  0  0  0  0  0  0  0
   10.7883    7.8207   -3.1342 H   0  0  0  0  0  0  0  0  0  0  0  0
   14.2813    5.5627   -4.1939 H   0  0  0  0  0  0  0  0  0  0  0  0
   12.4226    7.0695   -4.8388 H   0  0  0  0  0  0  0  0  0  0  0  0
    9.7783    8.4104    2.4910 H   0  0  0  0  0  0  0  0  0  0  0  0
    8.7140    6.3586    3.4075 H   0  0  0  0  0  0  0  0  0  0  0  0
    8.1518    5.9333    1.7853 H   0  0  0  0  0  0  0  0  0  0  0  0
    8.8503    7.2943   -0.1876 H   0  0  0  0  0  0  0  0  0  0  0  0
    9.9064    8.6972    0.0253 H   0  0  0  0  0  0  0  0  0  0  0  0
    6.3602    7.0694    3.0761 H   0  0  0  0  0  0  0  0  0  0  0  0
    7.4140    8.4713    3.3025 H   0  0  0  0  0  0  0  0  0  0  0  0
    7.5492    9.4059   -0.3183 H   0  0  0  0  0  0  0  0  0  0  0  0
    8.1147    9.8552    1.2958 H   0  0  0  0  0  0  0  0  0  0  0  0
    5.5416    9.8047   -0.5594 H   0  0  0  0  0  0  0  0  0  0  0  0
    5.2575    8.5208    3.5262 H   0  0  0  0  0  0  0  0  0  0  0  0
    3.5983   11.3052   -0.2231 H   0  0  0  0  0  0  0  0  0  0  0  0
    3.3147   10.0218    3.8629 H   0  0  0  0  0  0  0  0  0  0  0  0
  1  2  1  0  0  0  0
  1  3  1  0  0  0  0
  1  4  1  0  0  0  0
  1  5  1  0  0  0  0
  2  6  4  0  0  0  0
  2  7  4  0  0  0  0
  3  8  1  0  0  0  0
  3  9  1  0  0  0  0
  4 10  1  0  0  0  0
  5 11  1  0  0  0  0
  5 12  2  0  0  0  0
  6 13  4  0  0  0  0
  7 14  4  0  0  0  0
  8 15  1  0  0  0  0
 10 15  1  0  0  0  0
 13 16  4  0  0  0  0
 14 16  4  0  0  0  0
 17 15  1  0  0  0  0
 17 18  1  0  0  0  0
 17 19  1  0  0  0  0
 20 18  1  0  0  0  0
 21 19  1  0  0  0  0
 20 22  1  0  0  0  0
 21 22  1  0  0  0  0
 22 23  1  0  0  0  0
 22 24  1  0  0  0  0
 23 25  4  0  0  0  0
 23 26  4  0  0  0  0
 24 27  3  0  0  0  0
 25 28  4  0  0  0  0
 26 29  4  0  0  0  0
 28 30  4  0  0  0  0
 29 30  4  0  0  0  0
 30 31  1  0  0  0  0
 11 32  1  0  0  0  0
  3 33  1  0  0  0  0
  4 34  1  0  0  0  0
  4 35  1  0  0  0  0
  6 36  1  0  0  0  0
  7 37  1  0  0  0  0
  8 38  1  0  0  0  0
  8 39  1  0  0  0  0
  9 40  1  0  0  0  0
  9 41  1  0  0  0  0
  9 42  1  0  0  0  0
 10 43  1  0  0  0  0
 10 44  1  0  0  0  0
 13 45  1  0  0  0  0
 14 46  1  0  0  0  0
 16 47  1  0  0  0  0
 17 48  1  0  0  0  0
 18 49  1  0  0  0  0
 18 50  1  0  0  0  0
 19 51  1  0  0  0  0
 19 52  1  0  0  0  0
 20 53  1  0  0  0  0
 20 54  1  0  0  0  0
 21 55  1  0  0  0  0
 21 56  1  0  0  0  0
 25 57  1  0  0  0  0
 26 58  1  0  0  0  0
 28 59  1  0  0  0  0
 29 60  1  0  0  0  0
M  END
>  <Alias name>
Levocabastine

>  <logBB>   
-0.7

$$$$
Metoclopramide
  ChemBrain IXL

 42 42  0  0  0  0  0  0  0  0  1 V2000
    3.5077    3.8629    2.1313 C   0  0  0  0  0  0  0  0  0  0  0  0
    4.7486    3.2820    1.8681 C   0  0  0  0  0  0  0  0  0  0  0  0
    5.8045    4.0700    1.4097 C   0  0  0  0  0  0  0  0  0  0  0  0
    5.6199    5.4391    1.2144 C   0  0  0  0  0  0  0  0  0  0  0  0
    4.3790    6.0202    1.4776 C   0  0  0  0  0  0  0  0  0  0  0  0
    3.3229    5.2319    1.9360 C   0  0  0  0  0  0  0  0  0  0  0  0
    6.7259    6.2631    0.7346 C   0  0  0  0  0  0  0  0  0  0  0  0
    7.8095    5.7521    0.5047 O   0  0  0  0  0  0  0  0  0  0  0  0
    6.5309    7.7084    0.5292 N   0  0  0  0  0  0  0  0  0  0  0  0
    4.1844    7.4632    1.2717 O   0  0  0  0  0  0  0  0  0  0  0  0
    2.8357    7.9596    1.5813 C   0  0  0  0  0  0  0  0  0  0  0  0
    2.3947    3.0328    2.6143 N   0  0  0  0  0  0  0  0  0  0  0  0
    4.9830    1.5481    2.1153 Cl  0  0  0  0  0  0  0  0  0  0  0  0
    7.6436    8.5441    0.0446 C   0  0  0  0  0  0  0  0  0  0  0  0
    8.8983    7.6720   -0.1592 C   0  0  0  0  0  0  0  0  0  0  0  0
   10.0047    8.5091   -0.6492 N   0  0  0  0  0  0  0  0  0  0  0  0
   10.2964    9.5623    0.3350 C   0  0  0  0  0  0  0  0  0  0  0  0
   11.2012    7.6760   -0.8446 C   0  0  0  0  0  0  0  0  0  0  0  0
   11.4563   10.4380   -0.1780 C   0  0  0  0  0  0  0  0  0  0  0  0
   10.8981    6.5738   -1.8786 C   0  0  0  0  0  0  0  0  0  0  0  0
    6.7651    3.6203    1.2060 H   0  0  0  0  0  0  0  0  0  0  0  0
    2.3624    5.6814    2.1398 H   0  0  0  0  0  0  0  0  0  0  0  0
    5.5699    8.1568    0.7339 H   0  0  0  0  0  0  0  0  0  0  0  0
    2.1145    7.4586    0.9526 H   0  0  0  0  0  0  0  0  0  0  0  0
    2.6084    7.7615    2.6184 H   0  0  0  0  0  0  0  0  0  0  0  0
    2.7933    9.0235    1.4004 H   0  0  0  0  0  0  0  0  0  0  0  0
    2.5375    1.9730    2.7656 H   0  0  0  0  0  0  0  0  0  0  0  0
    1.4343    3.4827    2.8180 H   0  0  0  0  0  0  0  0  0  0  0  0
    7.8557    9.3151    0.7702 H   0  0  0  0  0  0  0  0  0  0  0  0
    7.3672    9.0007   -0.8943 H   0  0  0  0  0  0  0  0  0  0  0  0
    8.6849    6.8987   -0.8819 H   0  0  0  0  0  0  0  0  0  0  0  0
    9.1784    7.2190    0.7804 H   0  0  0  0  0  0  0  0  0  0  0  0
    9.4190   10.1751    0.4776 H   0  0  0  0  0  0  0  0  0  0  0  0
   10.5758    9.1094    1.2749 H   0  0  0  0  0  0  0  0  0  0  0  0
   11.4808    7.2217    0.0944 H   0  0  0  0  0  0  0  0  0  0  0  0
   12.0133    8.2914   -1.2026 H   0  0  0  0  0  0  0  0  0  0  0  0
   11.6705   11.2113    0.5448 H   0  0  0  0  0  0  0  0  0  0  0  0
   11.1770   10.8909   -1.1178 H   0  0  0  0  0  0  0  0  0  0  0  0
   12.3342    9.8253   -0.3205 H   0  0  0  0  0  0  0  0  0  0  0  0
   11.7783    5.9652   -2.0243 H   0  0  0  0  0  0  0  0  0  0  0  0
   10.0888    5.9558   -1.5195 H   0  0  0  0  0  0  0  0  0  0  0  0
   10.6154    7.0282   -2.8167 H   0  0  0  0  0  0  0  0  0  0  0  0
  1  2  4  0  0  0  0
  2  3  4  0  0  0  0
  3  4  4  0  0  0  0
  4  5  4  0  0  0  0
  5  6  4  0  0  0  0
  6  1  4  0  0  0  0
  7  8  2  0  0  0  0
  7  9  1  0  0  0  0
  7  4  1  0  0  0  0
  5 10  1  0  0  0  0
 10 11  1  0  0  0  0
  1 12  1  0  0  0  0
  2 13  1  0  0  0  0
  9 14  1  0  0  0  0
 14 15  1  0  0  0  0
 15 16  1  0  0  0  0
 16 17  1  0  0  0  0
 16 18  1  0  0  0  0
 17 19  1  0  0  0  0
 18 20  1  0  0  0  0
  3 21  1  0  0  0  0
  6 22  1  0  0  0  0
  9 23  1  0  0  0  0
 11 24  1  0  0  0  0
 11 25  1  0  0  0  0
 11 26  1  0  0  0  0
 12 27  1  0  0  0  0
 12 28  1  0  0  0  0
 14 29  1  0  0  0  0
 14 30  1  0  0  0  0
 15 31  1  0  0  0  0
 15 32  1  0  0  0  0
 17 33  1  0  0  0  0
 17 34  1  0  0  0  0
 18 35  1  0  0  0  0
 18 36  1  0  0  0  0
 19 37  1  0  0  0  0
 19 38  1  0  0  0  0
 19 39  1  0  0  0  0
 20 40  1  0  0  0  0
 20 41  1  0  0  0  0
 20 42  1  0  0  0  0
M  END
>  <Alias name>
Paspertin

>  <logBB>   
-0.7

$$$$
Mitratapide
  ChemBrain IXL

 91 97  0  0  0  0  0  0  0  0  1 V2000
   27.1481   14.4583    0.3480 N   0  0  0  0  0  0  0  0  0  0  0  0
   27.2910   13.2124    0.1799 N   0  0  0  0  0  0  0  0  0  0  0  0
   26.1225   12.7014    0.1318 C   0  0  0  0  0  0  0  0  0  0  0  0
   25.2879   13.6432    0.2356 N   0  0  0  0  0  0  0  0  0  0  0  0
   25.9809   14.7420    0.3909 C   0  0  0  0  0  0  0  0  0  0  0  0
   25.8546   11.5171    0.0202 O   0  0  0  0  0  0  0  0  0  0  0  0
   28.5199   12.5300   -0.0103 C   0  0  0  0  0  0  0  0  0  0  0  0
   29.5485   13.5229   -0.5591 C   0  0  0  0  0  0  0  0  0  0  0  0
   28.9455   14.2647   -1.7717 C   0  0  0  0  0  0  0  0  0  0  0  0
   28.2932   11.3926   -1.0023 C   0  0  0  0  0  0  0  0  0  0  0  0
   23.8020   13.5005    0.1411 C   0  0  0  0  0  0  0  0  0  0  0  0
   23.2192   12.2479   -0.1552 C   0  0  0  0  0  0  0  0  0  0  0  0
   21.8113   12.0942   -0.2516 C   0  0  0  0  0  0  0  0  0  0  0  0
   20.9427   13.1877   -0.0525 C   0  0  0  0  0  0  0  0  0  0  0  0
   21.5163   14.4436    0.2471 C   0  0  0  0  0  0  0  0  0  0  0  0
   22.9270   14.5998    0.3442 C   0  0  0  0  0  0  0  0  0  0  0  0
   19.4792   13.0200   -0.1547 N   0  0  0  0  0  0  0  0  0  0  0  0
   18.8826   11.6800   -0.4581 C   0  0  0  0  0  0  0  0  0  0  0  0
   17.8167   11.8074   -1.6057 C   0  0  0  0  0  0  0  0  0  0  0  0
   16.9047   12.9283   -1.3075 N   0  0  0  0  0  0  0  0  0  0  0  0
   17.4934   14.2578   -1.0878 C   0  0  0  0  0  0  0  0  0  0  0  0
   18.5513   14.1776    0.0704 C   0  0  0  0  0  0  0  0  0  0  0  0
   15.4691   12.7326   -1.2390 C   0  0  0  0  0  0  0  0  0  0  0  0
   14.9003   11.4645   -1.4626 C   0  0  0  0  0  0  0  0  0  0  0  0
   13.5069   11.2860   -1.3902 C   0  0  0  0  0  0  0  0  0  0  0  0
   12.6681   12.3747   -1.0947 C   0  0  0  0  0  0  0  0  0  0  0  0
   13.2288   13.6295   -0.8753 C   0  0  0  0  0  0  0  0  0  0  0  0
   14.6169   13.8111   -0.9466 C   0  0  0  0  0  0  0  0  0  0  0  0
   11.1862   12.2147   -1.0128 O   0  0  0  0  0  0  0  0  0  0  0  0
   10.6511   10.8528   -1.1834 C   0  0  0  0  0  0  0  0  0  0  0  0
    7.8468   12.1102    0.8255 O   0  0  0  0  0  0  0  0  0  0  0  0
    7.2480   12.2925   -0.5057 C   0  0  0  0  0  0  0  0  0  0  0  0
    8.3051   11.8469   -1.4522 O   0  0  0  0  0  0  0  0  0  0  0  0
    9.1422   10.8224   -0.7668 C   0  0  0  0  0  0  0  0  0  0  0  0
    8.9829   11.1370    0.7415 C   0  0  0  0  0  0  0  0  0  0  0  0
    6.7403   13.8045   -0.7168 C   0  0  0  0  0  0  0  0  0  0  0  0
    5.3365   14.1643    0.6387 S   0  0  0  0  0  0  0  0  0  0  0  0
    3.8418   17.8360    0.3691 N   0  0  0  0  0  0  0  0  0  0  0  0
    3.9529   16.6600    0.8850 N   0  0  0  0  0  0  0  0  0  0  0  0
    4.7870   16.0130    0.2628 C   0  0  0  0  0  0  0  0  0  0  0  0
    5.2400   16.8123   -0.7105 N   0  0  0  0  0  0  0  0  0  0  0  0
    4.6032   17.9442   -0.5831 C   0  0  0  0  0  0  0  0  0  0  0  0
    6.3188   16.4964   -1.8126 C   0  0  0  0  0  0  0  0  0  0  0  0
    6.0973   11.3582   -0.6206 C   0  0  0  0  0  0  0  0  0  0  0  0
    4.9660   11.7194   -1.3527 C   0  0  0  0  0  0  0  0  0  0  0  0
    3.8849   10.8423   -1.4469 C   0  0  0  0  0  0  0  0  0  0  0  0
    3.9351    9.6007   -0.8130 C   0  0  0  0  0  0  0  0  0  0  0  0
    5.0677    9.2340   -0.0869 C   0  0  0  0  0  0  0  0  0  0  0  0
    6.1490   10.1105    0.0078 C   0  0  0  0  0  0  0  0  0  0  0  0
    2.5504    8.4822   -0.9305 Cl  0  0  0  0  0  0  0  0  0  0  0  0
   25.5685   15.7379    0.5397 H   0  0  0  0  0  0  0  0  0  0  0  0
   28.8634   12.1304    0.9366 H   0  0  0  0  0  0  0  0  0  0  0  0
   29.8018   14.2436    0.2132 H   0  0  0  0  0  0  0  0  0  0  0  0
   30.4354   12.9913   -0.8615 H   0  0  0  0  0  0  0  0  0  0  0  0
   28.4429   13.5548   -2.4157 H   0  0  0  0  0  0  0  0  0  0  0  0
   28.2320   15.0059   -1.4257 H   0  0  0  0  0  0  0  0  0  0  0  0
   29.7356   14.7557   -2.3231 H   0  0  0  0  0  0  0  0  0  0  0  0
   29.2253   10.8883   -1.1916 H   0  0  0  0  0  0  0  0  0  0  0  0
   27.5776   10.6910   -0.5853 H   0  0  0  0  0  0  0  0  0  0  0  0
   27.9023   11.7968   -1.9280 H   0  0  0  0  0  0  0  0  0  0  0  0
   23.8563   11.3912   -0.3114 H   0  0  0  0  0  0  0  0  0  0  0  0
   21.3971   11.1220   -0.4816 H   0  0  0  0  0  0  0  0  0  0  0  0
   20.8701   15.3016    0.4055 H   0  0  0  0  0  0  0  0  0  0  0  0
   23.3368   15.5749    0.5768 H   0  0  0  0  0  0  0  0  0  0  0  0
   18.3984   11.2967    0.4316 H   0  0  0  0  0  0  0  0  0  0  0  0
   19.6605   10.9970   -0.7649 H   0  0  0  0  0  0  0  0  0  0  0  0
   18.3238   12.0011   -2.5447 H   0  0  0  0  0  0  0  0  0  0  0  0
   17.2532   10.8873   -1.6847 H   0  0  0  0  0  0  0  0  0  0  0  0
   17.9818   14.5857   -1.9979 H   0  0  0  0  0  0  0  0  0  0  0  0
   16.7155   14.9613   -0.8237 H   0  0  0  0  0  0  0  0  0  0  0  0
   18.0324   14.0398    1.0116 H   0  0  0  0  0  0  0  0  0  0  0  0
   19.1161   15.0969    0.1040 H   0  0  0  0  0  0  0  0  0  0  0  0
   15.5373   10.6185   -1.6921 H   0  0  0  0  0  0  0  0  0  0  0  0
   13.0790   10.3016   -1.5640 H   0  0  0  0  0  0  0  0  0  0  0  0
   12.5848   14.4674   -0.6489 H   0  0  0  0  0  0  0  0  0  0  0  0
   15.0307   14.7896   -0.7746 H   0  0  0  0  0  0  0  0  0  0  0  0
   11.2085   10.1598   -0.5501 H   0  0  0  0  0  0  0  0  0  0  0  0
   10.7496   10.5448   -2.2196 H   0  0  0  0  0  0  0  0  0  0  0  0
    8.7317    9.8382   -0.9719 H   0  0  0  0  0  0  0  0  0  0  0  0
    8.7428   10.2343    1.2887 H   0  0  0  0  0  0  0  0  0  0  0  0
    9.8910   11.5828    1.1303 H   0  0  0  0  0  0  0  0  0  0  0  0
    7.5714   14.4838   -0.5904 H   0  0  0  0  0  0  0  0  0  0  0  0
    6.3302   13.9093   -1.7222 H   0  0  0  0  0  0  0  0  0  0  0  0
    4.7454   18.8303   -1.2337 H   0  0  0  0  0  0  0  0  0  0  0  0
    6.9608   17.3723   -1.9743 H   0  0  0  0  0  0  0  0  0  0  0  0
    5.8301   16.2433   -2.7573 H   0  0  0  0  0  0  0  0  0  0  0  0
    6.9357   15.6660   -1.5042 H   0  0  0  0  0  0  0  0  0  0  0  0
    4.9260   12.6801   -1.8469 H   0  0  0  0  0  0  0  0  0  0  0  0
    3.0061   11.1257   -2.0121 H   0  0  0  0  0  0  0  0  0  0  0  0
    5.1077    8.2686    0.4039 H   0  0  0  0  0  0  0  0  0  0  0  0
    7.0280    9.8225    0.5702 H   0  0  0  0  0  0  0  0  0  0  0  0
  1  2  1  0  0  0  0
  2  3  1  0  0  0  0
  3  4  1  0  0  0  0
  4  5  1  0  0  0  0
  1  5  2  0  0  0  0
  3  6  2  0  0  0  0
  7  8  1  0  0  0  0
  8  9  1  0  0  0  0
  7 10  1  0  0  0  0
  2  7  1  0  0  0  0
 11 12  4  0  0  0  0
 12 13  4  0  0  0  0
 13 14  4  0  0  0  0
 14 15  4  0  0  0  0
 15 16  4  0  0  0  0
 11 16  4  0  0  0  0
 17 18  1  0  0  0  0
 18 19  1  0  0  0  0
 19 20  1  0  0  0  0
 20 21  1  0  0  0  0
 21 22  1  0  0  0  0
 17 22  1  0  0  0  0
 23 24  4  0  0  0  0
 24 25  4  0  0  0  0
 25 26  4  0  0  0  0
 26 27  4  0  0  0  0
 27 28  4  0  0  0  0
 23 28  4  0  0  0  0
 29 30  1  0  0  0  0
 31 32  1  0  0  0  0
 32 33  1  0  0  0  0
 33 34  1  0  0  0  0
 34 35  1  0  0  0  0
 31 35  1  0  0  0  0
 38 39  1  0  0  0  0
 39 40  2  0  0  0  0
 40 41  1  0  0  0  0
 41 42  1  0  0  0  0
 38 42  2  0  0  0  0
 41 43  1  0  0  0  0
 37 40  1  0  0  0  0
 36 37  1  0  0  0  0
 32 36  1  0  0  0  0
 44 45  4  0  0  0  0
 45 46  4  0  0  0  0
 46 47  4  0  0  0  0
 47 48  4  0  0  0  0
 48 49  4  0  0  0  0
 44 49  4  0  0  0  0
 47 50  1  0  0  0  0
 32 44  1  0  0  0  0
 34 30  1  0  0  0  0
 26 29  1  0  0  0  0
 20 23  1  0  0  0  0
 14 17  1  0  0  0  0
  4 11  1  0  0  0  0
  5 51  1  0  0  0  0
  7 52  1  0  0  0  0
  8 53  1  0  0  0  0
  8 54  1  0  0  0  0
  9 55  1  0  0  0  0
  9 56  1  0  0  0  0
  9 57  1  0  0  0  0
 10 58  1  0  0  0  0
 10 59  1  0  0  0  0
 10 60  1  0  0  0  0
 12 61  1  0  0  0  0
 13 62  1  0  0  0  0
 15 63  1  0  0  0  0
 16 64  1  0  0  0  0
 18 65  1  0  0  0  0
 18 66  1  0  0  0  0
 19 67  1  0  0  0  0
 19 68  1  0  0  0  0
 21 69  1  0  0  0  0
 21 70  1  0  0  0  0
 22 71  1  0  0  0  0
 22 72  1  0  0  0  0
 24 73  1  0  0  0  0
 25 74  1  0  0  0  0
 27 75  1  0  0  0  0
 28 76  1  0  0  0  0
 30 77  1  0  0  0  0
 30 78  1  0  0  0  0
 34 79  1  0  0  0  0
 35 80  1  0  0  0  0
 35 81  1  0  0  0  0
 36 82  1  0  0  0  0
 36 83  1  0  0  0  0
 42 84  1  0  0  0  0
 43 85  1  0  0  0  0
 43 86  1  0  0  0  0
 43 87  1  0  0  0  0
 45 88  1  0  0  0  0
 46 89  1  0  0  0  0
 48 90  1  0  0  0  0
 49 91  1  0  0  0  0
M  END
>  <Alias name>
Mitratapide

>  <logBB>   
-0.7

$$$$
Ritonavir
  ChemBrain IXL

 98101  0  0  0  0  0  0  0  0  1 V2000
   12.9556   12.7488    0.3446 C   0  0  0  0  0  0  0  0  0  0  0  0
   13.5874   14.1207    0.8077 C   0  0  0  0  0  0  0  0  0  0  0  0
   14.0427   11.7844   -0.1511 C   0  0  0  0  0  0  0  0  0  0  0  0
   11.9933   12.9629   -0.7386 N   0  0  0  0  0  0  0  0  0  0  0  0
   14.2967   14.8208   -0.3183 C   0  0  0  0  0  0  0  0  0  0  0  0
   15.0080   11.4521    0.9789 C   0  0  0  0  0  0  0  0  0  0  0  0
   11.2038   14.1065   -0.7537 C   0  0  0  0  0  0  0  0  0  0  0  0
   14.9797   16.0153   -0.0669 C   0  0  0  0  0  0  0  0  0  0  0  0
   14.2830   14.2966   -1.6179 C   0  0  0  0  0  0  0  0  0  0  0  0
   16.0449   10.4459    0.4523 C   0  0  0  0  0  0  0  0  0  0  0  0
   14.2670   10.8527    2.1028 O   0  0  0  0  0  0  0  0  0  0  0  0
   10.2690   14.3278   -1.8640 C   0  0  0  0  0  0  0  0  0  0  0  0
   11.2770   14.9168    0.1552 O   0  0  0  0  0  0  0  0  0  0  0  0
   15.6448   16.6782   -1.1023 C   0  0  0  0  0  0  0  0  0  0  0  0
   14.9505   14.9605   -2.6521 C   0  0  0  0  0  0  0  0  0  0  0  0
   17.1199   10.2120    1.5596 C   0  0  0  0  0  0  0  0  0  0  0  0
   15.3064    9.1751    0.0497 N   0  0  0  0  0  0  0  0  0  0  0  0
    8.9490   14.3695   -1.3111 N   0  0  0  0  0  0  0  0  0  0  0  0
   10.5941   15.6596   -2.5951 C   0  0  0  0  0  0  0  0  0  0  0  0
   15.6308   16.1509   -2.3938 C   0  0  0  0  0  0  0  0  0  0  0  0
   17.7722   11.5475    1.9136 C   0  0  0  0  0  0  0  0  0  0  0  0
   15.8994    7.8826    0.1990 C   0  0  0  0  0  0  0  0  0  0  0  0
    8.6388   13.5406   -0.2517 C   0  0  0  0  0  0  0  0  0  0  0  0
   12.0063   15.5790   -3.2018 C   0  0  0  0  0  0  0  0  0  0  0  0
    9.5730   15.8954   -3.7311 C   0  0  0  0  0  0  0  0  0  0  0  0
   18.6152   11.6572    3.0320 C   0  0  0  0  0  0  0  0  0  0  0  0
   17.5382   12.6886    1.1263 C   0  0  0  0  0  0  0  0  0  0  0  0
   15.1438    6.6263   -0.1815 O   0  0  0  0  0  0  0  0  0  0  0  0
   17.0348    7.7905    0.6408 O   0  0  0  0  0  0  0  0  0  0  0  0
    7.4357   13.6990    0.3795 N   0  0  0  0  0  0  0  0  0  0  0  0
    9.4232   12.6821    0.1164 O   0  0  0  0  0  0  0  0  0  0  0  0
   19.2103   12.8851    3.3560 C   0  0  0  0  0  0  0  0  0  0  0  0
   18.1340   13.9142    1.4543 C   0  0  0  0  0  0  0  0  0  0  0  0
   13.7549    6.7991   -0.7305 C   0  0  0  0  0  0  0  0  0  0  0  0
    6.4933   14.6671   -0.1406 C   0  0  0  0  0  0  0  0  0  0  0  0
    7.1103   12.8967    1.5683 C   0  0  0  0  0  0  0  0  0  0  0  0
   18.9691   14.0118    2.5681 C   0  0  0  0  0  0  0  0  0  0  0  0
   13.1498    5.4355   -1.0498 C   0  0  0  0  0  0  0  0  0  0  0  0
    5.2920   14.6760    0.6546 C   0  0  0  0  0  0  0  0  0  0  0  0
   11.9843    5.2247   -1.5358 C   0  0  0  0  0  0  0  0  0  0  0  0
   13.9298    4.0329   -0.8072 S   0  0  0  0  0  0  0  0  0  0  0  0
    5.0899   13.9138    1.7286 N   0  0  0  0  0  0  0  0  0  0  0  0
    4.3331   15.4200    0.3820 C   0  0  0  0  0  0  0  0  0  0  0  0
   11.7139    3.9233   -1.7155 N   0  0  0  0  0  0  0  0  0  0  0  0
   12.6133    3.1836   -1.3888 C   0  0  0  0  0  0  0  0  0  0  0  0
    4.0159   14.0826    2.2424 C   0  0  0  0  0  0  0  0  0  0  0  0
    3.1316   15.2190    1.4368 S   0  0  0  0  0  0  0  0  0  0  0  0
    3.5324   13.3684    3.4461 C   0  0  0  0  0  0  0  0  0  0  0  0
    4.1895   11.9836    3.5149 C   0  0  0  0  0  0  0  0  0  0  0  0
    1.9931   13.2030    3.3717 C   0  0  0  0  0  0  0  0  0  0  0  0
   11.8984   12.2749   -1.4715 H   0  0  0  0  0  0  0  0  0  0  0  0
   13.8025   10.0109    1.8940 H   0  0  0  0  0  0  0  0  0  0  0  0
   14.3821    9.2475   -0.3395 H   0  0  0  0  0  0  0  0  0  0  0  0
    8.2585   15.0048   -1.6824 H   0  0  0  0  0  0  0  0  0  0  0  0
   12.4421   12.2981    1.1853 H   0  0  0  0  0  0  0  0  0  0  0  0
   12.7995   14.7633    1.1795 H   0  0  0  0  0  0  0  0  0  0  0  0
   14.2941   13.9320    1.6052 H   0  0  0  0  0  0  0  0  0  0  0  0
   13.5744   10.8699   -0.4973 H   0  0  0  0  0  0  0  0  0  0  0  0
   14.5868   12.2363   -0.9646 H   0  0  0  0  0  0  0  0  0  0  0  0
   15.5035   12.3529    1.3111 H   0  0  0  0  0  0  0  0  0  0  0  0
   14.9938   16.4282    0.9328 H   0  0  0  0  0  0  0  0  0  0  0  0
   13.7551   13.3762   -1.8255 H   0  0  0  0  0  0  0  0  0  0  0  0
   16.5274   10.8644   -0.4214 H   0  0  0  0  0  0  0  0  0  0  0  0
   10.3401   13.5045   -2.5653 H   0  0  0  0  0  0  0  0  0  0  0  0
   16.1723   17.6032   -0.9026 H   0  0  0  0  0  0  0  0  0  0  0  0
   14.9398   14.5514   -3.6564 H   0  0  0  0  0  0  0  0  0  0  0  0
   16.6494    9.7968    2.4419 H   0  0  0  0  0  0  0  0  0  0  0  0
   17.8750    9.5280    1.1955 H   0  0  0  0  0  0  0  0  0  0  0  0
   10.5488   16.4807   -1.8920 H   0  0  0  0  0  0  0  0  0  0  0  0
   16.1479   16.6660   -3.1965 H   0  0  0  0  0  0  0  0  0  0  0  0
   12.2340   16.5072   -3.7119 H   0  0  0  0  0  0  0  0  0  0  0  0
   12.0490   14.7587   -3.9094 H   0  0  0  0  0  0  0  0  0  0  0  0
   12.7264   15.4143   -2.4155 H   0  0  0  0  0  0  0  0  0  0  0  0
    9.5643   15.0376   -4.3933 H   0  0  0  0  0  0  0  0  0  0  0  0
    8.5871   16.0360   -3.3093 H   0  0  0  0  0  0  0  0  0  0  0  0
    9.8555   16.7801   -4.2918 H   0  0  0  0  0  0  0  0  0  0  0  0
   18.8080   10.7909    3.6489 H   0  0  0  0  0  0  0  0  0  0  0  0
   16.8943   12.6243    0.2610 H   0  0  0  0  0  0  0  0  0  0  0  0
   19.8607   12.9627    4.2211 H   0  0  0  0  0  0  0  0  0  0  0  0
   17.9470   14.7913    0.8426 H   0  0  0  0  0  0  0  0  0  0  0  0
   13.7991    7.3933   -1.6324 H   0  0  0  0  0  0  0  0  0  0  0  0
   13.1411    7.3020    0.0035 H   0  0  0  0  0  0  0  0  0  0  0  0
    6.9428   15.6523   -0.1193 H   0  0  0  0  0  0  0  0  0  0  0  0
    6.2428   14.4101   -1.1627 H   0  0  0  0  0  0  0  0  0  0  0  0
    7.9648   12.2855    1.8353 H   0  0  0  0  0  0  0  0  0  0  0  0
    6.8663   13.5545    2.3927 H   0  0  0  0  0  0  0  0  0  0  0  0
    6.2637   12.2574    1.3524 H   0  0  0  0  0  0  0  0  0  0  0  0
   19.4306   14.9634    2.8213 H   0  0  0  0  0  0  0  0  0  0  0  0
   11.2919    6.0128   -1.7757 H   0  0  0  0  0  0  0  0  0  0  0  0
    4.3070   16.1122   -0.4533 H   0  0  0  0  0  0  0  0  0  0  0  0
   12.5765    2.1013   -1.4616 H   0  0  0  0  0  0  0  0  0  0  0  0
    3.7920   13.9365    4.3302 H   0  0  0  0  0  0  0  0  0  0  0  0
    5.2648   12.0975    3.5598 H   0  0  0  0  0  0  0  0  0  0  0  0
    3.9228   11.4140    2.6331 H   0  0  0  0  0  0  0  0  0  0  0  0
    3.8436   11.4641    4.3989 H   0  0  0  0  0  0  0  0  0  0  0  0
    1.7529   12.1931    3.0673 H   0  0  0  0  0  0  0  0  0  0  0  0
    1.5611   13.3972    4.3474 H   0  0  0  0  0  0  0  0  0  0  0  0
    1.5862   13.9027    2.6506 H   0  0  0  0  0  0  0  0  0  0  0  0
  1  2  1  0  0  0  0
  1  3  1  0  0  0  0
  1  4  1  0  0  0  0
  2  5  1  0  0  0  0
  3  6  1  0  0  0  0
  4  7  1  0  0  0  0
  5  8  4  0  0  0  0
  5  9  4  0  0  0  0
  6 10  1  0  0  0  0
  6 11  1  0  0  0  0
  7 12  1  0  0  0  0
  7 13  2  0  0  0  0
  8 14  4  0  0  0  0
  9 15  4  0  0  0  0
 10 16  1  0  0  0  0
 10 17  1  0  0  0  0
 12 18  1  0  0  0  0
 12 19  1  0  0  0  0
 14 20  4  0  0  0  0
 15 20  4  0  0  0  0
 16 21  1  0  0  0  0
 17 22  1  0  0  0  0
 18 23  1  0  0  0  0
 19 24  1  0  0  0  0
 19 25  1  0  0  0  0
 21 26  4  0  0  0  0
 21 27  4  0  0  0  0
 22 28  1  0  0  0  0
 22 29  2  0  0  0  0
 23 30  1  0  0  0  0
 23 31  2  0  0  0  0
 26 32  4  0  0  0  0
 27 33  4  0  0  0  0
 28 34  1  0  0  0  0
 30 35  1  0  0  0  0
 30 36  1  0  0  0  0
 32 37  4  0  0  0  0
 33 37  4  0  0  0  0
 34 38  1  0  0  0  0
 35 39  1  0  0  0  0
 38 40  2  0  0  0  0
 38 41  1  0  0  0  0
 39 42  1  0  0  0  0
 39 43  2  0  0  0  0
 40 44  1  0  0  0  0
 41 45  1  0  0  0  0
 42 46  2  0  0  0  0
 43 47  1  0  0  0  0
 44 45  2  0  0  0  0
 46 48  1  0  0  0  0
 46 47  1  0  0  0  0
 48 49  1  0  0  0  0
 48 50  1  0  0  0  0
  4 51  1  0  0  0  0
 11 52  1  0  0  0  0
 17 53  1  0  0  0  0
 18 54  1  0  0  0  0
  1 55  1  0  0  0  0
  2 56  1  0  0  0  0
  2 57  1  0  0  0  0
  3 58  1  0  0  0  0
  3 59  1  0  0  0  0
  6 60  1  0  0  0  0
  8 61  1  0  0  0  0
  9 62  1  0  0  0  0
 10 63  1  0  0  0  0
 12 64  1  0  0  0  0
 14 65  1  0  0  0  0
 15 66  1  0  0  0  0
 16 67  1  0  0  0  0
 16 68  1  0  0  0  0
 19 69  1  0  0  0  0
 20 70  1  0  0  0  0
 24 71  1  0  0  0  0
 24 72  1  0  0  0  0
 24 73  1  0  0  0  0
 25 74  1  0  0  0  0
 25 75  1  0  0  0  0
 25 76  1  0  0  0  0
 26 77  1  0  0  0  0
 27 78  1  0  0  0  0
 32 79  1  0  0  0  0
 33 80  1  0  0  0  0
 34 81  1  0  0  0  0
 34 82  1  0  0  0  0
 35 83  1  0  0  0  0
 35 84  1  0  0  0  0
 36 85  1  0  0  0  0
 36 86  1  0  0  0  0
 36 87  1  0  0  0  0
 37 88  1  0  0  0  0
 40 89  1  0  0  0  0
 43 90  1  0  0  0  0
 45 91  1  0  0  0  0
 48 92  1  0  0  0  0
 49 93  1  0  0  0  0
 49 94  1  0  0  0  0
 49 95  1  0  0  0  0
 50 96  1  0  0  0  0
 50 97  1  0  0  0  0
 50 98  1  0  0  0  0
M  END
>  <Alias name>
Ritonavir

>  <logBB>   
-0.7

$$$$
Tolbutamide
  ChemBrain IXL

 36 36  0  0  0  0  0  0  0  0  1 V2000
    3.4312    7.4258   -0.8706 C   0  0  0  0  0  0  0  0  0  0  0  0
    4.7760    7.7463   -1.0585 C   0  0  0  0  0  0  0  0  0  0  0  0
    5.7699    6.9210   -0.5319 C   0  0  0  0  0  0  0  0  0  0  0  0
    5.4192    5.7752    0.1825 C   0  0  0  0  0  0  0  0  0  0  0  0
    4.0744    5.4547    0.3703 C   0  0  0  0  0  0  0  0  0  0  0  0
[truncated: 1,418,692 more chars]
