# Supplementary material for: A Generally Applicable Computer Algorithm Based on the Group Additivity Method for the Calculation of Seven Molecular Descriptors: Heat of Combustion, LogPO/W, LogS, Refractivity, Polarizability, Toxicity and LogBB of Organic Compounds; Scope and Limits of Applicability
Source: Molecules. 2015 Oct 7;20(10):18279–351. doi: 10.3390/molecules201018279 (PMC6332030; doi:10.3390/molecules201018279)
Supplement: Supplementary file 1 [file molecules-20-18279-s001.zip › Compounds List for LogP Calculations.sdf]

Diquat
  ChemBrain IXL

 26 28  0  0  0  0  0  0  0  0  1 V2000
    3.1785    5.5438    1.5523 C   0  0  0  0  0  0  0  0  0  0  0  0
    2.4473    6.7206    1.6289 C   0  0  0  0  0  0  0  0  0  0  0  0
    2.9607    7.8890    1.0658 C   0  0  0  0  0  0  0  0  0  0  0  0
    4.1628    7.8786    0.4489 N   0  3  0  0  0  0  0  0  0  0  0  0
    4.8828    6.7446    0.3674 C   0  0  0  0  0  0  0  0  0  0  0  0
    4.4084    5.5557    0.9152 C   0  0  0  0  0  0  0  0  0  0  0  0
    6.1787    6.7654   -0.3044 C   0  0  0  0  0  0  0  0  0  0  0  0
    6.8277    7.9350   -0.4516 N   0  3  0  0  0  0  0  0  0  0  0  0
    8.0281    7.9842   -1.0701 C   0  0  0  0  0  0  0  0  0  0  0  0
    8.6133    6.8194   -1.5668 C   0  0  0  0  0  0  0  0  0  0  0  0
    7.9558    5.6062   -1.4220 C   0  0  0  0  0  0  0  0  0  0  0  0
    6.7263    5.5786   -0.7846 C   0  0  0  0  0  0  0  0  0  0  0  0
    4.6931    9.1098   -0.1427 C   0  0  0  0  0  0  0  0  0  0  0  0
    6.2217    9.1630    0.0700 C   0  0  0  0  0  0  0  0  0  0  0  0
    2.7928    4.6256    1.9854 H   0  0  0  0  0  0  0  0  0  0  0  0
    1.4837    6.7292    2.1238 H   0  0  0  0  0  0  0  0  0  0  0  0
    2.3928    8.8064    1.1239 H   0  0  0  0  0  0  0  0  0  0  0  0
    4.9953    4.6453    0.8450 H   0  0  0  0  0  0  0  0  0  0  0  0
    8.5386    8.9300   -1.1813 H   0  0  0  0  0  0  0  0  0  0  0  0
    9.5755    6.8591   -2.0630 H   0  0  0  0  0  0  0  0  0  0  0  0
    8.3979    4.6902   -1.8029 H   0  0  0  0  0  0  0  0  0  0  0  0
    6.1964    4.6393   -0.6616 H   0  0  0  0  0  0  0  0  0  0  0  0
    4.2320    9.9661    0.3303 H   0  0  0  0  0  0  0  0  0  0  0  0
    4.4757    9.1204   -1.2025 H   0  0  0  0  0  0  0  0  0  0  0  0
    6.6300   10.0178   -0.4517 H   0  0  0  0  0  0  0  0  0  0  0  0
    6.4362    9.2472    1.1272 H   0  0  0  0  0  0  0  0  0  0  0  0
  1  2  4  0  0  0  0
  2  3  4  0  0  0  0
  3  4  4  0  0  0  0
  4  5  4  0  0  0  0
  5  6  4  0  0  0  0
  6  1  4  0  0  0  0
  7  8  4  0  0  0  0
  8  9  4  0  0  0  0
  9 10  4  0  0  0  0
 10 11  4  0  0  0  0
 11 12  4  0  0  0  0
 12  7  4  0  0  0  0
  5  7  1  0  0  0  0
  4 13  1  0  0  0  0
 13 14  1  0  0  0  0
 14  8  1  0  0  0  0
  1 15  1  0  0  0  0
  2 16  1  0  0  0  0
  3 17  1  0  0  0  0
  6 18  1  0  0  0  0
  9 19  1  0  0  0  0
 10 20  1  0  0  0  0
 11 21  1  0  0  0  0
 12 22  1  0  0  0  0
 13 23  1  0  0  0  0
 13 24  1  0  0  0  0
 14 25  1  0  0  0  0
 14 26  1  0  0  0  0
M  END
>  <Alias name>
Diquat

>  <logP>   
-4.6

$$$$
Ornithine
  ChemBrain IXL

 21 20  0  0  0  0  0  0  0  0  1 V2000
    2.8761   16.4537   -0.4682 C   0  0  0  0  0  0  0  0  0  0  0  0
    2.8227   17.7570    0.2311 C   0  0  0  0  0  0  0  0  0  0  0  0
    4.3240   16.1675   -0.9113 C   0  0  0  0  0  0  0  0  0  0  0  0
    2.4226   15.3911    0.4406 N   0  3  0  0  0  0  0  0  0  0  0  0
    3.7575   18.8291   -0.1400 O   0  5  0  0  0  0  0  0  0  0  0  0
    2.0029   17.9416    1.1156 O   0  0  0  0  0  0  0  0  0  0  0  0
    5.2404   16.1213    0.3267 C   0  0  0  0  0  0  0  0  0  0  0  0
    6.6901   15.8457   -0.1173 C   0  0  0  0  0  0  0  0  0  0  0  0
    7.5634   15.7963    1.0641 N   0  0  0  0  0  0  0  0  0  0  0  0
    1.4720   15.5745    0.7248 H   0  0  0  0  0  0  0  0  0  0  0  0
    2.4662   14.5016   -0.0337 H   0  0  0  0  0  0  0  0  0  0  0  0
    3.0184   15.3677    1.2546 H   0  0  0  0  0  0  0  0  0  0  0  0
    7.5279   16.6822    1.5458 H   0  0  0  0  0  0  0  0  0  0  0  0
    8.5115   15.6090    0.7739 H   0  0  0  0  0  0  0  0  0  0  0  0
    2.2316   16.4842   -1.3381 H   0  0  0  0  0  0  0  0  0  0  0  0
    4.3626   15.2148   -1.4249 H   0  0  0  0  0  0  0  0  0  0  0  0
    4.6588   16.9515   -1.5792 H   0  0  0  0  0  0  0  0  0  0  0  0
    5.1959   17.0715    0.8445 H   0  0  0  0  0  0  0  0  0  0  0  0
    4.9102   15.3323    0.9911 H   0  0  0  0  0  0  0  0  0  0  0  0
    6.7339   14.8974   -0.6385 H   0  0  0  0  0  0  0  0  0  0  0  0
    7.0217   16.6367   -0.7786 H   0  0  0  0  0  0  0  0  0  0  0  0
  1  2  1  0  0  0  0
  1  3  1  0  0  0  0
  1  4  1  0  0  0  0
  2  5  1  0  0  0  0
  2  6  2  0  0  0  0
  3  7  1  0  0  0  0
  7  8  1  0  0  0  0
  8  9  1  0  0  0  0
  4 10  1  0  0  0  0
  4 11  1  0  0  0  0
  4 12  1  0  0  0  0
  9 13  1  0  0  0  0
  9 14  1  0  0  0  0
  1 15  1  0  0  0  0
  3 16  1  0  0  0  0
  3 17  1  0  0  0  0
  7 18  1  0  0  0  0
  7 19  1  0  0  0  0
  8 20  1  0  0  0  0
  8 21  1  0  0  0  0
M  END
>  <Alias name>
Ornithine

>  <logP>   
-4.41

$$$$
Aspartic acid
  ChemBrain IXL

 16 15  0  0  0  0  0  0  0  0  1 V2000
    1.9883   22.4138    0.1808 O   0  0  0  0  0  0  0  0  0  0  0  0
    2.4304   23.5118   -0.1148 C   0  0  0  0  0  0  0  0  0  0  0  0
    1.5221   24.6609   -0.2383 O   0  5  0  0  0  0  0  0  0  0  0  0
    3.8812   23.6868   -0.3491 C   0  0  0  0  0  0  0  0  0  0  0  0
    4.6249   22.6578    0.3920 N   0  3  0  0  0  0  0  0  0  0  0  0
    4.3151   25.0836    0.1361 C   0  0  0  0  0  0  0  0  0  0  0  0
    5.7890   25.1957    0.0622 C   0  0  0  0  0  0  0  0  0  0  0  0
    6.3139   26.2941   -0.0186 O   0  0  0  0  0  0  0  0  0  0  0  0
    6.6205   23.9837    0.0861 O   0  0  0  0  0  0  0  0  0  0  0  0
    5.6153   22.7967    0.2582 H   0  0  0  0  0  0  0  0  0  0  0  0
    4.3644   21.7442    0.0519 H   0  0  0  0  0  0  0  0  0  0  0  0
    4.4053   22.7262    1.3744 H   0  0  0  0  0  0  0  0  0  0  0  0
    7.5885   24.1427    0.0238 H   0  0  0  0  0  0  0  0  0  0  0  0
    4.0901   23.5912   -1.4074 H   0  0  0  0  0  0  0  0  0  0  0  0
    3.8634   25.8406   -0.4930 H   0  0  0  0  0  0  0  0  0  0  0  0
    3.9931   25.2261    1.1603 H   0  0  0  0  0  0  0  0  0  0  0  0
  1  2  2  0  0  0  0
  2  3  1  0  0  0  0
  2  4  1  0  0  0  0
  4  5  1  0  0  0  0
  4  6  1  0  0  0  0
  7  8  2  0  0  0  0
  7  9  1  0  0  0  0
  7  6  1  0  0  0  0
  5 10  1  0  0  0  0
  5 11  1  0  0  0  0
  5 12  1  0  0  0  0
  9 13  1  0  0  0  0
  4 14  1  0  0  0  0
  6 15  1  0  0  0  0
  6 16  1  0  0  0  0
M  END
>  <Alias name>
Aspartic acid

>  <logP>   
-3.7

$$$$
Sucrose
  ChemBrain IXL

 45 46  0  0  0  0  0  0  0  0  1 V2000
    2.4288   18.7681    1.6928 C   0  0  0  0  0  0  0  0  0  0  0  0
    3.3311   18.7434    2.9205 C   0  0  0  0  0  0  0  0  0  0  0  0
    4.5696   19.5344    2.5850 C   0  0  0  0  0  0  0  0  0  0  0  0
    5.3177   18.8268    1.4186 C   0  0  0  0  0  0  0  0  0  0  0  0
    4.4068   18.6800    0.2522 O   0  0  0  0  0  0  0  0  0  0  0  0
    3.1127   18.0175    0.5373 C   0  0  0  0  0  0  0  0  0  0  0  0
    2.2563   20.1658    1.2898 O   0  0  0  0  0  0  0  0  0  0  0  0
    3.6878   17.3626    3.2767 O   0  0  0  0  0  0  0  0  0  0  0  0
    3.3519   16.5430    0.9230 C   0  0  0  0  0  0  0  0  0  0  0  0
    4.0067   15.8453   -0.1927 O   0  0  0  0  0  0  0  0  0  0  0  0
    4.1492   20.8959    2.1713 O   0  0  0  0  0  0  0  0  0  0  0  0
    6.4918   19.6254    1.0307 O   0  0  0  0  0  0  0  0  0  0  0  0
    7.2961   19.0695   -0.0718 C   0  0  0  0  0  0  0  0  0  0  0  0
    8.4654   20.0050   -0.4330 C   0  0  0  0  0  0  0  0  0  0  0  0
    8.6470   19.8333   -1.9432 C   0  0  0  0  0  0  0  0  0  0  0  0
    7.2319   19.5439   -2.4771 C   0  0  0  0  0  0  0  0  0  0  0  0
    6.4904   18.9436   -1.3253 O   0  0  0  0  0  0  0  0  0  0  0  0
    7.8446   17.6752    0.3261 C   0  0  0  0  0  0  0  0  0  0  0  0
    8.5857   17.0893   -0.7949 O   0  0  0  0  0  0  0  0  0  0  0  0
    6.5509   20.8678   -2.8907 C   0  0  0  0  0  0  0  0  0  0  0  0
    5.1914   20.5869   -3.3738 O   0  0  0  0  0  0  0  0  0  0  0  0
    9.5138   18.6777   -2.2048 O   0  0  0  0  0  0  0  0  0  0  0  0
    8.0930   21.3973   -0.1297 O   0  0  0  0  0  0  0  0  0  0  0  0
    2.4337   20.8255    2.0090 H   0  0  0  0  0  0  0  0  0  0  0  0
    2.9278   16.7849    3.5126 H   0  0  0  0  0  0  0  0  0  0  0  0
    4.1983   14.8946   -0.0328 H   0  0  0  0  0  0  0  0  0  0  0  0
    4.8837   21.4998    1.9223 H   0  0  0  0  0  0  0  0  0  0  0  0
    8.9641   16.1983   -0.6220 H   0  0  0  0  0  0  0  0  0  0  0  0
    4.6816   21.3763   -3.6619 H   0  0  0  0  0  0  0  0  0  0  0  0
    9.1963   17.8267   -1.8306 H   0  0  0  0  0  0  0  0  0  0  0  0
    7.2473   21.6984   -0.5171 H   0  0  0  0  0  0  0  0  0  0  0  0
    1.4715   18.3197    1.9274 H   0  0  0  0  0  0  0  0  0  0  0  0
    2.8203   19.2122    3.7523 H   0  0  0  0  0  0  0  0  0  0  0  0
    5.2150   19.5956    3.4523 H   0  0  0  0  0  0  0  0  0  0  0  0
    5.6408   17.8468    1.7453 H   0  0  0  0  0  0  0  0  0  0  0  0
    2.4842   18.0606   -0.3434 H   0  0  0  0  0  0  0  0  0  0  0  0
    2.4031   16.0678    1.1389 H   0  0  0  0  0  0  0  0  0  0  0  0
    3.9863   16.4969    1.7989 H   0  0  0  0  0  0  0  0  0  0  0  0
    9.3660   19.7375    0.1057 H   0  0  0  0  0  0  0  0  0  0  0  0
    9.0668   20.7227   -2.3965 H   0  0  0  0  0  0  0  0  0  0  0  0
    7.2620   18.8674   -3.3220 H   0  0  0  0  0  0  0  0  0  0  0  0
    7.0186   17.0256    0.5854 H   0  0  0  0  0  0  0  0  0  0  0  0
    8.5029   17.7775    1.1799 H   0  0  0  0  0  0  0  0  0  0  0  0
    6.4989   21.5295   -2.0455 H   0  0  0  0  0  0  0  0  0  0  0  0
    7.1241   21.3364   -3.6810 H   0  0  0  0  0  0  0  0  0  0  0  0
  1  2  1  0  0  0  0
  2  3  1  0  0  0  0
  3  4  1  0  0  0  0
  4  5  1  0  0  0  0
  5  6  1  0  0  0  0
  6  1  1  0  0  0  0
  1  7  1  0  0  0  0
  2  8  1  0  0  0  0
  6  9  1  0  0  0  0
  9 10  1  0  0  0  0
  3 11  1  0  0  0  0
  4 12  1  0  0  0  0
 13 14  1  0  0  0  0
 14 15  1  0  0  0  0
 15 16  1  0  0  0  0
 16 17  1  0  0  0  0
 17 13  1  0  0  0  0
 13 18  1  0  0  0  0
 18 19  1  0  0  0  0
 16 20  1  0  0  0  0
 20 21  1  0  0  0  0
 15 22  1  0  0  0  0
 14 23  1  0  0  0  0
 13 12  1  0  0  0  0
  7 24  1  0  0  0  0
  8 25  1  0  0  0  0
 10 26  1  0  0  0  0
 11 27  1  0  0  0  0
 19 28  1  0  0  0  0
 21 29  1  0  0  0  0
 22 30  1  0  0  0  0
 23 31  1  0  0  0  0
  1 32  1  0  0  0  0
  2 33  1  0  0  0  0
  3 34  1  0  0  0  0
  4 35  1  0  0  0  0
  6 36  1  0  0  0  0
  9 37  1  0  0  0  0
  9 38  1  0  0  0  0
 14 39  1  0  0  0  0
 15 40  1  0  0  0  0
 16 41  1  0  0  0  0
 18 42  1  0  0  0  0
 18 43  1  0  0  0  0
 20 44  1  0  0  0  0
 20 45  1  0  0  0  0
M  END
>  <Alias name>
Saccharose

>  <logP>   
-3.7

$$$$
Threonine
  ChemBrain IXL

 17 16  0  0  0  0  0  0  0  0  1 V2000
    1.4857   14.1143   -0.4571 O   0  0  0  0  0  0  0  0  0  0  0  0
    2.5110   14.7524   -0.6303 C   0  0  0  0  0  0  0  0  0  0  0  0
    2.4579   16.2187   -0.7197 O   0  5  0  0  0  0  0  0  0  0  0  0
    3.8083   14.0503   -0.7505 C   0  0  0  0  0  0  0  0  0  0  0  0
    3.7691   12.8101    0.0378 N   0  3  0  0  0  0  0  0  0  0  0  0
    4.9351   14.9591   -0.2225 C   0  0  0  0  0  0  0  0  0  0  0  0
    4.6937   15.2660    1.1947 O   0  0  0  0  0  0  0  0  0  0  0  0
    6.2885   14.2368   -0.3683 C   0  0  0  0  0  0  0  0  0  0  0  0
    4.6526   12.3301   -0.0462 H   0  0  0  0  0  0  0  0  0  0  0  0
    3.0295   12.2161   -0.3062 H   0  0  0  0  0  0  0  0  0  0  0  0
    3.5982   13.0329    1.0070 H   0  0  0  0  0  0  0  0  0  0  0  0
    4.6730   14.4850    1.7912 H   0  0  0  0  0  0  0  0  0  0  0  0
    3.9945   13.8113   -1.7903 H   0  0  0  0  0  0  0  0  0  0  0  0
    4.9538   15.8795   -0.7931 H   0  0  0  0  0  0  0  0  0  0  0  0
    7.0817   14.8798   -0.0073 H   0  0  0  0  0  0  0  0  0  0  0  0
    6.4614   14.0011   -1.4111 H   0  0  0  0  0  0  0  0  0  0  0  0
    6.2736   13.3219    0.2109 H   0  0  0  0  0  0  0  0  0  0  0  0
  1  2  2  0  0  0  0
  2  3  1  0  0  0  0
  2  4  1  0  0  0  0
  4  5  1  0  0  0  0
  4  6  1  0  0  0  0
  6  7  1  0  0  0  0
  6  8  1  0  0  0  0
  5  9  1  0  0  0  0
  5 10  1  0  0  0  0
  5 11  1  0  0  0  0
  7 12  1  0  0  0  0
  4 13  1  0  0  0  0
  6 14  1  0  0  0  0
  8 15  1  0  0  0  0
  8 16  1  0  0  0  0
  8 17  1  0  0  0  0
M  END
>  <Alias name>
Threonine

>  <logP>   
-3.5

$$$$
Mannitol
  ChemBrain IXL

 26 25  0  0  0  0  0  0  0  0  1 V2000
    2.1734   15.7575    0.1358 C   0  0  0  0  0  0  0  0  0  0  0  0
    3.6463   15.8243    0.5917 C   0  0  0  0  0  0  0  0  0  0  0  0
    4.3898   16.9091   -0.2187 C   0  0  0  0  0  0  0  0  0  0  0  0
    5.8736   16.9533    0.2132 C   0  0  0  0  0  0  0  0  0  0  0  0
    6.6171   18.0383   -0.5971 C   0  0  0  0  0  0  0  0  0  0  0  0
    8.0900   18.1049   -0.1415 C   0  0  0  0  0  0  0  0  0  0  0  0
    8.7388   16.8060   -0.3781 O   0  0  0  0  0  0  0  0  0  0  0  0
    1.5245   17.0564    0.3719 O   0  0  0  0  0  0  0  0  0  0  0  0
    3.7003   16.1546    2.0236 O   0  0  0  0  0  0  0  0  0  0  0  0
    5.9584   17.2718    1.6463 O   0  0  0  0  0  0  0  0  0  0  0  0
    4.3050   16.5905   -1.6518 O   0  0  0  0  0  0  0  0  0  0  0  0
    6.5628   17.7083   -2.0290 O   0  0  0  0  0  0  0  0  0  0  0  0
    1.6570   14.9894    0.6981 H   0  0  0  0  0  0  0  0  0  0  0  0
    2.1328   15.5202   -0.9201 H   0  0  0  0  0  0  0  0  0  0  0  0
    4.1182   14.8639    0.4251 H   0  0  0  0  0  0  0  0  0  0  0  0
    3.9324   17.8732   -0.0361 H   0  0  0  0  0  0  0  0  0  0  0  0
    6.3310   15.9893    0.0305 H   0  0  0  0  0  0  0  0  0  0  0  0
    6.1453   18.9987   -0.4302 H   0  0  0  0  0  0  0  0  0  0  0  0
    8.6064   18.8730   -0.7036 H   0  0  0  0  0  0  0  0  0  0  0  0
    8.1309   18.3417    0.9145 H   0  0  0  0  0  0  0  0  0  0  0  0
    8.3409   16.0479    0.1044 H   0  0  0  0  0  0  0  0  0  0  0  0
    1.9224   17.8143   -0.1108 H   0  0  0  0  0  0  0  0  0  0  0  0
    3.2924   17.0152    2.2672 H   0  0  0  0  0  0  0  0  0  0  0  0
    5.5651   18.1350    1.9042 H   0  0  0  0  0  0  0  0  0  0  0  0
    4.6983   15.7273   -1.9096 H   0  0  0  0  0  0  0  0  0  0  0  0
    6.9705   16.8477   -2.2729 H   0  0  0  0  0  0  0  0  0  0  0  0
  1  2  1  0  0  0  0
  2  3  1  0  0  0  0
  3  4  1  0  0  0  0
  4  5  1  0  0  0  0
  5  6  1  0  0  0  0
  6  7  1  0  0  0  0
  1  8  1  0  0  0  0
  2  9  1  0  0  0  0
  4 10  1  0  0  0  0
  3 11  1  0  0  0  0
  5 12  1  0  0  0  0
  1 13  1  0  0  0  0
  1 14  1  0  0  0  0
  2 15  1  0  0  0  0
  3 16  1  0  0  0  0
  4 17  1  0  0  0  0
  5 18  1  0  0  0  0
  6 19  1  0  0  0  0
  6 20  1  0  0  0  0
  7 21  1  0  0  0  0
  8 22  1  0  0  0  0
  9 23  1  0  0  0  0
 10 24  1  0  0  0  0
 11 25  1  0  0  0  0
 12 26  1  0  0  0  0
M  END
>  <Alias name>
Sorbitol

>  <logP>   
-3.1

$$$$
Iohexol
  ChemBrain IXL

 60 60  0  0  0  0  0  0  0  0  1 V2000
    8.8246   28.9121   -0.9289 C   0  0  0  0  0  0  0  0  0  0  0  0
    8.7527   30.2800   -0.6384 N   0  0  0  0  0  0  0  0  0  0  0  0
   10.0201   28.3581   -1.3872 C   0  0  0  0  0  0  0  0  0  0  0  0
    7.7007   28.1033   -0.7600 C   0  0  0  0  0  0  0  0  0  0  0  0
    8.4628   30.7261    0.7319 C   0  0  0  0  0  0  0  0  0  0  0  0
    8.9566   31.2229   -1.6530 C   0  0  0  0  0  0  0  0  0  0  0  0
   10.0935   26.9939   -1.6701 C   0  0  0  0  0  0  0  0  0  0  0  0
   11.7254   29.5891   -1.6536 I   0  0  0  0  0  0  0  0  0  0  0  0
    7.7745   26.7390   -1.0417 C   0  0  0  0  0  0  0  0  0  0  0  0
    5.8805   28.9473   -0.0754 I   0  0  0  0  0  0  0  0  0  0  0  0
    7.8968   32.1590    0.6966 C   0  0  0  0  0  0  0  0  0  0  0  0
    8.8787   30.8113   -3.0724 C   0  0  0  0  0  0  0  0  0  0  0  0
    9.1986   32.3840   -1.3670 O   0  0  0  0  0  0  0  0  0  0  0  0
    8.9709   26.1843   -1.4965 C   0  0  0  0  0  0  0  0  0  0  0  0
   11.3624   26.4056   -2.1546 C   0  0  0  0  0  0  0  0  0  0  0  0
    6.5835   25.8801   -0.8579 C   0  0  0  0  0  0  0  0  0  0  0  0
    7.6387   32.6450    2.1359 C   0  0  0  0  0  0  0  0  0  0  0  0
    6.6350   32.1690   -0.0576 O   0  0  0  0  0  0  0  0  0  0  0  0
    9.0831   24.1109   -1.9239 I   0  0  0  0  0  0  0  0  0  0  0  0
   12.5840   26.8515   -1.6359 N   0  0  0  0  0  0  0  0  0  0  0  0
   11.3438   25.5320   -3.0060 O   0  0  0  0  0  0  0  0  0  0  0  0
    5.3129   26.3654   -1.1891 N   0  0  0  0  0  0  0  0  0  0  0  0
    6.7089   24.7492   -0.4177 O   0  0  0  0  0  0  0  0  0  0  0  0
    6.6758   31.7479    2.7908 O   0  0  0  0  0  0  0  0  0  0  0  0
   13.8362   26.5566   -2.3473 C   0  0  0  0  0  0  0  0  0  0  0  0
    4.1121   25.7017   -0.6615 C   0  0  0  0  0  0  0  0  0  0  0  0
   15.0316   27.0532   -1.5110 C   0  0  0  0  0  0  0  0  0  0  0  0
    2.8567   26.3321   -1.2947 C   0  0  0  0  0  0  0  0  0  0  0  0
   14.9306   28.5798   -1.3265 C   0  0  0  0  0  0  0  0  0  0  0  0
   15.0147   26.3985   -0.1950 O   0  0  0  0  0  0  0  0  0  0  0  0
    2.7817   27.8229   -0.9117 C   0  0  0  0  0  0  0  0  0  0  0  0
    1.6582   25.6386   -0.8014 O   0  0  0  0  0  0  0  0  0  0  0  0
   14.8931   29.2312   -2.6438 O   0  0  0  0  0  0  0  0  0  0  0  0
    2.7559   27.9519    0.5524 O   0  0  0  0  0  0  0  0  0  0  0  0
    5.9068   31.6450    0.3441 H   0  0  0  0  0  0  0  0  0  0  0  0
   12.6049   27.3753   -0.7737 H   0  0  0  0  0  0  0  0  0  0  0  0
    5.2213   27.1707   -1.7900 H   0  0  0  0  0  0  0  0  0  0  0  0
    6.4141   32.0122    3.7007 H   0  0  0  0  0  0  0  0  0  0  0  0
   14.2258   26.5961    0.3573 H   0  0  0  0  0  0  0  0  0  0  0  0
    1.5281   25.6754    0.1722 H   0  0  0  0  0  0  0  0  0  0  0  0
   14.8554   30.2132   -2.6208 H   0  0  0  0  0  0  0  0  0  0  0  0
    2.6836   28.8734    0.8870 H   0  0  0  0  0  0  0  0  0  0  0  0
    7.7355   30.0616    1.1817 H   0  0  0  0  0  0  0  0  0  0  0  0
    9.3744   30.7124    1.3165 H   0  0  0  0  0  0  0  0  0  0  0  0
    8.6100   32.8171    0.2158 H   0  0  0  0  0  0  0  0  0  0  0  0
    9.7822   31.1151   -3.5865 H   0  0  0  0  0  0  0  0  0  0  0  0
    8.0223   31.2826   -3.5385 H   0  0  0  0  0  0  0  0  0  0  0  0
    8.7747   29.7349   -3.1310 H   0  0  0  0  0  0  0  0  0  0  0  0
    8.5691   32.6424    2.6902 H   0  0  0  0  0  0  0  0  0  0  0  0
    7.2362   33.6502    2.1109 H   0  0  0  0  0  0  0  0  0  0  0  0
   13.9216   25.4878   -2.4998 H   0  0  0  0  0  0  0  0  0  0  0  0
   13.8333   27.0590   -3.3067 H   0  0  0  0  0  0  0  0  0  0  0  0
    4.1473   24.6466   -0.9031 H   0  0  0  0  0  0  0  0  0  0  0  0
    4.0747   25.8248    0.4138 H   0  0  0  0  0  0  0  0  0  0  0  0
   15.9552   26.8118   -2.0225 H   0  0  0  0  0  0  0  0  0  0  0  0
    2.9102   26.2385   -2.3723 H   0  0  0  0  0  0  0  0  0  0  0  0
   14.0266   28.8184   -0.7800 H   0  0  0  0  0  0  0  0  0  0  0  0
   15.7913   28.9343   -0.7729 H   0  0  0  0  0  0  0  0  0  0  0  0
    3.6481   28.3405   -1.3045 H   0  0  0  0  0  0  0  0  0  0  0  0
    1.8817   28.2578   -1.3284 H   0  0  0  0  0  0  0  0  0  0  0  0
  1  2  1  0  0  0  0
  1  3  4  0  0  0  0
  1  4  4  0  0  0  0
  2  5  1  0  0  0  0
  2  6  1  0  0  0  0
  3  7  4  0  0  0  0
  3  8  1  0  0  0  0
  4  9  4  0  0  0  0
  4 10  1  0  0  0  0
  5 11  1  0  0  0  0
  6 12  1  0  0  0  0
  6 13  2  0  0  0  0
  7 14  4  0  0  0  0
  7 15  1  0  0  0  0
  9 16  1  0  0  0  0
  9 14  4  0  0  0  0
 11 17  1  0  0  0  0
 11 18  1  0  0  0  0
 14 19  1  0  0  0  0
 15 20  1  0  0  0  0
 15 21  2  0  0  0  0
 16 22  1  0  0  0  0
 16 23  2  0  0  0  0
 17 24  1  0  0  0  0
 20 25  1  0  0  0  0
 22 26  1  0  0  0  0
 25 27  1  0  0  0  0
 26 28  1  0  0  0  0
 27 29  1  0  0  0  0
 27 30  1  0  0  0  0
 28 31  1  0  0  0  0
 28 32  1  0  0  0  0
 29 33  1  0  0  0  0
 31 34  1  0  0  0  0
 18 35  1  0  0  0  0
 20 36  1  0  0  0  0
 22 37  1  0  0  0  0
 24 38  1  0  0  0  0
 30 39  1  0  0  0  0
 32 40  1  0  0  0  0
 33 41  1  0  0  0  0
 34 42  1  0  0  0  0
  5 43  1  0  0  0  0
  5 44  1  0  0  0  0
 11 45  1  0  0  0  0
 12 46  1  0  0  0  0
 12 47  1  0  0  0  0
 12 48  1  0  0  0  0
 17 49  1  0  0  0  0
 17 50  1  0  0  0  0
 25 51  1  0  0  0  0
 25 52  1  0  0  0  0
 26 53  1  0  0  0  0
 26 54  1  0  0  0  0
 27 55  1  0  0  0  0
 28 56  1  0  0  0  0
 29 57  1  0  0  0  0
 29 58  1  0  0  0  0
 31 59  1  0  0  0  0
 31 60  1  0  0  0  0
M  END
>  <Alias name>
Iohexol

>  <logP>   
-3.05

$$$$
a-D-Arabinopyranose
  ChemBrain IXL

 20 20  0  0  0  0  0  0  0  0  1 V2000
    3.5402   13.0481    0.6575 C   0  0  0  0  0  0  0  0  0  0  0  0
    4.6145   12.1043    1.2106 C   0  0  0  0  0  0  0  0  0  0  0  0
    5.3347   11.4659    0.0283 C   0  0  0  0  0  0  0  0  0  0  0  0
    4.3588   10.7101   -0.7775 O   0  0  0  0  0  0  0  0  0  0  0  0
    3.2492   11.5182   -1.3170 C   0  0  0  0  0  0  0  0  0  0  0  0
    2.5185   12.2261   -0.1546 C   0  0  0  0  0  0  0  0  0  0  0  0
    5.9198   12.5343   -0.7886 O   0  0  0  0  0  0  0  0  0  0  0  0
    3.9900   11.0610    2.0395 O   0  0  0  0  0  0  0  0  0  0  0  0
    4.1856   14.0381   -0.2303 O   0  0  0  0  0  0  0  0  0  0  0  0
    1.4814   13.1177   -0.6945 O   0  0  0  0  0  0  0  0  0  0  0  0
    5.2892   13.2670   -1.0192 H   0  0  0  0  0  0  0  0  0  0  0  0
    3.3438   10.4879    1.5709 H   0  0  0  0  0  0  0  0  0  0  0  0
    3.5748   14.6911   -0.6384 H   0  0  0  0  0  0  0  0  0  0  0  0
    1.8104   13.8218   -1.2962 H   0  0  0  0  0  0  0  0  0  0  0  0
    3.0395   13.5546    1.4732 H   0  0  0  0  0  0  0  0  0  0  0  0
    5.3220   12.6679    1.8059 H   0  0  0  0  0  0  0  0  0  0  0  0
    6.1133   10.8016    0.3820 H   0  0  0  0  0  0  0  0  0  0  0  0
    3.6451   12.2614   -1.9979 H   0  0  0  0  0  0  0  0  0  0  0  0
    2.5551   10.8770   -1.8460 H   0  0  0  0  0  0  0  0  0  0  0  0
    2.0595   11.4859    0.4879 H   0  0  0  0  0  0  0  0  0  0  0  0
  1  2  1  0  0  0  0
  2  3  1  0  0  0  0
  3  4  1  0  0  0  0
  4  5  1  0  0  0  0
  5  6  1  0  0  0  0
  6  1  1  0  0  0  0
  3  7  1  0  0  0  0
  2  8  1  0  0  0  0
  1  9  1  0  0  0  0
  6 10  1  0  0  0  0
  7 11  1  0  0  0  0
  8 12  1  0  0  0  0
  9 13  1  0  0  0  0
 10 14  1  0  0  0  0
  1 15  1  0  0  0  0
  2 16  1  0  0  0  0
  3 17  1  0  0  0  0
  5 18  1  0  0  0  0
  5 19  1  0  0  0  0
  6 20  1  0  0  0  0
M  END
>  <Alias name>
a-D-Arabinopyranose

>  <logP>   
-3.02

$$$$
Arabinose
  ChemBrain IXL

 20 20  0  0  0  0  0  0  0  0  1 V2000
    3.3967   13.8521    0.4246 C   0  0  0  0  0  0  0  0  0  0  0  0
    4.6108   13.2254    1.1406 C   0  0  0  0  0  0  0  0  0  0  0  0
    2.5104   12.7283   -0.1506 C   0  0  0  0  0  0  0  0  0  0  0  0
    2.6187   14.6510    1.3823 O   0  0  0  0  0  0  0  0  0  0  0  0
    5.4081   12.3687    0.1362 C   0  0  0  0  0  0  0  0  0  0  0  0
    5.4731   14.2902    1.6737 O   0  0  0  0  0  0  0  0  0  0  0  0
    3.3396   11.8798   -1.1353 C   0  0  0  0  0  0  0  0  0  0  0  0
    2.0292   11.8748    0.9459 O   0  0  0  0  0  0  0  0  0  0  0  0
    4.5216   11.3461   -0.4407 O   0  0  0  0  0  0  0  0  0  0  0  0
    5.9270   13.2284   -0.9379 O   0  0  0  0  0  0  0  0  0  0  0  0
    3.1097   15.3932    1.7998 H   0  0  0  0  0  0  0  0  0  0  0  0
    5.8332   14.9095    1.0005 H   0  0  0  0  0  0  0  0  0  0  0  0
    1.4898   12.3365    1.6257 H   0  0  0  0  0  0  0  0  0  0  0  0
    6.4483   12.7617   -1.6282 H   0  0  0  0  0  0  0  0  0  0  0  0
    3.7414   14.4883   -0.3813 H   0  0  0  0  0  0  0  0  0  0  0  0
    4.2652   12.5992    1.9537 H   0  0  0  0  0  0  0  0  0  0  0  0
    1.6644   13.1622   -0.6688 H   0  0  0  0  0  0  0  0  0  0  0  0
    6.2342   11.8879    0.6452 H   0  0  0  0  0  0  0  0  0  0  0  0
    2.7357   11.0611   -1.5064 H   0  0  0  0  0  0  0  0  0  0  0  0
    3.6585   12.4989   -1.9648 H   0  0  0  0  0  0  0  0  0  0  0  0
  2  5  1  0  0  0  0
  2  6  1  0  0  0  0
  3  7  1  0  0  0  0
  3  8  1  0  0  0  0
  5  9  1  0  0  0  0
  5 10  1  0  0  0  0
  7  9  1  0  0  0  0
  1  2  1  0  0  0  0
  1  3  1  0  0  0  0
  1  4  1  0  0  0  0
  4 11  1  0  0  0  0
  6 12  1  0  0  0  0
  8 13  1  0  0  0  0
 10 14  1  0  0  0  0
  1 15  1  0  0  0  0
  2 16  1  0  0  0  0
  3 17  1  0  0  0  0
  5 18  1  0  0  0  0
  7 19  1  0  0  0  0
  7 20  1  0  0  0  0
M  END
>  <Alias name>
Arabinose

>  <logP>   
-3.02

$$$$
d-Lyxose
  ChemBrain IXL

 20 20  0  0  0  0  0  0  0  0  1 V2000
    4.5323   14.6734   -1.1897 C   0  0  0  0  0  0  0  0  0  0  0  0
    3.3420   13.6949   -1.2981 C   0  0  0  0  0  0  0  0  0  0  0  0
    5.1937   14.5224    0.1963 C   0  0  0  0  0  0  0  0  0  0  0  0
    5.5156   14.3698   -2.2396 O   0  0  0  0  0  0  0  0  0  0  0  0
    2.3280   13.9946   -0.1738 C   0  0  0  0  0  0  0  0  0  0  0  0
    3.8284   12.3130   -1.1625 O   0  0  0  0  0  0  0  0  0  0  0  0
    4.1507   14.8137    1.2934 C   0  0  0  0  0  0  0  0  0  0  0  0
    6.3108   15.4704    0.3153 O   0  0  0  0  0  0  0  0  0  0  0  0
    3.0059   13.9040    1.1299 O   0  0  0  0  0  0  0  0  0  0  0  0
    1.7830   15.3500   -0.3507 O   0  0  0  0  0  0  0  0  0  0  0  0
    5.8933   13.4628   -2.2055 H   0  0  0  0  0  0  0  0  0  0  0  0
    4.2716   12.1095   -0.3093 H   0  0  0  0  0  0  0  0  0  0  0  0
    7.0258   15.3555   -0.3494 H   0  0  0  0  0  0  0  0  0  0  0  0
    2.4481   16.0729   -0.3263 H   0  0  0  0  0  0  0  0  0  0  0  0
    4.1769   15.6888   -1.3109 H   0  0  0  0  0  0  0  0  0  0  0  0
    2.8609   13.8146   -2.2608 H   0  0  0  0  0  0  0  0  0  0  0  0
    5.5643   13.5117    0.3105 H   0  0  0  0  0  0  0  0  0  0  0  0
    1.5208   13.2739   -0.2133 H   0  0  0  0  0  0  0  0  0  0  0  0
    4.5980   14.6629    2.2680 H   0  0  0  0  0  0  0  0  0  0  0  0
    3.8120   15.8385    1.2061 H   0  0  0  0  0  0  0  0  0  0  0  0
  2  5  1  0  0  0  0
  2  6  1  0  0  0  0
  3  7  1  0  0  0  0
  3  8  1  0  0  0  0
  5  9  1  0  0  0  0
  5 10  1  0  0  0  0
  7  9  1  0  0  0  0
  1  2  1  0  0  0  0
  1  3  1  0  0  0  0
  1  4  1  0  0  0  0
  4 11  1  0  0  0  0
  6 12  1  0  0  0  0
  8 13  1  0  0  0  0
 10 14  1  0  0  0  0
  1 15  1  0  0  0  0
  2 16  1  0  0  0  0
  3 17  1  0  0  0  0
  5 18  1  0  0  0  0
  7 19  1  0  0  0  0
  7 20  1  0  0  0  0
M  END
>  <Alias name>
d-Lyxose

>  <logP>   
-3.02

$$$$
Xylose
  ChemBrain IXL

 20 20  0  0  0  0  0  0  0  0  1 V2000
    3.9401   13.9252    0.0000 C   0  0  0  0  0  0  0  0  0  0  0  0
    5.0712   13.1709    0.7297 C   0  0  0  0  0  0  0  0  0  0  0  0
    2.6027   13.1982    0.2470 C   0  0  0  0  0  0  0  0  0  0  0  0
    3.8547   15.2999    0.5137 O   0  0  0  0  0  0  0  0  0  0  0  0
    5.1386   11.7196    0.2082 C   0  0  0  0  0  0  0  0  0  0  0  0
    6.3542   13.8440    0.4802 O   0  0  0  0  0  0  0  0  0  0  0  0
    2.7066   11.7501   -0.2718 C   0  0  0  0  0  0  0  0  0  0  0  0
    1.5220   13.8989   -0.4617 O   0  0  0  0  0  0  0  0  0  0  0  0
    3.8293   11.0737    0.3969 O   0  0  0  0  0  0  0  0  0  0  0  0
    5.4815   11.7257   -1.2230 O   0  0  0  0  0  0  0  0  0  0  0  0
    4.6690   15.8381    0.3976 H   0  0  0  0  0  0  0  0  0  0  0  0
    6.6181   13.8983   -0.4651 H   0  0  0  0  0  0  0  0  0  0  0  0
    1.6338   13.9570   -1.4367 H   0  0  0  0  0  0  0  0  0  0  0  0
    4.8451   12.2004   -1.8019 H   0  0  0  0  0  0  0  0  0  0  0  0
    4.1477   13.9487   -1.0623 H   0  0  0  0  0  0  0  0  0  0  0  0
    4.8689   13.1618    1.7935 H   0  0  0  0  0  0  0  0  0  0  0  0
    2.3904   13.1862    1.3089 H   0  0  0  0  0  0  0  0  0  0  0  0
    5.8948   11.1728    0.7574 H   0  0  0  0  0  0  0  0  0  0  0  0
    2.8779   11.7615   -1.3409 H   0  0  0  0  0  0  0  0  0  0  0  0
    1.7856   11.2218   -0.0590 H   0  0  0  0  0  0  0  0  0  0  0  0
  2  5  1  0  0  0  0
  2  6  1  0  0  0  0
  3  7  1  0  0  0  0
  3  8  1  0  0  0  0
  5  9  1  0  0  0  0
  5 10  1  0  0  0  0
  7  9  1  0  0  0  0
  1  2  1  0  0  0  0
  1  3  1  0  0  0  0
  1  4  1  0  0  0  0
  4 11  1  0  0  0  0
  6 12  1  0  0  0  0
  8 13  1  0  0  0  0
 10 14  1  0  0  0  0
  1 15  1  0  0  0  0
  2 16  1  0  0  0  0
  3 17  1  0  0  0  0
  5 18  1  0  0  0  0
  7 19  1  0  0  0  0
  7 20  1  0  0  0  0
M  END
>  <Alias name>
Xylose

>  <logP>   
-3.02

$$$$
Glycine
  ChemBrain IXL

 10  9  0  0  0  0  0  0  0  0  1 V2000
    1.5020   10.2044    1.1927 O   0  0  0  0  0  0  0  0  0  0  0  0
    2.3580   10.9155    0.6928 C   0  0  0  0  0  0  0  0  0  0  0  0
    2.2863   12.3751    0.8525 O   0  5  0  0  0  0  0  0  0  0  0  0
    3.4686   10.3087   -0.0745 C   0  0  0  0  0  0  0  0  0  0  0  0
    4.3548   11.3691   -0.5756 N   0  3  0  0  0  0  0  0  0  0  0  0
    4.7292   11.8903    0.2030 H   0  0  0  0  0  0  0  0  0  0  0  0
    5.1119   10.9554   -1.0987 H   0  0  0  0  0  0  0  0  0  0  0  0
    3.8314   11.9895   -1.1750 H   0  0  0  0  0  0  0  0  0  0  0  0
    4.0303    9.6429    0.5689 H   0  0  0  0  0  0  0  0  0  0  0  0
    3.0666    9.7493   -0.9102 H   0  0  0  0  0  0  0  0  0  0  0  0
  1  2  2  0  0  0  0
  2  3  1  0  0  0  0
  2  4  1  0  0  0  0
  4  5  1  0  0  0  0
  5  6  1  0  0  0  0
  5  7  1  0  0  0  0
  5  8  1  0  0  0  0
  4  9  1  0  0  0  0
  4 10  1  0  0  0  0
M  END
>  <Alias name>
Glycine

>  <logP>   
-3

$$$$
Ioversol
  ChemBrain IXL

 57 57  0  0  0  0  0  0  0  0  1 V2000
    5.7702   24.6344    0.4439 C   0  0  0  0  0  0  0  0  0  0  0  0
    5.2466   23.3595    0.1961 N   0  0  0  0  0  0  0  0  0  0  0  0
    4.9453   25.7560    0.3578 C   0  0  0  0  0  0  0  0  0  0  0  0
    7.1169   24.7832    0.7769 C   0  0  0  0  0  0  0  0  0  0  0  0
    5.7497   22.5887   -0.8589 C   0  0  0  0  0  0  0  0  0  0  0  0
    4.1684   22.8302    1.0436 C   0  0  0  0  0  0  0  0  0  0  0  0
    5.4648   27.0253    0.6132 C   0  0  0  0  0  0  0  0  0  0  0  0
    2.9020   25.5316   -0.1611 I   0  0  0  0  0  0  0  0  0  0  0  0
    7.6361   26.0525    1.0329 C   0  0  0  0  0  0  0  0  0  0  0  0
    8.3742   23.0802    0.8939 I   0  0  0  0  0  0  0  0  0  0  0  0
    6.5926   23.2188   -1.8996 C   0  0  0  0  0  0  0  0  0  0  0  0
    5.4932   21.3975   -0.9205 O   0  0  0  0  0  0  0  0  0  0  0  0
    3.1805   22.0266    0.1757 C   0  0  0  0  0  0  0  0  0  0  0  0
    6.8110   27.1739    0.9469 C   0  0  0  0  0  0  0  0  0  0  0  0
    4.5877   28.2142    0.5301 C   0  0  0  0  0  0  0  0  0  0  0  0
    9.0625   26.2097    1.3958 C   0  0  0  0  0  0  0  0  0  0  0  0
    7.5107   22.2166   -2.4596 O   0  0  0  0  0  0  0  0  0  0  0  0
    2.1090   21.4869    1.0251 O   0  0  0  0  0  0  0  0  0  0  0  0
    7.6030   29.1041    1.3233 I   0  0  0  0  0  0  0  0  0  0  0  0
    4.7452   29.2649    1.4416 N   0  0  0  0  0  0  0  0  0  0  0  0
    3.7275   28.2787   -0.3326 O   0  0  0  0  0  0  0  0  0  0  0  0
   10.0340   25.4127    0.7782 N   0  0  0  0  0  0  0  0  0  0  0  0
    9.3916   27.0337    2.2330 O   0  0  0  0  0  0  0  0  0  0  0  0
    4.1846   30.5897    1.1399 C   0  0  0  0  0  0  0  0  0  0  0  0
   11.3723   25.2910    1.3742 C   0  0  0  0  0  0  0  0  0  0  0  0
    4.5635   31.5754    2.2620 C   0  0  0  0  0  0  0  0  0  0  0  0
   12.1654   24.1947    0.6367 C   0  0  0  0  0  0  0  0  0  0  0  0
    3.9848   32.9668    1.9404 C   0  0  0  0  0  0  0  0  0  0  0  0
    6.0273   31.6647    2.3621 O   0  0  0  0  0  0  0  0  0  0  0  0
   13.5478   24.0284    1.2970 C   0  0  0  0  0  0  0  0  0  0  0  0
   12.3381   24.5784   -0.7718 O   0  0  0  0  0  0  0  0  0  0  0  0
    4.5386   33.4451    0.6655 O   0  0  0  0  0  0  0  0  0  0  0  0
   14.2868   25.2964    1.2128 O   0  0  0  0  0  0  0  0  0  0  0  0
    8.0951   22.5445   -3.1789 H   0  0  0  0  0  0  0  0  0  0  0  0
    1.4317   20.9547    0.5514 H   0  0  0  0  0  0  0  0  0  0  0  0
    5.2435   29.1128    2.3056 H   0  0  0  0  0  0  0  0  0  0  0  0
    9.8155   24.9219   -0.0759 H   0  0  0  0  0  0  0  0  0  0  0  0
    6.4829   31.9556    1.5411 H   0  0  0  0  0  0  0  0  0  0  0  0
   11.5040   24.6598   -1.2855 H   0  0  0  0  0  0  0  0  0  0  0  0
    4.2105   34.3246    0.3739 H   0  0  0  0  0  0  0  0  0  0  0  0
   15.1931   25.2751    1.5929 H   0  0  0  0  0  0  0  0  0  0  0  0
    3.6463   23.6516    1.5185 H   0  0  0  0  0  0  0  0  0  0  0  0
    4.5906   22.1835    1.8029 H   0  0  0  0  0  0  0  0  0  0  0  0
    7.1645   24.0269   -1.4605 H   0  0  0  0  0  0  0  0  0  0  0  0
    5.9611   23.6101   -2.6876 H   0  0  0  0  0  0  0  0  0  0  0  0
    3.7046   21.2106   -0.3063 H   0  0  0  0  0  0  0  0  0  0  0  0
    2.7516   22.6755   -0.5778 H   0  0  0  0  0  0  0  0  0  0  0  0
    4.5837   30.9446    0.1977 H   0  0  0  0  0  0  0  0  0  0  0  0
    3.1061   30.5182    1.0711 H   0  0  0  0  0  0  0  0  0  0  0  0
   11.2789   25.0270    2.4204 H   0  0  0  0  0  0  0  0  0  0  0  0
   11.8943   26.2357    1.2855 H   0  0  0  0  0  0  0  0  0  0  0  0
    4.1580   31.2244    3.2029 H   0  0  0  0  0  0  0  0  0  0  0  0
   11.6240   23.2583    0.6920 H   0  0  0  0  0  0  0  0  0  0  0  0
    2.9066   32.9003    1.8633 H   0  0  0  0  0  0  0  0  0  0  0  0
    4.2482   33.6588    2.7307 H   0  0  0  0  0  0  0  0  0  0  0  0
   13.4205   23.7532    2.3367 H   0  0  0  0  0  0  0  0  0  0  0  0
   14.1023   23.2527    0.7835 H   0  0  0  0  0  0  0  0  0  0  0  0
  1  2  1  0  0  0  0
  1  3  4  0  0  0  0
  1  4  4  0  0  0  0
  2  5  1  0  0  0  0
  2  6  1  0  0  0  0
  3  7  4  0  0  0  0
  3  8  1  0  0  0  0
  4  9  4  0  0  0  0
  4 10  1  0  0  0  0
  5 11  1  0  0  0  0
  5 12  2  0  0  0  0
  6 13  1  0  0  0  0
  7 14  4  0  0  0  0
  7 15  1  0  0  0  0
  9 16  1  0  0  0  0
  9 14  4  0  0  0  0
 11 17  1  0  0  0  0
 13 18  1  0  0  0  0
 14 19  1  0  0  0  0
 15 20  1  0  0  0  0
 15 21  2  0  0  0  0
 16 22  1  0  0  0  0
 16 23  2  0  0  0  0
 20 24  1  0  0  0  0
 22 25  1  0  0  0  0
 24 26  1  0  0  0  0
 25 27  1  0  0  0  0
 26 28  1  0  0  0  0
 26 29  1  0  0  0  0
 27 30  1  0  0  0  0
 27 31  1  0  0  0  0
 28 32  1  0  0  0  0
 30 33  1  0  0  0  0
 17 34  1  0  0  0  0
 18 35  1  0  0  0  0
 20 36  1  0  0  0  0
 22 37  1  0  0  0  0
 29 38  1  0  0  0  0
 31 39  1  0  0  0  0
 32 40  1  0  0  0  0
 33 41  1  0  0  0  0
  6 42  1  0  0  0  0
  6 43  1  0  0  0  0
 11 44  1  0  0  0  0
 11 45  1  0  0  0  0
 13 46  1  0  0  0  0
 13 47  1  0  0  0  0
 24 48  1  0  0  0  0
 24 49  1  0  0  0  0
 25 50  1  0  0  0  0
 25 51  1  0  0  0  0
 26 52  1  0  0  0  0
 27 53  1  0  0  0  0
 28 54  1  0  0  0  0
 28 55  1  0  0  0  0
 30 56  1  0  0  0  0
 30 57  1  0  0  0  0
M  END
>  <Alias name>
Ioversol

>  <logP>   
-2.98

$$$$
Alanine
  ChemBrain IXL

 13 12  0  0  0  0  0  0  0  0  1 V2000
    4.7033   10.5573   -0.5003 O   0  0  0  0  0  0  0  0  0  0  0  0
    4.7356   11.6860   -0.0384 C   0  0  0  0  0  0  0  0  0  0  0  0
    6.0218   12.3812    0.1141 O   0  5  0  0  0  0  0  0  0  0  0  0
    3.4798   12.3554    0.3683 C   0  0  0  0  0  0  0  0  0  0  0  0
    2.3761   11.8838   -0.4804 N   0  3  0  0  0  0  0  0  0  0  0  0
    3.6353   13.8801    0.2085 C   0  0  0  0  0  0  0  0  0  0  0  0
    2.2742   10.8854   -0.3758 H   0  0  0  0  0  0  0  0  0  0  0  0
    1.5199   12.3401   -0.2031 H   0  0  0  0  0  0  0  0  0  0  0  0
    2.5764   12.1022   -1.4449 H   0  0  0  0  0  0  0  0  0  0  0  0
    3.2647   12.1210    1.4035 H   0  0  0  0  0  0  0  0  0  0  0  0
    2.7167   14.3700    0.5069 H   0  0  0  0  0  0  0  0  0  0  0  0
    3.8496   14.1146   -0.8269 H   0  0  0  0  0  0  0  0  0  0  0  0
    4.4490   14.2275    0.8332 H   0  0  0  0  0  0  0  0  0  0  0  0
  1  2  2  0  0  0  0
  2  3  1  0  0  0  0
  2  4  1  0  0  0  0
  4  5  1  0  0  0  0
  4  6  1  0  0  0  0
  5  7  1  0  0  0  0
  5  8  1  0  0  0  0
  5  9  1  0  0  0  0
  4 10  1  0  0  0  0
  6 11  1  0  0  0  0
  6 12  1  0  0  0  0
  6 13  1  0  0  0  0
M  END
>  <Alias name>
(L)-Alanine

>  <logP>   
-2.83

$$$$
Lysine
  ChemBrain IXL

 24 23  0  0  0  0  0  0  0  0  1 V2000
    1.5206   18.1021    2.5343 O   0  0  0  0  0  0  0  0  0  0  0  0
    2.2445   18.6251    1.7032 C   0  0  0  0  0  0  0  0  0  0  0  0
    2.2198   20.0835    1.5205 O   0  5  0  0  0  0  0  0  0  0  0  0
    3.1477   17.7913    0.8789 C   0  0  0  0  0  0  0  0  0  0  0  0
    3.5236   16.5854    1.6309 N   0  3  0  0  0  0  0  0  0  0  0  0
    4.4152   18.5960    0.5315 C   0  0  0  0  0  0  0  0  0  0  0  0
    5.3395   17.7405   -0.3565 C   0  0  0  0  0  0  0  0  0  0  0  0
    6.5969   18.5529   -0.7217 C   0  0  0  0  0  0  0  0  0  0  0  0
    7.5191   17.6991   -1.6135 C   0  0  0  0  0  0  0  0  0  0  0  0
    8.7189   18.4740   -1.9614 N   0  0  0  0  0  0  0  0  0  0  0  0
    4.0035   16.8528    2.4773 H   0  0  0  0  0  0  0  0  0  0  0  0
    2.6930   16.0630    1.8659 H   0  0  0  0  0  0  0  0  0  0  0  0
    4.1324   16.0127    1.0656 H   0  0  0  0  0  0  0  0  0  0  0  0
    8.4477   19.3076   -2.4610 H   0  0  0  0  0  0  0  0  0  0  0  0
    9.3234   17.9144   -2.5441 H   0  0  0  0  0  0  0  0  0  0  0  0
    2.6409   17.5041   -0.0341 H   0  0  0  0  0  0  0  0  0  0  0  0
    4.1362   19.4971   -0.0005 H   0  0  0  0  0  0  0  0  0  0  0  0
    4.9354   18.8616    1.4435 H   0  0  0  0  0  0  0  0  0  0  0  0
    5.6307   16.8467    0.1813 H   0  0  0  0  0  0  0  0  0  0  0  0
    4.8140   17.4621   -1.2616 H   0  0  0  0  0  0  0  0  0  0  0  0
    6.3055   19.4484   -1.2566 H   0  0  0  0  0  0  0  0  0  0  0  0
    7.1241   18.8285    0.1833 H   0  0  0  0  0  0  0  0  0  0  0  0
    7.8102   16.8035   -1.0788 H   0  0  0  0  0  0  0  0  0  0  0  0
    6.9920   17.4239   -2.5187 H   0  0  0  0  0  0  0  0  0  0  0  0
  1  2  2  0  0  0  0
  2  3  1  0  0  0  0
  2  4  1  0  0  0  0
  4  5  1  0  0  0  0
  4  6  1  0  0  0  0
  6  7  1  0  0  0  0
  7  8  1  0  0  0  0
  8  9  1  0  0  0  0
  9 10  1  0  0  0  0
  5 11  1  0  0  0  0
  5 12  1  0  0  0  0
  5 13  1  0  0  0  0
 10 14  1  0  0  0  0
 10 15  1  0  0  0  0
  4 16  1  0  0  0  0
  6 17  1  0  0  0  0
  6 18  1  0  0  0  0
  7 19  1  0  0  0  0
  7 20  1  0  0  0  0
  8 21  1  0  0  0  0
  8 22  1  0  0  0  0
  9 23  1  0  0  0  0
  9 24  1  0  0  0  0
M  END
>  <Alias name>
Lysine

>  <logP>   
-2.82

$$$$
Ribavirin
  ChemBrain IXL

 29 30  0  0  0  0  0  0  0  0  1 V2000
    7.3306   19.7847   -1.2612 C   0  0  0  0  0  0  0  0  0  0  0  0
    6.3580   18.8991   -0.7089 N   0  0  0  0  0  0  0  0  0  0  0  0
    7.1741   21.0762   -0.6023 O   0  0  0  0  0  0  0  0  0  0  0  0
    8.7435   19.2932   -0.9227 C   0  0  0  0  0  0  0  0  0  0  0  0
    5.2798   19.2489   -0.3046 N   0  0  0  0  0  0  0  0  0  0  0  0
    6.4987   17.6592   -0.5293 C   0  0  0  0  0  0  0  0  0  0  0  0
    8.1662   21.2297    0.4306 C   0  0  0  0  0  0  0  0  0  0  0  0
    9.3393   20.3613   -0.0047 C   0  0  0  0  0  0  0  0  0  0  0  0
    9.5492   19.1670   -2.1508 O   0  0  0  0  0  0  0  0  0  0  0  0
    4.7081   18.2856    0.1341 C   0  0  0  0  0  0  0  0  0  0  0  0
    5.5003   17.2947   -0.0198 N   0  0  0  0  0  0  0  0  0  0  0  0
    7.6006   20.7068    1.7783 C   0  0  0  0  0  0  0  0  0  0  0  0
   10.2677   21.1824   -0.7696 O   0  0  0  0  0  0  0  0  0  0  0  0
    3.3444   18.2007    0.7493 C   0  0  0  0  0  0  0  0  0  0  0  0
    6.3551   21.4257    2.1055 O   0  0  0  0  0  0  0  0  0  0  0  0
    2.5402   19.3469    0.8771 N   0  0  0  0  0  0  0  0  0  0  0  0
    2.9236   17.1243    1.1455 O   0  0  0  0  0  0  0  0  0  0  0  0
    9.2982   18.4195   -2.7391 H   0  0  0  0  0  0  0  0  0  0  0  0
    9.8449   21.7042   -1.4961 H   0  0  0  0  0  0  0  0  0  0  0  0
    5.7517   20.9562    2.7265 H   0  0  0  0  0  0  0  0  0  0  0  0
    1.6188   19.2743    1.2894 H   0  0  0  0  0  0  0  0  0  0  0  0
    2.8809   20.2426    0.5583 H   0  0  0  0  0  0  0  0  0  0  0  0
    7.2001   19.8806   -2.3278 H   0  0  0  0  0  0  0  0  0  0  0  0
    8.6921   18.3342   -0.4041 H   0  0  0  0  0  0  0  0  0  0  0  0
    7.3567   17.0524   -0.7901 H   0  0  0  0  0  0  0  0  0  0  0  0
    8.4633   22.2591    0.5193 H   0  0  0  0  0  0  0  0  0  0  0  0
    9.8310   19.9072    0.8530 H   0  0  0  0  0  0  0  0  0  0  0  0
    7.3913   19.6439    1.6961 H   0  0  0  0  0  0  0  0  0  0  0  0
    8.3302   20.8692    2.5622 H   0  0  0  0  0  0  0  0  0  0  0  0
  1  2  1  0  0  0  0
  1  3  1  0  0  0  0
  1  4  1  0  0  0  0
  2  5  1  0  0  0  0
  2  6  1  0  0  0  0
  3  7  1  0  0  0  0
  4  8  1  0  0  0  0
  4  9  1  0  0  0  0
  5 10  2  0  0  0  0
  6 11  2  0  0  0  0
  7 12  1  0  0  0  0
  7  8  1  0  0  0  0
  8 13  1  0  0  0  0
 10 14  1  0  0  0  0
 10 11  1  0  0  0  0
 12 15  1  0  0  0  0
 14 16  1  0  0  0  0
 14 17  2  0  0  0  0
  9 18  1  0  0  0  0
 13 19  1  0  0  0  0
 15 20  1  0  0  0  0
 16 21  1  0  0  0  0
 16 22  1  0  0  0  0
  1 23  1  0  0  0  0
  4 24  1  0  0  0  0
  6 25  1  0  0  0  0
  7 26  1  0  0  0  0
  8 27  1  0  0  0  0
 12 28  1  0  0  0  0
 12 29  1  0  0  0  0
M  END
>  <Alias name>
Ribavirin

>  <logP>   
-2.6

$$$$
Histidine
  ChemBrain IXL

 20 20  0  0  0  0  0  0  0  0  1 V2000
    2.3889   13.2265    1.1071 O   0  0  0  0  0  0  0  0  0  0  0  0
    3.0000   14.2785    1.0299 C   0  0  0  0  0  0  0  0  0  0  0  0
    3.9688   14.6484    2.0731 O   0  5  0  0  0  0  0  0  0  0  0  0
    2.7607   15.1886   -0.1067 C   0  0  0  0  0  0  0  0  0  0  0  0
    2.3684   14.4418   -1.2963 N   0  3  0  0  0  0  0  0  0  0  0  0
    4.0904   16.0233   -0.4097 C   0  0  0  0  0  0  0  0  0  0  0  0
    6.4592   15.4670   -1.1213 C   0  0  0  0  0  0  0  0  0  0  0  0
    5.3143   15.0866   -0.7519 C   0  0  0  0  0  0  0  0  0  0  0  0
    7.1943   14.4013   -1.3071 N   0  0  0  0  0  0  0  0  0  0  0  0
    6.5623   13.4069   -1.0721 C   0  0  0  0  0  0  0  0  0  0  0  0
    5.3412   13.7863   -0.7087 N   0  0  0  0  0  0  0  0  0  0  0  0
    2.1971   15.0744   -2.0461 H   0  0  0  0  0  0  0  0  0  0  0  0
    3.1116   13.8055   -1.5583 H   0  0  0  0  0  0  0  0  0  0  0  0
    1.5179   13.9224   -1.0973 H   0  0  0  0  0  0  0  0  0  0  0  0
    4.5455   13.1655   -0.4370 H   0  0  0  0  0  0  0  0  0  0  0  0
    1.9448   15.8473    0.1565 H   0  0  0  0  0  0  0  0  0  0  0  0
    3.9042   16.6826   -1.2493 H   0  0  0  0  0  0  0  0  0  0  0  0
    4.3367   16.6216    0.4612 H   0  0  0  0  0  0  0  0  0  0  0  0
    6.7819   16.5319   -1.2630 H   0  0  0  0  0  0  0  0  0  0  0  0
    6.9417   12.3482   -1.1481 H   0  0  0  0  0  0  0  0  0  0  0  0
  1  2  2  0  0  0  0
  2  3  1  0  0  0  0
  2  4  1  0  0  0  0
  4  5  1  0  0  0  0
  4  6  1  0  0  0  0
  7  8  2  0  0  0  0
  7  9  1  0  0  0  0
  9 10  2  0  0  0  0
 10 11  1  0  0  0  0
 11  8  1  0  0  0  0
  8  6  1  0  0  0  0
  5 12  1  0  0  0  0
  5 13  1  0  0  0  0
  5 14  1  0  0  0  0
 11 15  1  0  0  0  0
  4 16  1  0  0  0  0
  6 17  1  0  0  0  0
  6 18  1  0  0  0  0
  7 19  1  0  0  0  0
 10 20  1  0  0  0  0
M  END
>  <Alias name>
(L)-Histidine

>  <logP>   
-2.52

$$$$
Cytidine
  ChemBrain IXL

 30 31  0  0  0  0  0  0  0  0  1 V2000
    7.4117   17.5257   -1.3125 N   0  0  0  0  0  0  0  0  0  0  0  0
    6.2086   18.2393   -1.4607 C   0  0  0  0  0  0  0  0  0  0  0  0
    8.2577   17.8661   -0.4208 C   0  0  0  0  0  0  0  0  0  0  0  0
    7.9526   18.9686    0.5197 C   0  0  0  0  0  0  0  0  0  0  0  0
    6.7939   19.6194    0.4282 C   0  0  0  0  0  0  0  0  0  0  0  0
    5.8707   19.2459   -0.5463 N   0  0  0  0  0  0  0  0  0  0  0  0
    5.4570   17.9825   -2.3869 O   0  0  0  0  0  0  0  0  0  0  0  0
    9.4802   17.1971   -0.3277 N   0  0  0  0  0  0  0  0  0  0  0  0
    2.8432   19.6140    1.1659 C   0  0  0  0  0  0  0  0  0  0  0  0
    2.5123   18.6929   -0.0244 C   0  0  0  0  0  0  0  0  0  0  0  0
    4.1153   20.3960    0.7885 C   0  0  0  0  0  0  0  0  0  0  0  0
    4.5449   19.9080   -0.6148 C   0  0  0  0  0  0  0  0  0  0  0  0
    3.5284   18.9435   -1.0617 O   0  0  0  0  0  0  0  0  0  0  0  0
    3.8206   21.8377    0.7513 O   0  0  0  0  0  0  0  0  0  0  0  0
    1.7300   20.5474    1.4039 O   0  0  0  0  0  0  0  0  0  0  0  0
    2.5750   17.2207    0.4203 C   0  0  0  0  0  0  0  0  0  0  0  0
    3.8616   16.9656    1.0844 O   0  0  0  0  0  0  0  0  0  0  0  0
   10.1367   17.4458    0.3968 H   0  0  0  0  0  0  0  0  0  0  0  0
    9.7059   16.4666   -0.9841 H   0  0  0  0  0  0  0  0  0  0  0  0
    2.8667   22.0652    0.6687 H   0  0  0  0  0  0  0  0  0  0  0  0
    1.4980   20.6858    2.3497 H   0  0  0  0  0  0  0  0  0  0  0  0
    4.5624   16.5940    0.5037 H   0  0  0  0  0  0  0  0  0  0  0  0
    8.6703   19.2463    1.2816 H   0  0  0  0  0  0  0  0  0  0  0  0
    6.5701   20.4347    1.1073 H   0  0  0  0  0  0  0  0  0  0  0  0
    3.0236   19.0204    2.0536 H   0  0  0  0  0  0  0  0  0  0  0  0
    1.5252   18.9230   -0.4079 H   0  0  0  0  0  0  0  0  0  0  0  0
    4.8996   20.1967    1.5073 H   0  0  0  0  0  0  0  0  0  0  0  0
    4.5847   20.7465   -1.3000 H   0  0  0  0  0  0  0  0  0  0  0  0
    1.7657   17.0163    1.1099 H   0  0  0  0  0  0  0  0  0  0  0  0
    2.4825   16.5780   -0.4462 H   0  0  0  0  0  0  0  0  0  0  0  0
  1  2  1  0  0  0  0
  1  3  2  0  0  0  0
  3  4  1  0  0  0  0
  4  5  2  0  0  0  0
  5  6  1  0  0  0  0
  6  2  1  0  0  0  0
  2  7  2  0  0  0  0
  3  8  1  0  0  0  0
  9 10  1  0  0  0  0
  9 11  1  0  0  0  0
 11 12  1  0  0  0  0
 12 13  1  0  0  0  0
 13 10  1  0  0  0  0
 11 14  1  0  0  0  0
  9 15  1  0  0  0  0
 10 16  1  0  0  0  0
 16 17  1  0  0  0  0
 12  6  1  0  0  0  0
  8 18  1  0  0  0  0
  8 19  1  0  0  0  0
 14 20  1  0  0  0  0
 15 21  1  0  0  0  0
 17 22  1  0  0  0  0
  4 23  1  0  0  0  0
  5 24  1  0  0  0  0
  9 25  1  0  0  0  0
 10 26  1  0  0  0  0
 11 27  1  0  0  0  0
 12 28  1  0  0  0  0
 16 29  1  0  0  0  0
 16 30  1  0  0  0  0
M  END
>  <Alias name>
Cytarabine

>  <logP>   
-2.51

$$$$
Folic acid
  ChemBrain IXL

 51 53  0  0  0  0  0  0  0  0  1 V2000
   16.7616   35.9368    1.4750 C   0  0  0  0  0  0  0  0  0  0  0  0
   15.8064   36.7742    0.7171 C   0  0  0  0  0  0  0  0  0  0  0  0
   16.3396   36.9995   -0.7141 C   0  0  0  0  0  0  0  0  0  0  0  0
   15.3379   37.8601   -1.5007 C   0  0  0  0  0  0  0  0  0  0  0  0
   15.1761   39.1662   -0.8166 C   0  0  0  0  0  0  0  0  0  0  0  0
   14.1186   39.7703   -0.8926 O   0  0  0  0  0  0  0  0  0  0  0  0
   16.2918   39.7349   -0.0457 O   0  5  0  0  0  0  0  0  0  0  0  0
   14.0365   37.1605   -1.5656 N   0  0  0  0  0  0  0  0  0  0  0  0
   13.9933   35.7503   -1.5914 C   0  0  0  0  0  0  0  0  0  0  0  0
   15.0279   35.1158   -1.7130 O   0  0  0  0  0  0  0  0  0  0  0  0
   12.6924   35.0278   -1.4701 C   0  0  0  0  0  0  0  0  0  0  0  0
   12.6677   33.6325   -1.4959 C   0  0  0  0  0  0  0  0  0  0  0  0
   11.4527   32.9479   -1.3790 C   0  0  0  0  0  0  0  0  0  0  0  0
   11.4958   35.7393   -1.3296 C   0  0  0  0  0  0  0  0  0  0  0  0
   10.2800   35.0554   -1.2125 C   0  0  0  0  0  0  0  0  0  0  0  0
   10.2537   33.6569   -1.2352 C   0  0  0  0  0  0  0  0  0  0  0  0
    9.0211   32.9620   -1.1127 N   0  0  0  0  0  0  0  0  0  0  0  0
    7.7491   33.7159   -0.9559 C   0  0  0  0  0  0  0  0  0  0  0  0
    6.5664   32.7698   -0.8194 C   0  0  0  0  0  0  0  0  0  0  0  0
    6.7331   31.4219   -0.8509 N   0  0  0  0  0  0  0  0  0  0  0  0
    5.6535   30.5970   -0.7253 C   0  0  0  0  0  0  0  0  0  0  0  0
    5.8027   29.1373   -0.7558 C   0  0  0  0  0  0  0  0  0  0  0  0
    6.9063   28.6342   -0.9004 O   0  0  0  0  0  0  0  0  0  0  0  0
    4.6711   28.3311   -0.6183 N   0  0  0  0  0  0  0  0  0  0  0  0
    3.4464   28.8897   -0.4635 C   0  3  0  0  0  0  0  0  0  0  0  0
    2.3773   28.0891   -0.3353 N   0  0  0  0  0  0  0  0  0  0  0  0
    3.2795   30.2424   -0.4354 N   0  0  0  0  0  0  0  0  0  0  0  0
    4.3836   31.1184   -0.5649 C   0  0  0  0  0  0  0  0  0  0  0  0
    4.2130   32.4576   -0.5334 N   0  0  0  0  0  0  0  0  0  0  0  0
    5.2768   33.2885   -0.6574 C   0  0  0  0  0  0  0  0  0  0  0  0
   16.5230   35.6353    2.6328 O   0  0  0  0  0  0  0  0  0  0  0  0
   17.9976   35.4682    0.8330 O   0  0  0  0  0  0  0  0  0  0  0  0
   13.1788   37.6932   -1.5932 H   0  0  0  0  0  0  0  0  0  0  0  0
    9.0104   31.9529   -1.1281 H   0  0  0  0  0  0  0  0  0  0  0  0
    4.7677   27.3264   -0.6352 H   0  0  0  0  0  0  0  0  0  0  0  0
    2.4932   27.0874   -0.3549 H   0  0  0  0  0  0  0  0  0  0  0  0
    1.4610   28.4890   -0.2197 H   0  0  0  0  0  0  0  0  0  0  0  0
    2.3565   30.6248   -0.3195 H   0  0  0  0  0  0  0  0  0  0  0  0
   18.5787   34.9178    1.4032 H   0  0  0  0  0  0  0  0  0  0  0  0
   14.8469   36.2742    0.6700 H   0  0  0  0  0  0  0  0  0  0  0  0
   15.6910   37.7297    1.2143 H   0  0  0  0  0  0  0  0  0  0  0  0
   17.2951   37.5080   -0.6685 H   0  0  0  0  0  0  0  0  0  0  0  0
   16.4615   36.0450   -1.2094 H   0  0  0  0  0  0  0  0  0  0  0  0
   15.7110   38.0237   -2.5046 H   0  0  0  0  0  0  0  0  0  0  0  0
   13.5926   33.0794   -1.6063 H   0  0  0  0  0  0  0  0  0  0  0  0
   11.4414   31.8661   -1.3993 H   0  0  0  0  0  0  0  0  0  0  0  0
   11.5094   36.8227   -1.3106 H   0  0  0  0  0  0  0  0  0  0  0  0
    9.3573   35.6109   -1.1035 H   0  0  0  0  0  0  0  0  0  0  0  0
    7.8125   34.3359   -0.0712 H   0  0  0  0  0  0  0  0  0  0  0  0
    7.6018   34.3474   -1.8231 H   0  0  0  0  0  0  0  0  0  0  0  0
    5.1294   34.3602   -0.6308 H   0  0  0  0  0  0  0  0  0  0  0  0
  1  2  1  0  0  0  0
  2  3  1  0  0  0  0
  3  4  1  0  0  0  0
  4  5  1  0  0  0  0
  5  6  2  0  0  0  0
  5  7  1  0  0  0  0
  4  8  1  0  0  0  0
  8  9  1  0  0  0  0
  9 10  2  0  0  0  0
  9 11  1  0  0  0  0
 11 12  4  0  0  0  0
 12 13  4  0  0  0  0
 11 14  4  0  0  0  0
 14 15  4  0  0  0  0
 15 16  4  0  0  0  0
 13 16  4  0  0  0  0
 16 17  1  0  0  0  0
 17 18  1  0  0  0  0
 18 19  1  0  0  0  0
 19 20  4  0  0  0  0
 20 21  4  0  0  0  0
 21 22  1  0  0  0  0
 22 23  2  0  0  0  0
 22 24  1  0  0  0  0
 24 25  4  0  0  0  0
 25 26  4  0  0  0  0
 25 27  4  0  0  0  0
 27 28  1  0  0  0  0
 21 28  4  0  0  0  0
 28 29  4  0  0  0  0
 29 30  4  0  0  0  0
 19 30  4  0  0  0  0
  1 31  2  0  0  0  0
  1 32  1  0  0  0  0
  8 33  1  0  0  0  0
 17 34  1  0  0  0  0
 24 35  1  0  0  0  0
 26 36  1  0  0  0  0
 26 37  1  0  0  0  0
 27 38  1  0  0  0  0
 32 39  1  0  0  0  0
  2 40  1  0  0  0  0
  2 41  1  0  0  0  0
  3 42  1  0  0  0  0
  3 43  1  0  0  0  0
  4 44  1  0  0  0  0
 12 45  1  0  0  0  0
 13 46  1  0  0  0  0
 14 47  1  0  0  0  0
 15 48  1  0  0  0  0
 18 49  1  0  0  0  0
 18 50  1  0  0  0  0
 30 51  1  0  0  0  0
M  END
>  <Alias name>
Vitamin M

>  <logP>   
-2.5

$$$$
Cysteine
  ChemBrain IXL

 14 13  0  0  0  0  0  0  0  0  1 V2000
    2.1218   11.7516    0.3264 O   0  0  0  0  0  0  0  0  0  0  0  0
    2.9754   12.5141    0.7488 C   0  0  0  0  0  0  0  0  0  0  0  0
    3.9183   12.0621    1.7821 O   0  5  0  0  0  0  0  0  0  0  0  0
    3.0616   13.8940    0.2210 C   0  0  0  0  0  0  0  0  0  0  0  0
    2.4804   13.9397   -1.1285 N   0  3  0  0  0  0  0  0  0  0  0  0
    4.5387   14.3290    0.1590 C   0  0  0  0  0  0  0  0  0  0  0  0
    5.4562   13.2034   -0.9331 S   0  0  0  0  0  0  0  0  0  0  0  0
    1.5127   13.6567   -1.0876 H   0  0  0  0  0  0  0  0  0  0  0  0
    2.9886   13.3136   -1.7349 H   0  0  0  0  0  0  0  0  0  0  0  0
    2.5408   14.8801   -1.4891 H   0  0  0  0  0  0  0  0  0  0  0  0
    6.6620   13.7771   -0.8216 H   0  0  0  0  0  0  0  0  0  0  0  0
    2.5149   14.5645    0.8724 H   0  0  0  0  0  0  0  0  0  0  0  0
    4.9667   14.2960    1.1533 H   0  0  0  0  0  0  0  0  0  0  0  0
    4.6018   15.3385   -0.2278 H   0  0  0  0  0  0  0  0  0  0  0  0
  1  2  2  0  0  0  0
  2  3  1  0  0  0  0
  2  4  1  0  0  0  0
  4  5  1  0  0  0  0
  4  6  1  0  0  0  0
  6  7  1  0  0  0  0
  5  8  1  0  0  0  0
  5  9  1  0  0  0  0
  5 10  1  0  0  0  0
  7 11  1  0  0  0  0
  4 12  1  0  0  0  0
  6 13  1  0  0  0  0
  6 14  1  0  0  0  0
M  END
>  <Alias name>
(L)-Cysteine

>  <logP>   
-2.49

$$$$
TRH
  ChemBrain IXL

 48 50  0  0  0  0  0  0  0  0  1 V2000
    3.6368   22.6668    0.0000 N   0  0  0  0  0  0  0  0  0  0  0  0
    2.5989   22.6402    0.9980 C   0  0  0  0  0  0  0  0  0  0  0  0
    3.6763   21.7350   -1.0794 C   0  0  0  0  0  0  0  0  0  0  0  0
    4.6629   23.6852    0.2138 C   0  0  0  0  0  0  0  0  0  0  0  0
    3.1928   23.4190    2.1776 C   0  0  0  0  0  0  0  0  0  0  0  0
    2.2502   21.2547    1.3825 C   0  0  0  0  0  0  0  0  0  0  0  0
    4.9811   21.3313   -1.6616 C   0  0  0  0  0  0  0  0  0  0  0  0
    2.6417   21.2662   -1.5260 O   0  0  0  0  0  0  0  0  0  0  0  0
    4.2514   24.3731    1.5373 C   0  0  0  0  0  0  0  0  0  0  0  0
    1.7341   20.9959    2.6532 N   0  0  0  0  0  0  0  0  0  0  0  0
    2.4082   20.3392    0.5909 O   0  0  0  0  0  0  0  0  0  0  0  0
    4.9123   19.9631   -2.5662 C   0  0  0  0  0  0  0  0  0  0  0  0
    5.8780   21.1625   -0.5845 N   0  0  0  0  0  0  0  0  0  0  0  0
    4.5479   18.7045   -1.7706 C   0  0  0  0  0  0  0  0  0  0  0  0
    6.9757   20.4039   -0.7287 C   0  0  0  0  0  0  0  0  0  0  0  0
    4.4277   17.5663   -2.2300 C   0  0  0  0  0  0  0  0  0  0  0  0
    4.3149   18.6265   -0.5324 N   0  0  0  0  0  0  0  0  0  0  0  0
    7.7529   20.1690    0.4271 C   0  0  0  0  0  0  0  0  0  0  0  0
    7.2900   19.9318   -1.8116 O   0  0  0  0  0  0  0  0  0  0  0  0
    4.1185   16.8000   -1.2855 N   0  0  0  0  0  0  0  0  0  0  0  0
    4.0443   17.4025   -0.2764 C   0  0  0  0  0  0  0  0  0  0  0  0
    7.7707   21.4331    1.3751 C   0  0  0  0  0  0  0  0  0  0  0  0
    9.0834   19.9857    0.1055 N   0  0  0  0  0  0  0  0  0  0  0  0
    9.2659   21.7213    1.5852 C   0  0  0  0  0  0  0  0  0  0  0  0
    9.9014   20.6875    0.8663 C   0  0  0  0  0  0  0  0  0  0  0  0
   11.0974   20.4448    0.9496 O   0  0  0  0  0  0  0  0  0  0  0  0
    1.5084   20.0511    2.9226 H   0  0  0  0  0  0  0  0  0  0  0  0
    1.5880   21.7541    3.3006 H   0  0  0  0  0  0  0  0  0  0  0  0
    5.6910   21.6038    0.2943 H   0  0  0  0  0  0  0  0  0  0  0  0
    4.3565   19.3854    0.1353 H   0  0  0  0  0  0  0  0  0  0  0  0
    9.3967   19.4195   -0.6766 H   0  0  0  0  0  0  0  0  0  0  0  0
    1.7203   23.1551    0.6205 H   0  0  0  0  0  0  0  0  0  0  0  0
    5.6315   23.2225    0.3160 H   0  0  0  0  0  0  0  0  0  0  0  0
    4.6708   24.4054   -0.6020 H   0  0  0  0  0  0  0  0  0  0  0  0
    2.4303   23.9749    2.7028 H   0  0  0  0  0  0  0  0  0  0  0  0
    3.6883   22.7293    2.8488 H   0  0  0  0  0  0  0  0  0  0  0  0
    5.3431   22.1383   -2.2924 H   0  0  0  0  0  0  0  0  0  0  0  0
    5.1054   24.5058    2.1888 H   0  0  0  0  0  0  0  0  0  0  0  0
    3.7905   25.3289    1.3209 H   0  0  0  0  0  0  0  0  0  0  0  0
    5.8883   19.8044   -3.0200 H   0  0  0  0  0  0  0  0  0  0  0  0
    4.1859   20.0984   -3.3537 H   0  0  0  0  0  0  0  0  0  0  0  0
    4.5633   17.2753   -3.2604 H   0  0  0  0  0  0  0  0  0  0  0  0
    7.3883   19.3079    0.9596 H   0  0  0  0  0  0  0  0  0  0  0  0
    3.7899   16.9943    0.7009 H   0  0  0  0  0  0  0  0  0  0  0  0
    7.3000   22.2830    0.9007 H   0  0  0  0  0  0  0  0  0  0  0  0
    7.2923   21.2033    2.3106 H   0  0  0  0  0  0  0  0  0  0  0  0
    9.5324   21.6903    2.6335 H   0  0  0  0  0  0  0  0  0  0  0  0
    9.5347   22.6768    1.1494 H   0  0  0  0  0  0  0  0  0  0  0  0
  1  2  1  0  0  0  0
  1  3  1  0  0  0  0
  1  4  1  0  0  0  0
  2  5  1  0  0  0  0
  2  6  1  0  0  0  0
  3  7  1  0  0  0  0
  3  8  2  0  0  0  0
  4  9  1  0  0  0  0
  5  9  1  0  0  0  0
  6 10  1  0  0  0  0
  6 11  2  0  0  0  0
  7 12  1  0  0  0  0
  7 13  1  0  0  0  0
 12 14  1  0  0  0  0
 13 15  1  0  0  0  0
 14 16  2  0  0  0  0
 14 17  1  0  0  0  0
 15 18  1  0  0  0  0
 15 19  2  0  0  0  0
 16 20  1  0  0  0  0
 17 21  1  0  0  0  0
 18 22  1  0  0  0  0
 18 23  1  0  0  0  0
 20 21  2  0  0  0  0
 22 24  1  0  0  0  0
 23 25  1  0  0  0  0
 24 25  1  0  0  0  0
 25 26  2  0  0  0  0
 10 27  1  0  0  0  0
 10 28  1  0  0  0  0
 13 29  1  0  0  0  0
 17 30  1  0  0  0  0
 23 31  1  0  0  0  0
  2 32  1  0  0  0  0
  4 33  1  0  0  0  0
  4 34  1  0  0  0  0
  5 35  1  0  0  0  0
  5 36  1  0  0  0  0
  7 37  1  0  0  0  0
  9 38  1  0  0  0  0
  9 39  1  0  0  0  0
 12 40  1  0  0  0  0
 12 41  1  0  0  0  0
 16 42  1  0  0  0  0
 18 43  1  0  0  0  0
 21 44  1  0  0  0  0
 22 45  1  0  0  0  0
 22 46  1  0  0  0  0
 24 47  1  0  0  0  0
 24 48  1  0  0  0  0
M  END
>  <Alias name>
Thyreoliberin

>  <logP>   
-2.47

$$$$
beta-D-Ribose
  ChemBrain IXL

 20 20  0  0  0  0  0  0  0  0  1 V2000
    4.1480   16.1771   -0.6518 O   0  0  0  0  0  0  0  0  0  0  0  0
    5.4308   15.4849   -0.9773 C   0  0  0  0  0  0  0  0  0  0  0  0
    5.1180   13.9914   -0.8425 C   0  0  0  0  0  0  0  0  0  0  0  0
    4.0092   13.9366    0.1938 C   0  0  0  0  0  0  0  0  0  0  0  0
    3.1791   15.1955   -0.0793 C   0  0  0  0  0  0  0  0  0  0  0  0
    2.1546   14.8881   -1.0886 O   0  0  0  0  0  0  0  0  0  0  0  0
    6.4947   15.8758    0.0693 C   0  0  0  0  0  0  0  0  0  0  0  0
    6.0074   15.5401    1.4154 O   0  0  0  0  0  0  0  0  0  0  0  0
    4.6127   13.4809   -2.1258 O   0  0  0  0  0  0  0  0  0  0  0  0
    3.2012   12.7137    0.0660 O   0  0  0  0  0  0  0  0  0  0  0  0
    1.4895   14.2180   -0.8151 H   0  0  0  0  0  0  0  0  0  0  0  0
    6.6265   15.7569    2.1473 H   0  0  0  0  0  0  0  0  0  0  0  0
    4.3468   12.5346   -2.1210 H   0  0  0  0  0  0  0  0  0  0  0  0
    2.7734   12.5873   -0.8098 H   0  0  0  0  0  0  0  0  0  0  0  0
    5.7763   15.7320   -1.9733 H   0  0  0  0  0  0  0  0  0  0  0  0
    5.9884   13.4288   -0.5279 H   0  0  0  0  0  0  0  0  0  0  0  0
    4.4430   14.0007    1.1841 H   0  0  0  0  0  0  0  0  0  0  0  0
    2.7153   15.5722    0.8238 H   0  0  0  0  0  0  0  0  0  0  0  0
    7.4113   15.3340   -0.1282 H   0  0  0  0  0  0  0  0  0  0  0  0
    6.6849   16.9402    0.0099 H   0  0  0  0  0  0  0  0  0  0  0  0
  1  2  1  0  0  0  0
  2  3  1  0  0  0  0
  3  4  1  0  0  0  0
  4  5  1  0  0  0  0
  5  1  1  0  0  0  0
  5  6  1  0  0  0  0
  2  7  1  0  0  0  0
  7  8  1  0  0  0  0
  3  9  1  0  0  0  0
  4 10  1  0  0  0  0
  6 11  1  0  0  0  0
  8 12  1  0  0  0  0
  9 13  1  0  0  0  0
 10 14  1  0  0  0  0
  2 15  1  0  0  0  0
  3 16  1  0  0  0  0
  4 17  1  0  0  0  0
  5 18  1  0  0  0  0
  7 19  1  0  0  0  0
  7 20  1  0  0  0  0
M  END
>  <Alias name>
D-Ribose

>  <logP>   
-2.32

$$$$
Cefatrizine
  ChemBrain IXL

 49 52  0  0  0  0  0  0  0  0  1 V2000
    8.6053   33.7790   -0.3853 N   0  0  0  0  0  0  0  0  0  0  0  0
    7.8579   32.9369   -0.9859 C   0  0  0  0  0  0  0  0  0  0  0  0
   10.0126   33.8879   -0.1114 C   0  0  0  0  0  0  0  0  0  0  0  0
    7.6925   34.5005   -0.0497 C   0  0  0  0  0  0  0  0  0  0  0  0
    6.7902   33.8364   -0.6282 C   0  0  0  0  0  0  0  0  0  0  0  0
    7.9805   31.5327   -0.1149 S   0  0  0  0  0  0  0  0  0  0  0  0
   10.7134   32.7748    0.0703 C   0  0  0  0  0  0  0  0  0  0  0  0
   10.7208   35.2422   -0.0149 C   0  0  0  0  0  0  0  0  0  0  0  0
    7.6379   35.4778    0.7011 O   0  0  0  0  0  0  0  0  0  0  0  0
    5.8839   33.5932    0.3557 N   0  0  0  0  0  0  0  0  0  0  0  0
    9.9708   31.4256   -0.0240 C   0  0  0  0  0  0  0  0  0  0  0  0
   12.2593   32.8697    0.3632 C   0  0  0  0  0  0  0  0  0  0  0  0
   12.1514   35.3070    0.3367 O   0  5  0  0  0  0  0  0  0  0  0  0
   10.1176   36.2920   -0.2272 O   0  0  0  0  0  0  0  0  0  0  0  0
    4.6083   33.9325    0.1563 C   0  0  0  0  0  0  0  0  0  0  0  0
   13.0025   31.0363    0.5413 S   0  0  0  0  0  0  0  0  0  0  0  0
    3.7031   33.3492    0.9948 C   0  0  0  0  0  0  0  0  0  0  0  0
    4.2543   34.6829   -0.7399 O   0  0  0  0  0  0  0  0  0  0  0  0
   14.9932   31.3346    0.7372 C   0  0  0  0  0  0  0  0  0  0  0  0
    3.6912   32.0339    0.6178 C   0  0  0  0  0  0  0  0  0  0  0  0
    2.3632   33.9775    0.9073 N   0  3  0  0  0  0  0  0  0  0  0  0
   15.6021   32.4703    0.7348 C   0  0  0  0  0  0  0  0  0  0  0  0
   15.9452   30.3921    0.8955 N   0  0  0  0  0  0  0  0  0  0  0  0
    2.5158   31.4308    0.2577 C   0  0  0  0  0  0  0  0  0  0  0  0
    4.9015   31.3879    0.5599 C   0  0  0  0  0  0  0  0  0  0  0  0
   16.9098   32.2472    0.8884 N   0  0  0  0  0  0  0  0  0  0  0  0
   17.0642   30.9438    0.9824 N   0  0  0  0  0  0  0  0  0  0  0  0
    2.5516   30.1257   -0.1777 C   0  0  0  0  0  0  0  0  0  0  0  0
    4.9477   30.0894    0.1278 C   0  0  0  0  0  0  0  0  0  0  0  0
    3.7709   29.4575   -0.2469 C   0  0  0  0  0  0  0  0  0  0  0  0
    3.8131   28.0958   -0.7174 O   0  0  0  0  0  0  0  0  0  0  0  0
    6.2011   33.3486    1.2744 H   0  0  0  0  0  0  0  0  0  0  0  0
    2.4378   34.9647    1.1314 H   0  0  0  0  0  0  0  0  0  0  0  0
    2.0022   33.8709   -0.0193 H   0  0  0  0  0  0  0  0  0  0  0  0
    1.7357   33.5316    1.5693 H   0  0  0  0  0  0  0  0  0  0  0  0
   17.6209   32.9439    0.9245 H   0  0  0  0  0  0  0  0  0  0  0  0
    2.9993   27.7990   -1.1694 H   0  0  0  0  0  0  0  0  0  0  0  0
    8.0649   32.8814   -2.0516 H   0  0  0  0  0  0  0  0  0  0  0  0
    6.3772   34.4174   -1.4768 H   0  0  0  0  0  0  0  0  0  0  0  0
   10.2269   30.8479    0.8288 H   0  0  0  0  0  0  0  0  0  0  0  0
   10.3075   30.9320   -0.8954 H   0  0  0  0  0  0  0  0  0  0  0  0
   12.4144   33.4366    1.2902 H   0  0  0  0  0  0  0  0  0  0  0  0
   12.7437   33.3986   -0.4594 H   0  0  0  0  0  0  0  0  0  0  0  0
    4.0660   33.4257    2.0278 H   0  0  0  0  0  0  0  0  0  0  0  0
   15.1182   33.4762    0.6227 H   0  0  0  0  0  0  0  0  0  0  0  0
    1.5773   31.9776    0.3160 H   0  0  0  0  0  0  0  0  0  0  0  0
    5.8072   31.9034    0.8517 H   0  0  0  0  0  0  0  0  0  0  0  0
    1.6404   29.6313   -0.4637 H   0  0  0  0  0  0  0  0  0  0  0  0
    5.8928   29.5725    0.0798 H   0  0  0  0  0  0  0  0  0  0  0  0
  1  2  1  0  0  0  0
  1  3  1  0  0  0  0
  1  4  1  0  0  0  0
  2  5  1  0  0  0  0
  2  6  1  0  0  0  0
  3  7  2  0  0  0  0
  3  8  1  0  0  0  0
  4  9  2  0  0  0  0
  4  5  1  0  0  0  0
  5 10  1  0  0  0  0
  6 11  1  0  0  0  0
  7 12  1  0  0  0  0
  7 11  1  0  0  0  0
  8 13  1  0  0  0  0
  8 14  2  0  0  0  0
 10 15  1  0  0  0  0
 12 16  1  0  0  0  0
 15 17  1  0  0  0  0
 15 18  2  0  0  0  0
 16 19  1  0  0  0  0
 17 20  1  0  0  0  0
 17 21  1  0  0  0  0
 19 22  2  0  0  0  0
 19 23  1  0  0  0  0
 20 24  4  0  0  0  0
 20 25  4  0  0  0  0
 22 26  1  0  0  0  0
 23 27  2  0  0  0  0
 24 28  4  0  0  0  0
 25 29  4  0  0  0  0
 26 27  1  0  0  0  0
 28 30  4  0  0  0  0
 29 30  4  0  0  0  0
 30 31  1  0  0  0  0
 10 32  1  0  0  0  0
 21 33  1  0  0  0  0
 21 34  1  0  0  0  0
 21 35  1  0  0  0  0
 26 36  1  0  0  0  0
 31 37  1  0  0  0  0
  2 38  1  0  0  0  0
  5 39  1  0  0  0  0
 11 40  1  0  0  0  0
 11 41  1  0  0  0  0
 12 42  1  0  0  0  0
 12 43  1  0  0  0  0
 17 44  1  0  0  0  0
 22 45  1  0  0  0  0
 24 46  1  0  0  0  0
 25 47  1  0  0  0  0
 28 48  1  0  0  0  0
 29 49  1  0  0  0  0
M  END
>  <Alias name>
Cefatrizine

>  <logP>   
-2.24

$$$$
Ampicillin
  ChemBrain IXL

 43 45  0  0  0  0  0  0  0  0  1 V2000
    4.7742   21.8509   -1.1017 N   0  0  0  0  0  0  0  0  0  0  0  0
    4.3766   23.1003   -0.9725 C   0  0  0  0  0  0  0  0  0  0  0  0
    4.6699   20.7338   -0.1092 C   0  0  0  0  0  0  0  0  0  0  0  0
    5.5893   22.0730   -1.9633 C   0  0  0  0  0  0  0  0  0  0  0  0
    5.3689   23.3553   -2.0378 C   0  0  0  0  0  0  0  0  0  0  0  0
    4.3177   23.1948    0.7215 S   0  0  0  0  0  0  0  0  0  0  0  0
    3.7748   21.2910    0.8200 C   0  0  0  0  0  0  0  0  0  0  0  0
    4.2043   19.4305   -0.7853 C   0  0  0  0  0  0  0  0  0  0  0  0
    6.3742   21.3132   -2.5475 O   0  0  0  0  0  0  0  0  0  0  0  0
    6.6850   23.9435   -2.0121 N   0  0  0  0  0  0  0  0  0  0  0  0
    2.3055   21.0877    0.1898 C   0  0  0  0  0  0  0  0  0  0  0  0
    3.8443   20.6218    2.1697 C   0  0  0  0  0  0  0  0  0  0  0  0
    3.3221   18.4758   -0.0822 O   0  5  0  0  0  0  0  0  0  0  0  0
    4.5746   19.1546   -1.9232 O   0  0  0  0  0  0  0  0  0  0  0  0
    6.9536   25.0185   -1.3046 C   0  0  0  0  0  0  0  0  0  0  0  0
    8.3319   25.4899   -1.2107 C   0  0  0  0  0  0  0  0  0  0  0  0
    6.0479   25.5984   -0.7562 O   0  0  0  0  0  0  0  0  0  0  0  0
    9.3572   24.3944   -0.8435 C   0  0  0  0  0  0  0  0  0  0  0  0
    8.3384   26.4449   -0.1893 N   0  3  0  0  0  0  0  0  0  0  0  0
    9.2822   23.0586   -1.3216 C   0  0  0  0  0  0  0  0  0  0  0  0
   10.4153   24.7359   -0.0104 C   0  0  0  0  0  0  0  0  0  0  0  0
   10.2400   22.1118   -0.9593 C   0  0  0  0  0  0  0  0  0  0  0  0
   11.3725   23.7853    0.3510 C   0  0  0  0  0  0  0  0  0  0  0  0
   11.2853   22.4758   -0.1213 C   0  0  0  0  0  0  0  0  0  0  0  0
    7.4061   23.5595   -2.6439 H   0  0  0  0  0  0  0  0  0  0  0  0
    7.6601   27.1520   -0.3989 H   0  0  0  0  0  0  0  0  0  0  0  0
    9.2392   26.8510   -0.1170 H   0  0  0  0  0  0  0  0  0  0  0  0
    8.0948   25.9919    0.6844 H   0  0  0  0  0  0  0  0  0  0  0  0
    3.3875   23.1858   -1.3805 H   0  0  0  0  0  0  0  0  0  0  0  0
    5.6256   20.5571    0.3585 H   0  0  0  0  0  0  0  0  0  0  0  0
    4.8871   23.5490   -2.9896 H   0  0  0  0  0  0  0  0  0  0  0  0
    2.1154   20.0132    0.0365 H   0  0  0  0  0  0  0  0  0  0  0  0
    1.5592   21.4882    0.8457 H   0  0  0  0  0  0  0  0  0  0  0  0
    2.2485   21.5924   -0.7775 H   0  0  0  0  0  0  0  0  0  0  0  0
    4.8655   20.5284    2.4755 H   0  0  0  0  0  0  0  0  0  0  0  0
    3.2945   21.2049    2.8816 H   0  0  0  0  0  0  0  0  0  0  0  0
    3.3920   19.6226    2.0948 H   0  0  0  0  0  0  0  0  0  0  0  0
    8.6214   25.9454   -2.1544 H   0  0  0  0  0  0  0  0  0  0  0  0
    8.4909   22.7563   -1.9651 H   0  0  0  0  0  0  0  0  0  0  0  0
   10.4940   25.7407    0.3581 H   0  0  0  0  0  0  0  0  0  0  0  0
   10.1690   21.0905   -1.3316 H   0  0  0  0  0  0  0  0  0  0  0  0
   12.1839   24.0659    0.9994 H   0  0  0  0  0  0  0  0  0  0  0  0
   12.0300   21.7433    0.1631 H   0  0  0  0  0  0  0  0  0  0  0  0
  1  3  1  0  0  0  0
  1  4  1  0  0  0  0
  2  5  1  0  0  0  0
  2  6  1  0  0  0  0
  3  7  1  0  0  0  0
  3  8  1  0  0  0  0
  4  9  2  0  0  0  0
  4  5  1  0  0  0  0
  5 10  1  0  0  0  0
  6  7  1  0  0  0  0
  7 11  1  0  0  0  0
  7 12  1  0  0  0  0
  8 13  1  0  0  0  0
  8 14  2  0  0  0  0
 10 15  1  0  0  0  0
 15 16  1  0  0  0  0
 15 17  2  0  0  0  0
 16 18  1  0  0  0  0
 16 19  1  0  0  0  0
 18 20  4  0  0  0  0
 18 21  4  0  0  0  0
 20 22  4  0  0  0  0
 21 23  4  0  0  0  0
 22 24  4  0  0  0  0
 23 24  4  0  0  0  0
  1  2  1  0  0  0  0
 10 25  1  0  0  0  0
 19 26  1  0  0  0  0
 19 27  1  0  0  0  0
 19 28  1  0  0  0  0
  2 29  1  0  0  0  0
  3 30  1  0  0  0  0
  5 31  1  0  0  0  0
 11 32  1  0  0  0  0
 11 33  1  0  0  0  0
 11 34  1  0  0  0  0
 12 35  1  0  0  0  0
 12 36  1  0  0  0  0
 12 37  1  0  0  0  0
 16 38  1  0  0  0  0
 20 39  1  0  0  0  0
 21 40  1  0  0  0  0
 22 41  1  0  0  0  0
 23 42  1  0  0  0  0
 24 43  1  0  0  0  0
M  END
>  <Alias name>
Ampicillin

>  <logP>   
-2.17

$$$$
6-Azauridine
  ChemBrain IXL

 28 29  0  0  0  0  0  0  0  0  1 V2000
    4.8093   19.0870   -0.9017 C   0  0  0  0  0  0  0  0  0  0  0  0
    6.1931   18.7482   -0.5727 N   0  0  0  0  0  0  0  0  0  0  0  0
    4.0372   17.8536   -1.1113 O   0  0  0  0  0  0  0  0  0  0  0  0
    4.1624   19.8287    0.2773 C   0  0  0  0  0  0  0  0  0  0  0  0
    6.6636   17.4628   -0.8240 C   0  0  0  0  0  0  0  0  0  0  0  0
    7.0712   19.7469    0.0203 N   0  0  0  0  0  0  0  0  0  0  0  0
    3.0183   17.6645   -0.0724 C   0  0  0  0  0  0  0  0  0  0  0  0
    3.0230   18.9356    0.7968 C   0  0  0  0  0  0  0  0  0  0  0  0
    3.6241   21.1177   -0.1770 O   0  0  0  0  0  0  0  0  0  0  0  0
    7.9069   17.0828   -0.3361 N   0  0  0  0  0  0  0  0  0  0  0  0
    5.9888   16.6754   -1.4680 O   0  0  0  0  0  0  0  0  0  0  0  0
    8.2013   19.4051    0.4993 C   0  0  0  0  0  0  0  0  0  0  0  0
    3.3758   16.4378    0.7904 C   0  0  0  0  0  0  0  0  0  0  0  0
    1.7389   19.6367    0.6656 O   0  0  0  0  0  0  0  0  0  0  0  0
    8.6926   18.0190    0.3325 C   0  0  0  0  0  0  0  0  0  0  0  0
    4.6540   16.6788    1.4774 O   0  0  0  0  0  0  0  0  0  0  0  0
    9.7814   17.6949    0.7780 O   0  0  0  0  0  0  0  0  0  0  0  0
    3.5941   21.8201    0.5095 H   0  0  0  0  0  0  0  0  0  0  0  0
    8.2375   16.1362   -0.4648 H   0  0  0  0  0  0  0  0  0  0  0  0
    1.5301   19.9534   -0.2415 H   0  0  0  0  0  0  0  0  0  0  0  0
    5.2747   15.9163    1.4807 H   0  0  0  0  0  0  0  0  0  0  0  0
    4.7780   19.7022   -1.7924 H   0  0  0  0  0  0  0  0  0  0  0  0
    4.8943   19.9877    1.0597 H   0  0  0  0  0  0  0  0  0  0  0  0
    2.0448   17.5285   -0.5269 H   0  0  0  0  0  0  0  0  0  0  0  0
    3.1995   18.6752    1.8329 H   0  0  0  0  0  0  0  0  0  0  0  0
    8.8048   20.1292    1.0296 H   0  0  0  0  0  0  0  0  0  0  0  0
    3.4661   15.5642    0.1564 H   0  0  0  0  0  0  0  0  0  0  0  0
    2.5972   16.2727    1.5241 H   0  0  0  0  0  0  0  0  0  0  0  0
  1  2  1  0  0  0  0
  1  3  1  0  0  0  0
  1  4  1  0  0  0  0
  2  5  1  0  0  0  0
  2  6  1  0  0  0  0
  3  7  1  0  0  0  0
  4  8  1  0  0  0  0
  4  9  1  0  0  0  0
  5 10  1  0  0  0  0
  5 11  2  0  0  0  0
  6 12  2  0  0  0  0
  7 13  1  0  0  0  0
  7  8  1  0  0  0  0
  8 14  1  0  0  0  0
 10 15  1  0  0  0  0
 12 15  1  0  0  0  0
 13 16  1  0  0  0  0
 15 17  2  0  0  0  0
  9 18  1  0  0  0  0
 10 19  1  0  0  0  0
 14 20  1  0  0  0  0
 16 21  1  0  0  0  0
  1 22  1  0  0  0  0
  4 23  1  0  0  0  0
  7 24  1  0  0  0  0
  8 25  1  0  0  0  0
 12 26  1  0  0  0  0
 13 27  1  0  0  0  0
 13 28  1  0  0  0  0
M  END
>  <Alias name>
6-Azauridine

>  <logP>   
-2.14

$$$$
Valine
  ChemBrain IXL

 19 18  0  0  0  0  0  0  0  0  1 V2000
    6.9272   13.4602    0.2816 O   0  0  0  0  0  0  0  0  0  0  0  0
    5.9980   14.0209    0.8393 C   0  0  0  0  0  0  0  0  0  0  0  0
    6.2432   15.2326    1.6350 O   0  5  0  0  0  0  0  0  0  0  0  0
    4.6235   13.4809    0.7150 C   0  0  0  0  0  0  0  0  0  0  0  0
    4.5519   12.5838   -0.4522 N   0  3  0  0  0  0  0  0  0  0  0  0
    3.6230   14.6508    0.5412 C   0  0  0  0  0  0  0  0  0  0  0  0
    3.9596   15.4392   -0.7430 C   0  0  0  0  0  0  0  0  0  0  0  0
    2.1880   14.0943    0.4410 C   0  0  0  0  0  0  0  0  0  0  0  0
    5.2047   11.8237   -0.3322 H   0  0  0  0  0  0  0  0  0  0  0  0
    4.7856   13.0982   -1.2874 H   0  0  0  0  0  0  0  0  0  0  0  0
    3.6179   12.2138   -0.5356 H   0  0  0  0  0  0  0  0  0  0  0  0
    4.3741   12.9256    1.6106 H   0  0  0  0  0  0  0  0  0  0  0  0
    3.6923   15.3114    1.3965 H   0  0  0  0  0  0  0  0  0  0  0  0
    3.2660   16.2638   -0.8520 H   0  0  0  0  0  0  0  0  0  0  0  0
    3.8784   14.7847   -1.6012 H   0  0  0  0  0  0  0  0  0  0  0  0
    4.9696   15.8240   -0.6766 H   0  0  0  0  0  0  0  0  0  0  0  0
    2.1114   13.4441   -0.4209 H   0  0  0  0  0  0  0  0  0  0  0  0
    1.9548   13.5340    1.3380 H   0  0  0  0  0  0  0  0  0  0  0  0
    1.4894   14.9151    0.3366 H   0  0  0  0  0  0  0  0  0  0  0  0
  1  2  2  0  0  0  0
  2  3  1  0  0  0  0
  2  4  1  0  0  0  0
  4  5  1  0  0  0  0
  4  6  1  0  0  0  0
  6  7  1  0  0  0  0
  6  8  1  0  0  0  0
  5  9  1  0  0  0  0
  5 10  1  0  0  0  0
  5 11  1  0  0  0  0
  4 12  1  0  0  0  0
  6 13  1  0  0  0  0
  7 14  1  0  0  0  0
  7 15  1  0  0  0  0
  7 16  1  0  0  0  0
  8 17  1  0  0  0  0
  8 18  1  0  0  0  0
  8 19  1  0  0  0  0
M  END
>  <Alias name>
Valine

>  <logP>   
-2.1

$$$$
Inosine
  ChemBrain IXL

 31 33  0  0  0  0  0  0  0  0  1 V2000
    6.1685   22.3078   -0.0845 N   0  0  0  0  0  0  0  0  0  0  0  0
    5.0549   21.8135   -0.3073 C   0  0  0  0  0  0  0  0  0  0  0  0
    7.3643   21.9117   -0.7623 C   0  0  0  0  0  0  0  0  0  0  0  0
    6.0102   23.2059    0.7937 C   0  0  0  0  0  0  0  0  0  0  0  0
    4.2808   22.3809    0.3451 C   0  0  0  0  0  0  0  0  0  0  0  0
    4.7287   20.7725   -1.1534 N   0  0  0  0  0  0  0  0  0  0  0  0
    7.2326   20.4869   -1.0623 O   0  0  0  0  0  0  0  0  0  0  0  0
    8.6130   22.0395    0.1484 C   0  0  0  0  0  0  0  0  0  0  0  0
    4.8830   23.2400    1.0304 N   0  0  0  0  0  0  0  0  0  0  0  0
    2.9127   22.0797    0.2994 C   0  0  0  0  0  0  0  0  0  0  0  0
    3.5180   20.3851   -1.2084 C   0  0  0  0  0  0  0  0  0  0  0  0
    7.9445   19.6965   -0.0641 C   0  0  0  0  0  0  0  0  0  0  0  0
    9.0785   20.5880    0.4227 C   0  0  0  0  0  0  0  0  0  0  0  0
    9.6692   22.7749   -0.5542 O   0  0  0  0  0  0  0  0  0  0  0  0
    2.5669   20.9941   -0.4125 N   0  0  0  0  0  0  0  0  0  0  0  0
    2.0845   22.7695    0.8726 O   0  0  0  0  0  0  0  0  0  0  0  0
    6.9945   19.3801    1.1292 C   0  0  0  0  0  0  0  0  0  0  0  0
   10.2866   20.2952   -0.3616 O   0  0  0  0  0  0  0  0  0  0  0  0
    5.8391   18.6020    0.6599 O   0  0  0  0  0  0  0  0  0  0  0  0
    9.9085   22.4103   -1.4362 H   0  0  0  0  0  0  0  0  0  0  0  0
    1.6645   20.6346   -0.3529 H   0  0  0  0  0  0  0  0  0  0  0  0
   11.0522   20.8776   -0.1817 H   0  0  0  0  0  0  0  0  0  0  0  0
    5.2091   18.3282    1.3664 H   0  0  0  0  0  0  0  0  0  0  0  0
    7.4888   22.4921   -1.6669 H   0  0  0  0  0  0  0  0  0  0  0  0
    6.7872   23.8223    1.2462 H   0  0  0  0  0  0  0  0  0  0  0  0
    8.3579   22.5400    1.0781 H   0  0  0  0  0  0  0  0  0  0  0  0
    3.2253   19.5894   -1.8672 H   0  0  0  0  0  0  0  0  0  0  0  0
    8.3297   18.7851   -0.4969 H   0  0  0  0  0  0  0  0  0  0  0  0
    9.2643   20.4332    1.4793 H   0  0  0  0  0  0  0  0  0  0  0  0
    7.5310   18.8115    1.8768 H   0  0  0  0  0  0  0  0  0  0  0  0
    6.6452   20.3108    1.5683 H   0  0  0  0  0  0  0  0  0  0  0  0
  1  2  1  0  0  0  0
  1  4  1  0  0  0  0
  2  5  2  0  0  0  0
  2  6  1  0  0  0  0
  3  1  1  0  0  0  0
  3  7  1  0  0  0  0
  3  8  1  0  0  0  0
  4  9  2  0  0  0  0
  5 10  1  0  0  0  0
  5  9  1  0  0  0  0
  6 11  2  0  0  0  0
  7 12  1  0  0  0  0
  8 13  1  0  0  0  0
  8 14  1  0  0  0  0
 10 15  1  0  0  0  0
 10 16  2  0  0  0  0
 11 15  1  0  0  0  0
 12 17  1  0  0  0  0
 12 13  1  0  0  0  0
 13 18  1  0  0  0  0
 17 19  1  0  0  0  0
 14 20  1  0  0  0  0
 15 21  1  0  0  0  0
 18 22  1  0  0  0  0
 19 23  1  0  0  0  0
  3 24  1  0  0  0  0
  4 25  1  0  0  0  0
  8 26  1  0  0  0  0
 11 27  1  0  0  0  0
 12 28  1  0  0  0  0
 13 29  1  0  0  0  0
 17 30  1  0  0  0  0
 17 31  1  0  0  0  0
M  END
>  <Alias name>
Inosine

>  <logP>   
-2.08

$$$$
Ganciclovir
  ChemBrain IXL

 31 32  0  0  0  0  0  0  0  0  1 V2000
    8.6955   22.7206   -1.6830 C   0  0  0  0  0  0  0  0  0  0  0  0
    9.2197   21.6844   -1.8027 C   0  0  0  0  0  0  0  0  0  0  0  0
    7.4813   22.4837   -1.5405 N   0  0  0  0  0  0  0  0  0  0  0  0
    9.3856   23.9566   -1.6989 N   0  0  0  0  0  0  0  0  0  0  0  0
    8.3109   20.7556   -1.7157 N   0  0  0  0  0  0  0  0  0  0  0  0
   10.6218   21.5876   -2.0074 C   0  0  0  0  0  0  0  0  0  0  0  0
    7.2718   21.2455   -1.5540 C   0  0  0  0  0  0  0  0  0  0  0  0
    6.4577   23.5077   -1.4069 C   0  0  0  0  0  0  0  0  0  0  0  0
   10.6728   23.9438   -1.8256 C   0  0  0  0  0  0  0  0  0  0  0  0
   11.3319   22.7387   -1.9346 N   0  0  0  0  0  0  0  0  0  0  0  0
   11.1671   20.5190   -2.2396 O   0  0  0  0  0  0  0  0  0  0  0  0
    5.1494   22.8833   -1.2738 O   0  0  0  0  0  0  0  0  0  0  0  0
   11.4315   25.1239   -1.8559 N   0  0  0  0  0  0  0  0  0  0  0  0
    4.0399   23.8259   -1.1218 C   0  0  0  0  0  0  0  0  0  0  0  0
    2.7330   23.0449   -0.9815 C   0  0  0  0  0  0  0  0  0  0  0  0
    4.2610   24.6764    0.1370 C   0  0  0  0  0  0  0  0  0  0  0  0
    2.5319   22.2174   -2.1764 O   0  0  0  0  0  0  0  0  0  0  0  0
    4.3256   23.7950    1.3089 O   0  0  0  0  0  0  0  0  0  0  0  0
   12.3091   22.7127   -1.9530 H   0  0  0  0  0  0  0  0  0  0  0  0
   10.9773   26.0128   -1.7708 H   0  0  0  0  0  0  0  0  0  0  0  0
   12.4431   25.0786   -1.9639 H   0  0  0  0  0  0  0  0  0  0  0  0
    1.7244   21.6597   -2.1634 H   0  0  0  0  0  0  0  0  0  0  0  0
    4.4630   24.2526    2.1658 H   0  0  0  0  0  0  0  0  0  0  0  0
    6.3052   20.7304   -1.4321 H   0  0  0  0  0  0  0  0  0  0  0  0
    6.6626   24.1091   -0.5277 H   0  0  0  0  0  0  0  0  0  0  0  0
    6.4694   24.1374   -2.2829 H   0  0  0  0  0  0  0  0  0  0  0  0
    3.9885   24.4703   -1.9924 H   0  0  0  0  0  0  0  0  0  0  0  0
    1.9076   23.7368   -0.8757 H   0  0  0  0  0  0  0  0  0  0  0  0
    2.7872   22.4095   -0.1061 H   0  0  0  0  0  0  0  0  0  0  0  0
    5.1899   25.2256    0.0450 H   0  0  0  0  0  0  0  0  0  0  0  0
    3.4390   25.3723    0.2523 H   0  0  0  0  0  0  0  0  0  0  0  0
  1  2  2  0  0  0  0
  1  3  1  0  0  0  0
  1  4  1  0  0  0  0
  2  5  1  0  0  0  0
  2  6  1  0  0  0  0
  3  7  1  0  0  0  0
  3  8  1  0  0  0  0
  4  9  2  0  0  0  0
  5  7  2  0  0  0  0
  6 10  1  0  0  0  0
  6 11  2  0  0  0  0
  8 12  1  0  0  0  0
  9 13  1  0  0  0  0
  9 10  1  0  0  0  0
 12 14  1  0  0  0  0
 14 15  1  0  0  0  0
 14 16  1  0  0  0  0
 15 17  1  0  0  0  0
 16 18  1  0  0  0  0
 10 19  1  0  0  0  0
 13 20  1  0  0  0  0
 13 21  1  0  0  0  0
 17 22  1  0  0  0  0
 18 23  1  0  0  0  0
  7 24  1  0  0  0  0
  8 25  1  0  0  0  0
  8 26  1  0  0  0  0
 14 27  1  0  0  0  0
 15 28  1  0  0  0  0
 15 29  1  0  0  0  0
 16 30  1  0  0  0  0
 16 31  1  0  0  0  0
M  END
>  <Alias name>
Ganciclovir

>  <logP>   
-2.07

$$$$
Iopromide
  ChemBrain IXL

 56 56  0  0  0  0  0  0  0  0  1 V2000
    9.4291   25.5328    0.0000 C   0  0  0  0  0  0  0  0  0  0  0  0
    8.1709   26.0558    0.3142 C   0  0  0  0  0  0  0  0  0  0  0  0
   10.5867   26.2798    0.2731 C   0  0  0  0  0  0  0  0  0  0  0  0
    9.5326   24.1830   -0.6221 C   0  0  0  0  0  0  0  0  0  0  0  0
    8.0635   27.3257    0.9015 C   0  0  0  0  0  0  0  0  0  0  0  0
    6.4236   24.9192   -0.1076 I   0  0  0  0  0  0  0  0  0  0  0  0
   10.4828   27.5398    0.8549 C   0  0  0  0  0  0  0  0  0  0  0  0
   12.5103   25.5064   -0.1902 I   0  0  0  0  0  0  0  0  0  0  0  0
   10.4691   23.9401   -1.6453 N   0  0  0  0  0  0  0  0  0  0  0  0
    8.8010   23.2828   -0.2431 O   0  0  0  0  0  0  0  0  0  0  0  0
    9.2162   28.0680    1.1702 C   0  0  0  0  0  0  0  0  0  0  0  0
    6.7258   27.8897    1.2406 C   0  0  0  0  0  0  0  0  0  0  0  0
   11.6553   28.2701    1.1190 N   0  0  0  0  0  0  0  0  0  0  0  0
   11.1934   22.6519   -1.7068 C   0  0  0  0  0  0  0  0  0  0  0  0
   10.7251   24.9712   -2.6651 C   0  0  0  0  0  0  0  0  0  0  0  0
    9.0349   29.9990    2.0562 I   0  0  0  0  0  0  0  0  0  0  0  0
    5.7172   27.0606    1.7599 N   0  0  0  0  0  0  0  0  0  0  0  0
    6.5039   29.0772    1.0697 O   0  0  0  0  0  0  0  0  0  0  0  0
   11.7686   29.0319    2.2900 C   0  0  0  0  0  0  0  0  0  0  0  0
   11.0248   21.8848   -0.3725 C   0  0  0  0  0  0  0  0  0  0  0  0
    4.3118   27.5059    1.7416 C   0  0  0  0  0  0  0  0  0  0  0  0
   12.5528   30.2865    2.2828 C   0  0  0  0  0  0  0  0  0  0  0  0
   11.2204   28.6619    3.3161 O   0  0  0  0  0  0  0  0  0  0  0  0
   11.8254   20.5695   -0.4303 C   0  0  0  0  0  0  0  0  0  0  0  0
   11.5229   22.7082    0.7387 O   0  0  0  0  0  0  0  0  0  0  0  0
    3.4270   26.4787    2.4865 C   0  0  0  0  0  0  0  0  0  0  0  0
   12.5155   30.8780    0.9366 O   0  0  0  0  0  0  0  0  0  0  0  0
   13.2514   20.8727   -0.6255 O   0  0  0  0  0  0  0  0  0  0  0  0
    3.5180   25.1066    1.7858 C   0  0  0  0  0  0  0  0  0  0  0  0
    2.0305   26.9389    2.4762 O   0  0  0  0  0  0  0  0  0  0  0  0
   13.2235   32.1586    0.7988 C   0  0  0  0  0  0  0  0  0  0  0  0
    3.0806   25.2386    0.3879 O   0  0  0  0  0  0  0  0  0  0  0  0
   12.4236   28.2381    0.4664 H   0  0  0  0  0  0  0  0  0  0  0  0
    5.9552   26.1609    2.1479 H   0  0  0  0  0  0  0  0  0  0  0  0
   12.4775   22.9367    0.6910 H   0  0  0  0  0  0  0  0  0  0  0  0
   13.8413   20.0877   -0.6671 H   0  0  0  0  0  0  0  0  0  0  0  0
    1.6353   27.0480    1.5826 H   0  0  0  0  0  0  0  0  0  0  0  0
    3.1073   24.4072   -0.1361 H   0  0  0  0  0  0  0  0  0  0  0  0
   12.2456   22.8412   -1.8806 H   0  0  0  0  0  0  0  0  0  0  0  0
   10.7973   22.0542   -2.5179 H   0  0  0  0  0  0  0  0  0  0  0  0
   10.3378   25.9229   -2.3230 H   0  0  0  0  0  0  0  0  0  0  0  0
   10.2341   24.6935   -3.5894 H   0  0  0  0  0  0  0  0  0  0  0  0
   11.7911   25.0552   -2.8347 H   0  0  0  0  0  0  0  0  0  0  0  0
    9.9767   21.6629   -0.2147 H   0  0  0  0  0  0  0  0  0  0  0  0
    4.2333   28.4690    2.2301 H   0  0  0  0  0  0  0  0  0  0  0  0
    3.9751   27.5940    0.7159 H   0  0  0  0  0  0  0  0  0  0  0  0
   13.5784   30.0742    2.5567 H   0  0  0  0  0  0  0  0  0  0  0  0
   12.1253   30.9826    2.9945 H   0  0  0  0  0  0  0  0  0  0  0  0
   11.4684   19.9646   -1.2541 H   0  0  0  0  0  0  0  0  0  0  0  0
   11.6961   20.0275    0.4984 H   0  0  0  0  0  0  0  0  0  0  0  0
    3.7673   26.3841    3.5100 H   0  0  0  0  0  0  0  0  0  0  0  0
    4.5399   24.7549    1.8125 H   0  0  0  0  0  0  0  0  0  0  0  0
    2.8797   24.3972    2.2979 H   0  0  0  0  0  0  0  0  0  0  0  0
   12.7758   32.8915    1.4588 H   0  0  0  0  0  0  0  0  0  0  0  0
   13.1503   32.5030   -0.2255 H   0  0  0  0  0  0  0  0  0  0  0  0
   14.2655   32.0252    1.0611 H   0  0  0  0  0  0  0  0  0  0  0  0
  1  2  4  0  0  0  0
  1  3  4  0  0  0  0
  1  4  1  0  0  0  0
  2  5  4  0  0  0  0
  2  6  1  0  0  0  0
  3  7  4  0  0  0  0
  3  8  1  0  0  0  0
  4  9  1  0  0  0  0
  4 10  2  0  0  0  0
  5 11  4  0  0  0  0
  5 12  1  0  0  0  0
  7 13  1  0  0  0  0
  7 11  4  0  0  0  0
  9 14  1  0  0  0  0
  9 15  1  0  0  0  0
 11 16  1  0  0  0  0
 12 17  1  0  0  0  0
 12 18  2  0  0  0  0
 13 19  1  0  0  0  0
 14 20  1  0  0  0  0
 17 21  1  0  0  0  0
 19 22  1  0  0  0  0
 19 23  2  0  0  0  0
 20 24  1  0  0  0  0
 20 25  1  0  0  0  0
 21 26  1  0  0  0  0
 22 27  1  0  0  0  0
 24 28  1  0  0  0  0
 26 29  1  0  0  0  0
 26 30  1  0  0  0  0
 27 31  1  0  0  0  0
 29 32  1  0  0  0  0
 13 33  1  0  0  0  0
 17 34  1  0  0  0  0
 25 35  1  0  0  0  0
 28 36  1  0  0  0  0
 30 37  1  0  0  0  0
 32 38  1  0  0  0  0
 14 39  1  0  0  0  0
 14 40  1  0  0  0  0
 15 41  1  0  0  0  0
 15 42  1  0  0  0  0
 15 43  1  0  0  0  0
 20 44  1  0  0  0  0
 21 45  1  0  0  0  0
 21 46  1  0  0  0  0
 22 47  1  0  0  0  0
 22 48  1  0  0  0  0
 24 49  1  0  0  0  0
 24 50  1  0  0  0  0
 26 51  1  0  0  0  0
 29 52  1  0  0  0  0
 29 53  1  0  0  0  0
 31 54  1  0  0  0  0
 31 55  1  0  0  0  0
 31 56  1  0  0  0  0
M  END
>  <Alias name>
Iopromide

>  <logP>   
-2.05

$$$$
Pyridine-2-carboxylic acid
  ChemBrain IXL

 14 14  0  0  0  0  0  0  0  0  1 V2000
    6.6354   15.4826    0.0000 C   0  0  0  0  0  0  0  0  0  0  0  0
    6.1343   14.1808    0.0025 C   0  0  0  0  0  0  0  0  0  0  0  0
    4.7991   13.9601    0.0020 N   0  3  0  0  0  0  0  0  0  0  0  0
    3.9262   14.9950   -0.0009 C   0  0  0  0  0  0  0  0  0  0  0  0
    4.3890   16.3101   -0.0036 C   0  0  0  0  0  0  0  0  0  0  0  0
    5.7549   16.5557   -0.0031 C   0  0  0  0  0  0  0  0  0  0  0  0
    2.4722   14.7346   -0.0014 C   0  0  0  0  0  0  0  0  0  0  0  0
    2.0595   13.5874   -0.0021 O   0  0  0  0  0  0  0  0  0  0  0  0
    1.5246   15.8585   -0.0012 O   0  5  0  0  0  0  0  0  0  0  0  0
    4.4515   13.0161    0.0039 H   0  0  0  0  0  0  0  0  0  0  0  0
    7.7059   15.6577    0.0004 H   0  0  0  0  0  0  0  0  0  0  0  0
    6.8191   13.3438    0.0049 H   0  0  0  0  0  0  0  0  0  0  0  0
    3.6876   17.1373   -0.0059 H   0  0  0  0  0  0  0  0  0  0  0  0
    6.1302   17.5752   -0.0051 H   0  0  0  0  0  0  0  0  0  0  0  0
  1  2  4  0  0  0  0
  2  3  4  0  0  0  0
  3  4  4  0  0  0  0
  4  5  4  0  0  0  0
  5  6  4  0  0  0  0
  6  1  4  0  0  0  0
  7  8  2  0  0  0  0
  7  9  1  0  0  0  0
  7  4  1  0  0  0  0
  3 10  1  0  0  0  0
  1 11  1  0  0  0  0
  2 12  1  0  0  0  0
  5 13  1  0  0  0  0
  6 14  1  0  0  0  0
M  END
>  <Alias name>
Picolinic acid

>  <logP>   
-1.98

$$$$
Aminocaproic acid
  ChemBrain IXL

 22 21  0  0  0  0  0  0  0  0  1 V2000
    5.9672   18.2568    0.3552 C   0  0  0  0  0  0  0  0  0  0  0  0
    7.4950   18.1952    0.5464 C   0  0  0  0  0  0  0  0  0  0  0  0
    5.4295   16.8437    0.0570 C   0  0  0  0  0  0  0  0  0  0  0  0
    8.0114   19.5523    0.8332 C   0  0  0  0  0  0  0  0  0  0  0  0
    3.9016   16.9052   -0.1340 C   0  0  0  0  0  0  0  0  0  0  0  0
    7.0873   20.6943    0.8862 O   0  5  0  0  0  0  0  0  0  0  0  0
    9.2039   19.7232    1.0255 O   0  0  0  0  0  0  0  0  0  0  0  0
    3.3640   15.4921   -0.4323 C   0  0  0  0  0  0  0  0  0  0  0  0
    1.9065   15.5508   -0.6144 N   0  3  0  0  0  0  0  0  0  0  0  0
    1.5545   14.6256   -0.8098 H   0  0  0  0  0  0  0  0  0  0  0  0
    1.4763   15.9034    0.2274 H   0  0  0  0  0  0  0  0  0  0  0  0
    1.6883   16.1635   -1.3858 H   0  0  0  0  0  0  0  0  0  0  0  0
    5.5053   18.6356    1.2585 H   0  0  0  0  0  0  0  0  0  0  0  0
    5.7332   18.9142   -0.4730 H   0  0  0  0  0  0  0  0  0  0  0  0
    7.7290   17.5375    1.3744 H   0  0  0  0  0  0  0  0  0  0  0  0
    7.9570   17.8167   -0.3570 H   0  0  0  0  0  0  0  0  0  0  0  0
    5.8913   16.4650   -0.8465 H   0  0  0  0  0  0  0  0  0  0  0  0
    5.6637   16.1862    0.8851 H   0  0  0  0  0  0  0  0  0  0  0  0
    3.4399   17.2838    0.7695 H   0  0  0  0  0  0  0  0  0  0  0  0
    3.6675   17.5628   -0.9620 H   0  0  0  0  0  0  0  0  0  0  0  0
    3.8258   15.1135   -1.3358 H   0  0  0  0  0  0  0  0  0  0  0  0
    3.5982   14.8345    0.3957 H   0  0  0  0  0  0  0  0  0  0  0  0
  1  2  1  0  0  0  0
  1  3  1  0  0  0  0
  2  4  1  0  0  0  0
  3  5  1  0  0  0  0
  4  6  1  0  0  0  0
  4  7  2  0  0  0  0
  5  8  1  0  0  0  0
  8  9  1  0  0  0  0
  9 10  1  0  0  0  0
  9 11  1  0  0  0  0
  9 12  1  0  0  0  0
  1 13  1  0  0  0  0
  1 14  1  0  0  0  0
  2 15  1  0  0  0  0
  2 16  1  0  0  0  0
  3 17  1  0  0  0  0
  3 18  1  0  0  0  0
  5 19  1  0  0  0  0
  5 20  1  0  0  0  0
  8 21  1  0  0  0  0
  8 22  1  0  0  0  0
M  END
>  <Alias name>
epsilon-Aminocaproic acid

>  <logP>   
-1.95

$$$$
Guanosine
  ChemBrain IXL

 33 35  0  0  0  0  0  0  0  0  1 V2000
    4.9179   17.3714   -1.5864 C   0  0  0  0  0  0  0  0  0  0  0  0
    5.5366   16.2283   -1.1243 N   0  0  0  0  0  0  0  0  0  0  0  0
    6.5733   16.3297   -0.2780 C   0  0  0  0  0  0  0  0  0  0  0  0
    6.9659   17.6343    0.0868 C   0  0  0  0  0  0  0  0  0  0  0  0
    6.4241   18.5904   -0.3237 C   0  0  0  0  0  0  0  0  0  0  0  0
    5.3360   18.5320   -1.2056 N   0  0  0  0  0  0  0  0  0  0  0  0
    7.0021   19.5958    0.1736 N   0  0  0  0  0  0  0  0  0  0  0  0
    7.8932   17.9937    0.8546 N   0  0  0  0  0  0  0  0  0  0  0  0
    7.9296   19.1541    0.9209 C   0  0  0  0  0  0  0  0  0  0  0  0
    7.1451   15.3417    0.1519 O   0  0  0  0  0  0  0  0  0  0  0  0
    3.8481   17.2241   -2.4610 N   0  0  0  0  0  0  0  0  0  0  0  0
    5.5803   22.1235    1.8353 C   0  0  0  0  0  0  0  0  0  0  0  0
    4.5083   21.5188    0.9012 C   0  0  0  0  0  0  0  0  0  0  0  0
    6.9464   21.9017    1.1341 C   0  0  0  0  0  0  0  0  0  0  0  0
    6.6611   21.0031   -0.0965 C   0  0  0  0  0  0  0  0  0  0  0  0
    5.2158   21.0905   -0.3303 O   0  0  0  0  0  0  0  0  0  0  0  0
    7.4667   23.1955    0.6772 O   0  0  0  0  0  0  0  0  0  0  0  0
    5.3360   23.5636    2.0209 O   0  0  0  0  0  0  0  0  0  0  0  0
    3.8647   20.2877    1.5768 C   0  0  0  0  0  0  0  0  0  0  0  0
    4.9093   19.3114    1.9248 O   0  0  0  0  0  0  0  0  0  0  0  0
    5.2233   15.3529   -1.4099 H   0  0  0  0  0  0  0  0  0  0  0  0
    3.5517   16.2915   -2.7485 H   0  0  0  0  0  0  0  0  0  0  0  0
    3.3746   18.0255   -2.8042 H   0  0  0  0  0  0  0  0  0  0  0  0
    6.8579   23.6912    0.0753 H   0  0  0  0  0  0  0  0  0  0  0  0
    5.9865   24.0241    2.6009 H   0  0  0  0  0  0  0  0  0  0  0  0
    4.5851   18.5082    2.3938 H   0  0  0  0  0  0  0  0  0  0  0  0
    8.6232   19.7500    1.5105 H   0  0  0  0  0  0  0  0  0  0  0  0
    5.5636   21.6161    2.7968 H   0  0  0  0  0  0  0  0  0  0  0  0
    3.7521   22.2597    0.6711 H   0  0  0  0  0  0  0  0  0  0  0  0
    7.6523   21.4235    1.8093 H   0  0  0  0  0  0  0  0  0  0  0  0
    7.2138   21.3566   -0.9527 H   0  0  0  0  0  0  0  0  0  0  0  0
    3.1602   19.8280    0.8948 H   0  0  0  0  0  0  0  0  0  0  0  0
    3.3501   20.5970    2.4742 H   0  0  0  0  0  0  0  0  0  0  0  0
  1  2  1  0  0  0  0
  2  3  1  0  0  0  0
  3  4  1  0  0  0  0
  4  5  2  0  0  0  0
  5  6  1  0  0  0  0
  6  1  2  0  0  0  0
  5  7  1  0  0  0  0
  4  8  1  0  0  0  0
  7  9  1  0  0  0  0
  9  8  2  0  0  0  0
  3 10  2  0  0  0  0
  1 11  1  0  0  0  0
 12 13  1  0  0  0  0
 12 14  1  0  0  0  0
 14 15  1  0  0  0  0
 15 16  1  0  0  0  0
 16 13  1  0  0  0  0
 14 17  1  0  0  0  0
 12 18  1  0  0  0  0
 13 19  1  0  0  0  0
 19 20  1  0  0  0  0
 15  7  1  0  0  0  0
  2 21  1  0  0  0  0
 11 22  1  0  0  0  0
 11 23  1  0  0  0  0
 17 24  1  0  0  0  0
 18 25  1  0  0  0  0
 20 26  1  0  0  0  0
  9 27  1  0  0  0  0
 12 28  1  0  0  0  0
 13 29  1  0  0  0  0
 14 30  1  0  0  0  0
 15 31  1  0  0  0  0
 19 32  1  0  0  0  0
 19 33  1  0  0  0  0
M  END
>  <Alias name>
Guanosine

>  <logP>   
-1.89

$$$$
Pyrazinamide
  ChemBrain IXL

 14 14  0  0  0  0  0  0  0  0  1 V2000
    5.2249   16.9475    0.0000 C   0  0  0  0  0  0  0  0  0  0  0  0
    4.2950   17.9873   -0.0100 C   0  0  0  0  0  0  0  0  0  0  0  0
    4.8047   15.6688   -0.0007 N   0  0  0  0  0  0  0  0  0  0  0  0
    6.6736   17.2503    0.0114 C   0  0  0  0  0  0  0  0  0  0  0  0
    2.9776   17.7119   -0.0204 N   0  0  0  0  0  0  0  0  0  0  0  0
    3.4872   15.3934   -0.0111 C   0  0  0  0  0  0  0  0  0  0  0  0
    7.6068   16.2068    0.0198 N   0  0  0  0  0  0  0  0  0  0  0  0
    7.0545   18.4093    0.0135 O   0  0  0  0  0  0  0  0  0  0  0  0
    2.5573   16.4332   -0.0211 C   0  0  0  0  0  0  0  0  0  0  0  0
    8.5944   16.4132    0.0278 H   0  0  0  0  0  0  0  0  0  0  0  0
    7.2918   15.2482    0.0178 H   0  0  0  0  0  0  0  0  0  0  0  0
    4.6332   19.0162   -0.0095 H   0  0  0  0  0  0  0  0  0  0  0  0
    3.1490   14.3645   -0.0116 H   0  0  0  0  0  0  0  0  0  0  0  0
    1.4972   16.2116   -0.0295 H   0  0  0  0  0  0  0  0  0  0  0  0
  1  2  4  0  0  0  0
  1  3  4  0  0  0  0
  1  4  1  0  0  0  0
  2  5  4  0  0  0  0
  3  6  4  0  0  0  0
  4  7  1  0  0  0  0
  4  8  2  0  0  0  0
  5  9  4  0  0  0  0
  6  9  4  0  0  0  0
  7 10  1  0  0  0  0
  7 11  1  0  0  0  0
  2 12  1  0  0  0  0
  6 13  1  0  0  0  0
  9 14  1  0  0  0  0
M  END
>  <Alias name>
Pyrazinamide

>  <logP>   
-1.884

$$$$
5-Azauracil
  ChemBrain IXL

 11 11  0  0  0  0  0  0  0  0  1 V2000
    3.5192   13.8729    0.6120 N   0  0  0  0  0  0  0  0  0  0  0  0
    2.6560   12.8043    0.3875 C   0  0  0  0  0  0  0  0  0  0  0  0
    4.8043   13.8120    0.1112 C   0  0  0  0  0  0  0  0  0  0  0  0
    5.2157   12.6613   -0.5460 N   0  0  0  0  0  0  0  0  0  0  0  0
    4.3386   11.5640   -0.6595 C   0  0  0  0  0  0  0  0  0  0  0  0
    3.1342   11.6323   -0.2256 N   0  0  0  0  0  0  0  0  0  0  0  0
    1.4865   12.8894    0.7240 O   0  0  0  0  0  0  0  0  0  0  0  0
    5.5656   14.7582    0.2457 O   0  0  0  0  0  0  0  0  0  0  0  0
    3.2112   14.6829    1.1352 H   0  0  0  0  0  0  0  0  0  0  0  0
    6.1424   12.6128   -0.9409 H   0  0  0  0  0  0  0  0  0  0  0  0
    4.6867   10.6542   -1.1181 H   0  0  0  0  0  0  0  0  0  0  0  0
  1  2  1  0  0  0  0
  1  3  1  0  0  0  0
  3  4  1  0  0  0  0
  4  5  1  0  0  0  0
  5  6  2  0  0  0  0
  6  2  1  0  0  0  0
  2  7  2  0  0  0  0
  3  8  2  0  0  0  0
  1  9  1  0  0  0  0
  4 10  1  0  0  0  0
  5 11  1  0  0  0  0
M  END
>  <Alias name>
5-Azauracil

>  <logP>   
-1.87

$$$$
Methionine
  ChemBrain IXL

 20 19  0  0  0  0  0  0  0  0  1 V2000
    1.4935   16.1692   -0.1299 O   0  0  0  0  0  0  0  0  0  0  0  0
    2.3733   15.5689    0.4650 C   0  0  0  0  0  0  0  0  0  0  0  0
    2.6716   14.1713    0.1208 O   0  5  0  0  0  0  0  0  0  0  0  0
    3.1402   16.2478    1.5335 C   0  0  0  0  0  0  0  0  0  0  0  0
    2.9729   17.7026    1.4079 N   0  3  0  0  0  0  0  0  0  0  0  0
    4.6342   15.8885    1.4036 C   0  0  0  0  0  0  0  0  0  0  0  0
    6.9165   15.9094   -0.1260 S   0  0  0  0  0  0  0  0  0  0  0  0
    7.1999   16.5755   -1.7932 C   0  0  0  0  0  0  0  0  0  0  0  0
    5.1586   16.3492    0.0287 C   0  0  0  0  0  0  0  0  0  0  0  0
    1.9962   17.9381    1.5011 H   0  0  0  0  0  0  0  0  0  0  0  0
    3.3065   18.0028    0.5043 H   0  0  0  0  0  0  0  0  0  0  0  0
    3.5011   18.1657    2.1322 H   0  0  0  0  0  0  0  0  0  0  0  0
    2.7745   15.9250    2.5005 H   0  0  0  0  0  0  0  0  0  0  0  0
    4.7566   14.8164    1.4955 H   0  0  0  0  0  0  0  0  0  0  0  0
    5.1937   16.3839    2.1874 H   0  0  0  0  0  0  0  0  0  0  0  0
    6.9953   17.6389   -1.7968 H   0  0  0  0  0  0  0  0  0  0  0  0
    6.5432   16.0791   -2.4969 H   0  0  0  0  0  0  0  0  0  0  0  0
    8.2306   16.4052   -2.0795 H   0  0  0  0  0  0  0  0  0  0  0  0
    5.0457   17.4227   -0.0598 H   0  0  0  0  0  0  0  0  0  0  0  0
    4.5937   15.8608   -0.7556 H   0  0  0  0  0  0  0  0  0  0  0  0
  1  2  2  0  0  0  0
  2  3  1  0  0  0  0
  2  4  1  0  0  0  0
  4  5  1  0  0  0  0
  4  6  1  0  0  0  0
  7  8  1  0  0  0  0
  6  9  1  0  0  0  0
  9  7  1  0  0  0  0
  5 10  1  0  0  0  0
  5 11  1  0  0  0  0
  5 12  1  0  0  0  0
  4 13  1  0  0  0  0
  6 14  1  0  0  0  0
  6 15  1  0  0  0  0
  8 16  1  0  0  0  0
  8 17  1  0  0  0  0
  8 18  1  0  0  0  0
  9 19  1  0  0  0  0
  9 20  1  0  0  0  0
M  END
>  <Alias name>
(L)-Methionine

>  <logP>   
-1.87

$$$$
Tranexamic acid
  ChemBrain IXL

 26 26  0  0  0  0  0  0  0  0  1 V2000
    6.4248   18.6173   -0.6571 C   0  0  0  0  0  0  0  0  0  0  0  0
    6.1419   17.1173   -0.4277 C   0  0  0  0  0  0  0  0  0  0  0  0
    4.6220   16.8667   -0.4858 C   0  0  0  0  0  0  0  0  0  0  0  0
    3.9230   17.6949    0.6121 C   0  0  0  0  0  0  0  0  0  0  0  0
    4.2029   19.1942    0.3798 C   0  0  0  0  0  0  0  0  0  0  0  0
    5.7224   19.4474    0.4385 C   0  0  0  0  0  0  0  0  0  0  0  0
    7.9495   18.8727   -0.6060 C   0  0  0  0  0  0  0  0  0  0  0  0
    8.4784   18.4788    0.7108 N   0  3  0  0  0  0  0  0  0  0  0  0
    2.4625   17.4495    0.5641 C   0  0  0  0  0  0  0  0  0  0  0  0
    2.0388   16.3178    0.3948 O   0  0  0  0  0  0  0  0  0  0  0  0
    1.5225   18.5691    0.7210 O   0  5  0  0  0  0  0  0  0  0  0  0
    9.4727   18.6477    0.7376 H   0  0  0  0  0  0  0  0  0  0  0  0
    8.0266   19.0206    1.4310 H   0  0  0  0  0  0  0  0  0  0  0  0
    8.3004   17.4987    0.8658 H   0  0  0  0  0  0  0  0  0  0  0  0
    6.0446   18.9098   -1.6280 H   0  0  0  0  0  0  0  0  0  0  0  0
    6.5181   16.8226    0.5433 H   0  0  0  0  0  0  0  0  0  0  0  0
    6.6334   16.5353   -1.1973 H   0  0  0  0  0  0  0  0  0  0  0  0
    4.2441   17.1619   -1.4571 H   0  0  0  0  0  0  0  0  0  0  0  0
    4.4235   15.8143   -0.3258 H   0  0  0  0  0  0  0  0  0  0  0  0
    4.3054   17.4030    1.5822 H   0  0  0  0  0  0  0  0  0  0  0  0
    3.8254   19.4859   -0.5927 H   0  0  0  0  0  0  0  0  0  0  0  0
    3.7101   19.7769    1.1480 H   0  0  0  0  0  0  0  0  0  0  0  0
    6.0984   19.1552    1.4104 H   0  0  0  0  0  0  0  0  0  0  0  0
    5.9197   20.4997    0.2764 H   0  0  0  0  0  0  0  0  0  0  0  0
    8.1436   19.9252   -0.7714 H   0  0  0  0  0  0  0  0  0  0  0  0
    8.4376   18.2912   -1.3782 H   0  0  0  0  0  0  0  0  0  0  0  0
  1  2  1  0  0  0  0
  2  3  1  0  0  0  0
  3  4  1  0  0  0  0
  4  5  1  0  0  0  0
  5  6  1  0  0  0  0
  6  1  1  0  0  0  0
  1  7  1  0  0  0  0
  7  8  1  0  0  0  0
  9 10  2  0  0  0  0
  9 11  1  0  0  0  0
  9  4  1  0  0  0  0
  8 12  1  0  0  0  0
  8 13  1  0  0  0  0
  8 14  1  0  0  0  0
  1 15  1  0  0  0  0
  2 16  1  0  0  0  0
  2 17  1  0  0  0  0
  3 18  1  0  0  0  0
  3 19  1  0  0  0  0
  4 20  1  0  0  0  0
  5 21  1  0  0  0  0
  5 22  1  0  0  0  0
  6 23  1  0  0  0  0
  6 24  1  0  0  0  0
  7 25  1  0  0  0  0
  7 26  1  0  0  0  0
M  END
>  <Alias name>
Tranexamic acid

>  <logP>   
-1.87

$$$$
Ascorbic acid
  ChemBrain IXL

 20 20  0  0  0  0  0  0  0  0  1 V2000
    5.8194   15.6522   -0.2007 C   0  0  0  0  0  0  0  0  0  0  0  0
    4.6677   15.7859    0.6279 C   0  0  0  0  0  0  0  0  0  0  0  0
    6.4667   16.8593   -0.4867 C   0  0  0  0  0  0  0  0  0  0  0  0
    5.6154   17.7843    0.0979 C   0  0  0  0  0  0  0  0  0  0  0  0
    4.5231   17.1966    0.7665 O   0  0  0  0  0  0  0  0  0  0  0  0
    5.8074   18.9913    0.0292 O   0  0  0  0  0  0  0  0  0  0  0  0
    7.8094   16.8969    0.1465 O   0  0  0  0  0  0  0  0  0  0  0  0
    6.2068   14.5797   -0.6397 O   0  0  0  0  0  0  0  0  0  0  0  0
    3.5031   15.1795   -0.0672 C   0  0  0  0  0  0  0  0  0  0  0  0
    3.9288   14.7106   -1.4014 O   0  0  0  0  0  0  0  0  0  0  0  0
    2.4085   16.2218   -0.2077 C   0  0  0  0  0  0  0  0  0  0  0  0
    2.9267   17.3972   -0.9394 O   0  0  0  0  0  0  0  0  0  0  0  0
    8.4767   16.2817   -0.2438 H   0  0  0  0  0  0  0  0  0  0  0  0
    4.8384   14.3256   -1.4381 H   0  0  0  0  0  0  0  0  0  0  0  0
    3.7303   17.8135   -0.5516 H   0  0  0  0  0  0  0  0  0  0  0  0
    4.8356   15.3247    1.5834 H   0  0  0  0  0  0  0  0  0  0  0  0
    6.5448   17.0195   -1.5620 H   0  0  0  0  0  0  0  0  0  0  0  0
    3.1431   14.3492    0.5090 H   0  0  0  0  0  0  0  0  0  0  0  0
    1.5824   15.7953   -0.7497 H   0  0  0  0  0  0  0  0  0  0  0  0
    2.0793   16.5246    0.7765 H   0  0  0  0  0  0  0  0  0  0  0  0
  1  2  1  0  0  0  0
  1  3  1  0  0  0  0
  3  4  1  0  0  0  0
  4  5  1  0  0  0  0
  5  2  1  0  0  0  0
  4  6  2  0  0  0  0
  3  7  1  0  0  0  0
  1  8  2  0  0  0  0
  2  9  1  0  0  0  0
  9 10  1  0  0  0  0
  9 11  1  0  0  0  0
 11 12  1  0  0  0  0
  7 13  1  0  0  0  0
 10 14  1  0  0  0  0
 12 15  1  0  0  0  0
  2 16  1  0  0  0  0
  3 17  1  0  0  0  0
  9 18  1  0  0  0  0
 11 19  1  0  0  0  0
 11 20  1  0  0  0  0
M  END
>  <Alias name>
Vitamin C

>  <logP>   
-1.85

$$$$
Tyrosine
  ChemBrain IXL

 24 24  0  0  0  0  0  0  0  0  1 V2000
   10.7541   19.4715    0.4074 O   0  0  0  0  0  0  0  0  0  0  0  0
    9.9358   20.0670   -0.2740 C   0  0  0  0  0  0  0  0  0  0  0  0
   10.3254   20.6043   -1.5861 O   0  5  0  0  0  0  0  0  0  0  0  0
    8.5509   20.2489    0.2215 C   0  0  0  0  0  0  0  0  0  0  0  0
    8.1292   19.0429    0.9521 N   0  3  0  0  0  0  0  0  0  0  0  0
    7.5998   20.4877   -0.9746 C   0  0  0  0  0  0  0  0  0  0  0  0
    3.8422   20.2537   -0.6680 C   0  0  0  0  0  0  0  0  0  0  0  0
    5.1453   20.0689   -1.1334 C   0  0  0  0  0  0  0  0  0  0  0  0
    6.2144   20.6844   -0.4795 C   0  0  0  0  0  0  0  0  0  0  0  0
    5.9776   21.4853    0.6403 C   0  0  0  0  0  0  0  0  0  0  0  0
    4.6751   21.6696    1.1050 C   0  0  0  0  0  0  0  0  0  0  0  0
    3.6073   21.0541    0.4512 C   0  0  0  0  0  0  0  0  0  0  0  0
    2.2350   21.2490    0.9417 O   0  0  0  0  0  0  0  0  0  0  0  0
    8.7510   18.8871    1.7313 H   0  0  0  0  0  0  0  0  0  0  0  0
    7.1879   19.1679    1.2930 H   0  0  0  0  0  0  0  0  0  0  0  0
    8.1597   18.2464    0.3330 H   0  0  0  0  0  0  0  0  0  0  0  0
    1.5394   20.7827    0.4270 H   0  0  0  0  0  0  0  0  0  0  0  0
    8.5171   21.1025    0.8853 H   0  0  0  0  0  0  0  0  0  0  0  0
    7.6284   19.6292   -1.6348 H   0  0  0  0  0  0  0  0  0  0  0  0
    7.9169   21.3697   -1.5168 H   0  0  0  0  0  0  0  0  0  0  0  0
    3.0133   19.7761   -1.1755 H   0  0  0  0  0  0  0  0  0  0  0  0
    5.3268   19.4478   -2.0018 H   0  0  0  0  0  0  0  0  0  0  0  0
    6.8043   21.9637    1.1487 H   0  0  0  0  0  0  0  0  0  0  0  0
    4.4930   22.2904    1.9732 H   0  0  0  0  0  0  0  0  0  0  0  0
  1  2  2  0  0  0  0
  2  3  1  0  0  0  0
  2  4  1  0  0  0  0
  4  5  1  0  0  0  0
  4  6  1  0  0  0  0
  7  8  4  0  0  0  0
  8  9  4  0  0  0  0
  9 10  4  0  0  0  0
 10 11  4  0  0  0  0
 11 12  4  0  0  0  0
 12  7  4  0  0  0  0
  9  6  1  0  0  0  0
 12 13  1  0  0  0  0
  5 14  1  0  0  0  0
  5 15  1  0  0  0  0
  5 16  1  0  0  0  0
 13 17  1  0  0  0  0
  4 18  1  0  0  0  0
  6 19  1  0  0  0  0
  6 20  1  0  0  0  0
  7 21  1  0  0  0  0
  8 22  1  0  0  0  0
 10 23  1  0  0  0  0
 11 24  1  0  0  0  0
M  END
>  <Alias name>
Tyrosine

>  <logP>   
-1.8

$$$$
Cefaclor
  ChemBrain IXL

 38 40  0  0  0  0  0  0  0  0  1 V2000
    8.7924   19.6672   -0.0771 N   0  0  0  0  0  0  0  0  0  0  0  0
    8.8791   18.4648   -0.4878 C   0  0  0  0  0  0  0  0  0  0  0  0
    8.0529   20.0129   -0.9387 C   0  0  0  0  0  0  0  0  0  0  0  0
    9.2219   20.3470    1.0664 C   0  0  0  0  0  0  0  0  0  0  0  0
    8.0363   18.8936   -1.5262 C   0  0  0  0  0  0  0  0  0  0  0  0
    8.1374   17.5242    0.6482 S   0  0  0  0  0  0  0  0  0  0  0  0
    7.4480   21.0740   -1.1364 O   0  0  0  0  0  0  0  0  0  0  0  0
    9.3639   19.6447    2.1671 C   0  0  0  0  0  0  0  0  0  0  0  0
    9.5204   21.8589    1.0570 C   0  0  0  0  0  0  0  0  0  0  0  0
    6.7639   18.5057   -1.5174 N   0  0  0  0  0  0  0  0  0  0  0  0
    9.0817   18.1649    2.1681 C   0  0  0  0  0  0  0  0  0  0  0  0
    9.9061   20.4706    3.6512 Cl  0  0  0  0  0  0  0  0  0  0  0  0
    9.8681   22.5621    2.3083 O   0  5  0  0  0  0  0  0  0  0  0  0
    9.4761   22.5082    0.0138 O   0  0  0  0  0  0  0  0  0  0  0  0
    6.2085   18.1314   -2.6349 C   0  0  0  0  0  0  0  0  0  0  0  0
    4.9332   17.6682   -2.5153 C   0  0  0  0  0  0  0  0  0  0  0  0
    6.7883   18.1998   -3.7091 O   0  0  0  0  0  0  0  0  0  0  0  0
    4.1722   18.7419   -1.9466 C   0  0  0  0  0  0  0  0  0  0  0  0
    4.9498   16.5366   -1.5694 N   0  3  0  0  0  0  0  0  0  0  0  0
    3.1763   18.4749   -1.0209 C   0  0  0  0  0  0  0  0  0  0  0  0
    4.4825   20.0420   -2.3096 C   0  0  0  0  0  0  0  0  0  0  0  0
    2.4656   19.5274   -0.4605 C   0  0  0  0  0  0  0  0  0  0  0  0
    3.7752   21.0960   -1.7522 C   0  0  0  0  0  0  0  0  0  0  0  0
    2.7649   20.8395   -0.8266 C   0  0  0  0  0  0  0  0  0  0  0  0
    6.2128   18.6171   -0.6854 H   0  0  0  0  0  0  0  0  0  0  0  0
    5.5714   15.8192   -1.9121 H   0  0  0  0  0  0  0  0  0  0  0  0
    5.2796   16.8625   -0.6648 H   0  0  0  0  0  0  0  0  0  0  0  0
    4.0243   16.1619   -1.4720 H   0  0  0  0  0  0  0  0  0  0  0  0
    9.8790   18.1933   -0.7946 H   0  0  0  0  0  0  0  0  0  0  0  0
    8.5010   18.9723   -2.5239 H   0  0  0  0  0  0  0  0  0  0  0  0
   10.0076   17.6563    2.2134 H   0  0  0  0  0  0  0  0  0  0  0  0
    8.5088   17.9373    3.0340 H   0  0  0  0  0  0  0  0  0  0  0  0
    4.5323   17.3700   -3.4777 H   0  0  0  0  0  0  0  0  0  0  0  0
    2.9539   17.4505   -0.7398 H   0  0  0  0  0  0  0  0  0  0  0  0
    5.2736   20.2310   -3.0282 H   0  0  0  0  0  0  0  0  0  0  0  0
    1.6839   19.3277    0.2586 H   0  0  0  0  0  0  0  0  0  0  0  0
    4.0101   22.1117   -2.0356 H   0  0  0  0  0  0  0  0  0  0  0  0
    2.2142   21.6579   -0.3923 H   0  0  0  0  0  0  0  0  0  0  0  0
  1  2  1  0  0  0  0
  1  3  1  0  0  0  0
  1  4  1  0  0  0  0
  2  5  1  0  0  0  0
  2  6  1  0  0  0  0
  3  7  2  0  0  0  0
  3  5  1  0  0  0  0
  4  8  2  0  0  0  0
  4  9  1  0  0  0  0
  5 10  1  0  0  0  0
  6 11  1  0  0  0  0
  8 12  1  0  0  0  0
  8 11  1  0  0  0  0
  9 13  1  0  0  0  0
  9 14  2  0  0  0  0
 10 15  1  0  0  0  0
 15 16  1  0  0  0  0
 15 17  2  0  0  0  0
 16 18  1  0  0  0  0
 16 19  1  0  0  0  0
 18 20  4  0  0  0  0
 18 21  4  0  0  0  0
 20 22  4  0  0  0  0
 21 23  4  0  0  0  0
 22 24  4  0  0  0  0
 23 24  4  0  0  0  0
 10 25  1  0  0  0  0
 19 26  1  0  0  0  0
 19 27  1  0  0  0  0
 19 28  1  0  0  0  0
  2 29  1  0  0  0  0
  5 30  1  0  0  0  0
 11 31  1  0  0  0  0
 11 32  1  0  0  0  0
 16 33  1  0  0  0  0
 20 34  1  0  0  0  0
 21 35  1  0  0  0  0
 22 36  1  0  0  0  0
 23 37  1  0  0  0  0
 24 38  1  0  0  0  0
M  END
>  <Alias name>
Cefaclor

>  <logP>   
-1.79

$$$$
Glycerol
  ChemBrain IXL

 14 13  0  0  0  0  0  0  0  0  1 V2000
    2.8610   13.4043   -1.0596 C   0  0  0  0  0  0  0  0  0  0  0  0
    3.8232   12.4162   -0.3723 C   0  0  0  0  0  0  0  0  0  0  0  0
    4.8566   13.2001    0.4597 C   0  0  0  0  0  0  0  0  0  0  0  0
    5.7750   12.2575    1.1146 O   0  0  0  0  0  0  0  0  0  0  0  0
    3.0597   11.5225    0.5104 O   0  0  0  0  0  0  0  0  0  0  0  0
    2.1631   14.1990   -0.0387 O   0  0  0  0  0  0  0  0  0  0  0  0
    6.4717   12.6738    1.6693 H   0  0  0  0  0  0  0  0  0  0  0  0
    2.5602   11.9736    1.2269 H   0  0  0  0  0  0  0  0  0  0  0  0
    1.5248   14.8587   -0.3903 H   0  0  0  0  0  0  0  0  0  0  0  0
    3.4238   14.0642   -1.7083 H   0  0  0  0  0  0  0  0  0  0  0  0
    2.1361   12.8535   -1.6462 H   0  0  0  0  0  0  0  0  0  0  0  0
    4.3357   11.8292   -1.1244 H   0  0  0  0  0  0  0  0  0  0  0  0
    4.3441   13.7865    1.2123 H   0  0  0  0  0  0  0  0  0  0  0  0
    5.4186   13.8590   -0.1905 H   0  0  0  0  0  0  0  0  0  0  0  0
  1  2  1  0  0  0  0
  2  3  1  0  0  0  0
  3  4  1  0  0  0  0
  2  5  1  0  0  0  0
  1  6  1  0  0  0  0
  4  7  1  0  0  0  0
  5  8  1  0  0  0  0
  6  9  1  0  0  0  0
  1 10  1  0  0  0  0
  1 11  1  0  0  0  0
  2 12  1  0  0  0  0
  3 13  1  0  0  0  0
  3 14  1  0  0  0  0
M  END
>  <Alias name>
Glycerol

>  <logP>   
-1.79

$$$$
Creatinine
  ChemBrain IXL

 15 15  0  0  0  0  0  0  0  0  1 V2000
    4.8180   13.3204    0.0000 C   0  0  0  0  0  0  0  0  0  0  0  0
    4.6484   14.6193   -0.0204 N   0  0  0  0  0  0  0  0  0  0  0  0
    3.7633   12.7832   -0.0155 N   0  0  0  0  0  0  0  0  0  0  0  0
    6.0764   12.6522    0.0328 N   0  0  0  0  0  0  0  0  0  0  0  0
    3.3052   14.9107   -0.1155 C   0  0  0  0  0  0  0  0  0  0  0  0
    5.7188   15.5946    0.1166 C   0  0  0  0  0  0  0  0  0  0  0  0
    2.8031   13.6240   -0.0521 C   0  0  0  0  0  0  0  0  0  0  0  0
    1.6227   13.3179   -0.0295 O   0  0  0  0  0  0  0  0  0  0  0  0
    6.9355   13.1861   -0.0095 H   0  0  0  0  0  0  0  0  0  0  0  0
    6.1174   11.6379    0.0835 H   0  0  0  0  0  0  0  0  0  0  0  0
    3.0712   15.3643   -1.0715 H   0  0  0  0  0  0  0  0  0  0  0  0
    2.9677   15.5066    0.7053 H   0  0  0  0  0  0  0  0  0  0  0  0
    5.2960   16.5824    0.1541 H   0  0  0  0  0  0  0  0  0  0  0  0
    6.3891   15.5177   -0.7342 H   0  0  0  0  0  0  0  0  0  0  0  0
    6.2690   15.3988    1.0299 H   0  0  0  0  0  0  0  0  0  0  0  0
  1  2  1  0  0  0  0
  1  3  2  0  0  0  0
  1  4  1  0  0  0  0
  2  5  1  0  0  0  0
  2  6  1  0  0  0  0
  3  7  1  0  0  0  0
  5  7  1  0  0  0  0
  7  8  2  0  0  0  0
  4  9  1  0  0  0  0
  4 10  1  0  0  0  0
  5 11  1  0  0  0  0
  5 12  1  0  0  0  0
  6 13  1  0  0  0  0
  6 14  1  0  0  0  0
  6 15  1  0  0  0  0
M  END
>  <Alias name>
Creatinine

>  <logP>   
-1.76

$$$$
Cytosin
  ChemBrain IXL

 13 13  0  0  0  0  0  0  0  0  1 V2000
    3.9835   13.6493    0.0000 N   0  0  0  0  0  0  0  0  0  0  0  0
    5.3612   13.3704    0.0010 C   0  0  0  0  0  0  0  0  0  0  0  0
    3.5691   14.8559    0.0100 C   0  0  0  0  0  0  0  0  0  0  0  0
    4.5321   15.9810    0.0231 C   0  0  0  0  0  0  0  0  0  0  0  0
    5.8400   15.7349    0.0215 C   0  0  0  0  0  0  0  0  0  0  0  0
    6.2894   14.4172    0.0067 N   0  0  0  0  0  0  0  0  0  0  0  0
    5.7507   12.2142   -0.0032 O   0  0  0  0  0  0  0  0  0  0  0  0
    2.1993   15.1212    0.0086 N   0  0  0  0  0  0  0  0  0  0  0  0
    7.2810   14.2186    0.0001 H   0  0  0  0  0  0  0  0  0  0  0  0
    1.5394   14.3602    0.0099 H   0  0  0  0  0  0  0  0  0  0  0  0
    1.8710   16.0749    0.0062 H   0  0  0  0  0  0  0  0  0  0  0  0
    4.1741   17.0031    0.0341 H   0  0  0  0  0  0  0  0  0  0  0  0
    6.5514   16.5545    0.0315 H   0  0  0  0  0  0  0  0  0  0  0  0
  1  2  1  0  0  0  0
  1  3  2  0  0  0  0
  3  4  1  0  0  0  0
  4  5  2  0  0  0  0
  5  6  1  0  0  0  0
  6  2  1  0  0  0  0
  2  7  2  0  0  0  0
  3  8  1  0  0  0  0
  6  9  1  0  0  0  0
  8 10  1  0  0  0  0
  8 11  1  0  0  0  0
  4 12  1  0  0  0  0
  5 13  1  0  0  0  0
M  END
>  <Alias name>
Cytosine

>  <logP>   
-1.73

$$$$
Citric acid
  ChemBrain IXL

 21 20  0  0  0  0  0  0  0  0  1 V2000
    5.4743   15.8434    0.5796 C   0  0  0  0  0  0  0  0  0  0  0  0
    5.9264   17.0638   -0.2455 C   0  0  0  0  0  0  0  0  0  0  0  0
    3.9401   15.8601    0.7232 C   0  0  0  0  0  0  0  0  0  0  0  0
    5.8920   14.6010   -0.1077 C   0  0  0  0  0  0  0  0  0  0  0  0
    6.0918   15.8972    1.9126 O   0  0  0  0  0  0  0  0  0  0  0  0
    7.4022   17.1673   -0.2052 C   0  0  0  0  0  0  0  0  0  0  0  0
    3.5189   14.7801    1.6433 C   0  0  0  0  0  0  0  0  0  0  0  0
    5.1638   14.1393   -1.2983 O   0  0  0  0  0  0  0  0  0  0  0  0
    6.8406   13.9600    0.3138 O   0  0  0  0  0  0  0  0  0  0  0  0
    8.1259   17.7937   -1.3209 O   0  0  0  0  0  0  0  0  0  0  0  0
    8.0182   16.7328    0.7541 O   0  0  0  0  0  0  0  0  0  0  0  0
    2.0995   14.6236    1.9920 O   0  0  0  0  0  0  0  0  0  0  0  0
    4.3498   14.0198    2.1124 O   0  0  0  0  0  0  0  0  0  0  0  0
    7.0622   16.0542    1.9149 H   0  0  0  0  0  0  0  0  0  0  0  0
    4.4164   14.7138   -1.5769 H   0  0  0  0  0  0  0  0  0  0  0  0
    7.5578   18.1176   -2.0549 H   0  0  0  0  0  0  0  0  0  0  0  0
    1.4947   15.2766    1.5748 H   0  0  0  0  0  0  0  0  0  0  0  0
    5.6007   16.9464   -1.2717 H   0  0  0  0  0  0  0  0  0  0  0  0
    5.4899   17.9630    0.1712 H   0  0  0  0  0  0  0  0  0  0  0  0
    3.4851   15.7054   -0.2473 H   0  0  0  0  0  0  0  0  0  0  0  0
    3.6252   16.8168    1.1212 H   0  0  0  0  0  0  0  0  0  0  0  0
  1  2  1  0  0  0  0
  1  3  1  0  0  0  0
  1  4  1  0  0  0  0
  1  5  1  0  0  0  0
  2  6  1  0  0  0  0
  3  7  1  0  0  0  0
  4  8  1  0  0  0  0
  4  9  2  0  0  0  0
  6 10  1  0  0  0  0
  6 11  2  0  0  0  0
  7 12  1  0  0  0  0
  7 13  2  0  0  0  0
  5 14  1  0  0  0  0
  8 15  1  0  0  0  0
 10 16  1  0  0  0  0
 12 17  1  0  0  0  0
  2 18  1  0  0  0  0
  2 19  1  0  0  0  0
  3 20  1  0  0  0  0
  3 21  1  0  0  0  0
M  END
>  <Alias name>
Citric acid

>  <logP>   
-1.72

$$$$
Amoxicillin
  ChemBrain IXL

 44 46  0  0  0  0  0  0  0  0  1 V2000
    8.5232   25.1114   -0.0916 N   0  0  0  0  0  0  0  0  0  0  0  0
    7.6937   24.5589   -0.9319 C   0  0  0  0  0  0  0  0  0  0  0  0
    9.5707   24.3715    0.6783 C   0  0  0  0  0  0  0  0  0  0  0  0
    7.7552   25.9003    0.3080 C   0  0  0  0  0  0  0  0  0  0  0  0
    6.7491   25.4379   -0.3627 C   0  0  0  0  0  0  0  0  0  0  0  0
    7.9713   22.9225   -0.6754 S   0  0  0  0  0  0  0  0  0  0  0  0
    9.7557   23.2598   -0.1437 C   0  0  0  0  0  0  0  0  0  0  0  0
   10.8579   25.1996    0.9552 C   0  0  0  0  0  0  0  0  0  0  0  0
    7.9161   26.8754    1.0600 O   0  0  0  0  0  0  0  0  0  0  0  0
    5.9144   24.9849    0.5872 N   0  0  0  0  0  0  0  0  0  0  0  0
   10.6612   23.7581   -1.3839 C   0  0  0  0  0  0  0  0  0  0  0  0
   10.3881   22.1252    0.5478 C   0  0  0  0  0  0  0  0  0  0  0  0
   12.1821   24.5444    1.0300 O   0  5  0  0  0  0  0  0  0  0  0  0
   10.8023   26.4159    1.1404 O   0  0  0  0  0  0  0  0  0  0  0  0
    4.6583   25.4091    0.5774 C   0  0  0  0  0  0  0  0  0  0  0  0
    3.6692   24.6163    1.2409 C   0  0  0  0  0  0  0  0  0  0  0  0
    4.3678   26.4414    0.0027 O   0  0  0  0  0  0  0  0  0  0  0  0
    4.0863   23.1494    1.2073 C   0  0  0  0  0  0  0  0  0  0  0  0
    2.4535   24.7718    0.5060 N   0  3  0  0  0  0  0  0  0  0  0  0
    5.3082   22.6962    1.7679 C   0  0  0  0  0  0  0  0  0  0  0  0
    3.2451   22.2250    0.5973 C   0  0  0  0  0  0  0  0  0  0  0  0
    5.6683   21.3501    1.6867 C   0  0  0  0  0  0  0  0  0  0  0  0
    3.6061   20.8786    0.5246 C   0  0  0  0  0  0  0  0  0  0  0  0
    4.8177   20.4410    1.0612 C   0  0  0  0  0  0  0  0  0  0  0  0
    5.1958   19.0199    0.9666 O   0  0  0  0  0  0  0  0  0  0  0  0
    6.2839   24.4782    1.3545 H   0  0  0  0  0  0  0  0  0  0  0  0
    1.6779   24.5279    1.0833 H   0  0  0  0  0  0  0  0  0  0  0  0
    2.4783   24.1710   -0.3031 H   0  0  0  0  0  0  0  0  0  0  0  0
    2.3676   25.7317    0.2075 H   0  0  0  0  0  0  0  0  0  0  0  0
    6.1051   18.8078    1.2775 H   0  0  0  0  0  0  0  0  0  0  0  0
    7.9630   24.8826   -1.9358 H   0  0  0  0  0  0  0  0  0  0  0  0
    9.1682   24.0647    1.6149 H   0  0  0  0  0  0  0  0  0  0  0  0
    6.3421   26.2067   -1.0144 H   0  0  0  0  0  0  0  0  0  0  0  0
   10.3820   24.7879   -1.6575 H   0  0  0  0  0  0  0  0  0  0  0  0
   10.5167   23.1177   -2.2292 H   0  0  0  0  0  0  0  0  0  0  0  0
   11.7168   23.7487   -1.0963 H   0  0  0  0  0  0  0  0  0  0  0  0
   11.4431   22.3407    0.7052 H   0  0  0  0  0  0  0  0  0  0  0  0
   10.2859   21.2492   -0.0636 H   0  0  0  0  0  0  0  0  0  0  0  0
    9.9032   21.9746    1.4917 H   0  0  0  0  0  0  0  0  0  0  0  0
    3.5453   24.9629    2.2686 H   0  0  0  0  0  0  0  0  0  0  0  0
    5.9773   23.3824    2.2596 H   0  0  0  0  0  0  0  0  0  0  0  0
    2.3114   22.5525    0.1768 H   0  0  0  0  0  0  0  0  0  0  0  0
    6.6121   21.0122    2.1096 H   0  0  0  0  0  0  0  0  0  0  0  0
    2.9458   20.1733    0.0464 H   0  0  0  0  0  0  0  0  0  0  0  0
  1  3  1  0  0  0  0
  1  4  1  0  0  0  0
  2  5  1  0  0  0  0
  2  6  1  0  0  0  0
  3  7  1  0  0  0  0
  3  8  1  0  0  0  0
  4  9  2  0  0  0  0
  4  5  1  0  0  0  0
  5 10  1  0  0  0  0
  6  7  1  0  0  0  0
  7 11  1  0  0  0  0
  7 12  1  0  0  0  0
  8 13  1  0  0  0  0
  8 14  2  0  0  0  0
 10 15  1  0  0  0  0
 15 16  1  0  0  0  0
 15 17  2  0  0  0  0
 16 18  1  0  0  0  0
 16 19  1  0  0  0  0
 18 20  4  0  0  0  0
 18 21  4  0  0  0  0
 20 22  4  0  0  0  0
 21 23  4  0  0  0  0
 22 24  4  0  0  0  0
 23 24  4  0  0  0  0
 24 25  1  0  0  0  0
  1  2  1  0  0  0  0
 10 26  1  0  0  0  0
 19 27  1  0  0  0  0
 19 28  1  0  0  0  0
 19 29  1  0  0  0  0
 25 30  1  0  0  0  0
  2 31  1  0  0  0  0
  3 32  1  0  0  0  0
  5 33  1  0  0  0  0
 11 34  1  0  0  0  0
 11 35  1  0  0  0  0
 11 36  1  0  0  0  0
 12 37  1  0  0  0  0
 12 38  1  0  0  0  0
 12 39  1  0  0  0  0
 16 40  1  0  0  0  0
 20 41  1  0  0  0  0
 21 42  1  0  0  0  0
 22 43  1  0  0  0  0
 23 44  1  0  0  0  0
M  END
>  <Alias name>
Amoxicillin

>  <logP>   
-1.71

$$$$
Uridine
  ChemBrain IXL

 29 30  0  0  0  0  0  0  0  0  1 V2000
    2.8476   17.0855   -0.5841 N   0  0  0  0  0  0  0  0  0  0  0  0
    4.1563   17.2741   -1.0126 C   0  0  0  0  0  0  0  0  0  0  0  0
    2.6076   16.2770    0.5186 C   0  0  0  0  0  0  0  0  0  0  0  0
    3.7378   15.6038    1.1769 C   0  0  0  0  0  0  0  0  0  0  0  0
    4.9796   15.8414    0.7574 C   0  0  0  0  0  0  0  0  0  0  0  0
    5.2103   16.8107   -0.2257 N   0  0  0  0  0  0  0  0  0  0  0  0
    4.3802   17.8407   -2.0699 O   0  0  0  0  0  0  0  0  0  0  0  0
    1.4704   16.1275    0.9367 O   0  0  0  0  0  0  0  0  0  0  0  0
    7.3732   19.1326    1.0762 C   0  0  0  0  0  0  0  0  0  0  0  0
    6.8197   19.7552   -0.2203 C   0  0  0  0  0  0  0  0  0  0  0  0
    7.2005   17.6106    0.9476 C   0  0  0  0  0  0  0  0  0  0  0  0
    6.5524   17.3507   -0.4188 C   0  0  0  0  0  0  0  0  0  0  0  0
    6.4668   18.6442   -1.1077 O   0  0  0  0  0  0  0  0  0  0  0  0
    8.5086   16.9452    1.0146 O   0  0  0  0  0  0  0  0  0  0  0  0
    8.7972   19.4624    1.2231 O   0  0  0  0  0  0  0  0  0  0  0  0
    5.5586   20.5897    0.0901 C   0  0  0  0  0  0  0  0  0  0  0  0
    4.5848   19.7594    0.8185 O   0  0  0  0  0  0  0  0  0  0  0  0
    2.0805   17.5319   -1.0686 H   0  0  0  0  0  0  0  0  0  0  0  0
    8.5485   16.0642    0.5789 H   0  0  0  0  0  0  0  0  0  0  0  0
    9.4053   18.9364    0.6569 H   0  0  0  0  0  0  0  0  0  0  0  0
    3.6902   19.7135    0.4110 H   0  0  0  0  0  0  0  0  0  0  0  0
    3.5599   14.9191    1.9976 H   0  0  0  0  0  0  0  0  0  0  0  0
    5.8082   15.2853    1.1766 H   0  0  0  0  0  0  0  0  0  0  0  0
    6.8169   19.4980    1.9302 H   0  0  0  0  0  0  0  0  0  0  0  0
    7.5737   20.3788   -0.6852 H   0  0  0  0  0  0  0  0  0  0  0  0
    6.5570   17.2430    1.7374 H   0  0  0  0  0  0  0  0  0  0  0  0
    7.1557   16.6584   -0.9946 H   0  0  0  0  0  0  0  0  0  0  0  0
    5.8303   21.4442    0.6966 H   0  0  0  0  0  0  0  0  0  0  0  0
    5.1164   20.9310   -0.8368 H   0  0  0  0  0  0  0  0  0  0  0  0
  1  2  1  0  0  0  0
  1  3  1  0  0  0  0
  3  4  1  0  0  0  0
  4  5  2  0  0  0  0
  5  6  1  0  0  0  0
  6  2  1  0  0  0  0
  2  7  2  0  0  0  0
  3  8  2  0  0  0  0
  9 10  1  0  0  0  0
  9 11  1  0  0  0  0
 11 12  1  0  0  0  0
 12 13  1  0  0  0  0
 13 10  1  0  0  0  0
 11 14  1  0  0  0  0
  9 15  1  0  0  0  0
 10 16  1  0  0  0  0
 16 17  1  0  0  0  0
 12  6  1  0  0  0  0
  1 18  1  0  0  0  0
 14 19  1  0  0  0  0
 15 20  1  0  0  0  0
 17 21  1  0  0  0  0
  4 22  1  0  0  0  0
  5 23  1  0  0  0  0
  9 24  1  0  0  0  0
 10 25  1  0  0  0  0
 11 26  1  0  0  0  0
 12 27  1  0  0  0  0
 16 28  1  0  0  0  0
 16 29  1  0  0  0  0
M  END
>  <Alias name>
Uridine

>  <logP>   
-1.71

$$$$
Levodopa
  ChemBrain IXL

 25 25  0  0  0  0  0  0  0  0  1 V2000
    7.7423   18.5508   -1.4565 C   0  0  0  0  0  0  0  0  0  0  0  0
    8.2780   19.7943   -1.1178 C   0  0  0  0  0  0  0  0  0  0  0  0
    6.3813   18.3043   -1.2734 C   0  0  0  0  0  0  0  0  0  0  0  0
    8.6114   17.5004   -2.0061 O   0  0  0  0  0  0  0  0  0  0  0  0
    7.4522   20.7911   -0.5960 C   0  0  0  0  0  0  0  0  0  0  0  0
    9.7123   20.0539   -1.3108 O   0  0  0  0  0  0  0  0  0  0  0  0
    5.5546   19.3009   -0.7513 C   0  0  0  0  0  0  0  0  0  0  0  0
    6.0907   20.5446   -0.4127 C   0  0  0  0  0  0  0  0  0  0  0  0
    4.1088   19.0388   -0.5566 C   0  0  0  0  0  0  0  0  0  0  0  0
    3.9224   17.7035    0.1974 C   0  0  0  0  0  0  0  0  0  0  0  0
    2.4772   17.4369    0.3842 C   0  0  0  0  0  0  0  0  0  0  0  0
    4.5798   17.7853    1.5112 N   0  3  0  0  0  0  0  0  0  0  0  0
    1.4791   18.3094   -0.2519 O   0  5  0  0  0  0  0  0  0  0  0  0
    2.1145   16.4926    1.0661 O   0  0  0  0  0  0  0  0  0  0  0  0
    9.5568   17.7515   -2.1029 H   0  0  0  0  0  0  0  0  0  0  0  0
   10.0111   20.9530   -1.0486 H   0  0  0  0  0  0  0  0  0  0  0  0
    4.4567   16.9133    2.0036 H   0  0  0  0  0  0  0  0  0  0  0  0
    5.5647   17.9634    1.3842 H   0  0  0  0  0  0  0  0  0  0  0  0
    4.1687   18.5351    2.0471 H   0  0  0  0  0  0  0  0  0  0  0  0
    5.9667   17.3395   -1.5365 H   0  0  0  0  0  0  0  0  0  0  0  0
    7.8679   21.7560   -0.3332 H   0  0  0  0  0  0  0  0  0  0  0  0
    5.4503   21.3184   -0.0076 H   0  0  0  0  0  0  0  0  0  0  0  0
    3.6202   18.9798   -1.5212 H   0  0  0  0  0  0  0  0  0  0  0  0
    3.6705   19.8435    0.0211 H   0  0  0  0  0  0  0  0  0  0  0  0
    4.3646   16.8999   -0.3774 H   0  0  0  0  0  0  0  0  0  0  0  0
  1  2  4  0  0  0  0
  1  3  4  0  0  0  0
  1  4  1  0  0  0  0
  2  5  4  0  0  0  0
  2  6  1  0  0  0  0
  3  7  4  0  0  0  0
  5  8  4  0  0  0  0
  7  9  1  0  0  0  0
  7  8  4  0  0  0  0
  9 10  1  0  0  0  0
 10 11  1  0  0  0  0
 10 12  1  0  0  0  0
 11 13  1  0  0  0  0
 11 14  2  0  0  0  0
  4 15  1  0  0  0  0
  6 16  1  0  0  0  0
 12 17  1  0  0  0  0
 12 18  1  0  0  0  0
 12 19  1  0  0  0  0
  3 20  1  0  0  0  0
  5 21  1  0  0  0  0
  8 22  1  0  0  0  0
  9 23  1  0  0  0  0
  9 24  1  0  0  0  0
 10 25  1  0  0  0  0
M  END
>  <Alias name>
Dopa

>  <logP>   
-1.7

$$$$
Ouabain
  ChemBrain IXL

 85 90  0  0  0  0  0  0  0  0  1 V2000
    8.9135   28.4769    0.3473 C   0  0  0  0  0  0  0  0  0  0  0  0
   10.0564   28.9495    1.0197 C   0  0  0  0  0  0  0  0  0  0  0  0
    8.4877   27.1641    0.9838 C   0  0  0  0  0  0  0  0  0  0  0  0
    7.8327   29.6123    0.4720 C   0  0  0  0  0  0  0  0  0  0  0  0
    9.2760   28.2669   -1.1361 C   0  0  0  0  0  0  0  0  0  0  0  0
   11.2310   28.0654    0.6988 C   0  0  0  0  0  0  0  0  0  0  0  0
   10.2722   30.3096    0.5531 C   0  0  0  0  0  0  0  0  0  0  0  0
    9.5791   26.6528    2.0534 C   0  0  0  0  0  0  0  0  0  0  0  0
    7.1650   27.3890    1.6741 C   0  0  0  0  0  0  0  0  0  0  0  0
    8.3150   26.1545   -0.0713 O   0  0  0  0  0  0  0  0  0  0  0  0
    6.4244   29.1544    0.0832 C   0  0  0  0  0  0  0  0  0  0  0  0
    8.2254   30.7209   -0.4174 O   0  0  0  0  0  0  0  0  0  0  0  0
    9.8985   29.4994   -1.6596 O   0  0  0  0  0  0  0  0  0  0  0  0
   12.6477   28.8490    0.9412 C   0  0  0  0  0  0  0  0  0  0  0  0
   11.0819   26.7718    1.5061 C   0  0  0  0  0  0  0  0  0  0  0  0
   11.1283   30.8797    1.3975 C   0  0  0  0  0  0  0  0  0  0  0  0
    9.0270   31.0694    0.5982 O   0  0  0  0  0  0  0  0  0  0  0  0
    6.1451   27.7609    0.6170 C   0  0  0  0  0  0  0  0  0  0  0  0
   12.4434   30.4438    1.1278 C   0  0  0  0  0  0  0  0  0  0  0  0
   13.5162   28.4220    2.1271 C   0  0  0  0  0  0  0  0  0  0  0  0
   13.4624   28.6472   -0.2673 O   0  0  0  0  0  0  0  0  0  0  0  0
    6.2464   26.8245   -0.4714 O   0  0  0  0  0  0  0  0  0  0  0  0
   13.1748   30.8783    2.2573 C   0  0  0  0  0  0  0  0  0  0  0  0
   13.0055   31.1220   -0.1303 C   0  0  0  0  0  0  0  0  0  0  0  0
   14.2620   29.7530    2.5267 C   0  0  0  0  0  0  0  0  0  0  0  0
    5.3572   25.7058   -0.3674 C   0  0  0  0  0  0  0  0  0  0  0  0
   13.5534   32.3269    1.9619 C   0  0  0  0  0  0  0  0  0  0  0  0
    5.2739   25.0113   -1.7286 C   0  0  0  0  0  0  0  0  0  0  0  0
    4.0217   26.1920    0.0330 O   0  0  0  0  0  0  0  0  0  0  0  0
   12.6162   33.4558    1.9267 C   0  0  0  0  0  0  0  0  0  0  0  0
   14.7081   32.6806    1.6952 C   0  0  0  0  0  0  0  0  0  0  0  0
    4.0015   25.4700   -2.4407 C   0  0  0  0  0  0  0  0  0  0  0  0
    5.2396   23.5584   -1.5352 O   0  0  0  0  0  0  0  0  0  0  0  0
    3.4844   27.2736   -0.8113 C   0  0  0  0  0  0  0  0  0  0  0  0
   13.4867   34.5593    1.5761 O   0  0  0  0  0  0  0  0  0  0  0  0
   14.7437   33.9999    1.4535 C   0  0  0  0  0  0  0  0  0  0  0  0
    3.8539   26.9876   -2.2674 C   0  0  0  0  0  0  0  0  0  0  0  0
    2.8454   24.8019   -1.8332 O   0  0  0  0  0  0  0  0  0  0  0  0
    1.9519   27.3252   -0.6713 C   0  0  0  0  0  0  0  0  0  0  0  0
   15.7701   34.6052    1.1637 O   0  0  0  0  0  0  0  0  0  0  0  0
    5.1291   27.6502   -2.5894 O   0  0  0  0  0  0  0  0  0  0  0  0
    7.6404   26.3797   -0.7538 H   0  0  0  0  0  0  0  0  0  0  0  0
    8.5756   30.4447   -1.2967 H   0  0  0  0  0  0  0  0  0  0  0  0
   10.1741   29.4616   -2.6023 H   0  0  0  0  0  0  0  0  0  0  0  0
    9.1170   31.9753    0.9927 H   0  0  0  0  0  0  0  0  0  0  0  0
   14.4323   28.5591   -0.1036 H   0  0  0  0  0  0  0  0  0  0  0  0
    5.2468   23.0301   -2.3623 H   0  0  0  0  0  0  0  0  0  0  0  0
    2.7401   24.9569   -0.8659 H   0  0  0  0  0  0  0  0  0  0  0  0
    5.4315   27.5433   -3.5182 H   0  0  0  0  0  0  0  0  0  0  0  0
    9.8803   28.9484    2.0913 H   0  0  0  0  0  0  0  0  0  0  0  0
    7.8184   29.9730    1.4930 H   0  0  0  0  0  0  0  0  0  0  0  0
    9.9770   27.4451   -1.2241 H   0  0  0  0  0  0  0  0  0  0  0  0
    8.3836   28.0444   -1.7013 H   0  0  0  0  0  0  0  0  0  0  0  0
   11.1741   27.8075   -0.3508 H   0  0  0  0  0  0  0  0  0  0  0  0
   10.6773   30.3091   -0.4453 H   0  0  0  0  0  0  0  0  0  0  0  0
    9.3742   25.6131    2.2873 H   0  0  0  0  0  0  0  0  0  0  0  0
    9.4874   27.2385    2.9555 H   0  0  0  0  0  0  0  0  0  0  0  0
    7.2590   28.1935    2.3928 H   0  0  0  0  0  0  0  0  0  0  0  0
    6.8557   26.4825    2.1762 H   0  0  0  0  0  0  0  0  0  0  0  0
    6.3342   29.1524   -0.9949 H   0  0  0  0  0  0  0  0  0  0  0  0
    5.7014   29.8471    0.5003 H   0  0  0  0  0  0  0  0  0  0  0  0
   11.7732   26.7742    2.3366 H   0  0  0  0  0  0  0  0  0  0  0  0
   11.2950   25.9215    0.8613 H   0  0  0  0  0  0  0  0  0  0  0  0
   10.8711   30.6005    2.4175 H   0  0  0  0  0  0  0  0  0  0  0  0
   11.0851   31.9530    1.3005 H   0  0  0  0  0  0  0  0  0  0  0  0
    5.1498   27.7260    1.0399 H   0  0  0  0  0  0  0  0  0  0  0  0
   14.2254   27.6483    1.8311 H   0  0  0  0  0  0  0  0  0  0  0  0
   12.8956   28.0736    2.9492 H   0  0  0  0  0  0  0  0  0  0  0  0
   12.5111   30.8851    3.1020 H   0  0  0  0  0  0  0  0  0  0  0  0
   12.3409   30.9390   -0.9627 H   0  0  0  0  0  0  0  0  0  0  0  0
   13.9881   30.6986   -0.3558 H   0  0  0  0  0  0  0  0  0  0  0  0
   13.1008   32.1787    0.0355 H   0  0  0  0  0  0  0  0  0  0  0  0
   14.5539   29.7262    3.5716 H   0  0  0  0  0  0  0  0  0  0  0  0
   15.1363   29.8925    1.8899 H   0  0  0  0  0  0  0  0  0  0  0  0
    5.7322   25.0138    0.3746 H   0  0  0  0  0  0  0  0  0  0  0  0
    6.1395   25.2789   -2.3247 H   0  0  0  0  0  0  0  0  0  0  0  0
   11.8737   33.3025    1.1724 H   0  0  0  0  0  0  0  0  0  0  0  0
   12.1776   33.6087    2.8907 H   0  0  0  0  0  0  0  0  0  0  0  0
   15.5858   32.0051    1.6613 H   0  0  0  0  0  0  0  0  0  0  0  0
    4.0588   25.2230   -3.4920 H   0  0  0  0  0  0  0  0  0  0  0  0
    3.9108   28.2225   -0.5060 H   0  0  0  0  0  0  0  0  0  0  0  0
    3.0750   27.3568   -2.9221 H   0  0  0  0  0  0  0  0  0  0  0  0
    1.5295   26.3794   -0.9874 H   0  0  0  0  0  0  0  0  0  0  0  0
    1.6895   27.5103    0.3626 H   0  0  0  0  0  0  0  0  0  0  0  0
    1.5591   28.1213   -1.2920 H   0  0  0  0  0  0  0  0  0  0  0  0
  1  4  1  0  0  0  0
  1  5  1  0  0  0  0
  2  6  1  0  0  0  0
  2  7  1  0  0  0  0
  3  8  1  0  0  0  0
  3  9  1  0  0  0  0
  3 10  1  0  0  0  0
  4 11  1  0  0  0  0
  4 12  1  0  0  0  0
  5 13  1  0  0  0  0
  6 14  1  0  0  0  0
  6 15  1  0  0  0  0
  7 16  1  0  0  0  0
  7 17  1  0  0  0  0
  8 15  1  0  0  0  0
  9 18  1  0  0  0  0
 11 18  1  0  0  0  0
 14 19  1  0  0  0  0
 14 20  1  0  0  0  0
 14 21  1  0  0  0  0
 16 19  1  0  0  0  0
 18 22  1  0  0  0  0
 19 23  1  0  0  0  0
 19 24  1  0  0  0  0
 20 25  1  0  0  0  0
 23 27  1  0  0  0  0
 23 25  1  0  0  0  0
 26 22  1  0  0  0  0
 26 28  1  0  0  0  0
 26 29  1  0  0  0  0
 27 30  1  0  0  0  0
 27 31  2  0  0  0  0
 28 32  1  0  0  0  0
 28 33  1  0  0  0  0
 29 34  1  0  0  0  0
 30 35  1  0  0  0  0
 31 36  1  0  0  0  0
 32 37  1  0  0  0  0
 32 38  1  0  0  0  0
 34 39  1  0  0  0  0
 34 37  1  0  0  0  0
 35 36  1  0  0  0  0
 36 40  2  0  0  0  0
 37 41  1  0  0  0  0
  1  2  1  0  0  0  0
  1  3  1  0  0  0  0
 10 42  1  0  0  0  0
 12 43  1  0  0  0  0
 13 44  1  0  0  0  0
 17 45  1  0  0  0  0
 21 46  1  0  0  0  0
 33 47  1  0  0  0  0
 38 48  1  0  0  0  0
 41 49  1  0  0  0  0
  2 50  1  0  0  0  0
  4 51  1  0  0  0  0
  5 52  1  0  0  0  0
  5 53  1  0  0  0  0
  6 54  1  0  0  0  0
  7 55  1  0  0  0  0
  8 56  1  0  0  0  0
  8 57  1  0  0  0  0
  9 58  1  0  0  0  0
  9 59  1  0  0  0  0
 11 60  1  0  0  0  0
 11 61  1  0  0  0  0
 15 62  1  0  0  0  0
 15 63  1  0  0  0  0
 16 64  1  0  0  0  0
 16 65  1  0  0  0  0
 18 66  1  0  0  0  0
 20 67  1  0  0  0  0
 20 68  1  0  0  0  0
 23 69  1  0  0  0  0
 24 70  1  0  0  0  0
 24 71  1  0  0  0  0
 24 72  1  0  0  0  0
 25 73  1  0  0  0  0
 25 74  1  0  0  0  0
 26 75  1  0  0  0  0
 28 76  1  0  0  0  0
 30 77  1  0  0  0  0
 30 78  1  0  0  0  0
 31 79  1  0  0  0  0
 32 80  1  0  0  0  0
 34 81  1  0  0  0  0
 37 82  1  0  0  0  0
 39 83  1  0  0  0  0
 39 84  1  0  0  0  0
 39 85  1  0  0  0  0
M  END
>  <Alias name>
Strophantin

>  <logP>   
-1.7

$$$$
Hydantoin
  ChemBrain IXL

 11 11  0  0  0  0  0  0  0  0  1 V2000
    2.3952   12.1226    0.0000 C   0  0  0  0  0  0  0  0  0  0  0  0
    3.4314   13.0530    0.3135 C   0  0  0  0  0  0  0  0  0  0  0  0
    3.1981   10.9690   -0.2991 N   0  0  0  0  0  0  0  0  0  0  0  0
    4.6193   12.4836    0.2131 N   0  0  0  0  0  0  0  0  0  0  0  0
    3.2563   14.2392    0.6347 O   0  0  0  0  0  0  0  0  0  0  0  0
    4.4771   11.2545   -0.1568 C   0  0  0  0  0  0  0  0  0  0  0  0
    5.4153   10.4629   -0.3509 O   0  0  0  0  0  0  0  0  0  0  0  0
    2.8543   10.0559   -0.5811 H   0  0  0  0  0  0  0  0  0  0  0  0
    5.5186   12.9411    0.4017 H   0  0  0  0  0  0  0  0  0  0  0  0
    1.8238   12.4509   -0.8533 H   0  0  0  0  0  0  0  0  0  0  0  0
    1.7517   11.9583    0.8505 H   0  0  0  0  0  0  0  0  0  0  0  0
  1  2  1  0  0  0  0
  1  3  1  0  0  0  0
  2  4  1  0  0  0  0
  2  5  2  0  0  0  0
  3  6  1  0  0  0  0
  4  6  1  0  0  0  0
  6  7  2  0  0  0  0
  3  8  1  0  0  0  0
  4  9  1  0  0  0  0
  1 10  1  0  0  0  0
  1 11  1  0  0  0  0
M  END
>  <Alias name>
Hydantoin

>  <logP>   
-1.69

$$$$
Isoleucine
  ChemBrain IXL

 22 21  0  0  0  0  0  0  0  0  1 V2000
    7.7722   14.9275    1.0486 O   0  0  0  0  0  0  0  0  0  0  0  0
    6.7668   15.5968    1.2210 C   0  0  0  0  0  0  0  0  0  0  0  0
    6.8645   16.9206    1.8526 O   0  5  0  0  0  0  0  0  0  0  0  0
    5.4489   15.0759    0.7942 C   0  0  0  0  0  0  0  0  0  0  0  0
    5.6431   13.9439   -0.1232 N   0  3  0  0  0  0  0  0  0  0  0  0
    4.6643   16.1907    0.0755 C   0  0  0  0  0  0  0  0  0  0  0  0
    5.4537   16.6583   -1.1625 C   0  0  0  0  0  0  0  0  0  0  0  0
    3.2905   15.6494   -0.3655 C   0  0  0  0  0  0  0  0  0  0  0  0
    2.4989   15.1867    0.8730 C   0  0  0  0  0  0  0  0  0  0  0  0
    6.1590   13.2150    0.3466 H   0  0  0  0  0  0  0  0  0  0  0  0
    6.1591   14.2523   -0.9336 H   0  0  0  0  0  0  0  0  0  0  0  0
    4.7446   13.5872   -0.4123 H   0  0  0  0  0  0  0  0  0  0  0  0
    4.8928   14.7454    1.6628 H   0  0  0  0  0  0  0  0  0  0  0  0
    4.5235   17.0258    0.7506 H   0  0  0  0  0  0  0  0  0  0  0  0
    4.9087   17.4510   -1.6599 H   0  0  0  0  0  0  0  0  0  0  0  0
    5.5828   15.8264   -1.8438 H   0  0  0  0  0  0  0  0  0  0  0  0
    6.4244   17.0261   -0.8539 H   0  0  0  0  0  0  0  0  0  0  0  0
    2.7405   16.4318   -0.8739 H   0  0  0  0  0  0  0  0  0  0  0  0
    3.4313   14.8120   -1.0376 H   0  0  0  0  0  0  0  0  0  0  0  0
    3.0372   14.3877    1.3677 H   0  0  0  0  0  0  0  0  0  0  0  0
    2.3792   16.0184    1.5564 H   0  0  0  0  0  0  0  0  0  0  0  0
    1.5241   14.8289    0.5655 H   0  0  0  0  0  0  0  0  0  0  0  0
  1  2  2  0  0  0  0
  2  3  1  0  0  0  0
  2  4  1  0  0  0  0
  4  5  1  0  0  0  0
  4  6  1  0  0  0  0
  6  7  1  0  0  0  0
  6  8  1  0  0  0  0
  8  9  1  0  0  0  0
  5 10  1  0  0  0  0
  5 11  1  0  0  0  0
  5 12  1  0  0  0  0
  4 13  1  0  0  0  0
  6 14  1  0  0  0  0
  7 15  1  0  0  0  0
  7 16  1  0  0  0  0
  7 17  1  0  0  0  0
  8 18  1  0  0  0  0
  8 19  1  0  0  0  0
  9 20  1  0  0  0  0
  9 21  1  0  0  0  0
  9 22  1  0  0  0  0
M  END
>  <Alias name>
Isoleucine

>  <logP>   
-1.69

$$$$
Pyridine-N-oxide
  ChemBrain IXL

 12 12  0  0  0  0  0  0  0  0  1 V2000
    2.7037   12.6173    0.1060 C   0  0  0  0  0  0  0  0  0  0  0  0
    2.9177   13.9741   -0.1393 C   0  0  0  0  0  0  0  0  0  0  0  0
    4.1758   14.4617   -0.2477 N   0  3  0  0  0  0  0  0  0  0  0  0
    5.2479   13.6453   -0.1206 C   0  0  0  0  0  0  0  0  0  0  0  0
    5.0742   12.2828    0.1251 C   0  0  0  0  0  0  0  0  0  0  0  0
    3.7913   11.7652    0.2392 C   0  0  0  0  0  0  0  0  0  0  0  0
    4.3478   15.6684   -0.4656 O   0  5  0  0  0  0  0  0  0  0  0  0
    1.6944   12.2285    0.1926 H   0  0  0  0  0  0  0  0  0  0  0  0
    2.0712   14.6389   -0.2433 H   0  0  0  0  0  0  0  0  0  0  0  0
    6.2469   14.0496   -0.2097 H   0  0  0  0  0  0  0  0  0  0  0  0
    5.9350   11.6300    0.2267 H   0  0  0  0  0  0  0  0  0  0  0  0
    3.6403   10.7060    0.4305 H   0  0  0  0  0  0  0  0  0  0  0  0
  1  2  4  0  0  0  0
  2  3  4  0  0  0  0
  3  4  4  0  0  0  0
  4  5  4  0  0  0  0
  5  6  4  0  0  0  0
  6  1  4  0  0  0  0
  3  7  1  0  0  0  0
  1  8  1  0  0  0  0
  2  9  1  0  0  0  0
  4 10  1  0  0  0  0
  5 11  1  0  0  0  0
  6 12  1  0  0  0  0
M  END
>  <Alias name>
Pyridine-N-oxide

>  <logP>   
-1.69

$$$$
Urea
  ChemBrain IXL

  8  7  0  0  0  0  0  0  0  0  1 V2000
    3.5496   12.0212    0.0000 C   0  0  0  0  0  0  0  0  0  0  0  0
    4.7620   11.3212    0.0036 N   0  0  0  0  0  0  0  0  0  0  0  0
    2.3371   11.3212   -0.0005 N   0  0  0  0  0  0  0  0  0  0  0  0
    3.5496   13.2412   -0.0027 O   0  0  0  0  0  0  0  0  0  0  0  0
    5.6358   11.8257    0.0037 H   0  0  0  0  0  0  0  0  0  0  0  0
    4.7620   10.3122    0.0061 H   0  0  0  0  0  0  0  0  0  0  0  0
    2.3372   10.3122    0.0015 H   0  0  0  0  0  0  0  0  0  0  0  0
    1.4633   11.8256   -0.0028 H   0  0  0  0  0  0  0  0  0  0  0  0
  1  2  1  0  0  0  0
  1  3  1  0  0  0  0
  1  4  2  0  0  0  0
  2  5  1  0  0  0  0
  2  6  1  0  0  0  0
  3  7  1  0  0  0  0
  3  8  1  0  0  0  0
M  END
>  <Alias name>
Urea

>  <logP>   
-1.66

$$$$
Arginine
  ChemBrain IXL

 26 25  0  0  0  0  0  0  0  0  1 V2000
    8.8838   17.9064   -3.5396 O   0  0  0  0  0  0  0  0  0  0  0  0
    8.0027   17.1977   -3.0817 C   0  0  0  0  0  0  0  0  0  0  0  0
    8.0832   15.7373   -3.2288 O   0  5  0  0  0  0  0  0  0  0  0  0
    6.8526   17.8082   -2.3781 C   0  0  0  0  0  0  0  0  0  0  0  0
    7.2842   19.0493   -1.7190 N   0  0  0  0  0  0  0  0  0  0  0  0
    6.3165   16.8244   -1.3202 C   0  0  0  0  0  0  0  0  0  0  0  0
    5.0969   17.4457   -0.6122 C   0  0  0  0  0  0  0  0  0  0  0  0
    4.5679   16.4667    0.4538 C   0  0  0  0  0  0  0  0  0  0  0  0
    3.4782   15.3052    2.6580 N   0  0  0  0  0  0  0  0  0  0  0  0
    2.9216   16.4293    2.1697 C   0  3  0  0  0  0  0  0  0  0  0  0
    1.8422   16.9623    2.7719 N   0  0  0  0  0  0  0  0  0  0  0  0
    3.4444   17.0203    1.0793 N   0  0  0  0  0  0  0  0  0  0  0  0
    8.0129   18.8405   -1.0530 H   0  0  0  0  0  0  0  0  0  0  0  0
    7.6359   19.6932   -2.4116 H   0  0  0  0  0  0  0  0  0  0  0  0
    4.2871   14.9055    2.2065 H   0  0  0  0  0  0  0  0  0  0  0  0
    3.0865   14.8623    3.4757 H   0  0  0  0  0  0  0  0  0  0  0  0
    1.4505   16.5194    3.5895 H   0  0  0  0  0  0  0  0  0  0  0  0
    1.4248   17.8048    2.4057 H   0  0  0  0  0  0  0  0  0  0  0  0
    3.0266   17.8624    0.7127 H   0  0  0  0  0  0  0  0  0  0  0  0
    6.0700   18.0322   -3.0924 H   0  0  0  0  0  0  0  0  0  0  0  0
    7.0913   16.6199   -0.5917 H   0  0  0  0  0  0  0  0  0  0  0  0
    6.0218   15.9006   -1.8027 H   0  0  0  0  0  0  0  0  0  0  0  0
    4.3189   17.6426   -1.3394 H   0  0  0  0  0  0  0  0  0  0  0  0
    5.3896   18.3736   -0.1366 H   0  0  0  0  0  0  0  0  0  0  0  0
    4.2937   15.5318   -0.0191 H   0  0  0  0  0  0  0  0  0  0  0  0
    5.3393   16.2853    1.1919 H   0  0  0  0  0  0  0  0  0  0  0  0
  1  2  2  0  0  0  0
  2  3  1  0  0  0  0
  2  4  1  0  0  0  0
  4  5  1  0  0  0  0
  4  6  1  0  0  0  0
  6  7  1  0  0  0  0
  7  8  1  0  0  0  0
  9 10  4  0  0  0  0
 10 11  4  0  0  0  0
 10 12  4  0  0  0  0
 12  8  1  0  0  0  0
  5 13  1  0  0  0  0
  5 14  1  0  0  0  0
  9 15  1  0  0  0  0
  9 16  1  0  0  0  0
 11 17  1  0  0  0  0
 11 18  1  0  0  0  0
 12 19  1  0  0  0  0
  4 20  1  0  0  0  0
  6 21  1  0  0  0  0
  6 22  1  0  0  0  0
  7 23  1  0  0  0  0
  7 24  1  0  0  0  0
  8 25  1  0  0  0  0
  8 26  1  0  0  0  0
M  END
>  <Alias name>
(L)-Arginine

>  <logP>   
-1.652

$$$$
Formamidoxime
  ChemBrain IXL

  8  7  0  0  0  0  0  0  0  0  1 V2000
    3.5886   13.3214   -0.0544 C   0  0  0  0  0  0  0  0  0  0  0  0
    4.5852   14.1024    0.0439 N   0  0  0  0  0  0  0  0  0  0  0  0
    2.2896   13.8430   -0.0721 N   0  0  0  0  0  0  0  0  0  0  0  0
    5.8889   13.5789    0.0617 O   0  0  0  0  0  0  0  0  0  0  0  0
    1.4978   13.2225   -0.1502 H   0  0  0  0  0  0  0  0  0  0  0  0
    2.1451   14.8395   -0.0068 H   0  0  0  0  0  0  0  0  0  0  0  0
    6.6044   14.2485    0.1401 H   0  0  0  0  0  0  0  0  0  0  0  0
    3.7437   12.2518   -0.1245 H   0  0  0  0  0  0  0  0  0  0  0  0
  1  2  2  0  0  0  0
  1  3  1  0  0  0  0
  2  4  1  0  0  0  0
  3  5  1  0  0  0  0
  3  6  1  0  0  0  0
  4  7  1  0  0  0  0
  1  8  1  0  0  0  0
M  END
>  <Alias name>
Formamidoxime

>  <logP>   
-1.64

$$$$
2-Pyrimidone
  ChemBrain IXL

 11 11  0  0  0  0  0  0  0  0  1 V2000
    2.5455   13.2581    0.2121 C   0  0  0  0  0  0  0  0  0  0  0  0
    3.1880   11.9229    0.1802 C   0  0  0  0  0  0  0  0  0  0  0  0
    4.4437   11.8142   -0.0142 N   0  0  0  0  0  0  0  0  0  0  0  0
    5.2360   12.9592   -0.2027 C   0  0  0  0  0  0  0  0  0  0  0  0
    4.6482   14.2280   -0.1978 N   0  0  0  0  0  0  0  0  0  0  0  0
    3.2803   14.3518    0.0265 C   0  0  0  0  0  0  0  0  0  0  0  0
    6.4389   12.8487   -0.3711 O   0  0  0  0  0  0  0  0  0  0  0  0
    5.2127   15.0508   -0.3562 H   0  0  0  0  0  0  0  0  0  0  0  0
    1.4798   13.3458    0.3861 H   0  0  0  0  0  0  0  0  0  0  0  0
    2.5875   11.0368    0.3226 H   0  0  0  0  0  0  0  0  0  0  0  0
    2.8174   15.3333    0.0497 H   0  0  0  0  0  0  0  0  0  0  0  0
  1  2  1  0  0  0  0
  2  3  2  0  0  0  0
  3  4  1  0  0  0  0
  4  5  1  0  0  0  0
  5  6  1  0  0  0  0
  6  1  2  0  0  0  0
  4  7  2  0  0  0  0
  5  8  1  0  0  0  0
  1  9  1  0  0  0  0
  2 10  1  0  0  0  0
  6 11  1  0  0  0  0
M  END
>  <Alias name>
2-Pyrimidone

>  <logP>   
-1.62

$$$$
Triethanolamine
  ChemBrain IXL

 25 24  0  0  0  0  0  0  0  0  1 V2000
    5.4091   16.8044   -0.2164 N   0  0  0  0  0  0  0  0  0  0  0  0
    4.0179   16.7124    0.2765 C   0  0  0  0  0  0  0  0  0  0  0  0
    6.0266   18.0552    0.2747 C   0  0  0  0  0  0  0  0  0  0  0  0
    6.1852   15.6442    0.2722 C   0  0  0  0  0  0  0  0  0  0  0  0
    3.3641   15.4126   -0.2399 C   0  0  0  0  0  0  0  0  0  0  0  0
    5.2263   19.2714   -0.2391 C   0  0  0  0  0  0  0  0  0  0  0  0
    7.6369   15.7292   -0.2460 C   0  0  0  0  0  0  0  0  0  0  0  0
    1.9690   15.3518    0.2189 O   0  0  0  0  0  0  0  0  0  0  0  0
    5.8726   20.5099    0.2178 O   0  0  0  0  0  0  0  0  0  0  0  0
    8.3878   14.5503    0.2085 O   0  0  0  0  0  0  0  0  0  0  0  0
    1.4726   14.5526   -0.0659 H   0  0  0  0  0  0  0  0  0  0  0  0
    5.4278   21.3394   -0.0655 H   0  0  0  0  0  0  0  0  0  0  0  0
    9.3277   14.5208   -0.0777 H   0  0  0  0  0  0  0  0  0  0  0  0
    3.4526   17.5614   -0.0818 H   0  0  0  0  0  0  0  0  0  0  0  0
    4.0175   16.7106    1.3596 H   0  0  0  0  0  0  0  0  0  0  0  0
    6.0286   18.0563    1.3579 H   0  0  0  0  0  0  0  0  0  0  0  0
    7.0434   18.1203   -0.0867 H   0  0  0  0  0  0  0  0  0  0  0  0
    5.7320   14.7311   -0.0879 H   0  0  0  0  0  0  0  0  0  0  0  0
    6.1884   15.6418    1.3554 H   0  0  0  0  0  0  0  0  0  0  0  0
    3.9053   14.5578    0.1422 H   0  0  0  0  0  0  0  0  0  0  0  0
    3.3885   15.4016   -1.3224 H   0  0  0  0  0  0  0  0  0  0  0  0
    5.2012   19.2558   -1.3216 H   0  0  0  0  0  0  0  0  0  0  0  0
    4.2166   19.2300    0.1461 H   0  0  0  0  0  0  0  0  0  0  0  0
    8.1071   16.6243    0.1379 H   0  0  0  0  0  0  0  0  0  0  0  0
    7.6327   15.7588   -1.3285 H   0  0  0  0  0  0  0  0  0  0  0  0
  1  2  1  0  0  0  0
  1  3  1  0  0  0  0
  1  4  1  0  0  0  0
  2  5  1  0  0  0  0
  3  6  1  0  0  0  0
  4  7  1  0  0  0  0
  5  8  1  0  0  0  0
  6  9  1  0  0  0  0
  7 10  1  0  0  0  0
  8 11  1  0  0  0  0
  9 12  1  0  0  0  0
 10 13  1  0  0  0  0
  2 14  1  0  0  0  0
  2 15  1  0  0  0  0
  3 16  1  0  0  0  0
  3 17  1  0  0  0  0
  4 18  1  0  0  0  0
  4 19  1  0  0  0  0
  5 20  1  0  0  0  0
  5 21  1  0  0  0  0
  6 22  1  0  0  0  0
  6 23  1  0  0  0  0
  7 24  1  0  0  0  0
  7 25  1  0  0  0  0
M  END
>  <Alias name>
Triethanolamine

>  <logP>   
-1.59

$$$$
Leucine
  ChemBrain IXL

 22 21  0  0  0  0  0  0  0  0  1 V2000
    1.7495   15.9263    1.9908 O   0  0  0  0  0  0  0  0  0  0  0  0
    2.8390   15.9485    1.4423 C   0  0  0  0  0  0  0  0  0  0  0  0
    3.7720   17.0535    1.7055 O   0  5  0  0  0  0  0  0  0  0  0  0
    3.2214   14.8628    0.5120 C   0  0  0  0  0  0  0  0  0  0  0  0
    2.5010   13.6329    0.8717 N   0  3  0  0  0  0  0  0  0  0  0  0
    4.7394   14.6155    0.6073 C   0  0  0  0  0  0  0  0  0  0  0  0
    5.4952   15.8791    0.1528 C   0  0  0  0  0  0  0  0  0  0  0  0
    7.0126   15.6138    0.1968 C   0  0  0  0  0  0  0  0  0  0  0  0
    5.0780   16.2374   -1.2867 C   0  0  0  0  0  0  0  0  0  0  0  0
    2.7578   12.8941    0.2343 H   0  0  0  0  0  0  0  0  0  0  0  0
    2.7438   13.3642    1.8135 H   0  0  0  0  0  0  0  0  0  0  0  0
    1.5070   13.7963    0.8142 H   0  0  0  0  0  0  0  0  0  0  0  0
    2.9650   15.1482   -0.5008 H   0  0  0  0  0  0  0  0  0  0  0  0
    5.0041   14.3855    1.6320 H   0  0  0  0  0  0  0  0  0  0  0  0
    5.0104   13.7836   -0.0310 H   0  0  0  0  0  0  0  0  0  0  0  0
    5.2533   16.7019    0.8141 H   0  0  0  0  0  0  0  0  0  0  0  0
    7.5438   16.5017   -0.1230 H   0  0  0  0  0  0  0  0  0  0  0  0
    7.2545   14.7907   -0.4642 H   0  0  0  0  0  0  0  0  0  0  0  0
    7.3059   15.3624    1.2086 H   0  0  0  0  0  0  0  0  0  0  0  0
    5.6360   17.1039   -1.6193 H   0  0  0  0  0  0  0  0  0  0  0  0
    5.2865   15.4006   -1.9419 H   0  0  0  0  0  0  0  0  0  0  0  0
    4.0182   16.4594   -1.3108 H   0  0  0  0  0  0  0  0  0  0  0  0
  1  2  2  0  0  0  0
  2  3  1  0  0  0  0
  2  4  1  0  0  0  0
  4  5  1  0  0  0  0
  4  6  1  0  0  0  0
  6  7  1  0  0  0  0
  7  8  1  0  0  0  0
  7  9  1  0  0  0  0
  5 10  1  0  0  0  0
  5 11  1  0  0  0  0
  5 12  1  0  0  0  0
  4 13  1  0  0  0  0
  6 14  1  0  0  0  0
  6 15  1  0  0  0  0
  7 16  1  0  0  0  0
  8 17  1  0  0  0  0
  8 18  1  0  0  0  0
  8 19  1  0  0  0  0
  9 20  1  0  0  0  0
  9 21  1  0  0  0  0
  9 22  1  0  0  0  0
M  END
>  <Alias name>
Leucine

>  <logP>   
-1.57

$$$$
Acyclovir
  ChemBrain IXL

 27 28  0  0  0  0  0  0  0  0  1 V2000
    6.0671   19.3810   -0.5056 C   0  0  0  0  0  0  0  0  0  0  0  0
    6.3926   18.3625   -0.9646 C   0  0  0  0  0  0  0  0  0  0  0  0
    7.0912   20.0640   -0.4145 N   0  0  0  0  0  0  0  0  0  0  0  0
    4.7388   19.6997   -0.1490 N   0  0  0  0  0  0  0  0  0  0  0  0
    7.6772   18.3993   -1.1772 N   0  0  0  0  0  0  0  0  0  0  0  0
    5.4475   17.3406   -1.1991 C   0  0  0  0  0  0  0  0  0  0  0  0
    8.0902   19.4254   -0.8447 C   0  0  0  0  0  0  0  0  0  0  0  0
    7.1130   21.4040    0.1201 C   0  0  0  0  0  0  0  0  0  0  0  0
    3.8312   18.8263   -0.3271 C   0  0  0  0  0  0  0  0  0  0  0  0
    4.1665   17.6095   -0.8544 N   0  0  0  0  0  0  0  0  0  0  0  0
    5.7682   16.2669   -1.6887 O   0  0  0  0  0  0  0  0  0  0  0  0
    8.4421   21.9465    0.1126 O   0  0  0  0  0  0  0  0  0  0  0  0
    2.4978   19.0787    0.0032 N   0  0  0  0  0  0  0  0  0  0  0  0
    8.4990   23.2943    0.6500 C   0  0  0  0  0  0  0  0  0  0  0  0
    9.9272   23.8050    0.6061 C   0  0  0  0  0  0  0  0  0  0  0  0
    9.9672   25.1632    1.1514 O   0  0  0  0  0  0  0  0  0  0  0  0
    3.5009   16.9548   -0.9771 H   0  0  0  0  0  0  0  0  0  0  0  0
    2.2400   19.9634    0.3911 H   0  0  0  0  0  0  0  0  0  0  0  0
    1.7903   18.3644   -0.1499 H   0  0  0  0  0  0  0  0  0  0  0  0
   10.8553   25.5764    1.1664 H   0  0  0  0  0  0  0  0  0  0  0  0
    9.1351   19.7731   -0.8940 H   0  0  0  0  0  0  0  0  0  0  0  0
    6.7462   21.3842    1.1344 H   0  0  0  0  0  0  0  0  0  0  0  0
    6.4720   22.0335   -0.4785 H   0  0  0  0  0  0  0  0  0  0  0  0
    8.1482   23.2857    1.6755 H   0  0  0  0  0  0  0  0  0  0  0  0
    7.8635   23.9429    0.0579 H   0  0  0  0  0  0  0  0  0  0  0  0
   10.2745   23.8145   -0.4181 H   0  0  0  0  0  0  0  0  0  0  0  0
   10.5591   23.1572    1.1982 H   0  0  0  0  0  0  0  0  0  0  0  0
  1  2  2  0  0  0  0
  1  3  1  0  0  0  0
  1  4  1  0  0  0  0
  2  5  1  0  0  0  0
  2  6  1  0  0  0  0
  3  7  1  0  0  0  0
  3  8  1  0  0  0  0
  4  9  2  0  0  0  0
  5  7  2  0  0  0  0
  6 10  1  0  0  0  0
  6 11  2  0  0  0  0
  8 12  1  0  0  0  0
  9 13  1  0  0  0  0
  9 10  1  0  0  0  0
 12 14  1  0  0  0  0
 14 15  1  0  0  0  0
 15 16  1  0  0  0  0
 10 17  1  0  0  0  0
 13 18  1  0  0  0  0
 13 19  1  0  0  0  0
 16 20  1  0  0  0  0
  7 21  1  0  0  0  0
  8 22  1  0  0  0  0
  8 23  1  0  0  0  0
 14 24  1  0  0  0  0
 14 25  1  0  0  0  0
 15 26  1  0  0  0  0
 15 27  1  0  0  0  0
M  END
>  <Alias name>
Aciclovir

>  <logP>   
-1.56

$$$$
Acetohydroxamic acid
  ChemBrain IXL

 10  9  0  0  0  0  0  0  0  0  1 V2000
    3.5821   13.4465    0.0000 C   0  0  0  0  0  0  0  0  0  0  0  0
    4.7620   14.2000    0.0000 N   0  0  0  0  0  0  0  0  0  0  0  0
    2.2686   14.1285   -0.0005 C   0  0  0  0  0  0  0  0  0  0  0  0
    3.6366   12.2278    0.0004 O   0  0  0  0  0  0  0  0  0  0  0  0
    6.0090   13.5526   -0.0004 O   0  0  0  0  0  0  0  0  0  0  0  0
    4.7169   15.2080    0.0003 H   0  0  0  0  0  0  0  0  0  0  0  0
    6.7882   14.1519   -0.0004 H   0  0  0  0  0  0  0  0  0  0  0  0
    1.4777   13.3887   -0.0006 H   0  0  0  0  0  0  0  0  0  0  0  0
    2.1832   14.7481    0.8837 H   0  0  0  0  0  0  0  0  0  0  0  0
    2.1837   14.7478   -0.8849 H   0  0  0  0  0  0  0  0  0  0  0  0
  1  2  1  0  0  0  0
  1  3  1  0  0  0  0
  1  4  2  0  0  0  0
  2  5  1  0  0  0  0
  2  6  1  0  0  0  0
  5  7  1  0  0  0  0
  3  8  1  0  0  0  0
  3  9  1  0  0  0  0
  3 10  1  0  0  0  0
M  END
>  <Alias name>
N-Hydroxyacetamide

>  <logP>   
-1.54

$$$$
Piracetam
  ChemBrain IXL

 20 20  0  0  0  0  0  0  0  0  1 V2000
    4.1972   16.7887    0.2665 N   0  0  0  0  0  0  0  0  0  0  0  0
    2.8701   16.8262    0.3674 C   0  0  0  0  0  0  0  0  0  0  0  0
    4.6792   15.6519   -0.4519 C   0  0  0  0  0  0  0  0  0  0  0  0
    5.0743   17.8584    0.8592 C   0  0  0  0  0  0  0  0  0  0  0  0
    2.2003   15.7352   -0.2500 C   0  0  0  0  0  0  0  0  0  0  0  0
    2.2805   17.7316    0.9466 O   0  0  0  0  0  0  0  0  0  0  0  0
    3.3555   14.8911   -0.8776 C   0  0  0  0  0  0  0  0  0  0  0  0
    6.4988   17.5829    0.5570 C   0  0  0  0  0  0  0  0  0  0  0  0
    7.5032   18.4390    1.0418 N   0  0  0  0  0  0  0  0  0  0  0  0
    6.7990   16.6113   -0.1141 O   0  0  0  0  0  0  0  0  0  0  0  0
    7.2553   19.2611    1.5757 H   0  0  0  0  0  0  0  0  0  0  0  0
    8.4744   18.2327    0.8567 H   0  0  0  0  0  0  0  0  0  0  0  0
    5.2877   15.0282    0.1955 H   0  0  0  0  0  0  0  0  0  0  0  0
    5.2414   15.9680   -1.3211 H   0  0  0  0  0  0  0  0  0  0  0  0
    4.9349   17.8850    1.9372 H   0  0  0  0  0  0  0  0  0  0  0  0
    4.8002   18.8241    0.4416 H   0  0  0  0  0  0  0  0  0  0  0  0
    1.5205   16.0989   -1.0174 H   0  0  0  0  0  0  0  0  0  0  0  0
    1.6589   15.1618    0.4988 H   0  0  0  0  0  0  0  0  0  0  0  0
    3.2563   14.8733   -1.9596 H   0  0  0  0  0  0  0  0  0  0  0  0
    3.3481   13.8833   -0.4743 H   0  0  0  0  0  0  0  0  0  0  0  0
  1  2  1  0  0  0  0
  1  3  1  0  0  0  0
  1  4  1  0  0  0  0
  2  5  1  0  0  0  0
  2  6  2  0  0  0  0
  3  7  1  0  0  0  0
  4  8  1  0  0  0  0
  5  7  1  0  0  0  0
  8  9  1  0  0  0  0
  8 10  2  0  0  0  0
  9 11  1  0  0  0  0
  9 12  1  0  0  0  0
  3 13  1  0  0  0  0
  3 14  1  0  0  0  0
  4 15  1  0  0  0  0
  4 16  1  0  0  0  0
  5 17  1  0  0  0  0
  5 18  1  0  0  0  0
  7 19  1  0  0  0  0
  7 20  1  0  0  0  0
M  END
>  <Alias name>
Piracetam

>  <logP>   
-1.54

$$$$
N-Nitrosodiethanolamine
  ChemBrain IXL

 19 18  0  0  0  0  0  0  0  0  1 V2000
    5.2884   17.7949   -0.0715 N   0  0  0  0  0  0  0  0  0  0  0  0
    4.6180   19.0900    0.1132 C   0  0  0  0  0  0  0  0  0  0  0  0
    6.7518   17.7361   -0.1975 C   0  0  0  0  0  0  0  0  0  0  0  0
    3.1024   18.8650    0.2775 C   0  0  0  0  0  0  0  0  0  0  0  0
    7.3276   19.1653   -0.1693 C   0  0  0  0  0  0  0  0  0  0  0  0
    2.4319   20.1601    0.4616 O   0  0  0  0  0  0  0  0  0  0  0  0
    8.7907   19.1067   -0.2986 O   0  0  0  0  0  0  0  0  0  0  0  0
    4.5063   16.5753   -0.1293 N   0  0  0  0  0  0  0  0  0  0  0  0
    5.0719   15.4827   -0.2842 O   0  0  0  0  0  0  0  0  0  0  0  0
    1.4567   20.1107    0.5753 H   0  0  0  0  0  0  0  0  0  0  0  0
    9.2438   19.9790   -0.2897 H   0  0  0  0  0  0  0  0  0  0  0  0
    5.0089   19.5758    0.9986 H   0  0  0  0  0  0  0  0  0  0  0  0
    4.7983   19.7164   -0.7517 H   0  0  0  0  0  0  0  0  0  0  0  0
    7.1625   17.1652    0.6261 H   0  0  0  0  0  0  0  0  0  0  0  0
    7.0147   17.2594   -1.1337 H   0  0  0  0  0  0  0  0  0  0  0  0
    2.7115   18.3788   -0.6078 H   0  0  0  0  0  0  0  0  0  0  0  0
    2.9220   18.2389    1.1425 H   0  0  0  0  0  0  0  0  0  0  0  0
    6.9151   19.7369   -0.9916 H   0  0  0  0  0  0  0  0  0  0  0  0
    7.0667   19.6412    0.7679 H   0  0  0  0  0  0  0  0  0  0  0  0
  1  2  1  0  0  0  0
  1  3  1  0  0  0  0
  2  4  1  0  0  0  0
  3  5  1  0  0  0  0
  4  6  1  0  0  0  0
  5  7  1  0  0  0  0
  1  8  1  0  0  0  0
  8  9  2  0  0  0  0
  6 10  1  0  0  0  0
  7 11  1  0  0  0  0
  2 12  1  0  0  0  0
  2 13  1  0  0  0  0
  3 14  1  0  0  0  0
  3 15  1  0  0  0  0
  4 16  1  0  0  0  0
  4 17  1  0  0  0  0
  5 18  1  0  0  0  0
  5 19  1  0  0  0  0
M  END
>  <Alias name>
N-Nitrosodiethanolamine

>  <logP>   
-1.51

$$$$
Pyrazin-2-one
  ChemBrain IXL

 11 11  0  0  0  0  0  0  0  0  1 V2000
    2.6067   10.9679   -0.0984 C   0  0  0  0  0  0  0  0  0  0  0  0
    2.4948   12.3071   -0.0786 C   0  0  0  0  0  0  0  0  0  0  0  0
    3.6356   13.1015    0.0254 N   0  0  0  0  0  0  0  0  0  0  0  0
    4.8718   12.4893    0.1040 C   0  0  0  0  0  0  0  0  0  0  0  0
    4.9430   11.0219    0.0802 C   0  0  0  0  0  0  0  0  0  0  0  0
    3.8752   10.3341   -0.0146 N   0  0  0  0  0  0  0  0  0  0  0  0
    5.8892   13.1613    0.1921 O   0  0  0  0  0  0  0  0  0  0  0  0
    3.5611   14.1144    0.0432 H   0  0  0  0  0  0  0  0  0  0  0  0
    1.7167   10.3667   -0.1792 H   0  0  0  0  0  0  0  0  0  0  0  0
    1.5190   12.7745   -0.1434 H   0  0  0  0  0  0  0  0  0  0  0  0
    5.9043   10.5295    0.1433 H   0  0  0  0  0  0  0  0  0  0  0  0
  1  2  2  0  0  0  0
  2  3  1  0  0  0  0
  3  4  1  0  0  0  0
  4  5  1  0  0  0  0
  5  6  2  0  0  0  0
  6  1  1  0  0  0  0
  4  7  2  0  0  0  0
  3  8  1  0  0  0  0
  1  9  1  0  0  0  0
  2 10  1  0  0  0  0
  5 11  1  0  0  0  0
M  END
>  <Alias name>
Pyrazin-2-one

>  <logP>   
-1.49

$$$$
Tetracycline
  ChemBrain IXL

 56 59  0  0  0  0  0  0  0  0  1 V2000
    2.4215   26.4264    0.0000 C   0  0  0  0  0  0  0  0  0  0  0  0
    2.4773   27.8167    0.0180 C   0  0  0  0  0  0  0  0  0  0  0  0
    3.7110   28.4591   -0.0733 C   0  0  0  0  0  0  0  0  0  0  0  0
    4.8880   27.7146    0.0081 C   0  0  0  0  0  0  0  0  0  0  0  0
    4.8177   26.3483    0.1877 C   0  0  0  0  0  0  0  0  0  0  0  0
    3.6037   25.6933   -0.0023 C   0  0  0  0  0  0  0  0  0  0  0  0
    6.2093   28.3667   -0.0967 C   0  0  0  0  0  0  0  0  0  0  0  0
    6.3013   29.5797   -0.0081 O   0  0  0  0  0  0  0  0  0  0  0  0
    7.4192   27.5422   -0.3076 C   0  0  0  0  0  0  0  0  0  0  0  0
    6.0203   25.5924    0.5920 C   0  0  0  0  0  0  0  0  0  0  0  0
    7.3073   26.0610   -0.2121 C   0  0  0  0  0  0  0  0  0  0  0  0
    3.7694   29.9149   -0.2546 O   0  0  0  0  0  0  0  0  0  0  0  0
    6.2477   25.7831    2.0297 O   0  0  0  0  0  0  0  0  0  0  0  0
    5.7758   24.0921    0.3141 C   0  0  0  0  0  0  0  0  0  0  0  0
    8.5065   25.5645    0.5036 C   0  0  0  0  0  0  0  0  0  0  0  0
    8.6171   28.1381   -0.5862 C   0  0  0  0  0  0  0  0  0  0  0  0
    8.6424   29.5815   -0.8597 O   0  0  0  0  0  0  0  0  0  0  0  0
    9.9324   27.3563   -0.6217 C   0  0  0  0  0  0  0  0  0  0  0  0
    9.7144   25.7848   -0.3651 C   0  0  0  0  0  0  0  0  0  0  0  0
   10.8196   27.9133    0.3723 C   0  0  0  0  0  0  0  0  0  0  0  0
   10.5415   27.5315   -1.9479 O   0  0  0  0  0  0  0  0  0  0  0  0
   10.9463   25.0560    0.3390 C   0  0  0  0  0  0  0  0  0  0  0  0
   12.1716   25.9152    0.4787 C   0  0  0  0  0  0  0  0  0  0  0  0
   12.0739   27.2475    0.6378 C   0  0  0  0  0  0  0  0  0  0  0  0
   10.5175   28.9319    0.9717 O   0  0  0  0  0  0  0  0  0  0  0  0
   13.4982   25.2871    0.4519 O   0  0  0  0  0  0  0  0  0  0  0  0
   11.2873   23.8672   -0.4592 N   0  0  0  0  0  0  0  0  0  0  0  0
   11.4596   24.2585   -1.8670 C   0  0  0  0  0  0  0  0  0  0  0  0
   10.1954   22.8826   -0.3595 C   0  0  0  0  0  0  0  0  0  0  0  0
   13.2252   28.0566    1.0759 C   0  0  0  0  0  0  0  0  0  0  0  0
   14.2708   27.5138    1.3915 O   0  0  0  0  0  0  0  0  0  0  0  0
   13.1110   29.4504    1.1282 N   0  0  0  0  0  0  0  0  0  0  0  0
    4.1902   30.4082    0.4840 H   0  0  0  0  0  0  0  0  0  0  0  0
    5.5834   25.3540    2.6148 H   0  0  0  0  0  0  0  0  0  0  0  0
    8.9117   30.1433   -0.0991 H   0  0  0  0  0  0  0  0  0  0  0  0
    9.9596   27.2967   -2.7060 H   0  0  0  0  0  0  0  0  0  0  0  0
   13.8630   25.0509    1.3334 H   0  0  0  0  0  0  0  0  0  0  0  0
   13.8866   30.0080    1.4498 H   0  0  0  0  0  0  0  0  0  0  0  0
   12.2514   29.8973    0.8437 H   0  0  0  0  0  0  0  0  0  0  0  0
    1.4635   25.9182   -0.0120 H   0  0  0  0  0  0  0  0  0  0  0  0
    1.5655   28.3962    0.1030 H   0  0  0  0  0  0  0  0  0  0  0  0
    3.5791   24.6201   -0.1526 H   0  0  0  0  0  0  0  0  0  0  0  0
    7.2816   25.6373   -1.2092 H   0  0  0  0  0  0  0  0  0  0  0  0
    5.0271   23.7142    1.0001 H   0  0  0  0  0  0  0  0  0  0  0  0
    5.4271   23.9658   -0.7049 H   0  0  0  0  0  0  0  0  0  0  0  0
    6.6990   23.5438    0.4495 H   0  0  0  0  0  0  0  0  0  0  0  0
    8.6235   26.1047    1.4340 H   0  0  0  0  0  0  0  0  0  0  0  0
    8.3941   24.5066    0.7086 H   0  0  0  0  0  0  0  0  0  0  0  0
    9.5376   25.3064   -1.3215 H   0  0  0  0  0  0  0  0  0  0  0  0
   10.6370   24.7328    1.3253 H   0  0  0  0  0  0  0  0  0  0  0  0
   11.5997   23.3722   -2.4739 H   0  0  0  0  0  0  0  0  0  0  0  0
   12.3256   24.9006   -1.9603 H   0  0  0  0  0  0  0  0  0  0  0  0
   10.5774   24.7906   -2.2043 H   0  0  0  0  0  0  0  0  0  0  0  0
    9.2627   23.3458   -0.6610 H   0  0  0  0  0  0  0  0  0  0  0  0
   10.4064   22.0418   -1.0094 H   0  0  0  0  0  0  0  0  0  0  0  0
   10.1122   22.5367    0.6628 H   0  0  0  0  0  0  0  0  0  0  0  0
  1  2  4  0  0  0  0
  2  3  4  0  0  0  0
  3  4  4  0  0  0  0
  4  5  4  0  0  0  0
  5  6  4  0  0  0  0
  6  1  4  0  0  0  0
  7  8  2  0  0  0  0
  7  9  1  0  0  0  0
  7  4  1  0  0  0  0
  5 10  1  0  0  0  0
 11  9  1  0  0  0  0
  3 12  1  0  0  0  0
 10 13  1  0  0  0  0
 10 14  1  0  0  0  0
  9 16  2  0  0  0  0
 16 17  1  0  0  0  0
 16 18  1  0  0  0  0
 18 19  1  0  0  0  0
 15 19  1  0  0  0  0
 18 20  1  0  0  0  0
 18 21  1  0  0  0  0
 19 22  1  0  0  0  0
 22 23  1  0  0  0  0
 20 24  1  0  0  0  0
 24 23  2  0  0  0  0
 20 25  2  0  0  0  0
 23 26  1  0  0  0  0
 22 27  1  0  0  0  0
 27 28  1  0  0  0  0
 27 29  1  0  0  0  0
 24 30  1  0  0  0  0
 30 31  2  0  0  0  0
 30 32  1  0  0  0  0
 10 11  1  0  0  0  0
 11 15  1  0  0  0  0
 12 33  1  0  0  0  0
 13 34  1  0  0  0  0
 17 35  1  0  0  0  0
 21 36  1  0  0  0  0
 26 37  1  0  0  0  0
 32 38  1  0  0  0  0
 32 39  1  0  0  0  0
  1 40  1  0  0  0  0
  2 41  1  0  0  0  0
  6 42  1  0  0  0  0
 11 43  1  0  0  0  0
 14 44  1  0  0  0  0
 14 45  1  0  0  0  0
 14 46  1  0  0  0  0
 15 47  1  0  0  0  0
 15 48  1  0  0  0  0
 19 49  1  0  0  0  0
 22 50  1  0  0  0  0
 28 51  1  0  0  0  0
 28 52  1  0  0  0  0
 28 53  1  0  0  0  0
 29 54  1  0  0  0  0
 29 55  1  0  0  0  0
 29 56  1  0  0  0  0
M  END
>  <Alias name>
Quatrimycin

>  <logP>   
-1.47

$$$$
Barbituric acid
  ChemBrain IXL

 13 13  0  0  0  0  0  0  0  0  1 V2000
    3.7145   13.3017    0.9035 C   0  0  0  0  0  0  0  0  0  0  0  0
    4.8299   13.5140   -0.0498 C   0  0  0  0  0  0  0  0  0  0  0  0
    2.6725   12.4606    0.2708 C   0  0  0  0  0  0  0  0  0  0  0  0
    5.1835   12.5037   -0.9536 N   0  0  0  0  0  0  0  0  0  0  0  0
    5.4413   14.5695   -0.0476 O   0  0  0  0  0  0  0  0  0  0  0  0
    3.0388   11.4384   -0.6117 N   0  0  0  0  0  0  0  0  0  0  0  0
    1.4945   12.6584    0.5187 O   0  0  0  0  0  0  0  0  0  0  0  0
    4.3229   11.4220   -1.1627 C   0  0  0  0  0  0  0  0  0  0  0  0
    4.6920   10.4656   -1.8247 O   0  0  0  0  0  0  0  0  0  0  0  0
    6.0583   12.5567   -1.4540 H   0  0  0  0  0  0  0  0  0  0  0  0
    2.3769   10.7145   -0.8504 H   0  0  0  0  0  0  0  0  0  0  0  0
    3.2877   14.2584    1.1772 H   0  0  0  0  0  0  0  0  0  0  0  0
    4.0879   12.8062    1.7909 H   0  0  0  0  0  0  0  0  0  0  0  0
  1  2  1  0  0  0  0
  1  3  1  0  0  0  0
  2  4  1  0  0  0  0
  2  5  2  0  0  0  0
  3  6  1  0  0  0  0
  3  7  2  0  0  0  0
  4  8  1  0  0  0  0
  6  8  1  0  0  0  0
  8  9  2  0  0  0  0
  4 10  1  0  0  0  0
  6 11  1  0  0  0  0
  1 12  1  0  0  0  0
  1 13  1  0  0  0  0
M  END
>  <Alias name>
Barbituric acid

>  <logP>   
-1.44

$$$$
Diethanolamine
  ChemBrain IXL

 18 17  0  0  0  0  0  0  0  0  1 V2000
    5.6678   18.1075   -0.0736 N   0  0  0  0  0  0  0  0  0  0  0  0
    4.2543   18.4261    0.1783 C   0  0  0  0  0  0  0  0  0  0  0  0
    6.3878   19.3333   -0.4499 C   0  0  0  0  0  0  0  0  0  0  0  0
    3.5008   17.1415    0.5734 C   0  0  0  0  0  0  0  0  0  0  0  0
    7.8688   18.9989   -0.7126 C   0  0  0  0  0  0  0  0  0  0  0  0
    2.0882   17.4599    0.8253 O   0  0  0  0  0  0  0  0  0  0  0  0
    8.5885   20.2242   -1.0885 O   0  0  0  0  0  0  0  0  0  0  0  0
    5.7327   17.4355   -0.8237 H   0  0  0  0  0  0  0  0  0  0  0  0
    1.5296   16.6939    1.0849 H   0  0  0  0  0  0  0  0  0  0  0  0
    9.5459   20.1028   -1.2753 H   0  0  0  0  0  0  0  0  0  0  0  0
    4.1845   19.1474    0.9831 H   0  0  0  0  0  0  0  0  0  0  0  0
    3.8124   18.8422   -0.7188 H   0  0  0  0  0  0  0  0  0  0  0  0
    5.9472   19.7500   -1.3473 H   0  0  0  0  0  0  0  0  0  0  0  0
    6.3181   20.0547    0.3550 H   0  0  0  0  0  0  0  0  0  0  0  0
    3.5703   16.4202   -0.2313 H   0  0  0  0  0  0  0  0  0  0  0  0
    3.9426   16.7254    1.4704 H   0  0  0  0  0  0  0  0  0  0  0  0
    8.3094   18.5823    0.1847 H   0  0  0  0  0  0  0  0  0  0  0  0
    7.9387   18.2778   -1.5175 H   0  0  0  0  0  0  0  0  0  0  0  0
  1  2  1  0  0  0  0
  1  3  1  0  0  0  0
  2  4  1  0  0  0  0
  3  5  1  0  0  0  0
  4  6  1  0  0  0  0
  5  7  1  0  0  0  0
  1  8  1  0  0  0  0
  6  9  1  0  0  0  0
  7 10  1  0  0  0  0
  2 11  1  0  0  0  0
  2 12  1  0  0  0  0
  3 13  1  0  0  0  0
  3 14  1  0  0  0  0
  4 15  1  0  0  0  0
  4 16  1  0  0  0  0
  5 17  1  0  0  0  0
  5 18  1  0  0  0  0
M  END
>  <Alias name>
Diethanolamine

>  <logP>   
-1.43

$$$$
Phenylalanine
  ChemBrain IXL

 23 23  0  0  0  0  0  0  0  0  1 V2000
    9.1618   15.9089   -0.3551 O   0  0  0  0  0  0  0  0  0  0  0  0
    8.3534   16.6682   -0.8636 C   0  0  0  0  0  0  0  0  0  0  0  0
    8.5357   17.1102   -2.2541 O   0  5  0  0  0  0  0  0  0  0  0  0
    7.1894   17.1446   -0.0796 C   0  0  0  0  0  0  0  0  0  0  0  0
    6.7268   16.0704    0.8137 N   0  3  0  0  0  0  0  0  0  0  0  0
    6.0470   17.5445   -1.0407 C   0  0  0  0  0  0  0  0  0  0  0  0
    2.5133   18.0196    0.2014 C   0  0  0  0  0  0  0  0  0  0  0  0
    3.6049   17.5580   -0.5358 C   0  0  0  0  0  0  0  0  0  0  0  0
    4.8872   18.0348   -0.2576 C   0  0  0  0  0  0  0  0  0  0  0  0
    5.0762   18.9738    0.7585 C   0  0  0  0  0  0  0  0  0  0  0  0
    3.9847   19.4348    1.4953 C   0  0  0  0  0  0  0  0  0  0  0  0
    2.7032   18.9578    1.2169 C   0  0  0  0  0  0  0  0  0  0  0  0
    7.4735   15.8088    1.4399 H   0  0  0  0  0  0  0  0  0  0  0  0
    5.9368   16.3958    1.3503 H   0  0  0  0  0  0  0  0  0  0  0  0
    6.4530   15.2698    0.2637 H   0  0  0  0  0  0  0  0  0  0  0  0
    7.4815   18.0034    0.5107 H   0  0  0  0  0  0  0  0  0  0  0  0
    5.7494   16.6826   -1.6256 H   0  0  0  0  0  0  0  0  0  0  0  0
    6.3913   18.3285   -1.7036 H   0  0  0  0  0  0  0  0  0  0  0  0
    1.5187   17.6496   -0.0145 H   0  0  0  0  0  0  0  0  0  0  0  0
    3.4569   16.8299   -1.3236 H   0  0  0  0  0  0  0  0  0  0  0  0
    6.0698   19.3446    0.9754 H   0  0  0  0  0  0  0  0  0  0  0  0
    4.1321   20.1629    2.2832 H   0  0  0  0  0  0  0  0  0  0  0  0
    1.8562   19.3158    1.7888 H   0  0  0  0  0  0  0  0  0  0  0  0
  1  2  2  0  0  0  0
  2  3  1  0  0  0  0
  2  4  1  0  0  0  0
  4  5  1  0  0  0  0
  4  6  1  0  0  0  0
  7  8  4  0  0  0  0
  8  9  4  0  0  0  0
  9 10  4  0  0  0  0
 10 11  4  0  0  0  0
 11 12  4  0  0  0  0
 12  7  4  0  0  0  0
  9  6  1  0  0  0  0
  5 13  1  0  0  0  0
  5 14  1  0  0  0  0
  5 15  1  0  0  0  0
  4 16  1  0  0  0  0
  6 17  1  0  0  0  0
  6 18  1  0  0  0  0
  7 19  1  0  0  0  0
  8 20  1  0  0  0  0
 10 21  1  0  0  0  0
 11 22  1  0  0  0  0
 12 23  1  0  0  0  0
M  END
>  <Alias name>
Phenylalanine

>  <logP>   
-1.43

$$$$
4-Pyrimidone
  ChemBrain IXL

 11 11  0  0  0  0  0  0  0  0  1 V2000
    3.5980   12.0827    0.0000 C   0  0  0  0  0  0  0  0  0  0  0  0
    2.2425   12.3778   -0.0381 C   0  0  0  0  0  0  0  0  0  0  0  0
    1.8432   13.6623   -0.0653 N   0  0  0  0  0  0  0  0  0  0  0  0
    2.7528   14.6637   -0.0558 C   0  0  0  0  0  0  0  0  0  0  0  0
    4.0787   14.3949   -0.0188 N   0  0  0  0  0  0  0  0  0  0  0  0
    4.5164   13.1221    0.0093 C   0  0  0  0  0  0  0  0  0  0  0  0
    5.9592   12.8290    0.0496 O   0  0  0  0  0  0  0  0  0  0  0  0
    6.5447   13.6179    0.0538 H   0  0  0  0  0  0  0  0  0  0  0  0
    3.9360   11.0510    0.0223 H   0  0  0  0  0  0  0  0  0  0  0  0
    1.5118   11.5766   -0.0458 H   0  0  0  0  0  0  0  0  0  0  0  0
    2.4163   15.6900   -0.0780 H   0  0  0  0  0  0  0  0  0  0  0  0
  1  2  4  0  0  0  0
  2  3  4  0  0  0  0
  3  4  4  0  0  0  0
  4  5  4  0  0  0  0
  5  6  4  0  0  0  0
  6  1  4  0  0  0  0
  6  7  1  0  0  0  0
  7  8  1  0  0  0  0
  1  9  1  0  0  0  0
  2 10  1  0  0  0  0
  4 11  1  0  0  0  0
M  END
>  <Alias name>
4-Pyrimidone

>  <logP>   
-1.38

$$$$
Floxuridine
  ChemBrain IXL

 28 29  0  0  0  0  0  0  0  0  1 V2000
    5.5897   17.9305   -1.1615 C   0  0  0  0  0  0  0  0  0  0  0  0
    4.4153   17.3943   -0.4895 N   0  0  0  0  0  0  0  0  0  0  0  0
    5.4975   19.3936   -1.2099 O   0  0  0  0  0  0  0  0  0  0  0  0
    6.8419   17.5860   -0.3481 C   0  0  0  0  0  0  0  0  0  0  0  0
    3.2596   18.1659   -0.3924 C   0  0  0  0  0  0  0  0  0  0  0  0
    4.4530   16.1124    0.0674 C   0  0  0  0  0  0  0  0  0  0  0  0
    6.4627   20.0272   -0.3080 C   0  0  0  0  0  0  0  0  0  0  0  0
    7.3559   18.9028    0.2523 C   0  0  0  0  0  0  0  0  0  0  0  0
    2.3005   17.8398    0.5554 N   0  0  0  0  0  0  0  0  0  0  0  0
    3.0915   19.1201   -1.1340 O   0  0  0  0  0  0  0  0  0  0  0  0
    3.5429   15.7546    0.9703 C   0  0  0  0  0  0  0  0  0  0  0  0
    5.7153   20.7285    0.8433 C   0  0  0  0  0  0  0  0  0  0  0  0
    8.7513   19.1238   -0.1439 O   0  0  0  0  0  0  0  0  0  0  0  0
    2.4297   16.6633    1.2765 C   0  0  0  0  0  0  0  0  0  0  0  0
    3.6408   14.5566    1.6060 F   0  0  0  0  0  0  0  0  0  0  0  0
    4.7351   19.7999    1.4282 O   0  0  0  0  0  0  0  0  0  0  0  0
    1.6286   16.3870    2.1548 O   0  0  0  0  0  0  0  0  0  0  0  0
    1.5153   18.4543    0.7187 H   0  0  0  0  0  0  0  0  0  0  0  0
    9.3795   19.2440    0.6018 H   0  0  0  0  0  0  0  0  0  0  0  0
    4.0473   20.2210    1.9907 H   0  0  0  0  0  0  0  0  0  0  0  0
    5.6671   17.5250   -2.1629 H   0  0  0  0  0  0  0  0  0  0  0  0
    6.5890   16.8906    0.4432 H   0  0  0  0  0  0  0  0  0  0  0  0
    7.5950   17.1539   -0.9948 H   0  0  0  0  0  0  0  0  0  0  0  0
    5.2201   15.4123   -0.2345 H   0  0  0  0  0  0  0  0  0  0  0  0
    7.0643   20.7435   -0.8522 H   0  0  0  0  0  0  0  0  0  0  0  0
    7.2772   18.8714    1.3319 H   0  0  0  0  0  0  0  0  0  0  0  0
    6.4242   21.0307    1.6031 H   0  0  0  0  0  0  0  0  0  0  0  0
    5.2011   21.6016    0.4608 H   0  0  0  0  0  0  0  0  0  0  0  0
  1  2  1  0  0  0  0
  1  3  1  0  0  0  0
  1  4  1  0  0  0  0
  2  5  1  0  0  0  0
  2  6  1  0  0  0  0
  3  7  1  0  0  0  0
  4  8  1  0  0  0  0
  5  9  1  0  0  0  0
  5 10  2  0  0  0  0
  6 11  2  0  0  0  0
  7 12  1  0  0  0  0
  7  8  1  0  0  0  0
  8 13  1  0  0  0  0
  9 14  1  0  0  0  0
 11 15  1  0  0  0  0
 11 14  1  0  0  0  0
 12 16  1  0  0  0  0
 14 17  2  0  0  0  0
  9 18  1  0  0  0  0
 13 19  1  0  0  0  0
 16 20  1  0  0  0  0
  1 21  1  0  0  0  0
  4 22  1  0  0  0  0
  4 23  1  0  0  0  0
  6 24  1  0  0  0  0
  7 25  1  0  0  0  0
  8 26  1  0  0  0  0
 12 27  1  0  0  0  0
 12 28  1  0  0  0  0
M  END
>  <Alias name>
Floxuridine

>  <logP>   
-1.38

$$$$
Cefotaxime
  ChemBrain IXL

 47 49  0  0  0  0  0  0  0  0  1 V2000
    9.0108   29.3151   -1.3216 N   0  0  0  0  0  0  0  0  0  0  0  0
    9.5774   30.2364   -1.7988 C   0  0  0  0  0  0  0  0  0  0  0  0
    7.6667   29.0234   -1.2622 C   0  0  0  0  0  0  0  0  0  0  0  0
    9.8546   28.5552   -1.2312 C   0  0  0  0  0  0  0  0  0  0  0  0
   10.6527   29.2433   -1.8976 C   0  0  0  0  0  0  0  0  0  0  0  0
    9.5794   31.3617   -0.4691 S   0  0  0  0  0  0  0  0  0  0  0  0
    6.9557   29.7656   -0.4996 C   0  0  0  0  0  0  0  0  0  0  0  0
    7.0270   27.8539   -2.0082 C   0  0  0  0  0  0  0  0  0  0  0  0
   10.0241   27.6255   -0.4552 O   0  0  0  0  0  0  0  0  0  0  0  0
   11.7319   28.9697   -1.2968 N   0  0  0  0  0  0  0  0  0  0  0  0
    7.5895   31.0151    0.1495 C   0  0  0  0  0  0  0  0  0  0  0  0
    5.5411   29.3574   -0.3000 C   0  0  0  0  0  0  0  0  0  0  0  0
    5.5483   27.6515   -1.9868 O   0  0  0  0  0  0  0  0  0  0  0  0
    7.7245   27.0627   -2.6310 O   0  0  0  0  0  0  0  0  0  0  0  0
   12.5208   29.7696   -1.1088 C   0  0  0  0  0  0  0  0  0  0  0  0
    4.8704   30.2717    0.5527 O   0  0  0  0  0  0  0  0  0  0  0  0
   13.5518   29.3016   -0.5316 C   0  0  0  0  0  0  0  0  0  0  0  0
   12.3659   30.9303   -1.4226 O   0  0  0  0  0  0  0  0  0  0  0  0
    3.5387   29.8377    0.9355 C   0  0  0  0  0  0  0  0  0  0  0  0
   14.3497   30.2307   -0.0754 C   0  0  0  0  0  0  0  0  0  0  0  0
   13.7330   28.0248   -0.4208 N   0  0  0  0  0  0  0  0  0  0  0  0
    2.7513   30.6729    1.8344 C   0  0  0  0  0  0  0  0  0  0  0  0
    3.0825   28.7871    0.5088 O   0  0  0  0  0  0  0  0  0  0  0  0
   13.9761   31.4718   -0.0004 N   0  0  0  0  0  0  0  0  0  0  0  0
   15.4814   29.9972    0.2847 C   0  0  0  0  0  0  0  0  0  0  0  0
   14.8732   27.4984    0.2171 O   0  0  0  0  0  0  0  0  0  0  0  0
   14.7909   32.1793    0.4072 C   0  0  0  0  0  0  0  0  0  0  0  0
   16.1804   31.3364    0.7600 S   0  0  0  0  0  0  0  0  0  0  0  0
   14.9350   26.0049    0.2733 C   0  0  0  0  0  0  0  0  0  0  0  0
   14.5965   33.5378    0.5644 N   0  0  0  0  0  0  0  0  0  0  0  0
   11.9314   27.9889   -1.0408 H   0  0  0  0  0  0  0  0  0  0  0  0
    5.2167   26.8811   -2.5177 H   0  0  0  0  0  0  0  0  0  0  0  0
   15.3416   34.1112    0.8958 H   0  0  0  0  0  0  0  0  0  0  0  0
   13.6990   33.9487    0.3413 H   0  0  0  0  0  0  0  0  0  0  0  0
    9.1496   30.5777   -2.7285 H   0  0  0  0  0  0  0  0  0  0  0  0
   10.7071   28.8547   -2.9156 H   0  0  0  0  0  0  0  0  0  0  0  0
    7.0090   31.8518   -0.1386 H   0  0  0  0  0  0  0  0  0  0  0  0
    7.5423   30.9124    1.2378 H   0  0  0  0  0  0  0  0  0  0  0  0
    5.0336   29.3234   -1.2607 H   0  0  0  0  0  0  0  0  0  0  0  0
    5.5148   28.3612    0.1484 H   0  0  0  0  0  0  0  0  0  0  0  0
    1.8144   30.1842    2.0543 H   0  0  0  0  0  0  0  0  0  0  0  0
    3.3038   30.8312    2.7531 H   0  0  0  0  0  0  0  0  0  0  0  0
    2.5621   31.6246    1.3587 H   0  0  0  0  0  0  0  0  0  0  0  0
   15.9299   29.0065    0.2742 H   0  0  0  0  0  0  0  0  0  0  0  0
   15.9694   25.6855    0.2405 H   0  0  0  0  0  0  0  0  0  0  0  0
   14.4797   25.6543    1.1947 H   0  0  0  0  0  0  0  0  0  0  0  0
   14.4014   25.5842   -0.5735 H   0  0  0  0  0  0  0  0  0  0  0  0
  1  2  1  0  0  0  0
  1  3  1  0  0  0  0
  1  4  1  0  0  0  0
  2  5  1  0  0  0  0
  2  6  1  0  0  0  0
  3  7  2  0  0  0  0
  3  8  1  0  0  0  0
  4  9  2  0  0  0  0
  4  5  1  0  0  0  0
  5 10  1  0  0  0  0
  6 11  1  0  0  0  0
  7 12  1  0  0  0  0
  7 11  1  0  0  0  0
  8 13  1  0  0  0  0
  8 14  2  0  0  0  0
 10 15  1  0  0  0  0
 12 16  1  0  0  0  0
 15 17  1  0  0  0  0
 15 18  2  0  0  0  0
 16 19  1  0  0  0  0
 17 20  1  0  0  0  0
 17 21  2  0  0  0  0
 19 22  1  0  0  0  0
 19 23  2  0  0  0  0
 20 24  1  0  0  0  0
 20 25  2  0  0  0  0
 21 26  1  0  0  0  0
 24 27  2  0  0  0  0
 25 28  1  0  0  0  0
 26 29  1  0  0  0  0
 27 30  1  0  0  0  0
 27 28  1  0  0  0  0
 10 31  1  0  0  0  0
 13 32  1  0  0  0  0
 30 33  1  0  0  0  0
 30 34  1  0  0  0  0
  2 35  1  0  0  0  0
  5 36  1  0  0  0  0
 11 37  1  0  0  0  0
 11 38  1  0  0  0  0
 12 39  1  0  0  0  0
 12 40  1  0  0  0  0
 22 41  1  0  0  0  0
 22 42  1  0  0  0  0
 22 43  1  0  0  0  0
 25 44  1  0  0  0  0
 29 45  1  0  0  0  0
 29 46  1  0  0  0  0
 29 47  1  0  0  0  0
M  END
>  <Alias name>
Cefotaxime

>  <logP>   
-1.36

$$$$
Ethyleneglycol
  ChemBrain IXL

 10  9  0  0  0  0  0  0  0  0  1 V2000
    2.3621   14.1728    0.3845 O   0  0  0  0  0  0  0  0  0  0  0  0
    3.4966   13.2558    0.2041 C   0  0  0  0  0  0  0  0  0  0  0  0
    4.7555   14.0630   -0.1668 C   0  0  0  0  0  0  0  0  0  0  0  0
    5.8900   13.1460   -0.3472 O   0  0  0  0  0  0  0  0  0  0  0  0
    1.5126   13.7404    0.6244 H   0  0  0  0  0  0  0  0  0  0  0  0
    6.7395   13.5784   -0.5871 H   0  0  0  0  0  0  0  0  0  0  0  0
    3.2710   12.5541   -0.5893 H   0  0  0  0  0  0  0  0  0  0  0  0
    3.6733   12.7145    1.1253 H   0  0  0  0  0  0  0  0  0  0  0  0
    4.9811   14.7647    0.6266 H   0  0  0  0  0  0  0  0  0  0  0  0
    4.5788   14.6043   -1.0880 H   0  0  0  0  0  0  0  0  0  0  0  0
  1  2  1  0  0  0  0
  2  3  1  0  0  0  0
  3  4  1  0  0  0  0
  1  5  1  0  0  0  0
  4  6  1  0  0  0  0
  2  7  1  0  0  0  0
  2  8  1  0  0  0  0
  3  9  1  0  0  0  0
  3 10  1  0  0  0  0
M  END
>  <Alias name>
Ethyleneglycol

>  <logP>   
-1.36

$$$$
Arbutin
  ChemBrain IXL

 35 36  0  0  0  0  0  0  0  0  1 V2000
    4.5054   20.4017   -1.7852 C   0  0  0  0  0  0  0  0  0  0  0  0
    5.0423   19.5560   -0.6943 O   0  0  0  0  0  0  0  0  0  0  0  0
    2.9639   20.4447   -1.7107 C   0  0  0  0  0  0  0  0  0  0  0  0
    5.0248   21.7803   -1.6375 O   0  0  0  0  0  0  0  0  0  0  0  0
    4.6818   19.9711    0.6832 C   0  0  0  0  0  0  0  0  0  0  0  0
    2.5754   21.0287   -0.3789 C   0  0  0  0  0  0  0  0  0  0  0  0
    2.3895   19.1081   -1.8290 O   0  0  0  0  0  0  0  0  0  0  0  0
    6.4914   21.9135   -1.7120 C   0  0  0  0  0  0  0  0  0  0  0  0
    3.1410   20.1168    0.7793 C   0  0  0  0  0  0  0  0  0  0  0  0
    5.3904   21.2966    1.0551 C   0  0  0  0  0  0  0  0  0  0  0  0
    3.1240   22.3855   -0.2947 O   0  0  0  0  0  0  0  0  0  0  0  0
    7.0833   23.1715   -1.5901 C   0  0  0  0  0  0  0  0  0  0  0  0
    7.2907   20.7835   -1.9043 C   0  0  0  0  0  0  0  0  0  0  0  0
    2.5517   18.7594    0.6795 O   0  0  0  0  0  0  0  0  0  0  0  0
    4.9732   21.7128    2.4015 O   0  0  0  0  0  0  0  0  0  0  0  0
    8.4716   23.3002   -1.6603 C   0  0  0  0  0  0  0  0  0  0  0  0
    8.6783   20.9126   -1.9743 C   0  0  0  0  0  0  0  0  0  0  0  0
    9.2689   22.1709   -1.8523 C   0  0  0  0  0  0  0  0  0  0  0  0
   10.7310   22.3069   -1.9261 O   0  0  0  0  0  0  0  0  0  0  0  0
    2.4021   18.5851   -1.0013 H   0  0  0  0  0  0  0  0  0  0  0  0
    4.0136   22.4956   -0.7125 H   0  0  0  0  0  0  0  0  0  0  0  0
    3.1335   18.0813    0.2581 H   0  0  0  0  0  0  0  0  0  0  0  0
    5.3801   22.5478    2.7229 H   0  0  0  0  0  0  0  0  0  0  0  0
   11.2205   21.4652   -2.0627 H   0  0  0  0  0  0  0  0  0  0  0  0
    4.8117   19.9982   -2.7423 H   0  0  0  0  0  0  0  0  0  0  0  0
    2.5852   21.0715   -2.5082 H   0  0  0  0  0  0  0  0  0  0  0  0
    5.0026   19.2035    1.3763 H   0  0  0  0  0  0  0  0  0  0  0  0
    1.4963   21.0728   -0.3015 H   0  0  0  0  0  0  0  0  0  0  0  0
    2.8735   20.5510    1.7346 H   0  0  0  0  0  0  0  0  0  0  0  0
    6.4626   21.1450    1.0424 H   0  0  0  0  0  0  0  0  0  0  0  0
    5.1357   22.0547    0.3560 H   0  0  0  0  0  0  0  0  0  0  0  0
    6.4654   24.0480   -1.4411 H   0  0  0  0  0  0  0  0  0  0  0  0
    6.8342   19.8064   -1.9990 H   0  0  0  0  0  0  0  0  0  0  0  0
    8.9301   24.2765   -1.5656 H   0  0  0  0  0  0  0  0  0  0  0  0
    9.2968   20.0361   -2.1232 H   0  0  0  0  0  0  0  0  0  0  0  0
  1  2  1  0  0  0  0
  1  3  1  0  0  0  0
  1  4  1  0  0  0  0
  2  5  1  0  0  0  0
  3  6  1  0  0  0  0
  3  7  1  0  0  0  0
  4  8  1  0  0  0  0
  5  9  1  0  0  0  0
  5 10  1  0  0  0  0
  6 11  1  0  0  0  0
  6  9  1  0  0  0  0
  8 12  4  0  0  0  0
  8 13  4  0  0  0  0
  9 14  1  0  0  0  0
 10 15  1  0  0  0  0
 12 16  4  0  0  0  0
 13 17  4  0  0  0  0
 16 18  4  0  0  0  0
 17 18  4  0  0  0  0
 18 19  1  0  0  0  0
  7 20  1  0  0  0  0
 11 21  1  0  0  0  0
 14 22  1  0  0  0  0
 15 23  1  0  0  0  0
 19 24  1  0  0  0  0
  1 25  1  0  0  0  0
  3 26  1  0  0  0  0
  5 27  1  0  0  0  0
  6 28  1  0  0  0  0
  9 29  1  0  0  0  0
 10 30  1  0  0  0  0
 10 31  1  0  0  0  0
 12 32  1  0  0  0  0
 13 33  1  0  0  0  0
 16 34  1  0  0  0  0
 17 35  1  0  0  0  0
M  END
>  <Alias name>
Arbutin

>  <logP>   
-1.35

$$$$
Dimethylsulfoxide
  ChemBrain IXL

 10  9  0  0  0  0  0  0  0  0  1 V2000
    3.8762   10.7518   -0.0461 S   0  0  0  0  0  0  0  0  0  0  0  0
    4.7409   10.3641   -1.1171 O   0  0  0  0  0  0  0  0  0  0  0  0
    2.1683   10.8594   -0.6556 C   0  0  0  0  0  0  0  0  0  0  0  0
    4.3935   12.3713    0.5939 C   0  0  0  0  0  0  0  0  0  0  0  0
    1.8597    9.8940   -1.0374 H   0  0  0  0  0  0  0  0  0  0  0  0
    1.5134   11.1530    0.1554 H   0  0  0  0  0  0  0  0  0  0  0  0
    2.1135   11.5953   -1.4482 H   0  0  0  0  0  0  0  0  0  0  0  0
    3.7385   12.6649    1.4049 H   0  0  0  0  0  0  0  0  0  0  0  0
    5.4117   12.3073    0.9573 H   0  0  0  0  0  0  0  0  0  0  0  0
    4.3387   13.1070   -0.1988 H   0  0  0  0  0  0  0  0  0  0  0  0
  1  2  2  0  0  0  0
  1  3  1  0  0  0  0
  1  4  1  0  0  0  0
  3  5  1  0  0  0  0
  3  6  1  0  0  0  0
  3  7  1  0  0  0  0
  4  8  1  0  0  0  0
  4  9  1  0  0  0  0
  4 10  1  0  0  0  0
M  END
>  <Alias name>
DMSO

>  <logP>   
-1.35

$$$$
Diacetyl
  ChemBrain IXL

 12 11  0  0  0  0  0  0  0  0  1 V2000
    5.3941   11.0206   -0.5580 O   0  0  0  0  0  0  0  0  0  0  0  0
    4.3416   11.5253   -0.2028 C   0  0  0  0  0  0  0  0  0  0  0  0
    3.3930   10.7509    0.6283 C   0  0  0  0  0  0  0  0  0  0  0  0
    3.6635    9.6079    0.9583 O   0  0  0  0  0  0  0  0  0  0  0  0
    4.0136   12.9119   -0.6031 C   0  0  0  0  0  0  0  0  0  0  0  0
    2.1162   11.3630    1.0590 C   0  0  0  0  0  0  0  0  0  0  0  0
    3.0474   13.1856   -0.1976 H   0  0  0  0  0  0  0  0  0  0  0  0
    4.7698   13.5864   -0.2208 H   0  0  0  0  0  0  0  0  0  0  0  0
    3.9836   12.9782   -1.6836 H   0  0  0  0  0  0  0  0  0  0  0  0
    1.5577   10.6516    1.6547 H   0  0  0  0  0  0  0  0  0  0  0  0
    2.3209   12.2470    1.6502 H   0  0  0  0  0  0  0  0  0  0  0  0
    1.5356   11.6383    0.1871 H   0  0  0  0  0  0  0  0  0  0  0  0
  1  2  2  0  0  0  0
  2  3  1  0  0  0  0
  3  4  2  0  0  0  0
  2  5  1  0  0  0  0
  3  6  1  0  0  0  0
  5  7  1  0  0  0  0
  5  8  1  0  0  0  0
  5  9  1  0  0  0  0
  6 10  1  0  0  0  0
  6 11  1  0  0  0  0
  6 12  1  0  0  0  0
M  END
>  <Alias name>
2,3-Butandione

>  <logP>   
-1.34

$$$$
Ethanolamine
  ChemBrain IXL

 11 10  0  0  0  0  0  0  0  0  1 V2000
    4.8164   14.1725   -0.1661 C   0  0  0  0  0  0  0  0  0  0  0  0
    3.5114   13.4453    0.2117 C   0  0  0  0  0  0  0  0  0  0  0  0
    5.9685   13.3630    0.2563 N   0  0  0  0  0  0  0  0  0  0  0  0
    2.3595   14.2548   -0.2107 O   0  0  0  0  0  0  0  0  0  0  0  0
    6.8230   13.8393    0.0091 H   0  0  0  0  0  0  0  0  0  0  0  0
    5.9374   12.4666   -0.2059 H   0  0  0  0  0  0  0  0  0  0  0  0
    1.4806   13.8641   -0.0079 H   0  0  0  0  0  0  0  0  0  0  0  0
    4.8501   15.1347    0.3299 H   0  0  0  0  0  0  0  0  0  0  0  0
    4.8512   14.3179   -1.2387 H   0  0  0  0  0  0  0  0  0  0  0  0
    3.4778   12.4831   -0.2843 H   0  0  0  0  0  0  0  0  0  0  0  0
    3.4767   13.2999    1.2843 H   0  0  0  0  0  0  0  0  0  0  0  0
  1  2  1  0  0  0  0
  1  3  1  0  0  0  0
  2  4  1  0  0  0  0
  3  5  1  0  0  0  0
  3  6  1  0  0  0  0
  4  7  1  0  0  0  0
  1  8  1  0  0  0  0
  1  9  1  0  0  0  0
  2 10  1  0  0  0  0
  2 11  1  0  0  0  0
M  END
>  <Alias name>
Colamine

>  <logP>   
-1.31

$$$$
Hypoxanthin
  ChemBrain IXL

 14 15  0  0  0  0  0  0  0  0  1 V2000
    5.4337   15.2022   -0.0611 C   0  0  0  0  0  0  0  0  0  0  0  0
    4.7452   16.1510   -0.0249 C   0  0  0  0  0  0  0  0  0  0  0  0
    4.9074   13.8809    0.0021 C   0  0  0  0  0  0  0  0  0  0  0  0
    6.6346   15.5767   -0.1594 N   0  0  0  0  0  0  0  0  0  0  0  0
    3.3697   16.0835    0.0814 N   0  0  0  0  0  0  0  0  0  0  0  0
    5.4881   17.1610   -0.0992 N   0  0  0  0  0  0  0  0  0  0  0  0
    3.5707   13.7720    0.1059 N   0  0  0  0  0  0  0  0  0  0  0  0
    5.6282   12.8908   -0.0355 O   0  0  0  0  0  0  0  0  0  0  0  0
    6.6151   16.8309   -0.1796 C   0  0  0  0  0  0  0  0  0  0  0  0
    2.8055   14.9311    0.1444 C   0  0  0  0  0  0  0  0  0  0  0  0
    7.4690   14.9669   -0.2127 H   0  0  0  0  0  0  0  0  0  0  0  0
    3.1445   12.8828    0.1535 H   0  0  0  0  0  0  0  0  0  0  0  0
    7.4860   17.4734   -0.2572 H   0  0  0  0  0  0  0  0  0  0  0  0
    1.7395   14.8475    0.2273 H   0  0  0  0  0  0  0  0  0  0  0  0
  1  2  2  0  0  0  0
  1  3  1  0  0  0  0
  1  4  1  0  0  0  0
  2  5  1  0  0  0  0
  2  6  1  0  0  0  0
  3  7  1  0  0  0  0
  3  8  2  0  0  0  0
  4  9  1  0  0  0  0
  5 10  2  0  0  0  0
  6  9  2  0  0  0  0
  7 10  1  0  0  0  0
  4 11  1  0  0  0  0
  7 12  1  0  0  0  0
  9 13  1  0  0  0  0
 10 14  1  0  0  0  0
M  END
>  <Alias name>
Hypoxanthine

>  <logP>   
-1.31

$$$$
Isosorbide
  ChemBrain IXL

 20 21  0  0  0  0  0  0  0  0  1 V2000
    4.2008   15.6792    0.1775 C   0  0  0  0  0  0  0  0  0  0  0  0
    4.1148   14.5385   -0.8863 C   0  0  0  0  0  0  0  0  0  0  0  0
    5.7181   15.9483    0.3656 C   0  0  0  0  0  0  0  0  0  0  0  0
    3.6011   15.1175    1.4145 O   0  0  0  0  0  0  0  0  0  0  0  0
    3.2806   13.4353   -0.2356 C   0  0  0  0  0  0  0  0  0  0  0  0
    5.5057   14.1246   -1.1109 O   0  0  0  0  0  0  0  0  0  0  0  0
    6.3876   15.2497   -0.8112 C   0  0  0  0  0  0  0  0  0  0  0  0
    6.1690   15.3061    1.6098 O   0  0  0  0  0  0  0  0  0  0  0  0
    3.4627   13.6565    1.2700 C   0  0  0  0  0  0  0  0  0  0  0  0
    1.8653   13.6289   -0.5834 O   0  0  0  0  0  0  0  0  0  0  0  0
    6.0118   14.3374    1.6585 H   0  0  0  0  0  0  0  0  0  0  0  0
    1.4926   14.5045   -0.3367 H   0  0  0  0  0  0  0  0  0  0  0  0
    3.6693   16.5624   -0.1542 H   0  0  0  0  0  0  0  0  0  0  0  0
    3.6812   14.8937   -1.8128 H   0  0  0  0  0  0  0  0  0  0  0  0
    5.9387   17.0082    0.3908 H   0  0  0  0  0  0  0  0  0  0  0  0
    3.6127   12.4507   -0.5401 H   0  0  0  0  0  0  0  0  0  0  0  0
    7.3853   14.9158   -0.5546 H   0  0  0  0  0  0  0  0  0  0  0  0
    6.4191   15.9189   -1.6621 H   0  0  0  0  0  0  0  0  0  0  0  0
    2.6145   13.2815    1.8289 H   0  0  0  0  0  0  0  0  0  0  0  0
    4.3745   13.1742    1.5985 H   0  0  0  0  0  0  0  0  0  0  0  0
  1  4  1  0  0  0  0
  2  5  1  0  0  0  0
  2  6  1  0  0  0  0
  3  7  1  0  0  0  0
  3  8  1  0  0  0  0
  4  9  1  0  0  0  0
  5 10  1  0  0  0  0
  5  9  1  0  0  0  0
  6  7  1  0  0  0  0
  1  2  1  0  0  0  0
  1  3  1  0  0  0  0
  8 11  1  0  0  0  0
 10 12  1  0  0  0  0
  1 13  1  0  0  0  0
  2 14  1  0  0  0  0
  3 15  1  0  0  0  0
  5 16  1  0  0  0  0
  7 17  1  0  0  0  0
  7 18  1  0  0  0  0
  9 19  1  0  0  0  0
  9 20  1  0  0  0  0
M  END
>  <Alias name>
Isosorbide

>  <logP>   
-1.31

$$$$
Zalcitabine
  ChemBrain IXL

 28 29  0  0  0  0  0  0  0  0  1 V2000
    7.3840   20.3060   -1.6855 C   0  0  0  0  0  0  0  0  0  0  0  0
    6.0512   19.8543   -1.2079 N   0  0  0  0  0  0  0  0  0  0  0  0
    7.7343   21.6040   -1.0799 O   0  0  0  0  0  0  0  0  0  0  0  0
    8.4831   19.3042   -1.2584 C   0  0  0  0  0  0  0  0  0  0  0  0
    5.0000   20.7715   -1.0701 C   0  0  0  0  0  0  0  0  0  0  0  0
    5.8348   18.5126   -0.9004 C   0  0  0  0  0  0  0  0  0  0  0  0
    9.0552   21.5632   -0.4152 C   0  0  0  0  0  0  0  0  0  0  0  0
    9.5848   20.1222   -0.5518 C   0  0  0  0  0  0  0  0  0  0  0  0
    3.7353   20.3360   -0.6291 N   0  0  0  0  0  0  0  0  0  0  0  0
    5.1824   21.9488   -1.3331 O   0  0  0  0  0  0  0  0  0  0  0  0
    4.6209   18.1124   -0.5241 C   0  0  0  0  0  0  0  0  0  0  0  0
    8.9090   21.9268    1.0753 C   0  0  0  0  0  0  0  0  0  0  0  0
    3.5245   19.1000   -0.3903 C   0  0  0  0  0  0  0  0  0  0  0  0
    8.0819   20.9141    1.7469 O   0  0  0  0  0  0  0  0  0  0  0  0
    2.2532   18.6715    0.0002 N   0  0  0  0  0  0  0  0  0  0  0  0
    8.1546   20.9015    2.7269 H   0  0  0  0  0  0  0  0  0  0  0  0
    2.0894   17.6965    0.2011 H   0  0  0  0  0  0  0  0  0  0  0  0
    1.5002   19.3364    0.0810 H   0  0  0  0  0  0  0  0  0  0  0  0
    7.3747   20.3974   -2.7645 H   0  0  0  0  0  0  0  0  0  0  0  0
    8.0717   18.5723   -0.5739 H   0  0  0  0  0  0  0  0  0  0  0  0
    8.8925   18.8076   -2.1298 H   0  0  0  0  0  0  0  0  0  0  0  0
    6.6491   17.7995   -0.9670 H   0  0  0  0  0  0  0  0  0  0  0  0
    9.7352   22.2547   -0.8996 H   0  0  0  0  0  0  0  0  0  0  0  0
   10.4904   20.1169   -1.1490 H   0  0  0  0  0  0  0  0  0  0  0  0
    9.7860   19.7067    0.4284 H   0  0  0  0  0  0  0  0  0  0  0  0
    4.4366   17.0657   -0.3164 H   0  0  0  0  0  0  0  0  0  0  0  0
    9.8888   21.9571    1.5375 H   0  0  0  0  0  0  0  0  0  0  0  0
    8.4370   22.8969    1.1660 H   0  0  0  0  0  0  0  0  0  0  0  0
  1  2  1  0  0  0  0
  1  3  1  0  0  0  0
  1  4  1  0  0  0  0
  2  5  1  0  0  0  0
  2  6  1  0  0  0  0
  3  7  1  0  0  0  0
  4  8  1  0  0  0  0
  5  9  1  0  0  0  0
  5 10  2  0  0  0  0
  6 11  2  0  0  0  0
  7 12  1  0  0  0  0
  7  8  1  0  0  0  0
  9 13  2  0  0  0  0
 11 13  1  0  0  0  0
 12 14  1  0  0  0  0
 13 15  1  0  0  0  0
 14 16  1  0  0  0  0
 15 17  1  0  0  0  0
 15 18  1  0  0  0  0
  1 19  1  0  0  0  0
  4 20  1  0  0  0  0
  4 21  1  0  0  0  0
  6 22  1  0  0  0  0
  7 23  1  0  0  0  0
  8 24  1  0  0  0  0
  8 25  1  0  0  0  0
 11 26  1  0  0  0  0
 12 27  1  0  0  0  0
 12 28  1  0  0  0  0
M  END
>  <Alias name>
Zalcitabine

>  <logP>   
-1.3

$$$$
3-Hydroxypicolinic acid
  ChemBrain IXL

 15 15  0  0  0  0  0  0  0  0  1 V2000
    6.4764   14.8896    0.0000 C   0  0  0  0  0  0  0  0  0  0  0  0
    5.7492   13.6992    0.0001 C   0  0  0  0  0  0  0  0  0  0  0  0
    4.3961   13.7227    0.0002 N   0  3  0  0  0  0  0  0  0  0  0  0
    3.7239   14.8983    0.0003 C   0  0  0  0  0  0  0  0  0  0  0  0
    4.4171   16.1091    0.0002 C   0  0  0  0  0  0  0  0  0  0  0  0
    5.8040   16.1036    0.0001 C   0  0  0  0  0  0  0  0  0  0  0  0
    2.2462   14.9036    0.0005 C   0  0  0  0  0  0  0  0  0  0  0  0
    1.6335   13.8492    0.0006 O   0  0  0  0  0  0  0  0  0  0  0  0
    1.5161   16.1795    0.0005 O   0  5  0  0  0  0  0  0  0  0  0  0
    3.6862   17.3878    0.0003 O   0  0  0  0  0  0  0  0  0  0  0  0
    3.8839   12.8563    0.0003 H   0  0  0  0  0  0  0  0  0  0  0  0
    2.7070   17.3082    0.0004 H   0  0  0  0  0  0  0  0  0  0  0  0
    7.5606   14.8691   -0.0001 H   0  0  0  0  0  0  0  0  0  0  0  0
    6.2723   12.7525    0.0000 H   0  0  0  0  0  0  0  0  0  0  0  0
    6.3565   17.0384    0.0000 H   0  0  0  0  0  0  0  0  0  0  0  0
  1  2  4  0  0  0  0
  2  3  4  0  0  0  0
  3  4  4  0  0  0  0
  4  5  4  0  0  0  0
  5  6  4  0  0  0  0
  6  1  4  0  0  0  0
  7  8  2  0  0  0  0
  7  9  1  0  0  0  0
  7  4  1  0  0  0  0
  5 10  1  0  0  0  0
  3 11  1  0  0  0  0
 10 12  1  0  0  0  0
  1 13  1  0  0  0  0
  2 14  1  0  0  0  0
  6 15  1  0  0  0  0
M  END
>  <Alias name>
3-Hydroxypicolinic acid

>  <logP>   
-1.27

$$$$
Hydroxyurea
  ChemBrain IXL

  9  8  0  0  0  0  0  0  0  0  1 V2000
    3.2620   13.4104    0.1036 C   0  0  0  0  0  0  0  0  0  0  0  0
    4.6556   13.3804   -0.0269 N   0  0  0  0  0  0  0  0  0  0  0  0
    2.5143   12.2451   -0.1036 N   0  0  0  0  0  0  0  0  0  0  0  0
    2.6992   14.4521    0.3978 O   0  0  0  0  0  0  0  0  0  0  0  0
    5.3037   12.1809   -0.3663 O   0  0  0  0  0  0  0  0  0  0  0  0
    5.1945   14.2202    0.1228 H   0  0  0  0  0  0  0  0  0  0  0  0
    1.5099   12.2667   -0.0096 H   0  0  0  0  0  0  0  0  0  0  0  0
    2.9798   11.3836   -0.3470 H   0  0  0  0  0  0  0  0  0  0  0  0
    6.2821   12.2433   -0.4382 H   0  0  0  0  0  0  0  0  0  0  0  0
  1  2  1  0  0  0  0
  1  3  1  0  0  0  0
  1  4  2  0  0  0  0
  2  5  1  0  0  0  0
  2  6  1  0  0  0  0
  3  7  1  0  0  0  0
  3  8  1  0  0  0  0
  5  9  1  0  0  0  0
M  END
>  <Alias name>
Hydroxyurea

>  <logP>   
-1.27

$$$$
Acetamide
  ChemBrain IXL

  9  8  0  0  0  0  0  0  0  0  1 V2000
    2.2976   11.5337    0.2298 C   0  0  0  0  0  0  0  0  0  0  0  0
    3.5821   11.8334   -0.4415 C   0  0  0  0  0  0  0  0  0  0  0  0
    3.8310   12.9721   -0.8017 O   0  0  0  0  0  0  0  0  0  0  0  0
    4.5116   10.8102   -0.6630 N   0  0  0  0  0  0  0  0  0  0  0  0
    5.3873   11.0145   -1.1207 H   0  0  0  0  0  0  0  0  0  0  0  0
    4.3058    9.8684   -0.3649 H   0  0  0  0  0  0  0  0  0  0  0  0
    2.2554   10.4795    0.4743 H   0  0  0  0  0  0  0  0  0  0  0  0
    2.2198   12.1184    1.1380 H   0  0  0  0  0  0  0  0  0  0  0  0
    1.4775   11.7839   -0.4319 H   0  0  0  0  0  0  0  0  0  0  0  0
  1  2  1  0  0  0  0
  2  3  2  0  0  0  0
  2  4  1  0  0  0  0
  4  5  1  0  0  0  0
  4  6  1  0  0  0  0
  1  7  1  0  0  0  0
  1  8  1  0  0  0  0
  1  9  1  0  0  0  0
M  END
>  <Alias name>
Acetamide

>  <logP>   
-1.26

$$$$
Malic acid
  ChemBrain IXL

 15 14  0  0  0  0  0  0  0  0  1 V2000
    4.1487   14.5505   -0.5411 C   0  0  0  0  0  0  0  0  0  0  0  0
    2.9318   14.3743    0.2826 C   0  0  0  0  0  0  0  0  0  0  0  0
    2.4630   13.2601    0.4477 O   0  0  0  0  0  0  0  0  0  0  0  0
    2.2880   15.5417    0.9019 O   0  0  0  0  0  0  0  0  0  0  0  0
    5.1763   15.3968    0.2351 C   0  0  0  0  0  0  0  0  0  0  0  0
    6.5422   15.0540   -0.2201 C   0  0  0  0  0  0  0  0  0  0  0  0
    6.8882   13.8859   -0.2854 O   0  0  0  0  0  0  0  0  0  0  0  0
    7.4820   16.1210   -0.5933 O   0  0  0  0  0  0  0  0  0  0  0  0
    4.7284   13.2347   -0.8467 O   0  0  0  0  0  0  0  0  0  0  0  0
    1.4842   15.3409    1.4309 H   0  0  0  0  0  0  0  0  0  0  0  0
    7.1270   17.0341   -0.5132 H   0  0  0  0  0  0  0  0  0  0  0  0
    5.4361   12.9395   -0.2316 H   0  0  0  0  0  0  0  0  0  0  0  0
    3.8899   15.0542   -1.4643 H   0  0  0  0  0  0  0  0  0  0  0  0
    4.9887   16.4480    0.0541 H   0  0  0  0  0  0  0  0  0  0  0  0
    5.0866   15.1913    1.2946 H   0  0  0  0  0  0  0  0  0  0  0  0
  1  2  1  0  0  0  0
  2  3  2  0  0  0  0
  2  4  1  0  0  0  0
  5  6  1  0  0  0  0
  6  7  2  0  0  0  0
  6  8  1  0  0  0  0
  5  1  1  0  0  0  0
  1  9  1  0  0  0  0
  4 10  1  0  0  0  0
  8 11  1  0  0  0  0
  9 12  1  0  0  0  0
  1 13  1  0  0  0  0
  5 14  1  0  0  0  0
  5 15  1  0  0  0  0
M  END
>  <Alias name>
Malic acid

>  <logP>   
-1.26

$$$$
Creatine
  ChemBrain IXL

 18 17  0  0  0  0  0  0  0  0  1 V2000
    6.7046   14.7985    0.7852 N   0  0  0  0  0  0  0  0  0  0  0  0
    5.6025   15.3744    0.2699 C   0  3  0  0  0  0  0  0  0  0  0  0
    4.4827   14.6482    0.0954 N   0  0  0  0  0  0  0  0  0  0  0  0
    5.6203   16.6764   -0.0708 N   0  0  0  0  0  0  0  0  0  0  0  0
    4.4639   13.2943    0.4511 C   0  0  0  0  0  0  0  0  0  0  0  0
    3.3368   15.2469   -0.4417 C   0  0  0  0  0  0  0  0  0  0  0  0
    2.1484   14.4348   -0.0973 C   0  0  0  0  0  0  0  0  0  0  0  0
    1.4856   14.7113    0.8888 O   0  0  0  0  0  0  0  0  0  0  0  0
    1.7668   13.2950   -0.9435 O   0  5  0  0  0  0  0  0  0  0  0  0
    6.6909   13.8228    1.0419 H   0  0  0  0  0  0  0  0  0  0  0  0
    7.5445   15.3425    0.9148 H   0  0  0  0  0  0  0  0  0  0  0  0
    6.4600   17.2205    0.0591 H   0  0  0  0  0  0  0  0  0  0  0  0
    4.7939   17.1083   -0.4562 H   0  0  0  0  0  0  0  0  0  0  0  0
    5.3979   12.8310    0.1580 H   0  0  0  0  0  0  0  0  0  0  0  0
    4.3370   13.2043    1.5229 H   0  0  0  0  0  0  0  0  0  0  0  0
    3.6422   12.8002   -0.0524 H   0  0  0  0  0  0  0  0  0  0  0  0
    3.2243   16.2431   -0.0322 H   0  0  0  0  0  0  0  0  0  0  0  0
    3.4326   15.3080   -1.5187 H   0  0  0  0  0  0  0  0  0  0  0  0
  1  2  4  0  0  0  0
  2  3  4  0  0  0  0
  2  4  4  0  0  0  0
  3  5  1  0  0  0  0
  3  6  1  0  0  0  0
  7  8  2  0  0  0  0
  7  9  1  0  0  0  0
  7  6  1  0  0  0  0
  1 10  1  0  0  0  0
  1 11  1  0  0  0  0
  4 12  1  0  0  0  0
  4 13  1  0  0  0  0
  5 14  1  0  0  0  0
  5 15  1  0  0  0  0
  5 16  1  0  0  0  0
  6 17  1  0  0  0  0
  6 18  1  0  0  0  0
M  END
>  <Alias name>
Creatine

>  <logP>   
-1.258

$$$$
Gabapentin
  ChemBrain IXL

 29 29  0  0  0  0  0  0  0  0  1 V2000
    5.0755   14.5184    0.0000 C   0  0  0  0  0  0  0  0  0  0  0  0
    5.1066   15.4215   -1.2482 C   0  0  0  0  0  0  0  0  0  0  0  0
    4.9434   15.3917    1.2627 C   0  0  0  0  0  0  0  0  0  0  0  0
    3.8726   13.5595   -0.0895 C   0  0  0  0  0  0  0  0  0  0  0  0
    6.3796   13.7008    0.0750 C   0  0  0  0  0  0  0  0  0  0  0  0
    6.2703   16.3324   -1.1693 C   0  0  0  0  0  0  0  0  0  0  0  0
    3.6393   16.2092    1.1877 C   0  0  0  0  0  0  0  0  0  0  0  0
    2.5685   14.3770   -0.1645 C   0  0  0  0  0  0  0  0  0  0  0  0
    6.5098   12.8739   -1.1333 N   0  3  0  0  0  0  0  0  0  0  0  0
    7.1644   16.2833   -0.0035 O   0  5  0  0  0  0  0  0  0  0  0  0
    6.4877   17.1240   -2.0718 O   0  0  0  0  0  0  0  0  0  0  0  0
    2.4363   15.2503    1.0982 C   0  0  0  0  0  0  0  0  0  0  0  0
    7.3579   12.3301   -1.0790 H   0  0  0  0  0  0  0  0  0  0  0  0
    5.7167   12.2541   -1.2037 H   0  0  0  0  0  0  0  0  0  0  0  0
    6.5440   13.4700   -1.9467 H   0  0  0  0  0  0  0  0  0  0  0  0
    5.1886   14.8071   -2.1364 H   0  0  0  0  0  0  0  0  0  0  0  0
    4.1947   16.0040   -1.2952 H   0  0  0  0  0  0  0  0  0  0  0  0
    4.9217   14.7570    2.1400 H   0  0  0  0  0  0  0  0  0  0  0  0
    5.7888   16.0657    1.3256 H   0  0  0  0  0  0  0  0  0  0  0  0
    3.8508   12.9247    0.7877 H   0  0  0  0  0  0  0  0  0  0  0  0
    3.9654   12.9457   -0.9770 H   0  0  0  0  0  0  0  0  0  0  0  0
    6.3552   13.0617    0.9490 H   0  0  0  0  0  0  0  0  0  0  0  0
    7.2247   14.3747    0.1441 H   0  0  0  0  0  0  0  0  0  0  0  0
    3.6610   16.8439    0.3105 H   0  0  0  0  0  0  0  0  0  0  0  0
    3.5464   16.8230    2.0752 H   0  0  0  0  0  0  0  0  0  0  0  0
    2.5902   15.0117   -1.0418 H   0  0  0  0  0  0  0  0  0  0  0  0
    1.7230   13.7031   -0.2274 H   0  0  0  0  0  0  0  0  0  0  0  0
    1.5198   15.8248    1.0456 H   0  0  0  0  0  0  0  0  0  0  0  0
    2.4146   14.6156    1.9755 H   0  0  0  0  0  0  0  0  0  0  0  0
  1  2  1  0  0  0  0
  1  3  1  0  0  0  0
  1  4  1  0  0  0  0
  1  5  1  0  0  0  0
  2  6  1  0  0  0  0
  3  7  1  0  0  0  0
  4  8  1  0  0  0  0
  5  9  1  0  0  0  0
  6 10  1  0  0  0  0
  6 11  2  0  0  0  0
  7 12  1  0  0  0  0
  8 12  1  0  0  0  0
  9 13  1  0  0  0  0
  9 14  1  0  0  0  0
  9 15  1  0  0  0  0
  2 16  1  0  0  0  0
  2 17  1  0  0  0  0
  3 18  1  0  0  0  0
  3 19  1  0  0  0  0
  4 20  1  0  0  0  0
  4 21  1  0  0  0  0
  5 22  1  0  0  0  0
  5 23  1  0  0  0  0
  7 24  1  0  0  0  0
  7 25  1  0  0  0  0
  8 26  1  0  0  0  0
  8 27  1  0  0  0  0
 12 28  1  0  0  0  0
 12 29  1  0  0  0  0
M  END
>  <Alias name>
Neurontin

>  <logP>   
-1.25

$$$$
Didanosine
  ChemBrain IXL

 29 31  0  0  0  0  0  0  0  0  1 V2000
    5.8174   18.8340    0.3636 N   0  0  0  0  0  0  0  0  0  0  0  0
    6.3782   17.8942   -0.1683 C   0  0  0  0  0  0  0  0  0  0  0  0
    4.5512   19.3448   -0.0698 C   0  0  0  0  0  0  0  0  0  0  0  0
    6.4968   19.2653    1.3233 C   0  0  0  0  0  0  0  0  0  0  0  0
    7.3679   17.7282    0.4141 C   0  0  0  0  0  0  0  0  0  0  0  0
    5.9734   17.1289   -1.2548 N   0  0  0  0  0  0  0  0  0  0  0  0
    3.7718   18.2247   -0.6541 O   0  0  0  0  0  0  0  0  0  0  0  0
    3.7432   19.8719    1.1229 C   0  0  0  0  0  0  0  0  0  0  0  0
    7.4329   18.5999    1.3556 N   0  0  0  0  0  0  0  0  0  0  0  0
    8.2639   16.7100    0.0507 C   0  0  0  0  0  0  0  0  0  0  0  0
    6.7325   16.1931   -1.6569 C   0  0  0  0  0  0  0  0  0  0  0  0
    2.5714   17.9365    0.1418 C   0  0  0  0  0  0  0  0  0  0  0  0
    2.3903   19.1312    1.0913 C   0  0  0  0  0  0  0  0  0  0  0  0
    7.9212   15.9676   -1.0143 N   0  0  0  0  0  0  0  0  0  0  0  0
    9.2996   16.5075    0.6677 O   0  0  0  0  0  0  0  0  0  0  0  0
    2.7500   16.6137    0.9515 C   0  0  0  0  0  0  0  0  0  0  0  0
    3.8882   16.7152    1.8708 O   0  0  0  0  0  0  0  0  0  0  0  0
    8.5043   15.2884   -1.3226 H   0  0  0  0  0  0  0  0  0  0  0  0
    4.0209   15.9235    2.4475 H   0  0  0  0  0  0  0  0  0  0  0  0
    4.6995   20.1270   -0.8071 H   0  0  0  0  0  0  0  0  0  0  0  0
    6.2537   20.0974    1.9907 H   0  0  0  0  0  0  0  0  0  0  0  0
    3.5919   20.9457    1.0325 H   0  0  0  0  0  0  0  0  0  0  0  0
    4.2629   19.6468    2.0430 H   0  0  0  0  0  0  0  0  0  0  0  0
    6.4613   15.5722   -2.4938 H   0  0  0  0  0  0  0  0  0  0  0  0
    1.7159   17.8469   -0.5023 H   0  0  0  0  0  0  0  0  0  0  0  0
    1.6272   19.7865    0.6995 H   0  0  0  0  0  0  0  0  0  0  0  0
    2.1182   18.7934    2.0835 H   0  0  0  0  0  0  0  0  0  0  0  0
    2.9200   15.7922    0.2654 H   0  0  0  0  0  0  0  0  0  0  0  0
    1.8517   16.4233    1.5214 H   0  0  0  0  0  0  0  0  0  0  0  0
  1  2  1  0  0  0  0
  1  4  1  0  0  0  0
  2  5  2  0  0  0  0
  2  6  1  0  0  0  0
  3  1  1  0  0  0  0
  3  7  1  0  0  0  0
  3  8  1  0  0  0  0
  4  9  2  0  0  0  0
  5 10  1  0  0  0  0
  5  9  1  0  0  0  0
  6 11  2  0  0  0  0
  7 12  1  0  0  0  0
  8 13  1  0  0  0  0
 10 14  1  0  0  0  0
 10 15  2  0  0  0  0
 11 14  1  0  0  0  0
 12 16  1  0  0  0  0
 12 13  1  0  0  0  0
 16 17  1  0  0  0  0
 14 18  1  0  0  0  0
 17 19  1  0  0  0  0
  3 20  1  0  0  0  0
  4 21  1  0  0  0  0
  8 22  1  0  0  0  0
  8 23  1  0  0  0  0
 11 24  1  0  0  0  0
 12 25  1  0  0  0  0
 13 26  1  0  0  0  0
 13 27  1  0  0  0  0
 16 28  1  0  0  0  0
 16 29  1  0  0  0  0
M  END
>  <Alias name>
Didanosine

>  <logP>   
-1.24

$$$$
Sulfaguanidine
  ChemBrain IXL

 24 24  0  0  0  0  0  0  0  0  1 V2000
    5.3975   21.7588   -0.0843 C   0  0  0  0  0  0  0  0  0  0  0  0
    6.6626   23.0630   -0.0975 S   0  0  0  0  0  0  0  0  0  0  0  0
    5.7677   20.4301    0.1246 C   0  0  0  0  0  0  0  0  0  0  0  0
    4.0561   22.0861   -0.2832 C   0  0  0  0  0  0  0  0  0  0  0  0
    7.9477   22.5481    0.6216 N   0  0  0  0  0  0  0  0  0  0  0  0
    6.1646   24.2170    0.5846 O   0  0  0  0  0  0  0  0  0  0  0  0
    6.9782   23.4073   -1.4490 O   0  0  0  0  0  0  0  0  0  0  0  0
    4.7964   19.4288    0.1352 C   0  0  0  0  0  0  0  0  0  0  0  0
    3.0848   21.0849   -0.2725 C   0  0  0  0  0  0  0  0  0  0  0  0
    9.0880   22.7340    0.0943 C   0  0  0  0  0  0  0  0  0  0  0  0
    3.4549   19.7563   -0.0633 C   0  0  0  0  0  0  0  0  0  0  0  0
   10.2415   22.2741    0.7408 N   0  0  0  0  0  0  0  0  0  0  0  0
    9.1916   23.3988   -1.1334 N   0  0  0  0  0  0  0  0  0  0  0  0
    2.4801   18.7515   -0.0525 N   0  0  0  0  0  0  0  0  0  0  0  0
   11.1487   22.4365    0.3302 H   0  0  0  0  0  0  0  0  0  0  0  0
   10.1656   21.7802    1.6174 H   0  0  0  0  0  0  0  0  0  0  0  0
    8.3578   23.6890   -1.6219 H   0  0  0  0  0  0  0  0  0  0  0  0
   10.1000   23.5877   -1.5297 H   0  0  0  0  0  0  0  0  0  0  0  0
    2.7478   17.7905    0.0989 H   0  0  0  0  0  0  0  0  0  0  0  0
    1.5099   18.9883   -0.1960 H   0  0  0  0  0  0  0  0  0  0  0  0
    6.8091   20.1759    0.2785 H   0  0  0  0  0  0  0  0  0  0  0  0
    3.7688   23.1176   -0.4458 H   0  0  0  0  0  0  0  0  0  0  0  0
    5.0837   18.3974    0.2975 H   0  0  0  0  0  0  0  0  0  0  0  0
    2.0434   21.3391   -0.4268 H   0  0  0  0  0  0  0  0  0  0  0  0
  1  2  1  0  0  0  0
  1  3  4  0  0  0  0
  1  4  4  0  0  0  0
  2  5  1  0  0  0  0
  2  6  2  0  0  0  0
  2  7  2  0  0  0  0
  3  8  4  0  0  0  0
  4  9  4  0  0  0  0
  5 10  2  0  0  0  0
  8 11  4  0  0  0  0
  9 11  4  0  0  0  0
 10 12  1  0  0  0  0
 10 13  1  0  0  0  0
 11 14  1  0  0  0  0
 12 15  1  0  0  0  0
 12 16  1  0  0  0  0
 13 17  1  0  0  0  0
 13 18  1  0  0  0  0
 14 19  1  0  0  0  0
 14 20  1  0  0  0  0
  3 21  1  0  0  0  0
  4 22  1  0  0  0  0
  8 23  1  0  0  0  0
  9 24  1  0  0  0  0
M  END
>  <Alias name>
Sulfaguanidine

>  <logP>   
-1.22

$$$$
1-Methyluracil
  ChemBrain IXL

 15 15  0  0  0  0  0  0  0  0  1 V2000
    5.2967   13.4501   -0.1190 N   0  0  0  0  0  0  0  0  0  0  0  0
    3.9336   13.7478   -0.0619 C   0  0  0  0  0  0  0  0  0  0  0  0
    6.2208   14.4866   -0.1910 C   0  0  0  0  0  0  0  0  0  0  0  0
    5.7456   15.8815   -0.2050 C   0  0  0  0  0  0  0  0  0  0  0  0
    4.4354   16.1389   -0.1493 C   0  0  0  0  0  0  0  0  0  0  0  0
    3.5043   15.0859   -0.0772 N   0  0  0  0  0  0  0  0  0  0  0  0
    3.1172   12.8431    0.0012 O   0  0  0  0  0  0  0  0  0  0  0  0
    7.4161   14.2414   -0.2421 O   0  0  0  0  0  0  0  0  0  0  0  0
    2.0756   15.3879   -0.0176 C   0  0  0  0  0  0  0  0  0  0  0  0
    5.6101   12.4884   -0.1082 H   0  0  0  0  0  0  0  0  0  0  0  0
    6.4589   16.6951   -0.2605 H   0  0  0  0  0  0  0  0  0  0  0  0
    4.0901   17.1627   -0.1598 H   0  0  0  0  0  0  0  0  0  0  0  0
    1.5123   14.4636   -0.0034 H   0  0  0  0  0  0  0  0  0  0  0  0
    1.8650   15.9536    0.8804 H   0  0  0  0  0  0  0  0  0  0  0  0
    1.7947   15.9694   -0.8856 H   0  0  0  0  0  0  0  0  0  0  0  0
  1  2  1  0  0  0  0
  1  3  1  0  0  0  0
  3  4  1  0  0  0  0
  4  5  2  0  0  0  0
  5  6  1  0  0  0  0
  6  2  1  0  0  0  0
  2  7  2  0  0  0  0
  3  8  2  0  0  0  0
  1 10  1  0  0  0  0
  6  9  1  0  0  0  0
  4 11  1  0  0  0  0
  5 12  1  0  0  0  0
  9 13  1  0  0  0  0
  9 14  1  0  0  0  0
  9 15  1  0  0  0  0
M  END
>  <Alias name>
1-Methyluracil

>  <logP>   
-1.2

$$$$
3-Aminobenzenesulfonamide
  ChemBrain IXL

 19 19  0  0  0  0  0  0  0  0  1 V2000
    5.3191   18.4839   -0.1995 C   0  0  0  0  0  0  0  0  0  0  0  0
    4.0935   17.8198   -0.2520 C   0  0  0  0  0  0  0  0  0  0  0  0
    4.0210   16.4633    0.0652 C   0  0  0  0  0  0  0  0  0  0  0  0
    5.1742   15.7709    0.4350 C   0  0  0  0  0  0  0  0  0  0  0  0
    6.3999   16.4350    0.4875 C   0  0  0  0  0  0  0  0  0  0  0  0
    6.4723   17.7915    0.1703 C   0  0  0  0  0  0  0  0  0  0  0  0
    2.4246   15.5983   -0.0032 S   0  0  0  0  0  0  0  0  0  0  0  0
    1.5062   16.2207    0.8990 O   0  0  0  0  0  0  0  0  0  0  0  0
    1.9039   15.6632   -1.3335 O   0  0  0  0  0  0  0  0  0  0  0  0
    2.6392   13.9911    0.4363 N   0  0  0  0  0  0  0  0  0  0  0  0
    7.5572   15.7401    0.8586 N   0  0  0  0  0  0  0  0  0  0  0  0
    3.2873   13.5520   -0.2003 H   0  0  0  0  0  0  0  0  0  0  0  0
    3.0066   13.9453    1.3750 H   0  0  0  0  0  0  0  0  0  0  0  0
    8.4434   16.2208    0.8982 H   0  0  0  0  0  0  0  0  0  0  0  0
    7.5051   14.7586    1.0865 H   0  0  0  0  0  0  0  0  0  0  0  0
    5.3754   19.5371   -0.4457 H   0  0  0  0  0  0  0  0  0  0  0  0
    3.1982   18.3574   -0.5391 H   0  0  0  0  0  0  0  0  0  0  0  0
    5.1180   14.7178    0.6813 H   0  0  0  0  0  0  0  0  0  0  0  0
    7.4238   18.3071    0.2111 H   0  0  0  0  0  0  0  0  0  0  0  0
  1  2  4  0  0  0  0
  2  3  4  0  0  0  0
  3  4  4  0  0  0  0
  4  5  4  0  0  0  0
  5  6  4  0  0  0  0
  6  1  4  0  0  0  0
  7  8  2  0  0  0  0
  7  9  2  0  0  0  0
  7 10  1  0  0  0  0
  7  3  1  0  0  0  0
 10 12  1  0  0  0  0
 10 13  1  0  0  0  0
  5 11  1  0  0  0  0
 11 14  1  0  0  0  0
 11 15  1  0  0  0  0
  1 16  1  0  0  0  0
  2 17  1  0  0  0  0
  4 18  1  0  0  0  0
  6 19  1  0  0  0  0
M  END
>  <Alias name>
3-Aminobenzenesulfonamide

>  <logP>   
-1.2

$$$$
Piperazine
  ChemBrain IXL

 16 16  0  0  0  0  0  0  0  0  1 V2000
    3.9664   10.1122   -1.0025 C   0  0  0  0  0  0  0  0  0  0  0  0
    2.5828   10.7409   -1.2577 C   0  0  0  0  0  0  0  0  0  0  0  0
    4.7037   10.9293   -0.0280 N   0  0  0  0  0  0  0  0  0  0  0  0
    1.8301   10.7973    0.0037 N   0  0  0  0  0  0  0  0  0  0  0  0
    3.9509   10.9857    1.2334 C   0  0  0  0  0  0  0  0  0  0  0  0
    2.5673   11.6143    0.9782 C   0  0  0  0  0  0  0  0  0  0  0  0
    4.8205   11.8631   -0.3919 H   0  0  0  0  0  0  0  0  0  0  0  0
    1.7132    9.8635    0.3676 H   0  0  0  0  0  0  0  0  0  0  0  0
    3.8410    9.1100   -0.6118 H   0  0  0  0  0  0  0  0  0  0  0  0
    4.5210   10.0707   -1.9318 H   0  0  0  0  0  0  0  0  0  0  0  0
    2.0397   10.1389   -1.9757 H   0  0  0  0  0  0  0  0  0  0  0  0
    2.7082   11.7432   -1.6484 H   0  0  0  0  0  0  0  0  0  0  0  0
    4.4941   11.5876    1.9514 H   0  0  0  0  0  0  0  0  0  0  0  0
    3.8255    9.9834    1.6240 H   0  0  0  0  0  0  0  0  0  0  0  0
    2.6927   12.6166    0.5876 H   0  0  0  0  0  0  0  0  0  0  0  0
    2.0127   11.6559    1.9075 H   0  0  0  0  0  0  0  0  0  0  0  0
  1  2  1  0  0  0  0
  1  3  1  0  0  0  0
  2  4  1  0  0  0  0
  3  5  1  0  0  0  0
  4  6  1  0  0  0  0
  5  6  1  0  0  0  0
  3  7  1  0  0  0  0
  4  8  1  0  0  0  0
  1  9  1  0  0  0  0
  1 10  1  0  0  0  0
  2 11  1  0  0  0  0
  2 12  1  0  0  0  0
  5 13  1  0  0  0  0
  5 14  1  0  0  0  0
  6 15  1  0  0  0  0
  6 16  1  0  0  0  0
M  END
>  <Alias name>
Piperazine

>  <logP>   
-1.17

$$$$
2,4-Diaminobenzoic acid
  ChemBrain IXL

 19 19  0  0  0  0  0  0  0  0  1 V2000
    5.7080   18.0752    0.2039 C   0  0  0  0  0  0  0  0  0  0  0  0
    6.6771   17.0880    0.3830 C   0  0  0  0  0  0  0  0  0  0  0  0
    6.2928   15.7690    0.6252 C   0  0  0  0  0  0  0  0  0  0  0  0
    4.9393   15.4373    0.6881 C   0  0  0  0  0  0  0  0  0  0  0  0
    3.9701   16.4245    0.5089 C   0  0  0  0  0  0  0  0  0  0  0  0
    4.3544   17.7434    0.2668 C   0  0  0  0  0  0  0  0  0  0  0  0
    2.5341   16.0725    0.5755 C   0  0  0  0  0  0  0  0  0  0  0  0
    2.1980   14.9199    0.7923 O   0  0  0  0  0  0  0  0  0  0  0  0
    1.5128   17.1117    0.3806 O   0  5  0  0  0  0  0  0  0  0  0  0
    8.0355   17.4209    0.3198 N   0  0  0  0  0  0  0  0  0  0  0  0
    3.3332   18.7837    0.0779 N   0  3  0  0  0  0  0  0  0  0  0  0
    8.3135   18.3738    0.1387 H   0  0  0  0  0  0  0  0  0  0  0  0
    8.7365   16.7079    0.4552 H   0  0  0  0  0  0  0  0  0  0  0  0
    2.4154   18.3687    0.1369 H   0  0  0  0  0  0  0  0  0  0  0  0
    3.4516   19.2107   -0.8286 H   0  0  0  0  0  0  0  0  0  0  0  0
    3.4315   19.4859    0.7958 H   0  0  0  0  0  0  0  0  0  0  0  0
    6.0063   19.0992    0.0159 H   0  0  0  0  0  0  0  0  0  0  0  0
    7.0452   15.0026    0.7644 H   0  0  0  0  0  0  0  0  0  0  0  0
    4.6409   14.4133    0.8761 H   0  0  0  0  0  0  0  0  0  0  0  0
  1  2  4  0  0  0  0
  2  3  4  0  0  0  0
  3  4  4  0  0  0  0
  4  5  4  0  0  0  0
  5  6  4  0  0  0  0
  6  1  4  0  0  0  0
  5  7  1  0  0  0  0
  7  8  2  0  0  0  0
  7  9  1  0  0  0  0
  2 10  1  0  0  0  0
  6 11  1  0  0  0  0
 10 12  1  0  0  0  0
 10 13  1  0  0  0  0
 11 14  1  0  0  0  0
 11 15  1  0  0  0  0
 11 16  1  0  0  0  0
  1 17  1  0  0  0  0
  3 18  1  0  0  0  0
  4 19  1  0  0  0  0
M  END
>  <Alias name>
2,4-Diaminobenzoic acid

>  <logP>   
-1.14

$$$$
Isoniazid
  ChemBrain IXL

 17 17  0  0  0  0  0  0  0  0  1 V2000
    7.0388   18.9506   -0.3384 N   0  0  0  0  0  0  0  0  0  0  0  0
    7.6142   17.7277   -0.3715 C   0  0  0  0  0  0  0  0  0  0  0  0
    6.8276   16.5762   -0.3275 C   0  0  0  0  0  0  0  0  0  0  0  0
    5.4458   16.6907   -0.2497 C   0  0  0  0  0  0  0  0  0  0  0  0
    4.8749   17.9581   -0.2165 C   0  0  0  0  0  0  0  0  0  0  0  0
    5.6959   19.0858   -0.2624 C   0  0  0  0  0  0  0  0  0  0  0  0
    4.5901   15.4695   -0.2024 C   0  0  0  0  0  0  0  0  0  0  0  0
    5.1061   14.3639   -0.2231 O   0  0  0  0  0  0  0  0  0  0  0  0
    3.1900   15.5839   -0.1342 N   0  0  0  0  0  0  0  0  0  0  0  0
    2.3608   14.3882   -0.0977 N   0  0  0  0  0  0  0  0  0  0  0  0
    2.7591   16.4960   -0.1112 H   0  0  0  0  0  0  0  0  0  0  0  0
    1.5018   14.5880    0.3964 H   0  0  0  0  0  0  0  0  0  0  0  0
    2.8566   13.6482    0.3760 H   0  0  0  0  0  0  0  0  0  0  0  0
    8.6904   17.6397   -0.4324 H   0  0  0  0  0  0  0  0  0  0  0  0
    7.2905   15.5966   -0.3539 H   0  0  0  0  0  0  0  0  0  0  0  0
    3.7977   18.0686   -0.1553 H   0  0  0  0  0  0  0  0  0  0  0  0
    5.2540   20.0732   -0.2370 H   0  0  0  0  0  0  0  0  0  0  0  0
  1  2  4  0  0  0  0
  2  3  4  0  0  0  0
  3  4  4  0  0  0  0
  4  5  4  0  0  0  0
  5  6  4  0  0  0  0
  6  1  4  0  0  0  0
  7  8  2  0  0  0  0
  7  9  1  0  0  0  0
  7  4  1  0  0  0  0
  9 10  1  0  0  0  0
  9 11  1  0  0  0  0
 10 12  1  0  0  0  0
 10 13  1  0  0  0  0
  2 14  1  0  0  0  0
  3 15  1  0  0  0  0
  5 16  1  0  0  0  0
  6 17  1  0  0  0  0
M  END
>  <Alias name>
Isoniazid

>  <logP>   
-1.14

$$$$
Glycocyamine
  ChemBrain IXL

 15 14  0  0  0  0  0  0  0  0  1 V2000
    6.8236   14.6922    0.0000 C   0  0  0  0  0  0  0  0  0  0  0  0
    5.3993   14.2882    0.0408 C   0  0  0  0  0  0  0  0  0  0  0  0
    7.1894   16.1121    0.1084 O   0  5  0  0  0  0  0  0  0  0  0  0
    7.6940   13.8464   -0.1236 O   0  0  0  0  0  0  0  0  0  0  0  0
    4.5914   15.4252    0.1986 N   0  0  0  0  0  0  0  0  0  0  0  0
    3.2508   15.2987    0.2697 C   0  3  0  0  0  0  0  0  0  0  0  0
    2.6799   14.0811    0.1897 N   0  0  0  0  0  0  0  0  0  0  0  0
    2.4801   16.3913    0.4210 N   0  0  0  0  0  0  0  0  0  0  0  0
    5.0144   16.3395    0.2591 H   0  0  0  0  0  0  0  0  0  0  0  0
    3.2547   13.2597    0.0763 H   0  0  0  0  0  0  0  0  0  0  0  0
    1.6768   13.9902    0.2433 H   0  0  0  0  0  0  0  0  0  0  0  0
    1.4769   16.2973    0.4743 H   0  0  0  0  0  0  0  0  0  0  0  0
    2.9052   17.3041    0.4812 H   0  0  0  0  0  0  0  0  0  0  0  0
    5.1404   13.7872   -0.8838 H   0  0  0  0  0  0  0  0  0  0  0  0
    5.2399   13.6140    0.8733 H   0  0  0  0  0  0  0  0  0  0  0  0
  1  2  1  0  0  0  0
  1  3  1  0  0  0  0
  1  4  2  0  0  0  0
  2  5  1  0  0  0  0
  5  6  4  0  0  0  0
  6  7  4  0  0  0  0
  6  8  4  0  0  0  0
  5  9  1  0  0  0  0
  7 10  1  0  0  0  0
  7 11  1  0  0  0  0
  8 12  1  0  0  0  0
  8 13  1  0  0  0  0
  2 14  1  0  0  0  0
  2 15  1  0  0  0  0
M  END
>  <Alias name>
Guanidinoacetic acid

>  <logP>   
-1.11

$$$$
Glycolic acid
  ChemBrain IXL

  9  8  0  0  0  0  0  0  0  0  1 V2000
    2.4959   10.8155   -0.1314 C   0  0  0  0  0  0  0  0  0  0  0  0
    3.8623   10.3312   -0.4292 C   0  0  0  0  0  0  0  0  0  0  0  0
    4.0960    9.1338   -0.4416 O   0  0  0  0  0  0  0  0  0  0  0  0
    4.9380   11.2929   -0.7101 O   0  0  0  0  0  0  0  0  0  0  0  0
    2.4769   12.2848   -0.1727 O   0  0  0  0  0  0  0  0  0  0  0  0
    4.6686   12.2378   -0.6807 H   0  0  0  0  0  0  0  0  0  0  0  0
    1.6031   12.6944    0.0147 H   0  0  0  0  0  0  0  0  0  0  0  0
    1.8056   10.4246   -0.8687 H   0  0  0  0  0  0  0  0  0  0  0  0
    2.2002   10.4782    0.8544 H   0  0  0  0  0  0  0  0  0  0  0  0
  1  2  1  0  0  0  0
  2  3  2  0  0  0  0
  2  4  1  0  0  0  0
  1  5  1  0  0  0  0
  4  6  1  0  0  0  0
  5  7  1  0  0  0  0
  1  8  1  0  0  0  0
  1  9  1  0  0  0  0
M  END
>  <Alias name>
Hydroxyacetic acid

>  <logP>   
-1.11

$$$$
Uric acid
  ChemBrain IXL

 16 17  0  0  0  0  0  0  0  0  1 V2000
    4.8277   25.5272    0.0000 C   0  0  0  0  0  0  0  0  0  0  0  0
    4.7261   26.7556    0.0000 C   0  0  0  0  0  0  0  0  0  0  0  0
    3.6257   24.9998    0.0000 N   0  0  0  0  0  0  0  0  0  0  0  0
    6.0830   24.8454    0.0000 N   0  0  0  0  0  0  0  0  0  0  0  0
    5.9084   27.6777    0.0000 C   0  0  0  0  0  0  0  0  0  0  0  0
    3.4526   27.0796    0.0000 N   0  0  0  0  0  0  0  0  0  0  0  0
    2.7790   25.9831    0.0000 C   0  0  0  0  0  0  0  0  0  0  0  0
    7.2966   25.6408    0.0000 C   0  0  0  0  0  0  0  0  0  0  0  0
    7.2016   27.0913    0.0000 N   0  0  0  0  0  0  0  0  0  0  0  0
    5.7589   28.9226    0.0000 O   0  0  0  0  0  0  0  0  0  0  0  0
    1.5366   25.8893    0.0000 O   0  0  0  0  0  0  0  0  0  0  0  0
    8.4123   25.0824    0.0000 O   0  0  0  0  0  0  0  0  0  0  0  0
    3.3928   23.9716    0.0000 H   0  0  0  0  0  0  0  0  0  0  0  0
    6.1193   23.7971    0.0000 H   0  0  0  0  0  0  0  0  0  0  0  0
    3.0550   28.0559    0.0000 H   0  0  0  0  0  0  0  0  0  0  0  0
    8.0581   27.6949    0.0000 H   0  0  0  0  0  0  0  0  0  0  0  0
  1  2  2  0  0  0  0
  1  3  1  0  0  0  0
  1  4  1  0  0  0  0
  2  5  1  0  0  0  0
  2  6  1  0  0  0  0
  3  7  1  0  0  0  0
  4  8  1  0  0  0  0
  5  9  1  0  0  0  0
  5 10  2  0  0  0  0
  6  7  1  0  0  0  0
  7 11  2  0  0  0  0
  8 12  2  0  0  0  0
  8  9  1  0  0  0  0
  3 13  1  0  0  0  0
  4 14  1  0  0  0  0
  6 15  1  0  0  0  0
  9 16  1  0  0  0  0
M  END
>  <Alias name>
Uric acid

>  <logP>   
-1.107

$$$$
Ciprofloxacin
  ChemBrain IXL

 42 45  0  0  0  0  0  0  0  0  1 V2000
    6.3941    6.5850    0.0954 C   0  0  0  0  0  0  0  0  0  0  0  0
    6.4747    5.2014    0.1631 C   0  0  0  0  0  0  0  0  0  0  0  0
    7.7008    4.5516    0.0150 C   0  0  0  0  0  0  0  0  0  0  0  0
    8.8593    5.2939   -0.2047 C   0  0  0  0  0  0  0  0  0  0  0  0
    8.7903    6.6840   -0.2720 C   0  0  0  0  0  0  0  0  0  0  0  0
    7.5558    7.3305   -0.1345 C   0  0  0  0  0  0  0  0  0  0  0  0
    5.1431    7.2283    0.2589 N   0  0  0  0  0  0  0  0  0  0  0  0
    5.2591    4.4314    0.3914 C   0  0  0  0  0  0  0  0  0  0  0  0
    3.9887    5.1379    0.5421 C   0  0  0  0  0  0  0  0  0  0  0  0
    3.9552    6.4808    0.4668 C   0  0  0  0  0  0  0  0  0  0  0  0
    5.3021    3.2134    0.4559 O   0  0  0  0  0  0  0  0  0  0  0  0
   11.0708    9.4534    0.3624 C   0  0  0  0  0  0  0  0  0  0  0  0
    9.9064    8.8970   -0.4791 C   0  0  0  0  0  0  0  0  0  0  0  0
    9.9609    7.4300   -0.4775 N   0  0  0  0  0  0  0  0  0  0  0  0
   11.2459    6.7438   -0.6915 C   0  0  0  0  0  0  0  0  0  0  0  0
   12.3414    7.4256    0.1549 C   0  0  0  0  0  0  0  0  0  0  0  0
   12.3371    8.8728   -0.1083 N   0  3  0  0  0  0  0  0  0  0  0  0
   10.0559    4.6627   -0.3532 F   0  0  0  0  0  0  0  0  0  0  0  0
    5.0695    8.6874    0.2132 C   0  0  0  0  0  0  0  0  0  0  0  0
    4.0057    9.3267    1.1243 C   0  0  0  0  0  0  0  0  0  0  0  0
    3.7808    9.2675   -0.3978 C   0  0  0  0  0  0  0  0  0  0  0  0
    2.7528    4.3580    0.7764 C   0  0  0  0  0  0  0  0  0  0  0  0
    2.8039    3.1399    0.8359 O   0  0  0  0  0  0  0  0  0  0  0  0
    1.4656    5.0480    0.9374 O   0  5  0  0  0  0  0  0  0  0  0  0
   12.4334    9.0346   -1.0996 H   0  0  0  0  0  0  0  0  0  0  0  0
   13.1073    9.3056    0.3795 H   0  0  0  0  0  0  0  0  0  0  0  0
    7.7527    3.4706    0.0706 H   0  0  0  0  0  0  0  0  0  0  0  0
    7.5002    8.4091   -0.2063 H   0  0  0  0  0  0  0  0  0  0  0  0
    3.0097    6.9971    0.5662 H   0  0  0  0  0  0  0  0  0  0  0  0
   10.9199    9.1945    1.4031 H   0  0  0  0  0  0  0  0  0  0  0  0
   11.1075   10.5308    0.2601 H   0  0  0  0  0  0  0  0  0  0  0  0
    9.9900    9.2602   -1.4960 H   0  0  0  0  0  0  0  0  0  0  0  0
    8.9655    9.2238   -0.0550 H   0  0  0  0  0  0  0  0  0  0  0  0
   11.5141    6.7982   -1.7396 H   0  0  0  0  0  0  0  0  0  0  0  0
   11.1551    5.7060   -0.3958 H   0  0  0  0  0  0  0  0  0  0  0  0
   12.1477    7.2494    1.2057 H   0  0  0  0  0  0  0  0  0  0  0  0
   13.3086    7.0142   -0.1076 H   0  0  0  0  0  0  0  0  0  0  0  0
    5.9688    9.2698    0.0577 H   0  0  0  0  0  0  0  0  0  0  0  0
    4.2562   10.2996    1.5259 H   0  0  0  0  0  0  0  0  0  0  0  0
    3.4174    8.6342    1.7149 H   0  0  0  0  0  0  0  0  0  0  0  0
    3.8938   10.2042   -0.9273 H   0  0  0  0  0  0  0  0  0  0  0  0
    3.0549    8.5388   -0.7390 H   0  0  0  0  0  0  0  0  0  0  0  0
  1  2  4  0  0  0  0
  2  3  4  0  0  0  0
  3  4  4  0  0  0  0
  4  5  4  0  0  0  0
  5  6  4  0  0  0  0
  6  1  4  0  0  0  0
  1  7  1  0  0  0  0
  2  8  1  0  0  0  0
  8  9  1  0  0  0  0
  9 10  2  0  0  0  0
 10  7  1  0  0  0  0
  8 11  2  0  0  0  0
 12 13  1  0  0  0  0
 13 14  1  0  0  0  0
 14 15  1  0  0  0  0
 15 16  1  0  0  0  0
 16 17  1  0  0  0  0
 17 12  1  0  0  0  0
 14  5  1  0  0  0  0
  4 18  1  0  0  0  0
  7 19  1  0  0  0  0
 19 20  1  0  0  0  0
 19 21  1  0  0  0  0
 21 20  1  0  0  0  0
 22 23  2  0  0  0  0
 22 24  1  0  0  0  0
 22  9  1  0  0  0  0
 17 25  1  0  0  0  0
 17 26  1  0  0  0  0
  3 27  1  0  0  0  0
  6 28  1  0  0  0  0
 10 29  1  0  0  0  0
 12 30  1  0  0  0  0
 12 31  1  0  0  0  0
 13 32  1  0  0  0  0
 13 33  1  0  0  0  0
 15 34  1  0  0  0  0
 15 35  1  0  0  0  0
 16 36  1  0  0  0  0
 16 37  1  0  0  0  0
 19 38  1  0  0  0  0
 20 39  1  0  0  0  0
 20 40  1  0  0  0  0
 21 41  1  0  0  0  0
 21 42  1  0  0  0  0
M  END
>  <Alias name>
Ciprofloxacin

>  <logP>   
-1.08

$$$$
Morpholine
  ChemBrain IXL

 15 15  0  0  0  0  0  0  0  0  1 V2000
    2.4842    2.6665    0.3191 C   0  0  0  0  0  0  0  0  0  0  0  0
    2.3838    4.1694    0.6488 C   0  0  0  0  0  0  0  0  0  0  0  0
    3.3062    2.4785   -0.8957 N   0  0  0  0  0  0  0  0  0  0  0  0
    3.7307    4.7135    0.8119 O   0  0  0  0  0  0  0  0  0  0  0  0
    4.6699    2.9992   -0.6595 C   0  0  0  0  0  0  0  0  0  0  0  0
    4.6009    4.5069   -0.3442 C   0  0  0  0  0  0  0  0  0  0  0  0
    3.3567    1.4955   -1.1170 H   0  0  0  0  0  0  0  0  0  0  0  0
    1.4917    2.2682    0.1490 H   0  0  0  0  0  0  0  0  0  0  0  0
    2.9446    2.1449    1.1491 H   0  0  0  0  0  0  0  0  0  0  0  0
    1.8832    4.6837   -0.1622 H   0  0  0  0  0  0  0  0  0  0  0  0
    1.8225    4.3048    1.5650 H   0  0  0  0  0  0  0  0  0  0  0  0
    5.1149    2.4755    0.1776 H   0  0  0  0  0  0  0  0  0  0  0  0
    5.2744    2.8438   -1.5444 H   0  0  0  0  0  0  0  0  0  0  0  0
    5.5938    4.8791   -0.1244 H   0  0  0  0  0  0  0  0  0  0  0  0
    4.1967    5.0356   -1.1986 H   0  0  0  0  0  0  0  0  0  0  0  0
  1  2  1  0  0  0  0
  1  3  1  0  0  0  0
  2  4  1  0  0  0  0
  3  5  1  0  0  0  0
  4  6  1  0  0  0  0
  5  6  1  0  0  0  0
  3  7  1  0  0  0  0
  1  8  1  0  0  0  0
  1  9  1  0  0  0  0
  2 10  1  0  0  0  0
  2 11  1  0  0  0  0
  5 12  1  0  0  0  0
  5 13  1  0  0  0  0
  6 14  1  0  0  0  0
  6 15  1  0  0  0  0
M  END
>  <Alias name>
Morpholine

>  <logP>   
-1.08

$$$$
Uracil
  ChemBrain IXL

 12 12  0  0  0  0  0  0  0  0  1 V2000
    4.4678    2.4345    0.0000 N   0  0  0  0  0  0  0  0  0  0  0  0
    3.1075    2.7512    0.0565 C   0  0  0  0  0  0  0  0  0  0  0  0
    5.4062    3.4580   -0.0726 C   0  0  0  0  0  0  0  0  0  0  0  0
    4.9500    4.8593   -0.0876 C   0  0  0  0  0  0  0  0  0  0  0  0
    3.6427    5.1347   -0.0322 C   0  0  0  0  0  0  0  0  0  0  0  0
    2.6955    4.0946    0.0405 N   0  0  0  0  0  0  0  0  0  0  0  0
    2.2789    1.8584    0.1196 O   0  0  0  0  0  0  0  0  0  0  0  0
    6.5983    3.1964   -0.1236 O   0  0  0  0  0  0  0  0  0  0  0  0
    4.7683    1.4684    0.0118 H   0  0  0  0  0  0  0  0  0  0  0  0
    1.7153    4.3152    0.0813 H   0  0  0  0  0  0  0  0  0  0  0  0
    5.6748    5.6631   -0.1434 H   0  0  0  0  0  0  0  0  0  0  0  0
    3.3123    6.1629   -0.0434 H   0  0  0  0  0  0  0  0  0  0  0  0
  1  2  1  0  0  0  0
  1  3  1  0  0  0  0
  3  4  1  0  0  0  0
  4  5  2  0  0  0  0
  5  6  1  0  0  0  0
  6  2  1  0  0  0  0
  2  7  2  0  0  0  0
  3  8  2  0  0  0  0
  1  9  1  0  0  0  0
  6 10  1  0  0  0  0
  4 11  1  0  0  0  0
  5 12  1  0  0  0  0
M  END
>  <Alias name>
Uracil

>  <logP>   
-1.07

$$$$
Adenosine
  ChemBrain IXL

 32 34  0  0  0  0  0  0  0  0  1 V2000
    5.5120    2.5494   -2.1162 C   0  0  0  0  0  0  0  0  0  0  0  0
    4.5456    1.9387   -1.3447 N   0  0  0  0  0  0  0  0  0  0  0  0
    3.8252    2.6584   -0.4466 C   0  0  0  0  0  0  0  0  0  0  0  0
    4.0982    3.9959   -0.3515 C   0  0  0  0  0  0  0  0  0  0  0  0
    5.0209    4.5846   -1.1444 C   0  0  0  0  0  0  0  0  0  0  0  0
    5.7695    3.8871   -1.9955 N   0  0  0  0  0  0  0  0  0  0  0  0
    5.0062    5.9174   -0.7787 N   0  0  0  0  0  0  0  0  0  0  0  0
    3.5512    5.0272    0.4839 N   0  0  0  0  0  0  0  0  0  0  0  0
    4.0822    6.1440    0.2347 C   0  0  0  0  0  0  0  0  0  0  0  0
    2.7886    2.0414    0.3939 N   0  0  0  0  0  0  0  0  0  0  0  0
    8.1993    6.8788   -0.5898 C   0  0  0  0  0  0  0  0  0  0  0  0
    7.3487    7.8023    0.3171 C   0  0  0  0  0  0  0  0  0  0  0  0
    7.2714    6.4339   -1.7370 C   0  0  0  0  0  0  0  0  0  0  0  0
    5.8672    6.9871   -1.3874 C   0  0  0  0  0  0  0  0  0  0  0  0
    6.0862    8.0234   -0.3883 O   0  0  0  0  0  0  0  0  0  0  0  0
    7.7489    7.0215   -3.0092 O   0  0  0  0  0  0  0  0  0  0  0  0
    9.3560    7.6223   -1.1273 O   0  0  0  0  0  0  0  0  0  0  0  0
    7.0516    7.0932    1.6470 C   0  0  0  0  0  0  0  0  0  0  0  0
    6.2568    7.9806    2.5073 O   0  0  0  0  0  0  0  0  0  0  0  0
    6.0715    1.9627   -2.8279 H   0  0  0  0  0  0  0  0  0  0  0  0
    3.8824    7.0850    0.7306 H   0  0  0  0  0  0  0  0  0  0  0  0
    2.2551    2.6237    1.0737 H   0  0  0  0  0  0  0  0  0  0  0  0
    2.5883    1.0262    0.3106 H   0  0  0  0  0  0  0  0  0  0  0  0
    8.5376    6.0187   -0.0322 H   0  0  0  0  0  0  0  0  0  0  0  0
    7.8586    8.7397    0.4907 H   0  0  0  0  0  0  0  0  0  0  0  0
    7.2476    5.3591   -1.8076 H   0  0  0  0  0  0  0  0  0  0  0  0
    5.3946    7.4034   -2.2667 H   0  0  0  0  0  0  0  0  0  0  0  0
    7.1775    6.8929   -3.7560 H   0  0  0  0  0  0  0  0  0  0  0  0
    9.9434    7.1141   -1.6763 H   0  0  0  0  0  0  0  0  0  0  0  0
    6.4903    6.1891    1.4501 H   0  0  0  0  0  0  0  0  0  0  0  0
    7.9758    6.8425    2.1397 H   0  0  0  0  0  0  0  0  0  0  0  0
    6.6814    8.7952    2.7449 H   0  0  0  0  0  0  0  0  0  0  0  0
  1  2  4  0  0  0  0
  2  3  4  0  0  0  0
  3  4  4  0  0  0  0
  4  5  4  0  0  0  0
  5  6  4  0  0  0  0
  6  1  4  0  0  0  0
  5  7  1  0  0  0  0
  4  8  1  0  0  0  0
  7  9  1  0  0  0  0
  9  8  2  0  0  0  0
  3 10  1  0  0  0  0
 11 12  1  0  0  0  0
 11 13  1  0  0  0  0
 13 14  1  0  0  0  0
 14 15  1  0  0  0  0
 15 12  1  0  0  0  0
 14  7  1  0  0  0  0
 13 16  1  0  0  0  0
 11 17  1  0  0  0  0
 12 18  1  0  0  0  0
 18 19  1  0  0  0  0
  1 20  1  0  0  0  0
  9 21  1  0  0  0  0
 10 22  1  0  0  0  0
 10 23  1  0  0  0  0
 11 24  1  0  0  0  0
 12 25  1  0  0  0  0
 13 26  1  0  0  0  0
 14 27  1  0  0  0  0
 16 28  1  0  0  0  0
 17 29  1  0  0  0  0
 18 30  1  0  0  0  0
 18 31  1  0  0  0  0
 19 32  1  0  0  0  0
M  END
>  <Alias name>
Vidarabine

>  <logP>   
-1.05

$$$$
Fluoroacetamide
  ChemBrain IXL

  9  8  0  0  0  0  0  0  0  0  1 V2000
    2.3067    3.4936    0.2687 C   0  0  0  0  0  0  0  0  0  0  0  0
    3.6052    2.8425   -0.2460 C   0  0  0  0  0  0  0  0  0  0  0  0
    3.7307    1.6292   -0.2212 O   0  0  0  0  0  0  0  0  0  0  0  0
    4.6926    3.6834   -0.7669 N   0  0  0  0  0  0  0  0  0  0  0  0
    1.4241    2.5231    0.6277 F   0  0  0  0  0  0  0  0  0  0  0  0
    1.8749    4.1019   -0.5123 H   0  0  0  0  0  0  0  0  0  0  0  0
    2.5293    4.1125    1.1254 H   0  0  0  0  0  0  0  0  0  0  0  0
    4.5816    4.7574   -0.7889 H   0  0  0  0  0  0  0  0  0  0  0  0
    5.6026    3.2271   -1.1276 H   0  0  0  0  0  0  0  0  0  0  0  0
  1  2  1  0  0  0  0
  2  3  2  0  0  0  0
  2  4  1  0  0  0  0
  1  5  1  0  0  0  0
  1  6  1  0  0  0  0
  1  7  1  0  0  0  0
  4  8  1  0  0  0  0
  4  9  1  0  0  0  0
M  END
>  <Alias name>
Fluoroacetamide

>  <logP>   
-1.05

$$$$
Methylacetamide
  ChemBrain IXL

 12 11  0  0  0  0  0  0  0  0  1 V2000
    2.5145    4.0892   -0.0762 C   0  0  0  0  0  0  0  0  0  0  0  0
    3.4498    3.0399   -0.5394 C   0  0  0  0  0  0  0  0  0  0  0  0
    3.0168    2.0075   -1.0242 O   0  0  0  0  0  0  0  0  0  0  0  0
    4.8315    3.2321   -0.4214 N   0  0  0  0  0  0  0  0  0  0  0  0
    5.3533    4.4761    0.1628 C   0  0  0  0  0  0  0  0  0  0  0  0
    5.4692    2.5169   -0.7374 H   0  0  0  0  0  0  0  0  0  0  0  0
    1.4956    3.7715   -0.2603 H   0  0  0  0  0  0  0  0  0  0  0  0
    2.6548    4.2550    0.9848 H   0  0  0  0  0  0  0  0  0  0  0  0
    2.7086    5.0089   -0.6141 H   0  0  0  0  0  0  0  0  0  0  0  0
    4.7444    4.7590    1.0126 H   0  0  0  0  0  0  0  0  0  0  0  0
    5.3246    5.2636   -0.5800 H   0  0  0  0  0  0  0  0  0  0  0  0
    6.3753    4.3220    0.4864 H   0  0  0  0  0  0  0  0  0  0  0  0
  1  2  1  0  0  0  0
  2  3  2  0  0  0  0
  2  4  1  0  0  0  0
  4  5  1  0  0  0  0
  4  6  1  0  0  0  0
  1  7  1  0  0  0  0
  1  8  1  0  0  0  0
  1  9  1  0  0  0  0
  5 10  1  0  0  0  0
  5 11  1  0  0  0  0
  5 12  1  0  0  0  0
M  END
>  <Alias name>
Methylacetamide

>  <logP>   
-1.05

$$$$
Methylhydrazine
  ChemBrain IXL

  9  8  0  0  0  0  0  0  0  0  1 V2000
    3.5760    4.0287   -0.1358 N   0  0  0  0  0  0  0  0  0  0  0  0
    4.6097    3.1286    0.3384 N   0  0  0  0  0  0  0  0  0  0  0  0
    2.2577    3.4079    0.0595 C   0  0  0  0  0  0  0  0  0  0  0  0
    3.7175    4.2162   -1.1171 H   0  0  0  0  0  0  0  0  0  0  0  0
    5.5142    3.5552    0.2052 H   0  0  0  0  0  0  0  0  0  0  0  0
    4.5663    2.2635   -0.1795 H   0  0  0  0  0  0  0  0  0  0  0  0
    2.2101    2.4793   -0.4959 H   0  0  0  0  0  0  0  0  0  0  0  0
    2.1060    3.2067    1.1127 H   0  0  0  0  0  0  0  0  0  0  0  0
    1.4861    4.0802   -0.2945 H   0  0  0  0  0  0  0  0  0  0  0  0
  1  2  1  0  0  0  0
  1  3  1  0  0  0  0
  1  4  1  0  0  0  0
  2  5  1  0  0  0  0
  2  6  1  0  0  0  0
  3  7  1  0  0  0  0
  3  8  1  0  0  0  0
  3  9  1  0  0  0  0
M  END
>  <Alias name>
Methylhydrazine

>  <logP>   
-1.05

$$$$
Tryptophane
  ChemBrain IXL

 27 28  0  0  0  0  0  0  0  0  1 V2000
   10.1766    5.4147    1.6513 O   0  0  0  0  0  0  0  0  0  0  0  0
    9.3968    4.7427    0.9998 C   0  0  0  0  0  0  0  0  0  0  0  0
    8.6484    3.6535    1.6573 O   0  5  0  0  0  0  0  0  0  0  0  0
    9.2125    5.0280   -0.4547 C   0  0  0  0  0  0  0  0  0  0  0  0
    9.4757    6.4405   -0.6986 N   0  3  0  0  0  0  0  0  0  0  0  0
    7.7330    4.6674   -0.9157 C   0  0  0  0  0  0  0  0  0  0  0  0
    3.2163    4.8243   -1.3370 C   0  0  0  0  0  0  0  0  0  0  0  0
    2.5925    5.6498   -0.3956 C   0  0  0  0  0  0  0  0  0  0  0  0
    3.3763    6.3348    0.5534 C   0  0  0  0  0  0  0  0  0  0  0  0
    4.7616    6.1672    0.5269 C   0  0  0  0  0  0  0  0  0  0  0  0
    5.3212    5.4128   -0.3306 C   0  0  0  0  0  0  0  0  0  0  0  0
    4.6083    4.7008   -1.3076 C   0  0  0  0  0  0  0  0  0  0  0  0
    6.6675    5.4524   -0.0997 C   0  0  0  0  0  0  0  0  0  0  0  0
    6.8785    6.2242    0.8759 C   0  0  0  0  0  0  0  0  0  0  0  0
    5.7206    6.6894    1.2945 N   0  0  0  0  0  0  0  0  0  0  0  0
   10.4004    6.6567   -0.4186 H   0  0  0  0  0  0  0  0  0  0  0  0
    8.8219    7.0025   -0.1613 H   0  0  0  0  0  0  0  0  0  0  0  0
    9.3718    6.6382   -1.6928 H   0  0  0  0  0  0  0  0  0  0  0  0
    5.5788    7.3481    2.0853 H   0  0  0  0  0  0  0  0  0  0  0  0
    9.9265    4.4441   -1.0211 H   0  0  0  0  0  0  0  0  0  0  0  0
    7.5684    3.6013   -0.7816 H   0  0  0  0  0  0  0  0  0  0  0  0
    7.6201    4.9092   -1.9700 H   0  0  0  0  0  0  0  0  0  0  0  0
    2.6226    4.2846   -2.0831 H   0  0  0  0  0  0  0  0  0  0  0  0
    1.5086    5.7592   -0.4010 H   0  0  0  0  0  0  0  0  0  0  0  0
    2.9127    6.9816    1.2928 H   0  0  0  0  0  0  0  0  0  0  0  0
    5.1235    4.0614   -2.0329 H   0  0  0  0  0  0  0  0  0  0  0  0
    7.8901    6.4659    1.3082 H   0  0  0  0  0  0  0  0  0  0  0  0
  1  2  2  0  0  0  0
  2  3  1  0  0  0  0
  2  4  1  0  0  0  0
  4  5  1  0  0  0  0
  4  6  1  0  0  0  0
  7  8  4  0  0  0  0
  8  9  4  0  0  0  0
  9 10  4  0  0  0  0
 10 11  4  0  0  0  0
 11 12  4  0  0  0  0
 12  7  4  0  0  0  0
 11 13  1  0  0  0  0
 13 14  2  0  0  0  0
 14 15  1  0  0  0  0
 15 10  1  0  0  0  0
 13  6  1  0  0  0  0
  5 16  1  0  0  0  0
  5 17  1  0  0  0  0
  5 18  1  0  0  0  0
 15 19  1  0  0  0  0
  4 20  1  0  0  0  0
  6 21  1  0  0  0  0
  6 22  1  0  0  0  0
  7 23  1  0  0  0  0
  8 24  1  0  0  0  0
  9 25  1  0  0  0  0
 12 26  1  0  0  0  0
 14 27  1  0  0  0  0
M  END
>  <Alias name>
Tryptophane

>  <logP>   
-1.04

$$$$
5-Formyluracil
  ChemBrain IXL

 14 14  0  0  0  0  0  0  0  0  1 V2000
    3.1314    3.2496    0.0000 N   0  0  0  0  0  0  0  0  0  0  0  0
    2.6690    4.5687   -0.0004 C   0  0  0  0  0  0  0  0  0  0  0  0
    4.5000    3.0035   -0.0001 C   0  0  0  0  0  0  0  0  0  0  0  0
    5.4398    4.1374   -0.0003 C   0  0  0  0  0  0  0  0  0  0  0  0
    4.9709    5.3915   -0.0003 C   0  0  0  0  0  0  0  0  0  0  0  0
    3.5831    5.6359   -0.0002 N   0  0  0  0  0  0  0  0  0  0  0  0
    1.4697    4.7912   -0.0009 O   0  0  0  0  0  0  0  0  0  0  0  0
    4.9183    1.8561   -0.0001 O   0  0  0  0  0  0  0  0  0  0  0  0
    6.9003    3.8832   -0.0004 C   0  0  0  0  0  0  0  0  0  0  0  0
    7.6825    4.8193   -0.0010 O   0  0  0  0  0  0  0  0  0  0  0  0
    2.4763    2.4791    0.0003 H   0  0  0  0  0  0  0  0  0  0  0  0
    3.2432    6.5827    0.0000 H   0  0  0  0  0  0  0  0  0  0  0  0
    5.6625    6.2220   -0.0004 H   0  0  0  0  0  0  0  0  0  0  0  0
    7.2743    2.8652    0.0001 H   0  0  0  0  0  0  0  0  0  0  0  0
  1  2  1  0  0  0  0
  1  3  1  0  0  0  0
  3  4  1  0  0  0  0
  4  5  2  0  0  0  0
  5  6  1  0  0  0  0
  6  2  1  0  0  0  0
  2  7  2  0  0  0  0
  3  8  2  0  0  0  0
  4  9  1  0  0  0  0
  9 10  2  0  0  0  0
  1 11  1  0  0  0  0
  6 12  1  0  0  0  0
  5 13  1  0  0  0  0
  9 14  1  0  0  0  0
M  END
>  <Alias name>
5-Formyluracil

>  <logP>   
-1.03

$$$$
Norfloxacin
  ChemBrain IXL

 41 43  0  0  0  0  0  0  0  0  1 V2000
    8.6000    6.4500    0.0977 C   0  0  0  0  0  0  0  0  0  0  0  0
    9.2263    5.2152    0.1907 C   0  0  0  0  0  0  0  0  0  0  0  0
    9.3641    7.6384    0.1919 N   0  0  0  0  0  0  0  0  0  0  0  0
    7.2143    6.5054   -0.0887 C   0  0  0  0  0  0  0  0  0  0  0  0
   10.6696    5.1656    0.3834 C   0  0  0  0  0  0  0  0  0  0  0  0
    8.4884    4.0341    0.1014 C   0  0  0  0  0  0  0  0  0  0  0  0
   10.7725    7.5936    0.3605 C   0  0  0  0  0  0  0  0  0  0  0  0
    8.6944    8.9361    0.1144 C   0  0  0  0  0  0  0  0  0  0  0  0
    6.4688    5.3232   -0.1754 C   0  0  0  0  0  0  0  0  0  0  0  0
   11.4197    6.4177    0.4549 C   0  0  0  0  0  0  0  0  0  0  0  0
   11.2433    4.0931    0.4835 O   0  0  0  0  0  0  0  0  0  0  0  0
    7.1084    4.0886   -0.0833 C   0  0  0  0  0  0  0  0  0  0  0  0
    9.7489   10.0534    0.2000 C   0  0  0  0  0  0  0  0  0  0  0  0
    5.0781    5.3754   -0.3550 N   0  0  0  0  0  0  0  0  0  0  0  0
   12.8886    6.3694    0.6313 C   0  0  0  0  0  0  0  0  0  0  0  0
    6.3864    2.9383   -0.1734 F   0  0  0  0  0  0  0  0  0  0  0  0
    4.3963    6.6684   -0.4439 C   0  0  0  0  0  0  0  0  0  0  0  0
    4.2976    4.1348   -0.4494 C   0  0  0  0  0  0  0  0  0  0  0  0
   13.6651    7.6155    0.6893 O   0  5  0  0  0  0  0  0  0  0  0  0
   13.4549    5.2924    0.7284 O   0  0  0  0  0  0  0  0  0  0  0  0
    3.1552    6.6507    0.4674 C   0  0  0  0  0  0  0  0  0  0  0  0
    3.0543    4.2444    0.4564 C   0  0  0  0  0  0  0  0  0  0  0  0
    2.3197    5.4823    0.1392 N   0  3  0  0  0  0  0  0  0  0  0  0
    1.4685    5.5156    0.6804 H   0  0  0  0  0  0  0  0  0  0  0  0
    2.0934    5.4963   -0.8439 H   0  0  0  0  0  0  0  0  0  0  0  0
    6.7175    7.4638   -0.1660 H   0  0  0  0  0  0  0  0  0  0  0  0
    8.9875    3.0750    0.1756 H   0  0  0  0  0  0  0  0  0  0  0  0
   11.3338    8.5170    0.4140 H   0  0  0  0  0  0  0  0  0  0  0  0
    8.1610    9.0121   -0.8248 H   0  0  0  0  0  0  0  0  0  0  0  0
    7.9965    9.0324    0.9365 H   0  0  0  0  0  0  0  0  0  0  0  0
    9.2602   11.0165    0.1409 H   0  0  0  0  0  0  0  0  0  0  0  0
   10.4489    9.9519   -0.6206 H   0  0  0  0  0  0  0  0  0  0  0  0
   10.2815    9.9750    1.1402 H   0  0  0  0  0  0  0  0  0  0  0  0
    5.0687    7.4548   -0.1257 H   0  0  0  0  0  0  0  0  0  0  0  0
    4.0905    6.8460   -1.4681 H   0  0  0  0  0  0  0  0  0  0  0  0
    4.9063    3.2984   -0.1291 H   0  0  0  0  0  0  0  0  0  0  0  0
    3.9843    3.9820   -1.4755 H   0  0  0  0  0  0  0  0  0  0  0  0
    2.5832    7.5575    0.3154 H   0  0  0  0  0  0  0  0  0  0  0  0
    3.4687    6.5910    1.5021 H   0  0  0  0  0  0  0  0  0  0  0  0
    2.4098    3.3899    0.2893 H   0  0  0  0  0  0  0  0  0  0  0  0
    3.3645    4.2646    1.4936 H   0  0  0  0  0  0  0  0  0  0  0  0
  1  2  4  0  0  0  0
  1  3  1  0  0  0  0
  1  4  4  0  0  0  0
  2  5  1  0  0  0  0
  2  6  4  0  0  0  0
  3  7  1  0  0  0  0
  3  8  1  0  0  0  0
  4  9  4  0  0  0  0
  5 10  1  0  0  0  0
  5 11  2  0  0  0  0
  6 12  4  0  0  0  0
  7 10  2  0  0  0  0
  8 13  1  0  0  0  0
  9 14  1  0  0  0  0
  9 12  4  0  0  0  0
 10 15  1  0  0  0  0
 12 16  1  0  0  0  0
 14 17  1  0  0  0  0
 14 18  1  0  0  0  0
 15 19  1  0  0  0  0
 15 20  2  0  0  0  0
 17 21  1  0  0  0  0
 18 22  1  0  0  0  0
 21 23  1  0  0  0  0
 22 23  1  0  0  0  0
 23 24  1  0  0  0  0
 23 25  1  0  0  0  0
  4 26  1  0  0  0  0
  6 27  1  0  0  0  0
  7 28  1  0  0  0  0
  8 29  1  0  0  0  0
  8 30  1  0  0  0  0
 13 31  1  0  0  0  0
 13 32  1  0  0  0  0
 13 33  1  0  0  0  0
 17 34  1  0  0  0  0
 17 35  1  0  0  0  0
 18 36  1  0  0  0  0
 18 37  1  0  0  0  0
 21 38  1  0  0  0  0
 21 39  1  0  0  0  0
 22 40  1  0  0  0  0
 22 41  1  0  0  0  0
M  END
>  <Alias name>
Norfloxacin

>  <logP>   
-1.03

$$$$
Thiourea
  ChemBrain IXL

  8  7  0  0  0  0  0  0  0  0  1 V2000
    2.3566    2.6107    0.0000 N   0  0  0  0  0  0  0  0  0  0  0  0
    3.5690    3.3107    0.0011 C   0  0  0  0  0  0  0  0  0  0  0  0
    3.5690    5.0207   -0.0025 S   0  0  0  0  0  0  0  0  0  0  0  0
    4.7815    2.6107    0.0050 N   0  0  0  0  0  0  0  0  0  0  0  0
    1.4828    3.1152   -0.0026 H   0  0  0  0  0  0  0  0  0  0  0  0
    2.3566    1.6017    0.0019 H   0  0  0  0  0  0  0  0  0  0  0  0
    5.6553    3.1152    0.0055 H   0  0  0  0  0  0  0  0  0  0  0  0
    4.7814    1.6017    0.0074 H   0  0  0  0  0  0  0  0  0  0  0  0
  1  2  1  0  0  0  0
  2  3  2  0  0  0  0
  2  4  1  0  0  0  0
  1  5  1  0  0  0  0
  1  6  1  0  0  0  0
  4  7  1  0  0  0  0
  4  8  1  0  0  0  0
M  END
>  <Alias name>
Thiourea

>  <logP>   
-1.02

$$$$
2-Amino-4-pyrimidone
  ChemBrain IXL

 13 13  0  0  0  0  0  0  0  0  1 V2000
    3.4756    2.7226    0.0579 C   0  0  0  0  0  0  0  0  0  0  0  0
    4.7871    2.5020    0.1175 C   0  0  0  0  0  0  0  0  0  0  0  0
    5.6982    3.5878    0.1477 N   0  0  0  0  0  0  0  0  0  0  0  0
    5.2883    4.8052    0.0733 C   0  0  0  0  0  0  0  0  0  0  0  0
    3.9230    5.1105   -0.0388 N   0  0  0  0  0  0  0  0  0  0  0  0
    2.9966    4.0947    0.0146 C   0  0  0  0  0  0  0  0  0  0  0  0
    1.7980    4.3412    0.0258 O   0  0  0  0  0  0  0  0  0  0  0  0
    6.2080    5.8422    0.1040 N   0  0  0  0  0  0  0  0  0  0  0  0
    3.6203    6.0677   -0.1587 H   0  0  0  0  0  0  0  0  0  0  0  0
    5.8889    6.7980    0.0745 H   0  0  0  0  0  0  0  0  0  0  0  0
    7.1898    5.6389    0.1552 H   0  0  0  0  0  0  0  0  0  0  0  0
    2.7689    1.8940    0.0412 H   0  0  0  0  0  0  0  0  0  0  0  0
    5.1530    1.4856    0.1430 H   0  0  0  0  0  0  0  0  0  0  0  0
  1  2  2  0  0  0  0
  2  3  1  0  0  0  0
  3  4  2  0  0  0  0
  4  5  1  0  0  0  0
  5  6  1  0  0  0  0
  6  1  1  0  0  0  0
  6  7  2  0  0  0  0
  5  9  1  0  0  0  0
  4  8  1  0  0  0  0
  8 10  1  0  0  0  0
  8 11  1  0  0  0  0
  1 12  1  0  0  0  0
  2 13  1  0  0  0  0
M  END
>  <Alias name>
2-Amino-4-pyrimidone

>  <logP>   
-0.99

$$$$
1-Amino-2-propanol
  ChemBrain IXL

 14 13  0  0  0  0  0  0  0  0  1 V2000
    2.1236    3.2978    0.9743 N   0  0  0  0  0  0  0  0  0  0  0  0
    3.3550    2.6572    0.4900 C   0  0  0  0  0  0  0  0  0  0  0  0
    4.2966    3.7288   -0.0941 C   0  0  0  0  0  0  0  0  0  0  0  0
    5.5866    3.0569   -0.6034 C   0  0  0  0  0  0  0  0  0  0  0  0
    4.6334    4.7074    0.9500 O   0  0  0  0  0  0  0  0  0  0  0  0
    1.6644    3.7666    0.2078 H   0  0  0  0  0  0  0  0  0  0  0  0
    1.5076    2.5963    1.3570 H   0  0  0  0  0  0  0  0  0  0  0  0
    3.8656    5.1869    1.3332 H   0  0  0  0  0  0  0  0  0  0  0  0
    3.8475    2.1536    1.3127 H   0  0  0  0  0  0  0  0  0  0  0  0
    3.1081    1.9356   -0.2790 H   0  0  0  0  0  0  0  0  0  0  0  0
    3.8037    4.2331   -0.9160 H   0  0  0  0  0  0  0  0  0  0  0  0
    6.2479    3.8099   -1.0138 H   0  0  0  0  0  0  0  0  0  0  0  0
    5.3387    2.3361   -1.3728 H   0  0  0  0  0  0  0  0  0  0  0  0
    6.0797    2.5526    0.2184 H   0  0  0  0  0  0  0  0  0  0  0  0
  1  2  1  0  0  0  0
  2  3  1  0  0  0  0
  3  4  1  0  0  0  0
  3  5  1  0  0  0  0
  1  6  1  0  0  0  0
  1  7  1  0  0  0  0
  5  8  1  0  0  0  0
  2  9  1  0  0  0  0
  2 10  1  0  0  0  0
  3 11  1  0  0  0  0
  4 12  1  0  0  0  0
  4 13  1  0  0  0  0
  4 14  1  0  0  0  0
M  END
>  <Alias name>
Isopropanolamine

>  <logP>   
-0.96

$$$$
8-Azaadenine
  ChemBrain IXL

 14 15  0  0  0  0  0  0  0  0  1 V2000
    5.1639    5.8361    0.2139 C   0  0  0  0  0  0  0  0  0  0  0  0
    6.1642    5.0684    0.0387 N   0  0  0  0  0  0  0  0  0  0  0  0
    5.9645    3.6925   -0.1618 C   0  0  0  0  0  0  0  0  0  0  0  0
    4.5587    3.1434   -0.1665 C   0  0  0  0  0  0  0  0  0  0  0  0
    3.6314    3.8849    0.0004 C   0  0  0  0  0  0  0  0  0  0  0  0
    3.8367    5.2970    0.2066 N   0  0  0  0  0  0  0  0  0  0  0  0
    2.4886    3.1561   -0.0474 N   0  0  0  0  0  0  0  0  0  0  0  0
    4.0719    1.8715   -0.3347 N   0  0  0  0  0  0  0  0  0  0  0  0
    2.8586    1.9058   -0.2608 N   0  0  0  0  0  0  0  0  0  0  0  0
    6.9752    2.9349   -0.3359 N   0  0  0  0  0  0  0  0  0  0  0  0
    3.0606    5.9083    0.3454 H   0  0  0  0  0  0  0  0  0  0  0  0
    1.5582    3.5092    0.0590 H   0  0  0  0  0  0  0  0  0  0  0  0
    7.9176    3.3307   -0.3286 H   0  0  0  0  0  0  0  0  0  0  0  0
    5.3313    6.9085    0.3694 H   0  0  0  0  0  0  0  0  0  0  0  0
  1  2  2  0  0  0  0
  2  3  1  0  0  0  0
  3  4  1  0  0  0  0
  4  5  2  0  0  0  0
  5  6  1  0  0  0  0
  6  1  1  0  0  0  0
  5  7  1  0  0  0  0
  4  8  1  0  0  0  0
  7  9  1  0  0  0  0
  9  8  2  0  0  0  0
  3 10  2  0  0  0  0
  6 11  1  0  0  0  0
  7 12  1  0  0  0  0
 10 13  1  0  0  0  0
  1 14  1  0  0  0  0
M  END
>  <Alias name>
8-Azaadenine

>  <logP>   
-0.96

$$$$
Baclofen
  ChemBrain IXL

 26 26  0  0  0  0  0  0  0  0  1 V2000
    5.9034    5.9216   -0.4618 C   0  0  0  0  0  0  0  0  0  0  0  0
    4.4573    5.8092   -0.8046 C   0  0  0  0  0  0  0  0  0  0  0  0
    6.8066    4.9640   -0.9291 C   0  0  0  0  0  0  0  0  0  0  0  0
    6.3627    6.9825    0.3268 C   0  0  0  0  0  0  0  0  0  0  0  0
    3.6435    6.8471    0.0068 C   0  0  0  0  0  0  0  0  0  0  0  0
    3.9579    4.3839   -0.4714 C   0  0  0  0  0  0  0  0  0  0  0  0
    8.1618    5.0660   -0.6099 C   0  0  0  0  0  0  0  0  0  0  0  0
    7.7173    7.0831    0.6449 C   0  0  0  0  0  0  0  0  0  0  0  0
    2.2046    6.7119   -0.3141 C   0  0  0  0  0  0  0  0  0  0  0  0
    4.1486    4.1137    0.9626 N   0  3  0  0  0  0  0  0  0  0  0  0
    8.6169    6.1252    0.1768 C   0  0  0  0  0  0  0  0  0  0  0  0
    1.7795    6.4745   -1.7012 O   0  5  0  0  0  0  0  0  0  0  0  0
    1.3714    6.7977    0.5729 O   0  0  0  0  0  0  0  0  0  0  0  0
   10.3487    6.2547    0.5843 Cl  0  0  0  0  0  0  0  0  0  0  0  0
    3.8270    3.1812    1.1744 H   0  0  0  0  0  0  0  0  0  0  0  0
    3.6219    4.7814    1.5040 H   0  0  0  0  0  0  0  0  0  0  0  0
    5.1279    4.1917    1.1926 H   0  0  0  0  0  0  0  0  0  0  0  0
    4.3237    5.9973   -1.8626 H   0  0  0  0  0  0  0  0  0  0  0  0
    6.4559    4.1417   -1.5394 H   0  0  0  0  0  0  0  0  0  0  0  0
    5.6689    7.7276    0.6920 H   0  0  0  0  0  0  0  0  0  0  0  0
    3.7940    6.6770    1.0653 H   0  0  0  0  0  0  0  0  0  0  0  0
    3.9761    7.8455   -0.2486 H   0  0  0  0  0  0  0  0  0  0  0  0
    4.5184    3.6616   -1.0511 H   0  0  0  0  0  0  0  0  0  0  0  0
    2.9063    4.3036   -0.7166 H   0  0  0  0  0  0  0  0  0  0  0  0
    8.8605    4.3229   -0.9728 H   0  0  0  0  0  0  0  0  0  0  0  0
    8.0703    7.9052    1.2554 H   0  0  0  0  0  0  0  0  0  0  0  0
  1  2  1  0  0  0  0
  1  3  4  0  0  0  0
  1  4  4  0  0  0  0
  2  5  1  0  0  0  0
  2  6  1  0  0  0  0
  3  7  4  0  0  0  0
  4  8  4  0  0  0  0
  5  9  1  0  0  0  0
  6 10  1  0  0  0  0
  7 11  4  0  0  0  0
  8 11  4  0  0  0  0
  9 12  1  0  0  0  0
  9 13  2  0  0  0  0
 11 14  1  0  0  0  0
 10 15  1  0  0  0  0
 10 16  1  0  0  0  0
 10 17  1  0  0  0  0
  2 18  1  0  0  0  0
  3 19  1  0  0  0  0
  4 20  1  0  0  0  0
  5 21  1  0  0  0  0
  5 22  1  0  0  0  0
  6 23  1  0  0  0  0
  6 24  1  0  0  0  0
  7 25  1  0  0  0  0
  8 26  1  0  0  0  0
M  END
>  <Alias name>
Baclofen

>  <logP>   
-0.96

$$$$
Sulfanilacetamide
  ChemBrain IXL

 24 24  0  0  0  0  0  0  0  0  1 V2000
    2.4471    3.5465   -0.1419 S   0  0  0  0  0  0  0  0  0  0  0  0
    3.8453    4.6938    0.0650 C   0  0  0  0  0  0  0  0  0  0  0  0
    3.0050    1.9626   -0.0724 N   0  0  0  0  0  0  0  0  0  0  0  0
    1.4951    3.7624    0.9032 O   0  0  0  0  0  0  0  0  0  0  0  0
    1.8246    3.7772   -1.4085 O   0  0  0  0  0  0  0  0  0  0  0  0
    5.1192    4.3308   -0.3751 C   0  0  0  0  0  0  0  0  0  0  0  0
    3.6439    5.9378    0.6639 C   0  0  0  0  0  0  0  0  0  0  0  0
    6.1894    5.2141   -0.2213 C   0  0  0  0  0  0  0  0  0  0  0  0
    4.7138    6.8206    0.8184 C   0  0  0  0  0  0  0  0  0  0  0  0
    5.9854    6.4631    0.3689 C   0  0  0  0  0  0  0  0  0  0  0  0
    7.0557    7.3599    0.5099 N   0  0  0  0  0  0  0  0  0  0  0  0
    8.3739    6.8829    0.5725 C   0  0  0  0  0  0  0  0  0  0  0  0
    9.3082    7.6567    0.4446 O   0  0  0  0  0  0  0  0  0  0  0  0
    8.6338    5.4406    0.7940 C   0  0  0  0  0  0  0  0  0  0  0  0
    3.4574    1.8037    0.8153 H   0  0  0  0  0  0  0  0  0  0  0  0
    3.6649    1.8051   -0.8192 H   0  0  0  0  0  0  0  0  0  0  0  0
    6.8769    8.3509    0.5669 H   0  0  0  0  0  0  0  0  0  0  0  0
    5.2774    3.3633   -0.8362 H   0  0  0  0  0  0  0  0  0  0  0  0
    2.6568    6.2185    1.0090 H   0  0  0  0  0  0  0  0  0  0  0  0
    7.1784    4.9301   -0.5600 H   0  0  0  0  0  0  0  0  0  0  0  0
    4.5572    7.7836    1.2874 H   0  0  0  0  0  0  0  0  0  0  0  0
    9.5059    5.3239    1.4264 H   0  0  0  0  0  0  0  0  0  0  0  0
    7.7759    4.9883    1.2754 H   0  0  0  0  0  0  0  0  0  0  0  0
    8.8113    4.9551   -0.1580 H   0  0  0  0  0  0  0  0  0  0  0  0
  1  2  1  0  0  0  0
  1  3  1  0  0  0  0
  1  4  2  0  0  0  0
  1  5  2  0  0  0  0
  2  6  4  0  0  0  0
  2  7  4  0  0  0  0
  6  8  4  0  0  0  0
  7  9  4  0  0  0  0
  8 10  4  0  0  0  0
  9 10  4  0  0  0  0
 10 11  1  0  0  0  0
 12 13  2  0  0  0  0
 12 14  1  0  0  0  0
 12 11  1  0  0  0  0
  3 15  1  0  0  0  0
  3 16  1  0  0  0  0
 11 17  1  0  0  0  0
  6 18  1  0  0  0  0
  7 19  1  0  0  0  0
  8 20  1  0  0  0  0
  9 21  1  0  0  0  0
 14 22  1  0  0  0  0
 14 23  1  0  0  0  0
 14 24  1  0  0  0  0
M  END
>  <Alias name>
Acetylsulfanilamide

>  <logP>   
-0.96

$$$$
Fluorouracil
  ChemBrain IXL

 12 12  0  0  0  0  0  0  0  0  1 V2000
    2.9600    3.3711   -0.3289 C   0  0  0  0  0  0  0  0  0  0  0  0
    3.1016    4.6899   -0.0952 C   0  0  0  0  0  0  0  0  0  0  0  0
    4.4117    5.2616    0.2563 C   0  0  0  0  0  0  0  0  0  0  0  0
    5.5819    4.3922    0.3554 N   0  0  0  0  0  0  0  0  0  0  0  0
    5.4364    2.9717    0.1051 C   0  0  0  0  0  0  0  0  0  0  0  0
    4.1174    2.4512   -0.2402 N   0  0  0  0  0  0  0  0  0  0  0  0
    2.0184    5.5060   -0.1852 F   0  0  0  0  0  0  0  0  0  0  0  0
    4.5210    6.4587    0.4645 O   0  0  0  0  0  0  0  0  0  0  0  0
    6.3989    2.2255    0.1818 O   0  0  0  0  0  0  0  0  0  0  0  0
    1.9880    2.9783   -0.5848 H   0  0  0  0  0  0  0  0  0  0  0  0
    6.5473    4.8043    0.6130 H   0  0  0  0  0  0  0  0  0  0  0  0
    3.9857    1.3964   -0.4308 H   0  0  0  0  0  0  0  0  0  0  0  0
  1  2  2  0  0  0  0
  2  3  1  0  0  0  0
  3  4  1  0  0  0  0
  4  5  1  0  0  0  0
  5  6  1  0  0  0  0
  6  1  1  0  0  0  0
  2  7  1  0  0  0  0
  3  8  2  0  0  0  0
  5  9  2  0  0  0  0
  1 10  1  0  0  0  0
  4 11  1  0  0  0  0
  6 12  1  0  0  0  0
M  END
>  <Alias name>
5-Fluorouracil

>  <logP>   
-0.95

$$$$
Lamivudine
  ChemBrain IXL

 26 27  0  0  0  0  0  0  0  0  1 V2000
    3.9938    3.8072   -0.5226 C   0  0  0  0  0  0  0  0  0  0  0  0
    5.4086    4.2295   -0.6645 N   0  0  0  0  0  0  0  0  0  0  0  0
    3.5332    4.0508    0.8815 O   0  0  0  0  0  0  0  0  0  0  0  0
    3.1026    4.6162   -1.5075 C   0  0  0  0  0  0  0  0  0  0  0  0
    6.3460    3.9080    0.3263 C   0  0  0  0  0  0  0  0  0  0  0  0
    5.8155    4.9466   -1.7871 C   0  0  0  0  0  0  0  0  0  0  0  0
    2.2322    4.7560    1.0085 C   0  0  0  0  0  0  0  0  0  0  0  0
    1.6563    5.1810   -0.6265 S   0  0  0  0  0  0  0  0  0  0  0  0
    7.6857    4.3188    0.1909 N   0  0  0  0  0  0  0  0  0  0  0  0
    5.9989    3.2709    1.3072 O   0  0  0  0  0  0  0  0  0  0  0  0
    7.0941    5.2974   -1.9143 C   0  0  0  0  0  0  0  0  0  0  0  0
    2.4187    6.0406    1.8364 C   0  0  0  0  0  0  0  0  0  0  0  0
    8.0654    4.9515   -0.8506 C   0  0  0  0  0  0  0  0  0  0  0  0
    3.3518    6.9377    1.1399 O   0  0  0  0  0  0  0  0  0  0  0  0
    9.4047    5.3220   -0.9921 N   0  0  0  0  0  0  0  0  0  0  0  0
    3.1888    7.8965    1.2790 H   0  0  0  0  0  0  0  0  0  0  0  0
   10.0723    5.0812   -0.2769 H   0  0  0  0  0  0  0  0  0  0  0  0
    9.7032    5.8307   -1.8106 H   0  0  0  0  0  0  0  0  0  0  0  0
    3.9095    2.7516   -0.7495 H   0  0  0  0  0  0  0  0  0  0  0  0
    3.6540    5.4678   -1.8830 H   0  0  0  0  0  0  0  0  0  0  0  0
    2.8015    3.9837   -2.3330 H   0  0  0  0  0  0  0  0  0  0  0  0
    5.0956    5.2172   -2.5519 H   0  0  0  0  0  0  0  0  0  0  0  0
    1.5106    4.1095    1.4940 H   0  0  0  0  0  0  0  0  0  0  0  0
    7.4224    5.8351   -2.7949 H   0  0  0  0  0  0  0  0  0  0  0  0
    1.4623    6.5360    1.9560 H   0  0  0  0  0  0  0  0  0  0  0  0
    2.8189    5.7883    2.8099 H   0  0  0  0  0  0  0  0  0  0  0  0
  1  2  1  0  0  0  0
  1  3  1  0  0  0  0
  1  4  1  0  0  0  0
  2  5  1  0  0  0  0
  2  6  1  0  0  0  0
  3  7  1  0  0  0  0
  4  8  1  0  0  0  0
  5  9  1  0  0  0  0
  5 10  2  0  0  0  0
  6 11  2  0  0  0  0
  7 12  1  0  0  0  0
  7  8  1  0  0  0  0
  9 13  2  0  0  0  0
 11 13  1  0  0  0  0
 12 14  1  0  0  0  0
 13 15  1  0  0  0  0
 14 16  1  0  0  0  0
 15 17  1  0  0  0  0
 15 18  1  0  0  0  0
  1 19  1  0  0  0  0
  4 20  1  0  0  0  0
  4 21  1  0  0  0  0
  6 22  1  0  0  0  0
  7 23  1  0  0  0  0
 11 24  1  0  0  0  0
 12 25  1  0  0  0  0
 12 26  1  0  0  0  0
M  END
>  <Alias name>
Epivir

>  <logP>   
-0.93

$$$$
2,3-Butanediol
  ChemBrain IXL

 16 15  0  0  0  0  0  0  0  0  1 V2000
    5.0353    5.1879    0.3815 C   0  0  0  0  0  0  0  0  0  0  0  0
    4.6123    3.7061    0.3772 C   0  0  0  0  0  0  0  0  0  0  0  0
    3.2706    3.5572   -0.3661 C   0  0  0  0  0  0  0  0  0  0  0  0
    2.8475    2.0754   -0.3703 C   0  0  0  0  0  0  0  0  0  0  0  0
    5.6405    2.9049   -0.3023 O   0  0  0  0  0  0  0  0  0  0  0  0
    2.2424    4.3584    0.3134 O   0  0  0  0  0  0  0  0  0  0  0  0
    5.8088    3.1528   -1.2386 H   0  0  0  0  0  0  0  0  0  0  0  0
    2.0742    4.1107    1.2497 H   0  0  0  0  0  0  0  0  0  0  0  0
    4.2778    5.7782    0.8821 H   0  0  0  0  0  0  0  0  0  0  0  0
    5.9783    5.2926    0.9038 H   0  0  0  0  0  0  0  0  0  0  0  0
    5.1472    5.5343   -0.6385 H   0  0  0  0  0  0  0  0  0  0  0  0
    4.5003    3.3597    1.3972 H   0  0  0  0  0  0  0  0  0  0  0  0
    3.3826    3.9035   -1.3861 H   0  0  0  0  0  0  0  0  0  0  0  0
    3.6050    1.4851   -0.8710 H   0  0  0  0  0  0  0  0  0  0  0  0
    1.9046    1.9707   -0.8926 H   0  0  0  0  0  0  0  0  0  0  0  0
    2.7356    1.7290    0.6497 H   0  0  0  0  0  0  0  0  0  0  0  0
  1  2  1  0  0  0  0
  2  3  1  0  0  0  0
  3  4  1  0  0  0  0
  2  5  1  0  0  0  0
  3  6  1  0  0  0  0
  5  7  1  0  0  0  0
  6  8  1  0  0  0  0
  1  9  1  0  0  0  0
  1 10  1  0  0  0  0
  1 11  1  0  0  0  0
  2 12  1  0  0  0  0
  3 13  1  0  0  0  0
  4 14  1  0  0  0  0
  4 15  1  0  0  0  0
  4 16  1  0  0  0  0
M  END
>  <Alias name>
2,3-Butyleneglycol

>  <logP>   
-0.92

$$$$
2-Fluoroethanol
  ChemBrain IXL

  9  8  0  0  0  0  0  0  0  0  1 V2000
    2.8265    2.5798   -0.2692 C   0  0  0  0  0  0  0  0  0  0  0  0
    3.5101    3.8426    0.2894 C   0  0  0  0  0  0  0  0  0  0  0  0
    1.4851    2.6605   -0.0606 F   0  0  0  0  0  0  0  0  0  0  0  0
    4.9599    3.7553    0.0640 O   0  0  0  0  0  0  0  0  0  0  0  0
    5.4782    4.5238    0.3912 H   0  0  0  0  0  0  0  0  0  0  0  0
    3.0227    2.5031   -1.3315 H   0  0  0  0  0  0  0  0  0  0  0  0
    3.2181    1.7046    0.2344 H   0  0  0  0  0  0  0  0  0  0  0  0
    3.1185    4.7178   -0.2141 H   0  0  0  0  0  0  0  0  0  0  0  0
    3.3139    3.9194    1.3517 H   0  0  0  0  0  0  0  0  0  0  0  0
  1  2  1  0  0  0  0
  1  3  1  0  0  0  0
  2  4  1  0  0  0  0
  4  5  1  0  0  0  0
  1  6  1  0  0  0  0
  1  7  1  0  0  0  0
  2  8  1  0  0  0  0
  2  9  1  0  0  0  0
M  END
>  <Alias name>
2-Fluoroethanol

>  <logP>   
-0.92

$$$$
Guanin
  ChemBrain IXL

 16 17  0  0  0  0  0  0  0  0  1 V2000
    3.7434    5.7612    0.3388 C   0  0  0  0  0  0  0  0  0  0  0  0
    4.0623    4.5178    0.7832 N   0  0  0  0  0  0  0  0  0  0  0  0
    5.2778    3.9950    0.5380 C   0  0  0  0  0  0  0  0  0  0  0  0
    6.1714    4.7981   -0.1883 C   0  0  0  0  0  0  0  0  0  0  0  0
    5.8760    5.8639   -0.5603 C   0  0  0  0  0  0  0  0  0  0  0  0
    4.6081    6.4367   -0.3172 N   0  0  0  0  0  0  0  0  0  0  0  0
    6.8800    6.3383   -1.1795 N   0  0  0  0  0  0  0  0  0  0  0  0
    7.3596    4.5505   -0.5491 N   0  0  0  0  0  0  0  0  0  0  0  0
    7.7923    5.4532   -1.1370 C   0  0  0  0  0  0  0  0  0  0  0  0
    5.5890    2.8797    0.9265 O   0  0  0  0  0  0  0  0  0  0  0  0
    2.4741    6.2576    0.6176 N   0  0  0  0  0  0  0  0  0  0  0  0
    3.4273    4.0233    1.2642 H   0  0  0  0  0  0  0  0  0  0  0  0
    6.9404    7.2398   -1.6179 H   0  0  0  0  0  0  0  0  0  0  0  0
    1.8145    5.6916    1.1423 H   0  0  0  0  0  0  0  0  0  0  0  0
    2.2133    7.1683    0.3019 H   0  0  0  0  0  0  0  0  0  0  0  0
    8.7933    5.5267   -1.5707 H   0  0  0  0  0  0  0  0  0  0  0  0
  1  2  1  0  0  0  0
  2  3  1  0  0  0  0
  3  4  1  0  0  0  0
  4  5  2  0  0  0  0
  5  6  1  0  0  0  0
  6  1  2  0  0  0  0
  5  7  1  0  0  0  0
  4  8  1  0  0  0  0
  7  9  1  0  0  0  0
  9  8  2  0  0  0  0
  3 10  2  0  0  0  0
  1 11  1  0  0  0  0
  2 12  1  0  0  0  0
  7 13  1  0  0  0  0
 11 14  1  0  0  0  0
 11 15  1  0  0  0  0
  9 16  1  0  0  0  0
M  END
>  <Alias name>
Guanine

>  <logP>   
-0.91

$$$$
4-Hydroxy-N-Nitrosopiperidine
  ChemBrain IXL

 19 19  0  0  0  0  0  0  0  0  1 V2000
    3.8984    2.8866    0.0298 C   0  0  0  0  0  0  0  0  0  0  0  0
    5.3379    3.2068   -0.4176 C   0  0  0  0  0  0  0  0  0  0  0  0
    5.7559    4.4924    0.1598 N   0  0  0  0  0  0  0  0  0  0  0  0
    4.8970    5.6767    0.0161 C   0  0  0  0  0  0  0  0  0  0  0  0
    3.4627    5.3277    0.4583 C   0  0  0  0  0  0  0  0  0  0  0  0
    2.9799    4.0782   -0.3035 C   0  0  0  0  0  0  0  0  0  0  0  0
    7.0154    4.5923    0.8712 N   0  0  0  0  0  0  0  0  0  0  0  0
    7.7366    3.5917    0.9988 O   0  0  0  0  0  0  0  0  0  0  0  0
    1.6016    3.7617    0.0979 O   0  0  0  0  0  0  0  0  0  0  0  0
    1.4805    3.5733    1.0550 H   0  0  0  0  0  0  0  0  0  0  0  0
    3.5470    2.0036   -0.4896 H   0  0  0  0  0  0  0  0  0  0  0  0
    3.8837    2.7071    1.0977 H   0  0  0  0  0  0  0  0  0  0  0  0
    6.0044    2.4242   -0.0766 H   0  0  0  0  0  0  0  0  0  0  0  0
    5.3751    3.2673   -1.4982 H   0  0  0  0  0  0  0  0  0  0  0  0
    5.2807    6.4782    0.6351 H   0  0  0  0  0  0  0  0  0  0  0  0
    4.8885    5.9929   -1.0197 H   0  0  0  0  0  0  0  0  0  0  0  0
    2.8050    6.1601    0.2401 H   0  0  0  0  0  0  0  0  0  0  0  0
    3.4516    5.1282    1.5227 H   0  0  0  0  0  0  0  0  0  0  0  0
    3.0105    4.2707   -1.3688 H   0  0  0  0  0  0  0  0  0  0  0  0
  1  2  1  0  0  0  0
  2  3  1  0  0  0  0
  3  4  1  0  0  0  0
  4  5  1  0  0  0  0
  5  6  1  0  0  0  0
  6  1  1  0  0  0  0
  3  7  1  0  0  0  0
  7  8  2  0  0  0  0
  6  9  1  0  0  0  0
  9 10  1  0  0  0  0
  1 11  1  0  0  0  0
  1 12  1  0  0  0  0
  2 13  1  0  0  0  0
  2 14  1  0  0  0  0
  4 15  1  0  0  0  0
  4 16  1  0  0  0  0
  5 17  1  0  0  0  0
  5 18  1  0  0  0  0
  6 19  1  0  0  0  0
M  END
>  <Alias name>
4-Hydroxy-N-Nitrosopiperidine

>  <logP>   
-0.89

$$$$
Amitrole
  ChemBrain IXL

 10 10  0  0  0  0  0  0  0  0  1 V2000
    3.1011    4.9673    0.0000 N   0  0  0  0  0  0  0  0  0  0  0  0
    2.6601    3.8331   -0.0036 C   0  0  0  0  0  0  0  0  0  0  0  0
    3.7079    3.0145   -0.0083 N   0  0  0  0  0  0  0  0  0  0  0  0
    4.7416    3.6600   -0.0068 C   0  0  0  0  0  0  0  0  0  0  0  0
    4.4008    4.9333   -0.0027 N   0  0  0  0  0  0  0  0  0  0  0  0
    6.1109    3.1462   -0.0080 N   0  0  0  0  0  0  0  0  0  0  0  0
    5.0195    5.7282   -0.0055 H   0  0  0  0  0  0  0  0  0  0  0  0
    6.9019    3.7883   -0.0038 H   0  0  0  0  0  0  0  0  0  0  0  0
    6.2886    2.1490   -0.0056 H   0  0  0  0  0  0  0  0  0  0  0  0
    1.5709    3.5307   -0.0019 H   0  0  0  0  0  0  0  0  0  0  0  0
  1  2  2  0  0  0  0
  2  3  1  0  0  0  0
  3  4  2  0  0  0  0
  4  5  1  0  0  0  0
  5  1  1  0  0  0  0
  4  6  1  0  0  0  0
  5  7  1  0  0  0  0
  6  8  1  0  0  0  0
  6  9  1  0  0  0  0
  2 10  1  0  0  0  0
M  END
>  <Alias name>
3-Amino-1,2,4-triazole

>  <logP>   
-0.87

$$$$
Acephate
  ChemBrain IXL

 20 19  0  0  0  0  0  0  0  0  1 V2000
    5.1097    5.3730   -0.1416 P   0  0  0  0  0  0  0  0  0  0  0  0
    4.3113    4.7184   -1.0872 O   0  0  0  0  0  0  0  0  0  0  0  0
    5.9895    4.1675    0.8286 O   0  0  0  0  0  0  0  0  0  0  0  0
    6.4850    6.6166   -1.1276 S   0  0  0  0  0  0  0  0  0  0  0  0
    4.0795    6.3570    0.9261 N   0  0  0  0  0  0  0  0  0  0  0  0
    7.5603    5.6526   -2.2303 C   0  0  0  0  0  0  0  0  0  0  0  0
    5.1386    3.2289    1.5742 C   0  0  0  0  0  0  0  0  0  0  0  0
    2.7704    5.8468    1.3597 C   0  0  0  0  0  0  0  0  0  0  0  0
    2.0649    6.5216    2.0913 O   0  0  0  0  0  0  0  0  0  0  0  0
    2.2892    4.4599    0.8904 C   0  0  0  0  0  0  0  0  0  0  0  0
    4.4161    7.3290    1.2552 H   0  0  0  0  0  0  0  0  0  0  0  0
    8.2564    6.3149   -2.7237 H   0  0  0  0  0  0  0  0  0  0  0  0
    6.9572    5.1481   -2.9706 H   0  0  0  0  0  0  0  0  0  0  0  0
    8.1066    4.9220   -1.6522 H   0  0  0  0  0  0  0  0  0  0  0  0
    5.7605    2.5411    2.1278 H   0  0  0  0  0  0  0  0  0  0  0  0
    4.5111    3.7788    2.2599 H   0  0  0  0  0  0  0  0  0  0  0  0
    4.5191    2.6774    0.8825 H   0  0  0  0  0  0  0  0  0  0  0  0
    2.8653    4.1506    0.0310 H   0  0  0  0  0  0  0  0  0  0  0  0
    1.2441    4.5129    0.6232 H   0  0  0  0  0  0  0  0  0  0  0  0
    2.4207    3.7442    1.6885 H   0  0  0  0  0  0  0  0  0  0  0  0
  1  2  2  0  0  0  0
  1  3  1  0  0  0  0
  1  4  1  0  0  0  0
  1  5  1  0  0  0  0
  4  6  1  0  0  0  0
  3  7  1  0  0  0  0
  5  8  1  0  0  0  0
  8  9  2  0  0  0  0
  8 10  1  0  0  0  0
  5 11  1  0  0  0  0
  6 12  1  0  0  0  0
  6 13  1  0  0  0  0
  6 14  1  0  0  0  0
  7 15  1  0  0  0  0
  7 16  1  0  0  0  0
  7 17  1  0  0  0  0
 10 18  1  0  0  0  0
 10 19  1  0  0  0  0
 10 20  1  0  0  0  0
M  END
>  <Alias name>
Orthene

>  <logP>   
-0.85

$$$$
N,N'-Dinitrosopiperazine
  ChemBrain IXL

 18 18  0  0  0  0  0  0  0  0  1 V2000
    5.7428    5.6179    0.2185 C   0  0  0  0  0  0  0  0  0  0  0  0
    4.3241    5.5751    0.8186 C   0  0  0  0  0  0  0  0  0  0  0  0
    6.2030    4.2478   -0.0496 N   0  0  0  0  0  0  0  0  0  0  0  0
    3.4864    4.6592    0.0310 N   0  0  0  0  0  0  0  0  0  0  0  0
    5.3653    3.3320   -0.8372 C   0  0  0  0  0  0  0  0  0  0  0  0
    3.9466    3.2891   -0.2371 C   0  0  0  0  0  0  0  0  0  0  0  0
    2.2061    5.1072   -0.4813 N   0  0  0  0  0  0  0  0  0  0  0  0
    1.4990    4.3343   -1.1450 O   0  0  0  0  0  0  0  0  0  0  0  0
    7.4833    3.7998    0.4628 N   0  0  0  0  0  0  0  0  0  0  0  0
    8.1892    4.5718    1.1286 O   0  0  0  0  0  0  0  0  0  0  0  0
    6.4170    6.0946    0.9193 H   0  0  0  0  0  0  0  0  0  0  0  0
    5.7266    6.1808   -0.7066 H   0  0  0  0  0  0  0  0  0  0  0  0
    3.8926    6.5681    0.7965 H   0  0  0  0  0  0  0  0  0  0  0  0
    4.3757    5.2266    1.8427 H   0  0  0  0  0  0  0  0  0  0  0  0
    5.7968    2.3389   -0.8151 H   0  0  0  0  0  0  0  0  0  0  0  0
    5.3137    3.6804   -1.8613 H   0  0  0  0  0  0  0  0  0  0  0  0
    3.2725    2.8124   -0.9379 H   0  0  0  0  0  0  0  0  0  0  0  0
    3.9629    2.7262    0.6880 H   0  0  0  0  0  0  0  0  0  0  0  0
  1  2  1  0  0  0  0
  1  3  1  0  0  0  0
  2  4  1  0  0  0  0
  3  5  1  0  0  0  0
  4  6  1  0  0  0  0
  5  6  1  0  0  0  0
  4  7  1  0  0  0  0
  7  8  2  0  0  0  0
  9 10  2  0  0  0  0
  9  3  1  0  0  0  0
  1 11  1  0  0  0  0
  1 12  1  0  0  0  0
  2 13  1  0  0  0  0
  2 14  1  0  0  0  0
  5 15  1  0  0  0  0
  5 16  1  0  0  0  0
  6 17  1  0  0  0  0
  6 18  1  0  0  0  0
M  END
>  <Alias name>
N,N'-Dinitrosopiperazine

>  <logP>   
-0.85

$$$$
Famotidine
  ChemBrain IXL

 35 35  0  0  0  0  0  0  0  0  1 V2000
   11.7421    7.6299   -0.4954 N   0  0  0  0  0  0  0  0  0  0  0  0
   12.9418    7.1906   -0.4901 C   0  0  0  0  0  0  0  0  0  0  0  0
   11.6663    9.1179   -0.4851 C   0  0  0  0  0  0  0  0  0  0  0  0
   12.8976    9.6476   -0.4722 C   0  0  0  0  0  0  0  0  0  0  0  0
   13.9278    8.4501   -0.4742 S   0  0  0  0  0  0  0  0  0  0  0  0
   13.3068    5.8650   -0.4981 N   0  0  0  0  0  0  0  0  0  0  0  0
   12.4093    4.9853   -0.5164 C   0  0  0  0  0  0  0  0  0  0  0  0
   11.0069    5.3934   -0.5307 N   0  0  0  0  0  0  0  0  0  0  0  0
   12.7598    3.5748   -0.5244 N   0  0  0  0  0  0  0  0  0  0  0  0
   10.3709    9.9174   -0.4880 C   0  0  0  0  0  0  0  0  0  0  0  0
    8.9941    8.7669   -0.4964 S   0  0  0  0  0  0  0  0  0  0  0  0
    7.4264    9.6305   -0.5085 C   0  0  0  0  0  0  0  0  0  0  0  0
    6.2939    8.5967   -0.5194 C   0  0  0  0  0  0  0  0  0  0  0  0
    4.9537    9.3222   -0.5221 C   0  0  0  0  0  0  0  0  0  0  0  0
    4.9233   10.7831   -0.5143 N   0  0  0  0  0  0  0  0  0  0  0  0
    3.8734    8.6627   -0.5289 N   0  0  0  0  0  0  0  0  0  0  0  0
    2.4496    9.4420   -0.5266 S   0  0  0  0  0  0  0  0  0  0  0  0
    2.3116   10.2137   -1.7491 O   0  0  0  0  0  0  0  0  0  0  0  0
    1.3731    8.4766   -0.4394 O   0  0  0  0  0  0  0  0  0  0  0  0
    2.3871   10.5021    0.8386 N   0  0  0  0  0  0  0  0  0  0  0  0
   13.1426   10.7000   -0.4629 H   0  0  0  0  0  0  0  0  0  0  0  0
   10.2309    4.6494   -0.5455 H   0  0  0  0  0  0  0  0  0  0  0  0
   10.7505    6.4431   -0.5325 H   0  0  0  0  0  0  0  0  0  0  0  0
   13.7946    3.2770   -0.5193 H   0  0  0  0  0  0  0  0  0  0  0  0
   11.9835    2.8294   -0.5354 H   0  0  0  0  0  0  0  0  0  0  0  0
   10.3243   10.5371    0.3962 H   0  0  0  0  0  0  0  0  0  0  0  0
   10.3313   10.5401   -1.3701 H   0  0  0  0  0  0  0  0  0  0  0  0
    7.3601   10.2506   -1.3914 H   0  0  0  0  0  0  0  0  0  0  0  0
    7.3455   10.2492    0.3753 H   0  0  0  0  0  0  0  0  0  0  0  0
    6.3657    7.9757    0.3623 H   0  0  0  0  0  0  0  0  0  0  0  0
    6.3750    7.9811   -1.4019 H   0  0  0  0  0  0  0  0  0  0  0  0
    3.9800   11.3021   -0.5235 H   0  0  0  0  0  0  0  0  0  0  0  0
    5.8471   11.3410   -0.5177 H   0  0  0  0  0  0  0  0  0  0  0  0
    1.3671   10.8243    0.9979 H   0  0  0  0  0  0  0  0  0  0  0  0
    2.7412    9.9821    1.7146 H   0  0  0  0  0  0  0  0  0  0  0  0
  1  2  2  0  0  0  0
  1  3  1  0  0  0  0
  3  4  2  0  0  0  0
  4  5  1  0  0  0  0
  5  2  1  0  0  0  0
  2  6  1  0  0  0  0
  6  7  2  0  0  0  0
  7  8  1  0  0  0  0
  7  9  1  0  0  0  0
  3 10  1  0  0  0  0
 10 11  1  0  0  0  0
 11 12  1  0  0  0  0
 12 13  1  0  0  0  0
 13 14  1  0  0  0  0
 14 15  1  0  0  0  0
 14 16  2  0  0  0  0
 17 18  2  0  0  0  0
 17 19  2  0  0  0  0
 17 20  1  0  0  0  0
 17 16  1  0  0  0  0
  4 21  1  0  0  0  0
  8 22  1  0  0  0  0
  8 23  1  0  0  0  0
  9 24  1  0  0  0  0
  9 25  1  0  0  0  0
 10 26  1  0  0  0  0
 10 27  1  0  0  0  0
 12 28  1  0  0  0  0
 12 29  1  0  0  0  0
 13 30  1  0  0  0  0
 13 31  1  0  0  0  0
 15 32  1  0  0  0  0
 15 33  1  0  0  0  0
 20 34  1  0  0  0  0
 20 35  1  0  0  0  0
M  END
>  <Alias name>
Famotidine

>  <logP>   
-0.81

$$$$
Stavudine
  ChemBrain IXL

 28 29  0  0  0  0  0  0  0  0  1 V2000
    7.1577    5.6081    1.6234 C   0  0  0  0  0  0  0  0  0  0  0  0
    5.7721    5.2945    1.2638 N   0  0  0  0  0  0  0  0  0  0  0  0
    8.1112    4.7481    0.8667 O   0  0  0  0  0  0  0  0  0  0  0  0
    7.4869    6.9056    1.1818 C   0  0  0  0  0  0  0  0  0  0  0  0
    5.4350    3.9835    0.9334 C   0  0  0  0  0  0  0  0  0  0  0  0
    4.7825    6.3168    1.2548 C   0  0  0  0  0  0  0  0  0  0  0  0
    8.8832    5.6342   -0.0414 C   0  0  0  0  0  0  0  0  0  0  0  0
    8.4050    6.9210    0.2955 C   0  0  0  0  0  0  0  0  0  0  0  0
    4.1407    3.6772    0.5126 N   0  0  0  0  0  0  0  0  0  0  0  0
    6.2746    3.1056    1.0133 O   0  0  0  0  0  0  0  0  0  0  0  0
    3.5276    6.0431    0.8654 C   0  0  0  0  0  0  0  0  0  0  0  0
    8.5768    5.3357   -1.5319 C   0  0  0  0  0  0  0  0  0  0  0  0
    3.1797    4.6800    0.4440 C   0  0  0  0  0  0  0  0  0  0  0  0
    2.4849    7.1047    0.8566 C   0  0  0  0  0  0  0  0  0  0  0  0
    7.1369    5.4754   -1.7876 O   0  0  0  0  0  0  0  0  0  0  0  0
    2.0561    4.4300    0.0371 O   0  0  0  0  0  0  0  0  0  0  0  0
    3.9027    2.7329    0.2601 H   0  0  0  0  0  0  0  0  0  0  0  0
    6.8619    5.2857   -2.7144 H   0  0  0  0  0  0  0  0  0  0  0  0
    7.3049    5.5221    2.6897 H   0  0  0  0  0  0  0  0  0  0  0  0
    7.0036    7.8183    1.5601 H   0  0  0  0  0  0  0  0  0  0  0  0
    5.0380    7.3261    1.5642 H   0  0  0  0  0  0  0  0  0  0  0  0
    9.9437    5.5683    0.1492 H   0  0  0  0  0  0  0  0  0  0  0  0
    8.7825    7.8500   -0.1577 H   0  0  0  0  0  0  0  0  0  0  0  0
    8.8866    4.3320   -1.7654 H   0  0  0  0  0  0  0  0  0  0  0  0
    9.1206    6.0384   -2.1615 H   0  0  0  0  0  0  0  0  0  0  0  0
    1.5024    6.6451    0.8913 H   0  0  0  0  0  0  0  0  0  0  0  0
    2.6126    7.7460    1.7185 H   0  0  0  0  0  0  0  0  0  0  0  0
    2.5742    7.6932   -0.0486 H   0  0  0  0  0  0  0  0  0  0  0  0
  1  2  1  0  0  0  0
  1  3  1  0  0  0  0
  1  4  1  0  0  0  0
  2  5  1  0  0  0  0
  2  6  1  0  0  0  0
  3  7  1  0  0  0  0
  4  8  2  0  0  0  0
  5  9  1  0  0  0  0
  5 10  2  0  0  0  0
  6 11  2  0  0  0  0
  7 12  1  0  0  0  0
  7  8  1  0  0  0  0
  9 13  1  0  0  0  0
 11 14  1  0  0  0  0
 11 13  1  0  0  0  0
 12 15  1  0  0  0  0
 13 16  2  0  0  0  0
  9 17  1  0  0  0  0
 15 18  1  0  0  0  0
  1 19  1  0  0  0  0
  4 20  1  0  0  0  0
  6 21  1  0  0  0  0
  7 22  1  0  0  0  0
  8 23  1  0  0  0  0
 12 24  1  0  0  0  0
 12 25  1  0  0  0  0
 14 26  1  0  0  0  0
 14 27  1  0  0  0  0
 14 28  1  0  0  0  0
M  END
>  <Alias name>
Stavudine

>  <logP>   
-0.81

$$$$
Lomefloxacin
  ChemBrain IXL

 44 46  0  0  0  0  0  0  0  0  1 V2000
    9.1600    7.7860   -0.3053 C   0  0  0  0  0  0  0  0  0  0  0  0
    9.6410    9.0874   -0.3244 C   0  0  0  0  0  0  0  0  0  0  0  0
   10.0499    6.7014   -0.4921 N   0  0  0  0  0  0  0  0  0  0  0  0
    7.7947    7.5606   -0.1006 C   0  0  0  0  0  0  0  0  0  0  0  0
   11.0636    9.3136   -0.5418 C   0  0  0  0  0  0  0  0  0  0  0  0
    8.7778   10.1680   -0.1384 C   0  0  0  0  0  0  0  0  0  0  0  0
   11.4335    6.9185   -0.7201 C   0  0  0  0  0  0  0  0  0  0  0  0
    9.5383    5.3325   -0.4486 C   0  0  0  0  0  0  0  0  0  0  0  0
    6.9238    8.6412    0.0815 C   0  0  0  0  0  0  0  0  0  0  0  0
    7.3126    6.2902   -0.0784 F   0  0  0  0  0  0  0  0  0  0  0  0
   11.9420    8.1640   -0.7468 C   0  0  0  0  0  0  0  0  0  0  0  0
   11.5146   10.4477   -0.5524 O   0  0  0  0  0  0  0  0  0  0  0  0
    7.4180    9.9442    0.0669 C   0  0  0  0  0  0  0  0  0  0  0  0
   10.7113    4.3629   -0.2248 C   0  0  0  0  0  0  0  0  0  0  0  0
    5.5534    8.4174    0.2795 N   0  0  0  0  0  0  0  0  0  0  0  0
   13.3855    8.3920   -0.9818 C   0  0  0  0  0  0  0  0  0  0  0  0
    6.5742   10.9959    0.2528 F   0  0  0  0  0  0  0  0  0  0  0  0
    4.5824    9.4913    0.0253 C   0  0  0  0  0  0  0  0  0  0  0  0
    5.0831    7.1092    0.7370 C   0  0  0  0  0  0  0  0  0  0  0  0
   14.2852    7.2515   -1.2028 O   0  5  0  0  0  0  0  0  0  0  0  0
   13.8284    9.5295   -0.9919 O   0  0  0  0  0  0  0  0  0  0  0  0
    3.4019    8.9295   -0.7959 C   0  0  0  0  0  0  0  0  0  0  0  0
    3.8946    6.6675   -0.1334 C   0  0  0  0  0  0  0  0  0  0  0  0
    2.8689    7.7242   -0.1355 N   0  3  0  0  0  0  0  0  0  0  0  0
    2.2901    9.9937   -0.8929 C   0  0  0  0  0  0  0  0  0  0  0  0
    2.6137    7.9467    0.8150 H   0  0  0  0  0  0  0  0  0  0  0  0
    2.0542    7.4001   -0.6350 H   0  0  0  0  0  0  0  0  0  0  0  0
    9.1641   11.1806   -0.1535 H   0  0  0  0  0  0  0  0  0  0  0  0
   12.0889    6.0717   -0.8745 H   0  0  0  0  0  0  0  0  0  0  0  0
    9.0494    5.0996   -1.3863 H   0  0  0  0  0  0  0  0  0  0  0  0
    8.8288    5.2372    0.3635 H   0  0  0  0  0  0  0  0  0  0  0  0
   11.2207    4.6201    0.6961 H   0  0  0  0  0  0  0  0  0  0  0  0
   11.4046    4.4386   -1.0538 H   0  0  0  0  0  0  0  0  0  0  0  0
   10.3357    3.3507   -0.1592 H   0  0  0  0  0  0  0  0  0  0  0  0
    5.0614   10.2891   -0.5287 H   0  0  0  0  0  0  0  0  0  0  0  0
    4.2146    9.8769    0.9689 H   0  0  0  0  0  0  0  0  0  0  0  0
    4.7678    7.1797    1.7712 H   0  0  0  0  0  0  0  0  0  0  0  0
    5.8842    6.3861    0.6512 H   0  0  0  0  0  0  0  0  0  0  0  0
    3.7443    8.6742   -1.7909 H   0  0  0  0  0  0  0  0  0  0  0  0
    3.4725    5.7550    0.2684 H   0  0  0  0  0  0  0  0  0  0  0  0
    4.2350    6.4927   -1.1464 H   0  0  0  0  0  0  0  0  0  0  0  0
    1.4727    9.6083   -1.4900 H   0  0  0  0  0  0  0  0  0  0  0  0
    1.9303   10.2317    0.1007 H   0  0  0  0  0  0  0  0  0  0  0  0
    2.6858   10.8884   -1.3573 H   0  0  0  0  0  0  0  0  0  0  0  0
  1  2  4  0  0  0  0
  1  3  1  0  0  0  0
  1  4  4  0  0  0  0
  2  5  1  0  0  0  0
  2  6  4  0  0  0  0
  3  7  1  0  0  0  0
  3  8  1  0  0  0  0
  4  9  4  0  0  0  0
  4 10  1  0  0  0  0
  5 11  1  0  0  0  0
  5 12  2  0  0  0  0
  6 13  4  0  0  0  0
  7 11  2  0  0  0  0
  8 14  1  0  0  0  0
  9 15  1  0  0  0  0
  9 13  4  0  0  0  0
 11 16  1  0  0  0  0
 13 17  1  0  0  0  0
 15 18  1  0  0  0  0
 15 19  1  0  0  0  0
 16 20  1  0  0  0  0
 16 21  2  0  0  0  0
 18 22  1  0  0  0  0
 19 23  1  0  0  0  0
 22 24  1  0  0  0  0
 22 25  1  0  0  0  0
 23 24  1  0  0  0  0
 24 26  1  0  0  0  0
 24 27  1  0  0  0  0
  6 28  1  0  0  0  0
  7 29  1  0  0  0  0
  8 30  1  0  0  0  0
  8 31  1  0  0  0  0
 14 32  1  0  0  0  0
 14 33  1  0  0  0  0
 14 34  1  0  0  0  0
 18 35  1  0  0  0  0
 18 36  1  0  0  0  0
 19 37  1  0  0  0  0
 19 38  1  0  0  0  0
 22 39  1  0  0  0  0
 23 40  1  0  0  0  0
 23 41  1  0  0  0  0
 25 42  1  0  0  0  0
 25 43  1  0  0  0  0
 25 44  1  0  0  0  0
M  END
>  <Alias name>
Lomefloxacin

>  <logP>   
-0.8

$$$$
Sulfanilamide
  ChemBrain IXL

 19 19  0  0  0  0  0  0  0  0  1 V2000
    7.8117    5.9678    0.0000 S   0  0  0  0  0  0  0  0  0  0  0  0
    6.1208    5.3077    0.0811 C   0  0  0  0  0  0  0  0  0  0  0  0
    8.9047    4.6963   -0.1060 N   0  0  0  0  0  0  0  0  0  0  0  0
    7.9417    6.8053   -1.1517 O   0  0  0  0  0  0  0  0  0  0  0  0
    8.0822    6.7319    1.1781 O   0  0  0  0  0  0  0  0  0  0  0  0
    5.9066    3.9302    0.0298 C   0  0  0  0  0  0  0  0  0  0  0  0
    5.0369    6.1784    0.1947 C   0  0  0  0  0  0  0  0  0  0  0  0
    4.6084    3.4234    0.0921 C   0  0  0  0  0  0  0  0  0  0  0  0
    3.7387    5.6716    0.2570 C   0  0  0  0  0  0  0  0  0  0  0  0
    3.5244    4.2941    0.2057 C   0  0  0  0  0  0  0  0  0  0  0  0
    2.2216    3.7856    0.2682 N   0  0  0  0  0  0  0  0  0  0  0  0
    8.8129    4.1053    0.7066 H   0  0  0  0  0  0  0  0  0  0  0  0
    8.7140    4.1572   -0.9373 H   0  0  0  0  0  0  0  0  0  0  0  0
    2.0662    2.7895    0.2253 H   0  0  0  0  0  0  0  0  0  0  0  0
    1.4379    4.4151    0.3562 H   0  0  0  0  0  0  0  0  0  0  0  0
    6.7481    3.2542   -0.0583 H   0  0  0  0  0  0  0  0  0  0  0  0
    5.2032    7.2478    0.2345 H   0  0  0  0  0  0  0  0  0  0  0  0
    4.4420    2.3540    0.0523 H   0  0  0  0  0  0  0  0  0  0  0  0
    2.8971    6.3476    0.3452 H   0  0  0  0  0  0  0  0  0  0  0  0
  1  2  1  0  0  0  0
  1  3  1  0  0  0  0
  1  4  2  0  0  0  0
  1  5  2  0  0  0  0
  2  6  4  0  0  0  0
  2  7  4  0  0  0  0
  6  8  4  0  0  0  0
  7  9  4  0  0  0  0
  8 10  4  0  0  0  0
  9 10  4  0  0  0  0
 10 11  1  0  0  0  0
  3 12  1  0  0  0  0
  3 13  1  0  0  0  0
 11 14  1  0  0  0  0
 11 15  1  0  0  0  0
  6 16  1  0  0  0  0
  7 17  1  0  0  0  0
  8 18  1  0  0  0  0
  9 19  1  0  0  0  0
M  END
>  <Alias name>
4-Aminobenzenesulfonamide

>  <logP>   
-0.78

$$$$
2-Methoxyethanol
  ChemBrain IXL

 13 12  0  0  0  0  0  0  0  0  1 V2000
    7.0318    3.7703    0.5685 C   0  0  0  0  0  0  0  0  0  0  0  0
    5.7946    4.5559    0.4528 O   0  0  0  0  0  0  0  0  0  0  0  0
    4.6693    3.8537   -0.1811 C   0  0  0  0  0  0  0  0  0  0  0  0
    3.4462    4.7890   -0.2365 C   0  0  0  0  0  0  0  0  0  0  0  0
    2.3210    4.0870   -0.8703 O   0  0  0  0  0  0  0  0  0  0  0  0
    1.4940    4.6126   -0.9476 H   0  0  0  0  0  0  0  0  0  0  0  0
    6.8434    2.8856    1.1642 H   0  0  0  0  0  0  0  0  0  0  0  0
    7.3665    3.4762   -0.4186 H   0  0  0  0  0  0  0  0  0  0  0  0
    7.7971    4.3702    1.0453 H   0  0  0  0  0  0  0  0  0  0  0  0
    4.4230    2.9712    0.3964 H   0  0  0  0  0  0  0  0  0  0  0  0
    4.9462    3.5616   -1.1865 H   0  0  0  0  0  0  0  0  0  0  0  0
    3.6925    5.6714   -0.8139 H   0  0  0  0  0  0  0  0  0  0  0  0
    3.1693    5.0810    0.7689 H   0  0  0  0  0  0  0  0  0  0  0  0
  1  2  1  0  0  0  0
  2  3  1  0  0  0  0
  3  4  1  0  0  0  0
  4  5  1  0  0  0  0
  5  6  1  0  0  0  0
  1  7  1  0  0  0  0
  1  8  1  0  0  0  0
  1  9  1  0  0  0  0
  3 10  1  0  0  0  0
  3 11  1  0  0  0  0
  4 12  1  0  0  0  0
  4 13  1  0  0  0  0
M  END
>  <Alias name>
Methyl cellosolve

>  <logP>   
-0.77

$$$$
Dimethylacetamide
  ChemBrain IXL

 15 14  0  0  0  0  0  0  0  0  1 V2000
    2.1910    3.1676    0.5279 C   0  0  0  0  0  0  0  0  0  0  0  0
    3.5750    2.8274   -0.0584 C   0  0  0  0  0  0  0  0  0  0  0  0
    3.7865    1.7172   -0.5179 O   0  0  0  0  0  0  0  0  0  0  0  0
    4.6406    3.8406   -0.0641 N   0  0  0  0  0  0  0  0  0  0  0  0
    4.3858    5.1785    0.4895 C   0  0  0  0  0  0  0  0  0  0  0  0
    5.9608    3.5158   -0.6235 C   0  0  0  0  0  0  0  0  0  0  0  0
    1.8910    2.3915    1.2165 H   0  0  0  0  0  0  0  0  0  0  0  0
    1.4686    3.2382   -0.2718 H   0  0  0  0  0  0  0  0  0  0  0  0
    2.2432    4.1115    1.0501 H   0  0  0  0  0  0  0  0  0  0  0  0
    3.4991    5.5938    0.0339 H   0  0  0  0  0  0  0  0  0  0  0  0
    4.2411    5.1047    1.5572 H   0  0  0  0  0  0  0  0  0  0  0  0
    5.2302    5.8198    0.2841 H   0  0  0  0  0  0  0  0  0  0  0  0
    6.0492    2.4457   -0.7396 H   0  0  0  0  0  0  0  0  0  0  0  0
    6.0711    3.9927   -1.5862 H   0  0  0  0  0  0  0  0  0  0  0  0
    6.7319    3.8704    0.0444 H   0  0  0  0  0  0  0  0  0  0  0  0
  1  2  1  0  0  0  0
  2  3  2  0  0  0  0
  2  4  1  0  0  0  0
  4  5  1  0  0  0  0
  4  6  1  0  0  0  0
  1  7  1  0  0  0  0
  1  8  1  0  0  0  0
  1  9  1  0  0  0  0
  5 10  1  0  0  0  0
  5 11  1  0  0  0  0
  5 12  1  0  0  0  0
  6 13  1  0  0  0  0
  6 14  1  0  0  0  0
  6 15  1  0  0  0  0
M  END
>  <Alias name>
Dimethylacetamide

>  <logP>   
-0.77

$$$$
Formaldoxime
  ChemBrain IXL

  6  5  0  0  0  0  0  0  0  0  1 V2000
    2.3083    3.4065    0.0000 C   0  0  0  0  0  0  0  0  0  0  0  0
    3.4942    3.8609   -0.0004 N   0  0  0  0  0  0  0  0  0  0  0  0
    4.5856    2.9761   -0.0006 O   0  0  0  0  0  0  0  0  0  0  0  0
    5.4694    3.4065   -0.0009 H   0  0  0  0  0  0  0  0  0  0  0  0
    2.1383    2.3369    0.0002 H   0  0  0  0  0  0  0  0  0  0  0  0
    1.4671    4.0885    0.0001 H   0  0  0  0  0  0  0  0  0  0  0  0
  1  2  2  0  0  0  0
  2  3  1  0  0  0  0
  3  4  1  0  0  0  0
  1  5  1  0  0  0  0
  1  6  1  0  0  0  0
M  END
>  <Alias name>
Formaldoxime

>  <logP>   
-0.77

$$$$
Methanol
  ChemBrain IXL

  6  5  0  0  0  0  0  0  0  0  1 V2000
    2.5303    2.2806    0.5993 C   0  0  0  0  0  0  0  0  0  0  0  0
    3.0095    2.8592   -0.6642 O   0  0  0  0  0  0  0  0  0  0  0  0
    3.3628    1.8523    1.1377 H   0  0  0  0  0  0  0  0  0  0  0  0
    1.8027    1.5104    0.3895 H   0  0  0  0  0  0  0  0  0  0  0  0
    2.0732    3.0539    1.1989 H   0  0  0  0  0  0  0  0  0  0  0  0
    2.3372    3.2595   -1.2030 H   0  0  0  0  0  0  0  0  0  0  0  0
  1  2  1  0  0  0  0
  1  3  1  0  0  0  0
  1  4  1  0  0  0  0
  1  5  1  0  0  0  0
  2  6  1  0  0  0  0
M  END
>  <Alias name>
Methanol

>  <logP>   
-0.77

$$$$
Proxyphylline
  ChemBrain IXL

 31 32  0  0  0  0  0  0  0  0  1 V2000
    5.6551    5.5062    0.8455 C   0  0  0  0  0  0  0  0  0  0  0  0
    5.0181    4.5309    0.9977 C   0  0  0  0  0  0  0  0  0  0  0  0
    6.8145    5.1703    0.5519 N   0  0  0  0  0  0  0  0  0  0  0  0
    5.1242    6.8297    0.9911 C   0  0  0  0  0  0  0  0  0  0  0  0
    3.7034    4.5445    1.3253 N   0  0  0  0  0  0  0  0  0  0  0  0
    5.7596    3.5464    0.8044 N   0  0  0  0  0  0  0  0  0  0  0  0
    6.8343    3.9042    0.5385 C   0  0  0  0  0  0  0  0  0  0  0  0
    7.9229    6.1182    0.2449 C   0  0  0  0  0  0  0  0  0  0  0  0
    3.7905    6.9455    1.2478 N   0  0  0  0  0  0  0  0  0  0  0  0
    5.8411    7.8139    0.8923 O   0  0  0  0  0  0  0  0  0  0  0  0
    3.0569    5.7779    1.4346 C   0  0  0  0  0  0  0  0  0  0  0  0
    3.0005    3.2899    1.5466 C   0  0  0  0  0  0  0  0  0  0  0  0
    9.2112    5.3698   -0.1355 C   0  0  0  0  0  0  0  0  0  0  0  0
    3.1539    8.2710    1.3135 C   0  0  0  0  0  0  0  0  0  0  0  0
    1.8675    5.8334    1.6933 O   0  0  0  0  0  0  0  0  0  0  0  0
   10.3190    6.4121   -0.4514 C   0  0  0  0  0  0  0  0  0  0  0  0
    8.9526    4.5521   -1.3203 O   0  0  0  0  0  0  0  0  0  0  0  0
    8.6753    5.0477   -2.1153 H   0  0  0  0  0  0  0  0  0  0  0  0
    7.6889    3.2737    0.3207 H   0  0  0  0  0  0  0  0  0  0  0  0
    7.6255    6.7447   -0.5907 H   0  0  0  0  0  0  0  0  0  0  0  0
    8.1116    6.7449    1.1065 H   0  0  0  0  0  0  0  0  0  0  0  0
    3.6918    2.4647    1.4047 H   0  0  0  0  0  0  0  0  0  0  0  0
    2.6138    3.2664    2.5548 H   0  0  0  0  0  0  0  0  0  0  0  0
    2.1878    3.2042    0.8424 H   0  0  0  0  0  0  0  0  0  0  0  0
    9.5329    4.7307    0.6792 H   0  0  0  0  0  0  0  0  0  0  0  0
    2.1104    8.1576    1.5696 H   0  0  0  0  0  0  0  0  0  0  0  0
    3.6486    8.8728    2.0681 H   0  0  0  0  0  0  0  0  0  0  0  0
    3.2390    8.7608    0.3498 H   0  0  0  0  0  0  0  0  0  0  0  0
    9.8803    7.4071   -0.4860 H   0  0  0  0  0  0  0  0  0  0  0  0
   10.7667    6.1846   -1.4102 H   0  0  0  0  0  0  0  0  0  0  0  0
   11.0798    6.3814    0.3195 H   0  0  0  0  0  0  0  0  0  0  0  0
  1  2  2  0  0  0  0
  1  3  1  0  0  0  0
  1  4  1  0  0  0  0
  2  5  1  0  0  0  0
  2  6  1  0  0  0  0
  3  7  1  0  0  0  0
  3  8  1  0  0  0  0
  4  9  1  0  0  0  0
  4 10  2  0  0  0  0
  5 11  1  0  0  0  0
  5 12  1  0  0  0  0
  6  7  2  0  0  0  0
  8 13  1  0  0  0  0
  9 14  1  0  0  0  0
  9 11  1  0  0  0  0
 11 15  2  0  0  0  0
 13 16  1  0  0  0  0
 13 17  1  0  0  0  0
 17 18  1  0  0  0  0
  7 19  1  0  0  0  0
  8 20  1  0  0  0  0
  8 21  1  0  0  0  0
 12 22  1  0  0  0  0
 12 23  1  0  0  0  0
 12 24  1  0  0  0  0
 13 25  1  0  0  0  0
 14 26  1  0  0  0  0
 14 27  1  0  0  0  0
 14 28  1  0  0  0  0
 16 29  1  0  0  0  0
 16 30  1  0  0  0  0
 16 31  1  0  0  0  0
M  END
>  <Alias name>
Proxyphylline

>  <logP>   
-0.77

$$$$
3-Ethyl-1-hydroxyurea
  ChemBrain IXL

 15 14  0  0  0  0  0  0  0  0  1 V2000
    7.0978    4.4479   -0.8202 N   0  0  0  0  0  0  0  0  0  0  0  0
    5.8074    3.9816   -0.5417 C   0  0  0  0  0  0  0  0  0  0  0  0
    5.5869    2.7823   -0.5048 O   0  0  0  0  0  0  0  0  0  0  0  0
    4.7700    4.8917   -0.3056 N   0  0  0  0  0  0  0  0  0  0  0  0
    7.3514    5.8292   -0.8640 O   0  0  0  0  0  0  0  0  0  0  0  0
    3.4141    4.4021   -0.0179 C   0  0  0  0  0  0  0  0  0  0  0  0
    2.4724    5.6008    0.2080 C   0  0  0  0  0  0  0  0  0  0  0  0
    7.8456    3.7921   -0.9894 H   0  0  0  0  0  0  0  0  0  0  0  0
    4.9531    5.8835   -0.3328 H   0  0  0  0  0  0  0  0  0  0  0  0
    8.2817    6.0745   -1.0656 H   0  0  0  0  0  0  0  0  0  0  0  0
    3.0570    3.8153   -0.8552 H   0  0  0  0  0  0  0  0  0  0  0  0
    3.4341    3.7859    0.8724 H   0  0  0  0  0  0  0  0  0  0  0  0
    1.4734    5.2401    0.4196 H   0  0  0  0  0  0  0  0  0  0  0  0
    2.8293    6.1874    1.0455 H   0  0  0  0  0  0  0  0  0  0  0  0
    2.4526    6.2172   -0.6822 H   0  0  0  0  0  0  0  0  0  0  0  0
  1  2  1  0  0  0  0
  2  3  2  0  0  0  0
  2  4  1  0  0  0  0
  1  5  1  0  0  0  0
  4  6  1  0  0  0  0
  6  7  1  0  0  0  0
  1  8  1  0  0  0  0
  4  9  1  0  0  0  0
  5 10  1  0  0  0  0
  6 11  1  0  0  0  0
  6 12  1  0  0  0  0
  7 13  1  0  0  0  0
  7 14  1  0  0  0  0
  7 15  1  0  0  0  0
M  END
>  <Alias name>
3-Ethyl-1-hydroxyurea

>  <logP>   
-0.76

$$$$
Cefoperazone
  ChemBrain IXL

 71 75  0  0  0  0  0  0  0  0  1 V2000
    8.4259    9.1701   -2.0182 N   0  0  0  0  0  0  0  0  0  0  0  0
    8.4024   10.4004   -2.1164 C   0  0  0  0  0  0  0  0  0  0  0  0
    7.4862    8.2497   -1.1173 C   0  0  0  0  0  0  0  0  0  0  0  0
    9.5888    8.9533   -2.2450 C   0  0  0  0  0  0  0  0  0  0  0  0
    9.9248   10.2090   -2.1676 C   0  0  0  0  0  0  0  0  0  0  0  0
    7.2855   10.8535   -1.1494 S   0  0  0  0  0  0  0  0  0  0  0  0
    6.2323    8.3466   -1.2759 C   0  0  0  0  0  0  0  0  0  0  0  0
    7.8919    7.2401   -0.0402 C   0  0  0  0  0  0  0  0  0  0  0  0
   10.2069    7.9444   -2.6003 O   0  0  0  0  0  0  0  0  0  0  0  0
   10.8402   10.1670   -0.9629 N   0  0  0  0  0  0  0  0  0  0  0  0
    5.9315    9.4810   -1.9368 C   0  0  0  0  0  0  0  0  0  0  0  0
    5.1402    7.2773   -0.7130 C   0  0  0  0  0  0  0  0  0  0  0  0
    9.2751    6.6900    0.0885 O   0  0  0  0  0  0  0  0  0  0  0  0
    7.0382    6.8594    0.7432 O   0  0  0  0  0  0  0  0  0  0  0  0
   12.2624   10.3501   -1.0978 C   0  0  0  0  0  0  0  0  0  0  0  0
    3.6311    7.0199   -1.9839 S   0  0  0  0  0  0  0  0  0  0  0  0
   13.1312   10.6143    0.1115 C   0  0  0  0  0  0  0  0  0  0  0  0
   12.7887   10.2892   -2.2012 O   0  0  0  0  0  0  0  0  0  0  0  0
    2.4444    5.4907   -1.1190 C   0  0  0  0  0  0  0  0  0  0  0  0
   12.3170   11.1244    1.2959 C   0  0  0  0  0  0  0  0  0  0  0  0
   14.1048   11.6113   -0.2414 N   0  0  0  0  0  0  0  0  0  0  0  0
    1.2228    5.1349   -1.5882 N   0  0  0  0  0  0  0  0  0  0  0  0
    2.6625    4.6963   -0.0879 N   0  0  0  0  0  0  0  0  0  0  0  0
   12.6372   10.7246    2.6069 C   0  0  0  0  0  0  0  0  0  0  0  0
   11.2476   12.0101    1.0997 C   0  0  0  0  0  0  0  0  0  0  0  0
   14.4129   12.5920    0.6533 C   0  0  0  0  0  0  0  0  0  0  0  0
    0.6978    4.1070   -0.8272 N   0  0  0  0  0  0  0  0  0  0  0  0
    0.5581    5.7895   -2.7746 C   0  0  0  0  0  0  0  0  0  0  0  0
    1.5404    3.8278    0.0760 N   0  0  0  0  0  0  0  0  0  0  0  0
   11.8871   11.1919    3.6970 C   0  0  0  0  0  0  0  0  0  0  0  0
   10.4998   12.4754    2.1922 C   0  0  0  0  0  0  0  0  0  0  0  0
   15.7157   12.9479    0.8022 N   0  0  0  0  0  0  0  0  0  0  0  0
   13.5399   13.1388    1.3093 O   0  0  0  0  0  0  0  0  0  0  0  0
   10.8175   12.0648    3.4899 C   0  0  0  0  0  0  0  0  0  0  0  0
   16.0260   14.0645    1.4823 C   0  0  0  0  0  0  0  0  0  0  0  0
   16.7872   12.1161    0.2337 C   0  0  0  0  0  0  0  0  0  0  0  0
   10.0246   12.5520    4.6421 O   0  0  0  0  0  0  0  0  0  0  0  0
   17.3917   14.2998    1.7335 C   0  0  0  0  0  0  0  0  0  0  0  0
   15.1648   14.8463    1.8563 O   0  0  0  0  0  0  0  0  0  0  0  0
   17.9830   13.0211   -0.2633 C   0  0  0  0  0  0  0  0  0  0  0  0
   18.2468   14.1014    0.7089 N   0  0  0  0  0  0  0  0  0  0  0  0
   17.7816   14.6569    2.8343 O   0  0  0  0  0  0  0  0  0  0  0  0
   19.3930   14.9728    0.5619 C   0  0  0  0  0  0  0  0  0  0  0  0
   20.1721   14.5709   -0.6706 C   0  0  0  0  0  0  0  0  0  0  0  0
   10.4830    9.8189   -0.1000 H   0  0  0  0  0  0  0  0  0  0  0  0
    9.8846    6.8725   -0.6507 H   0  0  0  0  0  0  0  0  0  0  0  0
   14.5619   11.5831   -1.1389 H   0  0  0  0  0  0  0  0  0  0  0  0
    9.2628   13.1323    4.4125 H   0  0  0  0  0  0  0  0  0  0  0  0
    8.0774   10.6392   -3.1466 H   0  0  0  0  0  0  0  0  0  0  0  0
   10.4153   10.5042   -3.1112 H   0  0  0  0  0  0  0  0  0  0  0  0
    6.1806    9.2929   -3.0567 H   0  0  0  0  0  0  0  0  0  0  0  0
    4.9276    9.7569   -1.8435 H   0  0  0  0  0  0  0  0  0  0  0  0
    5.6277    6.3242   -0.5430 H   0  0  0  0  0  0  0  0  0  0  0  0
    4.7576    7.6506    0.2213 H   0  0  0  0  0  0  0  0  0  0  0  0
   13.6473    9.7042    0.3959 H   0  0  0  0  0  0  0  0  0  0  0  0
   13.4669   10.0517    2.7795 H   0  0  0  0  0  0  0  0  0  0  0  0
   10.9965   12.3371    0.1010 H   0  0  0  0  0  0  0  0  0  0  0  0
    1.1873    5.6668   -3.6585 H   0  0  0  0  0  0  0  0  0  0  0  0
    0.4297    6.8555   -2.5782 H   0  0  0  0  0  0  0  0  0  0  0  0
   -0.4044    5.3411   -2.9559 H   0  0  0  0  0  0  0  0  0  0  0  0
   12.1365   10.8755    4.7057 H   0  0  0  0  0  0  0  0  0  0  0  0
    9.6713   13.1562    2.0310 H   0  0  0  0  0  0  0  0  0  0  0  0
   17.1450   11.4318    0.9920 H   0  0  0  0  0  0  0  0  0  0  0  0
   16.3935   11.5523   -0.6008 H   0  0  0  0  0  0  0  0  0  0  0  0
   17.7293   13.4551   -1.2188 H   0  0  0  0  0  0  0  0  0  0  0  0
   18.8693   12.4119   -0.3683 H   0  0  0  0  0  0  0  0  0  0  0  0
   19.0536   15.9973    0.4619 H   0  0  0  0  0  0  0  0  0  0  0  0
   20.0252   14.8862    1.4388 H   0  0  0  0  0  0  0  0  0  0  0  0
   21.0441   15.2003   -0.7629 H   0  0  0  0  0  0  0  0  0  0  0  0
   20.4774   13.5375   -0.5792 H   0  0  0  0  0  0  0  0  0  0  0  0
   19.5449   14.6879   -1.5435 H   0  0  0  0  0  0  0  0  0  0  0  0
  1  2  1  0  0  0  0
  1  3  1  0  0  0  0
  1  4  1  0  0  0  0
  2  5  1  0  0  0  0
  2  6  1  0  0  0  0
  3  7  2  0  0  0  0
  3  8  1  0  0  0  0
  4  9  2  0  0  0  0
  4  5  1  0  0  0  0
  5 10  1  0  0  0  0
  6 11  1  0  0  0  0
  7 12  1  0  0  0  0
  7 11  1  0  0  0  0
  8 13  1  0  0  0  0
  8 14  2  0  0  0  0
 10 15  1  0  0  0  0
 12 16  1  0  0  0  0
 15 17  1  0  0  0  0
 15 18  2  0  0  0  0
 16 19  1  0  0  0  0
 17 20  1  0  0  0  0
 17 21  1  0  0  0  0
 19 22  1  0  0  0  0
 19 23  2  0  0  0  0
 20 24  4  0  0  0  0
 20 25  4  0  0  0  0
 21 26  1  0  0  0  0
 22 27  1  0  0  0  0
 22 28  1  0  0  0  0
 23 29  1  0  0  0  0
 24 30  4  0  0  0  0
 25 31  4  0  0  0  0
 26 32  1  0  0  0  0
 26 33  2  0  0  0  0
 27 29  2  0  0  0  0
 30 34  4  0  0  0  0
 31 34  4  0  0  0  0
 32 35  1  0  0  0  0
 32 36  1  0  0  0  0
 34 37  1  0  0  0  0
 35 38  1  0  0  0  0
 35 39  2  0  0  0  0
 36 40  1  0  0  0  0
 38 41  1  0  0  0  0
 38 42  2  0  0  0  0
 40 41  1  0  0  0  0
 41 43  1  0  0  0  0
 43 44  1  0  0  0  0
 10 45  1  0  0  0  0
 13 46  1  0  0  0  0
 21 47  1  0  0  0  0
 37 48  1  0  0  0  0
  2 49  1  0  0  0  0
  5 50  1  0  0  0  0
 11 51  1  0  0  0  0
 11 52  1  0  0  0  0
 12 53  1  0  0  0  0
 12 54  1  0  0  0  0
 17 55  1  0  0  0  0
 24 56  1  0  0  0  0
 25 57  1  0  0  0  0
 28 58  1  0  0  0  0
 28 59  1  0  0  0  0
 28 60  1  0  0  0  0
 30 61  1  0  0  0  0
 31 62  1  0  0  0  0
 36 63  1  0  0  0  0
 36 64  1  0  0  0  0
 40 65  1  0  0  0  0
 40 66  1  0  0  0  0
 43 67  1  0  0  0  0
 43 68  1  0  0  0  0
 44 69  1  0  0  0  0
 44 70  1  0  0  0  0
 44 71  1  0  0  0  0
M  END
>  <Alias name>
Cefoperazone

>  <logP>   
-0.74

$$$$
Ethylurea
  ChemBrain IXL

 14 13  0  0  0  0  0  0  0  0  1 V2000
    3.5257    2.9665   -0.0973 N   0  0  0  0  0  0  0  0  0  0  0  0
    2.4862    2.9550    0.8404 C   0  0  0  0  0  0  0  0  0  0  0  0
    1.8056    1.9528    0.9844 O   0  0  0  0  0  0  0  0  0  0  0  0
    2.2277    4.0936    1.6129 N   0  0  0  0  0  0  0  0  0  0  0  0
    4.3461    4.1739   -0.2704 C   0  0  0  0  0  0  0  0  0  0  0  0
    5.4052    3.9233   -1.3614 C   0  0  0  0  0  0  0  0  0  0  0  0
    3.7118    2.1460   -0.6542 H   0  0  0  0  0  0  0  0  0  0  0  0
    1.4786    4.0853    2.2888 H   0  0  0  0  0  0  0  0  0  0  0  0
    2.7904    4.9226    1.4936 H   0  0  0  0  0  0  0  0  0  0  0  0
    3.7128    5.0014   -0.5653 H   0  0  0  0  0  0  0  0  0  0  0  0
    4.8396    4.4121    0.6638 H   0  0  0  0  0  0  0  0  0  0  0  0
    6.0097    4.8128   -1.4888 H   0  0  0  0  0  0  0  0  0  0  0  0
    4.9117    3.6853   -2.2956 H   0  0  0  0  0  0  0  0  0  0  0  0
    6.0384    3.0956   -1.0665 H   0  0  0  0  0  0  0  0  0  0  0  0
  1  2  1  0  0  0  0
  2  3  2  0  0  0  0
  2  4  1  0  0  0  0
  1  5  1  0  0  0  0
  5  6  1  0  0  0  0
  1  7  1  0  0  0  0
  4  8  1  0  0  0  0
  4  9  1  0  0  0  0
  5 10  1  0  0  0  0
  5 11  1  0  0  0  0
  6 12  1  0  0  0  0
  6 13  1  0  0  0  0
  6 14  1  0  0  0  0
M  END
>  <Alias name>
Ethylurea

>  <logP>   
-0.74

$$$$
Pyridazine
  ChemBrain IXL

 10 10  0  0  0  0  0  0  0  0  1 V2000
    2.4916    3.2299    0.1154 C   0  0  0  0  0  0  0  0  0  0  0  0
    2.7080    4.5391    0.5332 C   0  0  0  0  0  0  0  0  0  0  0  0
    3.9315    5.0938    0.4039 N   0  0  0  0  0  0  0  0  0  0  0  0
    4.9603    4.3938   -0.1292 N   0  0  0  0  0  0  0  0  0  0  0  0
    4.7915    3.1214   -0.5465 C   0  0  0  0  0  0  0  0  0  0  0  0
    3.5461    2.5124   -0.4311 C   0  0  0  0  0  0  0  0  0  0  0  0
    1.5153    2.7774    0.2149 H   0  0  0  0  0  0  0  0  0  0  0  0
    1.8972    5.1106    0.9605 H   0  0  0  0  0  0  0  0  0  0  0  0
    5.6222    2.5760   -0.9698 H   0  0  0  0  0  0  0  0  0  0  0  0
    3.4015    1.4940   -0.7625 H   0  0  0  0  0  0  0  0  0  0  0  0
  1  2  4  0  0  0  0
  2  3  4  0  0  0  0
  3  4  4  0  0  0  0
  4  5  4  0  0  0  0
  5  6  4  0  0  0  0
  6  1  4  0  0  0  0
  1  7  1  0  0  0  0
  2  8  1  0  0  0  0
  5  9  1  0  0  0  0
  6 10  1  0  0  0  0
M  END
>  <Alias name>
Pyridazine

>  <logP>   
-0.72

$$$$
3-Carbamidomethylpyridine
  ChemBrain IXL

 18 18  0  0  0  0  0  0  0  0  1 V2000
    5.7331    3.7990    0.3454 C   0  0  0  0  0  0  0  0  0  0  0  0
    5.8970    5.1824    0.2368 C   0  0  0  0  0  0  0  0  0  0  0  0
    7.1654    5.7036    0.0254 C   0  0  0  0  0  0  0  0  0  0  0  0
    8.2473    4.8390   -0.0738 C   0  0  0  0  0  0  0  0  0  0  0  0
    8.0433    3.4643    0.0400 C   0  0  0  0  0  0  0  0  0  0  0  0
    6.8005    2.9737    0.2457 N   0  0  0  0  0  0  0  0  0  0  0  0
    4.7277    6.0963    0.3468 C   0  0  0  0  0  0  0  0  0  0  0  0
    2.2748    5.6961    0.1187 N   0  0  0  0  0  0  0  0  0  0  0  0
    3.5726    5.5195   -0.3778 C   0  0  0  0  0  0  0  0  0  0  0  0
    3.7510    4.8909   -1.4080 O   0  0  0  0  0  0  0  0  0  0  0  0
    2.1219    6.2586    0.9423 H   0  0  0  0  0  0  0  0  0  0  0  0
    1.4925    5.2608   -0.3473 H   0  0  0  0  0  0  0  0  0  0  0  0
    4.7469    3.3860    0.5101 H   0  0  0  0  0  0  0  0  0  0  0  0
    7.3096    6.7756   -0.0612 H   0  0  0  0  0  0  0  0  0  0  0  0
    9.2440    5.2324   -0.2387 H   0  0  0  0  0  0  0  0  0  0  0  0
    8.8852    2.7887   -0.0370 H   0  0  0  0  0  0  0  0  0  0  0  0
    4.9796    7.0577   -0.0860 H   0  0  0  0  0  0  0  0  0  0  0  0
    4.4694    6.2281    1.3901 H   0  0  0  0  0  0  0  0  0  0  0  0
  1  2  4  0  0  0  0
  2  3  4  0  0  0  0
  3  4  4  0  0  0  0
  4  5  4  0  0  0  0
  5  6  4  0  0  0  0
  6  1  4  0  0  0  0
  8  9  1  0  0  0  0
  9 10  2  0  0  0  0
  9  7  1  0  0  0  0
  7  2  1  0  0  0  0
  8 11  1  0  0  0  0
  8 12  1  0  0  0  0
  1 13  1  0  0  0  0
  3 14  1  0  0  0  0
  4 15  1  0  0  0  0
  5 16  1  0  0  0  0
  7 17  1  0  0  0  0
  7 18  1  0  0  0  0
M  END
>  <Alias name>
3-Carbamidomethylpyridine

>  <logP>   
-0.71

$$$$
8-Azaguanine
  ChemBrain IXL

 15 16  0  0  0  0  0  0  0  0  1 V2000
    6.1322    5.4052    0.0000 C   0  0  0  0  0  0  0  0  0  0  0  0
    6.3444    4.2177   -0.0002 C   0  0  0  0  0  0  0  0  0  0  0  0
    4.7589    5.9513    0.0019 N   0  0  0  0  0  0  0  0  0  0  0  0
    7.3297    6.0343   -0.0017 N   0  0  0  0  0  0  0  0  0  0  0  0
    5.2170    3.2627    0.0010 C   0  0  0  0  0  0  0  0  0  0  0  0
    7.6906    4.0105   -0.0016 N   0  0  0  0  0  0  0  0  0  0  0  0
    3.7230    5.1239    0.0025 C   0  0  0  0  0  0  0  0  0  0  0  0
    8.2489    5.0826   -0.0025 N   0  0  0  0  0  0  0  0  0  0  0  0
    3.9329    3.7612    0.0014 N   0  0  0  0  0  0  0  0  0  0  0  0
    5.3982    2.0571    0.0016 O   0  0  0  0  0  0  0  0  0  0  0  0
    2.3711    5.5736    0.0043 N   0  0  0  0  0  0  0  0  0  0  0  0
    7.4768    7.0064   -0.0028 H   0  0  0  0  0  0  0  0  0  0  0  0
    3.1507    3.1390    0.0009 H   0  0  0  0  0  0  0  0  0  0  0  0
    1.6054    4.8892    0.0039 H   0  0  0  0  0  0  0  0  0  0  0  0
    2.1598    6.5524    0.0061 H   0  0  0  0  0  0  0  0  0  0  0  0
  1  2  2  0  0  0  0
  1  3  1  0  0  0  0
  1  4  1  0  0  0  0
  2  5  1  0  0  0  0
  2  6  1  0  0  0  0
  3  7  2  0  0  0  0
  4  8  1  0  0  0  0
  5  9  1  0  0  0  0
  5 10  2  0  0  0  0
  6  8  2  0  0  0  0
  7 11  1  0  0  0  0
  7  9  1  0  0  0  0
  4 12  1  0  0  0  0
  9 13  1  0  0  0  0
 11 14  1  0  0  0  0
 11 15  1  0  0  0  0
M  END
>  <Alias name>
8-Azaguanine

>  <logP>   
-0.71

$$$$
3,4-Diaminobenzoic acid
  ChemBrain IXL

 19 19  0  0  0  0  0  0  0  0  1 V2000
    7.1983    4.4049    0.0000 C   0  0  0  0  0  0  0  0  0  0  0  0
    7.5676    5.7501   -0.0014 C   0  0  0  0  0  0  0  0  0  0  0  0
    6.5873    6.7426   -0.0044 C   0  0  0  0  0  0  0  0  0  0  0  0
    5.2377    6.3899   -0.0061 C   0  0  0  0  0  0  0  0  0  0  0  0
    4.8683    5.0447   -0.0047 C   0  0  0  0  0  0  0  0  0  0  0  0
    5.8486    4.0522   -0.0017 C   0  0  0  0  0  0  0  0  0  0  0  0
    3.4364    4.6705   -0.0064 C   0  0  0  0  0  0  0  0  0  0  0  0
    3.1134    3.4940   -0.0127 O   0  0  0  0  0  0  0  0  0  0  0  0
    2.4034    5.7163   -0.0007 O   0  0  0  0  0  0  0  0  0  0  0  0
    8.9222    6.1041    0.0003 N   0  0  0  0  0  0  0  0  0  0  0  0
    8.1821    3.4089    0.0031 N   0  0  0  0  0  0  0  0  0  0  0  0
    1.4776    5.3858   -0.0019 H   0  0  0  0  0  0  0  0  0  0  0  0
    9.1893    7.0771    0.0009 H   0  0  0  0  0  0  0  0  0  0  0  0
    9.6312    5.3862    0.0009 H   0  0  0  0  0  0  0  0  0  0  0  0
    7.9149    2.4359    0.0035 H   0  0  0  0  0  0  0  0  0  0  0  0
    9.1583    3.6640    0.0049 H   0  0  0  0  0  0  0  0  0  0  0  0
    6.8741    7.7870   -0.0055 H   0  0  0  0  0  0  0  0  0  0  0  0
    4.4766    7.1604   -0.0085 H   0  0  0  0  0  0  0  0  0  0  0  0
    5.5618    3.0078   -0.0006 H   0  0  0  0  0  0  0  0  0  0  0  0
  1  2  4  0  0  0  0
  2  3  4  0  0  0  0
  3  4  4  0  0  0  0
  4  5  4  0  0  0  0
  5  6  4  0  0  0  0
  6  1  4  0  0  0  0
  5  7  1  0  0  0  0
  7  8  2  0  0  0  0
  7  9  1  0  0  0  0
  2 10  1  0  0  0  0
  9 12  1  0  0  0  0
 10 13  1  0  0  0  0
 10 14  1  0  0  0  0
 11 15  1  0  0  0  0
 11 16  1  0  0  0  0
 11  1  1  0  0  0  0
  3 17  1  0  0  0  0
  4 18  1  0  0  0  0
  6 19  1  0  0  0  0
M  END
>  <Alias name>
3,4-Diaminobenzoic acid

>  <logP>   
-0.7

$$$$
N,N'-Diacetylurea
  ChemBrain IXL

 18 17  0  0  0  0  0  0  0  0  1 V2000
    4.5029    5.4669    0.0807 N   0  0  0  0  0  0  0  0  0  0  0  0
    5.0272    4.1802    0.2524 C   0  0  0  0  0  0  0  0  0  0  0  0
    4.2800    3.2415    0.4734 O   0  0  0  0  0  0  0  0  0  0  0  0
    6.4090    3.9707    0.1705 N   0  0  0  0  0  0  0  0  0  0  0  0
    3.1166    5.6586    0.0431 C   0  0  0  0  0  0  0  0  0  0  0  0
    2.2092    4.4906   -0.0084 C   0  0  0  0  0  0  0  0  0  0  0  0
    2.6566    6.7885    0.0528 O   0  0  0  0  0  0  0  0  0  0  0  0
    7.2712    5.0563   -0.0248 C   0  0  0  0  0  0  0  0  0  0  0  0
    8.7299    4.8320   -0.1361 C   0  0  0  0  0  0  0  0  0  0  0  0
    6.8202    6.1871   -0.1031 O   0  0  0  0  0  0  0  0  0  0  0  0
    5.1241    6.2561   -0.0159 H   0  0  0  0  0  0  0  0  0  0  0  0
    6.7835    3.0373    0.2522 H   0  0  0  0  0  0  0  0  0  0  0  0
    2.7871    3.5920   -0.1858 H   0  0  0  0  0  0  0  0  0  0  0  0
    1.6823    4.4009    0.9335 H   0  0  0  0  0  0  0  0  0  0  0  0
    1.4940    4.6241   -0.8107 H   0  0  0  0  0  0  0  0  0  0  0  0
    9.2528    5.7642    0.0385 H   0  0  0  0  0  0  0  0  0  0  0  0
    8.9643    4.4670   -1.1284 H   0  0  0  0  0  0  0  0  0  0  0  0
    9.0400    4.1008    0.6001 H   0  0  0  0  0  0  0  0  0  0  0  0
  1  2  1  0  0  0  0
  2  3  2  0  0  0  0
  2  4  1  0  0  0  0
  5  6  1  0  0  0  0
  5  7  2  0  0  0  0
  5  1  1  0  0  0  0
  8  9  1  0  0  0  0
  8 10  2  0  0  0  0
  8  4  1  0  0  0  0
  1 11  1  0  0  0  0
  4 12  1  0  0  0  0
  6 13  1  0  0  0  0
  6 14  1  0  0  0  0
  6 15  1  0  0  0  0
  9 16  1  0  0  0  0
  9 17  1  0  0  0  0
  9 18  1  0  0  0  0
M  END
>  <Alias name>
N,N'-Diacetylurea

>  <logP>   
-0.68

$$$$
Acrylamide
  ChemBrain IXL

 10  9  0  0  0  0  0  0  0  0  1 V2000
    5.4820    2.1277    0.2253 O   0  0  0  0  0  0  0  0  0  0  0  0
    4.7664    3.1093    0.1125 C   0  0  0  0  0  0  0  0  0  0  0  0
    5.3114    4.3920    0.2459 N   0  0  0  0  0  0  0  0  0  0  0  0
    3.3221    2.9442   -0.1655 C   0  0  0  0  0  0  0  0  0  0  0  0
    2.5321    4.0169   -0.2520 C   0  0  0  0  0  0  0  0  0  0  0  0
    4.7224    5.2041    0.1383 H   0  0  0  0  0  0  0  0  0  0  0  0
    6.2932    4.5042    0.4497 H   0  0  0  0  0  0  0  0  0  0  0  0
    2.9061    1.9532   -0.2987 H   0  0  0  0  0  0  0  0  0  0  0  0
    1.4752    3.8961   -0.4553 H   0  0  0  0  0  0  0  0  0  0  0  0
    2.9481    5.0079   -0.1188 H   0  0  0  0  0  0  0  0  0  0  0  0
  1  2  2  0  0  0  0
  2  3  1  0  0  0  0
  2  4  1  0  0  0  0
  4  5  2  0  0  0  0
  3  6  1  0  0  0  0
  3  7  1  0  0  0  0
  4  8  1  0  0  0  0
  5  9  1  0  0  0  0
  5 10  1  0  0  0  0
M  END
>  <Alias name>
Acrylamide

>  <logP>   
-0.67

$$$$
Ethylenethiourea
  ChemBrain IXL

 12 12  0  0  0  0  0  0  0  0  1 V2000
    4.4851    3.0636   -0.0490 C   0  0  0  0  0  0  0  0  0  0  0  0
    4.4451    4.3753   -0.0799 N   0  0  0  0  0  0  0  0  0  0  0  0
    3.1115    4.8672   -0.0433 C   0  0  0  0  0  0  0  0  0  0  0  0
    2.2691    3.5384    0.0097 C   0  0  0  0  0  0  0  0  0  0  0  0
    3.2823    2.5408    0.0033 N   0  0  0  0  0  0  0  0  0  0  0  0
    5.9603    2.1273   -0.0744 S   0  0  0  0  0  0  0  0  0  0  0  0
    5.2757    4.9622   -0.1211 H   0  0  0  0  0  0  0  0  0  0  0  0
    3.1057    1.5388    0.0310 H   0  0  0  0  0  0  0  0  0  0  0  0
    2.8954    5.4295   -0.9354 H   0  0  0  0  0  0  0  0  0  0  0  0
    2.9606    5.4587    0.8420 H   0  0  0  0  0  0  0  0  0  0  0  0
    1.6467    3.4378   -0.8613 H   0  0  0  0  0  0  0  0  0  0  0  0
    1.6919    3.4797    0.9164 H   0  0  0  0  0  0  0  0  0  0  0  0
  1  2  1  0  0  0  0
  2  3  1  0  0  0  0
  3  4  1  0  0  0  0
  4  5  1  0  0  0  0
  5  1  1  0  0  0  0
  1  6  2  0  0  0  0
  2  7  1  0  0  0  0
  5  8  1  0  0  0  0
  3  9  1  0  0  0  0
  3 10  1  0  0  0  0
  4 11  1  0  0  0  0
  4 12  1  0  0  0  0
M  END
>  <Alias name>
Ethylenethiourea

>  <logP>   
-0.66

$$$$
2-Carbamidomethylpyridine
  ChemBrain IXL

 18 18  0  0  0  0  0  0  0  0  1 V2000
    4.8828    5.1107   -0.3255 C   0  0  0  0  0  0  0  0  0  0  0  0
    5.7782    6.1706   -0.4414 C   0  0  0  0  0  0  0  0  0  0  0  0
    7.1245    5.9092   -0.6509 C   0  0  0  0  0  0  0  0  0  0  0  0
    7.5532    4.5921   -0.7410 C   0  0  0  0  0  0  0  0  0  0  0  0
    6.6269    3.5574   -0.6197 C   0  0  0  0  0  0  0  0  0  0  0  0
    5.3190    3.8331   -0.4155 N   0  0  0  0  0  0  0  0  0  0  0  0
    3.4506    5.3897   -0.1034 C   0  0  0  0  0  0  0  0  0  0  0  0
    3.3076    2.9836   -0.7375 N   0  0  0  0  0  0  0  0  0  0  0  0
    2.6734    4.1450   -0.2806 C   0  0  0  0  0  0  0  0  0  0  0  0
    1.4800    4.1306   -0.0285 O   0  0  0  0  0  0  0  0  0  0  0  0
    4.2999    2.9896   -0.9227 H   0  0  0  0  0  0  0  0  0  0  0  0
    2.7727    2.1407   -0.8816 H   0  0  0  0  0  0  0  0  0  0  0  0
    5.4267    7.1938   -0.3685 H   0  0  0  0  0  0  0  0  0  0  0  0
    7.8337    6.7252   -0.7432 H   0  0  0  0  0  0  0  0  0  0  0  0
    8.6022    4.3715   -0.9047 H   0  0  0  0  0  0  0  0  0  0  0  0
    6.9584    2.5297   -0.6895 H   0  0  0  0  0  0  0  0  0  0  0  0
    3.1130    6.1317   -0.8169 H   0  0  0  0  0  0  0  0  0  0  0  0
    3.3082    5.7654    0.9025 H   0  0  0  0  0  0  0  0  0  0  0  0
  1  2  4  0  0  0  0
  2  3  4  0  0  0  0
  3  4  4  0  0  0  0
  4  5  4  0  0  0  0
  5  6  4  0  0  0  0
  6  1  4  0  0  0  0
  1  7  1  0  0  0  0
  8  9  1  0  0  0  0
  9 10  2  0  0  0  0
  9  7  1  0  0  0  0
  8 11  1  0  0  0  0
  8 12  1  0  0  0  0
  2 13  1  0  0  0  0
  3 14  1  0  0  0  0
  4 15  1  0  0  0  0
  5 16  1  0  0  0  0
  7 17  1  0  0  0  0
  7 18  1  0  0  0  0
M  END
>  <Alias name>
2-Carbamidomethylpyridine

>  <logP>   
-0.65

$$$$
4-Carbamidomethylpyridine
  ChemBrain IXL

 18 18  0  0  0  0  0  0  0  0  1 V2000
    6.2213    3.3829   -1.2353 C   0  0  0  0  0  0  0  0  0  0  0  0
    4.9953    3.8790   -0.7851 C   0  0  0  0  0  0  0  0  0  0  0  0
    4.9679    4.9840    0.0620 C   0  0  0  0  0  0  0  0  0  0  0  0
    6.1717    5.5549    0.4585 C   0  0  0  0  0  0  0  0  0  0  0  0
    7.3760    5.0294   -0.0137 C   0  0  0  0  0  0  0  0  0  0  0  0
    7.3782    3.9628   -0.8445 N   0  0  0  0  0  0  0  0  0  0  0  0
    3.6666    5.5560    0.5395 C   0  0  0  0  0  0  0  0  0  0  0  0
    2.9200    3.1794    0.8211 N   0  0  0  0  0  0  0  0  0  0  0  0
    2.6060    4.5127    0.5202 C   0  0  0  0  0  0  0  0  0  0  0  0
    1.4569    4.8171    0.2437 O   0  0  0  0  0  0  0  0  0  0  0  0
    2.2137    2.4618    0.7336 H   0  0  0  0  0  0  0  0  0  0  0  0
    3.8502    2.9362    1.1253 H   0  0  0  0  0  0  0  0  0  0  0  0
    6.2444    2.5292   -1.9009 H   0  0  0  0  0  0  0  0  0  0  0  0
    4.0698    3.4060   -1.0934 H   0  0  0  0  0  0  0  0  0  0  0  0
    6.1737    6.4038    1.1312 H   0  0  0  0  0  0  0  0  0  0  0  0
    8.3125    5.4793    0.2877 H   0  0  0  0  0  0  0  0  0  0  0  0
    3.3744    6.3735   -0.1076 H   0  0  0  0  0  0  0  0  0  0  0  0
    3.7858    5.9246    1.5506 H   0  0  0  0  0  0  0  0  0  0  0  0
  1  2  4  0  0  0  0
  2  3  4  0  0  0  0
  3  4  4  0  0  0  0
  4  5  4  0  0  0  0
  5  6  4  0  0  0  0
  6  1  4  0  0  0  0
  8  9  1  0  0  0  0
  9 10  2  0  0  0  0
  9  7  1  0  0  0  0
  7  3  1  0  0  0  0
  8 11  1  0  0  0  0
  8 12  1  0  0  0  0
  1 13  1  0  0  0  0
  2 14  1  0  0  0  0
  4 15  1  0  0  0  0
  5 16  1  0  0  0  0
  7 17  1  0  0  0  0
  7 18  1  0  0  0  0
M  END
>  <Alias name>
4-Carbamidomethylpyridine

>  <logP>   
-0.65

$$$$
beta-Hydroxypropionic acid
  ChemBrain IXL

 12 11  0  0  0  0  0  0  0  0  1 V2000
    3.2318    2.9669   -0.2649 C   0  0  0  0  0  0  0  0  0  0  0  0
    3.6690    4.4255   -0.0284 C   0  0  0  0  0  0  0  0  0  0  0  0
    5.0626    4.4482    0.4693 C   0  0  0  0  0  0  0  0  0  0  0  0
    5.7925    3.1879    0.6688 O   0  0  0  0  0  0  0  0  0  0  0  0
    5.6057    5.5129    0.7140 O   0  0  0  0  0  0  0  0  0  0  0  0
    1.8479    2.9443   -0.7602 O   0  0  0  0  0  0  0  0  0  0  0  0
    6.7121    3.2885    1.0012 H   0  0  0  0  0  0  0  0  0  0  0  0
    1.4853    2.0484   -0.9393 H   0  0  0  0  0  0  0  0  0  0  0  0
    3.2910    2.4167    0.6661 H   0  0  0  0  0  0  0  0  0  0  0  0
    3.8848    2.5085   -0.9972 H   0  0  0  0  0  0  0  0  0  0  0  0
    3.6091    4.9758   -0.9592 H   0  0  0  0  0  0  0  0  0  0  0  0
    3.0164    4.8836    0.7045 H   0  0  0  0  0  0  0  0  0  0  0  0
  1  2  1  0  0  0  0
  2  3  1  0  0  0  0
  3  4  1  0  0  0  0
  3  5  2  0  0  0  0
  1  6  1  0  0  0  0
  4  7  1  0  0  0  0
  6  8  1  0  0  0  0
  1  9  1  0  0  0  0
  1 10  1  0  0  0  0
  2 11  1  0  0  0  0
  2 12  1  0  0  0  0
M  END
>  <Alias name>
Hydracrylic acid

>  <logP>   
-0.62

$$$$
Thymin
  ChemBrain IXL

 15 15  0  0  0  0  0  0  0  0  1 V2000
    2.6379    3.3044   -0.6387 N   0  0  0  0  0  0  0  0  0  0  0  0
    2.5668    4.6950   -0.7602 C   0  0  0  0  0  0  0  0  0  0  0  0
    3.8625    2.7020   -0.3736 C   0  0  0  0  0  0  0  0  0  0  0  0
    5.0694    3.5373   -0.2529 C   0  0  0  0  0  0  0  0  0  0  0  0
    4.9768    4.8658   -0.3902 C   0  0  0  0  0  0  0  0  0  0  0  0
    3.7319    5.4725   -0.6496 N   0  0  0  0  0  0  0  0  0  0  0  0
    1.4905    5.2321   -0.9624 O   0  0  0  0  0  0  0  0  0  0  0  0
    3.9358    1.4899   -0.2422 O   0  0  0  0  0  0  0  0  0  0  0  0
    6.3801    2.9020    0.0202 C   0  0  0  0  0  0  0  0  0  0  0  0
    1.8054    2.7396   -0.7426 H   0  0  0  0  0  0  0  0  0  0  0  0
    3.6763    6.4712   -0.7563 H   0  0  0  0  0  0  0  0  0  0  0  0
    5.8640    5.4765   -0.3013 H   0  0  0  0  0  0  0  0  0  0  0  0
    7.1442    3.6645    0.0871 H   0  0  0  0  0  0  0  0  0  0  0  0
    6.6234    2.2160   -0.7829 H   0  0  0  0  0  0  0  0  0  0  0  0
    6.3296    2.3576    0.9560 H   0  0  0  0  0  0  0  0  0  0  0  0
  1  2  1  0  0  0  0
  1  3  1  0  0  0  0
  3  4  1  0  0  0  0
  4  5  2  0  0  0  0
  5  6  1  0  0  0  0
  6  2  1  0  0  0  0
  2  7  2  0  0  0  0
  3  8  2  0  0  0  0
  4  9  1  0  0  0  0
  1 10  1  0  0  0  0
  6 11  1  0  0  0  0
  5 12  1  0  0  0  0
  9 13  1  0  0  0  0
  9 14  1  0  0  0  0
  9 15  1  0  0  0  0
M  END
>  <Alias name>
5-Methyluracil

>  <logP>   
-0.62

$$$$
2,4-Diaminophenol
  ChemBrain IXL

 17 17  0  0  0  0  0  0  0  0  1 V2000
    4.5076    6.3674    0.0000 C   0  0  0  0  0  0  0  0  0  0  0  0
    5.8600    6.0251    0.0003 C   0  0  0  0  0  0  0  0  0  0  0  0
    6.2397    4.6828   -0.0003 C   0  0  0  0  0  0  0  0  0  0  0  0
    5.2671    3.6828   -0.0013 C   0  0  0  0  0  0  0  0  0  0  0  0
    3.9148    4.0251   -0.0016 C   0  0  0  0  0  0  0  0  0  0  0  0
    3.5350    5.3674   -0.0009 C   0  0  0  0  0  0  0  0  0  0  0  0
    2.1778    5.7109   -0.0012 N   0  0  0  0  0  0  0  0  0  0  0  0
    7.6648    4.3221    0.0000 O   0  0  0  0  0  0  0  0  0  0  0  0
    5.6482    2.3357   -0.0020 N   0  0  0  0  0  0  0  0  0  0  0  0
    1.4743    4.9876   -0.0007 H   0  0  0  0  0  0  0  0  0  0  0  0
    1.9032    6.6818   -0.0020 H   0  0  0  0  0  0  0  0  0  0  0  0
    8.2861    5.0839    0.0004 H   0  0  0  0  0  0  0  0  0  0  0  0
    6.6264    2.0881   -0.0018 H   0  0  0  0  0  0  0  0  0  0  0  0
    4.9447    1.6124   -0.0026 H   0  0  0  0  0  0  0  0  0  0  0  0
    4.2128    7.4095    0.0005 H   0  0  0  0  0  0  0  0  0  0  0  0
    6.6151    6.8015    0.0010 H   0  0  0  0  0  0  0  0  0  0  0  0
    3.1597    3.2487   -0.0024 H   0  0  0  0  0  0  0  0  0  0  0  0
  1  2  4  0  0  0  0
  2  3  4  0  0  0  0
  3  4  4  0  0  0  0
  4  5  4  0  0  0  0
  5  6  4  0  0  0  0
  6  1  4  0  0  0  0
  6  7  1  0  0  0  0
  3  8  1  0  0  0  0
  4  9  1  0  0  0  0
  7 10  1  0  0  0  0
  7 11  1  0  0  0  0
  8 12  1  0  0  0  0
  9 13  1  0  0  0  0
  9 14  1  0  0  0  0
  1 15  1  0  0  0  0
  2 16  1  0  0  0  0
  5 17  1  0  0  0  0
M  END
>  <Alias name>
2,4-Diaminophenol

>  <logP>   
-0.61

$$$$
Cefmetazole
  ChemBrain IXL

 47 49  0  0  0  0  0  0  0  0  1 V2000
    9.0773    5.5347   -0.6748 C   0  0  0  0  0  0  0  0  0  0  0  0
    9.0222    7.0563   -0.4489 C   0  0  0  0  0  0  0  0  0  0  0  0
    7.7390    5.6629   -0.7001 C   0  0  0  0  0  0  0  0  0  0  0  0
    9.3066    4.5828    0.4903 N   0  0  0  0  0  0  0  0  0  0  0  0
    9.4031    4.9364   -2.0980 O   0  0  0  0  0  0  0  0  0  0  0  0
    7.7568    6.8329   -0.4426 N   0  0  0  0  0  0  0  0  0  0  0  0
    9.3241    7.8977    0.8576 S   0  0  0  0  0  0  0  0  0  0  0  0
    6.8131    4.8971   -1.0173 O   0  0  0  0  0  0  0  0  0  0  0  0
   10.5295    4.5478    1.1940 C   0  0  0  0  0  0  0  0  0  0  0  0
   10.7518    4.5783   -2.5273 C   0  0  0  0  0  0  0  0  0  0  0  0
    6.5668    7.6655    0.1862 C   0  0  0  0  0  0  0  0  0  0  0  0
    8.0980    9.3646    0.3565 C   0  0  0  0  0  0  0  0  0  0  0  0
   11.7018    5.4072    0.7897 C   0  0  0  0  0  0  0  0  0  0  0  0
   10.6323    3.8007    2.1526 O   0  0  0  0  0  0  0  0  0  0  0  0
    6.7723    8.8984    0.5242 C   0  0  0  0  0  0  0  0  0  0  0  0
    5.1087    7.1722    0.4483 C   0  0  0  0  0  0  0  0  0  0  0  0
   13.1524    5.0460    2.0373 S   0  0  0  0  0  0  0  0  0  0  0  0
    5.6415    9.8093    1.0816 C   0  0  0  0  0  0  0  0  0  0  0  0
    4.5531    5.8998   -0.1193 O   0  0  0  0  0  0  0  0  0  0  0  0
    4.3697    7.8557    1.1443 O   0  0  0  0  0  0  0  0  0  0  0  0
   14.5592    6.2003    1.4069 C   0  0  0  0  0  0  0  0  0  0  0  0
    6.4039   11.5409    1.3830 S   0  0  0  0  0  0  0  0  0  0  0  0
   15.8096    6.0175    2.3423 C   0  0  0  0  0  0  0  0  0  0  0  0
    4.8857   12.7039    2.1101 C   0  0  0  0  0  0  0  0  0  0  0  0
   16.7336    5.8797    3.0370 N   0  0  0  0  0  0  0  0  0  0  0  0
    5.0843   13.9607    2.4238 N   0  0  0  0  0  0  0  0  0  0  0  0
    3.6134   12.4647    2.3680 N   0  0  0  0  0  0  0  0  0  0  0  0
    3.9173   14.5283    2.8904 N   0  0  0  0  0  0  0  0  0  0  0  0
    6.4159   14.6256    2.2705 C   0  0  0  0  0  0  0  0  0  0  0  0
    3.0248   13.6373    2.8612 N   0  0  0  0  0  0  0  0  0  0  0  0
    8.5350    3.9433    0.7821 H   0  0  0  0  0  0  0  0  0  0  0  0
    3.6023    5.7021    0.1419 H   0  0  0  0  0  0  0  0  0  0  0  0
    9.2949    7.5715   -1.3505 H   0  0  0  0  0  0  0  0  0  0  0  0
   11.3597    5.4397   -2.4722 H   0  0  0  0  0  0  0  0  0  0  0  0
   10.7183    4.2207   -3.5761 H   0  0  0  0  0  0  0  0  0  0  0  0
   11.1573    3.7926   -1.8994 H   0  0  0  0  0  0  0  0  0  0  0  0
    8.2367    9.6185   -0.7145 H   0  0  0  0  0  0  0  0  0  0  0  0
    8.2516   10.2064    0.9463 H   0  0  0  0  0  0  0  0  0  0  0  0
   11.9975    5.1543   -0.2281 H   0  0  0  0  0  0  0  0  0  0  0  0
   11.4085    6.4543    0.8338 H   0  0  0  0  0  0  0  0  0  0  0  0
    4.8315    9.8708    0.3507 H   0  0  0  0  0  0  0  0  0  0  0  0
    5.2665    9.3879    2.0051 H   0  0  0  0  0  0  0  0  0  0  0  0
   14.8370    5.9383    0.3925 H   0  0  0  0  0  0  0  0  0  0  0  0
   14.2423    7.2358    1.4411 H   0  0  0  0  0  0  0  0  0  0  0  0
    6.3139   15.6815    2.3496 H   0  0  0  0  0  0  0  0  0  0  0  0
    6.8355   14.3700    1.2853 H   0  0  0  0  0  0  0  0  0  0  0  0
    7.0957   14.2605    3.0436 H   0  0  0  0  0  0  0  0  0  0  0  0
  1  2  1  0  0  0  0
  1  3  1  0  0  0  0
  1  4  1  0  0  0  0
  1  5  1  0  0  0  0
  2  6  1  0  0  0  0
  2  7  1  0  0  0  0
  3  8  2  0  0  0  0
  3  6  1  0  0  0  0
  4  9  1  0  0  0  0
  5 10  1  0  0  0  0
  6 11  1  0  0  0  0
  7 12  1  0  0  0  0
  9 13  1  0  0  0  0
  9 14  2  0  0  0  0
 11 15  2  0  0  0  0
 11 16  1  0  0  0  0
 12 15  1  0  0  0  0
 13 17  1  0  0  0  0
 15 18  1  0  0  0  0
 16 19  1  0  0  0  0
 16 20  2  0  0  0  0
 17 21  1  0  0  0  0
 18 22  1  0  0  0  0
 21 23  1  0  0  0  0
 22 24  1  0  0  0  0
 23 25  3  0  0  0  0
 24 26  1  0  0  0  0
 24 27  2  0  0  0  0
 26 28  1  0  0  0  0
 26 29  1  0  0  0  0
 27 30  1  0  0  0  0
 28 30  2  0  0  0  0
  4 31  1  0  0  0  0
 19 32  1  0  0  0  0
  2 33  1  0  0  0  0
 10 34  1  0  0  0  0
 10 35  1  0  0  0  0
 10 36  1  0  0  0  0
 12 37  1  0  0  0  0
 12 38  1  0  0  0  0
 13 39  1  0  0  0  0
 13 40  1  0  0  0  0
 18 41  1  0  0  0  0
 18 42  1  0  0  0  0
 21 43  1  0  0  0  0
 21 44  1  0  0  0  0
 29 45  1  0  0  0  0
 29 46  1  0  0  0  0
 29 47  1  0  0  0  0
M  END
>  <Alias name>
Cefmetazole

>  <logP>   
-0.6

$$$$
6-Azauracil
  ChemBrain IXL

 11 11  0  0  0  0  0  0  0  0  1 V2000
    4.2683    2.4898    0.0000 N   0  0  0  0  0  0  0  0  0  0  0  0
    2.9084    2.7789    0.0573 C   0  0  0  0  0  0  0  0  0  0  0  0
    5.1872    3.5353   -0.0720 C   0  0  0  0  0  0  0  0  0  0  0  0
    4.7080    4.9367   -0.0861 C   0  0  0  0  0  0  0  0  0  0  0  0
    3.4594    5.1926   -0.0330 N   0  0  0  0  0  0  0  0  0  0  0  0
    2.4839    4.1103    0.0423 N   0  0  0  0  0  0  0  0  0  0  0  0
    2.0922    1.8730    0.1204 O   0  0  0  0  0  0  0  0  0  0  0  0
    6.3825    3.2939   -0.1233 O   0  0  0  0  0  0  0  0  0  0  0  0
    4.5869    1.5290    0.0105 H   0  0  0  0  0  0  0  0  0  0  0  0
    1.4994    4.3222    0.0837 H   0  0  0  0  0  0  0  0  0  0  0  0
    5.4218    5.7464   -0.1416 H   0  0  0  0  0  0  0  0  0  0  0  0
  1  2  1  0  0  0  0
  1  3  1  0  0  0  0
  3  4  1  0  0  0  0
  4  5  2  0  0  0  0
  5  6  1  0  0  0  0
  6  2  1  0  0  0  0
  2  7  2  0  0  0  0
  3  8  2  0  0  0  0
  1  9  1  0  0  0  0
  6 10  1  0  0  0  0
  4 11  1  0  0  0  0
M  END
>  <Alias name>
6-Azauracil

>  <logP>   
-0.59

$$$$
Succinic acid
  ChemBrain IXL

 14 13  0  0  0  0  0  0  0  0  1 V2000
    2.7596    4.2175    1.2757 C   0  0  0  0  0  0  0  0  0  0  0  0
    3.5168    3.3107    0.3842 C   0  0  0  0  0  0  0  0  0  0  0  0
    3.0401    5.4039    1.3198 O   0  0  0  0  0  0  0  0  0  0  0  0
    4.5900    4.1149   -0.3750 C   0  0  0  0  0  0  0  0  0  0  0  0
    5.3490    3.2077   -1.2646 C   0  0  0  0  0  0  0  0  0  0  0  0
    6.4287    3.7395   -2.1085 O   0  0  0  0  0  0  0  0  0  0  0  0
    5.0785    2.0185   -1.2974 O   0  0  0  0  0  0  0  0  0  0  0  0
    1.6694    3.6885    2.1079 O   0  0  0  0  0  0  0  0  0  0  0  0
    6.5841    4.7065   -2.0240 H   0  0  0  0  0  0  0  0  0  0  0  0
    1.5062    2.7236    2.0146 H   0  0  0  0  0  0  0  0  0  0  0  0
    2.8389    2.8533   -0.3258 H   0  0  0  0  0  0  0  0  0  0  0  0
    3.9948    2.5394    0.9754 H   0  0  0  0  0  0  0  0  0  0  0  0
    5.2668    4.5739    0.3350 H   0  0  0  0  0  0  0  0  0  0  0  0
    4.1119    4.8850   -0.9677 H   0  0  0  0  0  0  0  0  0  0  0  0
  1  2  1  0  0  0  0
  1  3  2  0  0  0  0
  2  4  1  0  0  0  0
  4  5  1  0  0  0  0
  5  6  1  0  0  0  0
  5  7  2  0  0  0  0
  1  8  1  0  0  0  0
  6  9  1  0  0  0  0
  8 10  1  0  0  0  0
  2 11  1  0  0  0  0
  2 12  1  0  0  0  0
  4 13  1  0  0  0  0
  4 14  1  0  0  0  0
M  END
>  <Alias name>
Succinic acid

>  <logP>   
-0.59

$$$$
2-Pyridone
  ChemBrain IXL

 12 12  0  0  0  0  0  0  0  0  1 V2000
    2.7433    4.1687   -0.0269 C   0  0  0  0  0  0  0  0  0  0  0  0
    3.6230    5.1818   -0.0380 C   0  0  0  0  0  0  0  0  0  0  0  0
    5.0066    4.9292   -0.0253 N   0  0  0  0  0  0  0  0  0  0  0  0
    5.4783    3.6163   -0.0009 C   0  0  0  0  0  0  0  0  0  0  0  0
    4.5194    2.5019    0.0113 C   0  0  0  0  0  0  0  0  0  0  0  0
    3.2149    2.7629   -0.0011 C   0  0  0  0  0  0  0  0  0  0  0  0
    6.6789    3.3929    0.0104 O   0  0  0  0  0  0  0  0  0  0  0  0
    5.6600    5.6973   -0.0339 H   0  0  0  0  0  0  0  0  0  0  0  0
    1.6834    4.3769   -0.0368 H   0  0  0  0  0  0  0  0  0  0  0  0
    3.2658    6.2003   -0.0568 H   0  0  0  0  0  0  0  0  0  0  0  0
    4.8741    1.4750    0.0302 H   0  0  0  0  0  0  0  0  0  0  0  0
    2.5005    1.9481    0.0077 H   0  0  0  0  0  0  0  0  0  0  0  0
  1  2  2  0  0  0  0
  2  3  1  0  0  0  0
  3  4  1  0  0  0  0
  4  5  1  0  0  0  0
  5  6  2  0  0  0  0
  6  1  1  0  0  0  0
  4  7  2  0  0  0  0
  3  8  1  0  0  0  0
  1  9  1  0  0  0  0
  2 10  1  0  0  0  0
  5 11  1  0  0  0  0
  6 12  1  0  0  0  0
M  END
>  <Alias name>
2-Pyridone

>  <logP>   
-0.58

$$$$
Cefazolin
  ChemBrain IXL

 43 46  0  0  0  0  0  0  0  0  1 V2000
    6.6851    7.9529   -1.0950 N   0  0  0  0  0  0  0  0  0  0  0  0
    6.8423    6.9131   -1.8152 C   0  0  0  0  0  0  0  0  0  0  0  0
    7.6674    8.9536   -0.5671 C   0  0  0  0  0  0  0  0  0  0  0  0
    5.5165    7.9130   -0.8846 C   0  0  0  0  0  0  0  0  0  0  0  0
    5.3291    6.8113   -1.6274 C   0  0  0  0  0  0  0  0  0  0  0  0
    7.9040    6.0135   -1.0263 S   0  0  0  0  0  0  0  0  0  0  0  0
    8.9061    8.6459   -0.5876 C   0  0  0  0  0  0  0  0  0  0  0  0
    7.3193   10.3624    0.0217 C   0  0  0  0  0  0  0  0  0  0  0  0
    4.7892    8.5926   -0.1376 O   0  0  0  0  0  0  0  0  0  0  0  0
    4.5633    6.0048   -0.7851 N   0  0  0  0  0  0  0  0  0  0  0  0
    9.3376    7.3171   -1.1391 C   0  0  0  0  0  0  0  0  0  0  0  0
    9.8522    9.6363   -0.0633 C   0  0  0  0  0  0  0  0  0  0  0  0
    8.3581   11.1884    0.7519 O   0  0  0  0  0  0  0  0  0  0  0  0
    6.1959   10.8310   -0.1020 O   0  0  0  0  0  0  0  0  0  0  0  0
    4.7572    4.7397   -0.7619 C   0  0  0  0  0  0  0  0  0  0  0  0
   11.4447    9.0166   -0.2096 S   0  0  0  0  0  0  0  0  0  0  0  0
    3.7783    4.0016   -0.1360 C   0  0  0  0  0  0  0  0  0  0  0  0
    5.7483    4.2503   -1.2550 O   0  0  0  0  0  0  0  0  0  0  0  0
   12.3620   10.4141    0.5148 C   0  0  0  0  0  0  0  0  0  0  0  0
    3.2176    4.9101    0.9431 N   0  0  0  0  0  0  0  0  0  0  0  0
   13.9707   10.3459    0.6197 S   0  0  0  0  0  0  0  0  0  0  0  0
   11.9125   11.4840    0.9718 N   0  0  0  0  0  0  0  0  0  0  0  0
    2.2249    4.6052    1.7707 C   0  0  0  0  0  0  0  0  0  0  0  0
    3.6675    6.1283    1.2171 N   0  0  0  0  0  0  0  0  0  0  0  0
   14.0220   11.8112    1.3022 C   0  0  0  0  0  0  0  0  0  0  0  0
   12.8849   12.3007    1.4323 N   0  0  0  0  0  0  0  0  0  0  0  0
    2.0784    5.6157    2.5361 N   0  0  0  0  0  0  0  0  0  0  0  0
    2.9908    6.5754    2.1832 N   0  0  0  0  0  0  0  0  0  0  0  0
   15.3220   12.4053    1.6877 C   0  0  0  0  0  0  0  0  0  0  0  0
    3.7684    6.4332   -0.2238 H   0  0  0  0  0  0  0  0  0  0  0  0
    8.0419   12.0752    1.0934 H   0  0  0  0  0  0  0  0  0  0  0  0
    7.1210    7.1628   -2.8292 H   0  0  0  0  0  0  0  0  0  0  0  0
    4.7847    7.0297   -2.5379 H   0  0  0  0  0  0  0  0  0  0  0  0
   10.1767    6.9689   -0.5965 H   0  0  0  0  0  0  0  0  0  0  0  0
    9.6080    7.4605   -2.1858 H   0  0  0  0  0  0  0  0  0  0  0  0
    9.6275    9.8291    0.9798 H   0  0  0  0  0  0  0  0  0  0  0  0
    9.7645   10.5602   -0.6265 H   0  0  0  0  0  0  0  0  0  0  0  0
    2.9991    3.7339   -0.8748 H   0  0  0  0  0  0  0  0  0  0  0  0
    4.2041    3.1054    0.2867 H   0  0  0  0  0  0  0  0  0  0  0  0
    1.6410    3.6218    1.7674 H   0  0  0  0  0  0  0  0  0  0  0  0
   16.1219   11.7305    1.3723 H   0  0  0  0  0  0  0  0  0  0  0  0
   15.4503   13.3576    1.1999 H   0  0  0  0  0  0  0  0  0  0  0  0
   15.3656   12.5278    2.7589 H   0  0  0  0  0  0  0  0  0  0  0  0
  1  2  1  0  0  0  0
  1  3  1  0  0  0  0
  1  4  1  0  0  0  0
  2  5  1  0  0  0  0
  2  6  1  0  0  0  0
  3  7  2  0  0  0  0
  3  8  1  0  0  0  0
  4  9  2  0  0  0  0
  4  5  1  0  0  0  0
  5 10  1  0  0  0  0
  6 11  1  0  0  0  0
  7 12  1  0  0  0  0
  7 11  1  0  0  0  0
  8 13  1  0  0  0  0
  8 14  2  0  0  0  0
 10 15  1  0  0  0  0
 12 16  1  0  0  0  0
 15 17  1  0  0  0  0
 15 18  2  0  0  0  0
 16 19  1  0  0  0  0
 17 20  1  0  0  0  0
 19 21  1  0  0  0  0
 19 22  2  0  0  0  0
 20 23  1  0  0  0  0
 20 24  1  0  0  0  0
 21 25  1  0  0  0  0
 22 26  1  0  0  0  0
 23 27  2  0  0  0  0
 24 28  2  0  0  0  0
 25 29  1  0  0  0  0
 25 26  2  0  0  0  0
 27 28  1  0  0  0  0
 10 30  1  0  0  0  0
 13 31  1  0  0  0  0
  2 32  1  0  0  0  0
  5 33  1  0  0  0  0
 11 34  1  0  0  0  0
 11 35  1  0  0  0  0
 12 36  1  0  0  0  0
 12 37  1  0  0  0  0
 17 38  1  0  0  0  0
 17 39  1  0  0  0  0
 23 40  1  0  0  0  0
 29 41  1  0  0  0  0
 29 42  1  0  0  0  0
 29 43  1  0  0  0  0
M  END
>  <Alias name>
Cefazolin

>  <logP>   
-0.58

$$$$
Moxalactam
  ChemBrain IXL

 56 59  0  0  0  0  0  0  0  0  1 V2000
    8.9487   10.5937    0.9212 C   0  0  0  0  0  0  0  0  0  0  0  0
   10.3933   10.9825    0.6058 C   0  0  0  0  0  0  0  0  0  0  0  0
    9.1209    9.8825   -0.0917 C   0  0  0  0  0  0  0  0  0  0  0  0
    7.2851   10.7039    0.9259 N   0  0  0  0  0  0  0  0  0  0  0  0
    9.1383    9.9076    2.0725 O   0  0  0  0  0  0  0  0  0  0  0  0
   10.2850   10.0582   -0.1170 N   0  0  0  0  0  0  0  0  0  0  0  0
   10.9145   11.9118   -0.3209 O   0  0  0  0  0  0  0  0  0  0  0  0
    8.3425    9.5504   -0.9852 O   0  0  0  0  0  0  0  0  0  0  0  0
    6.4427   11.6402    0.2619 C   0  0  0  0  0  0  0  0  0  0  0  0
    9.2470   10.8268    3.1346 C   0  0  0  0  0  0  0  0  0  0  0  0
   11.3074    9.0574   -0.4184 C   0  0  0  0  0  0  0  0  0  0  0  0
   12.2110   11.1272   -1.2659 C   0  0  0  0  0  0  0  0  0  0  0  0
    4.8457   11.4698    0.2123 C   0  0  0  0  0  0  0  0  0  0  0  0
    6.9541   12.6011   -0.2580 O   0  0  0  0  0  0  0  0  0  0  0  0
   12.2993    9.5164   -0.9697 C   0  0  0  0  0  0  0  0  0  0  0  0
   11.3040    7.4905   -0.1432 C   0  0  0  0  0  0  0  0  0  0  0  0
    4.2312   10.0140    0.1424 C   0  0  0  0  0  0  0  0  0  0  0  0
    4.4358   12.1081   -0.9694 C   0  0  0  0  0  0  0  0  0  0  0  0
   13.4894    8.4239   -1.2847 C   0  0  0  0  0  0  0  0  0  0  0  0
   10.4176    6.8133    0.8829 O   0  0  0  0  0  0  0  0  0  0  0  0
   12.0551    6.7692   -0.7917 O   0  0  0  0  0  0  0  0  0  0  0  0
    3.0180    9.8221   -0.5444 C   0  0  0  0  0  0  0  0  0  0  0  0
    4.8247    8.8809    0.7381 C   0  0  0  0  0  0  0  0  0  0  0  0
    4.9025   11.5632   -2.2300 O   0  0  0  0  0  0  0  0  0  0  0  0
    3.7159   13.0823   -0.9122 O   0  0  0  0  0  0  0  0  0  0  0  0
   14.9430    9.1427   -2.0650 S   0  0  0  0  0  0  0  0  0  0  0  0
    2.4351    8.5459   -0.6320 C   0  0  0  0  0  0  0  0  0  0  0  0
    4.2447    7.6178    0.6492 C   0  0  0  0  0  0  0  0  0  0  0  0
   16.3012    7.5706   -2.0551 C   0  0  0  0  0  0  0  0  0  0  0  0
    3.0543    7.4470   -0.0345 C   0  0  0  0  0  0  0  0  0  0  0  0
   17.4842    7.7226   -2.5595 N   0  0  0  0  0  0  0  0  0  0  0  0
   16.2564    6.3131   -1.6121 N   0  0  0  0  0  0  0  0  0  0  0  0
    2.4555    6.1103   -0.1223 O   0  0  0  0  0  0  0  0  0  0  0  0
   18.2234    6.5461   -2.4443 N   0  0  0  0  0  0  0  0  0  0  0  0
   17.9067    8.9994   -3.1555 C   0  0  0  0  0  0  0  0  0  0  0  0
   17.4926    5.6965   -1.8769 N   0  0  0  0  0  0  0  0  0  0  0  0
    6.8095    9.9573    1.4059 H   0  0  0  0  0  0  0  0  0  0  0  0
    9.8262    7.3844    1.3989 H   0  0  0  0  0  0  0  0  0  0  0  0
    5.4653   10.7490   -2.1383 H   0  0  0  0  0  0  0  0  0  0  0  0
    1.6012    6.0689   -0.5991 H   0  0  0  0  0  0  0  0  0  0  0  0
   11.0642   10.7621    1.3986 H   0  0  0  0  0  0  0  0  0  0  0  0
   10.2553   11.2149    3.1584 H   0  0  0  0  0  0  0  0  0  0  0  0
    8.5534   11.6510    2.9361 H   0  0  0  0  0  0  0  0  0  0  0  0
    9.0031   10.3673    4.0589 H   0  0  0  0  0  0  0  0  0  0  0  0
   11.9980   11.2605   -2.3385 H   0  0  0  0  0  0  0  0  0  0  0  0
   13.1257   11.5594   -1.0340 H   0  0  0  0  0  0  0  0  0  0  0  0
    4.4199   11.9730    1.0739 H   0  0  0  0  0  0  0  0  0  0  0  0
   13.7961    7.9795   -0.3296 H   0  0  0  0  0  0  0  0  0  0  0  0
   13.0928    7.6206   -1.9197 H   0  0  0  0  0  0  0  0  0  0  0  0
    2.5284   10.6628   -1.0096 H   0  0  0  0  0  0  0  0  0  0  0  0
    5.7194    8.9727    1.2621 H   0  0  0  0  0  0  0  0  0  0  0  0
    1.5010    8.4104   -1.1654 H   0  0  0  0  0  0  0  0  0  0  0  0
    4.7259    6.7678    1.1158 H   0  0  0  0  0  0  0  0  0  0  0  0
   18.9416    8.9901   -3.3694 H   0  0  0  0  0  0  0  0  0  0  0  0
   17.6801    9.8104   -2.4468 H   0  0  0  0  0  0  0  0  0  0  0  0
   17.3354    9.1708   -4.0719 H   0  0  0  0  0  0  0  0  0  0  0  0
  1  2  1  0  0  0  0
  1  3  1  0  0  0  0
  1  4  1  0  0  0  0
  1  5  1  0  0  0  0
  2  6  1  0  0  0  0
  2  7  1  0  0  0  0
  3  8  2  0  0  0  0
  3  6  1  0  0  0  0
  4  9  1  0  0  0  0
  5 10  1  0  0  0  0
  6 11  1  0  0  0  0
  7 12  1  0  0  0  0
  9 13  1  0  0  0  0
  9 14  2  0  0  0  0
 11 15  2  0  0  0  0
 11 16  1  0  0  0  0
 12 15  1  0  0  0  0
 13 17  1  0  0  0  0
 13 18  1  0  0  0  0
 15 19  1  0  0  0  0
 16 20  1  0  0  0  0
 16 21  2  0  0  0  0
 17 22  4  0  0  0  0
 17 23  4  0  0  0  0
 18 24  1  0  0  0  0
 18 25  2  0  0  0  0
 19 26  1  0  0  0  0
 22 27  4  0  0  0  0
 23 28  4  0  0  0  0
 26 29  1  0  0  0  0
 27 30  4  0  0  0  0
 28 30  4  0  0  0  0
 29 31  1  0  0  0  0
 29 32  2  0  0  0  0
 30 33  1  0  0  0  0
 31 34  1  0  0  0  0
 31 35  1  0  0  0  0
 32 36  1  0  0  0  0
 34 36  2  0  0  0  0
  4 37  1  0  0  0  0
 20 38  1  0  0  0  0
 24 39  1  0  0  0  0
 33 40  1  0  0  0  0
  2 41  1  0  0  0  0
 10 42  1  0  0  0  0
 10 43  1  0  0  0  0
 10 44  1  0  0  0  0
 12 45  1  0  0  0  0
 12 46  1  0  0  0  0
 13 47  1  0  0  0  0
 19 48  1  0  0  0  0
 19 49  1  0  0  0  0
 22 50  1  0  0  0  0
 23 51  1  0  0  0  0
 27 52  1  0  0  0  0
 28 53  1  0  0  0  0
 35 54  1  0  0  0  0
 35 55  1  0  0  0  0
 35 56  1  0  0  0  0
M  END
>  <Alias name>
Latamoxef

>  <logP>   
-0.58

$$$$
Methylamine
  ChemBrain IXL

  7  6  0  0  0  0  0  0  0  0  1 V2000
    2.1303    2.4976    0.0184 C   0  0  0  0  0  0  0  0  0  0  0  0
    3.5756    2.7418    0.1298 N   0  0  0  0  0  0  0  0  0  0  0  0
    1.9468    1.4339   -0.0193 H   0  0  0  0  0  0  0  0  0  0  0  0
    1.6267    2.9197    0.8755 H   0  0  0  0  0  0  0  0  0  0  0  0
    1.7555    2.9597   -0.8830 H   0  0  0  0  0  0  0  0  0  0  0  0
    3.7591    3.8054    0.1674 H   0  0  0  0  0  0  0  0  0  0  0  0
    4.0791    2.3197   -0.7274 H   0  0  0  0  0  0  0  0  0  0  0  0
  1  2  1  0  0  0  0
  1  3  1  0  0  0  0
  1  4  1  0  0  0  0
  1  5  1  0  0  0  0
  2  6  1  0  0  0  0
  2  7  1  0  0  0  0
M  END
>  <Alias name>
Methylamine

>  <logP>   
-0.57

$$$$
N-Nitrosodimethylamine
  ChemBrain IXL

 11 10  0  0  0  0  0  0  0  0  1 V2000
    3.5908    4.3684    0.5718 C   0  0  0  0  0  0  0  0  0  0  0  0
    3.6563    2.9299    0.2762 N   0  0  0  0  0  0  0  0  0  0  0  0
    4.8759    2.3547   -0.3093 C   0  0  0  0  0  0  0  0  0  0  0  0
    2.5181    2.0784    0.5622 N   0  0  0  0  0  0  0  0  0  0  0  0
    1.4894    2.5636    1.0561 O   0  0  0  0  0  0  0  0  0  0  0  0
    2.6228    4.6062    0.9954 H   0  0  0  0  0  0  0  0  0  0  0  0
    4.3682    4.6272    1.2800 H   0  0  0  0  0  0  0  0  0  0  0  0
    3.7330    4.9316   -0.3423 H   0  0  0  0  0  0  0  0  0  0  0  0
    5.6118    3.1365   -0.4508 H   0  0  0  0  0  0  0  0  0  0  0  0
    4.6395    1.9041   -1.2653 H   0  0  0  0  0  0  0  0  0  0  0  0
    5.2747    1.5997    0.3569 H   0  0  0  0  0  0  0  0  0  0  0  0
  1  2  1  0  0  0  0
  2  3  1  0  0  0  0
  2  4  1  0  0  0  0
  4  5  2  0  0  0  0
  1  6  1  0  0  0  0
  1  7  1  0  0  0  0
  1  8  1  0  0  0  0
  3  9  1  0  0  0  0
  3 10  1  0  0  0  0
  3 11  1  0  0  0  0
M  END
>  <Alias name>
N-Nitrosodimethylamine

>  <logP>   
-0.57

$$$$
3-Aminobenzylalcohol
  ChemBrain IXL

 18 18  0  0  0  0  0  0  0  0  1 V2000
    5.4682    4.7807    0.2500 C   0  0  0  0  0  0  0  0  0  0  0  0
    4.9021    6.0547    0.3009 C   0  0  0  0  0  0  0  0  0  0  0  0
    3.5296    6.2005    0.5036 C   0  0  0  0  0  0  0  0  0  0  0  0
    2.7232    5.0724    0.6554 C   0  0  0  0  0  0  0  0  0  0  0  0
    3.2893    3.7984    0.6046 C   0  0  0  0  0  0  0  0  0  0  0  0
    4.6618    3.6526    0.4018 C   0  0  0  0  0  0  0  0  0  0  0  0
    2.4800    2.6662    0.7569 N   0  0  0  0  0  0  0  0  0  0  0  0
    6.9242    4.6260    0.0349 C   0  0  0  0  0  0  0  0  0  0  0  0
    7.2697    3.1972    0.0296 O   0  0  0  0  0  0  0  0  0  0  0  0
    1.4872    2.7717    0.9030 H   0  0  0  0  0  0  0  0  0  0  0  0
    2.8896    1.7448    0.7207 H   0  0  0  0  0  0  0  0  0  0  0  0
    8.2230    3.0008   -0.1081 H   0  0  0  0  0  0  0  0  0  0  0  0
    5.5281    6.9305    0.1830 H   0  0  0  0  0  0  0  0  0  0  0  0
    3.0901    7.1896    0.5431 H   0  0  0  0  0  0  0  0  0  0  0  0
    1.6577    5.1856    0.8128 H   0  0  0  0  0  0  0  0  0  0  0  0
    5.1013    2.6636    0.3623 H   0  0  0  0  0  0  0  0  0  0  0  0
    7.4619    5.1245    0.8320 H   0  0  0  0  0  0  0  0  0  0  0  0
    7.1976    5.0670   -0.9157 H   0  0  0  0  0  0  0  0  0  0  0  0
  1  2  4  0  0  0  0
  2  3  4  0  0  0  0
  3  4  4  0  0  0  0
  4  5  4  0  0  0  0
  5  6  4  0  0  0  0
  6  1  4  0  0  0  0
  5  7  1  0  0  0  0
  1  8  1  0  0  0  0
  8  9  1  0  0  0  0
  7 10  1  0  0  0  0
  7 11  1  0  0  0  0
  9 12  1  0  0  0  0
  2 13  1  0  0  0  0
  3 14  1  0  0  0  0
  4 15  1  0  0  0  0
  6 16  1  0  0  0  0
  8 17  1  0  0  0  0
  8 18  1  0  0  0  0
M  END
>  <Alias name>
3-Aminobenzylalcohol

>  <logP>   
-0.55

$$$$
Fleroxacin
  ChemBrain IXL

 44 46  0  0  0  0  0  0  0  0  1 V2000
   12.5565    8.5803   -0.0523 C   0  0  0  0  0  0  0  0  0  0  0  0
   10.1941    8.8245    0.9048 C   0  0  0  0  0  0  0  0  0  0  0  0
   10.7924    6.9698   -0.6321 N   0  0  0  0  0  0  0  0  0  0  0  0
    9.8037    7.6662    0.2369 C   0  0  0  0  0  0  0  0  0  0  0  0
   11.5656    9.3401    0.7345 C   0  0  0  0  0  0  0  0  0  0  0  0
    8.4901    7.1732    0.3956 C   0  0  0  0  0  0  0  0  0  0  0  0
   12.1913    7.4638   -0.7042 C   0  0  0  0  0  0  0  0  0  0  0  0
    7.5729    7.8431    1.2307 C   0  0  0  0  0  0  0  0  0  0  0  0
    7.9811    9.0070    1.8948 C   0  0  0  0  0  0  0  0  0  0  0  0
    9.2861    9.4936    1.7325 C   0  0  0  0  0  0  0  0  0  0  0  0
    6.1639    7.3202    1.4135 N   0  0  0  0  0  0  0  0  0  0  0  0
   13.9572    9.0443   -0.1309 C   0  0  0  0  0  0  0  0  0  0  0  0
    3.3833    6.8727    1.0514 N   0  0  0  0  0  0  0  0  0  0  0  0
   11.8826   10.4020    1.2462 O   0  0  0  0  0  0  0  0  0  0  0  0
    5.7271    6.1006    0.7189 C   0  0  0  0  0  0  0  0  0  0  0  0
    5.2109    8.0250    2.2954 C   0  0  0  0  0  0  0  0  0  0  0  0
   14.7499    8.4607   -0.8522 O   0  0  0  0  0  0  0  0  0  0  0  0
    8.1068    6.0461   -0.2595 F   0  0  0  0  0  0  0  0  0  0  0  0
    7.1092    9.6703    2.7025 F   0  0  0  0  0  0  0  0  0  0  0  0
    4.3446    6.3547    0.0502 C   0  0  0  0  0  0  0  0  0  0  0  0
    3.8456    8.1863    1.5594 C   0  0  0  0  0  0  0  0  0  0  0  0
   10.3856    5.7798   -1.4224 C   0  0  0  0  0  0  0  0  0  0  0  0
   14.4105   10.2096    0.6586 O   0  0  0  0  0  0  0  0  0  0  0  0
   11.0794    4.3591   -3.2091 F   0  0  0  0  0  0  0  0  0  0  0  0
    2.0505    7.0295    0.4193 C   0  0  0  0  0  0  0  0  0  0  0  0
   11.5058    5.3948   -2.4313 C   0  0  0  0  0  0  0  0  0  0  0  0
   12.9234    6.9211   -1.2851 H   0  0  0  0  0  0  0  0  0  0  0  0
    9.5933   10.3915    2.2509 H   0  0  0  0  0  0  0  0  0  0  0  0
    5.6357    5.2934    1.4342 H   0  0  0  0  0  0  0  0  0  0  0  0
    6.4495    5.8335   -0.0342 H   0  0  0  0  0  0  0  0  0  0  0  0
    5.0629    7.4472    3.1993 H   0  0  0  0  0  0  0  0  0  0  0  0
    5.6009    8.9970    2.5505 H   0  0  0  0  0  0  0  0  0  0  0  0
    4.4566    7.0757   -0.7449 H   0  0  0  0  0  0  0  0  0  0  0  0
    3.9681    5.4265   -0.3583 H   0  0  0  0  0  0  0  0  0  0  0  0
    3.9613    8.8696    0.7322 H   0  0  0  0  0  0  0  0  0  0  0  0
    3.1102    8.5806    2.2492 H   0  0  0  0  0  0  0  0  0  0  0  0
    9.4791    6.0030   -1.9646 H   0  0  0  0  0  0  0  0  0  0  0  0
   10.2075    4.9506   -0.7543 H   0  0  0  0  0  0  0  0  0  0  0  0
   13.7454   10.6180    1.1980 H   0  0  0  0  0  0  0  0  0  0  0  0
    1.7111    6.0725    0.0475 H   0  0  0  0  0  0  0  0  0  0  0  0
    1.3447    7.4017    1.1488 H   0  0  0  0  0  0  0  0  0  0  0  0
    2.1202    7.7293   -0.4022 H   0  0  0  0  0  0  0  0  0  0  0  0
   12.3927    5.0952   -1.8918 H   0  0  0  0  0  0  0  0  0  0  0  0
   11.7359    6.2430   -3.0595 H   0  0  0  0  0  0  0  0  0  0  0  0
  2  5  1  0  0  0  0
  3  7  1  0  0  0  0
  4  3  1  0  0  0  0
  5  1  1  0  0  0  0
  6  4  4  0  0  0  0
  7  1  2  0  0  0  0
  8  6  4  0  0  0  0
  9 10  4  0  0  0  0
 10  2  4  0  0  0  0
 11  8  1  0  0  0  0
 12  1  1  0  0  0  0
 13 20  1  0  0  0  0
 14  5  2  0  0  0  0
 15 11  1  0  0  0  0
 16 11  1  0  0  0  0
 17 12  2  0  0  0  0
 18  6  1  0  0  0  0
 19  9  1  0  0  0  0
 20 15  1  0  0  0  0
 21 16  1  0  0  0  0
 22  3  1  0  0  0  0
 23 12  1  0  0  0  0
 24 26  1  0  0  0  0
 25 13  1  0  0  0  0
 26 22  1  0  0  0  0
  2  4  4  0  0  0  0
  9  8  4  0  0  0  0
 13 21  1  0  0  0  0
  7 27  1  0  0  0  0
 10 28  1  0  0  0  0
 15 29  1  0  0  0  0
 15 30  1  0  0  0  0
 16 31  1  0  0  0  0
 16 32  1  0  0  0  0
 20 33  1  0  0  0  0
 20 34  1  0  0  0  0
 21 35  1  0  0  0  0
 21 36  1  0  0  0  0
 22 37  1  0  0  0  0
 22 38  1  0  0  0  0
 23 39  1  0  0  0  0
 25 40  1  0  0  0  0
 25 41  1  0  0  0  0
 25 42  1  0  0  0  0
 26 43  1  0  0  0  0
 26 44  1  0  0  0  0
M  END
>  <Alias name>
Fleroxacin

>  <logP>   
-0.55

$$$$
2-Ethoxyethanol
  ChemBrain IXL

 16 15  0  0  0  0  0  0  0  0  1 V2000
    3.6081    3.8085    0.3007 C   0  0  0  0  0  0  0  0  0  0  0  0
    4.5318    4.9056   -0.0225 O   0  0  0  0  0  0  0  0  0  0  0  0
    5.9581    4.5544    0.0346 C   0  0  0  0  0  0  0  0  0  0  0  0
    6.8057    5.7899   -0.3242 C   0  0  0  0  0  0  0  0  0  0  0  0
    8.2319    5.4389   -0.2672 O   0  0  0  0  0  0  0  0  0  0  0  0
    2.1560    4.3142    0.2024 C   0  0  0  0  0  0  0  0  0  0  0  0
    8.8492    6.1727   -0.4833 H   0  0  0  0  0  0  0  0  0  0  0  0
    3.7551    2.9949   -0.3987 H   0  0  0  0  0  0  0  0  0  0  0  0
    3.8011    3.4587    1.3073 H   0  0  0  0  0  0  0  0  0  0  0  0
    6.2086    4.2229    1.0347 H   0  0  0  0  0  0  0  0  0  0  0  0
    6.1626    3.7590   -0.6713 H   0  0  0  0  0  0  0  0  0  0  0  0
    6.5553    6.1214   -1.3243 H   0  0  0  0  0  0  0  0  0  0  0  0
    6.6012    6.5854    0.3816 H   0  0  0  0  0  0  0  0  0  0  0  0
    1.4755    3.5061    0.4404 H   0  0  0  0  0  0  0  0  0  0  0  0
    2.0090    5.1278    0.9018 H   0  0  0  0  0  0  0  0  0  0  0  0
    1.9630    4.6640   -0.8042 H   0  0  0  0  0  0  0  0  0  0  0  0
  1  2  1  0  0  0  0
  2  3  1  0  0  0  0
  3  4  1  0  0  0  0
  4  5  1  0  0  0  0
  5  7  1  0  0  0  0
  1  6  1  0  0  0  0
  1  8  1  0  0  0  0
  1  9  1  0  0  0  0
  3 10  1  0  0  0  0
  3 11  1  0  0  0  0
  4 12  1  0  0  0  0
  4 13  1  0  0  0  0
  6 14  1  0  0  0  0
  6 15  1  0  0  0  0
  6 16  1  0  0  0  0
M  END
>  <Alias name>
2-Ethoxyethanol

>  <logP>   
-0.54

$$$$
Formic acid
  ChemBrain IXL

  5  4  0  0  0  0  0  0  0  0  1 V2000
    2.2430    2.3688    0.4193 O   0  0  0  0  0  0  0  0  0  0  0  0
    3.1442    3.4757    0.0679 C   0  0  0  0  0  0  0  0  0  0  0  0
    4.2453    3.2402   -0.4017 O   0  0  0  0  0  0  0  0  0  0  0  0
    2.5894    1.5003    0.2513 H   0  0  0  0  0  0  0  0  0  0  0  0
    2.8316    4.4974    0.2255 H   0  0  0  0  0  0  0  0  0  0  0  0
  1  2  1  0  0  0  0
  2  3  2  0  0  0  0
  1  4  1  0  0  0  0
  2  5  1  0  0  0  0
M  END
>  <Alias name>
Formic acid

>  <logP>   
-0.54

$$$$
Chloroacetamide
  ChemBrain IXL

  9  8  0  0  0  0  0  0  0  0  1 V2000
    3.8123    4.8369    0.1668 O   0  0  0  0  0  0  0  0  0  0  0  0
    3.4308    3.6806    0.2435 C   0  0  0  0  0  0  0  0  0  0  0  0
    2.1236    3.4009    0.6594 N   0  0  0  0  0  0  0  0  0  0  0  0
    4.3499    2.5736   -0.1031 C   0  0  0  0  0  0  0  0  0  0  0  0
    5.9006    3.2451   -0.6750 Cl  0  0  0  0  0  0  0  0  0  0  0  0
    1.4988    4.1554    0.9012 H   0  0  0  0  0  0  0  0  0  0  0  0
    1.8063    2.4449    0.7173 H   0  0  0  0  0  0  0  0  0  0  0  0
    3.9080    1.9689   -0.8854 H   0  0  0  0  0  0  0  0  0  0  0  0
    4.5231    1.9605    0.7727 H   0  0  0  0  0  0  0  0  0  0  0  0
  1  2  2  0  0  0  0
  2  3  1  0  0  0  0
  2  4  1  0  0  0  0
  4  5  1  0  0  0  0
  3  6  1  0  0  0  0
  3  7  1  0  0  0  0
  4  8  1  0  0  0  0
  4  9  1  0  0  0  0
M  END
>  <Alias name>
Chloroacetamide

>  <logP>   
-0.53

$$$$
Bromoacetamide
  ChemBrain IXL

  9  8  0  0  0  0  0  0  0  0  1 V2000
    3.1447    2.8657    0.0000 C   0  0  0  0  0  0  0  0  0  0  0  0
    4.2861    3.8079    0.0002 C   0  0  0  0  0  0  0  0  0  0  0  0
    4.0840    5.0110    0.0003 O   0  0  0  0  0  0  0  0  0  0  0  0
    5.5978    3.3184    0.0004 N   0  0  0  0  0  0  0  0  0  0  0  0
    1.4911    3.8590    0.0005 Br  0  0  0  0  0  0  0  0  0  0  0  0
    6.3759    3.9607    0.0005 H   0  0  0  0  0  0  0  0  0  0  0  0
    5.7649    2.3234    0.0003 H   0  0  0  0  0  0  0  0  0  0  0  0
    3.1914    2.2419    0.8840 H   0  0  0  0  0  0  0  0  0  0  0  0
    3.1912    2.2425   -0.8845 H   0  0  0  0  0  0  0  0  0  0  0  0
  1  2  1  0  0  0  0
  2  3  2  0  0  0  0
  2  4  1  0  0  0  0
  1  5  1  0  0  0  0
  4  6  1  0  0  0  0
  4  7  1  0  0  0  0
  1  8  1  0  0  0  0
  1  9  1  0  0  0  0
M  END
>  <Alias name>
Bromoacetamide

>  <logP>   
-0.52

$$$$
Busulfan
  ChemBrain IXL

 28 27  0  0  0  0  0  0  0  0  1 V2000
    3.8199    6.5738    0.5774 O   0  0  0  0  0  0  0  0  0  0  0  0
    2.5442    5.7161    1.1192 S   0  0  0  0  0  0  0  0  0  0  0  0
    4.9814    5.7702    0.1707 C   0  0  0  0  0  0  0  0  0  0  0  0
    3.0405    4.7446    2.5722 C   0  0  0  0  0  0  0  0  0  0  0  0
    1.4883    6.6098    1.4813 O   0  0  0  0  0  0  0  0  0  0  0  0
    2.0902    4.8346    0.0887 O   0  0  0  0  0  0  0  0  0  0  0  0
    6.1052    6.7035   -0.3185 C   0  0  0  0  0  0  0  0  0  0  0  0
    7.3234    5.8614   -0.7450 C   0  0  0  0  0  0  0  0  0  0  0  0
    8.4475    6.7948   -1.2340 C   0  0  0  0  0  0  0  0  0  0  0  0
    9.6092    5.9912   -1.6405 O   0  0  0  0  0  0  0  0  0  0  0  0
   10.8838    6.8487   -2.1857 S   0  0  0  0  0  0  0  0  0  0  0  0
   11.4595    7.9743   -0.8807 C   0  0  0  0  0  0  0  0  0  0  0  0
   11.9408    5.9552   -2.5449 O   0  0  0  0  0  0  0  0  0  0  0  0
   10.4919    7.6087   -3.3320 O   0  0  0  0  0  0  0  0  0  0  0  0
    5.3345    5.1923    1.0158 H   0  0  0  0  0  0  0  0  0  0  0  0
    4.6943    5.1001   -0.6302 H   0  0  0  0  0  0  0  0  0  0  0  0
    3.3847    5.4122    3.3524 H   0  0  0  0  0  0  0  0  0  0  0  0
    3.8399    4.0675    2.2979 H   0  0  0  0  0  0  0  0  0  0  0  0
    2.1927    4.1752    2.9325 H   0  0  0  0  0  0  0  0  0  0  0  0
    5.7521    7.2814   -1.1636 H   0  0  0  0  0  0  0  0  0  0  0  0
    6.3921    7.3736    0.4824 H   0  0  0  0  0  0  0  0  0  0  0  0
    7.6764    5.2833    0.1000 H   0  0  0  0  0  0  0  0  0  0  0  0
    7.0366    5.1915   -1.5461 H   0  0  0  0  0  0  0  0  0  0  0  0
    8.0947    7.3728   -2.0791 H   0  0  0  0  0  0  0  0  0  0  0  0
    8.7344    7.4647   -0.4329 H   0  0  0  0  0  0  0  0  0  0  0  0
   10.6591    8.6513   -0.6089 H   0  0  0  0  0  0  0  0  0  0  0  0
   12.3066    8.5436   -1.2428 H   0  0  0  0  0  0  0  0  0  0  0  0
   11.7558    7.3988   -0.0125 H   0  0  0  0  0  0  0  0  0  0  0  0
  1  2  1  0  0  0  0
  1  3  1  0  0  0  0
  2  4  1  0  0  0  0
  2  5  2  0  0  0  0
  2  6  2  0  0  0  0
  3  7  1  0  0  0  0
  7  8  1  0  0  0  0
  8  9  1  0  0  0  0
  9 10  1  0  0  0  0
 10 11  1  0  0  0  0
 11 12  1  0  0  0  0
 11 13  2  0  0  0  0
 11 14  2  0  0  0  0
  3 15  1  0  0  0  0
  3 16  1  0  0  0  0
  4 17  1  0  0  0  0
  4 18  1  0  0  0  0
  4 19  1  0  0  0  0
  7 20  1  0  0  0  0
  7 21  1  0  0  0  0
  8 22  1  0  0  0  0
  8 23  1  0  0  0  0
  9 24  1  0  0  0  0
  9 25  1  0  0  0  0
 12 26  1  0  0  0  0
 12 27  1  0  0  0  0
 12 28  1  0  0  0  0
M  END
>  <Alias name>
Busulfan

>  <logP>   
-0.52

$$$$
Trimethylphosphate
  ChemBrain IXL

 17 16  0  0  0  0  0  0  0  0  1 V2000
    4.8987    5.5986   -0.1272 P   0  0  0  0  0  0  0  0  0  0  0  0
    4.9029    6.8040    0.5445 O   0  0  0  0  0  0  0  0  0  0  0  0
    3.5862    5.5292   -1.1247 O   0  0  0  0  0  0  0  0  0  0  0  0
    4.8272    4.3619    0.9627 O   0  0  0  0  0  0  0  0  0  0  0  0
    6.2779    5.4633   -1.0229 O   0  0  0  0  0  0  0  0  0  0  0  0
    4.8165    3.0149    0.3741 C   0  0  0  0  0  0  0  0  0  0  0  0
    2.2854    5.6323   -0.4478 C   0  0  0  0  0  0  0  0  0  0  0  0
    7.5274    5.5041   -0.2495 C   0  0  0  0  0  0  0  0  0  0  0  0
    5.7199    2.8665   -0.2045 H   0  0  0  0  0  0  0  0  0  0  0  0
    4.7685    2.2760    1.1644 H   0  0  0  0  0  0  0  0  0  0  0  0
    3.9531    2.9098   -0.2712 H   0  0  0  0  0  0  0  0  0  0  0  0
    2.1809    4.8188    0.2594 H   0  0  0  0  0  0  0  0  0  0  0  0
    2.2259    6.5774    0.0778 H   0  0  0  0  0  0  0  0  0  0  0  0
    1.4910    5.5768   -1.1818 H   0  0  0  0  0  0  0  0  0  0  0  0
    7.5931    6.4461    0.2807 H   0  0  0  0  0  0  0  0  0  0  0  0
    8.3712    5.4085   -0.9216 H   0  0  0  0  0  0  0  0  0  0  0  0
    7.5383    4.6878    0.4621 H   0  0  0  0  0  0  0  0  0  0  0  0
  1  2  2  0  0  0  0
  1  3  1  0  0  0  0
  1  4  1  0  0  0  0
  1  5  1  0  0  0  0
  4  6  1  0  0  0  0
  3  7  1  0  0  0  0
  5  8  1  0  0  0  0
  6  9  1  0  0  0  0
  6 10  1  0  0  0  0
  6 11  1  0  0  0  0
  7 12  1  0  0  0  0
  7 13  1  0  0  0  0
  7 14  1  0  0  0  0
  8 15  1  0  0  0  0
  8 16  1  0  0  0  0
  8 17  1  0  0  0  0
M  END
>  <Alias name>
Trimethylphosphate

>  <logP>   
-0.52

$$$$
Pyridoxine
  ChemBrain IXL

 23 23  0  0  0  0  0  0  0  0  1 V2000
    5.5834    4.9983   -0.0049 C   0  0  0  0  0  0  0  0  0  0  0  0
    4.6708    6.0409   -0.0437 C   0  0  0  0  0  0  0  0  0  0  0  0
    6.9420    5.2862   -0.0332 C   0  0  0  0  0  0  0  0  0  0  0  0
    5.1094    3.5910    0.0661 C   0  0  0  0  0  0  0  0  0  0  0  0
    5.1314    7.3583   -0.1101 C   0  0  0  0  0  0  0  0  0  0  0  0
    3.2171    5.7490   -0.0143 C   0  0  0  0  0  0  0  0  0  0  0  0
    7.3641    6.6135   -0.0997 C   0  0  0  0  0  0  0  0  0  0  0  0
    7.9284    4.1954    0.0068 O   0  0  0  0  0  0  0  0  0  0  0  0
    6.2634    2.6797    0.0554 O   0  0  0  0  0  0  0  0  0  0  0  0
    6.4589    7.6176   -0.1366 N   0  0  0  0  0  0  0  0  0  0  0  0
    2.4604    7.0065   -0.0631 O   0  0  0  0  0  0  0  0  0  0  0  0
    8.8097    6.9195   -0.1297 C   0  0  0  0  0  0  0  0  0  0  0  0
    7.5459    3.2902    0.0508 H   0  0  0  0  0  0  0  0  0  0  0  0
    6.0377    1.7231    0.0992 H   0  0  0  0  0  0  0  0  0  0  0  0
    1.4827    6.9029   -0.0475 H   0  0  0  0  0  0  0  0  0  0  0  0
    4.4758    3.3799   -0.7871 H   0  0  0  0  0  0  0  0  0  0  0  0
    4.5442    3.4459    0.9790 H   0  0  0  0  0  0  0  0  0  0  0  0
    4.4218    8.1752   -0.1404 H   0  0  0  0  0  0  0  0  0  0  0  0
    2.9548    5.1366   -0.8690 H   0  0  0  0  0  0  0  0  0  0  0  0
    2.9744    5.2169    0.8980 H   0  0  0  0  0  0  0  0  0  0  0  0
    8.9506    7.9905   -0.1926 H   0  0  0  0  0  0  0  0  0  0  0  0
    9.2611    6.4442   -0.9921 H   0  0  0  0  0  0  0  0  0  0  0  0
    9.2762    6.5459    0.7736 H   0  0  0  0  0  0  0  0  0  0  0  0
  1  2  4  0  0  0  0
  1  3  4  0  0  0  0
  1  4  1  0  0  0  0
  2  5  4  0  0  0  0
  2  6  1  0  0  0  0
  3  7  4  0  0  0  0
  3  8  1  0  0  0  0
  4  9  1  0  0  0  0
  5 10  4  0  0  0  0
  6 11  1  0  0  0  0
  7 12  1  0  0  0  0
  7 10  4  0  0  0  0
  8 13  1  0  0  0  0
  9 14  1  0  0  0  0
 11 15  1  0  0  0  0
  4 16  1  0  0  0  0
  4 17  1  0  0  0  0
  5 18  1  0  0  0  0
  6 19  1  0  0  0  0
  6 20  1  0  0  0  0
 12 21  1  0  0  0  0
 12 22  1  0  0  0  0
 12 23  1  0  0  0  0
M  END
>  <Alias name>
Vitamin B6

>  <logP>   
-0.5

$$$$
Etofylline
  ChemBrain IXL

 28 29  0  0  0  0  0  0  0  0  1 V2000
    5.5082    6.3278    0.2097 C   0  0  0  0  0  0  0  0  0  0  0  0
    4.7988    7.2697    0.0797 C   0  0  0  0  0  0  0  0  0  0  0  0
    6.6762    6.6589   -0.1705 N   0  0  0  0  0  0  0  0  0  0  0  0
    5.0406    5.0466    0.7293 C   0  0  0  0  0  0  0  0  0  0  0  0
    3.4570    7.2579    0.3814 N   0  0  0  0  0  0  0  0  0  0  0  0
    5.4913    8.2230   -0.3634 N   0  0  0  0  0  0  0  0  0  0  0  0
    6.6076    7.8813   -0.5136 C   0  0  0  0  0  0  0  0  0  0  0  0
    7.8896    5.7212   -0.2929 C   0  0  0  0  0  0  0  0  0  0  0  0
    3.7074    4.9268    1.0416 N   0  0  0  0  0  0  0  0  0  0  0  0
    5.8081    4.1085    0.8919 O   0  0  0  0  0  0  0  0  0  0  0  0
    2.8879    6.0569    0.8536 C   0  0  0  0  0  0  0  0  0  0  0  0
    2.6361    8.4749    0.1745 C   0  0  0  0  0  0  0  0  0  0  0  0
    9.1558    6.4828   -0.8457 C   0  0  0  0  0  0  0  0  0  0  0  0
    3.1610    3.6226    1.5606 C   0  0  0  0  0  0  0  0  0  0  0  0
    1.6942    5.9982    1.0975 O   0  0  0  0  0  0  0  0  0  0  0  0
   10.2998    5.5412   -0.9618 O   0  0  0  0  0  0  0  0  0  0  0  0
   11.1378    5.9384   -1.3053 H   0  0  0  0  0  0  0  0  0  0  0  0
    7.4279    8.4930   -0.8764 H   0  0  0  0  0  0  0  0  0  0  0  0
    7.6454    4.9080   -0.9673 H   0  0  0  0  0  0  0  0  0  0  0  0
    8.1280    5.3074    0.6866 H   0  0  0  0  0  0  0  0  0  0  0  0
    1.6193    8.2845    0.4863 H   0  0  0  0  0  0  0  0  0  0  0  0
    3.0459    9.2946    0.7596 H   0  0  0  0  0  0  0  0  0  0  0  0
    2.6475    8.7443   -0.8770 H   0  0  0  0  0  0  0  0  0  0  0  0
    9.4242    7.2828   -0.1693 H   0  0  0  0  0  0  0  0  0  0  0  0
    8.9354    6.8926   -1.8199 H   0  0  0  0  0  0  0  0  0  0  0  0
    3.9561    2.8789    1.5827 H   0  0  0  0  0  0  0  0  0  0  0  0
    2.7729    3.7591    2.5654 H   0  0  0  0  0  0  0  0  0  0  0  0
    2.3645    3.2731    0.9119 H   0  0  0  0  0  0  0  0  0  0  0  0
  1  2  2  0  0  0  0
  1  3  1  0  0  0  0
  1  4  1  0  0  0  0
  2  5  1  0  0  0  0
  2  6  1  0  0  0  0
  3  7  1  0  0  0  0
  3  8  1  0  0  0  0
  4  9  1  0  0  0  0
  4 10  2  0  0  0  0
  5 11  1  0  0  0  0
  5 12  1  0  0  0  0
  6  7  2  0  0  0  0
  8 13  1  0  0  0  0
  9 14  1  0  0  0  0
  9 11  1  0  0  0  0
 11 15  2  0  0  0  0
 13 16  1  0  0  0  0
 16 17  1  0  0  0  0
  7 18  1  0  0  0  0
  8 19  1  0  0  0  0
  8 20  1  0  0  0  0
 12 21  1  0  0  0  0
 12 22  1  0  0  0  0
 12 23  1  0  0  0  0
 13 24  1  0  0  0  0
 13 25  1  0  0  0  0
 14 26  1  0  0  0  0
 14 27  1  0  0  0  0
 14 28  1  0  0  0  0
M  END
>  <Alias name>
Etofylline

>  <logP>   
-0.49

$$$$
3-Hydroxy-N-Nitrosopiperidine
  ChemBrain IXL

 19 19  0  0  0  0  0  0  0  0  1 V2000
    4.7440    2.8524    0.0901 C   0  0  0  0  0  0  0  0  0  0  0  0
    5.6438    3.7858   -0.7429 C   0  0  0  0  0  0  0  0  0  0  0  0
    5.5184    5.1623   -0.2424 N   0  0  0  0  0  0  0  0  0  0  0  0
    4.1877    5.7593   -0.0592 C   0  0  0  0  0  0  0  0  0  0  0  0
    3.3048    4.8029    0.7658 C   0  0  0  0  0  0  0  0  0  0  0  0
    3.3068    3.4082    0.1106 C   0  0  0  0  0  0  0  0  0  0  0  0
    6.7073    5.9311    0.0704 N   0  0  0  0  0  0  0  0  0  0  0  0
    7.8296    5.4250   -0.0774 O   0  0  0  0  0  0  0  0  0  0  0  0
    1.9299    5.3213    0.8106 O   0  0  0  0  0  0  0  0  0  0  0  0
    1.4999    5.4345   -0.0660 H   0  0  0  0  0  0  0  0  0  0  0  0
    5.1232    2.7946    1.1029 H   0  0  0  0  0  0  0  0  0  0  0  0
    4.7424    1.8636   -0.3518 H   0  0  0  0  0  0  0  0  0  0  0  0
    6.6743    3.4635   -0.6586 H   0  0  0  0  0  0  0  0  0  0  0  0
    5.3381    3.7499   -1.7812 H   0  0  0  0  0  0  0  0  0  0  0  0
    3.7312    5.9277   -1.0267 H   0  0  0  0  0  0  0  0  0  0  0  0
    4.2842    6.7028    0.4636 H   0  0  0  0  0  0  0  0  0  0  0  0
    3.6958    4.7292    1.7731 H   0  0  0  0  0  0  0  0  0  0  0  0
    2.9351    3.4852   -0.9036 H   0  0  0  0  0  0  0  0  0  0  0  0
    2.6700    2.7415    0.6788 H   0  0  0  0  0  0  0  0  0  0  0  0
  1  2  1  0  0  0  0
  2  3  1  0  0  0  0
  3  4  1  0  0  0  0
  4  5  1  0  0  0  0
  5  6  1  0  0  0  0
  6  1  1  0  0  0  0
  3  7  1  0  0  0  0
  7  8  2  0  0  0  0
  5  9  1  0  0  0  0
  9 10  1  0  0  0  0
  1 11  1  0  0  0  0
  1 12  1  0  0  0  0
  2 13  1  0  0  0  0
  2 14  1  0  0  0  0
  4 15  1  0  0  0  0
  4 16  1  0  0  0  0
  5 17  1  0  0  0  0
  6 18  1  0  0  0  0
  6 19  1  0  0  0  0
M  END
>  <Alias name>
3-Hydroxy-N-Nitrosopiperidine

>  <logP>   
-0.47

$$$$
N-Nitroso-4-piperidone
  ChemBrain IXL

 17 17  0  0  0  0  0  0  0  0  1 V2000
    3.1581    3.1870    0.8112 C   0  0  0  0  0  0  0  0  0  0  0  0
    4.3706    2.6933   -0.0015 C   0  0  0  0  0  0  0  0  0  0  0  0
    5.3067    3.8072   -0.2107 N   0  0  0  0  0  0  0  0  0  0  0  0
    4.8282    5.0706   -0.7902 C   0  0  0  0  0  0  0  0  0  0  0  0
    3.6187    5.5805    0.0173 C   0  0  0  0  0  0  0  0  0  0  0  0
    2.6725    4.4656    0.2456 C   0  0  0  0  0  0  0  0  0  0  0  0
    1.4923    4.6005   -0.0325 O   0  0  0  0  0  0  0  0  0  0  0  0
    6.7022    3.6598    0.1547 N   0  0  0  0  0  0  0  0  0  0  0  0
    7.4919    4.5994   -0.0220 O   0  0  0  0  0  0  0  0  0  0  0  0
    2.3674    2.4484    0.7649 H   0  0  0  0  0  0  0  0  0  0  0  0
    3.4518    3.3371    1.8428 H   0  0  0  0  0  0  0  0  0  0  0  0
    4.8695    1.8994    0.5405 H   0  0  0  0  0  0  0  0  0  0  0  0
    4.0342    2.3195   -0.9607 H   0  0  0  0  0  0  0  0  0  0  0  0
    5.6215    5.8069   -0.7558 H   0  0  0  0  0  0  0  0  0  0  0  0
    4.5322    4.9066   -1.8189 H   0  0  0  0  0  0  0  0  0  0  0  0
    3.1219    6.3682   -0.5355 H   0  0  0  0  0  0  0  0  0  0  0  0
    3.9580    5.9669    0.9704 H   0  0  0  0  0  0  0  0  0  0  0  0
  1  2  1  0  0  0  0
  2  3  1  0  0  0  0
  3  4  1  0  0  0  0
  4  5  1  0  0  0  0
  5  6  1  0  0  0  0
  6  1  1  0  0  0  0
  6  7  2  0  0  0  0
  3  8  1  0  0  0  0
  8  9  2  0  0  0  0
  1 10  1  0  0  0  0
  1 11  1  0  0  0  0
  2 12  1  0  0  0  0
  2 13  1  0  0  0  0
  4 14  1  0  0  0  0
  4 15  1  0  0  0  0
  5 16  1  0  0  0  0
  5 17  1  0  0  0  0
M  END
>  <Alias name>
N-Nitroso-4-piperidone

>  <logP>   
-0.47

$$$$
Oxamyl
  ChemBrain IXL

 27 26  0  0  0  0  0  0  0  0  1 V2000
    2.6396    3.0108    0.9074 C   0  0  0  0  0  0  0  0  0  0  0  0
    3.2786    4.3256    0.7526 N   0  0  0  0  0  0  0  0  0  0  0  0
    2.4825    5.5513    0.9116 C   0  0  0  0  0  0  0  0  0  0  0  0
    4.7158    4.4126    0.4382 C   0  0  0  0  0  0  0  0  0  0  0  0
    5.3705    3.3915    0.3076 O   0  0  0  0  0  0  0  0  0  0  0  0
    5.3620    5.7180    0.2819 C   0  0  0  0  0  0  0  0  0  0  0  0
    4.3970    7.2466    0.4742 S   0  0  0  0  0  0  0  0  0  0  0  0
    5.4426    8.7124    0.2289 C   0  0  0  0  0  0  0  0  0  0  0  0
    6.6013    5.7838    0.0110 N   0  0  0  0  0  0  0  0  0  0  0  0
    7.3521    4.6059   -0.1388 O   0  0  0  0  0  0  0  0  0  0  0  0
    8.7734    4.8119   -0.4510 C   0  0  0  0  0  0  0  0  0  0  0  0
    9.3063    6.1756   -0.5833 N   0  0  0  0  0  0  0  0  0  0  0  0
   10.7277    6.3822   -0.8956 C   0  0  0  0  0  0  0  0  0  0  0  0
    9.5107    3.8514   -0.6004 O   0  0  0  0  0  0  0  0  0  0  0  0
    3.3989    2.2439    0.9473 H   0  0  0  0  0  0  0  0  0  0  0  0
    2.0641    2.9956    1.8212 H   0  0  0  0  0  0  0  0  0  0  0  0
    1.9862    2.8270    0.0674 H   0  0  0  0  0  0  0  0  0  0  0  0
    1.4595    5.2888    1.1377 H   0  0  0  0  0  0  0  0  0  0  0  0
    2.8887    6.1426    1.7188 H   0  0  0  0  0  0  0  0  0  0  0  0
    2.5130    6.1221   -0.0046 H   0  0  0  0  0  0  0  0  0  0  0  0
    4.8456    9.6045    0.3485 H   0  0  0  0  0  0  0  0  0  0  0  0
    5.8639    8.6918   -0.7652 H   0  0  0  0  0  0  0  0  0  0  0  0
    6.2395    8.7122    0.9578 H   0  0  0  0  0  0  0  0  0  0  0  0
    8.6533    7.0257   -0.4510 H   0  0  0  0  0  0  0  0  0  0  0  0
   10.9308    7.4407   -0.9651 H   0  0  0  0  0  0  0  0  0  0  0  0
   10.9620    5.9081   -1.8372 H   0  0  0  0  0  0  0  0  0  0  0  0
   11.3346    5.9497   -0.1139 H   0  0  0  0  0  0  0  0  0  0  0  0
  1  2  1  0  0  0  0
  2  3  1  0  0  0  0
  2  4  1  0  0  0  0
  4  5  2  0  0  0  0
  4  6  1  0  0  0  0
  6  7  1  0  0  0  0
  7  8  1  0  0  0  0
  6  9  2  0  0  0  0
  9 10  1  0  0  0  0
 10 11  1  0  0  0  0
 11 12  1  0  0  0  0
 12 13  1  0  0  0  0
 11 14  2  0  0  0  0
  1 15  1  0  0  0  0
  1 16  1  0  0  0  0
  1 17  1  0  0  0  0
  3 18  1  0  0  0  0
  3 19  1  0  0  0  0
  3 20  1  0  0  0  0
  8 21  1  0  0  0  0
  8 22  1  0  0  0  0
  8 23  1  0  0  0  0
 12 24  1  0  0  0  0
 13 25  1  0  0  0  0
 13 26  1  0  0  0  0
 13 27  1  0  0  0  0
M  END
>  <Alias name>
Oxamyl

>  <logP>   
-0.47

$$$$
Sotalol
  ChemBrain IXL

 38 38  0  0  0  0  0  0  0  0  1 V2000
    6.0556    7.6468    1.1492 C   0  0  0  0  0  0  0  0  0  0  0  0
    4.8393    8.2638    1.7379 C   0  0  0  0  0  0  0  0  0  0  0  0
    6.6538    6.5454    1.7674 C   0  0  0  0  0  0  0  0  0  0  0  0
    6.6035    8.1677   -0.0243 C   0  0  0  0  0  0  0  0  0  0  0  0
    3.8762    7.1574    2.2204 C   0  0  0  0  0  0  0  0  0  0  0  0
    4.1662    9.0881    0.7223 O   0  0  0  0  0  0  0  0  0  0  0  0
    7.7964    5.9671    1.2128 C   0  0  0  0  0  0  0  0  0  0  0  0
    7.7462    7.5892   -0.5786 C   0  0  0  0  0  0  0  0  0  0  0  0
    3.4991    6.3017    1.0815 N   0  0  0  0  0  0  0  0  0  0  0  0
    8.3436    6.4881    0.0398 C   0  0  0  0  0  0  0  0  0  0  0  0
    2.5659    5.2524    1.5333 C   0  0  0  0  0  0  0  0  0  0  0  0
    9.4920    5.9051   -0.5155 N   0  0  0  0  0  0  0  0  0  0  0  0
    3.2503    4.3652    2.5961 C   0  0  0  0  0  0  0  0  0  0  0  0
    2.1559    4.3818    0.3297 C   0  0  0  0  0  0  0  0  0  0  0  0
   10.1661    6.5414   -1.9193 S   0  0  0  0  0  0  0  0  0  0  0  0
   11.4777    5.4351   -2.5170 C   0  0  0  0  0  0  0  0  0  0  0  0
   10.7200    7.8299   -1.6403 O   0  0  0  0  0  0  0  0  0  0  0  0
    9.1534    6.6647   -2.9216 O   0  0  0  0  0  0  0  0  0  0  0  0
    3.8713    8.6013   -0.0793 H   0  0  0  0  0  0  0  0  0  0  0  0
    4.3258    5.8730    0.6929 H   0  0  0  0  0  0  0  0  0  0  0  0
    9.9147    5.1031   -0.0724 H   0  0  0  0  0  0  0  0  0  0  0  0
    5.1218    8.8865    2.5775 H   0  0  0  0  0  0  0  0  0  0  0  0
    6.2317    6.1394    2.6773 H   0  0  0  0  0  0  0  0  0  0  0  0
    6.1417    9.0212   -0.5050 H   0  0  0  0  0  0  0  0  0  0  0  0
    2.9873    7.6119    2.6398 H   0  0  0  0  0  0  0  0  0  0  0  0
    4.3654    6.5596    2.9762 H   0  0  0  0  0  0  0  0  0  0  0  0
    8.2587    5.1137    1.6930 H   0  0  0  0  0  0  0  0  0  0  0  0
    8.1694    7.9948   -1.4888 H   0  0  0  0  0  0  0  0  0  0  0  0
    1.6840    5.7131    1.9610 H   0  0  0  0  0  0  0  0  0  0  0  0
    4.1446    3.9225    2.1753 H   0  0  0  0  0  0  0  0  0  0  0  0
    2.5696    3.5807    2.9031 H   0  0  0  0  0  0  0  0  0  0  0  0
    3.5153    4.9672    3.4547 H   0  0  0  0  0  0  0  0  0  0  0  0
    3.0370    3.9206   -0.0990 H   0  0  0  0  0  0  0  0  0  0  0  0
    1.4690    3.6117    0.6585 H   0  0  0  0  0  0  0  0  0  0  0  0
    1.6736    5.0013   -0.4162 H   0  0  0  0  0  0  0  0  0  0  0  0
   11.9122    5.8455   -3.4202 H   0  0  0  0  0  0  0  0  0  0  0  0
   11.0581    4.4595   -2.7293 H   0  0  0  0  0  0  0  0  0  0  0  0
   12.2443    5.3410   -1.7580 H   0  0  0  0  0  0  0  0  0  0  0  0
  1  2  1  0  0  0  0
  1  3  4  0  0  0  0
  1  4  4  0  0  0  0
  2  5  1  0  0  0  0
  2  6  1  0  0  0  0
  3  7  4  0  0  0  0
  4  8  4  0  0  0  0
  5  9  1  0  0  0  0
  7 10  4  0  0  0  0
  8 10  4  0  0  0  0
  9 11  1  0  0  0  0
 10 12  1  0  0  0  0
 11 13  1  0  0  0  0
 11 14  1  0  0  0  0
 12 15  1  0  0  0  0
 15 16  1  0  0  0  0
 15 17  2  0  0  0  0
 15 18  2  0  0  0  0
  6 19  1  0  0  0  0
  9 20  1  0  0  0  0
 12 21  1  0  0  0  0
  2 22  1  0  0  0  0
  3 23  1  0  0  0  0
  4 24  1  0  0  0  0
  5 25  1  0  0  0  0
  5 26  1  0  0  0  0
  7 27  1  0  0  0  0
  8 28  1  0  0  0  0
 11 29  1  0  0  0  0
 13 30  1  0  0  0  0
 13 31  1  0  0  0  0
 13 32  1  0  0  0  0
 14 33  1  0  0  0  0
 14 34  1  0  0  0  0
 14 35  1  0  0  0  0
 16 36  1  0  0  0  0
 16 37  1  0  0  0  0
 16 38  1  0  0  0  0
M  END
>  <Alias name>
Dexsotalol

>  <logP>   
-0.47

$$$$
1-Methyl-1-hydroxyurea
  ChemBrain IXL

 12 11  0  0  0  0  0  0  0  0  1 V2000
    4.7342    3.1829    0.0000 C   0  0  0  0  0  0  0  0  0  0  0  0
    3.4783    3.8014   -0.0002 N   0  0  0  0  0  0  0  0  0  0  0  0
    5.8978    3.9613    0.0002 N   0  0  0  0  0  0  0  0  0  0  0  0
    4.8147    1.9655    0.0000 O   0  0  0  0  0  0  0  0  0  0  0  0
    2.3105    3.0202    0.0000 O   0  0  0  0  0  0  0  0  0  0  0  0
    3.3813    5.2682   -0.0005 C   0  0  0  0  0  0  0  0  0  0  0  0
    5.8313    4.9681    0.0003 H   0  0  0  0  0  0  0  0  0  0  0  0
    6.8030    3.5156    0.0002 H   0  0  0  0  0  0  0  0  0  0  0  0
    1.4698    3.5297   -0.0001 H   0  0  0  0  0  0  0  0  0  0  0  0
    2.3387    5.5611   -0.0006 H   0  0  0  0  0  0  0  0  0  0  0  0
    3.8669    5.6623    0.8837 H   0  0  0  0  0  0  0  0  0  0  0  0
    3.8669    5.6619   -0.8849 H   0  0  0  0  0  0  0  0  0  0  0  0
  1  2  1  0  0  0  0
  1  3  1  0  0  0  0
  1  4  2  0  0  0  0
  2  5  1  0  0  0  0
  2  6  1  0  0  0  0
  3  7  1  0  0  0  0
  3  8  1  0  0  0  0
  5  9  1  0  0  0  0
  6 10  1  0  0  0  0
  6 11  1  0  0  0  0
  6 12  1  0  0  0  0
M  END
>  <Alias name>
1-Methyl-1-hydroxyurea

>  <logP>   
-0.46

$$$$
Cephacetrile
  ChemBrain IXL

 36 37  0  0  0  0  0  0  0  0  1 V2000
    7.9767    7.9259    0.5589 N   0  0  0  0  0  0  0  0  0  0  0  0
    8.9293    7.1436    0.3579 C   0  0  0  0  0  0  0  0  0  0  0  0
    6.5665    7.7136    0.7494 C   0  0  0  0  0  0  0  0  0  0  0  0
    8.5271    8.9533    0.5868 C   0  0  0  0  0  0  0  0  0  0  0  0
    9.7165    8.4305    0.4384 C   0  0  0  0  0  0  0  0  0  0  0  0
    8.6050    6.3840   -1.0438 S   0  0  0  0  0  0  0  0  0  0  0  0
    6.0611    6.6078    0.2687 C   0  0  0  0  0  0  0  0  0  0  0  0
    5.6217    8.7558    1.4922 C   0  0  0  0  0  0  0  0  0  0  0  0
    8.1040   10.1095    0.5577 O   0  0  0  0  0  0  0  0  0  0  0  0
   10.2235    9.3008   -0.4642 N   0  0  0  0  0  0  0  0  0  0  0  0
    6.9316    5.5952   -0.4486 C   0  0  0  0  0  0  0  0  0  0  0  0
    4.6440    6.3817    0.4469 C   0  0  0  0  0  0  0  0  0  0  0  0
    6.1138    9.7407    2.0319 O   0  0  0  0  0  0  0  0  0  0  0  0
    4.0916    8.5879    1.5657 O   0  0  0  0  0  0  0  0  0  0  0  0
   11.3729    9.9435   -0.1466 C   0  0  0  0  0  0  0  0  0  0  0  0
    4.2999    5.1519   -0.1104 O   0  0  0  0  0  0  0  0  0  0  0  0
   11.8364   10.9770   -1.0227 C   0  0  0  0  0  0  0  0  0  0  0  0
   11.9942    9.6457    0.8645 O   0  0  0  0  0  0  0  0  0  0  0  0
    3.0576    4.6455    0.3698 C   0  0  0  0  0  0  0  0  0  0  0  0
   13.1505   11.5430   -0.4892 C   0  0  0  0  0  0  0  0  0  0  0  0
    2.6113    3.3604   -0.1017 C   0  0  0  0  0  0  0  0  0  0  0  0
    2.3926    5.2875    1.1647 O   0  0  0  0  0  0  0  0  0  0  0  0
   14.1447   11.9703   -0.0849 N   0  0  0  0  0  0  0  0  0  0  0  0
    9.6227    9.6775   -1.1671 H   0  0  0  0  0  0  0  0  0  0  0  0
    3.5896    9.3181    2.0571 H   0  0  0  0  0  0  0  0  0  0  0  0
    9.0984    6.4722    1.2216 H   0  0  0  0  0  0  0  0  0  0  0  0
   10.3288    8.4438    1.3511 H   0  0  0  0  0  0  0  0  0  0  0  0
    6.4004    5.2204   -1.2983 H   0  0  0  0  0  0  0  0  0  0  0  0
    7.1371    4.7778    0.2385 H   0  0  0  0  0  0  0  0  0  0  0  0
    4.0827    7.1690   -0.0386 H   0  0  0  0  0  0  0  0  0  0  0  0
    4.4075    6.3684    1.5028 H   0  0  0  0  0  0  0  0  0  0  0  0
   11.9889   10.5586   -2.0069 H   0  0  0  0  0  0  0  0  0  0  0  0
   11.0906   11.7625   -1.0743 H   0  0  0  0  0  0  0  0  0  0  0  0
    1.5858    3.2192    0.1683 H   0  0  0  0  0  0  0  0  0  0  0  0
    3.2199    2.5849    0.3488 H   0  0  0  0  0  0  0  0  0  0  0  0
    2.7142    3.3226   -1.1827 H   0  0  0  0  0  0  0  0  0  0  0  0
  1  2  1  0  0  0  0
  1  3  1  0  0  0  0
  1  4  1  0  0  0  0
  2  5  1  0  0  0  0
  2  6  1  0  0  0  0
  3  7  2  0  0  0  0
  3  8  1  0  0  0  0
  4  9  2  0  0  0  0
  4  5  1  0  0  0  0
  5 10  1  0  0  0  0
  6 11  1  0  0  0  0
  7 12  1  0  0  0  0
  7 11  1  0  0  0  0
  8 13  2  0  0  0  0
  8 14  1  0  0  0  0
 10 15  1  0  0  0  0
 12 16  1  0  0  0  0
 15 17  1  0  0  0  0
 15 18  2  0  0  0  0
 16 19  1  0  0  0  0
 17 20  1  0  0  0  0
 19 21  1  0  0  0  0
 19 22  2  0  0  0  0
 20 23  3  0  0  0  0
 10 24  1  0  0  0  0
 14 25  1  0  0  0  0
  2 26  1  0  0  0  0
  5 27  1  0  0  0  0
 11 28  1  0  0  0  0
 11 29  1  0  0  0  0
 12 30  1  0  0  0  0
 12 31  1  0  0  0  0
 17 32  1  0  0  0  0
 17 33  1  0  0  0  0
 21 34  1  0  0  0  0
 21 35  1  0  0  0  0
 21 36  1  0  0  0  0
M  END
>  <Alias name>
Cefacetrile

>  <logP>   
-0.45

$$$$
N-nitroso-morpholine
  ChemBrain IXL

 16 16  0  0  0  0  0  0  0  0  1 V2000
    4.5002    4.1560   -0.1588 N   0  0  0  0  0  0  0  0  0  0  0  0
    3.5172    5.2339    0.0227 C   0  0  0  0  0  0  0  0  0  0  0  0
    2.2730    4.6785    0.7426 C   0  0  0  0  0  0  0  0  0  0  0  0
    1.8247    3.4509    0.0697 O   0  0  0  0  0  0  0  0  0  0  0  0
    2.8199    2.3700    0.0214 C   0  0  0  0  0  0  0  0  0  0  0  0
    4.0787    2.8634   -0.7178 C   0  0  0  0  0  0  0  0  0  0  0  0
    5.8854    4.3679    0.2135 N   0  0  0  0  0  0  0  0  0  0  0  0
    6.7137    3.4572    0.0645 O   0  0  0  0  0  0  0  0  0  0  0  0
    3.9553    6.0255    0.6179 H   0  0  0  0  0  0  0  0  0  0  0  0
    3.2293    5.6266   -0.9446 H   0  0  0  0  0  0  0  0  0  0  0  0
    1.4803    5.4158    0.7142 H   0  0  0  0  0  0  0  0  0  0  0  0
    2.5216    4.4553    1.7728 H   0  0  0  0  0  0  0  0  0  0  0  0
    2.4034    1.5190   -0.5033 H   0  0  0  0  0  0  0  0  0  0  0  0
    3.0848    2.0779    1.0301 H   0  0  0  0  0  0  0  0  0  0  0  0
    4.8757    2.1403   -0.5959 H   0  0  0  0  0  0  0  0  0  0  0  0
    3.8560    2.9810   -1.7712 H   0  0  0  0  0  0  0  0  0  0  0  0
  1  2  1  0  0  0  0
  2  3  1  0  0  0  0
  3  4  1  0  0  0  0
  4  5  1  0  0  0  0
  5  6  1  0  0  0  0
  6  1  1  0  0  0  0
  1  7  1  0  0  0  0
  7  8  2  0  0  0  0
  2  9  1  0  0  0  0
  2 10  1  0  0  0  0
  3 11  1  0  0  0  0
  3 12  1  0  0  0  0
  5 13  1  0  0  0  0
  5 14  1  0  0  0  0
  6 15  1  0  0  0  0
  6 16  1  0  0  0  0
M  END
>  <Alias name>
N-nitroso-morpholine

>  <logP>   
-0.44

$$$$
2-Nitroethanol
  ChemBrain IXL

 11 10  0  0  0  0  0  0  0  0  1 V2000
    5.8193    2.4826   -0.4805 O   0  5  0  0  0  0  0  0  0  0  0  0
    5.7777    3.7191   -0.5631 N   0  3  0  0  0  0  0  0  0  0  0  0
    6.7768    4.3493   -0.9403 O   0  0  0  0  0  0  0  0  0  0  0  0
    4.5439    4.4379   -0.2140 C   0  0  0  0  0  0  0  0  0  0  0  0
    3.4648    3.4263    0.2181 C   0  0  0  0  0  0  0  0  0  0  0  0
    2.2311    4.1452    0.5677 O   0  0  0  0  0  0  0  0  0  0  0  0
    1.4853    3.5740    0.8572 H   0  0  0  0  0  0  0  0  0  0  0  0
    4.7435    5.1230    0.6008 H   0  0  0  0  0  0  0  0  0  0  0  0
    4.1938    4.9935   -1.0751 H   0  0  0  0  0  0  0  0  0  0  0  0
    3.2650    2.7415   -0.5967 H   0  0  0  0  0  0  0  0  0  0  0  0
    3.8150    2.8706    1.0792 H   0  0  0  0  0  0  0  0  0  0  0  0
  1  2  1  0  0  0  0
  2  3  2  0  0  0  0
  2  4  1  0  0  0  0
  4  5  1  0  0  0  0
  5  6  1  0  0  0  0
  6  7  1  0  0  0  0
  4  8  1  0  0  0  0
  4  9  1  0  0  0  0
  5 10  1  0  0  0  0
  5 11  1  0  0  0  0
M  END
>  <Alias name>
2-Nitroethanol

>  <logP>   
-0.42

$$$$
Cefadroxil
  ChemBrain IXL

 42 44  0  0  0  0  0  0  0  0  1 V2000
    8.8041    4.7161    0.2077 N   0  0  0  0  0  0  0  0  0  0  0  0
    8.2573    5.1942    1.2529 C   0  0  0  0  0  0  0  0  0  0  0  0
   10.0267    4.9480   -0.4531 C   0  0  0  0  0  0  0  0  0  0  0  0
    7.9276    3.9326   -0.0165 C   0  0  0  0  0  0  0  0  0  0  0  0
    7.2666    4.2002    1.0285 C   0  0  0  0  0  0  0  0  0  0  0  0
    7.8642    6.7460    0.8437 S   0  0  0  0  0  0  0  0  0  0  0  0
   10.4588    6.1736   -0.4784 C   0  0  0  0  0  0  0  0  0  0  0  0
   10.8482    3.8326   -1.1365 C   0  0  0  0  0  0  0  0  0  0  0  0
    7.6917    3.2087   -0.9930 O   0  0  0  0  0  0  0  0  0  0  0  0
    6.0093    4.4614    0.6281 N   0  0  0  0  0  0  0  0  0  0  0  0
    9.6423    7.2851    0.1662 C   0  0  0  0  0  0  0  0  0  0  0  0
   11.7606    6.4433   -1.1391 C   0  0  0  0  0  0  0  0  0  0  0  0
   12.1065    4.1544   -1.8424 O   0  5  0  0  0  0  0  0  0  0  0  0
   10.4780    2.6607   -1.1089 O   0  0  0  0  0  0  0  0  0  0  0  0
    5.0337    3.7815    1.2295 C   0  0  0  0  0  0  0  0  0  0  0  0
    3.7364    4.1823    0.9595 C   0  0  0  0  0  0  0  0  0  0  0  0
    5.2712    2.8620    1.9949 O   0  0  0  0  0  0  0  0  0  0  0  0
    3.7631    5.5958    0.8693 C   0  0  0  0  0  0  0  0  0  0  0  0
    2.8511    3.7730    2.0305 N   0  3  0  0  0  0  0  0  0  0  0  0
    3.3870    6.2087   -0.3084 C   0  0  0  0  0  0  0  0  0  0  0  0
    4.1907    6.3280    1.9622 C   0  0  0  0  0  0  0  0  0  0  0  0
    3.4187    7.5887   -0.3942 C   0  0  0  0  0  0  0  0  0  0  0  0
    4.2243    7.7092    1.8819 C   0  0  0  0  0  0  0  0  0  0  0  0
    3.8343    8.3396    0.7023 C   0  0  0  0  0  0  0  0  0  0  0  0
    3.8612    9.7917    0.6154 O   0  0  0  0  0  0  0  0  0  0  0  0
    5.8313    5.0197   -0.1964 H   0  0  0  0  0  0  0  0  0  0  0  0
    2.8297    2.7679    2.0816 H   0  0  0  0  0  0  0  0  0  0  0  0
    1.9237    4.1213    1.8485 H   0  0  0  0  0  0  0  0  0  0  0  0
    3.1869    4.1482    2.9035 H   0  0  0  0  0  0  0  0  0  0  0  0
    4.0995   10.2477    1.4494 H   0  0  0  0  0  0  0  0  0  0  0  0
    8.8476    5.0527    2.1326 H   0  0  0  0  0  0  0  0  0  0  0  0
    7.3218    3.3548    1.7229 H   0  0  0  0  0  0  0  0  0  0  0  0
   10.1967    7.6585    0.9778 H   0  0  0  0  0  0  0  0  0  0  0  0
    9.5072    8.0607   -0.5588 H   0  0  0  0  0  0  0  0  0  0  0  0
   11.9120    7.4997   -1.2063 H   0  0  0  0  0  0  0  0  0  0  0  0
   11.7660    6.0084   -2.1412 H   0  0  0  0  0  0  0  0  0  0  0  0
   12.5602    5.9952   -0.5526 H   0  0  0  0  0  0  0  0  0  0  0  0
    3.4061    3.7592    0.0149 H   0  0  0  0  0  0  0  0  0  0  0  0
    3.0687    5.6110   -1.1549 H   0  0  0  0  0  0  0  0  0  0  0  0
    4.4950    5.8204    2.8743 H   0  0  0  0  0  0  0  0  0  0  0  0
    3.1218    8.0775   -1.3086 H   0  0  0  0  0  0  0  0  0  0  0  0
    4.5520    8.2923    2.7320 H   0  0  0  0  0  0  0  0  0  0  0  0
  1  2  1  0  0  0  0
  1  3  1  0  0  0  0
  1  4  1  0  0  0  0
  2  5  1  0  0  0  0
  2  6  1  0  0  0  0
  3  7  2  0  0  0  0
  3  8  1  0  0  0  0
  4  9  2  0  0  0  0
  4  5  1  0  0  0  0
  5 10  1  0  0  0  0
  6 11  1  0  0  0  0
  7 12  1  0  0  0  0
  7 11  1  0  0  0  0
  8 13  1  0  0  0  0
  8 14  2  0  0  0  0
 10 15  1  0  0  0  0
 15 16  1  0  0  0  0
 15 17  2  0  0  0  0
 16 18  1  0  0  0  0
 16 19  1  0  0  0  0
 18 20  4  0  0  0  0
 18 21  4  0  0  0  0
 20 22  4  0  0  0  0
 21 23  4  0  0  0  0
 22 24  4  0  0  0  0
 23 24  4  0  0  0  0
 24 25  1  0  0  0  0
 10 26  1  0  0  0  0
 19 27  1  0  0  0  0
 19 28  1  0  0  0  0
 19 29  1  0  0  0  0
 25 30  1  0  0  0  0
  2 31  1  0  0  0  0
  5 32  1  0  0  0  0
 11 33  1  0  0  0  0
 11 34  1  0  0  0  0
 12 35  1  0  0  0  0
 12 36  1  0  0  0  0
 12 37  1  0  0  0  0
 16 38  1  0  0  0  0
 20 39  1  0  0  0  0
 21 40  1  0  0  0  0
 22 41  1  0  0  0  0
 23 42  1  0  0  0  0
M  END
>  <Alias name>
Cefadroxil

>  <logP>   
-0.4

$$$$
Isosorbide mononitrate
  ChemBrain IXL

 22 23  0  0  0  0  0  0  0  0  1 V2000
    5.2827    4.3208   -0.7273 C   0  0  0  0  0  0  0  0  0  0  0  0
    5.5980    5.7908   -0.4155 C   0  0  0  0  0  0  0  0  0  0  0  0
    3.9447    3.9896   -0.0440 C   0  0  0  0  0  0  0  0  0  0  0  0
    6.3698    3.5120   -0.1548 O   0  0  0  0  0  0  0  0  0  0  0  0
    6.9219    5.8139    0.3679 C   0  0  0  0  0  0  0  0  0  0  0  0
    4.4974    6.3052    0.4139 O   0  0  0  0  0  0  0  0  0  0  0  0
    3.4770    5.2739    0.6706 C   0  0  0  0  0  0  0  0  0  0  0  0
    4.1347    2.9104    0.9359 O   0  0  0  0  0  0  0  0  0  0  0  0
    7.3813    4.3489    0.5138 C   0  0  0  0  0  0  0  0  0  0  0  0
    7.9305    6.5852   -0.3730 O   0  0  0  0  0  0  0  0  0  0  0  0
    4.1251    1.7646    0.4619 N   0  3  0  0  0  0  0  0  0  0  0  0
    4.2151    1.5999   -0.7638 O   0  0  0  0  0  0  0  0  0  0  0  0
    4.0256    0.7835    1.2136 O   0  5  0  0  0  0  0  0  0  0  0  0
    8.2430    6.1678   -1.2063 H   0  0  0  0  0  0  0  0  0  0  0  0
    5.2138    4.1649   -1.7968 H   0  0  0  0  0  0  0  0  0  0  0  0
    5.6860    6.3636   -1.3304 H   0  0  0  0  0  0  0  0  0  0  0  0
    3.2140    3.6919   -0.7859 H   0  0  0  0  0  0  0  0  0  0  0  0
    6.7656    6.2519    1.3459 H   0  0  0  0  0  0  0  0  0  0  0  0
    3.3923    5.0946    1.7353 H   0  0  0  0  0  0  0  0  0  0  0  0
    2.5216    5.5918    0.2718 H   0  0  0  0  0  0  0  0  0  0  0  0
    7.4458    4.0844    1.5621 H   0  0  0  0  0  0  0  0  0  0  0  0
    8.3451    4.2146    0.0384 H   0  0  0  0  0  0  0  0  0  0  0  0
  1  4  1  0  0  0  0
  2  5  1  0  0  0  0
  2  6  1  0  0  0  0
  3  7  1  0  0  0  0
  3  8  1  0  0  0  0
  4  9  1  0  0  0  0
  5 10  1  0  0  0  0
  5  9  1  0  0  0  0
  6  7  1  0  0  0  0
  8 11  1  0  0  0  0
 11 12  2  0  0  0  0
 11 13  1  0  0  0  0
  1  2  1  0  0  0  0
  1  3  1  0  0  0  0
 10 14  1  0  0  0  0
  1 15  1  0  0  0  0
  2 16  1  0  0  0  0
  3 17  1  0  0  0  0
  5 18  1  0  0  0  0
  7 19  1  0  0  0  0
  7 20  1  0  0  0  0
  9 21  1  0  0  0  0
  9 22  1  0  0  0  0
M  END
>  <Alias name>
Isosorbide mononitrate

>  <logP>   
-0.4

$$$$
Pyrimidine
  ChemBrain IXL

 10 10  0  0  0  0  0  0  0  0  1 V2000
    2.5355    3.2227    0.0711 C   0  0  0  0  0  0  0  0  0  0  0  0
    2.5122    4.6109    0.0244 C   0  0  0  0  0  0  0  0  0  0  0  0
    3.6707    5.2914   -0.0568 N   0  0  0  0  0  0  0  0  0  0  0  0
    4.8516    4.6336   -0.0930 C   0  0  0  0  0  0  0  0  0  0  0  0
    4.8948    3.2827   -0.0486 N   0  0  0  0  0  0  0  0  0  0  0  0
    3.7588    2.5655    0.0328 C   0  0  0  0  0  0  0  0  0  0  0  0
    1.6143    2.6615    0.1364 H   0  0  0  0  0  0  0  0  0  0  0  0
    1.5705    5.1402    0.0531 H   0  0  0  0  0  0  0  0  0  0  0  0
    5.7716    5.1939   -0.1582 H   0  0  0  0  0  0  0  0  0  0  0  0
    3.7975    1.4861    0.0680 H   0  0  0  0  0  0  0  0  0  0  0  0
  1  2  4  0  0  0  0
  2  3  4  0  0  0  0
  3  4  4  0  0  0  0
  4  5  4  0  0  0  0
  5  6  4  0  0  0  0
  6  1  4  0  0  0  0
  1  7  1  0  0  0  0
  2  8  1  0  0  0  0
  4  9  1  0  0  0  0
  6 10  1  0  0  0  0
M  END
>  <Alias name>
Pyrimidine

>  <logP>   
-0.4

$$$$
4-Amino-2-methoxybenzoic acid
  ChemBrain IXL

 21 21  0  0  0  0  0  0  0  0  1 V2000
    7.5841    6.5824    0.1073 C   0  0  0  0  0  0  0  0  0  0  0  0
    7.1630    5.2528    0.0726 C   0  0  0  0  0  0  0  0  0  0  0  0
    5.7988    4.9505    0.0716 C   0  0  0  0  0  0  0  0  0  0  0  0
    4.8560    5.9831    0.1055 C   0  0  0  0  0  0  0  0  0  0  0  0
    5.2795    7.3126    0.1402 C   0  0  0  0  0  0  0  0  0  0  0  0
    6.6426    7.6122    0.1411 C   0  0  0  0  0  0  0  0  0  0  0  0
    3.4065    5.6701    0.1047 C   0  0  0  0  0  0  0  0  0  0  0  0
    3.0307    4.5096    0.0734 O   0  0  0  0  0  0  0  0  0  0  0  0
    2.4199    6.7581    0.1415 O   0  0  0  0  0  0  0  0  0  0  0  0
    8.9517    6.8832    0.1083 N   0  0  0  0  0  0  0  0  0  0  0  0
    5.3538    3.5442    0.0349 O   0  0  0  0  0  0  0  0  0  0  0  0
    6.4327    2.5422    0.0011 C   0  0  0  0  0  0  0  0  0  0  0  0
    1.4809    6.4670    0.1385 H   0  0  0  0  0  0  0  0  0  0  0  0
    9.2569    7.8445    0.1332 H   0  0  0  0  0  0  0  0  0  0  0  0
    9.6322    6.1384    0.0841 H   0  0  0  0  0  0  0  0  0  0  0  0
    7.8950    4.4556    0.0464 H   0  0  0  0  0  0  0  0  0  0  0  0
    4.5498    8.1122    0.1664 H   0  0  0  0  0  0  0  0  0  0  0  0
    6.9698    8.6438    0.1681 H   0  0  0  0  0  0  0  0  0  0  0  0
    7.0401    2.6948   -0.8826 H   0  0  0  0  0  0  0  0  0  0  0  0
    6.0021    1.5488   -0.0243 H   0  0  0  0  0  0  0  0  0  0  0  0
    7.0495    2.6455    0.8855 H   0  0  0  0  0  0  0  0  0  0  0  0
  1  2  4  0  0  0  0
  2  3  4  0  0  0  0
  3  4  4  0  0  0  0
  4  5  4  0  0  0  0
  5  6  4  0  0  0  0
  6  1  4  0  0  0  0
  7  8  2  0  0  0  0
  7  9  1  0  0  0  0
  7  4  1  0  0  0  0
  1 10  1  0  0  0  0
  3 11  1  0  0  0  0
 11 12  1  0  0  0  0
  9 13  1  0  0  0  0
 10 14  1  0  0  0  0
 10 15  1  0  0  0  0
  2 16  1  0  0  0  0
  5 17  1  0  0  0  0
  6 18  1  0  0  0  0
 12 19  1  0  0  0  0
 12 20  1  0  0  0  0
 12 21  1  0  0  0  0
M  END
>  <Alias name>
4-Amino-2-methoxybenzoic acid

>  <logP>   
-0.38

$$$$
4-Aminomethylpyridine
  ChemBrain IXL

 16 16  0  0  0  0  0  0  0  0  1 V2000
    6.3305    4.4396   -0.6303 N   0  0  0  0  0  0  0  0  0  0  0  0
    5.2855    5.2766   -0.4426 C   0  0  0  0  0  0  0  0  0  0  0  0
    3.9988    4.7684   -0.2577 C   0  0  0  0  0  0  0  0  0  0  0  0
    3.7947    3.3931   -0.2673 C   0  0  0  0  0  0  0  0  0  0  0  0
    4.8836    2.5521   -0.4620 C   0  0  0  0  0  0  0  0  0  0  0  0
    6.1547    3.0991   -0.6433 C   0  0  0  0  0  0  0  0  0  0  0  0
    2.4272    2.8258   -0.0717 C   0  0  0  0  0  0  0  0  0  0  0  0
    1.4558    3.9172    0.1151 N   0  0  0  0  0  0  0  0  0  0  0  0
    1.4550    4.5113   -0.7000 H   0  0  0  0  0  0  0  0  0  0  0  0
    1.7095    4.4592    0.9271 H   0  0  0  0  0  0  0  0  0  0  0  0
    5.4462    6.3465   -0.4354 H   0  0  0  0  0  0  0  0  0  0  0  0
    3.1623    5.4415   -0.1073 H   0  0  0  0  0  0  0  0  0  0  0  0
    4.7448    1.4771   -0.4728 H   0  0  0  0  0  0  0  0  0  0  0  0
    7.0032    2.4456   -0.7949 H   0  0  0  0  0  0  0  0  0  0  0  0
    2.1499    2.2435   -0.9423 H   0  0  0  0  0  0  0  0  0  0  0  0
    2.4229    2.1876    0.8039 H   0  0  0  0  0  0  0  0  0  0  0  0
  1  2  4  0  0  0  0
  2  3  4  0  0  0  0
  3  4  4  0  0  0  0
  4  5  4  0  0  0  0
  5  6  4  0  0  0  0
  6  1  4  0  0  0  0
  7  8  1  0  0  0  0
  8  9  1  0  0  0  0
  8 10  1  0  0  0  0
  7  4  1  0  0  0  0
  2 11  1  0  0  0  0
  3 12  1  0  0  0  0
  5 13  1  0  0  0  0
  6 14  1  0  0  0  0
  7 15  1  0  0  0  0
  7 16  1  0  0  0  0
M  END
>  <Alias name>
4-Pyridinemethanamine

>  <logP>   
-0.38

$$$$
Dimethylamine
  ChemBrain IXL

 10  9  0  0  0  0  0  0  0  0  1 V2000
    2.8474    2.3874   -0.7666 C   0  0  0  0  0  0  0  0  0  0  0  0
    3.9655    2.7601    0.1122 N   0  0  0  0  0  0  0  0  0  0  0  0
    3.6257    3.9896    0.8430 C   0  0  0  0  0  0  0  0  0  0  0  0
    1.9621    2.2193   -0.1713 H   0  0  0  0  0  0  0  0  0  0  0  0
    2.6616    3.1850   -1.4707 H   0  0  0  0  0  0  0  0  0  0  0  0
    3.0971    1.4842   -1.3035 H   0  0  0  0  0  0  0  0  0  0  0  0
    4.8507    2.9281   -0.4832 H   0  0  0  0  0  0  0  0  0  0  0  0
    4.4471    4.2632    1.4886 H   0  0  0  0  0  0  0  0  0  0  0  0
    2.7405    3.8215    1.4384 H   0  0  0  0  0  0  0  0  0  0  0  0
    3.4400    4.7872    0.1389 H   0  0  0  0  0  0  0  0  0  0  0  0
  1  2  1  0  0  0  0
  2  3  1  0  0  0  0
  1  4  1  0  0  0  0
  1  5  1  0  0  0  0
  1  6  1  0  0  0  0
  2  7  1  0  0  0  0
  3  8  1  0  0  0  0
  3  9  1  0  0  0  0
  3 10  1  0  0  0  0
M  END
>  <Alias name>
Dimethylamine

>  <logP>   
-0.38

$$$$
Ronidazole
  ChemBrain IXL

 22 22  0  0  0  0  0  0  0  0  1 V2000
    5.9208    6.2346   -0.1060 C   0  0  0  0  0  0  0  0  0  0  0  0
    5.0192    5.3807   -0.0381 N   0  0  0  0  0  0  0  0  0  0  0  0
    5.4167    7.2709   -0.3881 N   0  0  0  0  0  0  0  0  0  0  0  0
    7.3510    5.9495    0.1338 C   0  0  0  0  0  0  0  0  0  0  0  0
    3.9375    5.9563   -0.2928 C   0  0  0  0  0  0  0  0  0  0  0  0
    5.2068    3.9566    0.2728 C   0  0  0  0  0  0  0  0  0  0  0  0
    4.1891    7.1296   -0.5107 C   0  0  0  0  0  0  0  0  0  0  0  0
    8.1568    7.1438   -0.0360 O   0  0  0  0  0  0  0  0  0  0  0  0
    2.6048    5.3281   -0.3222 N   0  3  0  0  0  0  0  0  0  0  0  0
    9.5932    6.9220    0.1958 C   0  0  0  0  0  0  0  0  0  0  0  0
    2.4834    4.1204   -0.0682 O   0  0  0  0  0  0  0  0  0  0  0  0
    1.6036    6.0069   -0.5985 O   0  5  0  0  0  0  0  0  0  0  0  0
   10.4975    7.9820    0.0696 N   0  0  0  0  0  0  0  0  0  0  0  0
    9.9965    5.8108    0.4990 O   0  0  0  0  0  0  0  0  0  0  0  0
   11.4825    7.8255    0.2238 H   0  0  0  0  0  0  0  0  0  0  0  0
   10.1652    8.9020   -0.1753 H   0  0  0  0  0  0  0  0  0  0  0  0
    7.4743    5.5793    1.1450 H   0  0  0  0  0  0  0  0  0  0  0  0
    7.6850    5.1930   -0.5658 H   0  0  0  0  0  0  0  0  0  0  0  0
    6.2406    3.7588    0.4381 H   0  0  0  0  0  0  0  0  0  0  0  0
    4.6480    3.7079    1.1766 H   0  0  0  0  0  0  0  0  0  0  0  0
    4.8591    3.3537   -0.5682 H   0  0  0  0  0  0  0  0  0  0  0  0
    3.4735    7.9044   -0.7630 H   0  0  0  0  0  0  0  0  0  0  0  0
  1  2  1  0  0  0  0
  1  3  2  0  0  0  0
  1  4  1  0  0  0  0
  2  5  1  0  0  0  0
  2  6  1  0  0  0  0
  3  7  1  0  0  0  0
  4  8  1  0  0  0  0
  5  9  1  0  0  0  0
  5  7  2  0  0  0  0
  8 10  1  0  0  0  0
  9 11  2  0  0  0  0
  9 12  1  0  0  0  0
 10 13  1  0  0  0  0
 10 14  2  0  0  0  0
 13 15  1  0  0  0  0
 13 16  1  0  0  0  0
  4 17  1  0  0  0  0
  4 18  1  0  0  0  0
  6 19  1  0  0  0  0
  6 20  1  0  0  0  0
  6 21  1  0  0  0  0
  7 22  1  0  0  0  0
M  END
>  <Alias name>
Ronidazole

>  <logP>   
-0.38

$$$$
1H-Purine
  ChemBrain IXL

 13 14  0  0  0  0  0  0  0  0  1 V2000
    5.1366    4.5178   -0.0309 C   0  0  0  0  0  0  0  0  0  0  0  0
    4.8919    5.7506    0.0031 C   0  0  0  0  0  0  0  0  0  0  0  0
    6.4009    4.3844    0.1181 N   0  0  0  0  0  0  0  0  0  0  0  0
    4.1512    3.5779   -0.2008 C   0  0  0  0  0  0  0  0  0  0  0  0
    6.0077    6.3458    0.1637 N   0  0  0  0  0  0  0  0  0  0  0  0
    3.6784    6.2389   -0.1137 N   0  0  0  0  0  0  0  0  0  0  0  0
    6.8990    5.5624    0.2299 C   0  0  0  0  0  0  0  0  0  0  0  0
    2.8967    4.0234   -0.3266 N   0  0  0  0  0  0  0  0  0  0  0  0
    2.6631    5.3637   -0.2799 C   0  0  0  0  0  0  0  0  0  0  0  0
    6.9148    3.4982    0.1984 H   0  0  0  0  0  0  0  0  0  0  0  0
    4.3839    2.5110   -0.2332 H   0  0  0  0  0  0  0  0  0  0  0  0
    7.9610    5.7940    0.3630 H   0  0  0  0  0  0  0  0  0  0  0  0
    1.6657    5.7323   -0.3773 H   0  0  0  0  0  0  0  0  0  0  0  0
  1  2  4  0  0  0  0
  1  3  1  0  0  0  0
  1  4  4  0  0  0  0
  2  5  1  0  0  0  0
  2  6  4  0  0  0  0
  3  7  1  0  0  0  0
  4  8  4  0  0  0  0
  5  7  2  0  0  0  0
  6  9  4  0  0  0  0
  8  9  4  0  0  0  0
  3 10  1  0  0  0  0
  4 11  1  0  0  0  0
  7 12  1  0  0  0  0
  9 13  1  0  0  0  0
M  END
>  <Alias name>
1H-Purine

>  <logP>   
-0.37

$$$$
2-Methylisoniazid
  ChemBrain IXL

 20 20  0  0  0  0  0  0  0  0  1 V2000
    8.2708    4.5148   -0.1518 N   0  0  0  0  0  0  0  0  0  0  0  0
    8.3505    5.8642   -0.1103 C   0  0  0  0  0  0  0  0  0  0  0  0
    7.1964    6.6421   -0.1570 C   0  0  0  0  0  0  0  0  0  0  0  0
    5.9574    6.0257   -0.2471 C   0  0  0  0  0  0  0  0  0  0  0  0
    5.8950    4.6369   -0.2883 C   0  0  0  0  0  0  0  0  0  0  0  0
    7.0742    3.8921   -0.2391 C   0  0  0  0  0  0  0  0  0  0  0  0
    4.7148    6.8454   -0.2985 C   0  0  0  0  0  0  0  0  0  0  0  0
    4.7858    8.0620   -0.2395 O   0  0  0  0  0  0  0  0  0  0  0  0
    3.4592    6.2249   -0.4149 N   0  0  0  0  0  0  0  0  0  0  0  0
    2.2497    7.0307   -0.4667 N   0  0  0  0  0  0  0  0  0  0  0  0
    9.6651    6.5229   -0.0151 C   0  0  0  0  0  0  0  0  0  0  0  0
    3.3960    5.2191   -0.4634 H   0  0  0  0  0  0  0  0  0  0  0  0
    2.3800    7.8697    0.0785 H   0  0  0  0  0  0  0  0  0  0  0  0
    1.4755    6.5016   -0.0906 H   0  0  0  0  0  0  0  0  0  0  0  0
    7.2645    7.7226   -0.1233 H   0  0  0  0  0  0  0  0  0  0  0  0
    4.9353    4.1366   -0.3581 H   0  0  0  0  0  0  0  0  0  0  0  0
    7.0289    2.8107   -0.2713 H   0  0  0  0  0  0  0  0  0  0  0  0
    9.5283    7.5975    0.0078 H   0  0  0  0  0  0  0  0  0  0  0  0
   10.2660    6.2537   -0.8736 H   0  0  0  0  0  0  0  0  0  0  0  0
   10.1636    6.2031    0.8903 H   0  0  0  0  0  0  0  0  0  0  0  0
  1  2  4  0  0  0  0
  2  3  4  0  0  0  0
  3  4  4  0  0  0  0
  4  5  4  0  0  0  0
  5  6  4  0  0  0  0
  6  1  4  0  0  0  0
  7  8  2  0  0  0  0
  7  9  1  0  0  0  0
  7  4  1  0  0  0  0
  9 10  1  0  0  0  0
  9 12  1  0  0  0  0
 10 13  1  0  0  0  0
 10 14  1  0  0  0  0
  2 11  1  0  0  0  0
  3 15  1  0  0  0  0
  5 16  1  0  0  0  0
  6 17  1  0  0  0  0
 11 18  1  0  0  0  0
 11 19  1  0  0  0  0
 11 20  1  0  0  0  0
M  END
>  <Alias name>
2-Methylisoniazid

>  <logP>   
-0.37

$$$$
Niacinamide
  ChemBrain IXL

 15 15  0  0  0  0  0  0  0  0  1 V2000
    5.3034    4.6047    0.0000 C   0  0  0  0  0  0  0  0  0  0  0  0
    4.4871    3.5132   -0.2746 C   0  0  0  0  0  0  0  0  0  0  0  0
    4.7202    5.8380    0.2990 C   0  0  0  0  0  0  0  0  0  0  0  0
    6.7857    4.4583   -0.0249 C   0  0  0  0  0  0  0  0  0  0  0  0
    3.1081    3.6715   -0.2460 C   0  0  0  0  0  0  0  0  0  0  0  0
    3.3736    5.9710    0.3216 N   0  0  0  0  0  0  0  0  0  0  0  0
    7.3722    3.2183   -0.3308 N   0  0  0  0  0  0  0  0  0  0  0  0
    7.4961    5.4185    0.2212 O   0  0  0  0  0  0  0  0  0  0  0  0
    2.5646    4.9196    0.0570 C   0  0  0  0  0  0  0  0  0  0  0  0
    6.7901    2.4216   -0.5407 H   0  0  0  0  0  0  0  0  0  0  0  0
    8.3777    3.1242   -0.3407 H   0  0  0  0  0  0  0  0  0  0  0  0
    4.9213    2.5474   -0.5089 H   0  0  0  0  0  0  0  0  0  0  0  0
    5.3494    6.6908    0.5134 H   0  0  0  0  0  0  0  0  0  0  0  0
    2.4597    2.8285   -0.4581 H   0  0  0  0  0  0  0  0  0  0  0  0
    1.4907    5.0452    0.0798 H   0  0  0  0  0  0  0  0  0  0  0  0
  1  2  4  0  0  0  0
  1  3  4  0  0  0  0
  1  4  1  0  0  0  0
  2  5  4  0  0  0  0
  3  6  4  0  0  0  0
  4  7  1  0  0  0  0
  4  8  2  0  0  0  0
  5  9  4  0  0  0  0
  6  9  4  0  0  0  0
  7 10  1  0  0  0  0
  7 11  1  0  0  0  0
  2 12  1  0  0  0  0
  3 13  1  0  0  0  0
  5 14  1  0  0  0  0
  9 15  1  0  0  0  0
M  END
>  <Alias name>
Vitamin B3

>  <logP>   
-0.37

$$$$
Purine
  ChemBrain IXL

 13 14  0  0  0  0  0  0  0  0  1 V2000
    4.8239    4.8239    0.0000 C   0  0  0  0  0  0  0  0  0  0  0  0
    4.8417    3.5547    0.0000 C   0  0  0  0  0  0  0  0  0  0  0  0
    6.0846    5.2339    0.0000 N   0  0  0  0  0  0  0  0  0  0  0  0
    3.6301    5.5421    0.0000 C   0  0  0  0  0  0  0  0  0  0  0  0
    6.1122    3.1929    0.0000 N   0  0  0  0  0  0  0  0  0  0  0  0
    3.6951    2.8244    0.0000 N   0  0  0  0  0  0  0  0  0  0  0  0
    6.8361    4.3083    0.0000 C   0  0  0  0  0  0  0  0  0  0  0  0
    2.4723    4.8567    0.0000 N   0  0  0  0  0  0  0  0  0  0  0  0
    2.4942    3.4985    0.0000 C   0  0  0  0  0  0  0  0  0  0  0  0
    6.4836    2.1971    0.0000 H   0  0  0  0  0  0  0  0  0  0  0  0
    3.6227    6.6317    0.0000 H   0  0  0  0  0  0  0  0  0  0  0  0
    7.9506    4.3835    0.0000 H   0  0  0  0  0  0  0  0  0  0  0  0
    1.5487    2.9519    0.0000 H   0  0  0  0  0  0  0  0  0  0  0  0
  1  2  4  0  0  0  0
  1  3  1  0  0  0  0
  1  4  4  0  0  0  0
  2  5  1  0  0  0  0
  2  6  4  0  0  0  0
  3  7  2  0  0  0  0
  4  8  4  0  0  0  0
  5  7  1  0  0  0  0
  6  9  4  0  0  0  0
  8  9  4  0  0  0  0
  5 10  1  0  0  0  0
  4 11  1  0  0  0  0
  7 12  1  0  0  0  0
  9 13  1  0  0  0  0
M  END
>  <Alias name>
Purine

>  <logP>   
-0.37

$$$$
Trimethadione
  ChemBrain IXL

 19 19  0  0  0  0  0  0  0  0  1 V2000
    3.2872    4.7410    0.2469 C   0  0  0  0  0  0  0  0  0  0  0  0
    4.1869    3.7345   -0.1327 C   0  0  0  0  0  0  0  0  0  0  0  0
    4.1619    5.8654    0.4698 O   0  0  0  0  0  0  0  0  0  0  0  0
    2.3571    5.0096   -0.9092 C   0  0  0  0  0  0  0  0  0  0  0  0
    2.5981    4.3206    1.5216 C   0  0  0  0  0  0  0  0  0  0  0  0
    5.3981    4.1600   -0.1669 N   0  0  0  0  0  0  0  0  0  0  0  0
    3.8690    2.5848   -0.3971 O   0  0  0  0  0  0  0  0  0  0  0  0
    5.4313    5.3977    0.1716 C   0  0  0  0  0  0  0  0  0  0  0  0
    6.6090    3.3101   -0.5549 C   0  0  0  0  0  0  0  0  0  0  0  0
    6.4576    6.0639    0.2144 O   0  0  0  0  0  0  0  0  0  0  0  0
    1.9264    4.0758   -1.2440 H   0  0  0  0  0  0  0  0  0  0  0  0
    1.5859    5.6812   -0.6042 H   0  0  0  0  0  0  0  0  0  0  0  0
    2.9302    5.4531   -1.7267 H   0  0  0  0  0  0  0  0  0  0  0  0
    2.4228    3.2493    1.4934 H   0  0  0  0  0  0  0  0  0  0  0  0
    3.2451    4.5537    2.3666 H   0  0  0  0  0  0  0  0  0  0  0  0
    1.6715    4.8390    1.6211 H   0  0  0  0  0  0  0  0  0  0  0  0
    7.5032    3.9286   -0.5891 H   0  0  0  0  0  0  0  0  0  0  0  0
    6.4471    2.8635   -1.5354 H   0  0  0  0  0  0  0  0  0  0  0  0
    6.7527    2.5162    0.1771 H   0  0  0  0  0  0  0  0  0  0  0  0
  1  2  1  0  0  0  0
  1  3  1  0  0  0  0
  1  4  1  0  0  0  0
  1  5  1  0  0  0  0
  2  6  1  0  0  0  0
  2  7  2  0  0  0  0
  3  8  1  0  0  0  0
  6  9  1  0  0  0  0
  6  8  1  0  0  0  0
  8 10  2  0  0  0  0
  4 11  1  0  0  0  0
  4 12  1  0  0  0  0
  4 13  1  0  0  0  0
  5 14  1  0  0  0  0
  5 15  1  0  0  0  0
  5 16  1  0  0  0  0
  9 17  1  0  0  0  0
  9 18  1  0  0  0  0
  9 19  1  0  0  0  0
M  END
>  <Alias name>
Trimethadione

>  <logP>   
-0.37

$$$$
2-Amino-5-phenylvaleric acid
  ChemBrain IXL

 29 29  0  0  0  0  0  0  0  0  1 V2000
    8.3632    5.2967   -2.0311 C   0  0  0  0  0  0  0  0  0  0  0  0
    9.7207    5.4968   -1.3296 C   0  0  0  0  0  0  0  0  0  0  0  0
    9.7050    6.7725   -0.5794 C   0  0  0  0  0  0  0  0  0  0  0  0
    8.8532    7.8814   -1.0329 O   0  5  0  0  0  0  0  0  0  0  0  0
   10.3991    6.9038    0.4152 O   0  0  0  0  0  0  0  0  0  0  0  0
    7.2470    5.2034   -0.9728 C   0  0  0  0  0  0  0  0  0  0  0  0
    5.8905    4.9961   -1.6740 C   0  0  0  0  0  0  0  0  0  0  0  0
    4.8211    4.8856   -0.6568 C   0  0  0  0  0  0  0  0  0  0  0  0
    3.4993    4.6825   -1.0536 C   0  0  0  0  0  0  0  0  0  0  0  0
    2.4913    4.5787   -0.0948 C   0  0  0  0  0  0  0  0  0  0  0  0
    2.8052    4.6778    1.2608 C   0  0  0  0  0  0  0  0  0  0  0  0
    4.1271    4.8806    1.6576 C   0  0  0  0  0  0  0  0  0  0  0  0
    5.1350    4.9844    0.6989 C   0  0  0  0  0  0  0  0  0  0  0  0
    9.9602    4.3842   -0.3993 N   0  3  0  0  0  0  0  0  0  0  0  0
   10.8530    4.5106    0.0535 H   0  0  0  0  0  0  0  0  0  0  0  0
    9.9620    3.5136   -0.9094 H   0  0  0  0  0  0  0  0  0  0  0  0
    9.2299    4.3646    0.2968 H   0  0  0  0  0  0  0  0  0  0  0  0
    8.1690    6.1358   -2.6876 H   0  0  0  0  0  0  0  0  0  0  0  0
    8.3880    4.3826   -2.6112 H   0  0  0  0  0  0  0  0  0  0  0  0
   10.5097    5.5237   -2.0710 H   0  0  0  0  0  0  0  0  0  0  0  0
    7.4439    4.3673   -0.3132 H   0  0  0  0  0  0  0  0  0  0  0  0
    7.2189    6.1196   -0.3959 H   0  0  0  0  0  0  0  0  0  0  0  0
    5.6865    5.8395   -2.3220 H   0  0  0  0  0  0  0  0  0  0  0  0
    5.9236    4.0880   -2.2630 H   0  0  0  0  0  0  0  0  0  0  0  0
    3.2556    4.6055   -2.1060 H   0  0  0  0  0  0  0  0  0  0  0  0
    1.4650    4.4212   -0.4029 H   0  0  0  0  0  0  0  0  0  0  0  0
    2.0226    4.5972    2.0051 H   0  0  0  0  0  0  0  0  0  0  0  0
    4.3708    4.9575    2.7100 H   0  0  0  0  0  0  0  0  0  0  0  0
    6.1613    5.1418    1.0070 H   0  0  0  0  0  0  0  0  0  0  0  0
  1  2  1  0  0  0  0
  2  3  1  0  0  0  0
  3  4  1  0  0  0  0
  3  5  2  0  0  0  0
  1  6  1  0  0  0  0
  6  7  1  0  0  0  0
  8  9  4  0  0  0  0
  9 10  4  0  0  0  0
 10 11  4  0  0  0  0
 11 12  4  0  0  0  0
 12 13  4  0  0  0  0
 13  8  4  0  0  0  0
  8  7  1  0  0  0  0
  2 14  1  0  0  0  0
 14 15  1  0  0  0  0
 14 16  1  0  0  0  0
 14 17  1  0  0  0  0
  1 18  1  0  0  0  0
  1 19  1  0  0  0  0
  2 20  1  0  0  0  0
  6 21  1  0  0  0  0
  6 22  1  0  0  0  0
  7 23  1  0  0  0  0
  7 24  1  0  0  0  0
  9 25  1  0  0  0  0
 10 26  1  0  0  0  0
 11 27  1  0  0  0  0
 12 28  1  0  0  0  0
 13 29  1  0  0  0  0
M  END
>  <Alias name>
2-Amino-5-phenylvaleric acid

>  <logP>   
-0.36

$$$$
alpha-Hydroxybutyric acid
  ChemBrain IXL

 15 14  0  0  0  0  0  0  0  0  1 V2000
    4.5689    4.7604   -0.5745 C   0  0  0  0  0  0  0  0  0  0  0  0
    5.0263    3.2920   -0.4777 C   0  0  0  0  0  0  0  0  0  0  0  0
    3.9441    2.4763    0.1171 C   0  0  0  0  0  0  0  0  0  0  0  0
    2.5406    2.8762   -0.0593 O   0  0  0  0  0  0  0  0  0  0  0  0
    4.2169    1.4721    0.7539 O   0  0  0  0  0  0  0  0  0  0  0  0
    4.2554    5.2948    0.8364 C   0  0  0  0  0  0  0  0  0  0  0  0
    6.2255    3.2072    0.3683 O   0  0  0  0  0  0  0  0  0  0  0  0
    1.8830    2.2836    0.3680 H   0  0  0  0  0  0  0  0  0  0  0  0
    6.5889    2.3012    0.4842 H   0  0  0  0  0  0  0  0  0  0  0  0
    3.6795    4.8216   -1.1895 H   0  0  0  0  0  0  0  0  0  0  0  0
    5.3569    5.3555   -1.0192 H   0  0  0  0  0  0  0  0  0  0  0  0
    5.2563    2.9195   -1.4683 H   0  0  0  0  0  0  0  0  0  0  0  0
    3.4638    4.7030    1.2791 H   0  0  0  0  0  0  0  0  0  0  0  0
    5.1434    5.2288    1.4529 H   0  0  0  0  0  0  0  0  0  0  0  0
    3.9388    6.3283    0.7689 H   0  0  0  0  0  0  0  0  0  0  0  0
  1  2  1  0  0  0  0
  2  3  1  0  0  0  0
  3  4  1  0  0  0  0
  3  5  2  0  0  0  0
  1  6  1  0  0  0  0
  2  7  1  0  0  0  0
  4  8  1  0  0  0  0
  7  9  1  0  0  0  0
  1 10  1  0  0  0  0
  1 11  1  0  0  0  0
  2 12  1  0  0  0  0
  6 13  1  0  0  0  0
  6 14  1  0  0  0  0
  6 15  1  0  0  0  0
M  END
>  <Alias name>
alpha-Hydroxybutyric acid

>  <logP>   
-0.36

$$$$
5-Chlorouracil
  ChemBrain IXL

 12 12  0  0  0  0  0  0  0  0  1 V2000
    3.2014    3.3394   -0.3312 C   0  0  0  0  0  0  0  0  0  0  0  0
    3.3276    4.6508   -0.1018 C   0  0  0  0  0  0  0  0  0  0  0  0
    4.6441    5.2113    0.2492 C   0  0  0  0  0  0  0  0  0  0  0  0
    5.7448    4.3666    0.3383 N   0  0  0  0  0  0  0  0  0  0  0  0
    5.5849    2.9998    0.0935 C   0  0  0  0  0  0  0  0  0  0  0  0
    4.3195    2.4870   -0.2399 N   0  0  0  0  0  0  0  0  0  0  0  0
    1.9074    5.7251   -0.2191 Cl  0  0  0  0  0  0  0  0  0  0  0  0
    4.7687    6.4078    0.4605 O   0  0  0  0  0  0  0  0  0  0  0  0
    6.5465    2.2533    0.1699 O   0  0  0  0  0  0  0  0  0  0  0  0
    6.6542    4.7394    0.5785 H   0  0  0  0  0  0  0  0  0  0  0  0
    4.2115    1.5023   -0.4148 H   0  0  0  0  0  0  0  0  0  0  0  0
    2.2343    2.9325   -0.5883 H   0  0  0  0  0  0  0  0  0  0  0  0
  1  2  2  0  0  0  0
  2  3  1  0  0  0  0
  3  4  1  0  0  0  0
  4  5  1  0  0  0  0
  5  6  1  0  0  0  0
  6  1  1  0  0  0  0
  2  7  1  0  0  0  0
  3  8  2  0  0  0  0
  5  9  2  0  0  0  0
  4 10  1  0  0  0  0
  6 11  1  0  0  0  0
  1 12  1  0  0  0  0
M  END
>  <Alias name>
5-Chlorouracil

>  <logP>   
-0.35

$$$$
Valerolactone
  ChemBrain IXL

 15 15  0  0  0  0  0  0  0  0  1 V2000
    3.0245    3.2970   -0.3270 C   0  0  0  0  0  0  0  0  0  0  0  0
    3.2175    4.4834    0.6373 C   0  0  0  0  0  0  0  0  0  0  0  0
    4.5470    5.0927    0.4098 C   0  0  0  0  0  0  0  0  0  0  0  0
    5.7259    4.2351    0.2210 O   0  0  0  0  0  0  0  0  0  0  0  0
    4.6645    6.3066    0.3791 O   0  0  0  0  0  0  0  0  0  0  0  0
    4.2233    2.3363   -0.2058 C   0  0  0  0  0  0  0  0  0  0  0  0
    5.5104    3.0636   -0.6404 C   0  0  0  0  0  0  0  0  0  0  0  0
    2.9580    3.6649   -1.3434 H   0  0  0  0  0  0  0  0  0  0  0  0
    2.1128    2.7703   -0.0734 H   0  0  0  0  0  0  0  0  0  0  0  0
    3.1515    4.1322    1.6596 H   0  0  0  0  0  0  0  0  0  0  0  0
    2.4464    5.2226    0.4590 H   0  0  0  0  0  0  0  0  0  0  0  0
    4.0621    1.4757   -0.8433 H   0  0  0  0  0  0  0  0  0  0  0  0
    4.3223    2.0105    0.8223 H   0  0  0  0  0  0  0  0  0  0  0  0
    5.4131    3.3855   -1.6699 H   0  0  0  0  0  0  0  0  0  0  0  0
    6.3535    2.3898   -0.5510 H   0  0  0  0  0  0  0  0  0  0  0  0
  1  2  1  0  0  0  0
  2  3  1  0  0  0  0
  3  4  1  0  0  0  0
  3  5  2  0  0  0  0
  1  6  1  0  0  0  0
  6  7  1  0  0  0  0
  7  4  1  0  0  0  0
  1  8  1  0  0  0  0
  1  9  1  0  0  0  0
  2 10  1  0  0  0  0
  2 11  1  0  0  0  0
  6 12  1  0  0  0  0
  6 13  1  0  0  0  0
  7 14  1  0  0  0  0
  7 15  1  0  0  0  0
M  END
>  <Alias name>
Tetrahydro-2H-pyran-2-one

>  <logP>   
-0.35

$$$$
Acetonitrile
  ChemBrain IXL

  6  5  0  0  0  0  0  0  0  0  1 V2000
    3.6098    3.0346    0.5157 C   0  0  0  0  0  0  0  0  0  0  0  0
    4.6706    3.0273    0.9799 N   0  0  0  0  0  0  0  0  0  0  0  0
    2.1981    3.0444   -0.1021 C   0  0  0  0  0  0  0  0  0  0  0  0
    1.9062    2.0318   -0.3517 H   0  0  0  0  0  0  0  0  0  0  0  0
    1.4950    3.4574    0.6107 H   0  0  0  0  0  0  0  0  0  0  0  0
    2.2009    3.6509   -0.9993 H   0  0  0  0  0  0  0  0  0  0  0  0
  1  2  3  0  0  0  0
  1  3  1  0  0  0  0
  3  4  1  0  0  0  0
  3  5  1  0  0  0  0
  3  6  1  0  0  0  0
M  END
>  <Alias name>
Acetonitrile

>  <logP>   
-0.34

$$$$
Methimazole
  ChemBrain IXL

 13 13  0  0  0  0  0  0  0  0  1 V2000
    4.5885    4.0641   -0.7900 C   0  0  0  0  0  0  0  0  0  0  0  0
    3.5429    3.6041   -0.2894 N   0  0  0  0  0  0  0  0  0  0  0  0
    4.4550    5.2365   -0.8896 N   0  0  0  0  0  0  0  0  0  0  0  0
    6.0304    3.0611   -1.2640 S   0  0  0  0  0  0  0  0  0  0  0  0
    2.7637    4.5753   -0.0951 C   0  0  0  0  0  0  0  0  0  0  0  0
    3.2985    2.1845    0.0347 C   0  0  0  0  0  0  0  0  0  0  0  0
    3.3362    5.5813   -0.4663 C   0  0  0  0  0  0  0  0  0  0  0  0
    6.7997    4.0424   -1.7228 H   0  0  0  0  0  0  0  0  0  0  0  0
    1.7646    4.5310    0.3264 H   0  0  0  0  0  0  0  0  0  0  0  0
    4.1656    1.6083   -0.2013 H   0  0  0  0  0  0  0  0  0  0  0  0
    3.0866    2.0872    1.1002 H   0  0  0  0  0  0  0  0  0  0  0  0
    2.4569    1.8166   -0.5550 H   0  0  0  0  0  0  0  0  0  0  0  0
    2.9411    6.5879   -0.4352 H   0  0  0  0  0  0  0  0  0  0  0  0
  1  2  1  0  0  0  0
  1  3  2  0  0  0  0
  1  4  1  0  0  0  0
  2  5  1  0  0  0  0
  2  6  1  0  0  0  0
  3  7  1  0  0  0  0
  5  7  2  0  0  0  0
  4  8  1  0  0  0  0
  5  9  1  0  0  0  0
  6 10  1  0  0  0  0
  6 11  1  0  0  0  0
  6 12  1  0  0  0  0
  7 13  1  0  0  0  0
M  END
>  <Alias name>
Methimazole

>  <logP>   
-0.34

$$$$
N-Methylmorpholine
  ChemBrain IXL

 18 18  0  0  0  0  0  0  0  0  1 V2000
    2.9419    3.7037    0.5253 C   0  0  0  0  0  0  0  0  0  0  0  0
    2.8627    5.2034    0.8742 C   0  0  0  0  0  0  0  0  0  0  0  0
    3.9161    3.4993   -0.5691 N   0  0  0  0  0  0  0  0  0  0  0  0
    4.1963    5.6808    1.2351 O   0  0  0  0  0  0  0  0  0  0  0  0
    5.2557    3.9519   -0.1342 C   0  0  0  0  0  0  0  0  0  0  0  0
    5.2090    5.4551    0.2054 C   0  0  0  0  0  0  0  0  0  0  0  0
    3.9710    2.0702   -0.9142 C   0  0  0  0  0  0  0  0  0  0  0  0
    1.9660    3.3554    0.2105 H   0  0  0  0  0  0  0  0  0  0  0  0
    3.2593    3.1464    1.3983 H   0  0  0  0  0  0  0  0  0  0  0  0
    2.5029    5.7549    0.0144 H   0  0  0  0  0  0  0  0  0  0  0  0
    2.1858    5.3485    1.7069 H   0  0  0  0  0  0  0  0  0  0  0  0
    5.5571    3.3930    0.7433 H   0  0  0  0  0  0  0  0  0  0  0  0
    5.9701    3.7849   -0.9309 H   0  0  0  0  0  0  0  0  0  0  0  0
    6.1769    5.7767    0.5692 H   0  0  0  0  0  0  0  0  0  0  0  0
    4.9508    6.0175   -0.6834 H   0  0  0  0  0  0  0  0  0  0  0  0
    4.6828    1.9197   -1.7165 H   0  0  0  0  0  0  0  0  0  0  0  0
    2.9911    1.7382   -1.2342 H   0  0  0  0  0  0  0  0  0  0  0  0
    4.2796    1.5005   -0.0461 H   0  0  0  0  0  0  0  0  0  0  0  0
  1  2  1  0  0  0  0
  1  3  1  0  0  0  0
  2  4  1  0  0  0  0
  3  5  1  0  0  0  0
  4  6  1  0  0  0  0
  5  6  1  0  0  0  0
  3  7  1  0  0  0  0
  1  8  1  0  0  0  0
  1  9  1  0  0  0  0
  2 10  1  0  0  0  0
  2 11  1  0  0  0  0
  5 12  1  0  0  0  0
  5 13  1  0  0  0  0
  6 14  1  0  0  0  0
  6 15  1  0  0  0  0
  7 16  1  0  0  0  0
  7 17  1  0  0  0  0
  7 18  1  0  0  0  0
M  END
>  <Alias name>
N-Methylmorpholine

>  <logP>   
-0.33

$$$$
3-Aminomethylpyridine
  ChemBrain IXL

 16 16  0  0  0  0  0  0  0  0  1 V2000
    6.1097    4.9677   -0.6281 N   0  0  0  0  0  0  0  0  0  0  0  0
    4.8572    5.4448   -0.4445 C   0  0  0  0  0  0  0  0  0  0  0  0
    3.7875    4.5671   -0.2549 C   0  0  0  0  0  0  0  0  0  0  0  0
    4.0199    3.1987   -0.2563 C   0  0  0  0  0  0  0  0  0  0  0  0
    5.3130    2.7299   -0.4465 C   0  0  0  0  0  0  0  0  0  0  0  0
    6.3547    3.6382   -0.6325 C   0  0  0  0  0  0  0  0  0  0  0  0
    2.4091    5.0891   -0.0527 C   0  0  0  0  0  0  0  0  0  0  0  0
    1.4724    3.9646    0.1269 N   0  0  0  0  0  0  0  0  0  0  0  0
    1.7453    3.4237    0.9338 H   0  0  0  0  0  0  0  0  0  0  0  0
    1.4887    3.3774   -0.6936 H   0  0  0  0  0  0  0  0  0  0  0  0
    4.6823    6.5122   -0.4444 H   0  0  0  0  0  0  0  0  0  0  0  0
    3.1997    2.5030   -0.1103 H   0  0  0  0  0  0  0  0  0  0  0  0
    5.5098    1.6635   -0.4500 H   0  0  0  0  0  0  0  0  0  0  0  0
    7.3631    3.2751   -0.7809 H   0  0  0  0  0  0  0  0  0  0  0  0
    2.1126    5.6690   -0.9177 H   0  0  0  0  0  0  0  0  0  0  0  0
    2.3875    5.7188    0.8278 H   0  0  0  0  0  0  0  0  0  0  0  0
  1  2  4  0  0  0  0
  2  3  4  0  0  0  0
  3  4  4  0  0  0  0
  4  5  4  0  0  0  0
  5  6  4  0  0  0  0
  6  1  4  0  0  0  0
  7  8  1  0  0  0  0
  8  9  1  0  0  0  0
  8 10  1  0  0  0  0
  7  3  1  0  0  0  0
  2 11  1  0  0  0  0
  4 12  1  0  0  0  0
  5 13  1  0  0  0  0
  6 14  1  0  0  0  0
  7 15  1  0  0  0  0
  7 16  1  0  0  0  0
M  END
>  <Alias name>
3-Pyridinemethanamine

>  <logP>   
-0.32

$$$$
4-Amino-3-hydroxybenzoic acid
  ChemBrain IXL

 18 18  0  0  0  0  0  0  0  0  1 V2000
    3.9489    6.6414   -0.0359 C   0  0  0  0  0  0  0  0  0  0  0  0
    3.5542    5.3041    0.0069 C   0  0  0  0  0  0  0  0  0  0  0  0
    4.5156    4.2936    0.0331 C   0  0  0  0  0  0  0  0  0  0  0  0
    5.8716    4.6204    0.0167 C   0  0  0  0  0  0  0  0  0  0  0  0
    6.2664    5.9577   -0.0261 C   0  0  0  0  0  0  0  0  0  0  0  0
    5.3050    6.9682   -0.0524 C   0  0  0  0  0  0  0  0  0  0  0  0
    7.7051    6.3044   -0.0436 C   0  0  0  0  0  0  0  0  0  0  0  0
    8.0503    7.4739   -0.0811 O   0  0  0  0  0  0  0  0  0  0  0  0
    8.7181    5.2395   -0.0157 O   0  0  0  0  0  0  0  0  0  0  0  0
    2.1933    4.9762    0.0234 N   0  0  0  0  0  0  0  0  0  0  0  0
    4.0996    2.8844    0.0782 O   0  0  0  0  0  0  0  0  0  0  0  0
    9.6500    5.5522   -0.0297 H   0  0  0  0  0  0  0  0  0  0  0  0
    1.4979    5.7071    0.0042 H   0  0  0  0  0  0  0  0  0  0  0  0
    1.9077    4.0089    0.0545 H   0  0  0  0  0  0  0  0  0  0  0  0
    4.8365    2.2340    0.0946 H   0  0  0  0  0  0  0  0  0  0  0  0
    3.2026    7.4259   -0.0563 H   0  0  0  0  0  0  0  0  0  0  0  0
    6.6180    3.8359    0.0371 H   0  0  0  0  0  0  0  0  0  0  0  0
    5.6115    8.0064   -0.0856 H   0  0  0  0  0  0  0  0  0  0  0  0
  1  2  4  0  0  0  0
  2  3  4  0  0  0  0
  3  4  4  0  0  0  0
  4  5  4  0  0  0  0
  5  6  4  0  0  0  0
  6  1  4  0  0  0  0
  5  7  1  0  0  0  0
  7  8  2  0  0  0  0
  7  9  1  0  0  0  0
  2 10  1  0  0  0  0
  3 11  1  0  0  0  0
  9 12  1  0  0  0  0
 10 13  1  0  0  0  0
 10 14  1  0  0  0  0
 11 15  1  0  0  0  0
  1 16  1  0  0  0  0
  4 17  1  0  0  0  0
  6 18  1  0  0  0  0
M  END
>  <Alias name>
4-Amino-3-hydroxybenzoic acid

>  <logP>   
-0.32

$$$$
Ethanol
  ChemBrain IXL

  9  8  0  0  0  0  0  0  0  0  1 V2000
    2.1990    2.8653    0.1777 C   0  0  0  0  0  0  0  0  0  0  0  0
    3.5654    3.4776   -0.1867 C   0  0  0  0  0  0  0  0  0  0  0  0
    4.5001    2.4049   -0.5561 O   0  0  0  0  0  0  0  0  0  0  0  0
    1.8088    2.3245   -0.6718 H   0  0  0  0  0  0  0  0  0  0  0  0
    2.3183    2.1890    1.0112 H   0  0  0  0  0  0  0  0  0  0  0  0
    1.5122    3.6534    0.4491 H   0  0  0  0  0  0  0  0  0  0  0  0
    3.4460    4.1540   -1.0201 H   0  0  0  0  0  0  0  0  0  0  0  0
    3.9556    4.0184    0.6628 H   0  0  0  0  0  0  0  0  0  0  0  0
    5.3716    2.6970   -0.7964 H   0  0  0  0  0  0  0  0  0  0  0  0
  1  2  1  0  0  0  0
  2  3  1  0  0  0  0
  1  4  1  0  0  0  0
  1  5  1  0  0  0  0
  1  6  1  0  0  0  0
  2  7  1  0  0  0  0
  2  8  1  0  0  0  0
  3  9  1  0  0  0  0
M  END
>  <Alias name>
Ethanol

>  <logP>   
-0.31

$$$$
Ethylene oxide
  ChemBrain IXL

  7  7  0  0  0  0  0  0  0  0  1 V2000
    2.1144    2.5266    0.3046 C   0  0  0  0  0  0  0  0  0  0  0  0
    3.5443    2.7940   -0.0576 C   0  0  0  0  0  0  0  0  0  0  0  0
    3.1824    1.5696    0.7143 O   0  0  0  0  0  0  0  0  0  0  0  0
    1.7212    3.1779    1.0753 H   0  0  0  0  0  0  0  0  0  0  0  0
    1.4909    2.2334   -0.5309 H   0  0  0  0  0  0  0  0  0  0  0  0
    3.8269    2.6034   -1.0855 H   0  0  0  0  0  0  0  0  0  0  0  0
    4.0576    3.5498    0.5239 H   0  0  0  0  0  0  0  0  0  0  0  0
  1  2  1  0  0  0  0
  1  3  1  0  0  0  0
  2  3  1  0  0  0  0
  1  4  1  0  0  0  0
  1  5  1  0  0  0  0
  2  6  1  0  0  0  0
  2  7  1  0  0  0  0
M  END
>  <Alias name>
Oxirane

>  <logP>   
-0.3

$$$$
Sulfisomidine
  ChemBrain IXL

 33 34  0  0  0  0  0  0  0  0  1 V2000
    5.1565    4.9861   -0.2983 C   0  0  0  0  0  0  0  0  0  0  0  0
[truncated: 6,415,340 more chars]
