# Supplementary material for: A Generally Applicable Computer Algorithm Based on the Group Additivity Method for the Calculation of Seven Molecular Descriptors: Heat of Combustion, LogPO/W, LogS, Refractivity, Polarizability, Toxicity and LogBB of Organic Compounds; Scope and Limits of Applicability
Source: Molecules. 2015 Oct 7;20(10):18279–351. doi: 10.3390/molecules201018279 (PMC6332030; doi:10.3390/molecules201018279)
Supplement: Supplementary file 1 [file molecules-20-18279-s001.zip › Compounds List for LogS Calculations.sdf]

Acetamide
  ChemBrain IXL

  9  8  0  0  0  0  0  0  0  0  1 V2000
    2.2976    4.6411    0.2298 C   0  0  0  0  0  0  0  0  0  0  0  0
    3.5821    4.9407   -0.4415 C   0  0  0  0  0  0  0  0  0  0  0  0
    3.8310    6.0795   -0.8017 O   0  0  0  0  0  0  0  0  0  0  0  0
    4.5116    3.9175   -0.6630 N   0  0  0  0  0  0  0  0  0  0  0  0
    5.3873    4.1218   -1.1207 H   0  0  0  0  0  0  0  0  0  0  0  0
    4.3058    2.9758   -0.3649 H   0  0  0  0  0  0  0  0  0  0  0  0
    2.2554    3.5869    0.4743 H   0  0  0  0  0  0  0  0  0  0  0  0
    2.2198    5.2257    1.1380 H   0  0  0  0  0  0  0  0  0  0  0  0
    1.4775    4.8913   -0.4319 H   0  0  0  0  0  0  0  0  0  0  0  0
  1  2  1  0  0  0  0
  2  3  2  0  0  0  0
  2  4  1  0  0  0  0
  4  5  1  0  0  0  0
  4  6  1  0  0  0  0
  1  7  1  0  0  0  0
  1  8  1  0  0  0  0
  1  9  1  0  0  0  0
M  END
>  <Alias name>
Acetamide

>  <logS>   
1.58

$$$$
Methanol
  ChemBrain IXL

  6  5  0  0  0  0  0  0  0  0  1 V2000
    2.3186    7.8132    0.6035 C   0  0  0  0  0  0  0  0  0  0  0  0
    2.7978    8.3919   -0.6600 O   0  0  0  0  0  0  0  0  0  0  0  0
    3.1511    7.3850    1.1419 H   0  0  0  0  0  0  0  0  0  0  0  0
    1.5910    7.0431    0.3937 H   0  0  0  0  0  0  0  0  0  0  0  0
    1.8615    8.5865    1.2031 H   0  0  0  0  0  0  0  0  0  0  0  0
    2.1255    8.7922   -1.1988 H   0  0  0  0  0  0  0  0  0  0  0  0
  1  2  1  0  0  0  0
  1  3  1  0  0  0  0
  1  4  1  0  0  0  0
  1  5  1  0  0  0  0
  2  6  1  0  0  0  0
M  END
>  <Alias name>
Methanol

>  <logS>   
1.57

$$$$
Methylhydrazine
  ChemBrain IXL

  9  8  0  0  0  0  0  0  0  0  1 V2000
    3.5938   19.4161   -0.1400 N   0  0  0  0  0  0  0  0  0  0  0  0
    4.6275   18.5160    0.3342 N   0  0  0  0  0  0  0  0  0  0  0  0
    2.2756   18.7953    0.0553 C   0  0  0  0  0  0  0  0  0  0  0  0
    3.7353   19.6036   -1.1213 H   0  0  0  0  0  0  0  0  0  0  0  0
    5.5320   18.9427    0.2010 H   0  0  0  0  0  0  0  0  0  0  0  0
    4.5841   17.6510   -0.1837 H   0  0  0  0  0  0  0  0  0  0  0  0
    2.2280   17.8668   -0.5002 H   0  0  0  0  0  0  0  0  0  0  0  0
    2.1238   18.5941    1.1085 H   0  0  0  0  0  0  0  0  0  0  0  0
    1.5039   19.4677   -0.2987 H   0  0  0  0  0  0  0  0  0  0  0  0
  1  2  1  0  0  0  0
  1  3  1  0  0  0  0
  1  4  1  0  0  0  0
  2  5  1  0  0  0  0
  2  6  1  0  0  0  0
  3  7  1  0  0  0  0
  3  8  1  0  0  0  0
  3  9  1  0  0  0  0
M  END
>  <Alias name>
Methylhydrazine

>  <logS>   
1.34

$$$$
Acetic acid
  ChemBrain IXL

  8  7  0  0  0  0  0  0  0  0  1 V2000
    2.3098   21.7203    0.0405 C   0  0  0  0  0  0  0  0  0  0  0  0
    3.7637   21.7673   -0.4682 C   0  0  0  0  0  0  0  0  0  0  0  0
    4.4437   20.7544   -0.4662 O   0  0  0  0  0  0  0  0  0  0  0  0
    4.3312   23.0327   -0.9558 O   0  0  0  0  0  0  0  0  0  0  0  0
    2.0111   20.6921    0.1822 H   0  0  0  0  0  0  0  0  0  0  0  0
    2.2399   22.2482    0.9801 H   0  0  0  0  0  0  0  0  0  0  0  0
    1.6595   22.1875   -0.6842 H   0  0  0  0  0  0  0  0  0  0  0  0
    3.7402   23.7758   -0.9257 H   0  0  0  0  0  0  0  0  0  0  0  0
  1  2  1  0  0  0  0
  2  3  2  0  0  0  0
  2  4  1  0  0  0  0
  1  5  1  0  0  0  0
  1  6  1  0  0  0  0
  1  7  1  0  0  0  0
  4  8  1  0  0  0  0
M  END
>  <Alias name>
Acetic acid

>  <logS>   
1.22

$$$$
Pyrrolidine
  ChemBrain IXL

 14 14  0  0  0  0  0  0  0  0  1 V2000
    2.7631    2.4267   -0.1922 C   0  0  0  0  0  0  0  0  0  0  0  0
    4.2790    2.1674   -0.4235 C   0  0  0  0  0  0  0  0  0  0  0  0
    2.7035    3.8590    0.3313 C   0  0  0  0  0  0  0  0  0  0  0  0
    4.9434    3.5683   -0.2522 C   0  0  0  0  0  0  0  0  0  0  0  0
    3.8309    4.5149   -0.3264 N   0  0  0  0  0  0  0  0  0  0  0  0
    4.0645    5.3833    0.1312 H   0  0  0  0  0  0  0  0  0  0  0  0
    2.2483    2.3840   -1.1440 H   0  0  0  0  0  0  0  0  0  0  0  0
    2.3323    1.7162    0.5022 H   0  0  0  0  0  0  0  0  0  0  0  0
    4.6768    1.4857    0.3180 H   0  0  0  0  0  0  0  0  0  0  0  0
    4.4348    1.7752   -1.4208 H   0  0  0  0  0  0  0  0  0  0  0  0
    1.7630    4.3385    0.0904 H   0  0  0  0  0  0  0  0  0  0  0  0
    2.8648    3.8556    1.4023 H   0  0  0  0  0  0  0  0  0  0  0  0
    5.3784    3.6250    0.7381 H   0  0  0  0  0  0  0  0  0  0  0  0
    5.6980    3.7606   -1.0046 H   0  0  0  0  0  0  0  0  0  0  0  0
  1  2  1  0  0  0  0
  1  3  1  0  0  0  0
  2  4  1  0  0  0  0
  3  5  1  0  0  0  0
  4  5  1  0  0  0  0
  5  6  1  0  0  0  0
  1  7  1  0  0  0  0
  1  8  1  0  0  0  0
  2  9  1  0  0  0  0
  2 10  1  0  0  0  0
  3 11  1  0  0  0  0
  3 12  1  0  0  0  0
  4 13  1  0  0  0  0
  4 14  1  0  0  0  0
M  END
>  <Alias name>
Pyrrolidine

>  <logS>   
1.15

$$$$
Vamidothion
  ChemBrain IXL

 34 33  0  0  0  0  0  0  0  0  1 V2000
    5.1006    8.4751    0.0197 O   0  0  0  0  0  0  0  0  0  0  0  0
    4.5133    7.5595   -0.5329 C   0  0  0  0  0  0  0  0  0  0  0  0
    3.0482    7.4699   -0.4502 N   0  0  0  0  0  0  0  0  0  0  0  0
    2.2908    8.4839    0.2977 C   0  0  0  0  0  0  0  0  0  0  0  0
    5.3071    6.4988   -1.3207 C   0  0  0  0  0  0  0  0  0  0  0  0
    7.0850    6.7212   -1.0150 S   0  0  0  0  0  0  0  0  0  0  0  0
    5.0213    6.6577   -2.8265 C   0  0  0  0  0  0  0  0  0  0  0  0
    8.0627    5.5004   -1.9403 C   0  0  0  0  0  0  0  0  0  0  0  0
    9.5618    5.7216   -1.6581 C   0  0  0  0  0  0  0  0  0  0  0  0
   11.9213    5.7884    0.5571 P   0  0  0  0  0  0  0  0  0  0  0  0
   12.2682    7.1100    0.2521 O   0  0  0  0  0  0  0  0  0  0  0  0
   12.9227    4.6752   -0.4069 O   0  0  0  0  0  0  0  0  0  0  0  0
    9.8888    5.4772    0.1132 S   0  0  0  0  0  0  0  0  0  0  0  0
   12.2020    5.4865    2.2888 O   0  0  0  0  0  0  0  0  0  0  0  0
   11.8837    4.1243    2.7412 C   0  0  0  0  0  0  0  0  0  0  0  0
   12.8021    4.8310   -1.8635 C   0  0  0  0  0  0  0  0  0  0  0  0
    2.5282    6.6599   -0.9401 H   0  0  0  0  0  0  0  0  0  0  0  0
    1.2765    8.1420    0.4418 H   0  0  0  0  0  0  0  0  0  0  0  0
    2.7564    8.6448    1.2589 H   0  0  0  0  0  0  0  0  0  0  0  0
    2.2830    9.4099   -0.2580 H   0  0  0  0  0  0  0  0  0  0  0  0
    5.0072    5.5121   -0.9997 H   0  0  0  0  0  0  0  0  0  0  0  0
    5.5771    5.9145   -3.3788 H   0  0  0  0  0  0  0  0  0  0  0  0
    3.9648    6.5257   -3.0082 H   0  0  0  0  0  0  0  0  0  0  0  0
    5.3213    7.6441   -3.1478 H   0  0  0  0  0  0  0  0  0  0  0  0
    7.8750    5.6169   -2.9974 H   0  0  0  0  0  0  0  0  0  0  0  0
    7.7812    4.5042   -1.6324 H   0  0  0  0  0  0  0  0  0  0  0  0
    9.8364    6.7274   -1.9400 H   0  0  0  0  0  0  0  0  0  0  0  0
   10.1430    5.0160   -2.2314 H   0  0  0  0  0  0  0  0  0  0  0  0
   12.0862    4.0396    3.7987 H   0  0  0  0  0  0  0  0  0  0  0  0
   10.8396    3.9185    2.5570 H   0  0  0  0  0  0  0  0  0  0  0  0
   12.4915    3.4141    2.2002 H   0  0  0  0  0  0  0  0  0  0  0  0
   11.7816    4.6486   -2.1616 H   0  0  0  0  0  0  0  0  0  0  0  0
   13.4527    4.1238   -2.3562 H   0  0  0  0  0  0  0  0  0  0  0  0
   13.0848    5.8353   -2.1428 H   0  0  0  0  0  0  0  0  0  0  0  0
  1  2  2  0  0  0  0
  2  3  1  0  0  0  0
  3  4  1  0  0  0  0
  2  5  1  0  0  0  0
  5  6  1  0  0  0  0
  5  7  1  0  0  0  0
  6  8  1  0  0  0  0
  8  9  1  0  0  0  0
 10 11  2  0  0  0  0
 10 12  1  0  0  0  0
 10 13  1  0  0  0  0
 10 14  1  0  0  0  0
 13  9  1  0  0  0  0
 14 15  1  0  0  0  0
 12 16  1  0  0  0  0
  3 17  1  0  0  0  0
  4 18  1  0  0  0  0
  4 19  1  0  0  0  0
  4 20  1  0  0  0  0
  5 21  1  0  0  0  0
  7 22  1  0  0  0  0
  7 23  1  0  0  0  0
  7 24  1  0  0  0  0
  8 25  1  0  0  0  0
  8 26  1  0  0  0  0
  9 27  1  0  0  0  0
  9 28  1  0  0  0  0
 15 29  1  0  0  0  0
 15 30  1  0  0  0  0
 15 31  1  0  0  0  0
 16 32  1  0  0  0  0
 16 33  1  0  0  0  0
 16 34  1  0  0  0  0
M  END
>  <Alias name>
Vamidothion

>  <logS>   
1.14

$$$$
N-Methylurea
  ChemBrain IXL

 11 10  0  0  0  0  0  0  0  0  1 V2000
    2.5147    3.3610    0.2175 N   0  0  0  0  0  0  0  0  0  0  0  0
    3.6757    4.0950   -0.0532 C   0  0  0  0  0  0  0  0  0  0  0  0
    3.6226    5.3107   -0.1397 O   0  0  0  0  0  0  0  0  0  0  0  0
    4.8978    3.4338   -0.2245 N   0  0  0  0  0  0  0  0  0  0  0  0
    2.5786    1.8960    0.3208 C   0  0  0  0  0  0  0  0  0  0  0  0
    1.6340    3.8376    0.3416 H   0  0  0  0  0  0  0  0  0  0  0  0
    5.7349    3.9629   -0.4182 H   0  0  0  0  0  0  0  0  0  0  0  0
    4.9416    2.4282   -0.1544 H   0  0  0  0  0  0  0  0  0  0  0  0
    3.5980    1.5670    0.1612 H   0  0  0  0  0  0  0  0  0  0  0  0
    2.2502    1.5890    1.3061 H   0  0  0  0  0  0  0  0  0  0  0  0
    1.9347    1.4528   -0.4288 H   0  0  0  0  0  0  0  0  0  0  0  0
  1  2  1  0  0  0  0
  2  3  2  0  0  0  0
  2  4  1  0  0  0  0
  1  5  1  0  0  0  0
  1  6  1  0  0  0  0
  4  7  1  0  0  0  0
  4  8  1  0  0  0  0
  5  9  1  0  0  0  0
  5 10  1  0  0  0  0
  5 11  1  0  0  0  0
M  END
>  <Alias name>
N-Methylurea

>  <logS>   
1.13

$$$$
Glycerol
  ChemBrain IXL

 14 13  0  0  0  0  0  0  0  0  1 V2000
    2.8119    3.8599   -1.0481 C   0  0  0  0  0  0  0  0  0  0  0  0
    3.7741    2.8718   -0.3608 C   0  0  0  0  0  0  0  0  0  0  0  0
    4.8074    3.6557    0.4713 C   0  0  0  0  0  0  0  0  0  0  0  0
    5.7259    2.7131    1.1262 O   0  0  0  0  0  0  0  0  0  0  0  0
    3.0105    1.9781    0.5220 O   0  0  0  0  0  0  0  0  0  0  0  0
    2.1140    4.6546   -0.0271 O   0  0  0  0  0  0  0  0  0  0  0  0
    6.4225    3.1294    1.6809 H   0  0  0  0  0  0  0  0  0  0  0  0
    2.5111    2.4292    1.2385 H   0  0  0  0  0  0  0  0  0  0  0  0
    1.4757    5.3143   -0.3788 H   0  0  0  0  0  0  0  0  0  0  0  0
    3.3747    4.5198   -1.6967 H   0  0  0  0  0  0  0  0  0  0  0  0
    2.0870    3.3091   -1.6346 H   0  0  0  0  0  0  0  0  0  0  0  0
    4.2866    2.2848   -1.1129 H   0  0  0  0  0  0  0  0  0  0  0  0
    4.2950    4.2421    1.2238 H   0  0  0  0  0  0  0  0  0  0  0  0
    5.3695    4.3146   -0.1789 H   0  0  0  0  0  0  0  0  0  0  0  0
  1  2  1  0  0  0  0
  2  3  1  0  0  0  0
  3  4  1  0  0  0  0
  2  5  1  0  0  0  0
  1  6  1  0  0  0  0
  4  7  1  0  0  0  0
  5  8  1  0  0  0  0
  6  9  1  0  0  0  0
  1 10  1  0  0  0  0
  1 11  1  0  0  0  0
  2 12  1  0  0  0  0
  3 13  1  0  0  0  0
  3 14  1  0  0  0  0
M  END
>  <Alias name>
Glycerol

>  <logS>   
1.12

$$$$
Hydroxyurea
  ChemBrain IXL

  9  8  0  0  0  0  0  0  0  0  1 V2000
    3.2656    4.0946    0.1256 C   0  0  0  0  0  0  0  0  0  0  0  0
    4.6592    4.0646   -0.0048 N   0  0  0  0  0  0  0  0  0  0  0  0
    2.5179    2.9293   -0.0816 N   0  0  0  0  0  0  0  0  0  0  0  0
    2.7028    5.1363    0.4198 O   0  0  0  0  0  0  0  0  0  0  0  0
    5.3074    2.8651   -0.3442 O   0  0  0  0  0  0  0  0  0  0  0  0
    5.1981    4.9044    0.1449 H   0  0  0  0  0  0  0  0  0  0  0  0
    1.5136    2.9509    0.0124 H   0  0  0  0  0  0  0  0  0  0  0  0
    2.9834    2.0678   -0.3249 H   0  0  0  0  0  0  0  0  0  0  0  0
    6.2857    2.9275   -0.4162 H   0  0  0  0  0  0  0  0  0  0  0  0
  1  2  1  0  0  0  0
  1  3  1  0  0  0  0
  1  4  2  0  0  0  0
  2  5  1  0  0  0  0
  2  6  1  0  0  0  0
  3  7  1  0  0  0  0
  3  8  1  0  0  0  0
  5  9  1  0  0  0  0
M  END
>  <Alias name>
Hydroxyurea

>  <logS>   
1.12

$$$$
Dimethylacetamide
  ChemBrain IXL

 15 14  0  0  0  0  0  0  0  0  1 V2000
    2.1910    3.1676    0.5279 C   0  0  0  0  0  0  0  0  0  0  0  0
    3.5750    2.8274   -0.0584 C   0  0  0  0  0  0  0  0  0  0  0  0
    3.7865    1.7172   -0.5179 O   0  0  0  0  0  0  0  0  0  0  0  0
    4.6406    3.8406   -0.0641 N   0  0  0  0  0  0  0  0  0  0  0  0
    4.3858    5.1785    0.4895 C   0  0  0  0  0  0  0  0  0  0  0  0
    5.9608    3.5158   -0.6235 C   0  0  0  0  0  0  0  0  0  0  0  0
    1.8910    2.3915    1.2165 H   0  0  0  0  0  0  0  0  0  0  0  0
    1.4686    3.2382   -0.2718 H   0  0  0  0  0  0  0  0  0  0  0  0
    2.2432    4.1115    1.0501 H   0  0  0  0  0  0  0  0  0  0  0  0
    3.4991    5.5938    0.0339 H   0  0  0  0  0  0  0  0  0  0  0  0
    4.2411    5.1047    1.5572 H   0  0  0  0  0  0  0  0  0  0  0  0
    5.2302    5.8198    0.2841 H   0  0  0  0  0  0  0  0  0  0  0  0
    6.0492    2.4457   -0.7396 H   0  0  0  0  0  0  0  0  0  0  0  0
    6.0711    3.9927   -1.5862 H   0  0  0  0  0  0  0  0  0  0  0  0
    6.7319    3.8704    0.0444 H   0  0  0  0  0  0  0  0  0  0  0  0
  1  2  1  0  0  0  0
  2  3  2  0  0  0  0
  2  4  1  0  0  0  0
  4  5  1  0  0  0  0
  4  6  1  0  0  0  0
  1  7  1  0  0  0  0
  1  8  1  0  0  0  0
  1  9  1  0  0  0  0
  5 10  1  0  0  0  0
  5 11  1  0  0  0  0
  5 12  1  0  0  0  0
  6 13  1  0  0  0  0
  6 14  1  0  0  0  0
  6 15  1  0  0  0  0
M  END
>  <Alias name>
Dimethylacetamide

>  <logS>   
1.11

$$$$
Ethanol
  ChemBrain IXL

  9  8  0  0  0  0  0  0  0  0  1 V2000
    2.1990    2.8653    0.1777 C   0  0  0  0  0  0  0  0  0  0  0  0
    3.5654    3.4776   -0.1867 C   0  0  0  0  0  0  0  0  0  0  0  0
    4.5001    2.4049   -0.5561 O   0  0  0  0  0  0  0  0  0  0  0  0
    1.8088    2.3245   -0.6718 H   0  0  0  0  0  0  0  0  0  0  0  0
    2.3183    2.1890    1.0112 H   0  0  0  0  0  0  0  0  0  0  0  0
    1.5122    3.6534    0.4491 H   0  0  0  0  0  0  0  0  0  0  0  0
    3.4460    4.1540   -1.0201 H   0  0  0  0  0  0  0  0  0  0  0  0
    3.9556    4.0184    0.6628 H   0  0  0  0  0  0  0  0  0  0  0  0
    5.3716    2.6970   -0.7964 H   0  0  0  0  0  0  0  0  0  0  0  0
  1  2  1  0  0  0  0
  2  3  1  0  0  0  0
  1  4  1  0  0  0  0
  1  5  1  0  0  0  0
  1  6  1  0  0  0  0
  2  7  1  0  0  0  0
  2  8  1  0  0  0  0
  3  9  1  0  0  0  0
M  END
>  <Alias name>
Ethanol

>  <logS>   
1.1

$$$$
Pyridazine
  ChemBrain IXL

 10 10  0  0  0  0  0  0  0  0  1 V2000
    2.4916    3.2299    0.1154 C   0  0  0  0  0  0  0  0  0  0  0  0
    2.7080    4.5391    0.5332 C   0  0  0  0  0  0  0  0  0  0  0  0
    3.9315    5.0938    0.4039 N   0  0  0  0  0  0  0  0  0  0  0  0
    4.9603    4.3938   -0.1292 N   0  0  0  0  0  0  0  0  0  0  0  0
    4.7915    3.1214   -0.5465 C   0  0  0  0  0  0  0  0  0  0  0  0
    3.5461    2.5124   -0.4311 C   0  0  0  0  0  0  0  0  0  0  0  0
    1.5153    2.7774    0.2149 H   0  0  0  0  0  0  0  0  0  0  0  0
    1.8972    5.1106    0.9605 H   0  0  0  0  0  0  0  0  0  0  0  0
    5.6222    2.5760   -0.9698 H   0  0  0  0  0  0  0  0  0  0  0  0
    3.4015    1.4940   -0.7625 H   0  0  0  0  0  0  0  0  0  0  0  0
  1  2  4  0  0  0  0
  2  3  4  0  0  0  0
  3  4  4  0  0  0  0
  4  5  4  0  0  0  0
  5  6  4  0  0  0  0
  6  1  4  0  0  0  0
  1  7  1  0  0  0  0
  2  8  1  0  0  0  0
  5  9  1  0  0  0  0
  6 10  1  0  0  0  0
M  END
>  <Alias name>
Pyridazine

>  <logS>   
1.1

$$$$
Pyrimidine
  ChemBrain IXL

 10 10  0  0  0  0  0  0  0  0  1 V2000
    2.5355    3.2227    0.0711 C   0  0  0  0  0  0  0  0  0  0  0  0
    2.5122    4.6109    0.0244 C   0  0  0  0  0  0  0  0  0  0  0  0
    3.6707    5.2914   -0.0568 N   0  0  0  0  0  0  0  0  0  0  0  0
    4.8516    4.6336   -0.0930 C   0  0  0  0  0  0  0  0  0  0  0  0
    4.8948    3.2827   -0.0486 N   0  0  0  0  0  0  0  0  0  0  0  0
    3.7588    2.5655    0.0328 C   0  0  0  0  0  0  0  0  0  0  0  0
    1.6143    2.6615    0.1364 H   0  0  0  0  0  0  0  0  0  0  0  0
    1.5705    5.1402    0.0531 H   0  0  0  0  0  0  0  0  0  0  0  0
    5.7716    5.1939   -0.1582 H   0  0  0  0  0  0  0  0  0  0  0  0
    3.7975    1.4861    0.0680 H   0  0  0  0  0  0  0  0  0  0  0  0
  1  2  4  0  0  0  0
  2  3  4  0  0  0  0
  3  4  4  0  0  0  0
  4  5  4  0  0  0  0
  5  6  4  0  0  0  0
  6  1  4  0  0  0  0
  1  7  1  0  0  0  0
  2  8  1  0  0  0  0
  4  9  1  0  0  0  0
  6 10  1  0  0  0  0
M  END
>  <Alias name>
Pyrimidine

>  <logS>   
1.1

$$$$
Dulcitol
  ChemBrain IXL

 26 25  0  0  0  0  0  0  0  0  1 V2000
    6.9124    4.5451    0.6313 C   0  0  0  0  0  0  0  0  0  0  0  0
    6.0346    3.6274   -0.2453 C   0  0  0  0  0  0  0  0  0  0  0  0
    5.1105    4.4870   -1.1389 C   0  0  0  0  0  0  0  0  0  0  0  0
    4.1848    5.3423   -0.2597 C   0  0  0  0  0  0  0  0  0  0  0  0
    3.2708    4.4146    0.5531 C   0  0  0  0  0  0  0  0  0  0  0  0
    2.2071    5.2621    1.2572 C   0  0  0  0  0  0  0  0  0  0  0  0
    1.4754    6.0323    0.2459 O   0  0  0  0  0  0  0  0  0  0  0  0
    7.7161    5.4244   -0.2304 O   0  0  0  0  0  0  0  0  0  0  0  0
    6.8976    2.7944   -1.0954 O   0  0  0  0  0  0  0  0  0  0  0  0
    3.3515    6.2119   -1.1145 O   0  0  0  0  0  0  0  0  0  0  0  0
    4.2852    3.6068   -1.9720 O   0  0  0  0  0  0  0  0  0  0  0  0
    2.6158    3.4567   -0.3616 O   0  0  0  0  0  0  0  0  0  0  0  0
    2.0519    6.5485   -0.3745 H   0  0  0  0  0  0  0  0  0  0  0  0
    8.3086    6.0460    0.2479 H   0  0  0  0  0  0  0  0  0  0  0  0
    6.4206    2.1732   -1.6894 H   0  0  0  0  0  0  0  0  0  0  0  0
    3.8520    6.8421   -1.6790 H   0  0  0  0  0  0  0  0  0  0  0  0
    3.6248    3.0653   -1.4686 H   0  0  0  0  0  0  0  0  0  0  0  0
    2.0287    3.8643   -1.0386 H   0  0  0  0  0  0  0  0  0  0  0  0
    6.2805    5.1465    1.2715 H   0  0  0  0  0  0  0  0  0  0  0  0
    7.5702    3.9389    1.2415 H   0  0  0  0  0  0  0  0  0  0  0  0
    5.4326    2.9900    0.3896 H   0  0  0  0  0  0  0  0  0  0  0  0
    5.7120    5.1292   -1.7701 H   0  0  0  0  0  0  0  0  0  0  0  0
    4.7744    5.9542    0.4100 H   0  0  0  0  0  0  0  0  0  0  0  0
    3.8557    3.8741    1.2864 H   0  0  0  0  0  0  0  0  0  0  0  0
    1.5218    4.6190    1.7951 H   0  0  0  0  0  0  0  0  0  0  0  0
    2.6883    5.9413    1.9500 H   0  0  0  0  0  0  0  0  0  0  0  0
  1  2  1  0  0  0  0
  2  3  1  0  0  0  0
  3  4  1  0  0  0  0
  4  5  1  0  0  0  0
  5  6  1  0  0  0  0
  6  7  1  0  0  0  0
  1  8  1  0  0  0  0
  2  9  1  0  0  0  0
  4 10  1  0  0  0  0
  3 11  1  0  0  0  0
  5 12  1  0  0  0  0
  7 13  1  0  0  0  0
  8 14  1  0  0  0  0
  9 15  1  0  0  0  0
 10 16  1  0  0  0  0
 11 17  1  0  0  0  0
 12 18  1  0  0  0  0
  1 19  1  0  0  0  0
  1 20  1  0  0  0  0
  2 21  1  0  0  0  0
  3 22  1  0  0  0  0
  4 23  1  0  0  0  0
  5 24  1  0  0  0  0
  6 25  1  0  0  0  0
  6 26  1  0  0  0  0
M  END
>  <Alias name>
Dulcitol

>  <logS>   
1.09

$$$$
beta-Aminobutyric acid
  ChemBrain IXL

 16 15  0  0  0  0  0  0  0  0  1 V2000
    4.8799    3.6069    0.3713 C   0  0  0  0  0  0  0  0  0  0  0  0
    3.4070    3.5668   -0.0799 C   0  0  0  0  0  0  0  0  0  0  0  0
    5.5134    2.2150    0.1811 C   0  0  0  0  0  0  0  0  0  0  0  0
    5.6128    4.5932   -0.4354 N   0  3  0  0  0  0  0  0  0  0  0  0
    2.8525    4.9391   -0.0767 C   0  0  0  0  0  0  0  0  0  0  0  0
    3.7548    6.0965   -0.1615 O   0  5  0  0  0  0  0  0  0  0  0  0
    1.6467    5.1096   -0.0038 O   0  0  0  0  0  0  0  0  0  0  0  0
    5.1786    5.4986   -0.3359 H   0  0  0  0  0  0  0  0  0  0  0  0
    6.5696    4.6425   -0.1188 H   0  0  0  0  0  0  0  0  0  0  0  0
    5.5934    4.3157   -1.4053 H   0  0  0  0  0  0  0  0  0  0  0  0
    4.9299    3.8865    1.4164 H   0  0  0  0  0  0  0  0  0  0  0  0
    3.3468    3.1555   -1.0799 H   0  0  0  0  0  0  0  0  0  0  0  0
    2.8377    2.9459    0.6008 H   0  0  0  0  0  0  0  0  0  0  0  0
    6.5497    2.2442    0.4945 H   0  0  0  0  0  0  0  0  0  0  0  0
    5.4598    1.9337   -0.8634 H   0  0  0  0  0  0  0  0  0  0  0  0
    4.9759    1.4891    0.7785 H   0  0  0  0  0  0  0  0  0  0  0  0
  1  2  1  0  0  0  0
  1  3  1  0  0  0  0
  1  4  1  0  0  0  0
  2  5  1  0  0  0  0
  5  6  1  0  0  0  0
  5  7  2  0  0  0  0
  4  8  1  0  0  0  0
  4  9  1  0  0  0  0
  4 10  1  0  0  0  0
  1 11  1  0  0  0  0
  2 12  1  0  0  0  0
  2 13  1  0  0  0  0
  3 14  1  0  0  0  0
  3 15  1  0  0  0  0
  3 16  1  0  0  0  0
M  END
>  <Alias name>
beta-Aminobutyric acid

>  <logS>   
1.08

$$$$
Butyrolactone
  ChemBrain IXL

 12 12  0  0  0  0  0  0  0  0  1 V2000
    3.1268    2.2658    0.0906 C   0  0  0  0  0  0  0  0  0  0  0  0
    4.4761    2.7555   -0.4372 C   0  0  0  0  0  0  0  0  0  0  0  0
    4.5037    4.1307   -0.1028 C   0  0  0  0  0  0  0  0  0  0  0  0
    3.2972    4.6453    0.4144 O   0  0  0  0  0  0  0  0  0  0  0  0
    5.5059    4.8202   -0.2474 O   0  0  0  0  0  0  0  0  0  0  0  0
    2.3411    3.5711    0.5187 C   0  0  0  0  0  0  0  0  0  0  0  0
    2.5918    1.7375   -0.6819 H   0  0  0  0  0  0  0  0  0  0  0  0
    3.2804    1.6276    0.9508 H   0  0  0  0  0  0  0  0  0  0  0  0
    4.5293    2.6326   -1.5183 H   0  0  0  0  0  0  0  0  0  0  0  0
    5.2959    2.2317    0.0433 H   0  0  0  0  0  0  0  0  0  0  0  0
    1.5138    3.7492   -0.1564 H   0  0  0  0  0  0  0  0  0  0  0  0
    1.9893    3.4863    1.5347 H   0  0  0  0  0  0  0  0  0  0  0  0
  1  2  1  0  0  0  0
  2  3  1  0  0  0  0
  3  4  1  0  0  0  0
  3  5  2  0  0  0  0
  1  6  1  0  0  0  0
  6  4  1  0  0  0  0
  1  7  1  0  0  0  0
  1  8  1  0  0  0  0
  2  9  1  0  0  0  0
  2 10  1  0  0  0  0
  6 11  1  0  0  0  0
  6 12  1  0  0  0  0
M  END
>  <Alias name>
GBL

>  <logS>   
1.07

$$$$
Piperazine
  ChemBrain IXL

 16 16  0  0  0  0  0  0  0  0  1 V2000
    4.2173    2.4941   -0.9976 C   0  0  0  0  0  0  0  0  0  0  0  0
    2.8337    3.1228   -1.2528 C   0  0  0  0  0  0  0  0  0  0  0  0
    4.9545    3.3112   -0.0231 N   0  0  0  0  0  0  0  0  0  0  0  0
    2.0809    3.1791    0.0085 N   0  0  0  0  0  0  0  0  0  0  0  0
    4.2018    3.3675    1.2383 C   0  0  0  0  0  0  0  0  0  0  0  0
    2.8182    3.9962    0.9831 C   0  0  0  0  0  0  0  0  0  0  0  0
    5.0714    4.2450   -0.3871 H   0  0  0  0  0  0  0  0  0  0  0  0
    1.9641    2.2453    0.3725 H   0  0  0  0  0  0  0  0  0  0  0  0
    4.0919    1.4918   -0.6070 H   0  0  0  0  0  0  0  0  0  0  0  0
    4.7719    2.4526   -1.9269 H   0  0  0  0  0  0  0  0  0  0  0  0
    2.2905    2.5208   -1.9708 H   0  0  0  0  0  0  0  0  0  0  0  0
    2.9591    4.1250   -1.6435 H   0  0  0  0  0  0  0  0  0  0  0  0
    4.7449    3.9695    1.9562 H   0  0  0  0  0  0  0  0  0  0  0  0
    4.0764    2.3652    1.6289 H   0  0  0  0  0  0  0  0  0  0  0  0
    2.9436    4.9985    0.5924 H   0  0  0  0  0  0  0  0  0  0  0  0
    2.2636    4.0377    1.9124 H   0  0  0  0  0  0  0  0  0  0  0  0
  1  2  1  0  0  0  0
  1  3  1  0  0  0  0
  2  4  1  0  0  0  0
  3  5  1  0  0  0  0
  4  6  1  0  0  0  0
  5  6  1  0  0  0  0
  3  7  1  0  0  0  0
  4  8  1  0  0  0  0
  1  9  1  0  0  0  0
  1 10  1  0  0  0  0
  2 11  1  0  0  0  0
  2 12  1  0  0  0  0
  5 13  1  0  0  0  0
  5 14  1  0  0  0  0
  6 15  1  0  0  0  0
  6 16  1  0  0  0  0
M  END
>  <Alias name>
Piperazine

>  <logS>   
1.07

$$$$
Piperidine
  ChemBrain IXL

 17 17  0  0  0  0  0  0  0  0  1 V2000
    2.8434    2.9423   -0.8406 C   0  0  0  0  0  0  0  0  0  0  0  0
    4.2989    3.1145   -1.3207 C   0  0  0  0  0  0  0  0  0  0  0  0
    5.2229    3.0287   -0.1678 N   0  0  0  0  0  0  0  0  0  0  0  0
    4.9348    4.1190    0.7906 C   0  0  0  0  0  0  0  0  0  0  0  0
    3.4977    3.9758    1.3318 C   0  0  0  0  0  0  0  0  0  0  0  0
    2.5085    4.0488    0.1644 C   0  0  0  0  0  0  0  0  0  0  0  0
    6.1735    3.1141   -0.4948 H   0  0  0  0  0  0  0  0  0  0  0  0
    2.1718    3.0069   -1.6877 H   0  0  0  0  0  0  0  0  0  0  0  0
    2.7327    1.9760   -0.3642 H   0  0  0  0  0  0  0  0  0  0  0  0
    4.5366    2.3313   -2.0297 H   0  0  0  0  0  0  0  0  0  0  0  0
    4.4095    4.0793   -1.8004 H   0  0  0  0  0  0  0  0  0  0  0  0
    5.6344    4.0655    1.6154 H   0  0  0  0  0  0  0  0  0  0  0  0
    5.0396    5.0747    0.2917 H   0  0  0  0  0  0  0  0  0  0  0  0
    3.2920    4.7763    2.0315 H   0  0  0  0  0  0  0  0  0  0  0  0
    3.3946    3.0216    1.8334 H   0  0  0  0  0  0  0  0  0  0  0  0
    2.5916    5.0140   -0.3198 H   0  0  0  0  0  0  0  0  0  0  0  0
    1.4993    3.9134    0.5328 H   0  0  0  0  0  0  0  0  0  0  0  0
  1  2  1  0  0  0  0
  2  3  1  0  0  0  0
  3  4  1  0  0  0  0
  4  5  1  0  0  0  0
  5  6  1  0  0  0  0
  6  1  1  0  0  0  0
  3  7  1  0  0  0  0
  1  8  1  0  0  0  0
  1  9  1  0  0  0  0
  2 10  1  0  0  0  0
  2 11  1  0  0  0  0
  4 12  1  0  0  0  0
  4 13  1  0  0  0  0
  5 14  1  0  0  0  0
  5 15  1  0  0  0  0
  6 16  1  0  0  0  0
  6 17  1  0  0  0  0
M  END
>  <Alias name>
Piperidine

>  <logS>   
1.07

$$$$
Pyrrolidone
  ChemBrain IXL

 13 13  0  0  0  0  0  0  0  0  1 V2000
    3.3977    2.2159   -0.0985 C   0  0  0  0  0  0  0  0  0  0  0  0
    2.5532    3.5187    0.1328 C   0  0  0  0  0  0  0  0  0  0  0  0
    4.8727    2.6995   -0.1002 C   0  0  0  0  0  0  0  0  0  0  0  0
    4.7711    4.0928    0.1026 C   0  0  0  0  0  0  0  0  0  0  0  0
    3.5250    4.5349    0.2280 N   0  0  0  0  0  0  0  0  0  0  0  0
    5.7460    4.8317    0.1582 O   0  0  0  0  0  0  0  0  0  0  0  0
    3.2989    5.5140    0.3782 H   0  0  0  0  0  0  0  0  0  0  0  0
    3.1513    1.7717   -1.0482 H   0  0  0  0  0  0  0  0  0  0  0  0
    3.2371    1.5164    0.7043 H   0  0  0  0  0  0  0  0  0  0  0  0
    1.8995    3.7070   -0.7055 H   0  0  0  0  0  0  0  0  0  0  0  0
    1.9915    3.4546    1.0526 H   0  0  0  0  0  0  0  0  0  0  0  0
    5.4313    2.2444    0.7100 H   0  0  0  0  0  0  0  0  0  0  0  0
    5.3472    2.4948   -1.0531 H   0  0  0  0  0  0  0  0  0  0  0  0
  1  2  1  0  0  0  0
  1  3  1  0  0  0  0
  3  4  1  0  0  0  0
  4  5  1  0  0  0  0
  5  2  1  0  0  0  0
  4  6  2  0  0  0  0
  5  7  1  0  0  0  0
  1  8  1  0  0  0  0
  1  9  1  0  0  0  0
  2 10  1  0  0  0  0
  2 11  1  0  0  0  0
  3 12  1  0  0  0  0
  3 13  1  0  0  0  0
M  END
>  <Alias name>
2-Pyrrolidone

>  <logS>   
1.07

$$$$
Morpholine
  ChemBrain IXL

 15 15  0  0  0  0  0  0  0  0  1 V2000
    2.4842    2.6665    0.3191 C   0  0  0  0  0  0  0  0  0  0  0  0
    2.3838    4.1694    0.6488 C   0  0  0  0  0  0  0  0  0  0  0  0
    3.3062    2.4785   -0.8957 N   0  0  0  0  0  0  0  0  0  0  0  0
    3.7307    4.7135    0.8119 O   0  0  0  0  0  0  0  0  0  0  0  0
    4.6699    2.9992   -0.6595 C   0  0  0  0  0  0  0  0  0  0  0  0
    4.6009    4.5069   -0.3442 C   0  0  0  0  0  0  0  0  0  0  0  0
    3.3567    1.4955   -1.1170 H   0  0  0  0  0  0  0  0  0  0  0  0
    1.4917    2.2682    0.1490 H   0  0  0  0  0  0  0  0  0  0  0  0
    2.9446    2.1449    1.1491 H   0  0  0  0  0  0  0  0  0  0  0  0
    1.8832    4.6837   -0.1622 H   0  0  0  0  0  0  0  0  0  0  0  0
    1.8225    4.3048    1.5650 H   0  0  0  0  0  0  0  0  0  0  0  0
    5.1149    2.4755    0.1776 H   0  0  0  0  0  0  0  0  0  0  0  0
    5.2744    2.8438   -1.5444 H   0  0  0  0  0  0  0  0  0  0  0  0
    5.5938    4.8791   -0.1244 H   0  0  0  0  0  0  0  0  0  0  0  0
    4.1967    5.0356   -1.1986 H   0  0  0  0  0  0  0  0  0  0  0  0
  1  2  1  0  0  0  0
  1  3  1  0  0  0  0
  2  4  1  0  0  0  0
  3  5  1  0  0  0  0
  4  6  1  0  0  0  0
  5  6  1  0  0  0  0
  3  7  1  0  0  0  0
  1  8  1  0  0  0  0
  1  9  1  0  0  0  0
  2 10  1  0  0  0  0
  2 11  1  0  0  0  0
  5 12  1  0  0  0  0
  5 13  1  0  0  0  0
  6 14  1  0  0  0  0
  6 15  1  0  0  0  0
M  END
>  <Alias name>
Morpholine

>  <logS>   
1.06

$$$$
Tetrahydro-3-furanol
  ChemBrain IXL

 14 14  0  0  0  0  0  0  0  0  1 V2000
    2.6296    4.5220    0.7373 O   0  0  0  0  0  0  0  0  0  0  0  0
    3.9794    4.7154    0.1299 C   0  0  0  0  0  0  0  0  0  0  0  0
    4.2793    3.3976   -0.5892 C   0  0  0  0  0  0  0  0  0  0  0  0
    3.5137    2.3578    0.2075 C   0  0  0  0  0  0  0  0  0  0  0  0
    2.2384    3.0844    0.6423 C   0  0  0  0  0  0  0  0  0  0  0  0
    5.7208    3.1107   -0.6151 O   0  0  0  0  0  0  0  0  0  0  0  0
    6.1499    3.0575    0.2677 H   0  0  0  0  0  0  0  0  0  0  0  0
    4.7055    4.8598    0.9203 H   0  0  0  0  0  0  0  0  0  0  0  0
    3.9944    5.5561   -0.5526 H   0  0  0  0  0  0  0  0  0  0  0  0
    3.8833    3.4392   -1.5964 H   0  0  0  0  0  0  0  0  0  0  0  0
    4.0884    2.0840    1.0836 H   0  0  0  0  0  0  0  0  0  0  0  0
    3.2900    1.4815   -0.3880 H   0  0  0  0  0  0  0  0  0  0  0  0
    1.4873    2.9727   -0.1299 H   0  0  0  0  0  0  0  0  0  0  0  0
    1.8656    2.7079    1.5867 H   0  0  0  0  0  0  0  0  0  0  0  0
  1  2  1  0  0  0  0
  2  3  1  0  0  0  0
  3  4  1  0  0  0  0
  4  5  1  0  0  0  0
  5  1  1  0  0  0  0
  3  6  1  0  0  0  0
  6  7  1  0  0  0  0
  2  8  1  0  0  0  0
  2  9  1  0  0  0  0
  3 10  1  0  0  0  0
  4 11  1  0  0  0  0
  4 12  1  0  0  0  0
  5 13  1  0  0  0  0
  5 14  1  0  0  0  0
M  END
>  <Alias name>
Tetrahydro-3-furanol

>  <logS>   
1.05

$$$$
2-Hydroxypyridine
  ChemBrain IXL

 12 12  0  0  0  0  0  0  0  0  1 V2000
    5.3057    4.0765   -0.5033 C   0  0  0  0  0  0  0  0  0  0  0  0
    6.2479    5.1045   -0.5162 C   0  0  0  0  0  0  0  0  0  0  0  0
    7.5696    4.8194   -0.5270 N   0  0  0  0  0  0  0  0  0  0  0  0
    8.0051    3.5391   -0.5254 C   0  0  0  0  0  0  0  0  0  0  0  0
    7.0940    2.4846   -0.5127 C   0  0  0  0  0  0  0  0  0  0  0  0
    5.7331    2.7559   -0.5015 C   0  0  0  0  0  0  0  0  0  0  0  0
    9.4435    3.2538   -0.5372 O   0  0  0  0  0  0  0  0  0  0  0  0
   10.0227    4.0460   -0.5446 H   0  0  0  0  0  0  0  0  0  0  0  0
    4.2455    4.3051   -0.4946 H   0  0  0  0  0  0  0  0  0  0  0  0
    5.9176    6.1345   -0.5176 H   0  0  0  0  0  0  0  0  0  0  0  0
    7.4445    1.4584   -0.5115 H   0  0  0  0  0  0  0  0  0  0  0  0
    5.0112    1.9445   -0.4915 H   0  0  0  0  0  0  0  0  0  0  0  0
  1  2  4  0  0  0  0
  2  3  4  0  0  0  0
  3  4  4  0  0  0  0
  4  5  4  0  0  0  0
  5  6  4  0  0  0  0
  6  1  4  0  0  0  0
  4  7  1  0  0  0  0
  7  8  1  0  0  0  0
  1  9  1  0  0  0  0
  2 10  1  0  0  0  0
  5 11  1  0  0  0  0
  6 12  1  0  0  0  0
M  END
>  <Alias name>
2-Hydroxypyridine

>  <logS>   
1.02

$$$$
4-Hydroxypyridine
  ChemBrain IXL

 12 12  0  0  0  0  0  0  0  0  1 V2000
    3.6631    2.5036    0.1054 C   0  0  0  0  0  0  0  0  0  0  0  0
    2.2922    2.7462    0.0229 C   0  0  0  0  0  0  0  0  0  0  0  0
    1.8271    4.0115   -0.0801 N   0  0  0  0  0  0  0  0  0  0  0  0
    2.6745    5.0646   -0.1054 C   0  0  0  0  0  0  0  0  0  0  0  0
    4.0523    4.8626   -0.0251 C   0  0  0  0  0  0  0  0  0  0  0  0
    4.5506    3.5707    0.0813 C   0  0  0  0  0  0  0  0  0  0  0  0
    6.0055    3.3337    0.1676 O   0  0  0  0  0  0  0  0  0  0  0  0
    6.5633    4.1440    0.1439 H   0  0  0  0  0  0  0  0  0  0  0  0
    4.0356    1.4885    0.1880 H   0  0  0  0  0  0  0  0  0  0  0  0
    1.5991    1.9164    0.0415 H   0  0  0  0  0  0  0  0  0  0  0  0
    2.2839    6.0697   -0.1882 H   0  0  0  0  0  0  0  0  0  0  0  0
    4.7317    5.7079   -0.0454 H   0  0  0  0  0  0  0  0  0  0  0  0
  1  2  4  0  0  0  0
  2  3  4  0  0  0  0
  3  4  4  0  0  0  0
  4  5  4  0  0  0  0
  5  6  4  0  0  0  0
  6  1  4  0  0  0  0
  6  7  1  0  0  0  0
  7  8  1  0  0  0  0
  1  9  1  0  0  0  0
  2 10  1  0  0  0  0
  4 11  1  0  0  0  0
  5 12  1  0  0  0  0
M  END
>  <Alias name>
4-Hydroxypyridine

>  <logS>   
1.02

$$$$
Glutaric acid
  ChemBrain IXL

 17 16  0  0  0  0  0  0  0  0  1 V2000
    2.2372    6.9429    1.2897 O   0  0  0  0  0  0  0  0  0  0  0  0
    3.0298    6.0896    0.9262 C   0  0  0  0  0  0  0  0  0  0  0  0
    6.6991    3.0978   -0.7330 O   0  0  0  0  0  0  0  0  0  0  0  0
    4.3393    6.4878    0.3631 C   0  0  0  0  0  0  0  0  0  0  0  0
    5.1424    5.2270   -0.0111 C   0  0  0  0  0  0  0  0  0  0  0  0
    7.2776    4.4307   -0.9557 C   0  0  0  0  0  0  0  0  0  0  0  0
    8.3938    4.5387   -1.4362 O   0  0  0  0  0  0  0  0  0  0  0  0
    6.5059    5.6416   -0.5971 C   0  0  0  0  0  0  0  0  0  0  0  0
    2.6842    4.6660    1.0476 O   0  0  0  0  0  0  0  0  0  0  0  0
    7.2743    2.3458   -0.9973 H   0  0  0  0  0  0  0  0  0  0  0  0
    1.7972    4.4850    1.4307 H   0  0  0  0  0  0  0  0  0  0  0  0
    4.8895    7.0610    1.0991 H   0  0  0  0  0  0  0  0  0  0  0  0
    4.1830    7.0921   -0.5219 H   0  0  0  0  0  0  0  0  0  0  0  0
    4.5923    4.6539   -0.7472 H   0  0  0  0  0  0  0  0  0  0  0  0
    5.2985    4.6226    0.8739 H   0  0  0  0  0  0  0  0  0  0  0  0
    7.0558    6.2152    0.1388 H   0  0  0  0  0  0  0  0  0  0  0  0
    6.3498    6.2455   -1.4824 H   0  0  0  0  0  0  0  0  0  0  0  0
  1  2  2  0  0  0  0
  2  4  1  0  0  0  0
  4  5  1  0  0  0  0
  6  7  2  0  0  0  0
  5  8  1  0  0  0  0
  6  8  1  0  0  0  0
  6  3  1  0  0  0  0
  2  9  1  0  0  0  0
  3 10  1  0  0  0  0
  9 11  1  0  0  0  0
  4 12  1  0  0  0  0
  4 13  1  0  0  0  0
  5 14  1  0  0  0  0
  5 15  1  0  0  0  0
  8 16  1  0  0  0  0
  8 17  1  0  0  0  0
M  END
>  <Alias name>
Glutaric acid

>  <logS>   
1

$$$$
N-Methylmorpholine
  ChemBrain IXL

 18 18  0  0  0  0  0  0  0  0  1 V2000
    2.9419    3.7037    0.5253 C   0  0  0  0  0  0  0  0  0  0  0  0
    2.8627    5.2034    0.8742 C   0  0  0  0  0  0  0  0  0  0  0  0
    3.9161    3.4993   -0.5691 N   0  0  0  0  0  0  0  0  0  0  0  0
    4.1963    5.6808    1.2351 O   0  0  0  0  0  0  0  0  0  0  0  0
    5.2557    3.9519   -0.1342 C   0  0  0  0  0  0  0  0  0  0  0  0
    5.2090    5.4551    0.2054 C   0  0  0  0  0  0  0  0  0  0  0  0
    3.9710    2.0702   -0.9142 C   0  0  0  0  0  0  0  0  0  0  0  0
    1.9660    3.3554    0.2105 H   0  0  0  0  0  0  0  0  0  0  0  0
    3.2593    3.1464    1.3983 H   0  0  0  0  0  0  0  0  0  0  0  0
    2.5029    5.7549    0.0144 H   0  0  0  0  0  0  0  0  0  0  0  0
    2.1858    5.3485    1.7069 H   0  0  0  0  0  0  0  0  0  0  0  0
    5.5571    3.3930    0.7433 H   0  0  0  0  0  0  0  0  0  0  0  0
    5.9701    3.7849   -0.9309 H   0  0  0  0  0  0  0  0  0  0  0  0
    6.1769    5.7767    0.5692 H   0  0  0  0  0  0  0  0  0  0  0  0
    4.9508    6.0175   -0.6834 H   0  0  0  0  0  0  0  0  0  0  0  0
    4.6828    1.9197   -1.7165 H   0  0  0  0  0  0  0  0  0  0  0  0
    2.9911    1.7382   -1.2342 H   0  0  0  0  0  0  0  0  0  0  0  0
    4.2796    1.5005   -0.0461 H   0  0  0  0  0  0  0  0  0  0  0  0
  1  2  1  0  0  0  0
  1  3  1  0  0  0  0
  2  4  1  0  0  0  0
  3  5  1  0  0  0  0
  4  6  1  0  0  0  0
  5  6  1  0  0  0  0
  3  7  1  0  0  0  0
  1  8  1  0  0  0  0
  1  9  1  0  0  0  0
  2 10  1  0  0  0  0
  2 11  1  0  0  0  0
  5 12  1  0  0  0  0
  5 13  1  0  0  0  0
  6 14  1  0  0  0  0
  6 15  1  0  0  0  0
  7 16  1  0  0  0  0
  7 17  1  0  0  0  0
  7 18  1  0  0  0  0
M  END
>  <Alias name>
N-Methylmorpholine

>  <logS>   
1

$$$$
N-Methylpyrrolidone
  ChemBrain IXL

 16 16  0  0  0  0  0  0  0  0  1 V2000
    3.1304    2.0510   -0.0810 C   0  0  0  0  0  0  0  0  0  0  0  0
    2.7877    3.5806    0.0876 C   0  0  0  0  0  0  0  0  0  0  0  0
    4.6853    2.0073   -0.1690 C   0  0  0  0  0  0  0  0  0  0  0  0
    5.0629    3.3730   -0.1729 C   0  0  0  0  0  0  0  0  0  0  0  0
    4.0508    4.2215   -0.0335 N   0  0  0  0  0  0  0  0  0  0  0  0
    6.2238    3.7462   -0.2960 O   0  0  0  0  0  0  0  0  0  0  0  0
    4.2446    5.7024   -0.0186 C   0  0  0  0  0  0  0  0  0  0  0  0
    2.6977    1.6667   -0.9974 H   0  0  0  0  0  0  0  0  0  0  0  0
    2.7852    1.4857    0.7734 H   0  0  0  0  0  0  0  0  0  0  0  0
    2.1195    3.9171   -0.6915 H   0  0  0  0  0  0  0  0  0  0  0  0
    2.3650    3.7717    1.0681 H   0  0  0  0  0  0  0  0  0  0  0  0
    5.1094    1.5086    0.6990 H   0  0  0  0  0  0  0  0  0  0  0  0
    5.0129    1.5255   -1.0841 H   0  0  0  0  0  0  0  0  0  0  0  0
    3.2880    6.1942    0.0848 H   0  0  0  0  0  0  0  0  0  0  0  0
    4.8850    5.9786    0.8168 H   0  0  0  0  0  0  0  0  0  0  0  0
    4.7140    6.0178   -0.9475 H   0  0  0  0  0  0  0  0  0  0  0  0
  1  2  1  0  0  0  0
  1  3  1  0  0  0  0
  3  4  1  0  0  0  0
  4  5  1  0  0  0  0
  5  2  1  0  0  0  0
  4  6  2  0  0  0  0
  5  7  1  0  0  0  0
  1  8  1  0  0  0  0
  1  9  1  0  0  0  0
  2 10  1  0  0  0  0
  2 11  1  0  0  0  0
  3 12  1  0  0  0  0
  3 13  1  0  0  0  0
  7 14  1  0  0  0  0
  7 15  1  0  0  0  0
  7 16  1  0  0  0  0
M  END
>  <Alias name>
N-Methyl-2-pyrrolidone

>  <logS>   
1

$$$$
Methyl carbamate
  ChemBrain IXL

 10  9  0  0  0  0  0  0  0  0  1 V2000
    5.2693    3.1716    0.0499 N   0  0  0  0  0  0  0  0  0  0  0  0
    4.4019    4.1863   -0.3718 C   0  0  0  0  0  0  0  0  0  0  0  0
    4.8381    5.2992   -0.6162 O   0  0  0  0  0  0  0  0  0  0  0  0
    2.9655    3.9109   -0.5201 O   0  0  0  0  0  0  0  0  0  0  0  0
    2.5600    2.5356   -0.1962 C   0  0  0  0  0  0  0  0  0  0  0  0
    6.2551    3.3608    0.1524 H   0  0  0  0  0  0  0  0  0  0  0  0
    4.9087    2.2510    0.2514 H   0  0  0  0  0  0  0  0  0  0  0  0
    3.0777    1.8434   -0.8486 H   0  0  0  0  0  0  0  0  0  0  0  0
    2.8125    2.3180    0.8343 H   0  0  0  0  0  0  0  0  0  0  0  0
    1.4910    2.4322   -0.3355 H   0  0  0  0  0  0  0  0  0  0  0  0
  1  2  1  0  0  0  0
  2  3  2  0  0  0  0
  2  4  1  0  0  0  0
  4  5  1  0  0  0  0
  1  6  1  0  0  0  0
  1  7  1  0  0  0  0
  5  8  1  0  0  0  0
  5  9  1  0  0  0  0
  5 10  1  0  0  0  0
M  END
>  <Alias name>
Methyl carbamate

>  <logS>   
0.97

$$$$
Acrylamide
  ChemBrain IXL

 10  9  0  0  0  0  0  0  0  0  1 V2000
    5.4820    2.1277    0.2253 O   0  0  0  0  0  0  0  0  0  0  0  0
    4.7664    3.1093    0.1125 C   0  0  0  0  0  0  0  0  0  0  0  0
    5.3114    4.3920    0.2459 N   0  0  0  0  0  0  0  0  0  0  0  0
    3.3221    2.9442   -0.1655 C   0  0  0  0  0  0  0  0  0  0  0  0
    2.5321    4.0169   -0.2520 C   0  0  0  0  0  0  0  0  0  0  0  0
    4.7224    5.2041    0.1383 H   0  0  0  0  0  0  0  0  0  0  0  0
    6.2932    4.5042    0.4497 H   0  0  0  0  0  0  0  0  0  0  0  0
    2.9061    1.9532   -0.2987 H   0  0  0  0  0  0  0  0  0  0  0  0
    1.4752    3.8961   -0.4553 H   0  0  0  0  0  0  0  0  0  0  0  0
    2.9481    5.0079   -0.1188 H   0  0  0  0  0  0  0  0  0  0  0  0
  1  2  2  0  0  0  0
  2  3  1  0  0  0  0
  2  4  1  0  0  0  0
  4  5  2  0  0  0  0
  3  6  1  0  0  0  0
  3  7  1  0  0  0  0
  4  8  1  0  0  0  0
  5  9  1  0  0  0  0
  5 10  1  0  0  0  0
M  END
>  <Alias name>
Acrylamide

>  <logS>   
0.96

$$$$
Molecule731
  ChemBrain IXL

 15 15  0  0  0  0  0  0  0  0  1 V2000
   -0.6365    0.4082   -0.0001 N   0  0  0  0  0  0  0  0  0  0  0  0
    0.4746    1.2730   -0.0001 C   0  0  0  0  0  0  0  0  0  0  0  0
    1.7234    0.7809   -0.0002 C   0  0  0  0  0  0  0  0  0  0  0  0
    1.9545   -0.6843   -0.0002 C   0  0  0  0  0  0  0  0  0  0  0  0
    0.9182   -1.5190   -0.0001 C   0  0  0  0  0  0  0  0  0  0  0  0
   -0.4471   -0.9747   -0.0001 C   0  0  0  0  0  0  0  0  0  0  0  0
   -1.4078   -1.7289    0.0000 O   0  0  0  0  0  0  0  0  0  0  0  0
   -1.9996    0.9586   -0.0001 C   0  0  0  0  0  0  0  0  0  0  0  0
    0.3210    2.3423   -0.0002 H   0  0  0  0  0  0  0  0  0  0  0  0
    2.5677    1.4555   -0.0002 H   0  0  0  0  0  0  0  0  0  0  0  0
    2.9643   -1.0769   -0.0002 H   0  0  0  0  0  0  0  0  0  0  0  0
    1.0784   -2.5932   -0.0001 H   0  0  0  0  0  0  0  0  0  0  0  0
   -2.7176    0.1461   -0.0001 H   0  0  0  0  0  0  0  0  0  0  0  0
   -2.1431    1.5664    0.8837 H   0  0  0  0  0  0  0  0  0  0  0  0
   -2.1432    1.5664   -0.8839 H   0  0  0  0  0  0  0  0  0  0  0  0
  1  8  1  0  0  0  0
  1  2  1  0  0  0  0
  1  6  1  0  0  0  0
  2  3  2  0  0  0  0
  3  4  1  0  0  0  0
  4  5  2  0  0  0  0
  5  6  1  0  0  0  0
  6  7  2  0  0  0  0
  2  9  1  0  0  0  0
  3 10  1  0  0  0  0
  4 11  1  0  0  0  0
  5 12  1  0  0  0  0
  8 13  1  0  0  0  0
  8 14  1  0  0  0  0
  8 15  1  0  0  0  0
M  END
>  <Alias name>
Molecule731

>  <logS>   
0.96

$$$$
Nicotinyl alcohol
  ChemBrain IXL

 15 15  0  0  0  0  0  0  0  0  1 V2000
    4.4183    4.3269    0.0914 C   0  0  0  0  0  0  0  0  0  0  0  0
    5.2235    3.4031   -0.5587 C   0  0  0  0  0  0  0  0  0  0  0  0
    4.9139    5.6059    0.3542 C   0  0  0  0  0  0  0  0  0  0  0  0
    3.0409    3.9510    0.5015 C   0  0  0  0  0  0  0  0  0  0  0  0
    6.5083    3.7697   -0.9356 C   0  0  0  0  0  0  0  0  0  0  0  0
    6.1687    5.9434   -0.0213 N   0  0  0  0  0  0  0  0  0  0  0  0
    2.3948    5.0927    1.1628 O   0  0  0  0  0  0  0  0  0  0  0  0
    6.9676    5.0562   -0.6558 C   0  0  0  0  0  0  0  0  0  0  0  0
    1.4731    4.9305    1.4644 H   0  0  0  0  0  0  0  0  0  0  0  0
    4.8526    2.4053   -0.7698 H   0  0  0  0  0  0  0  0  0  0  0  0
    4.2901    6.3300    0.8609 H   0  0  0  0  0  0  0  0  0  0  0  0
    2.4674    3.6693   -0.3740 H   0  0  0  0  0  0  0  0  0  0  0  0
    3.0843    3.1136    1.1882 H   0  0  0  0  0  0  0  0  0  0  0  0
    7.1491    3.0584   -1.4444 H   0  0  0  0  0  0  0  0  0  0  0  0
    7.9685    5.3439   -0.9487 H   0  0  0  0  0  0  0  0  0  0  0  0
  1  2  4  0  0  0  0
  1  3  4  0  0  0  0
  1  4  1  0  0  0  0
  2  5  4  0  0  0  0
  3  6  4  0  0  0  0
  4  7  1  0  0  0  0
  5  8  4  0  0  0  0
  6  8  4  0  0  0  0
  7  9  1  0  0  0  0
  2 10  1  0  0  0  0
  3 11  1  0  0  0  0
  4 12  1  0  0  0  0
  4 13  1  0  0  0  0
  5 14  1  0  0  0  0
  8 15  1  0  0  0  0
M  END
>  <Alias name>
3-Pyridinemethanol

>  <logS>   
0.96

$$$$
Urea
  ChemBrain IXL

  8  7  0  0  0  0  0  0  0  0  1 V2000
    3.5687    3.5457    0.0000 C   0  0  0  0  0  0  0  0  0  0  0  0
    4.7812    2.8457    0.0036 N   0  0  0  0  0  0  0  0  0  0  0  0
    2.3563    2.8457   -0.0005 N   0  0  0  0  0  0  0  0  0  0  0  0
    3.5687    4.7657   -0.0027 O   0  0  0  0  0  0  0  0  0  0  0  0
    5.6550    3.3502    0.0037 H   0  0  0  0  0  0  0  0  0  0  0  0
    4.7811    1.8367    0.0061 H   0  0  0  0  0  0  0  0  0  0  0  0
    2.3564    1.8367    0.0015 H   0  0  0  0  0  0  0  0  0  0  0  0
    1.4825    3.3502   -0.0028 H   0  0  0  0  0  0  0  0  0  0  0  0
  1  2  1  0  0  0  0
  1  3  1  0  0  0  0
  1  4  2  0  0  0  0
  2  5  1  0  0  0  0
  2  6  1  0  0  0  0
  3  7  1  0  0  0  0
  3  8  1  0  0  0  0
M  END
>  <Alias name>
Urea

>  <logS>   
0.96

$$$$
Tetramethylurea
  ChemBrain IXL

 20 19  0  0  0  0  0  0  0  0  1 V2000
    4.6073    5.1193    0.6023 C   0  0  0  0  0  0  0  0  0  0  0  0
    5.8876    4.7511    0.1716 N   0  0  0  0  0  0  0  0  0  0  0  0
    3.5196    4.2686    0.3716 N   0  0  0  0  0  0  0  0  0  0  0  0
    4.4396    6.1814    1.1786 O   0  0  0  0  0  0  0  0  0  0  0  0
    7.0743    5.3584    0.7910 C   0  0  0  0  0  0  0  0  0  0  0  0
    6.0450    3.7572   -0.8999 C   0  0  0  0  0  0  0  0  0  0  0  0
    2.1518    4.8072    0.3745 C   0  0  0  0  0  0  0  0  0  0  0  0
    3.7453    2.8369    0.1264 C   0  0  0  0  0  0  0  0  0  0  0  0
    6.8059    6.3132    1.2260 H   0  0  0  0  0  0  0  0  0  0  0  0
    7.8385    5.5068    0.0380 H   0  0  0  0  0  0  0  0  0  0  0  0
    7.4530    4.7026    1.5652 H   0  0  0  0  0  0  0  0  0  0  0  0
    6.9763    3.9350   -1.4233 H   0  0  0  0  0  0  0  0  0  0  0  0
    6.0561    2.7627   -0.4712 H   0  0  0  0  0  0  0  0  0  0  0  0
    5.2186    3.8415   -1.5948 H   0  0  0  0  0  0  0  0  0  0  0  0
    1.4694    4.0615   -0.0144 H   0  0  0  0  0  0  0  0  0  0  0  0
    1.8671    5.0639    1.3874 H   0  0  0  0  0  0  0  0  0  0  0  0
    2.1113    5.6929   -0.2473 H   0  0  0  0  0  0  0  0  0  0  0  0
    4.6108    2.5066    0.6874 H   0  0  0  0  0  0  0  0  0  0  0  0
    3.9166    2.6742   -0.9305 H   0  0  0  0  0  0  0  0  0  0  0  0
    2.8748    2.2750    0.4417 H   0  0  0  0  0  0  0  0  0  0  0  0
  1  2  1  0  0  0  0
  1  3  1  0  0  0  0
  1  4  2  0  0  0  0
  2  5  1  0  0  0  0
  2  6  1  0  0  0  0
  3  7  1  0  0  0  0
  3  8  1  0  0  0  0
  5  9  1  0  0  0  0
  5 10  1  0  0  0  0
  5 11  1  0  0  0  0
  6 12  1  0  0  0  0
  6 13  1  0  0  0  0
  6 14  1  0  0  0  0
  7 15  1  0  0  0  0
  7 16  1  0  0  0  0
  7 17  1  0  0  0  0
  8 18  1  0  0  0  0
  8 19  1  0  0  0  0
  8 20  1  0  0  0  0
M  END
>  <Alias name>
Tetramethylurea

>  <logS>   
0.94

$$$$
Chloroacetic acid
  ChemBrain IXL

  8  7  0  0  0  0  0  0  0  0  1 V2000
    3.8316    2.8292   -0.6460 C   0  0  0  0  0  0  0  0  0  0  0  0
    3.0198    3.7127    0.2204 C   0  0  0  0  0  0  0  0  0  0  0  0
    5.1433    3.2804   -1.1326 O   0  0  0  0  0  0  0  0  0  0  0  0
    3.4123    1.7264   -0.9564 O   0  0  0  0  0  0  0  0  0  0  0  0
    1.4918    2.8931    0.6402 Cl  0  0  0  0  0  0  0  0  0  0  0  0
    5.4086    4.1800   -0.8382 H   0  0  0  0  0  0  0  0  0  0  0  0
    3.5706    3.9355    1.1259 H   0  0  0  0  0  0  0  0  0  0  0  0
    2.8025    4.6339   -0.3059 H   0  0  0  0  0  0  0  0  0  0  0  0
  1  2  1  0  0  0  0
  1  3  1  0  0  0  0
  1  4  2  0  0  0  0
  2  5  1  0  0  0  0
  3  6  1  0  0  0  0
  2  7  1  0  0  0  0
  2  8  1  0  0  0  0
M  END
>  <Alias name>
Chloroacetic acid

>  <logS>   
0.93

$$$$
Urethan
  ChemBrain IXL

 13 12  0  0  0  0  0  0  0  0  1 V2000
    4.4668    3.8091    0.0000 O   0  0  0  0  0  0  0  0  0  0  0  0
    3.0346    3.5625    0.2208 C   0  0  0  0  0  0  0  0  0  0  0  0
    4.8815    5.2141    0.1228 C   0  0  0  0  0  0  0  0  0  0  0  0
    2.5262    2.2613    0.1301 N   0  0  0  0  0  0  0  0  0  0  0  0
    2.2889    4.4918    0.4831 O   0  0  0  0  0  0  0  0  0  0  0  0
    6.3973    5.3263   -0.1307 C   0  0  0  0  0  0  0  0  0  0  0  0
    3.1429    1.4927   -0.0867 H   0  0  0  0  0  0  0  0  0  0  0  0
    1.5431    2.0920    0.2815 H   0  0  0  0  0  0  0  0  0  0  0  0
    4.3484    5.8128   -0.6054 H   0  0  0  0  0  0  0  0  0  0  0  0
    4.6548    5.5716    1.1196 H   0  0  0  0  0  0  0  0  0  0  0  0
    6.7029    6.3613   -0.0395 H   0  0  0  0  0  0  0  0  0  0  0  0
    6.6240    4.9695   -1.1278 H   0  0  0  0  0  0  0  0  0  0  0  0
    6.9304    4.7270    0.5970 H   0  0  0  0  0  0  0  0  0  0  0  0
  1  2  1  0  0  0  0
  1  3  1  0  0  0  0
  2  4  1  0  0  0  0
  2  5  2  0  0  0  0
  3  6  1  0  0  0  0
  4  7  1  0  0  0  0
  4  8  1  0  0  0  0
  3  9  1  0  0  0  0
  3 10  1  0  0  0  0
  6 11  1  0  0  0  0
  6 12  1  0  0  0  0
  6 13  1  0  0  0  0
M  END
>  <Alias name>
Ethylcarbamate

>  <logS>   
0.85

$$$$
Trimethylamine
  ChemBrain IXL

 13 12  0  0  0  0  0  0  0  0  1 V2000
    2.5412    3.2566   -0.2467 C   0  0  0  0  0  0  0  0  0  0  0  0
    3.8746    3.4899   -0.8203 N   0  0  0  0  0  0  0  0  0  0  0  0
    4.8067    2.4662   -0.3259 C   0  0  0  0  0  0  0  0  0  0  0  0
    4.3532    4.8218   -0.4223 C   0  0  0  0  0  0  0  0  0  0  0  0
    2.1896    2.2782   -0.5392 H   0  0  0  0  0  0  0  0  0  0  0  0
    2.5979    3.3116    0.8304 H   0  0  0  0  0  0  0  0  0  0  0  0
    1.8564    4.0087   -0.6100 H   0  0  0  0  0  0  0  0  0  0  0  0
    5.7862    2.6375   -0.7473 H   0  0  0  0  0  0  0  0  0  0  0  0
    4.4551    1.4878   -0.6184 H   0  0  0  0  0  0  0  0  0  0  0  0
    4.8637    2.5211    0.7512 H   0  0  0  0  0  0  0  0  0  0  0  0
    3.6684    5.5738   -0.7855 H   0  0  0  0  0  0  0  0  0  0  0  0
    5.3327    4.9931   -0.8437 H   0  0  0  0  0  0  0  0  0  0  0  0
    4.4101    4.8769    0.6549 H   0  0  0  0  0  0  0  0  0  0  0  0
  1  2  1  0  0  0  0
  2  3  1  0  0  0  0
  2  4  1  0  0  0  0
  1  5  1  0  0  0  0
  1  6  1  0  0  0  0
  1  7  1  0  0  0  0
  3  8  1  0  0  0  0
  3  9  1  0  0  0  0
  3 10  1  0  0  0  0
  4 11  1  0  0  0  0
  4 12  1  0  0  0  0
  4 13  1  0  0  0  0
M  END
>  <Alias name>
Trimethylamine

>  <logS>   
0.84

$$$$
Arecoline
  ChemBrain IXL

 24 24  0  0  0  0  0  0  0  0  1 V2000
    5.5958    4.8547    0.0000 C   0  0  0  0  0  0  0  0  0  0  0  0
    4.2685    4.1489   -0.0472 C   0  0  0  0  0  0  0  0  0  0  0  0
    5.7613    6.0191    0.6759 C   0  0  0  0  0  0  0  0  0  0  0  0
    6.7442    4.2659   -0.7076 C   0  0  0  0  0  0  0  0  0  0  0  0
    3.4211    4.5777    1.0660 N   0  0  0  0  0  0  0  0  0  0  0  0
    4.6259    6.6655    1.4245 C   0  0  0  0  0  0  0  0  0  0  0  0
    8.0298    4.9674   -0.7165 O   0  0  0  0  0  0  0  0  0  0  0  0
    6.6243    3.1975   -1.2840 O   0  0  0  0  0  0  0  0  0  0  0  0
    3.2855    6.0243    1.0315 C   0  0  0  0  0  0  0  0  0  0  0  0
    2.0875    3.9559    0.9377 C   0  0  0  0  0  0  0  0  0  0  0  0
    9.1040    4.2756   -1.4301 C   0  0  0  0  0  0  0  0  0  0  0  0
    3.7732    4.3784   -0.9821 H   0  0  0  0  0  0  0  0  0  0  0  0
    4.4293    3.0799    0.0192 H   0  0  0  0  0  0  0  0  0  0  0  0
    6.7325    6.4947    0.6782 H   0  0  0  0  0  0  0  0  0  0  0  0
    4.5975    7.7222    1.1890 H   0  0  0  0  0  0  0  0  0  0  0  0
    4.7817    6.5410    2.4890 H   0  0  0  0  0  0  0  0  0  0  0  0
    3.0106    6.3389    0.0322 H   0  0  0  0  0  0  0  0  0  0  0  0
    2.5165    6.3324    1.7322 H   0  0  0  0  0  0  0  0  0  0  0  0
    2.1868    2.8775    0.9671 H   0  0  0  0  0  0  0  0  0  0  0  0
    1.4551    4.2821    1.7556 H   0  0  0  0  0  0  0  0  0  0  0  0
    1.6397    4.2512   -0.0038 H   0  0  0  0  0  0  0  0  0  0  0  0
   10.0047    4.8743   -1.3933 H   0  0  0  0  0  0  0  0  0  0  0  0
    8.8122    4.1245   -2.4617 H   0  0  0  0  0  0  0  0  0  0  0  0
    9.2879    3.3166   -0.9624 H   0  0  0  0  0  0  0  0  0  0  0  0
  1  2  1  0  0  0  0
  1  3  2  0  0  0  0
  1  4  1  0  0  0  0
  2  5  1  0  0  0  0
  3  6  1  0  0  0  0
  4  7  1  0  0  0  0
  4  8  2  0  0  0  0
  5  9  1  0  0  0  0
  5 10  1  0  0  0  0
  6  9  1  0  0  0  0
  7 11  1  0  0  0  0
  2 12  1  0  0  0  0
  2 13  1  0  0  0  0
  3 14  1  0  0  0  0
  6 15  1  0  0  0  0
  6 16  1  0  0  0  0
  9 17  1  0  0  0  0
  9 18  1  0  0  0  0
 10 19  1  0  0  0  0
 10 20  1  0  0  0  0
 10 21  1  0  0  0  0
 11 22  1  0  0  0  0
 11 23  1  0  0  0  0
 11 24  1  0  0  0  0
M  END
>  <Alias name>
Arecoline

>  <logS>   
0.81

$$$$
Resorcinol
  ChemBrain IXL

 14 14  0  0  0  0  0  0  0  0  1 V2000
    2.9715    3.2778    0.0306 C   0  0  0  0  0  0  0  0  0  0  0  0
    2.9718    4.6739    0.0378 C   0  0  0  0  0  0  0  0  0  0  0  0
    4.1815    5.3729    0.0204 C   0  0  0  0  0  0  0  0  0  0  0  0
    5.3897    4.6736   -0.0043 C   0  0  0  0  0  0  0  0  0  0  0  0
    5.3896    3.2760   -0.0116 C   0  0  0  0  0  0  0  0  0  0  0  0
    4.1799    2.5792    0.0059 C   0  0  0  0  0  0  0  0  0  0  0  0
    4.1860    6.8472    0.0279 O   0  0  0  0  0  0  0  0  0  0  0  0
    6.6636    2.5349   -0.0376 O   0  0  0  0  0  0  0  0  0  0  0  0
    2.0361    2.7381    0.0442 H   0  0  0  0  0  0  0  0  0  0  0  0
    2.0365    5.2137    0.0570 H   0  0  0  0  0  0  0  0  0  0  0  0
    6.3251    5.2132   -0.0179 H   0  0  0  0  0  0  0  0  0  0  0  0
    4.1790    1.4992    0.0004 H   0  0  0  0  0  0  0  0  0  0  0  0
    3.3270    7.2547    0.0450 H   0  0  0  0  0  0  0  0  0  0  0  0
    7.4460    3.0749   -0.0485 H   0  0  0  0  0  0  0  0  0  0  0  0
  1  2  4  0  0  0  0
  2  3  4  0  0  0  0
  3  4  4  0  0  0  0
  4  5  4  0  0  0  0
  5  6  4  0  0  0  0
  6  1  4  0  0  0  0
  3  7  1  0  0  0  0
  5  8  1  0  0  0  0
  1  9  1  0  0  0  0
  2 10  1  0  0  0  0
  4 11  1  0  0  0  0
  6 12  1  0  0  0  0
  7 13  1  0  0  0  0
  8 14  1  0  0  0  0
M  END
>  <Alias name>
Resorcinol

>  <logS>   
0.81

$$$$
Nicotine
  ChemBrain IXL

 26 27  0  0  0  0  0  0  0  0  1 V2000
    6.8974    7.4083    0.4379 C   0  0  0  0  0  0  0  0  0  0  0  0
    5.5350    8.1058    0.3260 C   0  0  0  0  0  0  0  0  0  0  0  0
    4.5507    7.0813   -0.2073 C   0  0  0  0  0  0  0  0  0  0  0  0
    6.7204    5.9833    0.0476 N   0  0  0  0  0  0  0  0  0  0  0  0
    7.6938    5.6363   -0.9977 C   0  0  0  0  0  0  0  0  0  0  0  0
    5.3399    5.7931   -0.4739 C   0  0  0  0  0  0  0  0  0  0  0  0
    4.8249    2.5281    1.4267 C   0  0  0  0  0  0  0  0  0  0  0  0
    5.4339    3.6748    0.9321 C   0  0  0  0  0  0  0  0  0  0  0  0
    4.6648    4.6048    0.2450 C   0  0  0  0  0  0  0  0  0  0  0  0
    3.2797    4.4451    0.1955 C   0  0  0  0  0  0  0  0  0  0  0  0
    2.7037    3.3248    0.6867 N   0  0  0  0  0  0  0  0  0  0  0  0
    3.4467    2.3656    1.2831 C   0  0  0  0  0  0  0  0  0  0  0  0
    7.6053    7.8830   -0.2257 H   0  0  0  0  0  0  0  0  0  0  0  0
    7.2550    7.4670    1.4552 H   0  0  0  0  0  0  0  0  0  0  0  0
    5.6037    8.9401   -0.3565 H   0  0  0  0  0  0  0  0  0  0  0  0
    5.2171    8.4509    1.2985 H   0  0  0  0  0  0  0  0  0  0  0  0
    3.7800    6.8954    0.5264 H   0  0  0  0  0  0  0  0  0  0  0  0
    4.1077    7.4386   -1.1247 H   0  0  0  0  0  0  0  0  0  0  0  0
    7.4177    6.1210   -1.9221 H   0  0  0  0  0  0  0  0  0  0  0  0
    8.6774    5.9665   -0.6977 H   0  0  0  0  0  0  0  0  0  0  0  0
    7.7015    4.5658   -1.1407 H   0  0  0  0  0  0  0  0  0  0  0  0
    5.3758    5.6025   -1.5361 H   0  0  0  0  0  0  0  0  0  0  0  0
    5.4151    1.7667    1.9156 H   0  0  0  0  0  0  0  0  0  0  0  0
    6.4903    3.8433    1.0846 H   0  0  0  0  0  0  0  0  0  0  0  0
    2.6646    5.2208   -0.2355 H   0  0  0  0  0  0  0  0  0  0  0  0
    2.9713    1.4686    1.6509 H   0  0  0  0  0  0  0  0  0  0  0  0
  1  2  1  0  0  0  0
  2  3  1  0  0  0  0
  1  4  1  0  0  0  0
  4  5  1  0  0  0  0
  4  6  1  0  0  0  0
  6  3  1  0  0  0  0
  7  8  4  0  0  0  0
  8  9  4  0  0  0  0
  9 10  4  0  0  0  0
 10 11  4  0  0  0  0
 11 12  4  0  0  0  0
 12  7  4  0  0  0  0
  9  6  1  0  0  0  0
  1 13  1  0  0  0  0
  1 14  1  0  0  0  0
  2 15  1  0  0  0  0
  2 16  1  0  0  0  0
  3 17  1  0  0  0  0
  3 18  1  0  0  0  0
  5 19  1  0  0  0  0
  5 20  1  0  0  0  0
  5 21  1  0  0  0  0
  6 22  1  0  0  0  0
  7 23  1  0  0  0  0
  8 24  1  0  0  0  0
 10 25  1  0  0  0  0
 12 26  1  0  0  0  0
M  END
>  <Alias name>
3-(1-Methyl-2-pyrrolidinyl)pyridine

>  <logS>   
0.79

$$$$
Sucrose
  ChemBrain IXL

 45 46  0  0  0  0  0  0  0  0  1 V2000
    2.4485    5.5357    1.6678 C   0  0  0  0  0  0  0  0  0  0  0  0
    3.3508    5.5109    2.8954 C   0  0  0  0  0  0  0  0  0  0  0  0
    4.5893    6.3020    2.5599 C   0  0  0  0  0  0  0  0  0  0  0  0
    5.3374    5.5943    1.3936 C   0  0  0  0  0  0  0  0  0  0  0  0
    4.4264    5.4476    0.2272 O   0  0  0  0  0  0  0  0  0  0  0  0
    3.1324    4.7851    0.5123 C   0  0  0  0  0  0  0  0  0  0  0  0
    2.2760    6.9334    1.2648 O   0  0  0  0  0  0  0  0  0  0  0  0
    3.7075    4.1301    3.2517 O   0  0  0  0  0  0  0  0  0  0  0  0
    3.3716    3.3106    0.8980 C   0  0  0  0  0  0  0  0  0  0  0  0
    4.0263    2.6128   -0.2177 O   0  0  0  0  0  0  0  0  0  0  0  0
    4.1688    7.6635    2.1463 O   0  0  0  0  0  0  0  0  0  0  0  0
    6.5115    6.3930    1.0057 O   0  0  0  0  0  0  0  0  0  0  0  0
    7.3157    5.8370   -0.0968 C   0  0  0  0  0  0  0  0  0  0  0  0
    8.4851    6.7726   -0.4580 C   0  0  0  0  0  0  0  0  0  0  0  0
    8.6667    6.6008   -1.9682 C   0  0  0  0  0  0  0  0  0  0  0  0
    7.2516    6.3114   -2.5021 C   0  0  0  0  0  0  0  0  0  0  0  0
    6.5101    5.7112   -1.3503 O   0  0  0  0  0  0  0  0  0  0  0  0
    7.8642    4.4428    0.3011 C   0  0  0  0  0  0  0  0  0  0  0  0
    8.6053    3.8569   -0.8199 O   0  0  0  0  0  0  0  0  0  0  0  0
    6.5705    7.6353   -2.9157 C   0  0  0  0  0  0  0  0  0  0  0  0
    5.2111    7.3544   -3.3988 O   0  0  0  0  0  0  0  0  0  0  0  0
    9.5335    5.4452   -2.2298 O   0  0  0  0  0  0  0  0  0  0  0  0
    8.1126    8.1648   -0.1547 O   0  0  0  0  0  0  0  0  0  0  0  0
    2.4534    7.5931    1.9840 H   0  0  0  0  0  0  0  0  0  0  0  0
    2.9475    3.5525    3.4876 H   0  0  0  0  0  0  0  0  0  0  0  0
    4.2180    1.6621   -0.0578 H   0  0  0  0  0  0  0  0  0  0  0  0
    4.9033    8.2674    1.8972 H   0  0  0  0  0  0  0  0  0  0  0  0
    8.9837    2.9659   -0.6470 H   0  0  0  0  0  0  0  0  0  0  0  0
    4.7013    8.1439   -3.6869 H   0  0  0  0  0  0  0  0  0  0  0  0
    9.2160    4.5942   -1.8556 H   0  0  0  0  0  0  0  0  0  0  0  0
    7.2669    8.4660   -0.5421 H   0  0  0  0  0  0  0  0  0  0  0  0
    1.4911    5.0872    1.9024 H   0  0  0  0  0  0  0  0  0  0  0  0
    2.8400    5.9797    3.7273 H   0  0  0  0  0  0  0  0  0  0  0  0
    5.2347    6.3631    3.4273 H   0  0  0  0  0  0  0  0  0  0  0  0
    5.6604    4.6144    1.7203 H   0  0  0  0  0  0  0  0  0  0  0  0
    2.5038    4.8282   -0.3684 H   0  0  0  0  0  0  0  0  0  0  0  0
    2.4227    2.8353    1.1139 H   0  0  0  0  0  0  0  0  0  0  0  0
    4.0060    3.2644    1.7739 H   0  0  0  0  0  0  0  0  0  0  0  0
    9.3857    6.5050    0.0807 H   0  0  0  0  0  0  0  0  0  0  0  0
    9.0865    7.4903   -2.4215 H   0  0  0  0  0  0  0  0  0  0  0  0
    7.2816    5.6349   -3.3470 H   0  0  0  0  0  0  0  0  0  0  0  0
    7.0382    3.7932    0.5604 H   0  0  0  0  0  0  0  0  0  0  0  0
    8.5226    4.5450    1.1549 H   0  0  0  0  0  0  0  0  0  0  0  0
    6.5186    8.2970   -2.0705 H   0  0  0  0  0  0  0  0  0  0  0  0
    7.1438    8.1039   -3.7060 H   0  0  0  0  0  0  0  0  0  0  0  0
  1  2  1  0  0  0  0
  2  3  1  0  0  0  0
  3  4  1  0  0  0  0
  4  5  1  0  0  0  0
  5  6  1  0  0  0  0
  6  1  1  0  0  0  0
  1  7  1  0  0  0  0
  2  8  1  0  0  0  0
  6  9  1  0  0  0  0
  9 10  1  0  0  0  0
  3 11  1  0  0  0  0
  4 12  1  0  0  0  0
 13 14  1  0  0  0  0
 14 15  1  0  0  0  0
 15 16  1  0  0  0  0
 16 17  1  0  0  0  0
 17 13  1  0  0  0  0
 13 18  1  0  0  0  0
 18 19  1  0  0  0  0
 16 20  1  0  0  0  0
 20 21  1  0  0  0  0
 15 22  1  0  0  0  0
 14 23  1  0  0  0  0
 13 12  1  0  0  0  0
  7 24  1  0  0  0  0
  8 25  1  0  0  0  0
 10 26  1  0  0  0  0
 11 27  1  0  0  0  0
 19 28  1  0  0  0  0
 21 29  1  0  0  0  0
 22 30  1  0  0  0  0
 23 31  1  0  0  0  0
  1 32  1  0  0  0  0
  2 33  1  0  0  0  0
  3 34  1  0  0  0  0
  4 35  1  0  0  0  0
  6 36  1  0  0  0  0
  9 37  1  0  0  0  0
  9 38  1  0  0  0  0
 14 39  1  0  0  0  0
 15 40  1  0  0  0  0
 16 41  1  0  0  0  0
 18 42  1  0  0  0  0
 18 43  1  0  0  0  0
 20 44  1  0  0  0  0
 20 45  1  0  0  0  0
M  END
>  <Alias name>
Saccharose

>  <logS>   
0.79

$$$$
Pyridine
  ChemBrain IXL

 11 11  0  0  0  0  0  0  0  0  1 V2000
    2.4994    3.2611    0.0238 C   0  0  0  0  0  0  0  0  0  0  0  0
    2.5146    4.6548   -0.0352 C   0  0  0  0  0  0  0  0  0  0  0  0
    3.6879    5.3251   -0.0746 N   0  0  0  0  0  0  0  0  0  0  0  0
    4.8674    4.6647   -0.0579 C   0  0  0  0  0  0  0  0  0  0  0  0
    4.8954    3.2713    0.0006 C   0  0  0  0  0  0  0  0  0  0  0  0
    3.7007    2.5632    0.0419 C   0  0  0  0  0  0  0  0  0  0  0  0
    1.5603    2.7277    0.0552 H   0  0  0  0  0  0  0  0  0  0  0  0
    1.5833    5.2010   -0.0494 H   0  0  0  0  0  0  0  0  0  0  0  0
    5.7935    5.2188   -0.0901 H   0  0  0  0  0  0  0  0  0  0  0  0
    5.8394    2.7458    0.0139 H   0  0  0  0  0  0  0  0  0  0  0  0
    3.7057    1.4833    0.0874 H   0  0  0  0  0  0  0  0  0  0  0  0
  1  2  4  0  0  0  0
  2  3  4  0  0  0  0
  3  4  4  0  0  0  0
  4  5  4  0  0  0  0
  5  6  4  0  0  0  0
  6  1  4  0  0  0  0
  1  7  1  0  0  0  0
  2  8  1  0  0  0  0
  4  9  1  0  0  0  0
  5 10  1  0  0  0  0
  6 11  1  0  0  0  0
M  END
>  <Alias name>
Pyridine

>  <logS>   
0.76

$$$$
alpha-D-Glucose
  ChemBrain IXL

 24 24  0  0  0  0  0  0  0  0  1 V2000
    5.3666    3.0187   -0.5489 C   0  0  0  0  0  0  0  0  0  0  0  0
    5.0071    3.7556    0.6712 O   0  0  0  0  0  0  0  0  0  0  0  0
    3.8538    4.6569    0.5356 C   0  0  0  0  0  0  0  0  0  0  0  0
    4.1305    5.6805   -0.5825 C   0  0  0  0  0  0  0  0  0  0  0  0
    4.4461    4.9358   -1.8942 C   0  0  0  0  0  0  0  0  0  0  0  0
    5.6658    4.0180   -1.6831 C   0  0  0  0  0  0  0  0  0  0  0  0
    4.2487    2.1497   -0.9437 O   0  0  0  0  0  0  0  0  0  0  0  0
    2.9458    6.5295   -0.7739 O   0  0  0  0  0  0  0  0  0  0  0  0
    4.7445    5.9118   -2.9522 O   0  0  0  0  0  0  0  0  0  0  0  0
    5.9454    3.2814   -2.9241 O   0  0  0  0  0  0  0  0  0  0  0  0
    3.6227    5.3993    1.8660 C   0  0  0  0  0  0  0  0  0  0  0  0
    3.3624    4.4226    2.9334 O   0  0  0  0  0  0  0  0  0  0  0  0
    6.2423    2.4154   -0.3602 H   0  0  0  0  0  0  0  0  0  0  0  0
    2.9744    4.0813    0.2871 H   0  0  0  0  0  0  0  0  0  0  0  0
    4.9737    6.2962   -0.3063 H   0  0  0  0  0  0  0  0  0  0  0  0
    3.5932    4.3401   -2.1841 H   0  0  0  0  0  0  0  0  0  0  0  0
    6.5251    4.6164   -1.4183 H   0  0  0  0  0  0  0  0  0  0  0  0
    3.9822    1.5156   -0.2884 H   0  0  0  0  0  0  0  0  0  0  0  0
    3.0368    7.2019   -1.4387 H   0  0  0  0  0  0  0  0  0  0  0  0
    4.9298    5.5357   -3.8047 H   0  0  0  0  0  0  0  0  0  0  0  0
    6.6936    2.6974   -2.8845 H   0  0  0  0  0  0  0  0  0  0  0  0
    2.7737    6.0594    1.7672 H   0  0  0  0  0  0  0  0  0  0  0  0
    4.5011    5.9771    2.1131 H   0  0  0  0  0  0  0  0  0  0  0  0
    3.1965    4.7986    3.7899 H   0  0  0  0  0  0  0  0  0  0  0  0
  1  2  1  0  0  0  0
  2  3  1  0  0  0  0
  3  4  1  0  0  0  0
  4  5  1  0  0  0  0
  5  6  1  0  0  0  0
  6  1  1  0  0  0  0
  1  7  1  0  0  0  0
  4  8  1  0  0  0  0
  5  9  1  0  0  0  0
  6 10  1  0  0  0  0
  3 11  1  0  0  0  0
 11 12  1  0  0  0  0
  1 13  1  0  0  0  0
  3 14  1  0  0  0  0
  4 15  1  0  0  0  0
  5 16  1  0  0  0  0
  6 17  1  0  0  0  0
  7 18  1  0  0  0  0
  8 19  1  0  0  0  0
  9 20  1  0  0  0  0
 10 21  1  0  0  0  0
 11 22  1  0  0  0  0
 11 23  1  0  0  0  0
 12 24  1  0  0  0  0
M  END
>  <Alias name>
alpha-D-Glucose

>  <logS>   
0.74

$$$$
Molecule777
  ChemBrain IXL

 19 19  0  0  0  0  0  0  0  0  1 V2000
   -0.3015    1.1949    0.7530 N   0  0  0  0  0  0  0  0  0  0  0  0
   -1.0320   -0.0760    0.5806 C   0  0  0  0  0  0  0  0  0  0  0  0
   -0.0528   -1.2577    0.7354 C   0  0  0  0  0  0  0  0  0  0  0  0
    1.0089   -1.1534   -0.2784 N   0  0  0  0  0  0  0  0  0  0  0  0
    1.7407    0.1101   -0.0958 C   0  0  0  0  0  0  0  0  0  0  0  0
    0.7687    1.2965   -0.2548 C   0  0  0  0  0  0  0  0  0  0  0  0
   -1.6795   -0.1228   -0.8211 C   0  0  0  0  0  0  0  0  0  0  0  0
   -0.9404    1.9684    0.6455 H   0  0  0  0  0  0  0  0  0  0  0  0
    1.6467   -1.9286   -0.1780 H   0  0  0  0  0  0  0  0  0  0  0  0
   -1.8057   -0.1495    1.3347 H   0  0  0  0  0  0  0  0  0  0  0  0
   -0.5883   -2.1896    0.6027 H   0  0  0  0  0  0  0  0  0  0  0  0
    0.3889   -1.2331    1.7240 H   0  0  0  0  0  0  0  0  0  0  0  0
    2.1796    0.1332    0.8941 H   0  0  0  0  0  0  0  0  0  0  0  0
    2.5243    0.1839   -0.8395 H   0  0  0  0  0  0  0  0  0  0  0  0
    1.3079    2.2251   -0.1148 H   0  0  0  0  0  0  0  0  0  0  0  0
    0.3361    1.2784   -1.2458 H   0  0  0  0  0  0  0  0  0  0  0  0
   -2.2368   -1.0449   -0.9299 H   0  0  0  0  0  0  0  0  0  0  0  0
   -2.3500    0.7196   -0.9372 H   0  0  0  0  0  0  0  0  0  0  0  0
   -0.9083   -0.0775   -1.5784 H   0  0  0  0  0  0  0  0  0  0  0  0
  1  8  1  0  0  0  0
  1  6  1  0  0  0  0
  1  2  1  0  0  0  0
  2  7  1  0  0  0  0
  2  3  1  0  0  0  0
  3  4  1  0  0  0  0
  4  9  1  0  0  0  0
  4  5  1  0  0  0  0
  5  6  1  0  0  0  0
  2 10  1  0  0  0  0
  3 11  1  0  0  0  0
  3 12  1  0  0  0  0
  5 13  1  0  0  0  0
  5 14  1  0  0  0  0
  6 15  1  0  0  0  0
  6 16  1  0  0  0  0
  7 17  1  0  0  0  0
  7 18  1  0  0  0  0
  7 19  1  0  0  0  0
M  END
>  <Alias name>
Molecule777

>  <logS>   
0.74

$$$$
Molecule705
  ChemBrain IXL

 20 19  0  0  0  0  0  0  0  0  1 V2000
   -0.5900    0.5984    1.5734 N   0  3  0  0  0  0  0  0  0  0  0  0
   -0.0768   -0.6704    1.0370 C   0  0  0  0  0  0  0  0  0  0  0  0
    1.4027   -0.6590    1.0737 C   0  0  0  0  0  0  0  0  0  0  0  0
    2.0298   -1.6349    0.6959 O   0  0  0  0  0  0  0  0  0  0  0  0
    2.1166    0.5281    1.5656 O   0  0  0  0  0  0  0  0  0  0  0  0
   -2.0596    0.5859    1.5397 C   0  0  0  0  0  0  0  0  0  0  0  0
   -0.0906    1.7136    0.7562 C   0  0  0  0  0  0  0  0  0  0  0  0
   -0.1331    0.7644    2.9607 C   0  0  0  0  0  0  0  0  0  0  0  0
    3.0970    0.4564    1.5573 H   0  0  0  0  0  0  0  0  0  0  0  0
   -0.4116   -0.7916    0.0142 H   0  0  0  0  0  0  0  0  0  0  0  0
   -0.4466   -1.4921    1.6377 H   0  0  0  0  0  0  0  0  0  0  0  0
   -2.4275   -0.2357    2.1417 H   0  0  0  0  0  0  0  0  0  0  0  0
   -2.4377    1.5207    1.9349 H   0  0  0  0  0  0  0  0  0  0  0  0
   -2.3962    0.4637    0.5176 H   0  0  0  0  0  0  0  0  0  0  0  0
   -0.4790    2.6474    1.1437 H   0  0  0  0  0  0  0  0  0  0  0  0
   -0.4165    1.5846   -0.2685 H   0  0  0  0  0  0  0  0  0  0  0  0
    0.9917    1.7305    0.7913 H   0  0  0  0  0  0  0  0  0  0  0  0
   -0.5217    1.6931    3.3601 H   0  0  0  0  0  0  0  0  0  0  0  0
    0.9494    0.7864    2.9840 H   0  0  0  0  0  0  0  0  0  0  0  0
   -0.4903   -0.0639    3.5600 H   0  0  0  0  0  0  0  0  0  0  0  0
  1  8  1  0  0  0  0
  1  7  1  0  0  0  0
  1  6  1  0  0  0  0
  1  2  1  0  0  0  0
  2  3  1  0  0  0  0
  3  5  1  0  0  0  0
  3  4  2  0  0  0  0
  5  9  1  0  0  0  0
  2 10  1  0  0  0  0
  2 11  1  0  0  0  0
  6 12  1  0  0  0  0
  6 13  1  0  0  0  0
  6 14  1  0  0  0  0
  7 15  1  0  0  0  0
  7 16  1  0  0  0  0
  7 17  1  0  0  0  0
  8 18  1  0  0  0  0
  8 19  1  0  0  0  0
  8 20  1  0  0  0  0
M  END
>  <Alias name>
Molecule705

>  <logS>   
0.72

$$$$
Threitol
  ChemBrain IXL

 18 17  0  0  0  0  0  0  0  0  1 V2000
    2.5241    2.1876    0.4768 O   0  0  0  0  0  0  0  0  0  0  0  0
    2.2570    3.6321    0.4228 C   0  0  0  0  0  0  0  0  0  0  0  0
    3.5484    4.4060    0.7514 C   0  0  0  0  0  0  0  0  0  0  0  0
    3.2804    5.8504    0.7005 O   0  0  0  0  0  0  0  0  0  0  0  0
    4.6375    4.0489   -0.2787 C   0  0  0  0  0  0  0  0  0  0  0  0
    4.1837    4.4308   -1.6237 O   0  0  0  0  0  0  0  0  0  0  0  0
    5.9345    4.8086    0.0609 C   0  0  0  0  0  0  0  0  0  0  0  0
    6.3842    4.4322    1.4088 O   0  0  0  0  0  0  0  0  0  0  0  0
    1.7507    1.6143    0.2780 H   0  0  0  0  0  0  0  0  0  0  0  0
    4.0489    6.4234    0.9181 H   0  0  0  0  0  0  0  0  0  0  0  0
    3.9903    5.3874   -1.7409 H   0  0  0  0  0  0  0  0  0  0  0  0
    7.2128    4.8688    1.7073 H   0  0  0  0  0  0  0  0  0  0  0  0
    1.9186    3.8997   -0.5706 H   0  0  0  0  0  0  0  0  0  0  0  0
    1.4909    3.8848    1.1453 H   0  0  0  0  0  0  0  0  0  0  0  0
    3.8880    4.1366    1.7439 H   0  0  0  0  0  0  0  0  0  0  0  0
    4.8256    2.9827   -0.2503 H   0  0  0  0  0  0  0  0  0  0  0  0
    5.7477    5.8748    0.0272 H   0  0  0  0  0  0  0  0  0  0  0  0
    6.7015    4.5535   -0.6599 H   0  0  0  0  0  0  0  0  0  0  0  0
  1  2  1  0  0  0  0
  2  3  1  0  0  0  0
  3  4  1  0  0  0  0
  3  5  1  0  0  0  0
  5  6  1  0  0  0  0
  5  7  1  0  0  0  0
  7  8  1  0  0  0  0
  1  9  1  0  0  0  0
  4 10  1  0  0  0  0
  6 11  1  0  0  0  0
  8 12  1  0  0  0  0
  2 13  1  0  0  0  0
  2 14  1  0  0  0  0
  3 15  1  0  0  0  0
  5 16  1  0  0  0  0
  7 17  1  0  0  0  0
  7 18  1  0  0  0  0
M  END
>  <Alias name>
Erythritol

>  <logS>   
0.7

$$$$
Monocrotophos
  ChemBrain IXL

 28 27  0  0  0  0  0  0  0  0  1 V2000
    9.1907    7.9769    0.9538 O   0  0  0  0  0  0  0  0  0  0  0  0
    8.9274    7.0996    0.1478 C   0  0  0  0  0  0  0  0  0  0  0  0
   10.0120    6.3390   -0.4897 N   0  0  0  0  0  0  0  0  0  0  0  0
   11.4127    6.6358   -0.1560 C   0  0  0  0  0  0  0  0  0  0  0  0
    7.5350    6.8040   -0.1845 C   0  0  0  0  0  0  0  0  0  0  0  0
    6.5466    7.4933    0.3929 C   0  0  0  0  0  0  0  0  0  0  0  0
    6.8714    8.6033    1.4119 C   0  0  0  0  0  0  0  0  0  0  0  0
    4.9198    5.8885   -1.1328 P   0  0  0  0  0  0  0  0  0  0  0  0
    5.5532    6.2367   -2.3318 O   0  0  0  0  0  0  0  0  0  0  0  0
    5.6356    4.3811   -0.5043 O   0  0  0  0  0  0  0  0  0  0  0  0
    3.1778    5.6548   -1.4329 O   0  0  0  0  0  0  0  0  0  0  0  0
    5.1468    7.1935    0.0564 O   0  0  0  0  0  0  0  0  0  0  0  0
    2.3748    5.3182   -0.2481 C   0  0  0  0  0  0  0  0  0  0  0  0
    5.0897    3.9120    0.7779 C   0  0  0  0  0  0  0  0  0  0  0  0
    9.7798    5.5623   -1.2032 H   0  0  0  0  0  0  0  0  0  0  0  0
   11.5465    7.7050   -0.0824 H   0  0  0  0  0  0  0  0  0  0  0  0
   12.0576    6.2447   -0.9290 H   0  0  0  0  0  0  0  0  0  0  0  0
   11.6630    6.1759    0.7886 H   0  0  0  0  0  0  0  0  0  0  0  0
    7.3050    6.0269   -0.8981 H   0  0  0  0  0  0  0  0  0  0  0  0
    5.9682    9.1422    1.6574 H   0  0  0  0  0  0  0  0  0  0  0  0
    7.5923    9.2846    0.9847 H   0  0  0  0  0  0  0  0  0  0  0  0
    7.2813    8.1607    2.3078 H   0  0  0  0  0  0  0  0  0  0  0  0
    2.7147    4.3824    0.1634 H   0  0  0  0  0  0  0  0  0  0  0  0
    2.4812    6.0973    0.4923 H   0  0  0  0  0  0  0  0  0  0  0  0
    1.3362    5.2301   -0.5309 H   0  0  0  0  0  0  0  0  0  0  0  0
    5.6097    3.0162    1.0838 H   0  0  0  0  0  0  0  0  0  0  0  0
    5.2217    4.6783    1.5274 H   0  0  0  0  0  0  0  0  0  0  0  0
    4.0403    3.6963    0.6652 H   0  0  0  0  0  0  0  0  0  0  0  0
  1  2  2  0  0  0  0
  2  3  1  0  0  0  0
  3  4  1  0  0  0  0
  2  5  1  0  0  0  0
  5  6  2  0  0  0  0
  6  7  1  0  0  0  0
  8  9  2  0  0  0  0
  8 10  1  0  0  0  0
  8 11  1  0  0  0  0
  8 12  1  0  0  0  0
 12  6  1  0  0  0  0
 11 13  1  0  0  0  0
 10 14  1  0  0  0  0
  3 15  1  0  0  0  0
  4 16  1  0  0  0  0
  4 17  1  0  0  0  0
  4 18  1  0  0  0  0
  5 19  1  0  0  0  0
  7 20  1  0  0  0  0
  7 21  1  0  0  0  0
  7 22  1  0  0  0  0
 13 23  1  0  0  0  0
 13 24  1  0  0  0  0
 13 25  1  0  0  0  0
 14 26  1  0  0  0  0
 14 27  1  0  0  0  0
 14 28  1  0  0  0  0
M  END
>  <Alias name>
Monocrotophos

>  <logS>   
0.65

$$$$
beta-D-Fructose
  ChemBrain IXL

 24 24  0  0  0  0  0  0  0  0  1 V2000
    3.4932    4.0044   -0.2556 C   0  0  0  0  0  0  0  0  0  0  0  0
    4.6291    4.9526    0.1771 C   0  0  0  0  0  0  0  0  0  0  0  0
    4.1136    2.7937   -0.8625 O   0  0  0  0  0  0  0  0  0  0  0  0
    2.6574    3.5880    0.9756 C   0  0  0  0  0  0  0  0  0  0  0  0
    2.6268    4.6805   -1.2328 O   0  0  0  0  0  0  0  0  0  0  0  0
    5.8274    4.0850    0.5115 C   0  0  0  0  0  0  0  0  0  0  0  0
    4.9778    5.8630   -0.9259 O   0  0  0  0  0  0  0  0  0  0  0  0
    5.2801    3.1068   -1.7123 C   0  0  0  0  0  0  0  0  0  0  0  0
    2.0446    4.7810    1.5775 O   0  0  0  0  0  0  0  0  0  0  0  0
    6.4375    3.5599   -0.7974 C   0  0  0  0  0  0  0  0  0  0  0  0
    5.3458    2.9421    1.2532 O   0  0  0  0  0  0  0  0  0  0  0  0
    7.3076    2.4143   -0.4928 O   0  0  0  0  0  0  0  0  0  0  0  0
    3.0793    4.9792   -2.0527 H   0  0  0  0  0  0  0  0  0  0  0  0
    5.7112    6.4882   -0.7325 H   0  0  0  0  0  0  0  0  0  0  0  0
    1.4912    4.6081    2.3712 H   0  0  0  0  0  0  0  0  0  0  0  0
    4.7046    2.3758    0.7320 H   0  0  0  0  0  0  0  0  0  0  0  0
    6.8615    1.6607   -0.0460 H   0  0  0  0  0  0  0  0  0  0  0  0
    4.3197    5.5253    1.0427 H   0  0  0  0  0  0  0  0  0  0  0  0
    1.8800    2.8998    0.6677 H   0  0  0  0  0  0  0  0  0  0  0  0
    3.2978    3.1067    1.7030 H   0  0  0  0  0  0  0  0  0  0  0  0
    6.5630    4.6369    1.0834 H   0  0  0  0  0  0  0  0  0  0  0  0
    5.5796    2.2392   -2.2867 H   0  0  0  0  0  0  0  0  0  0  0  0
    5.0151    3.9146   -2.3833 H   0  0  0  0  0  0  0  0  0  0  0  0
    7.0121    4.3350   -1.2891 H   0  0  0  0  0  0  0  0  0  0  0  0
  1  2  1  0  0  0  0
  1  3  1  0  0  0  0
  1  4  1  0  0  0  0
  1  5  1  0  0  0  0
  2  6  1  0  0  0  0
  2  7  1  0  0  0  0
  3  8  1  0  0  0  0
  4  9  1  0  0  0  0
  6 10  1  0  0  0  0
  6 11  1  0  0  0  0
  8 10  1  0  0  0  0
 10 12  1  0  0  0  0
  5 13  1  0  0  0  0
  7 14  1  0  0  0  0
  9 15  1  0  0  0  0
 11 16  1  0  0  0  0
 12 17  1  0  0  0  0
  2 18  1  0  0  0  0
  4 19  1  0  0  0  0
  4 20  1  0  0  0  0
  6 21  1  0  0  0  0
  8 22  1  0  0  0  0
  8 23  1  0  0  0  0
 10 24  1  0  0  0  0
M  END
>  <Alias name>
beta-D-Fructose

>  <logS>   
0.64

$$$$
Molecule1138
  ChemBrain IXL

 24 24  0  0  0  0  0  0  0  0  1 V2000
    6.0570   -1.2788   -1.8391 O   0  0  0  0  0  0  0  0  0  0  0  0
    5.2677   -2.0012   -0.7978 C   0  0  0  0  0  0  0  0  0  0  0  0
    5.7683   -1.4387    0.5368 C   0  0  0  0  0  0  0  0  0  0  0  0
    6.2114   -0.0265    0.2009 C   0  0  0  0  0  0  0  0  0  0  0  0
    6.7955   -0.1433   -1.2107 C   0  0  0  0  0  0  0  0  0  0  0  0
    8.2910   -0.5079   -1.1110 C   0  0  0  0  0  0  0  0  0  0  0  0
    8.4428   -1.7591   -0.3536 O   0  0  0  0  0  0  0  0  0  0  0  0
    5.0372    0.8587    0.1722 O   0  0  0  0  0  0  0  0  0  0  0  0
    4.7130   -1.4503    1.5609 O   0  0  0  0  0  0  0  0  0  0  0  0
    3.8443   -1.6667   -0.9573 O   0  0  0  0  0  0  0  0  0  0  0  0
    5.4715   -3.5263   -0.8857 C   0  0  0  0  0  0  0  0  0  0  0  0
    4.7024   -4.1860    0.1794 O   0  0  0  0  0  0  0  0  0  0  0  0
    9.3694   -2.0670   -0.2414 H   0  0  0  0  0  0  0  0  0  0  0  0
    4.3263    0.5864   -0.4499 H   0  0  0  0  0  0  0  0  0  0  0  0
    4.3702   -2.3416    1.7940 H   0  0  0  0  0  0  0  0  0  0  0  0
    3.2467   -2.0607   -0.2836 H   0  0  0  0  0  0  0  0  0  0  0  0
    4.7751   -5.1661    0.1982 H   0  0  0  0  0  0  0  0  0  0  0  0
    6.6248   -2.0119    0.8699 H   0  0  0  0  0  0  0  0  0  0  0  0
    6.9455    0.3415    0.9070 H   0  0  0  0  0  0  0  0  0  0  0  0
    6.6697    0.7742   -1.7719 H   0  0  0  0  0  0  0  0  0  0  0  0
    8.8234    0.2876   -0.6044 H   0  0  0  0  0  0  0  0  0  0  0  0
    8.6977   -0.6374   -2.1062 H   0  0  0  0  0  0  0  0  0  0  0  0
    6.5231   -3.7573   -0.7676 H   0  0  0  0  0  0  0  0  0  0  0  0
    5.1302   -3.8811   -1.8502 H   0  0  0  0  0  0  0  0  0  0  0  0
  1  5  1  0  0  0  0
  1  2  1  0  0  0  0
  2 11  1  0  0  0  0
  2  3  1  0  0  0  0
  2 10  1  0  0  0  0
  3  4  1  0  0  0  0
  3  9  1  0  0  0  0
  4  5  1  0  0  0  0
  4  8  1  0  0  0  0
  5  6  1  0  0  0  0
  6  7  1  0  0  0  0
  7 13  1  0  0  0  0
  8 14  1  0  0  0  0
  9 15  1  0  0  0  0
 10 16  1  0  0  0  0
 11 12  1  0  0  0  0
 12 17  1  0  0  0  0
  3 18  1  0  0  0  0
  4 19  1  0  0  0  0
  5 20  1  0  0  0  0
  6 21  1  0  0  0  0
  6 22  1  0  0  0  0
 11 23  1  0  0  0  0
 11 24  1  0  0  0  0
M  END
>  <Alias name>
Molecule1138

>  <logS>   
0.64

$$$$
1-Propanol
  ChemBrain IXL

 12 11  0  0  0  0  0  0  0  0  1 V2000
    2.3875    2.9721    0.1462 C   0  0  0  0  0  0  0  0  0  0  0  0
    3.5975    3.9259    0.1769 C   0  0  0  0  0  0  0  0  0  0  0  0
    4.8741    3.1485   -0.1980 C   0  0  0  0  0  0  0  0  0  0  0  0
    6.0283    4.0584   -0.1687 O   0  0  0  0  0  0  0  0  0  0  0  0
    2.5422    2.1713    0.8541 H   0  0  0  0  0  0  0  0  0  0  0  0
    1.4928    3.5170    0.4089 H   0  0  0  0  0  0  0  0  0  0  0  0
    2.2793    2.5596   -0.8461 H   0  0  0  0  0  0  0  0  0  0  0  0
    3.4427    4.7268   -0.5310 H   0  0  0  0  0  0  0  0  0  0  0  0
    3.7056    4.3385    1.1692 H   0  0  0  0  0  0  0  0  0  0  0  0
    5.0289    2.3477    0.5099 H   0  0  0  0  0  0  0  0  0  0  0  0
    4.7661    2.7360   -1.1903 H   0  0  0  0  0  0  0  0  0  0  0  0
    5.9737    4.7956   -0.7654 H   0  0  0  0  0  0  0  0  0  0  0  0
  1  2  1  0  0  0  0
  2  3  1  0  0  0  0
  3  4  1  0  0  0  0
  1  5  1  0  0  0  0
  1  6  1  0  0  0  0
  1  7  1  0  0  0  0
  2  8  1  0  0  0  0
  2  9  1  0  0  0  0
  3 10  1  0  0  0  0
  3 11  1  0  0  0  0
  4 12  1  0  0  0  0
M  END
>  <Alias name>
1-Propanol

>  <logS>   
0.62

$$$$
Catechol
  ChemBrain IXL

 14 14  0  0  0  0  0  0  0  0  1 V2000
    2.5249    3.3208    0.0549 C   0  0  0  0  0  0  0  0  0  0  0  0
    2.6272    4.6981    0.2512 C   0  0  0  0  0  0  0  0  0  0  0  0
    3.8776    5.3160    0.2216 C   0  0  0  0  0  0  0  0  0  0  0  0
    5.0257    4.5565   -0.0043 C   0  0  0  0  0  0  0  0  0  0  0  0
    4.9234    3.1791   -0.2006 C   0  0  0  0  0  0  0  0  0  0  0  0
    3.6730    2.5613   -0.1710 C   0  0  0  0  0  0  0  0  0  0  0  0
    6.1332    2.3788   -0.4387 O   0  0  0  0  0  0  0  0  0  0  0  0
    6.3433    5.2075   -0.0355 O   0  0  0  0  0  0  0  0  0  0  0  0
    6.9738    2.8883   -0.4449 H   0  0  0  0  0  0  0  0  0  0  0  0
    6.3301    6.1793    0.1117 H   0  0  0  0  0  0  0  0  0  0  0  0
    1.5542    2.8412    0.0779 H   0  0  0  0  0  0  0  0  0  0  0  0
    1.7359    5.2878    0.4266 H   0  0  0  0  0  0  0  0  0  0  0  0
    3.9570    6.3852    0.3740 H   0  0  0  0  0  0  0  0  0  0  0  0
    3.5936    1.4920   -0.3235 H   0  0  0  0  0  0  0  0  0  0  0  0
  1  2  4  0  0  0  0
  2  3  4  0  0  0  0
  3  4  4  0  0  0  0
  4  5  4  0  0  0  0
  5  6  4  0  0  0  0
  6  1  4  0  0  0  0
  5  7  1  0  0  0  0
  4  8  1  0  0  0  0
  7  9  1  0  0  0  0
  8 10  1  0  0  0  0
  1 11  1  0  0  0  0
  2 12  1  0  0  0  0
  3 13  1  0  0  0  0
  6 14  1  0  0  0  0
M  END
>  <Alias name>
Pyrocatechol

>  <logS>   
0.62

$$$$
Niacinamide
  ChemBrain IXL

 15 15  0  0  0  0  0  0  0  0  1 V2000
    5.3034    4.6047    0.0000 C   0  0  0  0  0  0  0  0  0  0  0  0
    4.4871    3.5132   -0.2746 C   0  0  0  0  0  0  0  0  0  0  0  0
    4.7202    5.8380    0.2990 C   0  0  0  0  0  0  0  0  0  0  0  0
    6.7857    4.4583   -0.0249 C   0  0  0  0  0  0  0  0  0  0  0  0
    3.1081    3.6715   -0.2460 C   0  0  0  0  0  0  0  0  0  0  0  0
    3.3736    5.9710    0.3216 N   0  0  0  0  0  0  0  0  0  0  0  0
    7.3722    3.2183   -0.3308 N   0  0  0  0  0  0  0  0  0  0  0  0
    7.4961    5.4185    0.2212 O   0  0  0  0  0  0  0  0  0  0  0  0
    2.5646    4.9196    0.0570 C   0  0  0  0  0  0  0  0  0  0  0  0
    6.7901    2.4216   -0.5407 H   0  0  0  0  0  0  0  0  0  0  0  0
    8.3777    3.1242   -0.3407 H   0  0  0  0  0  0  0  0  0  0  0  0
    4.9213    2.5474   -0.5089 H   0  0  0  0  0  0  0  0  0  0  0  0
    5.3494    6.6908    0.5134 H   0  0  0  0  0  0  0  0  0  0  0  0
    2.4597    2.8285   -0.4581 H   0  0  0  0  0  0  0  0  0  0  0  0
    1.4907    5.0452    0.0798 H   0  0  0  0  0  0  0  0  0  0  0  0
  1  2  4  0  0  0  0
  1  3  4  0  0  0  0
  1  4  1  0  0  0  0
  2  5  4  0  0  0  0
  3  6  4  0  0  0  0
  4  7  1  0  0  0  0
  4  8  2  0  0  0  0
  5  9  4  0  0  0  0
  6  9  4  0  0  0  0
  7 10  1  0  0  0  0
  7 11  1  0  0  0  0
  2 12  1  0  0  0  0
  3 13  1  0  0  0  0
  5 14  1  0  0  0  0
  9 15  1  0  0  0  0
M  END
>  <Alias name>
Vitamin B3

>  <logS>   
0.61

$$$$
4-Pyrimidone
  ChemBrain IXL

 11 11  0  0  0  0  0  0  0  0  1 V2000
    3.7025    2.5305    0.0000 C   0  0  0  0  0  0  0  0  0  0  0  0
    2.3471    2.8255   -0.0381 C   0  0  0  0  0  0  0  0  0  0  0  0
    1.9478    4.1101   -0.0653 N   0  0  0  0  0  0  0  0  0  0  0  0
    2.8573    5.1115   -0.0558 C   0  0  0  0  0  0  0  0  0  0  0  0
    4.1833    4.8426   -0.0188 N   0  0  0  0  0  0  0  0  0  0  0  0
    4.6210    3.5699    0.0093 C   0  0  0  0  0  0  0  0  0  0  0  0
    6.0638    3.2768    0.0496 O   0  0  0  0  0  0  0  0  0  0  0  0
    6.6492    4.0656    0.0538 H   0  0  0  0  0  0  0  0  0  0  0  0
    4.0405    1.4988    0.0223 H   0  0  0  0  0  0  0  0  0  0  0  0
    1.6163    2.0243   -0.0458 H   0  0  0  0  0  0  0  0  0  0  0  0
    2.5208    6.1378   -0.0780 H   0  0  0  0  0  0  0  0  0  0  0  0
  1  2  4  0  0  0  0
  2  3  4  0  0  0  0
  3  4  4  0  0  0  0
  4  5  4  0  0  0  0
  5  6  4  0  0  0  0
  6  1  4  0  0  0  0
  6  7  1  0  0  0  0
  7  8  1  0  0  0  0
  1  9  1  0  0  0  0
  2 10  1  0  0  0  0
  4 11  1  0  0  0  0
M  END
>  <Alias name>
4-Pyrimidone

>  <logS>   
0.59

$$$$
Molecule794
  ChemBrain IXL

 11 11  0  0  0  0  0  0  0  0  1 V2000
   -1.0476    1.8152   -0.0001 N   0  0  0  0  0  0  0  0  0  0  0  0
   -2.4295    2.0805   -0.0002 C   0  0  0  0  0  0  0  0  0  0  0  0
   -3.2922    1.1272   -0.0003 N   0  0  0  0  0  0  0  0  0  0  0  0
   -2.8886   -0.2316   -0.0003 C   0  0  0  0  0  0  0  0  0  0  0  0
   -1.5973   -0.5546   -0.0002 C   0  0  0  0  0  0  0  0  0  0  0  0
   -0.6073    0.5102   -0.0001 C   0  0  0  0  0  0  0  0  0  0  0  0
    0.5894    0.2532    0.0000 O   0  0  0  0  0  0  0  0  0  0  0  0
   -0.3806    2.5734    0.0000 H   0  0  0  0  0  0  0  0  0  0  0  0
   -2.7677    3.1011   -0.0002 H   0  0  0  0  0  0  0  0  0  0  0  0
   -3.6297   -1.0156   -0.0003 H   0  0  0  0  0  0  0  0  0  0  0  0
   -1.2812   -1.5969   -0.0001 H   0  0  0  0  0  0  0  0  0  0  0  0
  1  6  1  0  0  0  0
  1  2  1  0  0  0  0
  1  8  1  0  0  0  0
  2  3  2  0  0  0  0
  3  4  1  0  0  0  0
  4  5  2  0  0  0  0
  5  6  1  0  0  0  0
  6  7  2  0  0  0  0
  2  9  1  0  0  0  0
  4 10  1  0  0  0  0
  5 11  1  0  0  0  0
M  END
>  <Alias name>
Molecule794

>  <logS>   
0.59

$$$$
Formic acid methylester
  ChemBrain IXL

  8  7  0  0  0  0  0  0  0  0  1 V2000
    2.4230    1.4858   -0.7543 O   0  0  0  0  0  0  0  0  0  0  0  0
    2.6621    2.6655   -0.5552 C   0  0  0  0  0  0  0  0  0  0  0  0
    3.9999    3.0789   -0.1078 O   0  0  0  0  0  0  0  0  0  0  0  0
    4.1668    4.5249    0.0982 C   0  0  0  0  0  0  0  0  0  0  0  0
    1.8908    3.4060   -0.7078 H   0  0  0  0  0  0  0  0  0  0  0  0
    5.1763    4.7279    0.4242 H   0  0  0  0  0  0  0  0  0  0  0  0
    3.9764    5.0450   -0.8289 H   0  0  0  0  0  0  0  0  0  0  0  0
    3.4705    4.8641    0.8509 H   0  0  0  0  0  0  0  0  0  0  0  0
  1  2  2  0  0  0  0
  2  3  1  0  0  0  0
  3  4  1  0  0  0  0
  2  5  1  0  0  0  0
  4  6  1  0  0  0  0
  4  7  1  0  0  0  0
  4  8  1  0  0  0  0
M  END
>  <Alias name>
Formic acid methylester

>  <logS>   
0.58

$$$$
Propionaldehyde
  ChemBrain IXL

 10  9  0  0  0  0  0  0  0  0  1 V2000
    3.5312    4.7248    0.4974 C   0  0  0  0  0  0  0  0  0  0  0  0
    4.0867    5.6196    1.1131 O   0  0  0  0  0  0  0  0  0  0  0  0
    4.3611    3.5780   -0.1116 C   0  0  0  0  0  0  0  0  0  0  0  0
    3.5241    2.2841   -0.1157 C   0  0  0  0  0  0  0  0  0  0  0  0
    2.4577    4.7365    0.3790 H   0  0  0  0  0  0  0  0  0  0  0  0
    5.2537    3.4275    0.4775 H   0  0  0  0  0  0  0  0  0  0  0  0
    4.6368    3.8316   -1.1245 H   0  0  0  0  0  0  0  0  0  0  0  0
    3.2484    2.0305    0.8973 H   0  0  0  0  0  0  0  0  0  0  0  0
    4.1058    1.4804   -0.5425 H   0  0  0  0  0  0  0  0  0  0  0  0
    2.6315    2.4346   -0.7048 H   0  0  0  0  0  0  0  0  0  0  0  0
  1  2  2  0  0  0  0
  1  3  1  0  0  0  0
  1  5  1  0  0  0  0
  3  4  1  0  0  0  0
  3  6  1  0  0  0  0
  3  7  1  0  0  0  0
  4  8  1  0  0  0  0
  4  9  1  0  0  0  0
  4 10  1  0  0  0  0
M  END
>  <Alias name>
Propanal

>  <logS>   
0.58

$$$$
Acrolein
  ChemBrain IXL

  8  7  0  0  0  0  0  0  0  0  1 V2000
    2.3598    3.4563    0.0000 C   0  0  0  0  0  0  0  0  0  0  0  0
    3.6001    2.9622   -0.0018 C   0  0  0  0  0  0  0  0  0  0  0  0
    4.7463    3.8666   -0.0024 C   0  0  0  0  0  0  0  0  0  0  0  0
    5.8796    3.4150   -0.0041 O   0  0  0  0  0  0  0  0  0  0  0  0
    1.5120    2.7873    0.0004 H   0  0  0  0  0  0  0  0  0  0  0  0
    2.2043    4.5251    0.0010 H   0  0  0  0  0  0  0  0  0  0  0  0
    3.7555    1.8935   -0.0029 H   0  0  0  0  0  0  0  0  0  0  0  0
    4.5909    4.9354   -0.0014 H   0  0  0  0  0  0  0  0  0  0  0  0
  1  2  2  0  0  0  0
  2  3  1  0  0  0  0
  3  4  2  0  0  0  0
  1  5  1  0  0  0  0
  1  6  1  0  0  0  0
  2  7  1  0  0  0  0
  3  8  1  0  0  0  0
M  END
>  <Alias name>
Propynal

>  <logS>   
0.57

$$$$
Tetrahydrofuran
  ChemBrain IXL

 13 13  0  0  0  0  0  0  0  0  1 V2000
    3.5206    4.6867    0.5158 O   0  0  0  0  0  0  0  0  0  0  0  0
    4.5874    3.9803   -0.2123 C   0  0  0  0  0  0  0  0  0  0  0  0
    4.0225    2.6060   -0.6167 C   0  0  0  0  0  0  0  0  0  0  0  0
    2.6294    2.4890    0.0263 C   0  0  0  0  0  0  0  0  0  0  0  0
    2.3140    3.8561    0.6611 C   0  0  0  0  0  0  0  0  0  0  0  0
    5.4469    3.8502    0.4294 H   0  0  0  0  0  0  0  0  0  0  0  0
    4.8663    4.5392   -1.0931 H   0  0  0  0  0  0  0  0  0  0  0  0
    4.6656    1.8193   -0.2526 H   0  0  0  0  0  0  0  0  0  0  0  0
    3.9369    2.5455   -1.6921 H   0  0  0  0  0  0  0  0  0  0  0  0
    1.8931    2.2511   -0.7263 H   0  0  0  0  0  0  0  0  0  0  0  0
    2.6399    1.7232    0.7884 H   0  0  0  0  0  0  0  0  0  0  0  0
    2.0746    3.7319    1.7067 H   0  0  0  0  0  0  0  0  0  0  0  0
    1.4847    4.3184    0.1453 H   0  0  0  0  0  0  0  0  0  0  0  0
  1  2  1  0  0  0  0
  2  3  1  0  0  0  0
  3  4  1  0  0  0  0
  4  5  1  0  0  0  0
  5  1  1  0  0  0  0
  2  6  1  0  0  0  0
  2  7  1  0  0  0  0
  3  8  1  0  0  0  0
  3  9  1  0  0  0  0
  4 10  1  0  0  0  0
  4 11  1  0  0  0  0
  5 12  1  0  0  0  0
  5 13  1  0  0  0  0
M  END
>  <Alias name>
Tetrahydrofuran

>  <logS>   
0.56

$$$$
Acephate
  ChemBrain IXL

 20 19  0  0  0  0  0  0  0  0  1 V2000
    5.1097    5.3730   -0.1416 P   0  0  0  0  0  0  0  0  0  0  0  0
    4.3113    4.7184   -1.0872 O   0  0  0  0  0  0  0  0  0  0  0  0
    5.9895    4.1675    0.8286 O   0  0  0  0  0  0  0  0  0  0  0  0
    6.4850    6.6166   -1.1276 S   0  0  0  0  0  0  0  0  0  0  0  0
    4.0795    6.3570    0.9261 N   0  0  0  0  0  0  0  0  0  0  0  0
    7.5603    5.6526   -2.2303 C   0  0  0  0  0  0  0  0  0  0  0  0
    5.1386    3.2289    1.5742 C   0  0  0  0  0  0  0  0  0  0  0  0
    2.7704    5.8468    1.3597 C   0  0  0  0  0  0  0  0  0  0  0  0
    2.0649    6.5216    2.0913 O   0  0  0  0  0  0  0  0  0  0  0  0
    2.2892    4.4599    0.8904 C   0  0  0  0  0  0  0  0  0  0  0  0
    4.4161    7.3290    1.2552 H   0  0  0  0  0  0  0  0  0  0  0  0
    8.2564    6.3149   -2.7237 H   0  0  0  0  0  0  0  0  0  0  0  0
    6.9572    5.1481   -2.9706 H   0  0  0  0  0  0  0  0  0  0  0  0
    8.1066    4.9220   -1.6522 H   0  0  0  0  0  0  0  0  0  0  0  0
    5.7605    2.5411    2.1278 H   0  0  0  0  0  0  0  0  0  0  0  0
    4.5111    3.7788    2.2599 H   0  0  0  0  0  0  0  0  0  0  0  0
    4.5191    2.6774    0.8825 H   0  0  0  0  0  0  0  0  0  0  0  0
    2.8653    4.1506    0.0310 H   0  0  0  0  0  0  0  0  0  0  0  0
    1.2441    4.5129    0.6232 H   0  0  0  0  0  0  0  0  0  0  0  0
    2.4207    3.7442    1.6885 H   0  0  0  0  0  0  0  0  0  0  0  0
  1  2  2  0  0  0  0
  1  3  1  0  0  0  0
  1  4  1  0  0  0  0
  1  5  1  0  0  0  0
  4  6  1  0  0  0  0
  3  7  1  0  0  0  0
  5  8  1  0  0  0  0
  8  9  2  0  0  0  0
  8 10  1  0  0  0  0
  5 11  1  0  0  0  0
  6 12  1  0  0  0  0
  6 13  1  0  0  0  0
  6 14  1  0  0  0  0
  7 15  1  0  0  0  0
  7 16  1  0  0  0  0
  7 17  1  0  0  0  0
 10 18  1  0  0  0  0
 10 19  1  0  0  0  0
 10 20  1  0  0  0  0
M  END
>  <Alias name>
Orthene

>  <logS>   
0.54

$$$$
Acetic acid methylester
  ChemBrain IXL

 11 10  0  0  0  0  0  0  0  0  1 V2000
    2.3701    3.4597    0.4359 C   0  0  0  0  0  0  0  0  0  0  0  0
    3.6103    4.2352   -0.0491 C   0  0  0  0  0  0  0  0  0  0  0  0
    3.4875    5.3633   -0.4971 O   0  0  0  0  0  0  0  0  0  0  0  0
    4.9414    3.6154    0.0283 O   0  0  0  0  0  0  0  0  0  0  0  0
    6.0462    4.4515   -0.4635 C   0  0  0  0  0  0  0  0  0  0  0  0
    1.4764    3.9526    0.0824 H   0  0  0  0  0  0  0  0  0  0  0  0
    2.4020    2.4517    0.0496 H   0  0  0  0  0  0  0  0  0  0  0  0
    2.3625    3.4315    1.5155 H   0  0  0  0  0  0  0  0  0  0  0  0
    5.8786    4.6950   -1.5022 H   0  0  0  0  0  0  0  0  0  0  0  0
    6.0948    5.3614    0.1163 H   0  0  0  0  0  0  0  0  0  0  0  0
    6.9768    3.9122   -0.3658 H   0  0  0  0  0  0  0  0  0  0  0  0
  1  2  1  0  0  0  0
  2  3  2  0  0  0  0
  2  4  1  0  0  0  0
  4  5  1  0  0  0  0
  1  6  1  0  0  0  0
  1  7  1  0  0  0  0
  1  8  1  0  0  0  0
  5  9  1  0  0  0  0
  5 10  1  0  0  0  0
  5 11  1  0  0  0  0
M  END
>  <Alias name>
Methyl acetate

>  <logS>   
0.52

$$$$
Ethylmethylketone
  ChemBrain IXL

 13 12  0  0  0  0  0  0  0  0  1 V2000
    3.3413    3.8633   -0.3655 C   0  0  0  0  0  0  0  0  0  0  0  0
    4.8463    3.6395   -0.1200 C   0  0  0  0  0  0  0  0  0  0  0  0
    5.7887    4.8480    0.0415 C   0  0  0  0  0  0  0  0  0  0  0  0
    5.2917    2.5056   -0.0541 O   0  0  0  0  0  0  0  0  0  0  0  0
    2.5320    2.7935    0.3934 C   0  0  0  0  0  0  0  0  0  0  0  0
    3.1340    3.7888   -1.4227 H   0  0  0  0  0  0  0  0  0  0  0  0
    3.0610    4.8446   -0.0120 H   0  0  0  0  0  0  0  0  0  0  0  0
    6.6348    4.5658    0.6504 H   0  0  0  0  0  0  0  0  0  0  0  0
    5.2567    5.6583    0.5176 H   0  0  0  0  0  0  0  0  0  0  0  0
    6.1351    5.1668   -0.9305 H   0  0  0  0  0  0  0  0  0  0  0  0
    1.4774    2.9505    0.2212 H   0  0  0  0  0  0  0  0  0  0  0  0
    2.7391    2.8682    1.4507 H   0  0  0  0  0  0  0  0  0  0  0  0
    2.8123    1.8122    0.0400 H   0  0  0  0  0  0  0  0  0  0  0  0
  1  2  1  0  0  0  0
  2  3  1  0  0  0  0
  2  4  2  0  0  0  0
  1  5  1  0  0  0  0
  1  6  1  0  0  0  0
  1  7  1  0  0  0  0
  3  8  1  0  0  0  0
  3  9  1  0  0  0  0
  3 10  1  0  0  0  0
  5 11  1  0  0  0  0
  5 12  1  0  0  0  0
  5 13  1  0  0  0  0
M  END
>  <Alias name>
2-Butanone

>  <logS>   
0.52

$$$$
Glycine
  ChemBrain IXL

 10  9  0  0  0  0  0  0  0  0  1 V2000
    1.4906    2.2359    1.1925 O   0  0  0  0  0  0  0  0  0  0  0  0
    2.3467    2.9470    0.6926 C   0  0  0  0  0  0  0  0  0  0  0  0
    2.2750    4.4066    0.8522 O   0  5  0  0  0  0  0  0  0  0  0  0
    3.4573    2.3402   -0.0747 C   0  0  0  0  0  0  0  0  0  0  0  0
    4.3434    3.4006   -0.5758 N   0  3  0  0  0  0  0  0  0  0  0  0
    4.7179    3.9218    0.2027 H   0  0  0  0  0  0  0  0  0  0  0  0
    5.1006    2.9869   -1.0989 H   0  0  0  0  0  0  0  0  0  0  0  0
    3.8201    4.0210   -1.1753 H   0  0  0  0  0  0  0  0  0  0  0  0
    4.0190    1.6744    0.5687 H   0  0  0  0  0  0  0  0  0  0  0  0
    3.0553    1.7808   -0.9104 H   0  0  0  0  0  0  0  0  0  0  0  0
  1  2  2  0  0  0  0
  2  3  1  0  0  0  0
  2  4  1  0  0  0  0
  4  5  1  0  0  0  0
  5  6  1  0  0  0  0
  5  7  1  0  0  0  0
  5  8  1  0  0  0  0
  4  9  1  0  0  0  0
  4 10  1  0  0  0  0
M  END
>  <Alias name>
Glycine

>  <logS>   
0.52

$$$$
Molecule540
  ChemBrain IXL

 37 36  0  0  0  0  0  0  0  0  1 V2000
    8.1099   -0.6934    3.9048 Cl  0  0  0  0  0  0  0  0  0  0  0  0
    8.0945    0.9152    3.1249 C   0  0  0  0  0  0  0  0  0  0  0  0
    6.9344    1.5558    2.9628 C   0  0  0  0  0  0  0  0  0  0  0  0
    5.6740    0.9321    3.4263 C   0  0  0  0  0  0  0  0  0  0  0  0
    4.5517    1.8399    3.1560 O   0  0  0  0  0  0  0  0  0  0  0  0
    3.0329    1.1867    3.3078 P   0  0  0  0  0  0  0  0  0  0  0  0
    2.0982    2.1520    2.9937 O   0  0  0  0  0  0  0  0  0  0  0  0
    2.8764   -0.0824    2.2641 O   0  0  0  0  0  0  0  0  0  0  0  0
    1.5647   -0.7446    2.2806 C   0  0  0  0  0  0  0  0  0  0  0  0
    2.7664    0.6603    4.8598 O   0  0  0  0  0  0  0  0  0  0  0  0
    3.5585   -0.5049    5.2919 C   0  0  0  0  0  0  0  0  0  0  0  0
    9.3677    1.5414    2.6576 C   0  0  0  0  0  0  0  0  0  0  0  0
    9.4434    2.7555    2.5610 O   0  0  0  0  0  0  0  0  0  0  0  0
   10.4854    0.7416    2.3266 N   0  0  0  0  0  0  0  0  0  0  0  0
   11.8408    1.3254    2.3587 C   0  0  0  0  0  0  0  0  0  0  0  0
   12.7751    0.5333    1.4171 C   0  0  0  0  0  0  0  0  0  0  0  0
   10.3026   -0.6737    1.9382 C   0  0  0  0  0  0  0  0  0  0  0  0
   10.8876   -1.5960    3.0346 C   0  0  0  0  0  0  0  0  0  0  0  0
    6.9152    2.5305    2.4921 H   0  0  0  0  0  0  0  0  0  0  0  0
    5.5196   -0.0008    2.8982 H   0  0  0  0  0  0  0  0  0  0  0  0
    5.7382    0.7417    4.4851 H   0  0  0  0  0  0  0  0  0  0  0  0
    1.5625   -1.5586    1.5663 H   0  0  0  0  0  0  0  0  0  0  0  0
    1.3692   -1.1339    3.2721 H   0  0  0  0  0  0  0  0  0  0  0  0
    0.7959   -0.0295    2.0153 H   0  0  0  0  0  0  0  0  0  0  0  0
    4.6016   -0.2483    5.3100 H   0  0  0  0  0  0  0  0  0  0  0  0
    3.3999   -1.3250    4.6023 H   0  0  0  0  0  0  0  0  0  0  0  0
    3.2456   -0.8039    6.2847 H   0  0  0  0  0  0  0  0  0  0  0  0
   12.2275    1.2813    3.3696 H   0  0  0  0  0  0  0  0  0  0  0  0
   11.7957    2.3573    2.0354 H   0  0  0  0  0  0  0  0  0  0  0  0
   13.7649    0.9717    1.4388 H   0  0  0  0  0  0  0  0  0  0  0  0
   12.3862    0.5701    0.4076 H   0  0  0  0  0  0  0  0  0  0  0  0
   12.8309   -0.4963    1.7444 H   0  0  0  0  0  0  0  0  0  0  0  0
   10.8144   -0.8594    1.0026 H   0  0  0  0  0  0  0  0  0  0  0  0
    9.2484   -0.8819    1.8163 H   0  0  0  0  0  0  0  0  0  0  0  0
   11.9449   -1.3991    3.1471 H   0  0  0  0  0  0  0  0  0  0  0  0
   10.7420   -2.6313    2.7503 H   0  0  0  0  0  0  0  0  0  0  0  0
   10.3856   -1.4066    3.9732 H   0  0  0  0  0  0  0  0  0  0  0  0
  1  2  1  0  0  0  0
  2  3  2  0  0  0  0
  2 12  1  0  0  0  0
  3  4  1  0  0  0  0
  4  5  1  0  0  0  0
  5  6  1  0  0  0  0
  6  7  2  0  0  0  0
  6  8  1  0  0  0  0
  6 10  1  0  0  0  0
  8  9  1  0  0  0  0
 10 11  1  0  0  0  0
 12 14  1  0  0  0  0
 12 13  2  0  0  0  0
 14 15  1  0  0  0  0
 14 17  1  0  0  0  0
 15 16  1  0  0  0  0
 17 18  1  0  0  0  0
  3 19  1  0  0  0  0
  4 20  1  0  0  0  0
  4 21  1  0  0  0  0
  9 22  1  0  0  0  0
  9 23  1  0  0  0  0
  9 24  1  0  0  0  0
 11 25  1  0  0  0  0
 11 26  1  0  0  0  0
 11 27  1  0  0  0  0
 15 28  1  0  0  0  0
 15 29  1  0  0  0  0
 16 30  1  0  0  0  0
 16 31  1  0  0  0  0
 16 32  1  0  0  0  0
 17 33  1  0  0  0  0
 17 34  1  0  0  0  0
 18 35  1  0  0  0  0
 18 36  1  0  0  0  0
 18 37  1  0  0  0  0
M  END
>  <Alias name>
Molecule540

>  <logS>   
0.52

$$$$
Molecule838
  ChemBrain IXL

 10 10  0  0  0  0  0  0  0  0  1 V2000
   -1.4232    0.7230    0.0000 N   0  0  0  0  0  0  0  0  0  0  0  0
   -0.2435    1.1287    0.0000 N   0  0  0  0  0  0  0  0  0  0  0  0
    0.5033    0.1808    0.0000 C   0  0  0  0  0  0  0  0  0  0  0  0
   -0.2056   -0.8514    0.0000 N   0  0  0  0  0  0  0  0  0  0  0  0
   -1.3495   -0.5644    0.0000 C   0  0  0  0  0  0  0  0  0  0  0  0
    1.9090    0.1592    0.0000 N   0  0  0  0  0  0  0  0  0  0  0  0
   -2.2506    1.2808    0.0000 H   0  0  0  0  0  0  0  0  0  0  0  0
    2.3991   -0.7332    0.0000 H   0  0  0  0  0  0  0  0  0  0  0  0
    2.4299    1.0154    0.0000 H   0  0  0  0  0  0  0  0  0  0  0  0
   -2.1802   -1.2614    0.0000 H   0  0  0  0  0  0  0  0  0  0  0  0
  1  7  1  0  0  0  0
  1  5  1  0  0  0  0
  1  2  1  0  0  0  0
  2  3  2  0  0  0  0
  3  6  1  0  0  0  0
  3  4  1  0  0  0  0
  4  5  2  0  0  0  0
  6  9  1  0  0  0  0
  6  8  1  0  0  0  0
  5 10  1  0  0  0  0
M  END
>  <Alias name>
Molecule838

>  <logS>   
0.52

$$$$
2-Ethylpyridine
  ChemBrain IXL

 17 17  0  0  0  0  0  0  0  0  1 V2000
    2.5209    4.9448    0.1616 C   0  0  0  0  0  0  0  0  0  0  0  0
    3.5032    5.8991    0.4243 C   0  0  0  0  0  0  0  0  0  0  0  0
    4.8118    5.5642    0.3678 N   0  0  0  0  0  0  0  0  0  0  0  0
    5.1945    4.3039    0.0572 C   0  0  0  0  0  0  0  0  0  0  0  0
    4.2429    3.3237   -0.2114 C   0  0  0  0  0  0  0  0  0  0  0  0
    2.8948    3.6467   -0.1588 C   0  0  0  0  0  0  0  0  0  0  0  0
    6.6272    3.9595    0.0008 C   0  0  0  0  0  0  0  0  0  0  0  0
    7.4624    5.2489    0.0227 C   0  0  0  0  0  0  0  0  0  0  0  0
    1.4712    5.2128    0.2067 H   0  0  0  0  0  0  0  0  0  0  0  0
    3.2147    6.9116    0.6743 H   0  0  0  0  0  0  0  0  0  0  0  0
    4.5524    2.3144   -0.4601 H   0  0  0  0  0  0  0  0  0  0  0  0
    2.1416    2.8929   -0.3658 H   0  0  0  0  0  0  0  0  0  0  0  0
    6.8849    3.3463    0.8555 H   0  0  0  0  0  0  0  0  0  0  0  0
    6.8311    3.4115   -0.9114 H   0  0  0  0  0  0  0  0  0  0  0  0
    7.2561    5.7962    0.9340 H   0  0  0  0  0  0  0  0  0  0  0  0
    7.2033    5.8607   -0.8326 H   0  0  0  0  0  0  0  0  0  0  0  0
    8.5141    4.9982   -0.0179 H   0  0  0  0  0  0  0  0  0  0  0  0
  1  2  4  0  0  0  0
  2  3  4  0  0  0  0
  3  4  4  0  0  0  0
  4  5  4  0  0  0  0
  5  6  4  0  0  0  0
  6  1  4  0  0  0  0
  4  7  1  0  0  0  0
  7  8  1  0  0  0  0
  1  9  1  0  0  0  0
  2 10  1  0  0  0  0
  5 11  1  0  0  0  0
  6 12  1  0  0  0  0
  7 13  1  0  0  0  0
  7 14  1  0  0  0  0
  8 15  1  0  0  0  0
  8 16  1  0  0  0  0
  8 17  1  0  0  0  0
M  END
>  <Alias name>
2-Ethylpyridine

>  <logS>   
0.51

$$$$
Citric acid
  ChemBrain IXL

 21 20  0  0  0  0  0  0  0  0  1 V2000
    5.4533    4.2449    0.5577 C   0  0  0  0  0  0  0  0  0  0  0  0
    5.9053    5.4653   -0.2675 C   0  0  0  0  0  0  0  0  0  0  0  0
    3.9191    4.2616    0.7012 C   0  0  0  0  0  0  0  0  0  0  0  0
    5.8709    3.0025   -0.1296 C   0  0  0  0  0  0  0  0  0  0  0  0
    6.0707    4.2987    1.8907 O   0  0  0  0  0  0  0  0  0  0  0  0
    7.3812    5.5688   -0.2271 C   0  0  0  0  0  0  0  0  0  0  0  0
    3.4979    3.1817    1.6214 C   0  0  0  0  0  0  0  0  0  0  0  0
    5.1428    2.5408   -1.3202 O   0  0  0  0  0  0  0  0  0  0  0  0
    6.8196    2.3615    0.2919 O   0  0  0  0  0  0  0  0  0  0  0  0
    8.1048    6.1952   -1.3428 O   0  0  0  0  0  0  0  0  0  0  0  0
    7.9971    5.1343    0.7322 O   0  0  0  0  0  0  0  0  0  0  0  0
    2.0784    3.0251    1.9701 O   0  0  0  0  0  0  0  0  0  0  0  0
    4.3287    2.4214    2.0905 O   0  0  0  0  0  0  0  0  0  0  0  0
    7.0411    4.4557    1.8930 H   0  0  0  0  0  0  0  0  0  0  0  0
    4.3954    3.1153   -1.5988 H   0  0  0  0  0  0  0  0  0  0  0  0
    7.5368    6.5191   -2.0768 H   0  0  0  0  0  0  0  0  0  0  0  0
    1.4737    3.6782    1.5529 H   0  0  0  0  0  0  0  0  0  0  0  0
    5.5796    5.3479   -1.2936 H   0  0  0  0  0  0  0  0  0  0  0  0
    5.4688    6.3646    0.1492 H   0  0  0  0  0  0  0  0  0  0  0  0
    3.4640    4.1069   -0.2693 H   0  0  0  0  0  0  0  0  0  0  0  0
    3.6041    5.2183    1.0993 H   0  0  0  0  0  0  0  0  0  0  0  0
  1  2  1  0  0  0  0
  1  3  1  0  0  0  0
  1  4  1  0  0  0  0
  1  5  1  0  0  0  0
  2  6  1  0  0  0  0
  3  7  1  0  0  0  0
  4  8  1  0  0  0  0
  4  9  2  0  0  0  0
  6 10  1  0  0  0  0
  6 11  2  0  0  0  0
  7 12  1  0  0  0  0
  7 13  2  0  0  0  0
  5 14  1  0  0  0  0
  8 15  1  0  0  0  0
 10 16  1  0  0  0  0
 12 17  1  0  0  0  0
  2 18  1  0  0  0  0
  2 19  1  0  0  0  0
  3 20  1  0  0  0  0
  3 21  1  0  0  0  0
M  END
>  <Alias name>
Citric acid

>  <logS>   
0.51

$$$$
cis-2,5-Dimethylpiperazine
  ChemBrain IXL

 22 22  0  0  0  0  0  0  0  0  1 V2000
    3.0368    2.6674   -0.1844 C   0  0  0  0  0  0  0  0  0  0  0  0
    3.0439    3.7938    0.8691 C   0  0  0  0  0  0  0  0  0  0  0  0
    4.2857    2.7129   -0.9619 N   0  0  0  0  0  0  0  0  0  0  0  0
    4.1953    3.6171    1.7713 N   0  0  0  0  0  0  0  0  0  0  0  0
    5.4335    2.5262   -0.0600 C   0  0  0  0  0  0  0  0  0  0  0  0
    5.4496    3.6519    0.9943 C   0  0  0  0  0  0  0  0  0  0  0  0
    1.8354    2.8576   -1.1307 C   0  0  0  0  0  0  0  0  0  0  0  0
    5.5912    5.0184    0.2879 C   0  0  0  0  0  0  0  0  0  0  0  0
    4.2784    1.9777   -1.6529 H   0  0  0  0  0  0  0  0  0  0  0  0
    4.2028    4.3571    2.4572 H   0  0  0  0  0  0  0  0  0  0  0  0
    2.9560    1.7086    0.3129 H   0  0  0  0  0  0  0  0  0  0  0  0
    3.1163    4.7519    0.3726 H   0  0  0  0  0  0  0  0  0  0  0  0
    2.1270    3.7552    1.4440 H   0  0  0  0  0  0  0  0  0  0  0  0
    5.3495    1.5676    0.4369 H   0  0  0  0  0  0  0  0  0  0  0  0
    6.3516    2.5560   -0.6335 H   0  0  0  0  0  0  0  0  0  0  0  0
    6.2890    3.5060    1.6627 H   0  0  0  0  0  0  0  0  0  0  0  0
    1.8298    2.0665   -1.8702 H   0  0  0  0  0  0  0  0  0  0  0  0
    0.9164    2.8236   -0.5588 H   0  0  0  0  0  0  0  0  0  0  0  0
    1.9159    3.8162   -1.6281 H   0  0  0  0  0  0  0  0  0  0  0  0
    4.7693    5.1569   -0.4016 H   0  0  0  0  0  0  0  0  0  0  0  0
    5.5801    5.8096    1.0271 H   0  0  0  0  0  0  0  0  0  0  0  0
    6.5267    5.0470   -0.2569 H   0  0  0  0  0  0  0  0  0  0  0  0
  1  2  1  0  0  0  0
  1  3  1  0  0  0  0
  2  4  1  0  0  0  0
  3  5  1  0  0  0  0
  4  6  1  0  0  0  0
  5  6  1  0  0  0  0
  3  9  1  0  0  0  0
  4 10  1  0  0  0  0
  1  7  1  0  0  0  0
  6  8  1  0  0  0  0
  1 11  1  0  0  0  0
  2 12  1  0  0  0  0
  2 13  1  0  0  0  0
  5 14  1  0  0  0  0
  5 15  1  0  0  0  0
  6 16  1  0  0  0  0
  7 17  1  0  0  0  0
  7 18  1  0  0  0  0
  7 19  1  0  0  0  0
  8 20  1  0  0  0  0
  8 21  1  0  0  0  0
  8 22  1  0  0  0  0
M  END
>  <Alias name>
cis-2,5-Dimethylpiperazine

>  <logS>   
0.49

$$$$
Methylal
  ChemBrain IXL

 13 12  0  0  0  0  0  0  0  0  1 V2000
    1.9940    2.7695   -0.8308 C   0  0  0  0  0  0  0  0  0  0  0  0
    3.4471    2.8467   -0.6210 O   0  0  0  0  0  0  0  0  0  0  0  0
    3.9331    4.1344   -0.1042 C   0  0  0  0  0  0  0  0  0  0  0  0
    5.3930    4.0772    0.0590 O   0  0  0  0  0  0  0  0  0  0  0  0
    6.0099    5.3090    0.5724 C   0  0  0  0  0  0  0  0  0  0  0  0
    1.7358    1.7886   -1.2104 H   0  0  0  0  0  0  0  0  0  0  0  0
    1.4839    2.9384    0.1095 H   0  0  0  0  0  0  0  0  0  0  0  0
    1.6919    3.5244   -1.5462 H   0  0  0  0  0  0  0  0  0  0  0  0
    3.6784    4.9227   -0.8019 H   0  0  0  0  0  0  0  0  0  0  0  0
    3.4703    4.3368    0.8539 H   0  0  0  0  0  0  0  0  0  0  0  0
    5.5978    5.5402    1.5469 H   0  0  0  0  0  0  0  0  0  0  0  0
    5.8060    6.1260   -0.1088 H   0  0  0  0  0  0  0  0  0  0  0  0
    7.0803    5.1684    0.6572 H   0  0  0  0  0  0  0  0  0  0  0  0
  1  2  1  0  0  0  0
  2  3  1  0  0  0  0
  3  4  1  0  0  0  0
  4  5  1  0  0  0  0
  1  6  1  0  0  0  0
  1  7  1  0  0  0  0
  1  8  1  0  0  0  0
  3  9  1  0  0  0  0
  3 10  1  0  0  0  0
  5 11  1  0  0  0  0
  5 12  1  0  0  0  0
  5 13  1  0  0  0  0
M  END
>  <Alias name>
Dimethoxymethane

>  <logS>   
0.48

$$$$
2,6-Dimethylpyridine
  ChemBrain IXL

 17 17  0  0  0  0  0  0  0  0  1 V2000
    3.4129    3.5326   -0.3592 C   0  0  0  0  0  0  0  0  0  0  0  0
    3.4988    4.8548    0.0699 C   0  0  0  0  0  0  0  0  0  0  0  0
    4.6720    5.5249   -0.0081 N   0  0  0  0  0  0  0  0  0  0  0  0
    5.7813    4.9276   -0.5023 C   0  0  0  0  0  0  0  0  0  0  0  0
    5.7338    3.6066   -0.9410 C   0  0  0  0  0  0  0  0  0  0  0  0
    4.5397    2.9036   -0.8688 C   0  0  0  0  0  0  0  0  0  0  0  0
    7.0525    5.6739   -0.5798 C   0  0  0  0  0  0  0  0  0  0  0  0
    2.2990    5.5223    0.6117 C   0  0  0  0  0  0  0  0  0  0  0  0
    2.4723    2.9973   -0.2961 H   0  0  0  0  0  0  0  0  0  0  0  0
    6.6233    3.1296   -1.3366 H   0  0  0  0  0  0  0  0  0  0  0  0
    4.4877    1.8740   -1.2069 H   0  0  0  0  0  0  0  0  0  0  0  0
    6.8882    6.6988   -0.2765 H   0  0  0  0  0  0  0  0  0  0  0  0
    7.4213    5.6526   -1.5983 H   0  0  0  0  0  0  0  0  0  0  0  0
    7.7808    5.2143    0.0772 H   0  0  0  0  0  0  0  0  0  0  0  0
    1.4746    4.8188    0.6349 H   0  0  0  0  0  0  0  0  0  0  0  0
    2.5032    5.8719    1.6150 H   0  0  0  0  0  0  0  0  0  0  0  0
    2.0386    6.3625   -0.0183 H   0  0  0  0  0  0  0  0  0  0  0  0
  1  2  4  0  0  0  0
  2  3  4  0  0  0  0
  3  4  4  0  0  0  0
  4  5  4  0  0  0  0
  5  6  4  0  0  0  0
  6  1  4  0  0  0  0
  4  7  1  0  0  0  0
  2  8  1  0  0  0  0
  1  9  1  0  0  0  0
  5 10  1  0  0  0  0
  6 11  1  0  0  0  0
  7 12  1  0  0  0  0
  7 13  1  0  0  0  0
  7 14  1  0  0  0  0
  8 15  1  0  0  0  0
  8 16  1  0  0  0  0
  8 17  1  0  0  0  0
M  END
>  <Alias name>
2,6-Lutidine

>  <logS>   
0.45

$$$$
2-Butanol
  ChemBrain IXL

 15 14  0  0  0  0  0  0  0  0  1 V2000
    2.4315    4.6876    0.4261 C   0  0  0  0  0  0  0  0  0  0  0  0
    3.0337    3.5406   -0.4088 C   0  0  0  0  0  0  0  0  0  0  0  0
    4.3581    3.0788    0.2308 C   0  0  0  0  0  0  0  0  0  0  0  0
    5.3501    4.2578    0.2678 C   0  0  0  0  0  0  0  0  0  0  0  0
    2.0895    2.4145   -0.4470 O   0  0  0  0  0  0  0  0  0  0  0  0
    1.5027    5.0092   -0.0213 H   0  0  0  0  0  0  0  0  0  0  0  0
    3.1240    5.5158    0.4526 H   0  0  0  0  0  0  0  0  0  0  0  0
    2.2456    4.3414    1.4321 H   0  0  0  0  0  0  0  0  0  0  0  0
    3.2212    3.8872   -1.4144 H   0  0  0  0  0  0  0  0  0  0  0  0
    4.7782    2.2734   -0.3534 H   0  0  0  0  0  0  0  0  0  0  0  0
    4.1709    2.7340    1.2370 H   0  0  0  0  0  0  0  0  0  0  0  0
    4.9313    5.0626    0.8536 H   0  0  0  0  0  0  0  0  0  0  0  0
    5.5360    4.6036   -0.7383 H   0  0  0  0  0  0  0  0  0  0  0  0
    6.2785    3.9331    0.7141 H   0  0  0  0  0  0  0  0  0  0  0  0
    2.3837    1.6605   -0.9444 H   0  0  0  0  0  0  0  0  0  0  0  0
  1  2  1  0  0  0  0
  2  3  1  0  0  0  0
  3  4  1  0  0  0  0
  2  5  1  0  0  0  0
  1  6  1  0  0  0  0
  1  7  1  0  0  0  0
  1  8  1  0  0  0  0
  2  9  1  0  0  0  0
  3 10  1  0  0  0  0
  3 11  1  0  0  0  0
  4 12  1  0  0  0  0
  4 13  1  0  0  0  0
  4 14  1  0  0  0  0
  5 15  1  0  0  0  0
M  END
>  <Alias name>
2-Butanol

>  <logS>   
0.43

$$$$
Isopropanol
  ChemBrain IXL

 12 11  0  0  0  0  0  0  0  0  1 V2000
    2.3569    2.4269    0.2800 C   0  0  0  0  0  0  0  0  0  0  0  0
    3.6287    3.2948    0.3440 C   0  0  0  0  0  0  0  0  0  0  0  0
    4.7987    2.5413   -0.3181 C   0  0  0  0  0  0  0  0  0  0  0  0
    3.3951    4.5596   -0.3678 O   0  0  0  0  0  0  0  0  0  0  0  0
    1.5370    2.9550    0.7440 H   0  0  0  0  0  0  0  0  0  0  0  0
    2.5285    1.4977    0.8030 H   0  0  0  0  0  0  0  0  0  0  0  0
    2.1139    2.2199   -0.7517 H   0  0  0  0  0  0  0  0  0  0  0  0
    3.8718    3.5019    1.3757 H   0  0  0  0  0  0  0  0  0  0  0  0
    4.9703    1.6121    0.2048 H   0  0  0  0  0  0  0  0  0  0  0  0
    5.6900    3.1496   -0.2733 H   0  0  0  0  0  0  0  0  0  0  0  0
    4.5557    2.3343   -1.3498 H   0  0  0  0  0  0  0  0  0  0  0  0
    4.1333    5.1575   -0.3768 H   0  0  0  0  0  0  0  0  0  0  0  0
  1  2  1  0  0  0  0
  2  3  1  0  0  0  0
  2  4  1  0  0  0  0
  1  5  1  0  0  0  0
  1  6  1  0  0  0  0
  1  7  1  0  0  0  0
  2  8  1  0  0  0  0
  3  9  1  0  0  0  0
  3 10  1  0  0  0  0
  3 11  1  0  0  0  0
  4 12  1  0  0  0  0
M  END
>  <Alias name>
2-Propanol

>  <logS>   
0.43

$$$$
Triethyl phosphate
  ChemBrain IXL

 26 25  0  0  0  0  0  0  0  0  1 V2000
    6.1512    6.8390    0.8023 P   0  0  0  0  0  0  0  0  0  0  0  0
    6.5410    5.2924    1.2232 O   0  0  0  0  0  0  0  0  0  0  0  0
    7.0912    7.3165   -0.4668 O   0  0  0  0  0  0  0  0  0  0  0  0
    4.5618    6.9054    0.3646 O   0  0  0  0  0  0  0  0  0  0  0  0
    6.3684    7.6769    1.8772 O   0  0  0  0  0  0  0  0  0  0  0  0
    6.3541    4.2940    0.1610 C   0  0  0  0  0  0  0  0  0  0  0  0
    8.5387    7.2960   -0.2108 C   0  0  0  0  0  0  0  0  0  0  0  0
    3.6117    6.4951    1.4087 C   0  0  0  0  0  0  0  0  0  0  0  0
    6.7536    2.9027    0.6883 C   0  0  0  0  0  0  0  0  0  0  0  0
    9.2898    7.7609   -1.4729 C   0  0  0  0  0  0  0  0  0  0  0  0
    2.1741    6.6041    0.8659 C   0  0  0  0  0  0  0  0  0  0  0  0
    6.9752    4.5501   -0.6885 H   0  0  0  0  0  0  0  0  0  0  0  0
    5.3146    4.2802   -0.1427 H   0  0  0  0  0  0  0  0  0  0  0  0
    8.7694    7.9611    0.6122 H   0  0  0  0  0  0  0  0  0  0  0  0
    8.8464    6.2887    0.0419 H   0  0  0  0  0  0  0  0  0  0  0  0
    3.8121    5.4704    1.6967 H   0  0  0  0  0  0  0  0  0  0  0  0
    3.7219    7.1407    2.2712 H   0  0  0  0  0  0  0  0  0  0  0  0
    7.7930    2.9166    0.9920 H   0  0  0  0  0  0  0  0  0  0  0  0
    6.1326    2.6467    1.5378 H   0  0  0  0  0  0  0  0  0  0  0  0
    6.6159    2.1669   -0.0943 H   0  0  0  0  0  0  0  0  0  0  0  0
    8.9822    8.7680   -1.7256 H   0  0  0  0  0  0  0  0  0  0  0  0
    9.0592    7.0957   -2.2958 H   0  0  0  0  0  0  0  0  0  0  0  0
   10.3562    7.7457   -1.2844 H   0  0  0  0  0  0  0  0  0  0  0  0
    2.0639    5.9584    0.0035 H   0  0  0  0  0  0  0  0  0  0  0  0
    1.4740    6.3018    1.6350 H   0  0  0  0  0  0  0  0  0  0  0  0
    1.9737    7.6286    0.5779 H   0  0  0  0  0  0  0  0  0  0  0  0
  1  2  1  0  0  0  0
  1  3  1  0  0  0  0
  1  4  1  0  0  0  0
  1  5  2  0  0  0  0
  2  6  1  0  0  0  0
  3  7  1  0  0  0  0
  4  8  1  0  0  0  0
  6  9  1  0  0  0  0
  7 10  1  0  0  0  0
  8 11  1  0  0  0  0
  6 12  1  0  0  0  0
  6 13  1  0  0  0  0
  7 14  1  0  0  0  0
  7 15  1  0  0  0  0
  8 16  1  0  0  0  0
  8 17  1  0  0  0  0
  9 18  1  0  0  0  0
  9 19  1  0  0  0  0
  9 20  1  0  0  0  0
 10 21  1  0  0  0  0
 10 22  1  0  0  0  0
 10 23  1  0  0  0  0
 11 24  1  0  0  0  0
 11 25  1  0  0  0  0
 11 26  1  0  0  0  0
M  END
>  <Alias name>
Triethylphosphate

>  <logS>   
0.43

$$$$
2,5-Dimethylpyridine
  ChemBrain IXL

 17 17  0  0  0  0  0  0  0  0  1 V2000
    3.4704    3.7420    0.2414 C   0  0  0  0  0  0  0  0  0  0  0  0
    3.5601    5.1337    0.1705 C   0  0  0  0  0  0  0  0  0  0  0  0
    4.7523    5.7300   -0.0589 N   0  0  0  0  0  0  0  0  0  0  0  0
    5.8763    4.9956   -0.2235 C   0  0  0  0  0  0  0  0  0  0  0  0
    5.8261    3.6054   -0.1594 C   0  0  0  0  0  0  0  0  0  0  0  0
    4.6134    2.9740    0.0749 C   0  0  0  0  0  0  0  0  0  0  0  0
    7.1665    5.6649   -0.4727 C   0  0  0  0  0  0  0  0  0  0  0  0
    2.1653    3.0820    0.4928 C   0  0  0  0  0  0  0  0  0  0  0  0
    2.6708    5.7371    0.2998 H   0  0  0  0  0  0  0  0  0  0  0  0
    6.7281    3.0194   -0.2917 H   0  0  0  0  0  0  0  0  0  0  0  0
    4.5594    1.8917    0.1273 H   0  0  0  0  0  0  0  0  0  0  0  0
    7.0126    6.7336   -0.5330 H   0  0  0  0  0  0  0  0  0  0  0  0
    7.5840    5.3061   -1.4056 H   0  0  0  0  0  0  0  0  0  0  0  0
    7.8499    5.4427    0.3376 H   0  0  0  0  0  0  0  0  0  0  0  0
    2.3087    2.0086    0.5522 H   0  0  0  0  0  0  0  0  0  0  0  0
    1.7518    3.4422    1.4263 H   0  0  0  0  0  0  0  0  0  0  0  0
    1.4830    3.3099   -0.3164 H   0  0  0  0  0  0  0  0  0  0  0  0
  1  2  4  0  0  0  0
  2  3  4  0  0  0  0
  3  4  4  0  0  0  0
  4  5  4  0  0  0  0
  5  6  4  0  0  0  0
  6  1  4  0  0  0  0
  4  7  1  0  0  0  0
  1  8  1  0  0  0  0
  2  9  1  0  0  0  0
  5 10  1  0  0  0  0
  6 11  1  0  0  0  0
  7 12  1  0  0  0  0
  7 13  1  0  0  0  0
  7 14  1  0  0  0  0
  8 15  1  0  0  0  0
  8 16  1  0  0  0  0
  8 17  1  0  0  0  0
M  END
>  <Alias name>
2,5-Lutidine

>  <logS>   
0.4

$$$$
a-D-Arabinopyranose
  ChemBrain IXL

 20 20  0  0  0  0  0  0  0  0  1 V2000
    3.7601    4.0987    0.6099 C   0  0  0  0  0  0  0  0  0  0  0  0
    4.8344    3.1549    1.1631 C   0  0  0  0  0  0  0  0  0  0  0  0
    5.5546    2.5164   -0.0192 C   0  0  0  0  0  0  0  0  0  0  0  0
    4.5787    1.7606   -0.8250 O   0  0  0  0  0  0  0  0  0  0  0  0
    3.4691    2.5688   -1.3645 C   0  0  0  0  0  0  0  0  0  0  0  0
    2.7384    3.2766   -0.2022 C   0  0  0  0  0  0  0  0  0  0  0  0
    6.1397    3.5848   -0.8361 O   0  0  0  0  0  0  0  0  0  0  0  0
    4.2099    2.1116    1.9919 O   0  0  0  0  0  0  0  0  0  0  0  0
    4.4055    5.0887   -0.2778 O   0  0  0  0  0  0  0  0  0  0  0  0
    1.7013    4.1683   -0.7420 O   0  0  0  0  0  0  0  0  0  0  0  0
    5.5091    4.3176   -1.0667 H   0  0  0  0  0  0  0  0  0  0  0  0
    3.5637    1.5385    1.5234 H   0  0  0  0  0  0  0  0  0  0  0  0
    3.7948    5.7417   -0.6859 H   0  0  0  0  0  0  0  0  0  0  0  0
    2.0303    4.8724   -1.3438 H   0  0  0  0  0  0  0  0  0  0  0  0
    3.2595    4.6051    1.4257 H   0  0  0  0  0  0  0  0  0  0  0  0
    5.5419    3.7184    1.7584 H   0  0  0  0  0  0  0  0  0  0  0  0
    6.3332    1.8521    0.3344 H   0  0  0  0  0  0  0  0  0  0  0  0
    3.8650    3.3120   -2.0455 H   0  0  0  0  0  0  0  0  0  0  0  0
    2.7751    1.9276   -1.8935 H   0  0  0  0  0  0  0  0  0  0  0  0
    2.2794    2.5364    0.4404 H   0  0  0  0  0  0  0  0  0  0  0  0
  1  2  1  0  0  0  0
  2  3  1  0  0  0  0
  3  4  1  0  0  0  0
  4  5  1  0  0  0  0
  5  6  1  0  0  0  0
  6  1  1  0  0  0  0
  3  7  1  0  0  0  0
  2  8  1  0  0  0  0
  1  9  1  0  0  0  0
  6 10  1  0  0  0  0
  7 11  1  0  0  0  0
  8 12  1  0  0  0  0
  9 13  1  0  0  0  0
 10 14  1  0  0  0  0
  1 15  1  0  0  0  0
  2 16  1  0  0  0  0
  3 17  1  0  0  0  0
  5 18  1  0  0  0  0
  5 19  1  0  0  0  0
  6 20  1  0  0  0  0
M  END
>  <Alias name>
a-D-Arabinopyranose

>  <logS>   
0.39

$$$$
2,3-Dimethylpyridine
  ChemBrain IXL

 17 17  0  0  0  0  0  0  0  0  1 V2000
    2.4965    3.3195    0.6859 C   0  0  0  0  0  0  0  0  0  0  0  0
    2.5760    4.7098    0.6138 C   0  0  0  0  0  0  0  0  0  0  0  0
    3.7632    5.3143    0.3852 N   0  0  0  0  0  0  0  0  0  0  0  0
    4.8931    4.5892    0.2223 C   0  0  0  0  0  0  0  0  0  0  0  0
    4.8542    3.1959    0.2875 C   0  0  0  0  0  0  0  0  0  0  0  0
    3.6452    2.5575    0.5213 C   0  0  0  0  0  0  0  0  0  0  0  0
    6.1770    5.2735   -0.0262 C   0  0  0  0  0  0  0  0  0  0  0  0
    6.0939    2.3974    0.1089 C   0  0  0  0  0  0  0  0  0  0  0  0
    1.5445    2.8347    0.8692 H   0  0  0  0  0  0  0  0  0  0  0  0
    1.6821    5.3057    0.7417 H   0  0  0  0  0  0  0  0  0  0  0  0
    3.5985    1.4746    0.5748 H   0  0  0  0  0  0  0  0  0  0  0  0
    6.0206    6.3442   -0.0247 H   0  0  0  0  0  0  0  0  0  0  0  0
    6.5689    4.9667   -0.9880 H   0  0  0  0  0  0  0  0  0  0  0  0
    6.8826    5.0101    0.7520 H   0  0  0  0  0  0  0  0  0  0  0  0
    6.9377    3.0630   -0.0196 H   0  0  0  0  0  0  0  0  0  0  0  0
    5.9948    1.7668   -0.7670 H   0  0  0  0  0  0  0  0  0  0  0  0
    6.2534    1.7768    0.9832 H   0  0  0  0  0  0  0  0  0  0  0  0
  1  2  4  0  0  0  0
  2  3  4  0  0  0  0
  3  4  4  0  0  0  0
  4  5  4  0  0  0  0
  5  6  4  0  0  0  0
  6  1  4  0  0  0  0
  4  7  1  0  0  0  0
  5  8  1  0  0  0  0
  1  9  1  0  0  0  0
  2 10  1  0  0  0  0
  6 11  1  0  0  0  0
  7 12  1  0  0  0  0
  7 13  1  0  0  0  0
  7 14  1  0  0  0  0
  8 15  1  0  0  0  0
  8 16  1  0  0  0  0
  8 17  1  0  0  0  0
M  END
>  <Alias name>
2,3-Lutidine

>  <logS>   
0.38

$$$$
2,4-Dimethylpyridine
  ChemBrain IXL

 17 17  0  0  0  0  0  0  0  0  1 V2000
    2.9519    4.1567    0.4217 C   0  0  0  0  0  0  0  0  0  0  0  0
    3.0432    5.5473    0.3488 C   0  0  0  0  0  0  0  0  0  0  0  0
    4.2356    6.1420    0.1199 N   0  0  0  0  0  0  0  0  0  0  0  0
    5.3591    5.4067   -0.0424 C   0  0  0  0  0  0  0  0  0  0  0  0
    5.3086    4.0158    0.0235 C   0  0  0  0  0  0  0  0  0  0  0  0
    4.0951    3.3840    0.2575 C   0  0  0  0  0  0  0  0  0  0  0  0
    6.6494    6.0762   -0.2911 C   0  0  0  0  0  0  0  0  0  0  0  0
    4.0216    1.8992    0.3313 C   0  0  0  0  0  0  0  0  0  0  0  0
    1.9954    3.6808    0.6052 H   0  0  0  0  0  0  0  0  0  0  0  0
    2.1542    6.1512    0.4763 H   0  0  0  0  0  0  0  0  0  0  0  0
    6.2109    3.4302   -0.1070 H   0  0  0  0  0  0  0  0  0  0  0  0
    6.4948    7.1451   -0.3522 H   0  0  0  0  0  0  0  0  0  0  0  0
    7.0677    5.7172   -1.2233 H   0  0  0  0  0  0  0  0  0  0  0  0
    7.3321    5.8551    0.5199 H   0  0  0  0  0  0  0  0  0  0  0  0
    5.0242    1.4878    0.3492 H   0  0  0  0  0  0  0  0  0  0  0  0
    3.4960    1.6070    1.2326 H   0  0  0  0  0  0  0  0  0  0  0  0
    3.4917    1.5196   -0.5343 H   0  0  0  0  0  0  0  0  0  0  0  0
  1  2  4  0  0  0  0
  2  3  4  0  0  0  0
  3  4  4  0  0  0  0
  4  5  4  0  0  0  0
  5  6  4  0  0  0  0
  6  1  4  0  0  0  0
  4  7  1  0  0  0  0
  6  8  1  0  0  0  0
  1  9  1  0  0  0  0
  2 10  1  0  0  0  0
  5 11  1  0  0  0  0
  7 12  1  0  0  0  0
  7 13  1  0  0  0  0
  7 14  1  0  0  0  0
  8 15  1  0  0  0  0
  8 16  1  0  0  0  0
  8 17  1  0  0  0  0
M  END
>  <Alias name>
2,4-Lutidine

>  <logS>   
0.38

$$$$
3,5-Dimethylpyridine
  ChemBrain IXL

 17 17  0  0  0  0  0  0  0  0  1 V2000
    3.2915    4.1293    0.0898 C   0  0  0  0  0  0  0  0  0  0  0  0
    3.1964    5.5197    0.1843 C   0  0  0  0  0  0  0  0  0  0  0  0
    4.3142    6.2814    0.2039 N   0  0  0  0  0  0  0  0  0  0  0  0
    5.5417    5.7178    0.1328 C   0  0  0  0  0  0  0  0  0  0  0  0
    5.6763    4.3312    0.0374 C   0  0  0  0  0  0  0  0  0  0  0  0
    4.5419    3.5333    0.0158 C   0  0  0  0  0  0  0  0  0  0  0  0
    7.0201    3.7082   -0.0409 C   0  0  0  0  0  0  0  0  0  0  0  0
    2.0682    3.2884    0.0679 C   0  0  0  0  0  0  0  0  0  0  0  0
    2.2230    5.9892    0.2422 H   0  0  0  0  0  0  0  0  0  0  0  0
    6.4246    6.3437    0.1499 H   0  0  0  0  0  0  0  0  0  0  0  0
    4.6316    2.4549   -0.0580 H   0  0  0  0  0  0  0  0  0  0  0  0
    7.7769    4.4815   -0.0599 H   0  0  0  0  0  0  0  0  0  0  0  0
    7.0899    3.1122   -0.9434 H   0  0  0  0  0  0  0  0  0  0  0  0
    7.1745    3.0727    0.8233 H   0  0  0  0  0  0  0  0  0  0  0  0
    2.3497    2.2409    0.0629 H   0  0  0  0  0  0  0  0  0  0  0  0
    1.4705    3.4963    0.9464 H   0  0  0  0  0  0  0  0  0  0  0  0
    1.4923    3.5106   -0.8217 H   0  0  0  0  0  0  0  0  0  0  0  0
  1  2  4  0  0  0  0
  2  3  4  0  0  0  0
  3  4  4  0  0  0  0
  4  5  4  0  0  0  0
  5  6  4  0  0  0  0
  6  1  4  0  0  0  0
  5  7  1  0  0  0  0
  1  8  1  0  0  0  0
  2  9  1  0  0  0  0
  4 10  1  0  0  0  0
  6 11  1  0  0  0  0
  7 12  1  0  0  0  0
  7 13  1  0  0  0  0
  7 14  1  0  0  0  0
  8 15  1  0  0  0  0
  8 16  1  0  0  0  0
  8 17  1  0  0  0  0
M  END
>  <Alias name>
3,5-Lutidine

>  <logS>   
0.38

$$$$
Oxalic acid
  ChemBrain IXL

  8  7  0  0  0  0  0  0  0  0  1 V2000
    3.2144    3.2394    0.1495 C   0  0  0  0  0  0  0  0  0  0  0  0
    4.5047    3.8567   -0.1435 C   0  0  0  0  0  0  0  0  0  0  0  0
    5.5321    3.2100   -0.0218 O   0  0  0  0  0  0  0  0  0  0  0  0
    4.5660    5.2575   -0.5851 O   0  0  0  0  0  0  0  0  0  0  0  0
    2.1871    3.8860    0.0278 O   0  0  0  0  0  0  0  0  0  0  0  0
    3.1532    1.8386    0.5912 O   0  0  0  0  0  0  0  0  0  0  0  0
    5.4406    5.5867   -0.7559 H   0  0  0  0  0  0  0  0  0  0  0  0
    2.2786    1.5094    0.7620 H   0  0  0  0  0  0  0  0  0  0  0  0
  1  2  1  0  0  0  0
  2  3  2  0  0  0  0
  2  4  1  0  0  0  0
  1  5  2  0  0  0  0
  1  6  1  0  0  0  0
  4  7  1  0  0  0  0
  6  8  1  0  0  0  0
M  END
>  <Alias name>
Oxalic acid

>  <logS>   
0.38

$$$$
3,4-Dimethylpyridine
  ChemBrain IXL

 17 17  0  0  0  0  0  0  0  0  1 V2000
    3.1130    3.7127   -0.0571 C   0  0  0  0  0  0  0  0  0  0  0  0
    2.6240    5.0098   -0.2162 C   0  0  0  0  0  0  0  0  0  0  0  0
    3.4770    6.0466   -0.3753 N   0  0  0  0  0  0  0  0  0  0  0  0
    4.8153    5.8521   -0.3839 C   0  0  0  0  0  0  0  0  0  0  0  0
    5.3434    4.5686   -0.2276 C   0  0  0  0  0  0  0  0  0  0  0  0
    4.4846    3.4899   -0.0628 C   0  0  0  0  0  0  0  0  0  0  0  0
    6.8121    4.3532   -0.2368 C   0  0  0  0  0  0  0  0  0  0  0  0
    5.0271    2.1131    0.1055 C   0  0  0  0  0  0  0  0  0  0  0  0
    2.4279    2.8822    0.0704 H   0  0  0  0  0  0  0  0  0  0  0  0
    1.5562    5.1852   -0.2120 H   0  0  0  0  0  0  0  0  0  0  0  0
    5.4813    6.6950   -0.5125 H   0  0  0  0  0  0  0  0  0  0  0  0
    7.3155    5.2999   -0.3856 H   0  0  0  0  0  0  0  0  0  0  0  0
    7.0731    3.6752   -1.0410 H   0  0  0  0  0  0  0  0  0  0  0  0
    7.1207    3.9251    0.7098 H   0  0  0  0  0  0  0  0  0  0  0  0
    6.1103    2.1494    0.1168 H   0  0  0  0  0  0  0  0  0  0  0  0
    4.6962    1.4903   -0.7172 H   0  0  0  0  0  0  0  0  0  0  0  0
    4.6710    1.6951    1.0396 H   0  0  0  0  0  0  0  0  0  0  0  0
  1  2  4  0  0  0  0
  2  3  4  0  0  0  0
  3  4  4  0  0  0  0
  4  5  4  0  0  0  0
  5  6  4  0  0  0  0
  6  1  4  0  0  0  0
  5  7  1  0  0  0  0
  6  8  1  0  0  0  0
  1  9  1  0  0  0  0
  2 10  1  0  0  0  0
  4 11  1  0  0  0  0
  7 12  1  0  0  0  0
  7 13  1  0  0  0  0
  7 14  1  0  0  0  0
  8 15  1  0  0  0  0
  8 16  1  0  0  0  0
  8 17  1  0  0  0  0
M  END
>  <Alias name>
3,4-Lutidine

>  <logS>   
0.36

$$$$
Cytisine
  ChemBrain IXL

 28 30  0  0  0  0  0  0  0  0  1 V2000
    4.5859    4.2230   -0.0990 C   0  0  0  0  0  0  0  0  0  0  0  0
    4.6536    5.4828    0.5808 N   0  0  0  0  0  0  0  0  0  0  0  0
    5.7054    3.7557   -0.9343 C   0  0  0  0  0  0  0  0  0  0  0  0
    3.5058    3.4422    0.0125 C   0  0  0  0  0  0  0  0  0  0  0  0
    5.7722    6.4614    0.3530 C   0  0  0  0  0  0  0  0  0  0  0  0
    3.6448    5.8212    1.4766 C   0  0  0  0  0  0  0  0  0  0  0  0
    6.4059    4.9448   -1.5537 C   0  0  0  0  0  0  0  0  0  0  0  0
    6.6932    2.9875   -0.0629 C   0  0  0  0  0  0  0  0  0  0  0  0
    2.3625    3.8625    0.8510 C   0  0  0  0  0  0  0  0  0  0  0  0
    6.9492    5.8322   -0.4416 C   0  0  0  0  0  0  0  0  0  0  0  0
    2.4307    4.9941    1.5488 C   0  0  0  0  0  0  0  0  0  0  0  0
    3.7674    6.7984    2.1974 O   0  0  0  0  0  0  0  0  0  0  0  0
    7.1151    3.8468    1.0440 N   0  0  0  0  0  0  0  0  0  0  0  0
    7.8566    5.0008    0.5122 C   0  0  0  0  0  0  0  0  0  0  0  0
    7.7108    3.3229    1.6677 H   0  0  0  0  0  0  0  0  0  0  0  0
    5.3296    3.1080   -1.7162 H   0  0  0  0  0  0  0  0  0  0  0  0
    3.4684    2.4977   -0.5136 H   0  0  0  0  0  0  0  0  0  0  0  0
    6.1406    6.8042    1.3125 H   0  0  0  0  0  0  0  0  0  0  0  0
    5.3899    7.3106   -0.2002 H   0  0  0  0  0  0  0  0  0  0  0  0
    5.7037    5.5074   -2.1562 H   0  0  0  0  0  0  0  0  0  0  0  0
    7.2237    4.6011   -2.1757 H   0  0  0  0  0  0  0  0  0  0  0  0
    7.5560    2.7059   -0.6541 H   0  0  0  0  0  0  0  0  0  0  0  0
    6.2156    2.0982    0.3291 H   0  0  0  0  0  0  0  0  0  0  0  0
    1.4711    3.2514    0.8979 H   0  0  0  0  0  0  0  0  0  0  0  0
    7.5396    6.6265   -0.8831 H   0  0  0  0  0  0  0  0  0  0  0  0
    1.5974    5.3053    2.1665 H   0  0  0  0  0  0  0  0  0  0  0  0
    8.7232    4.6483   -0.0348 H   0  0  0  0  0  0  0  0  0  0  0  0
    8.1822    5.6268    1.3336 H   0  0  0  0  0  0  0  0  0  0  0  0
  1  2  1  0  0  0  0
  1  3  1  0  0  0  0
  1  4  2  0  0  0  0
  2  5  1  0  0  0  0
  2  6  1  0  0  0  0
  3  7  1  0  0  0  0
  3  8  1  0  0  0  0
  4  9  1  0  0  0  0
  5 10  1  0  0  0  0
  6 11  1  0  0  0  0
  6 12  2  0  0  0  0
  8 13  1  0  0  0  0
  9 11  2  0  0  0  0
 10 14  1  0  0  0  0
 10  7  1  0  0  0  0
 13 14  1  0  0  0  0
 13 15  1  0  0  0  0
  3 16  1  0  0  0  0
  4 17  1  0  0  0  0
  5 18  1  0  0  0  0
  5 19  1  0  0  0  0
  7 20  1  0  0  0  0
  7 21  1  0  0  0  0
  8 22  1  0  0  0  0
  8 23  1  0  0  0  0
  9 24  1  0  0  0  0
 10 25  1  0  0  0  0
 11 26  1  0  0  0  0
 14 27  1  0  0  0  0
 14 28  1  0  0  0  0
M  END
>  <Alias name>
Cytisine

>  <logS>   
0.36

$$$$
Inositol
  ChemBrain IXL

 24 24  0  0  0  0  0  0  0  0  1 V2000
    3.0446    3.3965    0.9530 C   0  0  0  0  0  0  0  0  0  0  0  0
    3.7814    2.2358    0.2004 C   0  0  0  0  0  0  0  0  0  0  0  0
    3.2345    4.6544    0.1932 C   0  0  0  0  0  0  0  0  0  0  0  0
    3.6208    3.5999    2.2976 O   0  0  0  0  0  0  0  0  0  0  0  0
    5.0777    2.7679   -0.5068 C   0  0  0  0  0  0  0  0  0  0  0  0
    2.8878    1.6596   -0.8151 O   0  0  0  0  0  0  0  0  0  0  0  0
    4.7094    5.1051    0.3957 C   0  0  0  0  0  0  0  0  0  0  0  0
    2.3292    5.6934    0.7061 O   0  0  0  0  0  0  0  0  0  0  0  0
    5.6798    3.8748    0.3410 C   0  0  0  0  0  0  0  0  0  0  0  0
    4.7686    3.2864   -1.8585 O   0  0  0  0  0  0  0  0  0  0  0  0
    4.8331    5.7105    1.7266 O   0  0  0  0  0  0  0  0  0  0  0  0
    6.9752    4.2928   -0.2141 O   0  0  0  0  0  0  0  0  0  0  0  0
    4.4387    4.1749    2.3177 H   0  0  0  0  0  0  0  0  0  0  0  0
    2.5897    2.2871   -1.5105 H   0  0  0  0  0  0  0  0  0  0  0  0
    2.4447    5.9124    1.6575 H   0  0  0  0  0  0  0  0  0  0  0  0
    4.2350    4.1016   -1.8900 H   0  0  0  0  0  0  0  0  0  0  0  0
    5.7333    6.0332    1.9543 H   0  0  0  0  0  0  0  0  0  0  0  0
    6.9391    4.6511   -1.1288 H   0  0  0  0  0  0  0  0  0  0  0  0
    1.9917    3.1590    1.0394 H   0  0  0  0  0  0  0  0  0  0  0  0
    4.0477    1.4691    0.9171 H   0  0  0  0  0  0  0  0  0  0  0  0
    3.0300    4.4815   -0.8456 H   0  0  0  0  0  0  0  0  0  0  0  0
    5.7865    1.9545   -0.5993 H   0  0  0  0  0  0  0  0  0  0  0  0
    4.9738    5.8248   -0.3690 H   0  0  0  0  0  0  0  0  0  0  0  0
    5.8276    3.4958    1.3435 H   0  0  0  0  0  0  0  0  0  0  0  0
  2  5  1  0  0  0  0
  2  6  1  0  0  0  0
  3  7  1  0  0  0  0
  3  8  1  0  0  0  0
  5  9  1  0  0  0  0
  5 10  1  0  0  0  0
  7 11  1  0  0  0  0
  7  9  1  0  0  0  0
  9 12  1  0  0  0  0
  1  2  1  0  0  0  0
  1  3  1  0  0  0  0
  1  4  1  0  0  0  0
  4 13  1  0  0  0  0
  6 14  1  0  0  0  0
  8 15  1  0  0  0  0
 10 16  1  0  0  0  0
 11 17  1  0  0  0  0
 12 18  1  0  0  0  0
  1 19  1  0  0  0  0
  2 20  1  0  0  0  0
  3 21  1  0  0  0  0
  5 22  1  0  0  0  0
  7 23  1  0  0  0  0
  9 24  1  0  0  0  0
M  END
>  <Alias name>
Inositol

>  <logS>   
0.35

$$$$
Crotonaldehyde
  ChemBrain IXL

 11 10  0  0  0  0  0  0  0  0  1 V2000
    2.1898    3.5584   -0.2190 C   0  0  0  0  0  0  0  0  0  0  0  0
    3.5613    4.2611   -0.2156 C   0  0  0  0  0  0  0  0  0  0  0  0
    4.6806    3.5401   -0.1173 C   0  0  0  0  0  0  0  0  0  0  0  0
    5.9800    4.2059   -0.1141 C   0  0  0  0  0  0  0  0  0  0  0  0
    7.0028    3.5469   -0.0243 O   0  0  0  0  0  0  0  0  0  0  0  0
    1.4911    4.1355   -0.8065 H   0  0  0  0  0  0  0  0  0  0  0  0
    1.8254    3.4752    0.7943 H   0  0  0  0  0  0  0  0  0  0  0  0
    2.2917    2.5721   -0.6471 H   0  0  0  0  0  0  0  0  0  0  0  0
    3.6170    5.3370   -0.2927 H   0  0  0  0  0  0  0  0  0  0  0  0
    4.6249    2.4643   -0.0402 H   0  0  0  0  0  0  0  0  0  0  0  0
    6.0357    5.2817   -0.1912 H   0  0  0  0  0  0  0  0  0  0  0  0
  1  2  1  0  0  0  0
  2  3  2  0  0  0  0
  3  4  1  0  0  0  0
  4  5  2  0  0  0  0
  1  6  1  0  0  0  0
  1  7  1  0  0  0  0
  1  8  1  0  0  0  0
  2  9  1  0  0  0  0
  3 10  1  0  0  0  0
  4 11  1  0  0  0  0
M  END
>  <Alias name>
Crotonaldehyde

>  <logS>   
0.32

$$$$
Thiourea
  ChemBrain IXL

  8  7  0  0  0  0  0  0  0  0  1 V2000
    2.3566    2.6107    0.0000 N   0  0  0  0  0  0  0  0  0  0  0  0
    3.5690    3.3107    0.0011 C   0  0  0  0  0  0  0  0  0  0  0  0
    3.5690    5.0207   -0.0025 S   0  0  0  0  0  0  0  0  0  0  0  0
    4.7815    2.6107    0.0050 N   0  0  0  0  0  0  0  0  0  0  0  0
    1.4828    3.1152   -0.0026 H   0  0  0  0  0  0  0  0  0  0  0  0
    2.3566    1.6017    0.0019 H   0  0  0  0  0  0  0  0  0  0  0  0
    5.6553    3.1152    0.0055 H   0  0  0  0  0  0  0  0  0  0  0  0
    4.7814    1.6017    0.0074 H   0  0  0  0  0  0  0  0  0  0  0  0
  1  2  1  0  0  0  0
  2  3  2  0  0  0  0
  2  4  1  0  0  0  0
  1  5  1  0  0  0  0
  1  6  1  0  0  0  0
  4  7  1  0  0  0  0
  4  8  1  0  0  0  0
M  END
>  <Alias name>
Thiourea

>  <logS>   
0.32

$$$$
alpha-Aminobutyric acid
  ChemBrain IXL

 16 15  0  0  0  0  0  0  0  0  1 V2000
    3.8179    3.7900   -0.3344 C   0  0  0  0  0  0  0  0  0  0  0  0
    2.5398    4.5195   -0.1623 C   0  0  0  0  0  0  0  0  0  0  0  0
    4.9823    4.6632    0.1847 C   0  0  0  0  0  0  0  0  0  0  0  0
    3.7682    2.5290    0.4243 N   0  3  0  0  0  0  0  0  0  0  0  0
    2.5284    5.9896   -0.1429 O   0  5  0  0  0  0  0  0  0  0  0  0
    1.4958    3.9006   -0.0367 O   0  0  0  0  0  0  0  0  0  0  0  0
    6.3189    3.9211   -0.0199 C   0  0  0  0  0  0  0  0  0  0  0  0
    3.0024    1.9644    0.0880 H   0  0  0  0  0  0  0  0  0  0  0  0
    3.6324    2.7307    1.4038 H   0  0  0  0  0  0  0  0  0  0  0  0
    4.6340    2.0277    0.3012 H   0  0  0  0  0  0  0  0  0  0  0  0
    3.9699    3.5735   -1.3845 H   0  0  0  0  0  0  0  0  0  0  0  0
    5.0028    5.5977   -0.3623 H   0  0  0  0  0  0  0  0  0  0  0  0
    4.8396    4.8659    1.2391 H   0  0  0  0  0  0  0  0  0  0  0  0
    7.1335    4.5417    0.3324 H   0  0  0  0  0  0  0  0  0  0  0  0
    6.4564    3.7088   -1.0729 H   0  0  0  0  0  0  0  0  0  0  0  0
    6.3063    2.9931    0.5369 H   0  0  0  0  0  0  0  0  0  0  0  0
  1  2  1  0  0  0  0
  1  3  1  0  0  0  0
  1  4  1  0  0  0  0
  2  5  1  0  0  0  0
  2  6  2  0  0  0  0
  3  7  1  0  0  0  0
  4  8  1  0  0  0  0
  4  9  1  0  0  0  0
  4 10  1  0  0  0  0
  1 11  1  0  0  0  0
  3 12  1  0  0  0  0
  3 13  1  0  0  0  0
  7 14  1  0  0  0  0
  7 15  1  0  0  0  0
  7 16  1  0  0  0  0
M  END
>  <Alias name>
2-Aminobutyric acid

>  <logS>   
0.31

$$$$
1,1,1-Trifluoro-2-propanol
  ChemBrain IXL

 12 11  0  0  0  0  0  0  0  0  1 V2000
    3.9969    5.1425    0.1018 C   0  0  0  0  0  0  0  0  0  0  0  0
    4.0663    3.6838    0.5938 C   0  0  0  0  0  0  0  0  0  0  0  0
    3.2529    2.7824   -0.3551 C   0  0  0  0  0  0  0  0  0  0  0  0
    3.3143    1.4950    0.0790 F   0  0  0  0  0  0  0  0  0  0  0  0
    5.4672    3.2388    0.6114 O   0  0  0  0  0  0  0  0  0  0  0  0
    1.9568    3.1940   -0.3713 F   0  0  0  0  0  0  0  0  0  0  0  0
    3.7697    2.8626   -1.6105 F   0  0  0  0  0  0  0  0  0  0  0  0
    5.9225    3.2652   -0.2594 H   0  0  0  0  0  0  0  0  0  0  0  0
    2.9648    5.4703    0.0888 H   0  0  0  0  0  0  0  0  0  0  0  0
    4.5685    5.7760    0.7688 H   0  0  0  0  0  0  0  0  0  0  0  0
    4.4086    5.2063   -0.8978 H   0  0  0  0  0  0  0  0  0  0  0  0
    3.6547    3.6200    1.5935 H   0  0  0  0  0  0  0  0  0  0  0  0
  1  2  1  0  0  0  0
  2  3  1  0  0  0  0
  3  4  1  0  0  0  0
  2  5  1  0  0  0  0
  3  6  1  0  0  0  0
  3  7  1  0  0  0  0
  5  8  1  0  0  0  0
  1  9  1  0  0  0  0
  1 10  1  0  0  0  0
  1 11  1  0  0  0  0
  2 12  1  0  0  0  0
M  END
>  <Alias name>
1,1,1-Trifluoro-2-propanol

>  <logS>   
0.3

$$$$
Succinimide
  ChemBrain IXL

 12 12  0  0  0  0  0  0  0  0  1 V2000
    2.7919    2.5031    0.3369 C   0  0  0  0  0  0  0  0  0  0  0  0
    2.3078    3.7922    0.0598 C   0  0  0  0  0  0  0  0  0  0  0  0
    2.0711    1.5203    0.5112 O   0  0  0  0  0  0  0  0  0  0  0  0
    3.6152    4.6444    0.0666 C   0  0  0  0  0  0  0  0  0  0  0  0
    4.6091    3.6626    0.2125 C   0  0  0  0  0  0  0  0  0  0  0  0
    4.1013    2.4670    0.3897 N   0  0  0  0  0  0  0  0  0  0  0  0
    5.8173    3.8964    0.1773 O   0  0  0  0  0  0  0  0  0  0  0  0
    4.6629    1.6042    0.5507 H   0  0  0  0  0  0  0  0  0  0  0  0
    1.8497    3.8034   -0.9182 H   0  0  0  0  0  0  0  0  0  0  0  0
    1.6227    4.1090    0.8157 H   0  0  0  0  0  0  0  0  0  0  0  0
    3.6345    5.3073    0.9190 H   0  0  0  0  0  0  0  0  0  0  0  0
    3.7452    5.1804   -0.8481 H   0  0  0  0  0  0  0  0  0  0  0  0
  1  2  1  0  0  0  0
  1  3  2  0  0  0  0
  2  4  1  0  0  0  0
  4  5  1  0  0  0  0
  5  6  1  0  0  0  0
  5  7  2  0  0  0  0
  1  6  1  0  0  0  0
  6  8  1  0  0  0  0
  2  9  1  0  0  0  0
  2 10  1  0  0  0  0
  4 11  1  0  0  0  0
  4 12  1  0  0  0  0
M  END
>  <Alias name>
Succinimide

>  <logS>   
0.3

$$$$
Acetylene
  ChemBrain IXL

  4  3  0  0  0  0  0  0  0  0  1 V2000
    2.5515    2.8958   -0.1418 C   0  0  0  0  0  0  0  0  0  0  0  0
    3.7253    2.9097    0.1262 C   0  0  0  0  0  0  0  0  0  0  0  0
    1.4958    2.8833   -0.3828 H   0  0  0  0  0  0  0  0  0  0  0  0
    4.7810    2.9222    0.3672 H   0  0  0  0  0  0  0  0  0  0  0  0
  1  2  3  0  0  0  0
  1  3  1  0  0  0  0
  2  4  1  0  0  0  0
M  END
>  <Alias name>
Ethyne

>  <logS>   
0.29

$$$$
Isobutyric acid
  ChemBrain IXL

 14 13  0  0  0  0  0  0  0  0  1 V2000
    2.5314    2.6618    0.4175 C   0  0  0  0  0  0  0  0  0  0  0  0
    3.3240    3.6648   -0.4432 C   0  0  0  0  0  0  0  0  0  0  0  0
    4.8316    3.4968   -0.1705 C   0  0  0  0  0  0  0  0  0  0  0  0
    5.6762    4.6808    0.0444 O   0  0  0  0  0  0  0  0  0  0  0  0
    5.3242    2.3813   -0.1332 O   0  0  0  0  0  0  0  0  0  0  0  0
    2.8939    5.1008   -0.0857 C   0  0  0  0  0  0  0  0  0  0  0  0
    2.7309    2.8478    1.4625 H   0  0  0  0  0  0  0  0  0  0  0  0
    1.4749    2.7794    0.2263 H   0  0  0  0  0  0  0  0  0  0  0  0
    2.8328    1.6554    0.1670 H   0  0  0  0  0  0  0  0  0  0  0  0
    3.1243    3.4788   -1.4882 H   0  0  0  0  0  0  0  0  0  0  0  0
    6.5938    4.4953    0.2063 H   0  0  0  0  0  0  0  0  0  0  0  0
    3.4493    5.8037   -0.6889 H   0  0  0  0  0  0  0  0  0  0  0  0
    3.0934    5.2868    0.9593 H   0  0  0  0  0  0  0  0  0  0  0  0
    1.8374    5.2184   -0.2770 H   0  0  0  0  0  0  0  0  0  0  0  0
  1  2  1  0  0  0  0
  2  3  1  0  0  0  0
  3  4  1  0  0  0  0
  3  5  2  0  0  0  0
  2  6  1  0  0  0  0
  1  7  1  0  0  0  0
  1  8  1  0  0  0  0
  1  9  1  0  0  0  0
  2 10  1  0  0  0  0
  4 11  1  0  0  0  0
  6 12  1  0  0  0  0
  6 13  1  0  0  0  0
  6 14  1  0  0  0  0
M  END
>  <Alias name>
Isobutyric acid

>  <logS>   
0.28

$$$$
Propionitrile
  ChemBrain IXL

  9  8  0  0  0  0  0  0  0  0  1 V2000
    3.0981    3.4755   -0.3575 C   0  0  0  0  0  0  0  0  0  0  0  0
    3.7393    2.2127   -0.9649 C   0  0  0  0  0  0  0  0  0  0  0  0
    2.3256    3.0953    0.9206 C   0  0  0  0  0  0  0  0  0  0  0  0
    1.7451    2.8097    1.8810 N   0  0  0  0  0  0  0  0  0  0  0  0
    3.8729    4.1911   -0.1116 H   0  0  0  0  0  0  0  0  0  0  0  0
    2.4157    3.9144   -1.0747 H   0  0  0  0  0  0  0  0  0  0  0  0
    4.2822    2.4798   -1.8630 H   0  0  0  0  0  0  0  0  0  0  0  0
    2.9645    1.4970   -1.2107 H   0  0  0  0  0  0  0  0  0  0  0  0
    4.4218    1.7737   -0.2476 H   0  0  0  0  0  0  0  0  0  0  0  0
  1  2  1  0  0  0  0
  3  4  3  0  0  0  0
  3  1  1  0  0  0  0
  1  5  1  0  0  0  0
  1  6  1  0  0  0  0
  2  7  1  0  0  0  0
  2  8  1  0  0  0  0
  2  9  1  0  0  0  0
M  END
>  <Alias name>
Propanenitrile

>  <logS>   
0.28

$$$$
Acetonitrile
  ChemBrain IXL

  6  5  0  0  0  0  0  0  0  0  1 V2000
    3.6098    3.0346    0.5157 C   0  0  0  0  0  0  0  0  0  0  0  0
    4.6706    3.0273    0.9799 N   0  0  0  0  0  0  0  0  0  0  0  0
    2.1981    3.0444   -0.1021 C   0  0  0  0  0  0  0  0  0  0  0  0
    1.9062    2.0318   -0.3517 H   0  0  0  0  0  0  0  0  0  0  0  0
    1.4950    3.4574    0.6107 H   0  0  0  0  0  0  0  0  0  0  0  0
    2.2009    3.6509   -0.9993 H   0  0  0  0  0  0  0  0  0  0  0  0
  1  2  3  0  0  0  0
  1  3  1  0  0  0  0
  3  4  1  0  0  0  0
  3  5  1  0  0  0  0
  3  6  1  0  0  0  0
M  END
>  <Alias name>
Acetonitrile

>  <logS>   
0.26

$$$$
Nitromethane
  ChemBrain IXL

  7  6  0  0  0  0  0  0  0  0  1 V2000
    4.2926    1.6797   -0.6159 O   0  5  0  0  0  0  0  0  0  0  0  0
    3.5771    2.6882   -0.5235 N   0  3  0  0  0  0  0  0  0  0  0  0
    3.9838    3.7783   -0.9524 O   0  0  0  0  0  0  0  0  0  0  0  0
    2.2468    2.5916    0.0944 C   0  0  0  0  0  0  0  0  0  0  0  0
    2.0738    1.5737    0.4215 H   0  0  0  0  0  0  0  0  0  0  0  0
    2.1952    3.2582    0.9464 H   0  0  0  0  0  0  0  0  0  0  0  0
    1.4914    2.8715   -0.6293 H   0  0  0  0  0  0  0  0  0  0  0  0
  1  2  1  0  0  0  0
  2  3  2  0  0  0  0
  2  4  1  0  0  0  0
  4  5  1  0  0  0  0
  4  6  1  0  0  0  0
  4  7  1  0  0  0  0
M  END
>  <Alias name>
Nitromethane

>  <logS>   
0.26

$$$$
1-Methylpiperidine
  ChemBrain IXL

 20 20  0  0  0  0  0  0  0  0  1 V2000
    2.8216    3.4988   -0.8747 C   0  0  0  0  0  0  0  0  0  0  0  0
    4.2857    3.6579   -1.3326 C   0  0  0  0  0  0  0  0  0  0  0  0
    5.1959    3.4886   -0.1771 N   0  0  0  0  0  0  0  0  0  0  0  0
    4.9254    4.5352    0.8346 C   0  0  0  0  0  0  0  0  0  0  0  0
    3.4796    4.4012    1.3544 C   0  0  0  0  0  0  0  0  0  0  0  0
    2.5049    4.5602    0.1834 C   0  0  0  0  0  0  0  0  0  0  0  0
    6.5898    3.6011   -0.6342 C   0  0  0  0  0  0  0  0  0  0  0  0
    2.1605    3.6244   -1.7231 H   0  0  0  0  0  0  0  0  0  0  0  0
    2.6818    2.5124   -0.4500 H   0  0  0  0  0  0  0  0  0  0  0  0
    4.4254    4.6431   -1.7605 H   0  0  0  0  0  0  0  0  0  0  0  0
    4.5103    2.9064   -2.0793 H   0  0  0  0  0  0  0  0  0  0  0  0
    5.6148    4.4210    1.6620 H   0  0  0  0  0  0  0  0  0  0  0  0
    5.0594    5.5126    0.3872 H   0  0  0  0  0  0  0  0  0  0  0  0
    3.3473    3.4251    1.8045 H   0  0  0  0  0  0  0  0  0  0  0  0
    3.2870    5.1693    2.0930 H   0  0  0  0  0  0  0  0  0  0  0  0
    2.6176    5.5467   -0.2492 H   0  0  0  0  0  0  0  0  0  0  0  0
    1.4888    4.4324    0.5352 H   0  0  0  0  0  0  0  0  0  0  0  0
    6.7475    4.5774   -1.0760 H   0  0  0  0  0  0  0  0  0  0  0  0
    6.7908    2.8342   -1.3721 H   0  0  0  0  0  0  0  0  0  0  0  0
    7.2575    3.4743    0.2090 H   0  0  0  0  0  0  0  0  0  0  0  0
  1  2  1  0  0  0  0
  2  3  1  0  0  0  0
  3  4  1  0  0  0  0
  4  5  1  0  0  0  0
  5  6  1  0  0  0  0
  6  1  1  0  0  0  0
  3  7  1  0  0  0  0
  1  8  1  0  0  0  0
  1  9  1  0  0  0  0
  2 10  1  0  0  0  0
  2 11  1  0  0  0  0
  4 12  1  0  0  0  0
  4 13  1  0  0  0  0
  5 14  1  0  0  0  0
  5 15  1  0  0  0  0
  6 16  1  0  0  0  0
  6 17  1  0  0  0  0
  7 18  1  0  0  0  0
  7 19  1  0  0  0  0
  7 20  1  0  0  0  0
M  END
>  <Alias name>
N-Methylpiperidine

>  <logS>   
0.23

$$$$
Acetylacetone (keto form)
  ChemBrain IXL

 15 14  0  0  0  0  0  0  0  0  1 V2000
    3.5050    5.2574    1.3960 O   0  0  0  0  0  0  0  0  0  0  0  0
    3.5895    4.2971    0.6483 C   0  0  0  0  0  0  0  0  0  0  0  0
    5.8268    4.7968   -0.3912 C   0  0  0  0  0  0  0  0  0  0  0  0
    5.3213    5.8587   -0.7155 O   0  0  0  0  0  0  0  0  0  0  0  0
    2.3139    3.6669    0.0564 C   0  0  0  0  0  0  0  0  0  0  0  0
    7.3203    4.5379   -0.6691 C   0  0  0  0  0  0  0  0  0  0  0  0
    4.9720    3.7140    0.2961 C   0  0  0  0  0  0  0  0  0  0  0  0
    2.3757    2.5913    0.1313 H   0  0  0  0  0  0  0  0  0  0  0  0
    1.4517    4.0170    0.6045 H   0  0  0  0  0  0  0  0  0  0  0  0
    2.2204    3.9507   -0.9815 H   0  0  0  0  0  0  0  0  0  0  0  0
    7.7788    5.4414   -1.0430 H   0  0  0  0  0  0  0  0  0  0  0  0
    7.4189    3.7532   -1.4045 H   0  0  0  0  0  0  0  0  0  0  0  0
    7.8099    4.2376    0.2456 H   0  0  0  0  0  0  0  0  0  0  0  0
    5.4649    3.3858    1.1993 H   0  0  0  0  0  0  0  0  0  0  0  0
    4.8489    2.8746   -0.3722 H   0  0  0  0  0  0  0  0  0  0  0  0
  1  2  2  0  0  0  0
  3  4  2  0  0  0  0
  2  5  1  0  0  0  0
  3  6  1  0  0  0  0
  2  7  1  0  0  0  0
  7  3  1  0  0  0  0
  5  8  1  0  0  0  0
  5  9  1  0  0  0  0
  5 10  1  0  0  0  0
  6 11  1  0  0  0  0
  6 12  1  0  0  0  0
  6 13  1  0  0  0  0
  7 14  1  0  0  0  0
  7 15  1  0  0  0  0
M  END
>  <Alias name>
Acetylacetone

>  <logS>   
0.22

$$$$
Acrylonitrile
  ChemBrain IXL

  7  6  0  0  0  0  0  0  0  0  1 V2000
    2.5123    3.0196    0.0000 C   0  0  0  0  0  0  0  0  0  0  0  0
    3.5182    3.8975    0.0000 C   0  0  0  0  0  0  0  0  0  0  0  0
    4.9188    3.4186    0.0000 C   0  0  0  0  0  0  0  0  0  0  0  0
    6.0144    3.0439    0.0000 N   0  0  0  0  0  0  0  0  0  0  0  0
    2.7208    1.9568    0.0000 H   0  0  0  0  0  0  0  0  0  0  0  0
    1.4877    3.3703    0.0000 H   0  0  0  0  0  0  0  0  0  0  0  0
    3.3095    4.9601    0.0000 H   0  0  0  0  0  0  0  0  0  0  0  0
  1  2  2  0  0  0  0
  2  3  1  0  0  0  0
  3  4  3  0  0  0  0
  1  5  1  0  0  0  0
  1  6  1  0  0  0  0
  2  7  1  0  0  0  0
M  END
>  <Alias name>
Cyanoethylene

>  <logS>   
0.15

$$$$
Formic acid ethylester
  ChemBrain IXL

 11 10  0  0  0  0  0  0  0  0  1 V2000
    6.9185    4.0155   -1.0581 O   0  0  0  0  0  0  0  0  0  0  0  0
    5.9009    3.4932   -0.6339 C   0  0  0  0  0  0  0  0  0  0  0  0
    4.6903    4.3016   -0.4291 O   0  0  0  0  0  0  0  0  0  0  0  0
    3.5287    3.5618    0.0852 C   0  0  0  0  0  0  0  0  0  0  0  0
    2.3381    4.5259    0.2514 C   0  0  0  0  0  0  0  0  0  0  0  0
    5.8894    2.4370   -0.4088 H   0  0  0  0  0  0  0  0  0  0  0  0
    3.2637    2.7791   -0.6102 H   0  0  0  0  0  0  0  0  0  0  0  0
    3.7747    3.1253    1.0419 H   0  0  0  0  0  0  0  0  0  0  0  0
    2.0921    4.9625   -0.7053 H   0  0  0  0  0  0  0  0  0  0  0  0
    1.4848    3.9824    0.6293 H   0  0  0  0  0  0  0  0  0  0  0  0
    2.6031    5.3087    0.9468 H   0  0  0  0  0  0  0  0  0  0  0  0
  1  2  2  0  0  0  0
  2  3  1  0  0  0  0
  3  4  1  0  0  0  0
  2  6  1  0  0  0  0
  4  5  1  0  0  0  0
  4  7  1  0  0  0  0
  4  8  1  0  0  0  0
  5  9  1  0  0  0  0
  5 10  1  0  0  0  0
  5 11  1  0  0  0  0
M  END
>  <Alias name>
Ethyl formate

>  <logS>   
0.15

$$$$
2-Methyltetrahydrofuran
  ChemBrain IXL

 16 16  0  0  0  0  0  0  0  0  1 V2000
    4.4475    4.9297   -0.0804 O   0  0  0  0  0  0  0  0  0  0  0  0
    4.7297    3.5212   -0.3876 C   0  0  0  0  0  0  0  0  0  0  0  0
    3.4694    2.7806    0.0447 C   0  0  0  0  0  0  0  0  0  0  0  0
    2.3430    3.7470   -0.2796 C   0  0  0  0  0  0  0  0  0  0  0  0
    2.9696    5.1591   -0.1013 C   0  0  0  0  0  0  0  0  0  0  0  0
    5.9700    3.0149    0.3738 C   0  0  0  0  0  0  0  0  0  0  0  0
    4.8682    3.4057   -1.4554 H   0  0  0  0  0  0  0  0  0  0  0  0
    3.3551    1.8431   -0.4851 H   0  0  0  0  0  0  0  0  0  0  0  0
    3.5014    2.6104    1.1138 H   0  0  0  0  0  0  0  0  0  0  0  0
    2.0601    3.6156   -1.3167 H   0  0  0  0  0  0  0  0  0  0  0  0
    1.4848    3.6034    0.3650 H   0  0  0  0  0  0  0  0  0  0  0  0
    2.6832    5.7961   -0.9289 H   0  0  0  0  0  0  0  0  0  0  0  0
    2.6607    5.6005    0.8380 H   0  0  0  0  0  0  0  0  0  0  0  0
    6.8389    3.5839    0.0672 H   0  0  0  0  0  0  0  0  0  0  0  0
    6.1277    1.9669    0.1507 H   0  0  0  0  0  0  0  0  0  0  0  0
    5.8152    3.1380    1.4386 H   0  0  0  0  0  0  0  0  0  0  0  0
  1  2  1  0  0  0  0
  2  3  1  0  0  0  0
  3  4  1  0  0  0  0
  4  5  1  0  0  0  0
  5  1  1  0  0  0  0
  2  6  1  0  0  0  0
  2  7  1  0  0  0  0
  3  8  1  0  0  0  0
  3  9  1  0  0  0  0
  4 10  1  0  0  0  0
  4 11  1  0  0  0  0
  5 12  1  0  0  0  0
  5 13  1  0  0  0  0
  6 14  1  0  0  0  0
  6 15  1  0  0  0  0
  6 16  1  0  0  0  0
M  END
>  <Alias name>
2-Methyltetrahydrofuran

>  <logS>   
0.11

$$$$
Oxamyl
  ChemBrain IXL

 27 26  0  0  0  0  0  0  0  0  1 V2000
    2.6396    3.0108    0.9074 C   0  0  0  0  0  0  0  0  0  0  0  0
    3.2786    4.3256    0.7526 N   0  0  0  0  0  0  0  0  0  0  0  0
    2.4825    5.5513    0.9116 C   0  0  0  0  0  0  0  0  0  0  0  0
    4.7158    4.4126    0.4382 C   0  0  0  0  0  0  0  0  0  0  0  0
    5.3705    3.3915    0.3076 O   0  0  0  0  0  0  0  0  0  0  0  0
    5.3620    5.7180    0.2819 C   0  0  0  0  0  0  0  0  0  0  0  0
    4.3970    7.2466    0.4742 S   0  0  0  0  0  0  0  0  0  0  0  0
    5.4426    8.7124    0.2289 C   0  0  0  0  0  0  0  0  0  0  0  0
    6.6013    5.7838    0.0110 N   0  0  0  0  0  0  0  0  0  0  0  0
    7.3521    4.6059   -0.1388 O   0  0  0  0  0  0  0  0  0  0  0  0
    8.7734    4.8119   -0.4510 C   0  0  0  0  0  0  0  0  0  0  0  0
    9.3063    6.1756   -0.5833 N   0  0  0  0  0  0  0  0  0  0  0  0
   10.7277    6.3822   -0.8956 C   0  0  0  0  0  0  0  0  0  0  0  0
    9.5107    3.8514   -0.6004 O   0  0  0  0  0  0  0  0  0  0  0  0
    3.3989    2.2439    0.9473 H   0  0  0  0  0  0  0  0  0  0  0  0
    2.0641    2.9956    1.8212 H   0  0  0  0  0  0  0  0  0  0  0  0
    1.9862    2.8270    0.0674 H   0  0  0  0  0  0  0  0  0  0  0  0
    1.4595    5.2888    1.1377 H   0  0  0  0  0  0  0  0  0  0  0  0
    2.8887    6.1426    1.7188 H   0  0  0  0  0  0  0  0  0  0  0  0
    2.5130    6.1221   -0.0046 H   0  0  0  0  0  0  0  0  0  0  0  0
    4.8456    9.6045    0.3485 H   0  0  0  0  0  0  0  0  0  0  0  0
    5.8639    8.6918   -0.7652 H   0  0  0  0  0  0  0  0  0  0  0  0
    6.2395    8.7122    0.9578 H   0  0  0  0  0  0  0  0  0  0  0  0
    8.6533    7.0257   -0.4510 H   0  0  0  0  0  0  0  0  0  0  0  0
   10.9308    7.4407   -0.9651 H   0  0  0  0  0  0  0  0  0  0  0  0
   10.9620    5.9081   -1.8372 H   0  0  0  0  0  0  0  0  0  0  0  0
   11.3346    5.9497   -0.1139 H   0  0  0  0  0  0  0  0  0  0  0  0
  1  2  1  0  0  0  0
  2  3  1  0  0  0  0
  2  4  1  0  0  0  0
  4  5  2  0  0  0  0
  4  6  1  0  0  0  0
  6  7  1  0  0  0  0
  7  8  1  0  0  0  0
  6  9  2  0  0  0  0
  9 10  1  0  0  0  0
 10 11  1  0  0  0  0
 11 12  1  0  0  0  0
 12 13  1  0  0  0  0
 11 14  2  0  0  0  0
  1 15  1  0  0  0  0
  1 16  1  0  0  0  0
  1 17  1  0  0  0  0
  3 18  1  0  0  0  0
  3 19  1  0  0  0  0
  3 20  1  0  0  0  0
  8 21  1  0  0  0  0
  8 22  1  0  0  0  0
  8 23  1  0  0  0  0
 12 24  1  0  0  0  0
 13 25  1  0  0  0  0
 13 26  1  0  0  0  0
 13 27  1  0  0  0  0
M  END
>  <Alias name>
Oxamyl

>  <logS>   
0.11

$$$$
Molecule1032
  ChemBrain IXL

 19 18  0  0  0  0  0  0  0  0  1 V2000
    3.0864    0.9586   -0.0001 N   0  0  0  0  0  0  0  0  0  0  0  0
    1.8653    0.2739   -0.0003 C   0  0  0  0  0  0  0  0  0  0  0  0
    1.8499   -0.9460    0.0001 O   0  0  0  0  0  0  0  0  0  0  0  0
    0.6015    1.0248   -0.0010 O   0  0  0  0  0  0  0  0  0  0  0  0
   -0.6131    0.1969   -0.0011 C   0  0  0  0  0  0  0  0  0  0  0  0
   -0.6287   -0.6925    1.2573 C   0  0  0  0  0  0  0  0  0  0  0  0
   -1.8559    1.1080   -0.0015 C   0  0  0  0  0  0  0  0  0  0  0  0
   -0.6281   -0.6929   -1.2592 C   0  0  0  0  0  0  0  0  0  0  0  0
    3.9538    0.4432    0.0003 H   0  0  0  0  0  0  0  0  0  0  0  0
    3.0990    1.9676   -0.0004 H   0  0  0  0  0  0  0  0  0  0  0  0
    0.2411   -1.3377    1.2541 H   0  0  0  0  0  0  0  0  0  0  0  0
   -0.6111   -0.0673    2.1414 H   0  0  0  0  0  0  0  0  0  0  0  0
   -1.5269   -1.2974    1.2607 H   0  0  0  0  0  0  0  0  0  0  0  0
   -2.7508    0.4980   -0.0016 H   0  0  0  0  0  0  0  0  0  0  0  0
   -1.8453    1.7334    0.8826 H   0  0  0  0  0  0  0  0  0  0  0  0
   -1.8450    1.7330   -0.8859 H   0  0  0  0  0  0  0  0  0  0  0  0
    0.2417   -1.3382   -1.2554 H   0  0  0  0  0  0  0  0  0  0  0  0
   -1.5264   -1.2979   -1.2627 H   0  0  0  0  0  0  0  0  0  0  0  0
   -0.6102   -0.0680   -2.1435 H   0  0  0  0  0  0  0  0  0  0  0  0
  1  9  1  0  0  0  0
  1 10  1  0  0  0  0
  1  2  1  0  0  0  0
  2  3  2  0  0  0  0
  2  4  1  0  0  0  0
  4  5  1  0  0  0  0
  5  7  1  0  0  0  0
  5  6  1  0  0  0  0
  5  8  1  0  0  0  0
  6 11  1  0  0  0  0
  6 12  1  0  0  0  0
  6 13  1  0  0  0  0
  7 14  1  0  0  0  0
  7 15  1  0  0  0  0
  7 16  1  0  0  0  0
  8 17  1  0  0  0  0
  8 18  1  0  0  0  0
  8 19  1  0  0  0  0
M  END
>  <Alias name>
Molecule1032

>  <logS>   
0.1

$$$$
t-Amyl alcohol
  ChemBrain IXL

 18 17  0  0  0  0  0  0  0  0  1 V2000
    3.4995    2.1154    0.6007 C   0  0  0  0  0  0  0  0  0  0  0  0
    3.9227    3.3285   -0.2503 C   0  0  0  0  0  0  0  0  0  0  0  0
    4.9881    4.1427    0.5102 C   0  0  0  0  0  0  0  0  0  0  0  0
    5.4146    5.3545   -0.3415 C   0  0  0  0  0  0  0  0  0  0  0  0
    4.4823    2.8604   -1.5265 O   0  0  0  0  0  0  0  0  0  0  0  0
    2.6938    4.2178   -0.5236 C   0  0  0  0  0  0  0  0  0  0  0  0
    4.3604    1.4920    0.7920 H   0  0  0  0  0  0  0  0  0  0  0  0
    3.0884    2.4591    1.5383 H   0  0  0  0  0  0  0  0  0  0  0  0
    4.5764    4.4881    1.4470 H   0  0  0  0  0  0  0  0  0  0  0  0
    5.8479    3.5183    0.7034 H   0  0  0  0  0  0  0  0  0  0  0  0
    6.1625    5.9233    0.1910 H   0  0  0  0  0  0  0  0  0  0  0  0
    5.8248    5.0091   -1.2789 H   0  0  0  0  0  0  0  0  0  0  0  0
    4.5555    5.9801   -0.5331 H   0  0  0  0  0  0  0  0  0  0  0  0
    5.2472    2.3024   -1.4489 H   0  0  0  0  0  0  0  0  0  0  0  0
    2.7531    1.5447    0.0680 H   0  0  0  0  0  0  0  0  0  0  0  0
    1.9469    3.6463   -1.0545 H   0  0  0  0  0  0  0  0  0  0  0  0
    2.2836    4.5631    0.4140 H   0  0  0  0  0  0  0  0  0  0  0  0
    2.9896    5.0669   -1.1216 H   0  0  0  0  0  0  0  0  0  0  0  0
  1  2  1  0  0  0  0
  2  3  1  0  0  0  0
  3  4  1  0  0  0  0
  1  7  1  0  0  0  0
  1  8  1  0  0  0  0
  2  5  1  0  0  0  0
  2  6  1  0  0  0  0
  3  9  1  0  0  0  0
  3 10  1  0  0  0  0
  4 11  1  0  0  0  0
  4 12  1  0  0  0  0
  4 13  1  0  0  0  0
  5 14  1  0  0  0  0
  1 15  1  0  0  0  0
  6 16  1  0  0  0  0
  6 17  1  0  0  0  0
  6 18  1  0  0  0  0
M  END
>  <Alias name>
t-Pentyl alcohol

>  <logS>   
0.08

$$$$
Phenylhydrazine
  ChemBrain IXL

 16 16  0  0  0  0  0  0  0  0  1 V2000
    3.4991    5.8003   -0.0946 C   0  0  0  0  0  0  0  0  0  0  0  0
    2.5061    4.9183    0.3324 C   0  0  0  0  0  0  0  0  0  0  0  0
    2.8442    3.6209    0.7175 C   0  0  0  0  0  0  0  0  0  0  0  0
    4.1753    3.2053    0.6756 C   0  0  0  0  0  0  0  0  0  0  0  0
    5.1682    4.0873    0.2487 C   0  0  0  0  0  0  0  0  0  0  0  0
    4.8301    5.3847   -0.1364 C   0  0  0  0  0  0  0  0  0  0  0  0
    6.5040    3.6704    0.2069 N   0  0  0  0  0  0  0  0  0  0  0  0
    7.5215    4.5500   -0.3348 N   0  0  0  0  0  0  0  0  0  0  0  0
    6.7588    2.7577    0.5538 H   0  0  0  0  0  0  0  0  0  0  0  0
    7.1159    5.1310   -1.0532 H   0  0  0  0  0  0  0  0  0  0  0  0
    8.2677    3.9978   -0.7302 H   0  0  0  0  0  0  0  0  0  0  0  0
    3.2366    6.8075   -0.3936 H   0  0  0  0  0  0  0  0  0  0  0  0
    1.4728    5.2409    0.3650 H   0  0  0  0  0  0  0  0  0  0  0  0
    2.0734    2.9362    1.0490 H   0  0  0  0  0  0  0  0  0  0  0  0
    4.4377    2.1980    0.9744 H   0  0  0  0  0  0  0  0  0  0  0  0
    5.6009    6.0694   -0.4680 H   0  0  0  0  0  0  0  0  0  0  0  0
  1  2  4  0  0  0  0
  2  3  4  0  0  0  0
  3  4  4  0  0  0  0
  4  5  4  0  0  0  0
  5  6  4  0  0  0  0
  6  1  4  0  0  0  0
  5  7  1  0  0  0  0
  7  8  1  0  0  0  0
  7  9  1  0  0  0  0
  8 10  1  0  0  0  0
  8 11  1  0  0  0  0
  1 12  1  0  0  0  0
  2 13  1  0  0  0  0
  3 14  1  0  0  0  0
  4 15  1  0  0  0  0
  6 16  1  0  0  0  0
M  END
>  <Alias name>
Phenylhydrazine

>  <logS>   
0.07

$$$$
Molecule662
  ChemBrain IXL

 17 18  0  0  0  0  0  0  0  0  1 V2000
   -1.8592   -1.6450   -0.0004 N   0  0  0  0  0  0  0  0  0  0  0  0
   -0.8523   -0.7499   -0.0004 C   0  0  0  0  0  0  0  0  0  0  0  0
    0.4326   -1.1625   -0.0005 N   0  0  0  0  0  0  0  0  0  0  0  0
    1.4324   -0.2560   -0.0005 C   0  0  0  0  0  0  0  0  0  0  0  0
    1.1355    1.1073   -0.0004 C   0  0  0  0  0  0  0  0  0  0  0  0
   -0.1485    1.5151   -0.0003 N   0  0  0  0  0  0  0  0  0  0  0  0
   -1.1439    0.6055   -0.0003 C   0  0  0  0  0  0  0  0  0  0  0  0
   -2.4712    1.0132   -0.0002 C   0  0  0  0  0  0  0  0  0  0  0  0
   -3.4495    0.0896   -0.0002 N   0  0  0  0  0  0  0  0  0  0  0  0
   -3.1478   -1.2289   -0.0003 C   0  0  0  0  0  0  0  0  0  0  0  0
    2.8471   -0.7055   -0.0007 C   0  0  0  0  0  0  0  0  0  0  0  0
    1.9379    1.8373   -0.0004 H   0  0  0  0  0  0  0  0  0  0  0  0
   -2.7157    2.0699   -0.0001 H   0  0  0  0  0  0  0  0  0  0  0  0
   -3.9451   -1.9582   -0.0003 H   0  0  0  0  0  0  0  0  0  0  0  0
    3.5013    0.1588   -0.0007 H   0  0  0  0  0  0  0  0  0  0  0  0
    3.0370   -1.3013   -0.8850 H   0  0  0  0  0  0  0  0  0  0  0  0
    3.0371   -1.3013    0.8836 H   0  0  0  0  0  0  0  0  0  0  0  0
  1 10  4  0  0  0  0
  1  2  4  0  0  0  0
  2  7  4  0  0  0  0
  2  3  4  0  0  0  0
  3  4  4  0  0  0  0
  4 11  1  0  0  0  0
  4  5  4  0  0  0  0
  5  6  4  0  0  0  0
  6  7  4  0  0  0  0
  7  8  4  0  0  0  0
  8  9  4  0  0  0  0
  9 10  4  0  0  0  0
  5 12  1  0  0  0  0
  8 13  1  0  0  0  0
 10 14  1  0  0  0  0
 11 15  1  0  0  0  0
 11 16  1  0  0  0  0
 11 17  1  0  0  0  0
M  END
>  <Alias name>
Molecule662

>  <logS>   
0.06

$$$$
Molecule676
  ChemBrain IXL

 17 18  0  0  0  0  0  0  0  0  1 V2000
   -2.4499    1.5410   -0.0003 N   0  0  0  0  0  0  0  0  0  0  0  0
   -1.1947    1.0517   -0.0002 C   0  0  0  0  0  0  0  0  0  0  0  0
   -0.1350    1.8854   -0.0002 N   0  0  0  0  0  0  0  0  0  0  0  0
    1.1179    1.3854   -0.0002 C   0  0  0  0  0  0  0  0  0  0  0  0
    1.3188    0.0041   -0.0002 C   0  0  0  0  0  0  0  0  0  0  0  0
    0.2564   -0.8268   -0.0002 N   0  0  0  0  0  0  0  0  0  0  0  0
   -0.9955   -0.3205   -0.0002 C   0  0  0  0  0  0  0  0  0  0  0  0
   -2.0992   -1.1642   -0.0002 C   0  0  0  0  0  0  0  0  0  0  0  0
   -3.3379   -0.6379   -0.0002 N   0  0  0  0  0  0  0  0  0  0  0  0
   -3.5135    0.7034   -0.0003 C   0  0  0  0  0  0  0  0  0  0  0  0
    2.7007   -0.5470   -0.0001 C   0  0  0  0  0  0  0  0  0  0  0  0
    1.9695    2.0557   -0.0002 H   0  0  0  0  0  0  0  0  0  0  0  0
   -1.9618   -2.2402   -0.0002 H   0  0  0  0  0  0  0  0  0  0  0  0
   -4.5147    1.1106   -0.0003 H   0  0  0  0  0  0  0  0  0  0  0  0
    3.4153    0.2681   -0.0001 H   0  0  0  0  0  0  0  0  0  0  0  0
    2.8480   -1.1552   -0.8846 H   0  0  0  0  0  0  0  0  0  0  0  0
    2.8480   -1.1551    0.8843 H   0  0  0  0  0  0  0  0  0  0  0  0
  1 10  4  0  0  0  0
  1  2  4  0  0  0  0
  2  7  4  0  0  0  0
  2  3  4  0  0  0  0
  3  4  4  0  0  0  0
  4  5  4  0  0  0  0
  5 11  1  0  0  0  0
  5  6  4  0  0  0  0
  6  7  4  0  0  0  0
  7  8  4  0  0  0  0
  8  9  4  0  0  0  0
  9 10  4  0  0  0  0
  4 12  1  0  0  0  0
  8 13  1  0  0  0  0
 10 14  1  0  0  0  0
 11 15  1  0  0  0  0
 11 16  1  0  0  0  0
 11 17  1  0  0  0  0
M  END
>  <Alias name>
Molecule676

>  <logS>   
0.06

$$$$
Diethylsulfone
  ChemBrain IXL

 17 16  0  0  0  0  0  0  0  0  1 V2000
    5.1908    4.5460    0.3869 S   0  0  0  0  0  0  0  0  0  0  0  0
    5.3115    3.1505    0.6746 O   0  0  0  0  0  0  0  0  0  0  0  0
    5.4502    5.3014    1.5731 O   0  0  0  0  0  0  0  0  0  0  0  0
    6.3905    5.0054   -0.8982 C   0  0  0  0  0  0  0  0  0  0  0  0
    3.5084    4.9000   -0.2008 C   0  0  0  0  0  0  0  0  0  0  0  0
    2.4910    4.5104    0.8890 C   0  0  0  0  0  0  0  0  0  0  0  0
    7.8174    4.7052   -0.3997 C   0  0  0  0  0  0  0  0  0  0  0  0
    6.1941    4.4333   -1.7965 H   0  0  0  0  0  0  0  0  0  0  0  0
    6.2991    6.0623   -1.1161 H   0  0  0  0  0  0  0  0  0  0  0  0
    3.4170    5.9569   -0.4187 H   0  0  0  0  0  0  0  0  0  0  0  0
    3.3119    4.3279   -1.0992 H   0  0  0  0  0  0  0  0  0  0  0  0
    2.5823    3.4535    1.1069 H   0  0  0  0  0  0  0  0  0  0  0  0
    2.6874    5.0825    1.7874 H   0  0  0  0  0  0  0  0  0  0  0  0
    1.4881    4.7214    0.5387 H   0  0  0  0  0  0  0  0  0  0  0  0
    8.0138    5.2774    0.4986 H   0  0  0  0  0  0  0  0  0  0  0  0
    8.5324    4.9790   -1.1656 H   0  0  0  0  0  0  0  0  0  0  0  0
    7.9088    3.6483   -0.1817 H   0  0  0  0  0  0  0  0  0  0  0  0
  1  2  2  0  0  0  0
  1  3  2  0  0  0  0
  1  4  1  0  0  0  0
  1  5  1  0  0  0  0
  5  6  1  0  0  0  0
  4  7  1  0  0  0  0
  4  8  1  0  0  0  0
  4  9  1  0  0  0  0
  5 10  1  0  0  0  0
  5 11  1  0  0  0  0
  6 12  1  0  0  0  0
  6 13  1  0  0  0  0
  6 14  1  0  0  0  0
  7 15  1  0  0  0  0
  7 16  1  0  0  0  0
  7 17  1  0  0  0  0
M  END
>  <Alias name>
Diethylsulfone

>  <logS>   
0.04

$$$$
Iso-Butanol
  ChemBrain IXL

 15 14  0  0  0  0  0  0  0  0  1 V2000
    2.2723    2.7366   -0.1710 C   0  0  0  0  0  0  0  0  0  0  0  0
    3.6334    3.1851    0.3957 C   0  0  0  0  0  0  0  0  0  0  0  0
    4.7257    2.9865   -0.6735 C   0  0  0  0  0  0  0  0  0  0  0  0
    6.0247    3.4122   -0.1326 O   0  0  0  0  0  0  0  0  0  0  0  0
    3.5615    4.6742    0.7866 C   0  0  0  0  0  0  0  0  0  0  0  0
    1.5070    2.8757    0.5781 H   0  0  0  0  0  0  0  0  0  0  0  0
    2.3226    1.6931   -0.4449 H   0  0  0  0  0  0  0  0  0  0  0  0
    2.0335    3.3266   -1.0435 H   0  0  0  0  0  0  0  0  0  0  0  0
    3.8722    2.5950    1.2681 H   0  0  0  0  0  0  0  0  0  0  0  0
    4.7747    1.9432   -0.9483 H   0  0  0  0  0  0  0  0  0  0  0  0
    4.4876    3.5776   -1.5455 H   0  0  0  0  0  0  0  0  0  0  0  0
    6.0696    4.3228    0.1344 H   0  0  0  0  0  0  0  0  0  0  0  0
    3.3234    5.2644   -0.0860 H   0  0  0  0  0  0  0  0  0  0  0  0
    4.5150    4.9885    1.1846 H   0  0  0  0  0  0  0  0  0  0  0  0
    2.7955    4.8132    1.5352 H   0  0  0  0  0  0  0  0  0  0  0  0
  1  2  1  0  0  0  0
  2  3  1  0  0  0  0
  3  4  1  0  0  0  0
  2  5  1  0  0  0  0
  1  6  1  0  0  0  0
  1  7  1  0  0  0  0
  1  8  1  0  0  0  0
  2  9  1  0  0  0  0
  3 10  1  0  0  0  0
  3 11  1  0  0  0  0
  4 12  1  0  0  0  0
  5 13  1  0  0  0  0
  5 14  1  0  0  0  0
  5 15  1  0  0  0  0
M  END
>  <Alias name>
2-Methyl-1-propanol

>  <logS>   
0.04

$$$$
Pteridine
  ChemBrain IXL

 14 15  0  0  0  0  0  0  0  0  1 V2000
    4.7604    4.2383   -0.0614 C   0  0  0  0  0  0  0  0  0  0  0  0
    4.7793    5.6206    0.0405 C   0  0  0  0  0  0  0  0  0  0  0  0
    5.9610    3.5416   -0.0473 C   0  0  0  0  0  0  0  0  0  0  0  0
    3.5886    3.5805   -0.1729 N   0  0  0  0  0  0  0  0  0  0  0  0
    5.9580    6.2618    0.1511 N   0  0  0  0  0  0  0  0  0  0  0  0
    3.6222    6.3123    0.0283 N   0  0  0  0  0  0  0  0  0  0  0  0
    7.1190    4.2173    0.0648 N   0  0  0  0  0  0  0  0  0  0  0  0
    2.4306    4.2682   -0.1854 C   0  0  0  0  0  0  0  0  0  0  0  0
    7.1191    5.5662    0.1632 C   0  0  0  0  0  0  0  0  0  0  0  0
    2.4477    5.6596   -0.0829 C   0  0  0  0  0  0  0  0  0  0  0  0
    5.9634    2.4600   -0.1261 H   0  0  0  0  0  0  0  0  0  0  0  0
    1.4858    3.7416   -0.2750 H   0  0  0  0  0  0  0  0  0  0  0  0
    8.0574    6.0944    0.2526 H   0  0  0  0  0  0  0  0  0  0  0  0
    1.5163    6.2147   -0.0928 H   0  0  0  0  0  0  0  0  0  0  0  0
  1  2  4  0  0  0  0
  1  3  4  0  0  0  0
  1  4  4  0  0  0  0
  2  5  4  0  0  0  0
  2  6  4  0  0  0  0
  3  7  4  0  0  0  0
  4  8  4  0  0  0  0
  5  9  4  0  0  0  0
  6 10  4  0  0  0  0
  7  9  4  0  0  0  0
  8 10  4  0  0  0  0
  3 11  1  0  0  0  0
  8 12  1  0  0  0  0
  9 13  1  0  0  0  0
 10 14  1  0  0  0  0
M  END
>  <Alias name>
Pteridine

>  <logS>   
0.02

$$$$
Isoniazid
  ChemBrain IXL

 17 17  0  0  0  0  0  0  0  0  1 V2000
    7.0248    6.7950   -0.3283 N   0  0  0  0  0  0  0  0  0  0  0  0
    7.6002    5.5721   -0.3613 C   0  0  0  0  0  0  0  0  0  0  0  0
    6.8136    4.4206   -0.3174 C   0  0  0  0  0  0  0  0  0  0  0  0
    5.4318    4.5351   -0.2395 C   0  0  0  0  0  0  0  0  0  0  0  0
    4.8609    5.8025   -0.2064 C   0  0  0  0  0  0  0  0  0  0  0  0
    5.6819    6.9303   -0.2523 C   0  0  0  0  0  0  0  0  0  0  0  0
    4.5762    3.3139   -0.1923 C   0  0  0  0  0  0  0  0  0  0  0  0
    5.0921    2.2083   -0.2129 O   0  0  0  0  0  0  0  0  0  0  0  0
    3.1760    3.4283   -0.1240 N   0  0  0  0  0  0  0  0  0  0  0  0
    2.3468    2.2326   -0.0875 N   0  0  0  0  0  0  0  0  0  0  0  0
    2.7452    4.3404   -0.1010 H   0  0  0  0  0  0  0  0  0  0  0  0
    1.4878    2.4324    0.4066 H   0  0  0  0  0  0  0  0  0  0  0  0
    2.8426    1.4926    0.3862 H   0  0  0  0  0  0  0  0  0  0  0  0
    8.6764    5.4841   -0.4222 H   0  0  0  0  0  0  0  0  0  0  0  0
    7.2765    3.4410   -0.3438 H   0  0  0  0  0  0  0  0  0  0  0  0
    3.7838    5.9130   -0.1452 H   0  0  0  0  0  0  0  0  0  0  0  0
    5.2400    7.9177   -0.2268 H   0  0  0  0  0  0  0  0  0  0  0  0
  1  2  4  0  0  0  0
  2  3  4  0  0  0  0
  3  4  4  0  0  0  0
  4  5  4  0  0  0  0
  5  6  4  0  0  0  0
  6  1  4  0  0  0  0
  7  8  2  0  0  0  0
  7  9  1  0  0  0  0
  7  4  1  0  0  0  0
  9 10  1  0  0  0  0
  9 11  1  0  0  0  0
 10 12  1  0  0  0  0
 10 13  1  0  0  0  0
  2 14  1  0  0  0  0
  3 15  1  0  0  0  0
  5 16  1  0  0  0  0
  6 17  1  0  0  0  0
M  END
>  <Alias name>
Isoniazid

>  <logS>   
0.01

$$$$
Methacrylic acid
  ChemBrain IXL

 12 11  0  0  0  0  0  0  0  0  1 V2000
    3.5219    3.7337    0.0530 C   0  0  0  0  0  0  0  0  0  0  0  0
    4.6770    4.5708    0.4472 C   0  0  0  0  0  0  0  0  0  0  0  0
    4.5275    5.7669    0.6355 O   0  0  0  0  0  0  0  0  0  0  0  0
    6.0044    3.9611    0.6118 O   0  0  0  0  0  0  0  0  0  0  0  0
    3.6853    2.4248   -0.1525 C   0  0  0  0  0  0  0  0  0  0  0  0
    2.1856    4.3477   -0.1135 C   0  0  0  0  0  0  0  0  0  0  0  0
    6.7180    4.5841    0.8747 H   0  0  0  0  0  0  0  0  0  0  0  0
    4.6632    1.9755   -0.0307 H   0  0  0  0  0  0  0  0  0  0  0  0
    2.8401    1.8122   -0.4409 H   0  0  0  0  0  0  0  0  0  0  0  0
    1.4718    3.5861   -0.4021 H   0  0  0  0  0  0  0  0  0  0  0  0
    1.8756    4.7969    0.8219 H   0  0  0  0  0  0  0  0  0  0  0  0
    2.2314    5.1094   -0.8820 H   0  0  0  0  0  0  0  0  0  0  0  0
  1  2  1  0  0  0  0
  2  3  2  0  0  0  0
  2  4  1  0  0  0  0
  1  5  2  0  0  0  0
  1  6  1  0  0  0  0
  4  7  1  0  0  0  0
  5  8  1  0  0  0  0
  5  9  1  0  0  0  0
  6 10  1  0  0  0  0
  6 11  1  0  0  0  0
  6 12  1  0  0  0  0
M  END
>  <Alias name>
Methacrylic acid

>  <logS>   
0.01

$$$$
1-Butanol
  ChemBrain IXL

 15 14  0  0  0  0  0  0  0  0  1 V2000
    2.1958    3.6217    1.0266 C   0  0  0  0  0  0  0  0  0  0  0  0
    3.4105    4.4949    0.6566 C   0  0  0  0  0  0  0  0  0  0  0  0
    4.4008    3.6671   -0.1854 C   0  0  0  0  0  0  0  0  0  0  0  0
    5.6155    4.5403   -0.5554 C   0  0  0  0  0  0  0  0  0  0  0  0
    6.5601    3.7507   -1.3587 O   0  0  0  0  0  0  0  0  0  0  0  0
    2.5274    2.7673    1.5979 H   0  0  0  0  0  0  0  0  0  0  0  0
    1.5018    4.2019    1.6166 H   0  0  0  0  0  0  0  0  0  0  0  0
    1.7071    3.2841    0.1247 H   0  0  0  0  0  0  0  0  0  0  0  0
    3.8993    4.8326    1.5585 H   0  0  0  0  0  0  0  0  0  0  0  0
    3.0789    5.3494    0.0853 H   0  0  0  0  0  0  0  0  0  0  0  0
    3.9120    3.3295   -1.0873 H   0  0  0  0  0  0  0  0  0  0  0  0
    4.7324    2.8126    0.3859 H   0  0  0  0  0  0  0  0  0  0  0  0
    6.1044    4.8778    0.3465 H   0  0  0  0  0  0  0  0  0  0  0  0
    5.2839    5.3948   -1.1266 H   0  0  0  0  0  0  0  0  0  0  0  0
    7.3422    4.2160   -1.6310 H   0  0  0  0  0  0  0  0  0  0  0  0
  1  2  1  0  0  0  0
  2  3  1  0  0  0  0
  3  4  1  0  0  0  0
  4  5  1  0  0  0  0
  1  6  1  0  0  0  0
  1  7  1  0  0  0  0
  1  8  1  0  0  0  0
  2  9  1  0  0  0  0
  2 10  1  0  0  0  0
  3 11  1  0  0  0  0
  3 12  1  0  0  0  0
  4 13  1  0  0  0  0
  4 14  1  0  0  0  0
  5 15  1  0  0  0  0
M  END
>  <Alias name>
1-Butanol

>  <logS>   
0

$$$$
Arginine
  ChemBrain IXL

 26 25  0  0  0  0  0  0  0  0  1 V2000
    8.9126    5.4280   -3.5516 O   0  0  0  0  0  0  0  0  0  0  0  0
    8.0315    4.7192   -3.0937 C   0  0  0  0  0  0  0  0  0  0  0  0
    8.1120    3.2588   -3.2408 O   0  5  0  0  0  0  0  0  0  0  0  0
    6.8814    5.3298   -2.3901 C   0  0  0  0  0  0  0  0  0  0  0  0
    7.3130    6.5708   -1.7310 N   0  0  0  0  0  0  0  0  0  0  0  0
    6.3453    4.3459   -1.3322 C   0  0  0  0  0  0  0  0  0  0  0  0
    5.1257    4.9673   -0.6242 C   0  0  0  0  0  0  0  0  0  0  0  0
    4.5967    3.9883    0.4418 C   0  0  0  0  0  0  0  0  0  0  0  0
    3.5070    2.8268    2.6460 N   0  0  0  0  0  0  0  0  0  0  0  0
    2.9504    3.9509    2.1577 C   0  3  0  0  0  0  0  0  0  0  0  0
    1.8710    4.4839    2.7599 N   0  0  0  0  0  0  0  0  0  0  0  0
    3.4732    4.5419    1.0673 N   0  0  0  0  0  0  0  0  0  0  0  0
    8.0417    6.3621   -1.0650 H   0  0  0  0  0  0  0  0  0  0  0  0
    7.6647    7.2148   -2.4236 H   0  0  0  0  0  0  0  0  0  0  0  0
    4.3159    2.4271    2.1945 H   0  0  0  0  0  0  0  0  0  0  0  0
    3.1153    2.3839    3.4637 H   0  0  0  0  0  0  0  0  0  0  0  0
    1.4793    4.0409    3.5775 H   0  0  0  0  0  0  0  0  0  0  0  0
    1.4536    5.3263    2.3937 H   0  0  0  0  0  0  0  0  0  0  0  0
    3.0554    5.3840    0.7007 H   0  0  0  0  0  0  0  0  0  0  0  0
    6.0988    5.5537   -3.1044 H   0  0  0  0  0  0  0  0  0  0  0  0
    7.1202    4.1415   -0.6037 H   0  0  0  0  0  0  0  0  0  0  0  0
    6.0506    3.4222   -1.8147 H   0  0  0  0  0  0  0  0  0  0  0  0
    4.3477    5.1642   -1.3514 H   0  0  0  0  0  0  0  0  0  0  0  0
    5.4184    5.8952   -0.1486 H   0  0  0  0  0  0  0  0  0  0  0  0
    4.3225    3.0533   -0.0311 H   0  0  0  0  0  0  0  0  0  0  0  0
    5.3681    3.8069    1.1799 H   0  0  0  0  0  0  0  0  0  0  0  0
  1  2  2  0  0  0  0
  2  3  1  0  0  0  0
  2  4  1  0  0  0  0
  4  5  1  0  0  0  0
  4  6  1  0  0  0  0
  6  7  1  0  0  0  0
  7  8  1  0  0  0  0
  9 10  4  0  0  0  0
 10 11  4  0  0  0  0
 10 12  4  0  0  0  0
 12  8  1  0  0  0  0
  5 13  1  0  0  0  0
  5 14  1  0  0  0  0
  9 15  1  0  0  0  0
  9 16  1  0  0  0  0
 11 17  1  0  0  0  0
 11 18  1  0  0  0  0
 12 19  1  0  0  0  0
  4 20  1  0  0  0  0
  6 21  1  0  0  0  0
  6 22  1  0  0  0  0
  7 23  1  0  0  0  0
  7 24  1  0  0  0  0
  8 25  1  0  0  0  0
  8 26  1  0  0  0  0
M  END
>  <Alias name>
(L)-Arginine

>  <logS>   
0

$$$$
Phenol
  ChemBrain IXL

 13 13  0  0  0  0  0  0  0  0  1 V2000
    3.0110    5.1130    0.0000 C   0  0  0  0  0  0  0  0  0  0  0  0
    2.5519    3.7957   -0.0009 C   0  0  0  0  0  0  0  0  0  0  0  0
    3.4632    2.7394   -0.0033 C   0  0  0  0  0  0  0  0  0  0  0  0
    4.8335    3.0005   -0.0046 C   0  0  0  0  0  0  0  0  0  0  0  0
    5.2926    4.3178   -0.0036 C   0  0  0  0  0  0  0  0  0  0  0  0
    4.3813    5.3740   -0.0015 C   0  0  0  0  0  0  0  0  0  0  0  0
    6.7366    4.5930   -0.0049 O   0  0  0  0  0  0  0  0  0  0  0  0
    7.3115    3.7956   -0.0038 H   0  0  0  0  0  0  0  0  0  0  0  0
    2.3035    5.9329    0.0018 H   0  0  0  0  0  0  0  0  0  0  0  0
    1.4880    3.5930    0.0003 H   0  0  0  0  0  0  0  0  0  0  0  0
    3.1068    1.7168   -0.0041 H   0  0  0  0  0  0  0  0  0  0  0  0
    5.5410    2.1806   -0.0065 H   0  0  0  0  0  0  0  0  0  0  0  0
    4.7377    6.3967   -0.0009 H   0  0  0  0  0  0  0  0  0  0  0  0
  1  2  4  0  0  0  0
  2  3  4  0  0  0  0
  3  4  4  0  0  0  0
  4  5  4  0  0  0  0
  5  6  4  0  0  0  0
  6  1  4  0  0  0  0
  5  7  1  0  0  0  0
  7  8  1  0  0  0  0
  1  9  1  0  0  0  0
  2 10  1  0  0  0  0
  3 11  1  0  0  0  0
  4 12  1  0  0  0  0
  6 13  1  0  0  0  0
M  END
>  <Alias name>
Phenol

>  <logS>   
0

$$$$
n-Butyric aldehyde
  ChemBrain IXL

 13 12  0  0  0  0  0  0  0  0  1 V2000
    5.6830    4.7759    0.4002 C   0  0  0  0  0  0  0  0  0  0  0  0
    6.8040    4.6931    0.8745 O   0  0  0  0  0  0  0  0  0  0  0  0
    4.8505    3.5008    0.1635 C   0  0  0  0  0  0  0  0  0  0  0  0
    3.3534    3.8643    0.1261 C   0  0  0  0  0  0  0  0  0  0  0  0
    2.5209    2.5892   -0.1107 C   0  0  0  0  0  0  0  0  0  0  0  0
    5.2741    5.7427    0.1462 H   0  0  0  0  0  0  0  0  0  0  0  0
    5.0308    2.7993    0.9646 H   0  0  0  0  0  0  0  0  0  0  0  0
    5.1361    3.0539   -0.7774 H   0  0  0  0  0  0  0  0  0  0  0  0
    3.0678    4.3111    1.0669 H   0  0  0  0  0  0  0  0  0  0  0  0
    3.1731    4.5658   -0.6750 H   0  0  0  0  0  0  0  0  0  0  0  0
    1.4717    2.8440   -0.1369 H   0  0  0  0  0  0  0  0  0  0  0  0
    2.8065    2.1424   -1.0515 H   0  0  0  0  0  0  0  0  0  0  0  0
    2.7011    1.8877    0.6905 H   0  0  0  0  0  0  0  0  0  0  0  0
  1  2  2  0  0  0  0
  1  3  1  0  0  0  0
  1  6  1  0  0  0  0
  3  4  1  0  0  0  0
  3  7  1  0  0  0  0
  3  8  1  0  0  0  0
  4  9  1  0  0  0  0
  4  5  1  0  0  0  0
  4 10  1  0  0  0  0
  5 11  1  0  0  0  0
  5 12  1  0  0  0  0
  5 13  1  0  0  0  0
M  END
>  <Alias name>
Butyraldehyde

>  <logS>   
-0.01

$$$$
Chloroacetamide
  ChemBrain IXL

  9  8  0  0  0  0  0  0  0  0  1 V2000
    3.8123    4.8369    0.1668 O   0  0  0  0  0  0  0  0  0  0  0  0
    3.4308    3.6806    0.2435 C   0  0  0  0  0  0  0  0  0  0  0  0
    2.1236    3.4009    0.6594 N   0  0  0  0  0  0  0  0  0  0  0  0
    4.3499    2.5736   -0.1031 C   0  0  0  0  0  0  0  0  0  0  0  0
    5.9006    3.2451   -0.6750 Cl  0  0  0  0  0  0  0  0  0  0  0  0
    1.4988    4.1554    0.9012 H   0  0  0  0  0  0  0  0  0  0  0  0
    1.8063    2.4449    0.7173 H   0  0  0  0  0  0  0  0  0  0  0  0
    3.9080    1.9689   -0.8854 H   0  0  0  0  0  0  0  0  0  0  0  0
    4.5231    1.9605    0.7727 H   0  0  0  0  0  0  0  0  0  0  0  0
  1  2  2  0  0  0  0
  2  3  1  0  0  0  0
  2  4  1  0  0  0  0
  4  5  1  0  0  0  0
  3  6  1  0  0  0  0
  3  7  1  0  0  0  0
  4  8  1  0  0  0  0
  4  9  1  0  0  0  0
M  END
>  <Alias name>
Chloroacetamide

>  <logS>   
-0.02

$$$$
Ecgonine
  ChemBrain IXL

 28 29  0  0  0  0  0  0  0  0  1 V2000
    4.5816    5.6651   -0.2167 C   0  0  0  0  0  0  0  0  0  0  0  0
    5.5925    5.1938   -1.2759 C   0  0  0  0  0  0  0  0  0  0  0  0
    4.1551    4.4924    0.5375 N   0  3  0  0  0  0  0  0  0  0  0  0
    3.3021    6.1445   -0.9245 C   0  0  0  0  0  0  0  0  0  0  0  0
    5.5869    3.6378   -1.3048 C   0  0  0  0  0  0  0  0  0  0  0  0
    6.9502    5.6521   -0.8969 C   0  0  0  0  0  0  0  0  0  0  0  0
    3.2681    3.7650   -0.3665 C   0  0  0  0  0  0  0  0  0  0  0  0
    3.4085    4.9153    1.7346 C   0  0  0  0  0  0  0  0  0  0  0  0
    2.4449    4.8695   -1.0739 C   0  0  0  0  0  0  0  0  0  0  0  0
    4.1476    3.0684   -1.4131 C   0  0  0  0  0  0  0  0  0  0  0  0
    6.1544    3.1675   -0.0295 O   0  0  0  0  0  0  0  0  0  0  0  0
    8.1272    4.8547   -1.2716 O   0  5  0  0  0  0  0  0  0  0  0  0
    7.0924    6.6916   -0.2737 O   0  0  0  0  0  0  0  0  0  0  0  0
    4.9653    3.9115    0.8041 H   0  0  0  0  0  0  0  0  0  0  0  0
    6.2082    2.1907    0.0663 H   0  0  0  0  0  0  0  0  0  0  0  0
    5.0076    6.4413    0.4074 H   0  0  0  0  0  0  0  0  0  0  0  0
    5.3310    5.5994   -2.2452 H   0  0  0  0  0  0  0  0  0  0  0  0
    3.5365    6.5858   -1.8852 H   0  0  0  0  0  0  0  0  0  0  0  0
    2.7894    6.8513   -0.2842 H   0  0  0  0  0  0  0  0  0  0  0  0
    6.1925    3.2781   -2.1272 H   0  0  0  0  0  0  0  0  0  0  0  0
    2.6318    3.0501    0.1403 H   0  0  0  0  0  0  0  0  0  0  0  0
    3.0559    4.0409    2.2675 H   0  0  0  0  0  0  0  0  0  0  0  0
    4.0586    5.4932    2.3799 H   0  0  0  0  0  0  0  0  0  0  0  0
    2.5622    5.5225    1.4380 H   0  0  0  0  0  0  0  0  0  0  0  0
    2.2982    4.6094   -2.1147 H   0  0  0  0  0  0  0  0  0  0  0  0
    1.4977    5.0047   -0.5669 H   0  0  0  0  0  0  0  0  0  0  0  0
    3.7428    3.2291   -2.4044 H   0  0  0  0  0  0  0  0  0  0  0  0
    4.1816    2.0068   -1.2026 H   0  0  0  0  0  0  0  0  0  0  0  0
  1  2  1  0  0  0  0
  1  3  1  0  0  0  0
  1  4  1  0  0  0  0
  2  5  1  0  0  0  0
  2  6  1  0  0  0  0
  3  7  1  0  0  0  0
  3  8  1  0  0  0  0
  4  9  1  0  0  0  0
  5 10  1  0  0  0  0
  5 11  1  0  0  0  0
  6 12  1  0  0  0  0
  6 13  2  0  0  0  0
  7  9  1  0  0  0  0
  7 10  1  0  0  0  0
  3 14  1  0  0  0  0
 11 15  1  0  0  0  0
  1 16  1  0  0  0  0
  2 17  1  0  0  0  0
  4 18  1  0  0  0  0
  4 19  1  0  0  0  0
  5 20  1  0  0  0  0
  7 21  1  0  0  0  0
  8 22  1  0  0  0  0
  8 23  1  0  0  0  0
  8 24  1  0  0  0  0
  9 25  1  0  0  0  0
  9 26  1  0  0  0  0
 10 27  1  0  0  0  0
 10 28  1  0  0  0  0
M  END
>  <Alias name>
Ecgonine

>  <logS>   
-0.02

$$$$
Serine
  ChemBrain IXL

 14 13  0  0  0  0  0  0  0  0  1 V2000
    3.4984    5.7547    0.3042 O   0  0  0  0  0  0  0  0  0  0  0  0
    4.1609    4.8163   -0.1070 C   0  0  0  0  0  0  0  0  0  0  0  0
    5.6149    4.9586   -0.2698 O   0  5  0  0  0  0  0  0  0  0  0  0
    3.5006    3.5348   -0.4418 C   0  0  0  0  0  0  0  0  0  0  0  0
    2.3949    3.2935    0.4964 N   0  3  0  0  0  0  0  0  0  0  0  0
    4.5235    2.3870   -0.3364 C   0  0  0  0  0  0  0  0  0  0  0  0
    5.7295    2.7336   -1.1022 O   0  0  0  0  0  0  0  0  0  0  0  0
    1.9457    2.4191    0.2689 H   0  0  0  0  0  0  0  0  0  0  0  0
    2.7557    3.2514    1.4377 H   0  0  0  0  0  0  0  0  0  0  0  0
    1.7245    4.0443    0.4264 H   0  0  0  0  0  0  0  0  0  0  0  0
    6.1184    3.6111   -0.8899 H   0  0  0  0  0  0  0  0  0  0  0  0
    3.1132    3.5815   -1.4521 H   0  0  0  0  0  0  0  0  0  0  0  0
    4.0899    1.4792   -0.7372 H   0  0  0  0  0  0  0  0  0  0  0  0
    4.7874    2.2330    0.7025 H   0  0  0  0  0  0  0  0  0  0  0  0
  1  2  2  0  0  0  0
  2  3  1  0  0  0  0
  2  4  1  0  0  0  0
  4  5  1  0  0  0  0
  4  6  1  0  0  0  0
  6  7  1  0  0  0  0
  5  8  1  0  0  0  0
  5  9  1  0  0  0  0
  5 10  1  0  0  0  0
  7 11  1  0  0  0  0
  4 12  1  0  0  0  0
  6 13  1  0  0  0  0
  6 14  1  0  0  0  0
M  END
>  <Alias name>
Serine

>  <logS>   
-0.02

$$$$
Tetrahydropyran
  ChemBrain IXL

 16 16  0  0  0  0  0  0  0  0  1 V2000
    3.9022    2.7219   -0.4818 C   0  0  0  0  0  0  0  0  0  0  0  0
    2.5256    3.0594    0.1257 C   0  0  0  0  0  0  0  0  0  0  0  0
    5.0108    3.1818    0.4864 C   0  0  0  0  0  0  0  0  0  0  0  0
    2.4349    4.5794    0.3677 C   0  0  0  0  0  0  0  0  0  0  0  0
    4.8825    4.6999    0.7230 C   0  0  0  0  0  0  0  0  0  0  0  0
    3.5396    4.9982    1.2441 O   0  0  0  0  0  0  0  0  0  0  0  0
    3.9775    1.6530   -0.6376 H   0  0  0  0  0  0  0  0  0  0  0  0
    4.0145    3.2345   -1.4292 H   0  0  0  0  0  0  0  0  0  0  0  0
    1.7425    2.7532   -0.5566 H   0  0  0  0  0  0  0  0  0  0  0  0
    2.4098    2.5370    1.0672 H   0  0  0  0  0  0  0  0  0  0  0  0
    4.9046    2.6598    1.4293 H   0  0  0  0  0  0  0  0  0  0  0  0
    5.9810    2.9619    0.0586 H   0  0  0  0  0  0  0  0  0  0  0  0
    2.5090    5.1003   -0.5790 H   0  0  0  0  0  0  0  0  0  0  0  0
    1.4885    4.8161    0.8376 H   0  0  0  0  0  0  0  0  0  0  0  0
    5.6294    5.0200    1.4387 H   0  0  0  0  0  0  0  0  0  0  0  0
    5.0302    5.2245   -0.2130 H   0  0  0  0  0  0  0  0  0  0  0  0
  1  2  1  0  0  0  0
  1  3  1  0  0  0  0
  2  4  1  0  0  0  0
  3  5  1  0  0  0  0
  4  6  1  0  0  0  0
  5  6  1  0  0  0  0
  1  7  1  0  0  0  0
  1  8  1  0  0  0  0
  2  9  1  0  0  0  0
  2 10  1  0  0  0  0
  3 11  1  0  0  0  0
  3 12  1  0  0  0  0
  4 13  1  0  0  0  0
  4 14  1  0  0  0  0
  5 15  1  0  0  0  0
  5 16  1  0  0  0  0
M  END
>  <Alias name>
Tetrahydropyran

>  <logS>   
-0.03

$$$$
Ethylacetate
  ChemBrain IXL

 14 13  0  0  0  0  0  0  0  0  1 V2000
    2.3993    4.9535    0.9288 C   0  0  0  0  0  0  0  0  0  0  0  0
    2.4397    3.4137    0.9792 C   0  0  0  0  0  0  0  0  0  0  0  0
    1.5190    2.7958    1.4881 O   0  0  0  0  0  0  0  0  0  0  0  0
    3.5875    2.6893    0.4141 O   0  0  0  0  0  0  0  0  0  0  0  0
    4.6334    3.5408   -0.1709 C   0  0  0  0  0  0  0  0  0  0  0  0
    5.7681    2.6556   -0.7217 C   0  0  0  0  0  0  0  0  0  0  0  0
    1.4875    5.3050    1.3885 H   0  0  0  0  0  0  0  0  0  0  0  0
    3.2489    5.3535    1.4623 H   0  0  0  0  0  0  0  0  0  0  0  0
    2.4334    5.2811   -0.0998 H   0  0  0  0  0  0  0  0  0  0  0  0
    4.2125    4.1276   -0.9740 H   0  0  0  0  0  0  0  0  0  0  0  0
    5.0274    4.2001    0.5884 H   0  0  0  0  0  0  0  0  0  0  0  0
    6.5365    3.2811   -1.1514 H   0  0  0  0  0  0  0  0  0  0  0  0
    5.3741    1.9964   -1.4811 H   0  0  0  0  0  0  0  0  0  0  0  0
    6.1890    2.0687    0.0813 H   0  0  0  0  0  0  0  0  0  0  0  0
  1  2  1  0  0  0  0
  2  3  2  0  0  0  0
  2  4  1  0  0  0  0
  4  5  1  0  0  0  0
  5  6  1  0  0  0  0
  1  7  1  0  0  0  0
  1  8  1  0  0  0  0
  1  9  1  0  0  0  0
  5 10  1  0  0  0  0
  5 11  1  0  0  0  0
  6 12  1  0  0  0  0
  6 13  1  0  0  0  0
  6 14  1  0  0  0  0
M  END
>  <Alias name>
Ethyl acetate

>  <logS>   
-0.04

$$$$
Isopropylmethylether
  ChemBrain IXL

 15 14  0  0  0  0  0  0  0  0  1 V2000
    4.8876    3.9071    0.1310 C   0  0  0  0  0  0  0  0  0  0  0  0
    5.8399    4.7632   -0.7263 C   0  0  0  0  0  0  0  0  0  0  0  0
    3.5193    4.4320    0.0160 O   0  0  0  0  0  0  0  0  0  0  0  0
    2.5116    3.7202    0.8153 C   0  0  0  0  0  0  0  0  0  0  0  0
    4.9215    2.4484   -0.3646 C   0  0  0  0  0  0  0  0  0  0  0  0
    5.2025    3.9440    1.1665 H   0  0  0  0  0  0  0  0  0  0  0  0
    5.8175    5.7880   -0.3766 H   0  0  0  0  0  0  0  0  0  0  0  0
    5.5238    4.7280   -1.7615 H   0  0  0  0  0  0  0  0  0  0  0  0
    6.8476    4.3753   -0.6431 H   0  0  0  0  0  0  0  0  0  0  0  0
    2.4591    2.6875    0.4934 H   0  0  0  0  0  0  0  0  0  0  0  0
    2.7880    3.7586    1.8618 H   0  0  0  0  0  0  0  0  0  0  0  0
    1.5454    4.1903    0.6797 H   0  0  0  0  0  0  0  0  0  0  0  0
    5.9319    2.0656   -0.2910 H   0  0  0  0  0  0  0  0  0  0  0  0
    4.2613    1.8444    0.2454 H   0  0  0  0  0  0  0  0  0  0  0  0
    4.5953    2.4101   -1.3966 H   0  0  0  0  0  0  0  0  0  0  0  0
  1  2  1  0  0  0  0
  3  4  1  0  0  0  0
  1  5  1  0  0  0  0
  3  1  1  0  0  0  0
  1  6  1  0  0  0  0
  2  7  1  0  0  0  0
  2  8  1  0  0  0  0
  2  9  1  0  0  0  0
  4 10  1  0  0  0  0
  4 11  1  0  0  0  0
  4 12  1  0  0  0  0
  5 13  1  0  0  0  0
  5 14  1  0  0  0  0
  5 15  1  0  0  0  0
M  END
>  <Alias name>
Isopropyl methyl ether

>  <logS>   
-0.06

$$$$
Molecule781
  ChemBrain IXL

 17 17  0  0  0  0  0  0  0  0  1 V2000
   -1.9405    0.0735   -0.2723 N   0  0  0  0  0  0  0  0  0  0  0  0
   -0.5407   -0.0562   -0.3069 C   0  0  0  0  0  0  0  0  0  0  0  0
   -0.1692    1.2673    0.1095 C   0  0  0  0  0  0  0  0  0  0  0  0
   -1.2282    1.9976    0.3386 N   0  0  0  0  0  0  0  0  0  0  0  0
   -2.2808    1.2929    0.1135 C   0  0  0  0  0  0  0  0  0  0  0  0
   -3.4352    1.7088    0.2441 O   0  0  0  0  0  0  0  0  0  0  0  0
    0.9882    1.6876    0.2375 O   0  0  0  0  0  0  0  0  0  0  0  0
   -0.0385   -1.1350    0.6803 C   0  0  0  0  0  0  0  0  0  0  0  0
   -0.5542   -0.8515    2.1039 C   0  0  0  0  0  0  0  0  0  0  0  0
   -2.5988   -0.6507   -0.5089 H   0  0  0  0  0  0  0  0  0  0  0  0
   -1.2244    3.0061    0.6594 H   0  0  0  0  0  0  0  0  0  0  0  0
   -0.1823   -0.2591   -1.3100 H   0  0  0  0  0  0  0  0  0  0  0  0
    1.0463   -1.1318    0.6828 H   0  0  0  0  0  0  0  0  0  0  0  0
   -0.3923   -2.1040    0.3619 H   0  0  0  0  0  0  0  0  0  0  0  0
   -1.1915   -1.6587    2.4173 H   0  0  0  0  0  0  0  0  0  0  0  0
    0.2911   -0.7751    2.7869 H   0  0  0  0  0  0  0  0  0  0  0  0
   -1.1170    0.0753    2.1114 H   0  0  0  0  0  0  0  0  0  0  0  0
  1 10  1  0  0  0  0
  1  2  1  0  0  0  0
  1  5  1  0  0  0  0
  2  8  1  0  0  0  0
  2  3  1  0  0  0  0
  3  4  1  0  0  0  0
  3  7  2  0  0  0  0
  4 11  1  0  0  0  0
  4  5  1  0  0  0  0
  5  6  2  0  0  0  0
  8  9  1  0  0  0  0
  2 12  1  0  0  0  0
  8 13  1  0  0  0  0
  8 14  1  0  0  0  0
  9 15  1  0  0  0  0
  9 16  1  0  0  0  0
  9 17  1  0  0  0  0
M  END
>  <Alias name>
Molecule781

>  <logS>   
-0.06

$$$$
Hymexazol
  ChemBrain IXL

 12 12  0  0  0  0  0  0  0  0  1 V2000
    3.6095    2.5326   -0.0899 C   0  0  0  0  0  0  0  0  0  0  0  0
    3.0451    3.7078   -0.1336 C   0  0  0  0  0  0  0  0  0  0  0  0
    5.0050    2.7049    0.1044 C   0  0  0  0  0  0  0  0  0  0  0  0
    5.2441    3.9490    0.1715 N   0  0  0  0  0  0  0  0  0  0  0  0
    4.0821    4.7239    0.0352 O   0  0  0  0  0  0  0  0  0  0  0  0
    5.9814    1.5925    0.2064 O   0  0  0  0  0  0  0  0  0  0  0  0
    1.5246    3.9330   -0.3332 C   0  0  0  0  0  0  0  0  0  0  0  0
    3.0990    1.5908   -0.1853 H   0  0  0  0  0  0  0  0  0  0  0  0
    6.8805    1.8483    0.3532 H   0  0  0  0  0  0  0  0  0  0  0  0
    1.0395    2.9770   -0.4632 H   0  0  0  0  0  0  0  0  0  0  0  0
    1.1142    4.4229    0.5277 H   0  0  0  0  0  0  0  0  0  0  0  0
    1.3578    4.5350   -1.2040 H   0  0  0  0  0  0  0  0  0  0  0  0
  1  2  2  0  0  0  0
  1  3  1  0  0  0  0
  3  4  2  0  0  0  0
  4  5  1  0  0  0  0
  5  2  1  0  0  0  0
  3  6  1  0  0  0  0
  2  7  1  0  0  0  0
  1  8  1  0  0  0  0
  6  9  1  0  0  0  0
  7 10  1  0  0  0  0
  7 11  1  0  0  0  0
  7 12  1  0  0  0  0
M  END
>  <Alias name>
Hymexazol

>  <logS>   
-0.07

$$$$
Chloroacetonitrile
  ChemBrain IXL

  6  5  0  0  0  0  0  0  0  0  1 V2000
    2.5631    2.4848    0.2739 C   0  0  0  0  0  0  0  0  0  0  0  0
    3.7199    3.1549   -0.4925 C   0  0  0  0  0  0  0  0  0  0  0  0
    1.4949    3.7408    0.9553 Cl  0  0  0  0  0  0  0  0  0  0  0  0
    4.5892    3.6584   -1.0685 N   0  0  0  0  0  0  0  0  0  0  0  0
    1.9966    1.8578   -0.4034 H   0  0  0  0  0  0  0  0  0  0  0  0
    2.9650    1.8785    1.0763 H   0  0  0  0  0  0  0  0  0  0  0  0
  1  2  1  0  0  0  0
  1  3  1  0  0  0  0
  2  4  3  0  0  0  0
  1  5  1  0  0  0  0
  1  6  1  0  0  0  0
M  END
>  <Alias name>
Chloroacetonitrile

>  <logS>   
-0.09

$$$$
Diethylether
  ChemBrain IXL

 15 14  0  0  0  0  0  0  0  0  1 V2000
    2.4787    3.7180    0.3718 C   0  0  0  0  0  0  0  0  0  0  0  0
    3.5158    4.7891   -0.0179 C   0  0  0  0  0  0  0  0  0  0  0  0
    4.8635    4.2032    0.0205 O   0  0  0  0  0  0  0  0  0  0  0  0
    5.9523    5.1254   -0.3329 C   0  0  0  0  0  0  0  0  0  0  0  0
    7.3005    4.3836   -0.2515 C   0  0  0  0  0  0  0  0  0  0  0  0
    2.5330    2.8942   -0.3244 H   0  0  0  0  0  0  0  0  0  0  0  0
    2.6876    3.3607    1.3694 H   0  0  0  0  0  0  0  0  0  0  0  0
    1.4886    4.1485    0.3436 H   0  0  0  0  0  0  0  0  0  0  0  0
    3.3069    5.1464   -1.0155 H   0  0  0  0  0  0  0  0  0  0  0  0
    3.4614    5.6130    0.6783 H   0  0  0  0  0  0  0  0  0  0  0  0
    5.9571    5.9575    0.3557 H   0  0  0  0  0  0  0  0  0  0  0  0
    5.8025    5.4909   -1.3381 H   0  0  0  0  0  0  0  0  0  0  0  0
    7.4503    4.0182    0.7537 H   0  0  0  0  0  0  0  0  0  0  0  0
    7.2958    3.5516   -0.9401 H   0  0  0  0  0  0  0  0  0  0  0  0
    8.1005    5.0612   -0.5112 H   0  0  0  0  0  0  0  0  0  0  0  0
  1  2  1  0  0  0  0
  2  3  1  0  0  0  0
  3  4  1  0  0  0  0
  4  5  1  0  0  0  0
  1  6  1  0  0  0  0
  1  7  1  0  0  0  0
  1  8  1  0  0  0  0
  2  9  1  0  0  0  0
  2 10  1  0  0  0  0
  4 11  1  0  0  0  0
  4 12  1  0  0  0  0
  5 13  1  0  0  0  0
  5 14  1  0  0  0  0
  5 15  1  0  0  0  0
M  END
>  <Alias name>
Ethyl ether

>  <logS>   
-0.09

$$$$
Threonine
  ChemBrain IXL

 17 16  0  0  0  0  0  0  0  0  1 V2000
    1.4964    3.8517   -0.4711 O   0  0  0  0  0  0  0  0  0  0  0  0
    2.5216    4.4898   -0.6443 C   0  0  0  0  0  0  0  0  0  0  0  0
    2.4685    5.9562   -0.7336 O   0  5  0  0  0  0  0  0  0  0  0  0
    3.8189    3.7877   -0.7644 C   0  0  0  0  0  0  0  0  0  0  0  0
    3.7797    2.5475    0.0239 N   0  3  0  0  0  0  0  0  0  0  0  0
    4.9458    4.6966   -0.2364 C   0  0  0  0  0  0  0  0  0  0  0  0
    4.7043    5.0034    1.1808 O   0  0  0  0  0  0  0  0  0  0  0  0
    6.2992    3.9742   -0.3823 C   0  0  0  0  0  0  0  0  0  0  0  0
    4.6632    2.0675   -0.0602 H   0  0  0  0  0  0  0  0  0  0  0  0
    3.0401    1.9536   -0.3201 H   0  0  0  0  0  0  0  0  0  0  0  0
    3.6088    2.7703    0.9930 H   0  0  0  0  0  0  0  0  0  0  0  0
    4.6837    4.2224    1.7773 H   0  0  0  0  0  0  0  0  0  0  0  0
    4.0051    3.5488   -1.8042 H   0  0  0  0  0  0  0  0  0  0  0  0
    4.9645    5.6169   -0.8070 H   0  0  0  0  0  0  0  0  0  0  0  0
    7.0923    4.6172   -0.0212 H   0  0  0  0  0  0  0  0  0  0  0  0
    6.4720    3.7385   -1.4251 H   0  0  0  0  0  0  0  0  0  0  0  0
    6.2843    3.0593    0.1970 H   0  0  0  0  0  0  0  0  0  0  0  0
  1  2  2  0  0  0  0
  2  3  1  0  0  0  0
  2  4  1  0  0  0  0
  4  5  1  0  0  0  0
  4  6  1  0  0  0  0
  6  7  1  0  0  0  0
  6  8  1  0  0  0  0
  5  9  1  0  0  0  0
  5 10  1  0  0  0  0
  5 11  1  0  0  0  0
  7 12  1  0  0  0  0
  4 13  1  0  0  0  0
  6 14  1  0  0  0  0
  8 15  1  0  0  0  0
  8 16  1  0  0  0  0
  8 17  1  0  0  0  0
M  END
>  <Alias name>
Threonine

>  <logS>   
-0.09

$$$$
Furfural
  ChemBrain IXL

 11 11  0  0  0  0  0  0  0  0  1 V2000
    4.7529    4.2748   -0.0281 C   0  0  0  0  0  0  0  0  0  0  0  0
    3.7067    4.7731    0.4051 C   0  0  0  0  0  0  0  0  0  0  0  0
    4.4619    3.1172   -0.7005 O   0  0  0  0  0  0  0  0  0  0  0  0
    6.1327    4.8755    0.1700 C   0  0  0  0  0  0  0  0  0  0  0  0
    2.6730    3.9947    0.0586 C   0  0  0  0  0  0  0  0  0  0  0  0
    3.0910    3.0357   -0.5790 C   0  0  0  0  0  0  0  0  0  0  0  0
    7.1072    4.3159   -0.3034 O   0  0  0  0  0  0  0  0  0  0  0  0
    3.6347    5.7013    0.9810 H   0  0  0  0  0  0  0  0  0  0  0  0
    6.2704    5.8123    0.7380 H   0  0  0  0  0  0  0  0  0  0  0  0
    1.6141    4.1810    0.3052 H   0  0  0  0  0  0  0  0  0  0  0  0
    2.4501    2.2519   -0.9773 H   0  0  0  0  0  0  0  0  0  0  0  0
  1  2  2  0  0  0  0
  1  3  1  0  0  0  0
  1  4  1  0  0  0  0
  2  5  1  0  0  0  0
  3  6  1  0  0  0  0
  4  7  2  0  0  0  0
  5  6  2  0  0  0  0
  2  8  1  0  0  0  0
  4  9  1  0  0  0  0
  5 10  1  0  0  0  0
  6 11  1  0  0  0  0
M  END
>  <Alias name>
Furfural

>  <logS>   
-0.1

$$$$
1,3-Dichloro-2-propanol
  ChemBrain IXL

 12 11  0  0  0  0  0  0  0  0  1 V2000
    2.6775    3.1281    0.1060 C   0  0  0  0  0  0  0  0  0  0  0  0
    4.0825    3.6047    0.5226 C   0  0  0  0  0  0  0  0  0  0  0  0
    5.1152    3.1308   -0.5184 C   0  0  0  0  0  0  0  0  0  0  0  0
    4.0999    5.0727    0.5971 O   0  0  0  0  0  0  0  0  0  0  0  0
    6.7422    3.6797   -0.0344 Cl  0  0  0  0  0  0  0  0  0  0  0  0
    1.4824    3.6738    1.3129 Cl  0  0  0  0  0  0  0  0  0  0  0  0
    3.8841    5.5339   -0.2438 H   0  0  0  0  0  0  0  0  0  0  0  0
    2.6652    2.0467    0.0492 H   0  0  0  0  0  0  0  0  0  0  0  0
    2.4278    3.5434   -0.8625 H   0  0  0  0  0  0  0  0  0  0  0  0
    4.3313    3.1910    1.4921 H   0  0  0  0  0  0  0  0  0  0  0  0
    4.8676    3.5461   -1.4875 H   0  0  0  0  0  0  0  0  0  0  0  0
    5.1009    2.0494   -0.5747 H   0  0  0  0  0  0  0  0  0  0  0  0
  1  2  1  0  0  0  0
  2  3  1  0  0  0  0
  2  4  1  0  0  0  0
  3  5  1  0  0  0  0
  1  6  1  0  0  0  0
  4  7  1  0  0  0  0
  1  8  1  0  0  0  0
  1  9  1  0  0  0  0
  2 10  1  0  0  0  0
  3 11  1  0  0  0  0
  3 12  1  0  0  0  0
M  END
>  <Alias name>
1,3-Dichloro-2-propanol

>  <logS>   
-0.11

$$$$
Isopropylmethylketone
  ChemBrain IXL

 16 15  0  0  0  0  0  0  0  0  1 V2000
    2.0617    4.3553   -0.3093 C   0  0  0  0  0  0  0  0  0  0  0  0
    3.4185    4.6809    0.1843 C   0  0  0  0  0  0  0  0  0  0  0  0
    4.4297    3.6101    0.3299 C   0  0  0  0  0  0  0  0  0  0  0  0
    3.9169    2.3240   -0.3465 C   0  0  0  0  0  0  0  0  0  0  0  0
    5.7460    4.0523   -0.3383 C   0  0  0  0  0  0  0  0  0  0  0  0
    3.7033    5.8320    0.4710 O   0  0  0  0  0  0  0  0  0  0  0  0
    2.1359    3.8636   -1.2713 H   0  0  0  0  0  0  0  0  0  0  0  0
    1.5695    3.6968    0.3957 H   0  0  0  0  0  0  0  0  0  0  0  0
    1.4869    5.2673   -0.4133 H   0  0  0  0  0  0  0  0  0  0  0  0
    4.6049    3.4197    1.3815 H   0  0  0  0  0  0  0  0  0  0  0  0
    4.6561    1.5399   -0.2385 H   0  0  0  0  0  0  0  0  0  0  0  0
    2.9909    2.0142    0.1219 H   0  0  0  0  0  0  0  0  0  0  0  0
    3.7434    2.5139   -1.3985 H   0  0  0  0  0  0  0  0  0  0  0  0
    6.1040    4.9586    0.1342 H   0  0  0  0  0  0  0  0  0  0  0  0
    5.5717    4.2385   -1.3909 H   0  0  0  0  0  0  0  0  0  0  0  0
    6.4873    3.2705   -0.2279 H   0  0  0  0  0  0  0  0  0  0  0  0
  1  2  1  0  0  0  0
  2  3  1  0  0  0  0
  3  4  1  0  0  0  0
  3  5  1  0  0  0  0
  2  6  2  0  0  0  0
  1  7  1  0  0  0  0
  1  8  1  0  0  0  0
  1  9  1  0  0  0  0
  3 10  1  0  0  0  0
  4 11  1  0  0  0  0
  4 12  1  0  0  0  0
  4 13  1  0  0  0  0
  5 14  1  0  0  0  0
  5 15  1  0  0  0  0
  5 16  1  0  0  0  0
M  END
>  <Alias name>
3-Methyl-2-butanone

>  <logS>   
-0.12

$$$$
Molecule670
  ChemBrain IXL

 17 18  0  0  0  0  0  0  0  0  1 V2000
    0.9267   -1.0840   -0.0006 N   0  0  0  0  0  0  0  0  0  0  0  0
   -0.3311   -0.6056   -0.0005 C   0  0  0  0  0  0  0  0  0  0  0  0
   -1.3836   -1.4476   -0.0005 N   0  0  0  0  0  0  0  0  0  0  0  0
   -2.6391   -0.9564   -0.0005 C   0  0  0  0  0  0  0  0  0  0  0  0
   -2.8477    0.4232   -0.0004 C   0  0  0  0  0  0  0  0  0  0  0  0
   -1.7935    1.2611   -0.0004 N   0  0  0  0  0  0  0  0  0  0  0  0
   -0.5403    0.7648   -0.0005 C   0  0  0  0  0  0  0  0  0  0  0  0
    0.5548    1.6174   -0.0005 C   0  0  0  0  0  0  0  0  0  0  0  0
    1.7962    1.1020   -0.0005 N   0  0  0  0  0  0  0  0  0  0  0  0
    1.9816   -0.2367   -0.0006 C   0  0  0  0  0  0  0  0  0  0  0  0
    3.3503   -0.7784   -0.0006 C   0  0  0  0  0  0  0  0  0  0  0  0
   -3.4869   -1.6323   -0.0005 H   0  0  0  0  0  0  0  0  0  0  0  0
   -3.8575    0.8198   -0.0004 H   0  0  0  0  0  0  0  0  0  0  0  0
    0.4084    2.6914   -0.0004 H   0  0  0  0  0  0  0  0  0  0  0  0
    4.0606    0.0387   -0.0006 H   0  0  0  0  0  0  0  0  0  0  0  0
    3.4973   -1.3852   -0.8846 H   0  0  0  0  0  0  0  0  0  0  0  0
    3.4974   -1.3852    0.8833 H   0  0  0  0  0  0  0  0  0  0  0  0
  1 10  4  0  0  0  0
  1  2  4  0  0  0  0
  2  7  4  0  0  0  0
  2  3  4  0  0  0  0
  3  4  4  0  0  0  0
  4  5  4  0  0  0  0
  5  6  4  0  0  0  0
  6  7  4  0  0  0  0
  7  8  4  0  0  0  0
  8  9  4  0  0  0  0
  9 10  4  0  0  0  0
 10 11  1  0  0  0  0
  4 12  1  0  0  0  0
  5 13  1  0  0  0  0
  8 14  1  0  0  0  0
 11 15  1  0  0  0  0
 11 16  1  0  0  0  0
 11 17  1  0  0  0  0
M  END
>  <Alias name>
Molecule670

>  <logS>   
-0.12

$$$$
Penicillamine
  ChemBrain IXL

 20 19  0  0  0  0  0  0  0  0  1 V2000
    4.8049    4.5490    0.6255 C   0  0  0  0  0  0  0  0  0  0  0  0
    3.6149    3.6664    0.2016 C   0  0  0  0  0  0  0  0  0  0  0  0
    6.0444    4.0416   -0.0043 C   0  0  0  0  0  0  0  0  0  0  0  0
    4.5667    5.9335    0.1928 N   0  3  0  0  0  0  0  0  0  0  0  0
    2.3151    4.2314    0.8066 C   0  0  0  0  0  0  0  0  0  0  0  0
    3.8353    2.2284    0.7097 C   0  0  0  0  0  0  0  0  0  0  0  0
    3.4846    3.6551   -1.6107 S   0  0  0  0  0  0  0  0  0  0  0  0
    7.3401    4.2355    0.6624 O   0  5  0  0  0  0  0  0  0  0  0  0
    5.9908    3.4625   -1.0767 O   0  0  0  0  0  0  0  0  0  0  0  0
    5.3488    6.5101    0.4645 H   0  0  0  0  0  0  0  0  0  0  0  0
    3.7252    6.2816    0.6272 H   0  0  0  0  0  0  0  0  0  0  0  0
    4.4625    5.9591   -0.8105 H   0  0  0  0  0  0  0  0  0  0  0  0
    4.7166    3.2042   -1.8835 H   0  0  0  0  0  0  0  0  0  0  0  0
    4.9096    4.5205    1.7030 H   0  0  0  0  0  0  0  0  0  0  0  0
    1.4809    3.6026    0.5211 H   0  0  0  0  0  0  0  0  0  0  0  0
    2.3987    4.2522    1.8861 H   0  0  0  0  0  0  0  0  0  0  0  0
    2.1524    5.2366    0.4377 H   0  0  0  0  0  0  0  0  0  0  0  0
    4.7510    1.8328    0.2879 H   0  0  0  0  0  0  0  0  0  0  0  0
    3.0011    1.6071    0.4082 H   0  0  0  0  0  0  0  0  0  0  0  0
    3.9088    2.2346    1.7902 H   0  0  0  0  0  0  0  0  0  0  0  0
  1  2  1  0  0  0  0
  1  3  1  0  0  0  0
  1  4  1  0  0  0  0
  2  5  1  0  0  0  0
  2  6  1  0  0  0  0
  2  7  1  0  0  0  0
  3  8  1  0  0  0  0
  3  9  2  0  0  0  0
  4 10  1  0  0  0  0
  4 11  1  0  0  0  0
  4 12  1  0  0  0  0
  7 13  1  0  0  0  0
  1 14  1  0  0  0  0
  5 15  1  0  0  0  0
  5 16  1  0  0  0  0
  5 17  1  0  0  0  0
  6 18  1  0  0  0  0
  6 19  1  0  0  0  0
  6 20  1  0  0  0  0
M  END
>  <Alias name>
Penicillamine

>  <logS>   
-0.13

$$$$
Methylpropionate
  ChemBrain IXL

 14 13  0  0  0  0  0  0  0  0  1 V2000
    3.6242    4.4952    0.2809 C   0  0  0  0  0  0  0  0  0  0  0  0
    3.8186    3.0892    0.7003 C   0  0  0  0  0  0  0  0  0  0  0  0
    2.8527    2.3611    0.8597 O   0  0  0  0  0  0  0  0  0  0  0  0
    5.1754    2.5700    0.9248 O   0  0  0  0  0  0  0  0  0  0  0  0
    6.2568    3.5403    0.7011 C   0  0  0  0  0  0  0  0  0  0  0  0
    2.2817    4.6282   -0.4637 C   0  0  0  0  0  0  0  0  0  0  0  0
    3.6173    5.1349    1.1548 H   0  0  0  0  0  0  0  0  0  0  0  0
    4.4325    4.7908   -0.3765 H   0  0  0  0  0  0  0  0  0  0  0  0
    6.1244    4.3873    1.3629 H   0  0  0  0  0  0  0  0  0  0  0  0
    6.2314    3.8784   -0.3274 H   0  0  0  0  0  0  0  0  0  0  0  0
    7.2112    3.0700    0.9032 H   0  0  0  0  0  0  0  0  0  0  0  0
    1.4739    4.3270    0.1918 H   0  0  0  0  0  0  0  0  0  0  0  0
    2.1367    5.6582   -0.7654 H   0  0  0  0  0  0  0  0  0  0  0  0
    2.2909    3.9930   -1.3408 H   0  0  0  0  0  0  0  0  0  0  0  0
  1  2  1  0  0  0  0
  2  3  2  0  0  0  0
  2  4  1  0  0  0  0
  4  5  1  0  0  0  0
  1  6  1  0  0  0  0
  1  7  1  0  0  0  0
  1  8  1  0  0  0  0
  5  9  1  0  0  0  0
  5 10  1  0  0  0  0
  5 11  1  0  0  0  0
  6 12  1  0  0  0  0
  6 13  1  0  0  0  0
  6 14  1  0  0  0  0
M  END
>  <Alias name>
Propionic acid methylester

>  <logS>   
-0.14

$$$$
Triethylamine
  ChemBrain IXL

 22 21  0  0  0  0  0  0  0  0  1 V2000
    2.6875    2.4217    0.4135 C   0  0  0  0  0  0  0  0  0  0  0  0
    3.4066    3.6077   -0.2591 C   0  0  0  0  0  0  0  0  0  0  0  0
    4.7934    3.6812    0.2266 N   0  0  0  0  0  0  0  0  0  0  0  0
    5.4961    2.4317   -0.1044 C   0  0  0  0  0  0  0  0  0  0  0  0
    6.9489    2.5073    0.4053 C   0  0  0  0  0  0  0  0  0  0  0  0
    5.4785    4.8142   -0.4149 C   0  0  0  0  0  0  0  0  0  0  0  0
    4.7437    6.1240   -0.0677 C   0  0  0  0  0  0  0  0  0  0  0  0
    3.1997    1.5035    0.1675 H   0  0  0  0  0  0  0  0  0  0  0  0
    2.6900    2.5597    1.4846 H   0  0  0  0  0  0  0  0  0  0  0  0
    1.6684    2.3711    0.0595 H   0  0  0  0  0  0  0  0  0  0  0  0
    3.4071    3.4679   -1.3300 H   0  0  0  0  0  0  0  0  0  0  0  0
    2.8912    4.5249   -0.0162 H   0  0  0  0  0  0  0  0  0  0  0  0
    5.4971    2.2920   -1.1753 H   0  0  0  0  0  0  0  0  0  0  0  0
    4.9930    1.6004    0.3665 H   0  0  0  0  0  0  0  0  0  0  0  0
    7.4541    3.3357   -0.0683 H   0  0  0  0  0  0  0  0  0  0  0  0
    7.4626    1.5880    0.1656 H   0  0  0  0  0  0  0  0  0  0  0  0
    6.9479    2.6505    1.4757 H   0  0  0  0  0  0  0  0  0  0  0  0
    6.4963    4.8678   -0.0584 H   0  0  0  0  0  0  0  0  0  0  0  0
    5.4792    4.6749   -1.4859 H   0  0  0  0  0  0  0  0  0  0  0  0
    3.7270    6.0730   -0.4278 H   0  0  0  0  0  0  0  0  0  0  0  0
    4.7399    6.2616    1.0035 H   0  0  0  0  0  0  0  0  0  0  0  0
    5.2499    6.9554   -0.5356 H   0  0  0  0  0  0  0  0  0  0  0  0
  1  2  1  0  0  0  0
  2  3  1  0  0  0  0
  3  4  1  0  0  0  0
  4  5  1  0  0  0  0
  3  6  1  0  0  0  0
  6  7  1  0  0  0  0
  1  8  1  0  0  0  0
  1  9  1  0  0  0  0
  1 10  1  0  0  0  0
  2 11  1  0  0  0  0
  2 12  1  0  0  0  0
  4 13  1  0  0  0  0
  4 14  1  0  0  0  0
  5 15  1  0  0  0  0
  5 16  1  0  0  0  0
  5 17  1  0  0  0  0
  6 18  1  0  0  0  0
  6 19  1  0  0  0  0
  7 20  1  0  0  0  0
  7 21  1  0  0  0  0
  7 22  1  0  0  0  0
M  END
>  <Alias name>
Triethylamine

>  <logS>   
-0.14

$$$$
4-Penten-1-ol
  ChemBrain IXL

 16 15  0  0  0  0  0  0  0  0  1 V2000
    3.2734    3.9029    0.9442 C   0  0  0  0  0  0  0  0  0  0  0  0
    4.3506    4.8028    0.3086 C   0  0  0  0  0  0  0  0  0  0  0  0
    5.4438    3.9234   -0.3298 C   0  0  0  0  0  0  0  0  0  0  0  0
    6.4790    4.7878   -0.9407 C   0  0  0  0  0  0  0  0  0  0  0  0
    7.5288    4.2391   -1.5566 C   0  0  0  0  0  0  0  0  0  0  0  0
    2.2311    4.7417    1.5529 O   0  0  0  0  0  0  0  0  0  0  0  0
    1.4993    4.2472    1.9843 H   0  0  0  0  0  0  0  0  0  0  0  0
    2.8311    3.2748    0.1808 H   0  0  0  0  0  0  0  0  0  0  0  0
    3.7264    3.2805    1.7060 H   0  0  0  0  0  0  0  0  0  0  0  0
    3.8975    5.4252   -0.4531 H   0  0  0  0  0  0  0  0  0  0  0  0
    4.7927    5.4309    1.0721 H   0  0  0  0  0  0  0  0  0  0  0  0
    5.8969    3.3010    0.4320 H   0  0  0  0  0  0  0  0  0  0  0  0
    5.0016    3.2952   -1.0932 H   0  0  0  0  0  0  0  0  0  0  0  0
    6.3849    5.8655   -0.8880 H   0  0  0  0  0  0  0  0  0  0  0  0
    8.2858    4.8716   -2.0033 H   0  0  0  0  0  0  0  0  0  0  0  0
    7.6234    3.1614   -1.6095 H   0  0  0  0  0  0  0  0  0  0  0  0
  1  2  1  0  0  0  0
  2  3  1  0  0  0  0
  3  4  1  0  0  0  0
  4  5  2  0  0  0  0
  1  6  1  0  0  0  0
  6  7  1  0  0  0  0
  1  8  1  0  0  0  0
  1  9  1  0  0  0  0
  2 10  1  0  0  0  0
  2 11  1  0  0  0  0
  3 12  1  0  0  0  0
  3 13  1  0  0  0  0
  4 14  1  0  0  0  0
  5 15  1  0  0  0  0
  5 16  1  0  0  0  0
M  END
>  <Alias name>
4-Penten-1-ol

>  <logS>   
-0.15

$$$$
D-Quercitol
  ChemBrain IXL

 23 23  0  0  0  0  0  0  0  0  1 V2000
    5.0499    2.6993   -0.3144 C   0  0  0  0  0  0  0  0  0  0  0  0
    5.5290    3.4322    0.9908 C   0  0  0  0  0  0  0  0  0  0  0  0
    3.9597    3.5201   -1.0401 C   0  0  0  0  0  0  0  0  0  0  0  0
    4.4649    1.4342    0.0805 O   0  0  0  0  0  0  0  0  0  0  0  0
    5.2996    4.9326    0.8659 C   0  0  0  0  0  0  0  0  0  0  0  0
    4.7595    2.9330    2.1436 O   0  0  0  0  0  0  0  0  0  0  0  0
    3.0356    4.0596    0.0015 C   0  0  0  0  0  0  0  0  0  0  0  0
    4.5534    4.6197   -1.8091 O   0  0  0  0  0  0  0  0  0  0  0  0
    3.7588    5.2114    0.7805 C   0  0  0  0  0  0  0  0  0  0  0  0
    5.9746    5.4308   -0.3386 O   0  0  0  0  0  0  0  0  0  0  0  0
    2.6907    2.9439    0.9251 O   0  0  0  0  0  0  0  0  0  0  0  0
    3.6560    1.5330    0.6560 H   0  0  0  0  0  0  0  0  0  0  0  0
    3.7882    3.0709    2.0882 H   0  0  0  0  0  0  0  0  0  0  0  0
    5.1829    4.3430   -2.5115 H   0  0  0  0  0  0  0  0  0  0  0  0
    6.9474    5.2913   -0.3574 H   0  0  0  0  0  0  0  0  0  0  0  0
    2.1142    2.2472    0.5346 H   0  0  0  0  0  0  0  0  0  0  0  0
    5.8860    2.5365   -0.9830 H   0  0  0  0  0  0  0  0  0  0  0  0
    6.5801    3.2289    1.1530 H   0  0  0  0  0  0  0  0  0  0  0  0
    3.4127    2.8696   -1.7111 H   0  0  0  0  0  0  0  0  0  0  0  0
    5.7062    5.4384    1.7327 H   0  0  0  0  0  0  0  0  0  0  0  0
    2.1330    4.4437   -0.4571 H   0  0  0  0  0  0  0  0  0  0  0  0
    3.6016    6.1522    0.2678 H   0  0  0  0  0  0  0  0  0  0  0  0
    3.3432    5.2745    1.7785 H   0  0  0  0  0  0  0  0  0  0  0  0
  1  2  1  0  0  0  0
  1  3  1  0  0  0  0
  1  4  1  0  0  0  0
  2  5  1  0  0  0  0
  2  6  1  0  0  0  0
  3  7  1  0  0  0  0
  3  8  1  0  0  0  0
  5  9  1  0  0  0  0
  5 10  1  0  0  0  0
  7 11  1  0  0  0  0
  7  9  1  0  0  0  0
  4 12  1  0  0  0  0
  6 13  1  0  0  0  0
  8 14  1  0  0  0  0
 10 15  1  0  0  0  0
 11 16  1  0  0  0  0
  1 17  1  0  0  0  0
  2 18  1  0  0  0  0
  3 19  1  0  0  0  0
  5 20  1  0  0  0  0
  7 21  1  0  0  0  0
  9 22  1  0  0  0  0
  9 23  1  0  0  0  0
M  END
>  <Alias name>
D-Quercitol

>  <logS>   
-0.17

$$$$
Dyfylline
  ChemBrain IXL

 32 33  0  0  0  0  0  0  0  0  1 V2000
    5.4140    6.0631    0.3541 C   0  0  0  0  0  0  0  0  0  0  0  0
    4.7578    5.1040    0.1913 C   0  0  0  0  0  0  0  0  0  0  0  0
    6.5999    5.7245    0.3334 N   0  0  0  0  0  0  0  0  0  0  0  0
    4.8718    7.3762    0.5371 C   0  0  0  0  0  0  0  0  0  0  0  0
    3.4122    5.1241    0.1649 N   0  0  0  0  0  0  0  0  0  0  0  0
    5.5184    4.1286    0.0591 N   0  0  0  0  0  0  0  0  0  0  0  0
    7.7346    6.6426    0.5499 C   0  0  0  0  0  0  0  0  0  0  0  0
    6.6209    4.4723    0.1377 C   0  0  0  0  0  0  0  0  0  0  0  0
    3.5165    7.4923    0.5620 N   0  0  0  0  0  0  0  0  0  0  0  0
    5.5983    8.3518    0.6613 O   0  0  0  0  0  0  0  0  0  0  0  0
    2.7616    6.3533    0.3024 C   0  0  0  0  0  0  0  0  0  0  0  0
    2.6824    3.8775    0.0147 C   0  0  0  0  0  0  0  0  0  0  0  0
    9.0655    5.8950    0.4868 C   0  0  0  0  0  0  0  0  0  0  0  0
    2.8787    8.7847    0.8672 C   0  0  0  0  0  0  0  0  0  0  0  0
    1.5511    6.4301    0.1943 O   0  0  0  0  0  0  0  0  0  0  0  0
   10.2124    6.9048    0.7375 C   0  0  0  0  0  0  0  0  0  0  0  0
    9.2253    5.2868   -0.8386 O   0  0  0  0  0  0  0  0  0  0  0  0
   11.4997    6.2146    0.6861 O   0  0  0  0  0  0  0  0  0  0  0  0
    9.2195    5.9212   -1.5887 H   0  0  0  0  0  0  0  0  0  0  0  0
   12.2816    6.7912    0.8329 H   0  0  0  0  0  0  0  0  0  0  0  0
    7.7211    7.4112   -0.2160 H   0  0  0  0  0  0  0  0  0  0  0  0
    7.6332    7.1094    1.5232 H   0  0  0  0  0  0  0  0  0  0  0  0
    7.4992    3.8423    0.0589 H   0  0  0  0  0  0  0  0  0  0  0  0
    3.3918    3.0600   -0.0624 H   0  0  0  0  0  0  0  0  0  0  0  0
    2.0495    3.7245    0.8758 H   0  0  0  0  0  0  0  0  0  0  0  0
    2.0802    3.9171   -0.8805 H   0  0  0  0  0  0  0  0  0  0  0  0
    9.0853    5.1238    1.2457 H   0  0  0  0  0  0  0  0  0  0  0  0
    1.8068    8.6757    0.8190 H   0  0  0  0  0  0  0  0  0  0  0  0
    3.1656    9.1036    1.8643 H   0  0  0  0  0  0  0  0  0  0  0  0
    3.1999    9.5283    0.1444 H   0  0  0  0  0  0  0  0  0  0  0  0
   10.1874    7.6761   -0.0245 H   0  0  0  0  0  0  0  0  0  0  0  0
   10.0867    7.3602    1.7138 H   0  0  0  0  0  0  0  0  0  0  0  0
  1  2  2  0  0  0  0
  1  3  1  0  0  0  0
  1  4  1  0  0  0  0
  2  5  1  0  0  0  0
  2  6  1  0  0  0  0
  3  7  1  0  0  0  0
  3  8  1  0  0  0  0
  4  9  1  0  0  0  0
  4 10  2  0  0  0  0
  5 11  1  0  0  0  0
  5 12  1  0  0  0  0
  6  8  2  0  0  0  0
  7 13  1  0  0  0  0
  9 14  1  0  0  0  0
  9 11  1  0  0  0  0
 11 15  2  0  0  0  0
 13 16  1  0  0  0  0
 13 17  1  0  0  0  0
 16 18  1  0  0  0  0
 17 19  1  0  0  0  0
 18 20  1  0  0  0  0
  7 21  1  0  0  0  0
  7 22  1  0  0  0  0
  8 23  1  0  0  0  0
 12 24  1  0  0  0  0
 12 25  1  0  0  0  0
 12 26  1  0  0  0  0
 13 27  1  0  0  0  0
 14 28  1  0  0  0  0
 14 29  1  0  0  0  0
 14 30  1  0  0  0  0
 16 31  1  0  0  0  0
 16 32  1  0  0  0  0
M  END
>  <Alias name>
Dyphylline

>  <logS>   
-0.17

$$$$
Hydroquinone
  ChemBrain IXL

 14 14  0  0  0  0  0  0  0  0  1 V2000
    3.5320    3.7163    0.0307 C   0  0  0  0  0  0  0  0  0  0  0  0
    3.5432    5.1137    0.0372 C   0  0  0  0  0  0  0  0  0  0  0  0
    4.7585    5.8004    0.0202 C   0  0  0  0  0  0  0  0  0  0  0  0
    5.9613    5.0918   -0.0032 C   0  0  0  0  0  0  0  0  0  0  0  0
    5.9502    3.6945   -0.0097 C   0  0  0  0  0  0  0  0  0  0  0  0
    4.7349    3.0077    0.0073 C   0  0  0  0  0  0  0  0  0  0  0  0
    7.2183    2.9430   -0.0344 O   0  0  0  0  0  0  0  0  0  0  0  0
    2.2751    5.8651    0.0619 O   0  0  0  0  0  0  0  0  0  0  0  0
    2.5924    3.1840    0.0438 H   0  0  0  0  0  0  0  0  0  0  0  0
    4.7682    6.8803    0.0253 H   0  0  0  0  0  0  0  0  0  0  0  0
    6.9010    5.6241   -0.0163 H   0  0  0  0  0  0  0  0  0  0  0  0
    4.7251    1.9278    0.0023 H   0  0  0  0  0  0  0  0  0  0  0  0
    8.0051    3.4767   -0.0449 H   0  0  0  0  0  0  0  0  0  0  0  0
    1.4883    5.3314    0.0725 H   0  0  0  0  0  0  0  0  0  0  0  0
  1  2  4  0  0  0  0
  2  3  4  0  0  0  0
  3  4  4  0  0  0  0
  4  5  4  0  0  0  0
  5  6  4  0  0  0  0
  6  1  4  0  0  0  0
  5  7  1  0  0  0  0
  2  8  1  0  0  0  0
  1  9  1  0  0  0  0
  3 10  1  0  0  0  0
  4 11  1  0  0  0  0
  6 12  1  0  0  0  0
  7 13  1  0  0  0  0
  8 14  1  0  0  0  0
M  END
>  <Alias name>
Hydroquinone

>  <logS>   
-0.17

$$$$
N-Nitrosopiperidine
  ChemBrain IXL

 18 18  0  0  0  0  0  0  0  0  1 V2000
    3.4435    5.4357   -0.1423 C   0  0  0  0  0  0  0  0  0  0  0  0
    4.8113    5.1074    0.4870 C   0  0  0  0  0  0  0  0  0  0  0  0
    5.2494    3.7770    0.0408 N   0  0  0  0  0  0  0  0  0  0  0  0
    4.3408    2.6271    0.1559 C   0  0  0  0  0  0  0  0  0  0  0  0
    2.9785    2.9843   -0.4696 C   0  0  0  0  0  0  0  0  0  0  0  0
    2.4540    4.2922    0.1542 C   0  0  0  0  0  0  0  0  0  0  0  0
    6.5776    3.5989   -0.5128 N   0  0  0  0  0  0  0  0  0  0  0  0
    7.3418    4.5700   -0.6156 O   0  0  0  0  0  0  0  0  0  0  0  0
    3.5564    5.5467   -1.2137 H   0  0  0  0  0  0  0  0  0  0  0  0
    3.0649    6.3590    0.2784 H   0  0  0  0  0  0  0  0  0  0  0  0
    4.7233    5.1153    1.5664 H   0  0  0  0  0  0  0  0  0  0  0  0
    5.5379    5.8489    0.1786 H   0  0  0  0  0  0  0  0  0  0  0  0
    4.2041    2.3782    1.2010 H   0  0  0  0  0  0  0  0  0  0  0  0
    4.7656    1.7779   -0.3649 H   0  0  0  0  0  0  0  0  0  0  0  0
    3.0952    3.1155   -1.5383 H   0  0  0  0  0  0  0  0  0  0  0  0
    2.2730    2.1851   -0.2788 H   0  0  0  0  0  0  0  0  0  0  0  0
    1.4871    4.5323   -0.2705 H   0  0  0  0  0  0  0  0  0  0  0  0
    2.3568    4.1676    1.2256 H   0  0  0  0  0  0  0  0  0  0  0  0
  1  2  1  0  0  0  0
  2  3  1  0  0  0  0
  3  4  1  0  0  0  0
  4  5  1  0  0  0  0
  5  6  1  0  0  0  0
  6  1  1  0  0  0  0
  3  7  1  0  0  0  0
  7  8  2  0  0  0  0
  1  9  1  0  0  0  0
  1 10  1  0  0  0  0
  2 11  1  0  0  0  0
  2 12  1  0  0  0  0
  4 13  1  0  0  0  0
  4 14  1  0  0  0  0
  5 15  1  0  0  0  0
  5 16  1  0  0  0  0
  6 17  1  0  0  0  0
  6 18  1  0  0  0  0
M  END
>  <Alias name>
N-Nitrosopiperidine

>  <logS>   
-0.17

$$$$
Pyrrole
  ChemBrain IXL

 10 10  0  0  0  0  0  0  0  0  1 V2000
    2.8930    2.3950   -0.0237 C   0  0  0  0  0  0  0  0  0  0  0  0
    2.6139    3.5137   -0.4868 C   0  0  0  0  0  0  0  0  0  0  0  0
    4.2524    2.4527    0.4417 C   0  0  0  0  0  0  0  0  0  0  0  0
    4.6707    3.6009    0.2174 C   0  0  0  0  0  0  0  0  0  0  0  0
    3.6858    4.2657   -0.3495 N   0  0  0  0  0  0  0  0  0  0  0  0
    2.1612    1.5028    0.0057 H   0  0  0  0  0  0  0  0  0  0  0  0
    1.6153    3.8043   -0.9370 H   0  0  0  0  0  0  0  0  0  0  0  0
    4.8781    1.6180    0.9359 H   0  0  0  0  0  0  0  0  0  0  0  0
    5.7103    3.9781    0.4650 H   0  0  0  0  0  0  0  0  0  0  0  0
    3.7471    5.2651   -0.6526 H   0  0  0  0  0  0  0  0  0  0  0  0
  1  2  2  0  0  0  0
  1  3  1  0  0  0  0
  3  4  2  0  0  0  0
  4  5  1  0  0  0  0
  5  2  1  0  0  0  0
  1  6  1  0  0  0  0
  2  7  1  0  0  0  0
  3  8  1  0  0  0  0
  4  9  1  0  0  0  0
  5 10  1  0  0  0  0
M  END
>  <Alias name>
Pyrrole

>  <logS>   
-0.17

$$$$
2-Pentanone
  ChemBrain IXL

 16 15  0  0  0  0  0  0  0  0  1 V2000
    2.1839    4.3679    1.6800 C   0  0  0  0  0  0  0  0  0  0  0  0
    3.2004    3.5573    0.8526 C   0  0  0  0  0  0  0  0  0  0  0  0
    4.1888    4.5203    0.1668 C   0  0  0  0  0  0  0  0  0  0  0  0
    5.1656    3.7417   -0.6271 C   0  0  0  0  0  0  0  0  0  0  0  0
    6.2267    4.4404   -1.3863 C   0  0  0  0  0  0  0  0  0  0  0  0
    5.0961    2.5240   -0.6556 O   0  0  0  0  0  0  0  0  0  0  0  0
    1.4893    3.6911    2.1619 H   0  0  0  0  0  0  0  0  0  0  0  0
    2.7084    4.9434    2.4327 H   0  0  0  0  0  0  0  0  0  0  0  0
    1.6399    5.0388    1.0267 H   0  0  0  0  0  0  0  0  0  0  0  0
    3.7444    2.8864    1.5058 H   0  0  0  0  0  0  0  0  0  0  0  0
    2.6759    2.9818    0.0998 H   0  0  0  0  0  0  0  0  0  0  0  0
    3.6449    5.1908   -0.4870 H   0  0  0  0  0  0  0  0  0  0  0  0
    4.7128    5.0962    0.9196 H   0  0  0  0  0  0  0  0  0  0  0  0
    6.1297    5.5093   -1.2419 H   0  0  0  0  0  0  0  0  0  0  0  0
    6.1295    4.2081   -2.4396 H   0  0  0  0  0  0  0  0  0  0  0  0
    7.1973    4.1150   -1.0329 H   0  0  0  0  0  0  0  0  0  0  0  0
  1  2  1  0  0  0  0
  2  3  1  0  0  0  0
  3  4  1  0  0  0  0
  4  5  1  0  0  0  0
  4  6  2  0  0  0  0
  1  7  1  0  0  0  0
  1  8  1  0  0  0  0
  1  9  1  0  0  0  0
  2 10  1  0  0  0  0
  2 11  1  0  0  0  0
  3 12  1  0  0  0  0
  3 13  1  0  0  0  0
  5 14  1  0  0  0  0
  5 15  1  0  0  0  0
  5 16  1  0  0  0  0
M  END
>  <Alias name>
Methyl-n-propylketone

>  <logS>   
-0.19

$$$$
Butyric acid
  ChemBrain IXL

 14 13  0  0  0  0  0  0  0  0  1 V2000
    3.3826    3.5833    0.3727 C   0  0  0  0  0  0  0  0  0  0  0  0
    4.1623    4.6429   -0.4301 C   0  0  0  0  0  0  0  0  0  0  0  0
    5.4676    4.0236   -0.9664 C   0  0  0  0  0  0  0  0  0  0  0  0
    6.6327    4.8800   -1.2315 O   0  0  0  0  0  0  0  0  0  0  0  0
    5.5341    2.8228   -1.1713 O   0  0  0  0  0  0  0  0  0  0  0  0
    2.0773    4.2026    0.9087 C   0  0  0  0  0  0  0  0  0  0  0  0
    3.9863    3.2430    1.2010 H   0  0  0  0  0  0  0  0  0  0  0  0
    3.1473    2.7469   -0.2688 H   0  0  0  0  0  0  0  0  0  0  0  0
    4.3976    5.4793    0.2115 H   0  0  0  0  0  0  0  0  0  0  0  0
    3.5585    4.9833   -1.2583 H   0  0  0  0  0  0  0  0  0  0  0  0
    7.3990    4.4249   -1.5603 H   0  0  0  0  0  0  0  0  0  0  0  0
    1.4736    4.5430    0.0804 H   0  0  0  0  0  0  0  0  0  0  0  0
    2.3125    5.0389    1.5503 H   0  0  0  0  0  0  0  0  0  0  0  0
    1.5309    3.4600    1.4711 H   0  0  0  0  0  0  0  0  0  0  0  0
  1  2  1  0  0  0  0
  2  3  1  0  0  0  0
  3  4  1  0  0  0  0
  3  5  2  0  0  0  0
  1  6  1  0  0  0  0
  1  7  1  0  0  0  0
  1  8  1  0  0  0  0
  2  9  1  0  0  0  0
  2 10  1  0  0  0  0
  4 11  1  0  0  0  0
  6 12  1  0  0  0  0
  6 13  1  0  0  0  0
  6 14  1  0  0  0  0
M  END
>  <Alias name>
Butyric acid

>  <logS>   
-0.19

$$$$
3-Methyl-2-butanol
  ChemBrain IXL

 18 17  0  0  0  0  0  0  0  0  1 V2000
    5.2054    3.9949   -0.8716 C   0  0  0  0  0  0  0  0  0  0  0  0
    4.3559    2.8897   -0.2108 C   0  0  0  0  0  0  0  0  0  0  0  0
    3.2004    3.5313    0.5929 C   0  0  0  0  0  0  0  0  0  0  0  0
    2.2968    4.3505   -0.3535 C   0  0  0  0  0  0  0  0  0  0  0  0
    2.3662    2.4226    1.2645 C   0  0  0  0  0  0  0  0  0  0  0  0
    3.8038    2.0075   -1.2509 O   0  0  0  0  0  0  0  0  0  0  0  0
    3.2313    2.4530   -1.9139 H   0  0  0  0  0  0  0  0  0  0  0  0
    4.5888    4.5665   -1.5530 H   0  0  0  0  0  0  0  0  0  0  0  0
    6.0230    3.5423   -1.4189 H   0  0  0  0  0  0  0  0  0  0  0  0
    5.6025    4.6509   -0.1069 H   0  0  0  0  0  0  0  0  0  0  0  0
    4.9793    2.3098    0.4584 H   0  0  0  0  0  0  0  0  0  0  0  0
    3.6101    4.1839    1.3538 H   0  0  0  0  0  0  0  0  0  0  0  0
    1.4865    4.7912    0.2139 H   0  0  0  0  0  0  0  0  0  0  0  0
    1.8898    3.7003   -1.1174 H   0  0  0  0  0  0  0  0  0  0  0  0
    2.8782    5.1353   -0.8195 H   0  0  0  0  0  0  0  0  0  0  0  0
    2.9983    1.8488    1.9310 H   0  0  0  0  0  0  0  0  0  0  0  0
    1.5586    2.8708    1.8298 H   0  0  0  0  0  0  0  0  0  0  0  0
    1.9558    1.7691    0.5046 H   0  0  0  0  0  0  0  0  0  0  0  0
  1  2  1  0  0  0  0
  2  3  1  0  0  0  0
  3  4  1  0  0  0  0
  3  5  1  0  0  0  0
  2  6  1  0  0  0  0
  6  7  1  0  0  0  0
  1  8  1  0  0  0  0
  1  9  1  0  0  0  0
  1 10  1  0  0  0  0
  2 11  1  0  0  0  0
  3 12  1  0  0  0  0
  4 13  1  0  0  0  0
  4 14  1  0  0  0  0
  4 15  1  0  0  0  0
  5 16  1  0  0  0  0
  5 17  1  0  0  0  0
  5 18  1  0  0  0  0
M  END
>  <Alias name>
3-Methyl-2-butanol

>  <logS>   
-0.2

$$$$
Daminozide
  ChemBrain IXL

 23 22  0  0  0  0  0  0  0  0  1 V2000
    3.4730    2.3469   -0.2069 C   0  0  0  0  0  0  0  0  0  0  0  0
    3.2332    3.6781    0.3702 N   0  0  0  0  0  0  0  0  0  0  0  0
    1.9688    4.2512   -0.1135 C   0  0  0  0  0  0  0  0  0  0  0  0
    4.3692    4.5574    0.1642 N   0  0  0  0  0  0  0  0  0  0  0  0
    5.7206    3.9941    0.0240 C   0  0  0  0  0  0  0  0  0  0  0  0
    5.8878    2.7869    0.0810 O   0  0  0  0  0  0  0  0  0  0  0  0
    6.9261    4.9292   -0.1946 C   0  0  0  0  0  0  0  0  0  0  0  0
    8.2295    4.1706    0.1232 C   0  0  0  0  0  0  0  0  0  0  0  0
    9.4348    5.1053   -0.0967 C   0  0  0  0  0  0  0  0  0  0  0  0
   10.4339    4.9850    0.5931 O   0  0  0  0  0  0  0  0  0  0  0  0
    9.3810    6.1416   -1.1380 O   0  0  0  0  0  0  0  0  0  0  0  0
    2.6881    2.1129   -0.9110 H   0  0  0  0  0  0  0  0  0  0  0  0
    4.4258    2.3408   -0.7151 H   0  0  0  0  0  0  0  0  0  0  0  0
    3.4810    1.6088    0.5816 H   0  0  0  0  0  0  0  0  0  0  0  0
    1.7960    5.2014    0.3699 H   0  0  0  0  0  0  0  0  0  0  0  0
    2.0247    4.3959   -1.1823 H   0  0  0  0  0  0  0  0  0  0  0  0
    1.1567    3.5774    0.1166 H   0  0  0  0  0  0  0  0  0  0  0  0
    4.2226    5.6263    0.1163 H   0  0  0  0  0  0  0  0  0  0  0  0
    6.9435    5.2596   -1.2227 H   0  0  0  0  0  0  0  0  0  0  0  0
    6.8401    5.7859    0.4574 H   0  0  0  0  0  0  0  0  0  0  0  0
    8.3151    3.3134   -0.5282 H   0  0  0  0  0  0  0  0  0  0  0  0
    8.2126    3.8409    1.1515 H   0  0  0  0  0  0  0  0  0  0  0  0
   10.1621    6.6771   -1.2122 H   0  0  0  0  0  0  0  0  0  0  0  0
  2  1  1  0  0  0  0
  3  2  1  0  0  0  0
  4  2  1  0  0  0  0
  5  4  1  0  0  0  0
  6  5  2  0  0  0  0
  7  5  1  0  0  0  0
  8  7  1  0  0  0  0
  9  8  1  0  0  0  0
 10  9  2  0  0  0  0
 11  9  1  0  0  0  0
  1 12  1  0  0  0  0
  1 13  1  0  0  0  0
  1 14  1  0  0  0  0
  3 15  1  0  0  0  0
  3 16  1  0  0  0  0
  3 17  1  0  0  0  0
  4 18  1  0  0  0  0
  7 19  1  0  0  0  0
  7 20  1  0  0  0  0
  8 21  1  0  0  0  0
  8 22  1  0  0  0  0
 11 23  1  0  0  0  0
M  END
>  <Alias name>
Daminozide

>  <logS>   
-0.2

$$$$
Succinic acid
  ChemBrain IXL

 14 13  0  0  0  0  0  0  0  0  1 V2000
    2.7596    4.2175    1.2757 C   0  0  0  0  0  0  0  0  0  0  0  0
    3.5168    3.3107    0.3842 C   0  0  0  0  0  0  0  0  0  0  0  0
    3.0401    5.4039    1.3198 O   0  0  0  0  0  0  0  0  0  0  0  0
    4.5900    4.1149   -0.3750 C   0  0  0  0  0  0  0  0  0  0  0  0
    5.3490    3.2077   -1.2646 C   0  0  0  0  0  0  0  0  0  0  0  0
    6.4287    3.7395   -2.1085 O   0  0  0  0  0  0  0  0  0  0  0  0
    5.0785    2.0185   -1.2974 O   0  0  0  0  0  0  0  0  0  0  0  0
    1.6694    3.6885    2.1079 O   0  0  0  0  0  0  0  0  0  0  0  0
    6.5841    4.7065   -2.0240 H   0  0  0  0  0  0  0  0  0  0  0  0
    1.5062    2.7236    2.0146 H   0  0  0  0  0  0  0  0  0  0  0  0
    2.8389    2.8533   -0.3258 H   0  0  0  0  0  0  0  0  0  0  0  0
    3.9948    2.5394    0.9754 H   0  0  0  0  0  0  0  0  0  0  0  0
    5.2668    4.5739    0.3350 H   0  0  0  0  0  0  0  0  0  0  0  0
    4.1119    4.8850   -0.9677 H   0  0  0  0  0  0  0  0  0  0  0  0
  1  2  1  0  0  0  0
  1  3  2  0  0  0  0
  2  4  1  0  0  0  0
  4  5  1  0  0  0  0
  5  6  1  0  0  0  0
  5  7  2  0  0  0  0
  1  8  1  0  0  0  0
  6  9  1  0  0  0  0
  8 10  1  0  0  0  0
  2 11  1  0  0  0  0
  2 12  1  0  0  0  0
  4 13  1  0  0  0  0
  4 14  1  0  0  0  0
M  END
>  <Alias name>
Succinic acid

>  <logS>   
-0.2

$$$$
Acrylic methylester
  ChemBrain IXL

 12 11  0  0  0  0  0  0  0  0  1 V2000
    3.3822    4.6575   -0.2495 C   0  0  0  0  0  0  0  0  0  0  0  0
    4.1346    3.4083   -0.1796 C   0  0  0  0  0  0  0  0  0  0  0  0
    3.5454    2.3400   -0.1874 O   0  0  0  0  0  0  0  0  0  0  0  0
    5.6022    3.4376   -0.0999 O   0  0  0  0  0  0  0  0  0  0  0  0
    2.0716    4.6625    0.0044 C   0  0  0  0  0  0  0  0  0  0  0  0
    6.1835    4.7610    0.1676 C   0  0  0  0  0  0  0  0  0  0  0  0
    3.8859    5.5776   -0.5067 H   0  0  0  0  0  0  0  0  0  0  0  0
    1.5692    3.7435    0.2683 H   0  0  0  0  0  0  0  0  0  0  0  0
    1.5138    5.5854   -0.0539 H   0  0  0  0  0  0  0  0  0  0  0  0
    5.4847    5.3519    0.7411 H   0  0  0  0  0  0  0  0  0  0  0  0
    6.3924    5.2583   -0.7681 H   0  0  0  0  0  0  0  0  0  0  0  0
    7.1005    4.6452    0.7263 H   0  0  0  0  0  0  0  0  0  0  0  0
  1  2  1  0  0  0  0
  2  3  2  0  0  0  0
  2  4  1  0  0  0  0
  1  5  2  0  0  0  0
  4  6  1  0  0  0  0
  1  7  1  0  0  0  0
  5  8  1  0  0  0  0
  5  9  1  0  0  0  0
  6 10  1  0  0  0  0
  6 11  1  0  0  0  0
  6 12  1  0  0  0  0
M  END
>  <Alias name>
Methyl acrylate

>  <logS>   
-0.22

$$$$
Nitroethane
  ChemBrain IXL

 10  9  0  0  0  0  0  0  0  0  1 V2000
    4.0495    2.0583   -1.5661 O   0  5  0  0  0  0  0  0  0  0  0  0
    4.2792    2.8871   -0.6726 N   0  3  0  0  0  0  0  0  0  0  0  0
    5.4407    3.0667   -0.2774 O   0  0  0  0  0  0  0  0  0  0  0  0
    3.1745    3.6569   -0.0821 C   0  0  0  0  0  0  0  0  0  0  0  0
    2.3093    2.7275    0.7914 C   0  0  0  0  0  0  0  0  0  0  0  0
    3.5771    4.4550    0.5292 H   0  0  0  0  0  0  0  0  0  0  0  0
    2.5661    4.0792   -0.8722 H   0  0  0  0  0  0  0  0  0  0  0  0
    1.9063    1.9295    0.1802 H   0  0  0  0  0  0  0  0  0  0  0  0
    2.9176    2.3051    1.5816 H   0  0  0  0  0  0  0  0  0  0  0  0
    1.4958    3.2950    1.2263 H   0  0  0  0  0  0  0  0  0  0  0  0
  1  2  1  0  0  0  0
  2  3  2  0  0  0  0
  2  4  1  0  0  0  0
  4  5  1  0  0  0  0
  4  6  1  0  0  0  0
  4  7  1  0  0  0  0
  5  8  1  0  0  0  0
  5  9  1  0  0  0  0
  5 10  1  0  0  0  0
M  END
>  <Alias name>
Nitroethane

>  <logS>   
-0.22

$$$$
Trichlorfon
  ChemBrain IXL

 20 19  0  0  0  0  0  0  0  0  1 V2000
    4.9834    4.9233   -0.6222 P   0  0  0  0  0  0  0  0  0  0  0  0
    5.5882    3.8911   -1.3492 O   0  0  0  0  0  0  0  0  0  0  0  0
    3.8565    5.8133   -1.6794 O   0  0  0  0  0  0  0  0  0  0  0  0
    6.2714    6.0712   -0.0092 C   0  0  0  0  0  0  0  0  0  0  0  0
    4.0989    4.2346    0.7646 O   0  0  0  0  0  0  0  0  0  0  0  0
    2.7831    5.0053   -2.2771 C   0  0  0  0  0  0  0  0  0  0  0  0
    3.0498    3.2628    0.4223 C   0  0  0  0  0  0  0  0  0  0  0  0
    7.0042    6.6393   -1.1500 O   0  0  0  0  0  0  0  0  0  0  0  0
    7.2520    5.3061    0.9018 C   0  0  0  0  0  0  0  0  0  0  0  0
    8.0130    4.0013   -0.0152 Cl  0  0  0  0  0  0  0  0  0  0  0  0
    8.4956    6.4149    1.4903 Cl  0  0  0  0  0  0  0  0  0  0  0  0
    6.3725    4.6258    2.2751 Cl  0  0  0  0  0  0  0  0  0  0  0  0
    5.8058    6.8679    0.5521 H   0  0  0  0  0  0  0  0  0  0  0  0
    2.1658    4.5926   -1.4966 H   0  0  0  0  0  0  0  0  0  0  0  0
    3.2161    4.2032   -2.8563 H   0  0  0  0  0  0  0  0  0  0  0  0
    2.1797    5.6286   -2.9204 H   0  0  0  0  0  0  0  0  0  0  0  0
    2.6007    2.8844    1.3287 H   0  0  0  0  0  0  0  0  0  0  0  0
    3.4841    2.4445   -0.1328 H   0  0  0  0  0  0  0  0  0  0  0  0
    2.2953    3.7438   -0.1776 H   0  0  0  0  0  0  0  0  0  0  0  0
    7.4460    6.0033   -1.7003 H   0  0  0  0  0  0  0  0  0  0  0  0
  1  2  2  0  0  0  0
  1  3  1  0  0  0  0
  1  4  1  0  0  0  0
  1  5  1  0  0  0  0
  3  6  1  0  0  0  0
  5  7  1  0  0  0  0
  4  8  1  0  0  0  0
  9 10  1  0  0  0  0
  9 11  1  0  0  0  0
  9 12  1  0  0  0  0
  9  4  1  0  0  0  0
  4 13  1  0  0  0  0
  6 14  1  0  0  0  0
  6 15  1  0  0  0  0
  6 16  1  0  0  0  0
  7 17  1  0  0  0  0
  7 18  1  0  0  0  0
  7 19  1  0  0  0  0
  8 20  1  0  0  0  0
M  END
>  <Alias name>
Metrifonate

>  <logS>   
-0.22

$$$$
3-Pentanol
  ChemBrain IXL

 18 17  0  0  0  0  0  0  0  0  1 V2000
    2.2091    4.5737    0.2800 C   0  0  0  0  0  0  0  0  0  0  0  0
    3.6260    5.1289    0.5228 C   0  0  0  0  0  0  0  0  0  0  0  0
    4.6635    4.1894   -0.1223 C   0  0  0  0  0  0  0  0  0  0  0  0
    6.0804    4.7450    0.1200 C   0  0  0  0  0  0  0  0  0  0  0  0
    7.1178    3.8058   -0.5254 C   0  0  0  0  0  0  0  0  0  0  0  0
    4.5525    2.8516    0.4770 O   0  0  0  0  0  0  0  0  0  0  0  0
    1.4821    5.2322    0.7321 H   0  0  0  0  0  0  0  0  0  0  0  0
    2.0248    4.5091   -0.7822 H   0  0  0  0  0  0  0  0  0  0  0  0
    2.1273    3.5909    0.7201 H   0  0  0  0  0  0  0  0  0  0  0  0
    3.7078    6.1118    0.0827 H   0  0  0  0  0  0  0  0  0  0  0  0
    3.8103    5.1936    1.5850 H   0  0  0  0  0  0  0  0  0  0  0  0
    4.4790    4.1245   -1.1844 H   0  0  0  0  0  0  0  0  0  0  0  0
    6.1618    5.7279   -0.3200 H   0  0  0  0  0  0  0  0  0  0  0  0
    6.2650    4.8096    1.1822 H   0  0  0  0  0  0  0  0  0  0  0  0
    6.9333    3.7412   -1.5876 H   0  0  0  0  0  0  0  0  0  0  0  0
    7.0365    2.8228   -0.0854 H   0  0  0  0  0  0  0  0  0  0  0  0
    8.1108    4.1952   -0.3556 H   0  0  0  0  0  0  0  0  0  0  0  0
    4.7012    2.8181    1.4147 H   0  0  0  0  0  0  0  0  0  0  0  0
  1  2  1  0  0  0  0
  2  3  1  0  0  0  0
  3  4  1  0  0  0  0
  4  5  1  0  0  0  0
  3  6  1  0  0  0  0
  1  7  1  0  0  0  0
  1  8  1  0  0  0  0
  1  9  1  0  0  0  0
  2 10  1  0  0  0  0
  2 11  1  0  0  0  0
  3 12  1  0  0  0  0
  4 13  1  0  0  0  0
  4 14  1  0  0  0  0
  5 15  1  0  0  0  0
  5 16  1  0  0  0  0
  5 17  1  0  0  0  0
  6 18  1  0  0  0  0
M  END
>  <Alias name>
3-Pentanol

>  <logS>   
-0.24

$$$$
Cellobiose
  ChemBrain IXL

 45 46  0  0  0  0  0  0  0  0  1 V2000
    5.5844    5.3891   -0.7810 C   0  0  0  0  0  0  0  0  0  0  0  0
    4.4872    6.5035   -0.8888 C   0  0  0  0  0  0  0  0  0  0  0  0
    6.1669    5.4079    0.5714 O   0  0  0  0  0  0  0  0  0  0  0  0
    4.9922    3.9701   -1.0780 C   0  0  0  0  0  0  0  0  0  0  0  0
    3.7195    6.3395   -2.1457 O   0  0  0  0  0  0  0  0  0  0  0  0
    3.5307    6.4454    0.3270 C   0  0  0  0  0  0  0  0  0  0  0  0
    7.2689    4.4488    0.7947 C   0  0  0  0  0  0  0  0  0  0  0  0
    4.2979    3.9851   -2.4351 C   0  0  0  0  0  0  0  0  0  0  0  0
    4.0100    3.5898   -0.0567 O   0  0  0  0  0  0  0  0  0  0  0  0
    3.1568    4.9992   -2.3756 C   0  0  0  0  0  0  0  0  0  0  0  0
    2.5785    7.5622    0.2500 O   0  0  0  0  0  0  0  0  0  0  0  0
    8.3867    4.7664   -0.1232 O   0  0  0  0  0  0  0  0  0  0  0  0
    7.7371    4.5681    2.2616 C   0  0  0  0  0  0  0  0  0  0  0  0
    5.2543    4.3706   -3.4845 O   0  0  0  0  0  0  0  0  0  0  0  0
    2.2536    4.6437   -1.2630 O   0  0  0  0  0  0  0  0  0  0  0  0
    8.9964    6.1106    0.0382 C   0  0  0  0  0  0  0  0  0  0  0  0
    8.1986    5.9819    2.4929 C   0  0  0  0  0  0  0  0  0  0  0  0
    8.8412    3.6557    2.5424 O   0  0  0  0  0  0  0  0  0  0  0  0
    9.3999    6.3073    1.5218 C   0  0  0  0  0  0  0  0  0  0  0  0
    8.0126    7.2149   -0.4205 C   0  0  0  0  0  0  0  0  0  0  0  0
    7.0663    6.8803    2.2477 O   0  0  0  0  0  0  0  0  0  0  0  0
   10.5340    5.3949    1.8065 O   0  0  0  0  0  0  0  0  0  0  0  0
    7.7259    7.0460   -1.8522 O   0  0  0  0  0  0  0  0  0  0  0  0
    3.1128    3.9813   -0.1823 H   0  0  0  0  0  0  0  0  0  0  0  0
    1.9303    7.6069    0.9875 H   0  0  0  0  0  0  0  0  0  0  0  0
    5.6583    5.2596   -3.3733 H   0  0  0  0  0  0  0  0  0  0  0  0
    1.4839    5.2438   -1.1450 H   0  0  0  0  0  0  0  0  0  0  0  0
    9.7189    3.9771    2.2507 H   0  0  0  0  0  0  0  0  0  0  0  0
    6.4737    6.6015    1.5065 H   0  0  0  0  0  0  0  0  0  0  0  0
   10.6212    4.6309    1.1862 H   0  0  0  0  0  0  0  0  0  0  0  0
    7.1075    7.7085   -2.2329 H   0  0  0  0  0  0  0  0  0  0  0  0
    6.3628    5.5973   -1.5039 H   0  0  0  0  0  0  0  0  0  0  0  0
    4.9735    7.4710   -0.8974 H   0  0  0  0  0  0  0  0  0  0  0  0
    5.7959    3.2449   -1.0889 H   0  0  0  0  0  0  0  0  0  0  0  0
    4.1054    6.5256    1.2414 H   0  0  0  0  0  0  0  0  0  0  0  0
    2.9937    5.5250    0.3244 H   0  0  0  0  0  0  0  0  0  0  0  0
    6.9187    3.4420    0.6064 H   0  0  0  0  0  0  0  0  0  0  0  0
    3.8991    3.0013   -2.6491 H   0  0  0  0  0  0  0  0  0  0  0  0
    2.6095    4.9887   -3.3098 H   0  0  0  0  0  0  0  0  0  0  0  0
    6.9077    4.3431    2.9204 H   0  0  0  0  0  0  0  0  0  0  0  0
    9.8871    6.1677   -0.5750 H   0  0  0  0  0  0  0  0  0  0  0  0
    8.5298    6.0938    3.5177 H   0  0  0  0  0  0  0  0  0  0  0  0
    9.7178    7.3300    1.6820 H   0  0  0  0  0  0  0  0  0  0  0  0
    7.1059    7.1465    0.1287 H   0  0  0  0  0  0  0  0  0  0  0  0
    8.4610    8.1869   -0.2565 H   0  0  0  0  0  0  0  0  0  0  0  0
  1  2  1  0  0  0  0
  1  3  1  0  0  0  0
  1  4  1  0  0  0  0
  2  5  1  0  0  0  0
  2  6  1  0  0  0  0
  4  8  1  0  0  0  0
  4  9  1  0  0  0  0
  5 10  1  0  0  0  0
  6 11  1  0  0  0  0
  7  3  1  0  0  0  0
  7 12  1  0  0  0  0
  7 13  1  0  0  0  0
  8 14  1  0  0  0  0
  8 10  1  0  0  0  0
 10 15  1  0  0  0  0
 12 16  1  0  0  0  0
 13 17  1  0  0  0  0
 13 18  1  0  0  0  0
 16 19  1  0  0  0  0
 16 20  1  0  0  0  0
 17 21  1  0  0  0  0
 17 19  1  0  0  0  0
 19 22  1  0  0  0  0
 20 23  1  0  0  0  0
  9 24  1  0  0  0  0
 11 25  1  0  0  0  0
 14 26  1  0  0  0  0
 15 27  1  0  0  0  0
 18 28  1  0  0  0  0
 21 29  1  0  0  0  0
 22 30  1  0  0  0  0
 23 31  1  0  0  0  0
  1 32  1  0  0  0  0
  2 33  1  0  0  0  0
  4 34  1  0  0  0  0
  6 35  1  0  0  0  0
  6 36  1  0  0  0  0
  7 37  1  0  0  0  0
  8 38  1  0  0  0  0
 10 39  1  0  0  0  0
 13 40  1  0  0  0  0
 16 41  1  0  0  0  0
 17 42  1  0  0  0  0
 19 43  1  0  0  0  0
 20 44  1  0  0  0  0
 20 45  1  0  0  0  0
M  END
>  <Alias name>
Cellobiose

>  <logS>   
-0.24

$$$$
Methyl-t-butylether
  ChemBrain IXL

 18 17  0  0  0  0  0  0  0  0  1 V2000
    3.5654    3.7559    0.0816 C   0  0  0  0  0  0  0  0  0  0  0  0
    4.8893    3.3027    0.5475 O   0  0  0  0  0  0  0  0  0  0  0  0
    3.3472    3.3040   -1.3771 C   0  0  0  0  0  0  0  0  0  0  0  0
    2.4714    3.1414    0.9768 C   0  0  0  0  0  0  0  0  0  0  0  0
    3.4875    5.2946    0.1607 C   0  0  0  0  0  0  0  0  0  0  0  0
    6.0382    3.8140   -0.2190 C   0  0  0  0  0  0  0  0  0  0  0  0
    4.1087    3.7426   -2.0092 H   0  0  0  0  0  0  0  0  0  0  0  0
    2.3696    3.6276   -1.7127 H   0  0  0  0  0  0  0  0  0  0  0  0
    3.4089    2.2243   -1.4336 H   0  0  0  0  0  0  0  0  0  0  0  0
    2.5245    2.0611    0.9217 H   0  0  0  0  0  0  0  0  0  0  0  0
    2.6230    3.4584    2.0012 H   0  0  0  0  0  0  0  0  0  0  0  0
    1.4981    3.4728    0.6366 H   0  0  0  0  0  0  0  0  0  0  0  0
    2.5103    5.6239   -0.1705 H   0  0  0  0  0  0  0  0  0  0  0  0
    4.2486    5.7283   -0.4752 H   0  0  0  0  0  0  0  0  0  0  0  0
    3.6477    5.6120    1.1836 H   0  0  0  0  0  0  0  0  0  0  0  0
    6.0520    4.8954   -0.1718 H   0  0  0  0  0  0  0  0  0  0  0  0
    5.9536    3.4986   -1.2511 H   0  0  0  0  0  0  0  0  0  0  0  0
    6.9557    3.4231    0.2032 H   0  0  0  0  0  0  0  0  0  0  0  0
  1  2  1  0  0  0  0
  1  3  1  0  0  0  0
  1  4  1  0  0  0  0
  1  5  1  0  0  0  0
  2  6  1  0  0  0  0
  3  7  1  0  0  0  0
  3  8  1  0  0  0  0
  3  9  1  0  0  0  0
  4 10  1  0  0  0  0
  4 11  1  0  0  0  0
  4 12  1  0  0  0  0
  5 13  1  0  0  0  0
  5 14  1  0  0  0  0
  5 15  1  0  0  0  0
  6 16  1  0  0  0  0
  6 17  1  0  0  0  0
  6 18  1  0  0  0  0
M  END
>  <Alias name>
MTBE

>  <logS>   
-0.24

$$$$
Endothal
  ChemBrain IXL

 23 24  0  0  0  0  0  0  0  0  1 V2000
    4.7535    4.7268    2.6171 C   0  0  0  0  0  0  0  0  0  0  0  0
    6.1084    4.4798    1.9891 C   0  0  0  0  0  0  0  0  0  0  0  0
    5.7277    3.7190    0.7893 C   0  0  0  0  0  0  0  0  0  0  0  0
    4.8652    4.6935   -0.1205 C   0  0  0  0  0  0  0  0  0  0  0  0
    3.5664    4.5667    0.4723 C   0  0  0  0  0  0  0  0  0  0  0  0
    3.8641    3.8138    1.7574 C   0  0  0  0  0  0  0  0  0  0  0  0
    4.7571    2.8601    1.3074 O   0  0  0  0  0  0  0  0  0  0  0  0
    2.7615    3.7504   -0.3638 C   0  0  0  0  0  0  0  0  0  0  0  0
    4.8134    4.2588   -1.4795 C   0  0  0  0  0  0  0  0  0  0  0  0
    3.2325    2.4680   -0.8029 O   0  0  0  0  0  0  0  0  0  0  0  0
    4.3248    5.1198   -2.4974 O   0  0  0  0  0  0  0  0  0  0  0  0
    1.6783    4.1671   -0.7506 O   0  0  0  0  0  0  0  0  0  0  0  0
    5.1302    3.1003   -1.7578 O   0  0  0  0  0  0  0  0  0  0  0  0
    4.4672    5.6881    2.5109 H   0  0  0  0  0  0  0  0  0  0  0  0
    4.7508    4.4522    3.5920 H   0  0  0  0  0  0  0  0  0  0  0  0
    6.5876    5.3349    1.7715 H   0  0  0  0  0  0  0  0  0  0  0  0
    6.6659    3.8947    2.5856 H   0  0  0  0  0  0  0  0  0  0  0  0
    6.4867    3.2825    0.3240 H   0  0  0  0  0  0  0  0  0  0  0  0
    5.2051    5.6187   -0.0543 H   0  0  0  0  0  0  0  0  0  0  0  0
    3.1339    5.4602    0.6308 H   0  0  0  0  0  0  0  0  0  0  0  0
    3.0490    3.4634    2.2273 H   0  0  0  0  0  0  0  0  0  0  0  0
    2.6299    1.9981   -1.3931 H   0  0  0  0  0  0  0  0  0  0  0  0
    4.2956    4.7221   -3.3828 H   0  0  0  0  0  0  0  0  0  0  0  0
  1  2  1  0  0  0  0
  2  3  1  0  0  0  0
  3  4  1  0  0  0  0
  4  5  1  0  0  0  0
  5  6  1  0  0  0  0
  6  1  1  0  0  0  0
  6  7  1  0  0  0  0
  7  3  1  0  0  0  0
  5  8  1  0  0  0  0
  4  9  1  0  0  0  0
  8 10  1  0  0  0  0
  9 11  1  0  0  0  0
  8 12  2  0  0  0  0
  9 13  2  0  0  0  0
  1 14  1  0  0  0  0
  1 15  1  0  0  0  0
  2 16  1  0  0  0  0
  2 17  1  0  0  0  0
  3 18  1  0  0  0  0
  4 19  1  0  0  0  0
  5 20  1  0  0  0  0
  6 21  1  0  0  0  0
 10 22  1  0  0  0  0
 11 23  1  0  0  0  0
M  END
>  <Alias name>
Cantharidic acid

>  <logS>   
-0.27

$$$$
3-Pentanone
  ChemBrain IXL

 16 15  0  0  0  0  0  0  0  0  1 V2000
    2.4014    4.8340    0.4990 C   0  0  0  0  0  0  0  0  0  0  0  0
    3.5746    3.8523    0.3130 C   0  0  0  0  0  0  0  0  0  0  0  0
    4.8324    4.6134    0.1421 C   0  0  0  0  0  0  0  0  0  0  0  0
    6.1278    3.8996    0.0885 C   0  0  0  0  0  0  0  0  0  0  0  0
    7.2313    4.8719   -0.3715 C   0  0  0  0  0  0  0  0  0  0  0  0
    4.8013    5.8292    0.0455 O   0  0  0  0  0  0  0  0  0  0  0  0
    1.4812    4.2771    0.6251 H   0  0  0  0  0  0  0  0  0  0  0  0
    2.5770    5.4444    1.3762 H   0  0  0  0  0  0  0  0  0  0  0  0
    2.3215    5.4704   -0.3736 H   0  0  0  0  0  0  0  0  0  0  0  0
    3.3995    3.2426   -0.5647 H   0  0  0  0  0  0  0  0  0  0  0  0
    3.6539    3.2152    1.1852 H   0  0  0  0  0  0  0  0  0  0  0  0
    6.3704    3.5175    1.0724 H   0  0  0  0  0  0  0  0  0  0  0  0
    6.0575    3.0761   -0.6113 H   0  0  0  0  0  0  0  0  0  0  0  0
    7.3015    5.6954    0.3283 H   0  0  0  0  0  0  0  0  0  0  0  0
    6.9887    5.2539   -1.3554 H   0  0  0  0  0  0  0  0  0  0  0  0
    8.1792    4.3496   -0.4106 H   0  0  0  0  0  0  0  0  0  0  0  0
  1  2  1  0  0  0  0
  2  3  1  0  0  0  0
  3  4  1  0  0  0  0
  4  5  1  0  0  0  0
  3  6  2  0  0  0  0
  1  7  1  0  0  0  0
  1  8  1  0  0  0  0
  1  9  1  0  0  0  0
  2 10  1  0  0  0  0
  2 11  1  0  0  0  0
  4 12  1  0  0  0  0
  4 13  1  0  0  0  0
  5 14  1  0  0  0  0
  5 15  1  0  0  0  0
  5 16  1  0  0  0  0
M  END
>  <Alias name>
Diethylketone

>  <logS>   
-0.28

$$$$
2-Pentanol
  ChemBrain IXL

 18 17  0  0  0  0  0  0  0  0  1 V2000
    2.4009    5.1712    0.3386 C   0  0  0  0  0  0  0  0  0  0  0  0
    3.5267    4.1437    0.5661 C   0  0  0  0  0  0  0  0  0  0  0  0
    4.8214    4.6433   -0.1041 C   0  0  0  0  0  0  0  0  0  0  0  0
    5.9474    3.6161    0.1239 C   0  0  0  0  0  0  0  0  0  0  0  0
    7.2420    4.1156   -0.5463 C   0  0  0  0  0  0  0  0  0  0  0  0
    3.1378    2.8529   -0.0203 O   0  0  0  0  0  0  0  0  0  0  0  0
    1.4936    4.8211    0.8083 H   0  0  0  0  0  0  0  0  0  0  0  0
    2.6865    6.1194    0.7694 H   0  0  0  0  0  0  0  0  0  0  0  0
    2.2336    5.2931   -0.7214 H   0  0  0  0  0  0  0  0  0  0  0  0
    3.6939    4.0217    1.6261 H   0  0  0  0  0  0  0  0  0  0  0  0
    5.1068    5.5917    0.3264 H   0  0  0  0  0  0  0  0  0  0  0  0
    4.6542    4.7648   -1.1642 H   0  0  0  0  0  0  0  0  0  0  0  0
    5.6620    2.6676   -0.3066 H   0  0  0  0  0  0  0  0  0  0  0  0
    6.1145    3.4945    1.1840 H   0  0  0  0  0  0  0  0  0  0  0  0
    7.0748    4.2371   -1.6064 H   0  0  0  0  0  0  0  0  0  0  0  0
    8.0310    3.3958   -0.3864 H   0  0  0  0  0  0  0  0  0  0  0  0
    7.5273    5.0641   -0.1159 H   0  0  0  0  0  0  0  0  0  0  0  0
    2.9707    2.8708   -0.9553 H   0  0  0  0  0  0  0  0  0  0  0  0
  1  2  1  0  0  0  0
  2  3  1  0  0  0  0
  3  4  1  0  0  0  0
  4  5  1  0  0  0  0
  2  6  1  0  0  0  0
  1  7  1  0  0  0  0
  1  8  1  0  0  0  0
  1  9  1  0  0  0  0
  2 10  1  0  0  0  0
  3 11  1  0  0  0  0
  3 12  1  0  0  0  0
  4 13  1  0  0  0  0
  4 14  1  0  0  0  0
  5 15  1  0  0  0  0
  5 16  1  0  0  0  0
  5 17  1  0  0  0  0
  6 18  1  0  0  0  0
M  END
>  <Alias name>
2-Pentanol

>  <logS>   
-0.29

$$$$
3-Chloropropanenitrile
  ChemBrain IXL

  9  8  0  0  0  0  0  0  0  0  1 V2000
    4.0567    4.3690   -0.1326 C   0  0  0  0  0  0  0  0  0  0  0  0
    2.7715    4.0870    0.6695 C   0  0  0  0  0  0  0  0  0  0  0  0
    1.8057    3.8750    1.2722 N   0  0  0  0  0  0  0  0  0  0  0  0
    4.8612    3.0641   -0.2893 C   0  0  0  0  0  0  0  0  0  0  0  0
    6.3491    3.3906   -1.2180 Cl  0  0  0  0  0  0  0  0  0  0  0  0
    4.6565    5.1020    0.3926 H   0  0  0  0  0  0  0  0  0  0  0  0
    3.7948    4.7513   -1.1115 H   0  0  0  0  0  0  0  0  0  0  0  0
    4.2614    2.3310   -0.8145 H   0  0  0  0  0  0  0  0  0  0  0  0
    5.1232    2.6818    0.6895 H   0  0  0  0  0  0  0  0  0  0  0  0
  1  2  1  0  0  0  0
  2  3  3  0  0  0  0
  1  4  1  0  0  0  0
  4  5  1  0  0  0  0
  1  6  1  0  0  0  0
  1  7  1  0  0  0  0
  4  8  1  0  0  0  0
  4  9  1  0  0  0  0
M  END
>  <Alias name>
3-Chloropropanenitrile

>  <logS>   
-0.29

$$$$
Camphoronic acid
  ChemBrain IXL

 29 28  0  0  0  0  0  0  0  0  1 V2000
    4.2942    2.1868  -10.7133 C   0  0  0  0  0  0  0  0  0  0  0  0
    2.9342    1.7702  -10.1204 C   0  0  0  0  0  0  0  0  0  0  0  0
    1.8448    2.7513  -10.5950 C   0  0  0  0  0  0  0  0  0  0  0  0
    2.1821    4.1715  -10.1011 C   0  0  0  0  0  0  0  0  0  0  0  0
    5.3447    1.2590  -10.2377 C   0  0  0  0  0  0  0  0  0  0  0  0
    6.5027    1.4180  -10.5872 O   0  0  0  0  0  0  0  0  0  0  0  0
    4.9928    0.1460   -9.3442 O   0  0  0  0  0  0  0  0  0  0  0  0
    2.5970    0.4020  -10.5730 C   0  0  0  0  0  0  0  0  0  0  0  0
    3.0177   -0.0078  -11.6423 O   0  0  0  0  0  0  0  0  0  0  0  0
    1.7553   -0.4631   -9.7340 O   0  0  0  0  0  0  0  0  0  0  0  0
    0.5343    2.3364  -10.0463 C   0  0  0  0  0  0  0  0  0  0  0  0
    0.1809    2.7305   -8.9471 O   0  0  0  0  0  0  0  0  0  0  0  0
   -0.3413    1.4495  -10.8257 O   0  0  0  0  0  0  0  0  0  0  0  0
    1.7825    2.7441  -12.1347 C   0  0  0  0  0  0  0  0  0  0  0  0
    3.0147    1.7970   -8.5817 C   0  0  0  0  0  0  0  0  0  0  0  0
    5.7457   -0.4272   -9.0783 H   0  0  0  0  0  0  0  0  0  0  0  0
    1.5743   -1.3545  -10.1068 H   0  0  0  0  0  0  0  0  0  0  0  0
   -1.1949    1.2238  -10.3934 H   0  0  0  0  0  0  0  0  0  0  0  0
    4.5325    3.1947  -10.3968 H   0  0  0  0  0  0  0  0  0  0  0  0
    4.2430    2.1505  -11.7945 H   0  0  0  0  0  0  0  0  0  0  0  0
    1.4205    4.8623  -10.4412 H   0  0  0  0  0  0  0  0  0  0  0  0
    3.1446    4.4720  -10.4963 H   0  0  0  0  0  0  0  0  0  0  0  0
    2.2182    4.1783   -9.0188 H   0  0  0  0  0  0  0  0  0  0  0  0
    2.7380    3.0583  -12.5361 H   0  0  0  0  0  0  0  0  0  0  0  0
    1.5563    1.7436  -12.4822 H   0  0  0  0  0  0  0  0  0  0  0  0
    1.0093    3.4254  -12.4679 H   0  0  0  0  0  0  0  0  0  0  0  0
    3.2816    2.7933   -8.2516 H   0  0  0  0  0  0  0  0  0  0  0  0
    3.7661    1.0925   -8.2472 H   0  0  0  0  0  0  0  0  0  0  0  0
    2.0530    1.5242   -8.1651 H   0  0  0  0  0  0  0  0  0  0  0  0
  1  2  1  0  0  0  0
  2  3  1  0  0  0  0
  3  4  1  0  0  0  0
  5  6  2  0  0  0  0
  5  7  1  0  0  0  0
  1  5  1  0  0  0  0
  8  9  2  0  0  0  0
  8 10  1  0  0  0  0
  2  8  1  0  0  0  0
 11 12  2  0  0  0  0
 11 13  1  0  0  0  0
  3 11  1  0  0  0  0
  3 14  1  0  0  0  0
  2 15  1  0  0  0  0
  7 16  1  0  0  0  0
 10 17  1  0  0  0  0
 13 18  1  0  0  0  0
  1 19  1  0  0  0  0
  1 20  1  0  0  0  0
  4 21  1  0  0  0  0
  4 22  1  0  0  0  0
  4 23  1  0  0  0  0
 14 24  1  0  0  0  0
 14 25  1  0  0  0  0
 14 26  1  0  0  0  0
 15 27  1  0  0  0  0
 15 28  1  0  0  0  0
 15 29  1  0  0  0  0
M  END
>  <Alias name>
Camphoronic acid

>  <logS>   
-0.29

$$$$
Salicyl alcohol
  ChemBrain IXL

 17 17  0  0  0  0  0  0  0  0  1 V2000
    5.2707    4.8235    0.1597 C   0  0  0  0  0  0  0  0  0  0  0  0
    4.8081    3.5130    0.2805 C   0  0  0  0  0  0  0  0  0  0  0  0
    4.3678    5.8867    0.1805 C   0  0  0  0  0  0  0  0  0  0  0  0
    6.7195    5.0860    0.0096 C   0  0  0  0  0  0  0  0  0  0  0  0
    3.4425    3.2657    0.4221 C   0  0  0  0  0  0  0  0  0  0  0  0
    5.7596    2.3927    0.2585 O   0  0  0  0  0  0  0  0  0  0  0  0
    3.0022    5.6393    0.3222 C   0  0  0  0  0  0  0  0  0  0  0  0
    7.4352    3.8111   -0.1431 O   0  0  0  0  0  0  0  0  0  0  0  0
    2.5396    4.3288    0.4430 C   0  0  0  0  0  0  0  0  0  0  0  0
    6.7028    2.6506    0.1572 H   0  0  0  0  0  0  0  0  0  0  0  0
    8.4092    3.8915   -0.2488 H   0  0  0  0  0  0  0  0  0  0  0  0
    4.7269    6.9041    0.0866 H   0  0  0  0  0  0  0  0  0  0  0  0
    7.0858    5.6026    0.8882 H   0  0  0  0  0  0  0  0  0  0  0  0
    6.8862    5.7007   -0.8663 H   0  0  0  0  0  0  0  0  0  0  0  0
    3.0834    2.2483    0.5158 H   0  0  0  0  0  0  0  0  0  0  0  0
    2.3012    6.4647    0.3385 H   0  0  0  0  0  0  0  0  0  0  0  0
    1.4795    4.1368    0.5530 H   0  0  0  0  0  0  0  0  0  0  0  0
  1  2  4  0  0  0  0
  1  3  4  0  0  0  0
  1  4  1  0  0  0  0
  2  5  4  0  0  0  0
  2  6  1  0  0  0  0
  3  7  4  0  0  0  0
  4  8  1  0  0  0  0
  5  9  4  0  0  0  0
  7  9  4  0  0  0  0
  6 10  1  0  0  0  0
  8 11  1  0  0  0  0
  3 12  1  0  0  0  0
  4 13  1  0  0  0  0
  4 14  1  0  0  0  0
  5 15  1  0  0  0  0
  7 16  1  0  0  0  0
  9 17  1  0  0  0  0
M  END
>  <Alias name>
2-Hydroxybenzylalcohol

>  <logS>   
-0.29

$$$$
Molecule1042
  ChemBrain IXL

 19 18  0  0  0  0  0  0  0  0  1 V2000
   -3.4773   -1.4877   -0.7837 N   0  0  0  0  0  0  0  0  0  0  0  0
   -2.5174   -0.4822   -0.6175 C   0  0  0  0  0  0  0  0  0  0  0  0
   -2.8376    0.6903   -0.7232 O   0  0  0  0  0  0  0  0  0  0  0  0
   -1.1237   -0.8392   -0.3157 O   0  0  0  0  0  0  0  0  0  0  0  0
   -0.2091    0.3016   -0.1639 C   0  0  0  0  0  0  0  0  0  0  0  0
    1.2101   -0.2151    0.1421 C   0  0  0  0  0  0  0  0  0  0  0  0
    1.6904   -1.1128   -1.0147 C   0  0  0  0  0  0  0  0  0  0  0  0
    1.1894   -1.0298    1.4500 C   0  0  0  0  0  0  0  0  0  0  0  0
   -4.4338   -1.2427   -0.9913 H   0  0  0  0  0  0  0  0  0  0  0  0
   -3.2126   -2.4574   -0.6958 H   0  0  0  0  0  0  0  0  0  0  0  0
   -0.1939    0.8767   -1.0814 H   0  0  0  0  0  0  0  0  0  0  0  0
   -0.5479    0.9300    0.6505 H   0  0  0  0  0  0  0  0  0  0  0  0
    1.8846    0.6252    0.2509 H   0  0  0  0  0  0  0  0  0  0  0  0
    2.6875   -1.4766   -0.7993 H   0  0  0  0  0  0  0  0  0  0  0  0
    1.7059   -0.5400   -1.9337 H   0  0  0  0  0  0  0  0  0  0  0  0
    1.0155   -1.9527   -1.1241 H   0  0  0  0  0  0  0  0  0  0  0  0
    2.1864   -1.3944    1.6640 H   0  0  0  0  0  0  0  0  0  0  0  0
    0.8536   -0.3984    2.2633 H   0  0  0  0  0  0  0  0  0  0  0  0
    0.5135   -1.8691    1.3418 H   0  0  0  0  0  0  0  0  0  0  0  0
  1  9  1  0  0  0  0
  1 10  1  0  0  0  0
  1  2  1  0  0  0  0
  2  3  2  0  0  0  0
  2  4  1  0  0  0  0
  4  5  1  0  0  0  0
  5  6  1  0  0  0  0
  6  7  1  0  0  0  0
  6  8  1  0  0  0  0
  5 11  1  0  0  0  0
  5 12  1  0  0  0  0
  6 13  1  0  0  0  0
  7 14  1  0  0  0  0
  7 15  1  0  0  0  0
  7 16  1  0  0  0  0
  8 17  1  0  0  0  0
  8 18  1  0  0  0  0
  8 19  1  0  0  0  0
M  END
>  <Alias name>
Molecule1042

>  <logS>   
-0.3

$$$$
Valine
  ChemBrain IXL

 19 18  0  0  0  0  0  0  0  0  1 V2000
    6.8996    3.2739    0.2706 O   0  0  0  0  0  0  0  0  0  0  0  0
    5.9704    3.8347    0.8283 C   0  0  0  0  0  0  0  0  0  0  0  0
    6.2157    5.0464    1.6240 O   0  5  0  0  0  0  0  0  0  0  0  0
    4.5959    3.2947    0.7040 C   0  0  0  0  0  0  0  0  0  0  0  0
    4.5243    2.3975   -0.4632 N   0  3  0  0  0  0  0  0  0  0  0  0
    3.5954    4.4645    0.5301 C   0  0  0  0  0  0  0  0  0  0  0  0
    3.9320    5.2530   -0.7540 C   0  0  0  0  0  0  0  0  0  0  0  0
    2.1604    3.9081    0.4300 C   0  0  0  0  0  0  0  0  0  0  0  0
    5.1771    1.6375   -0.3433 H   0  0  0  0  0  0  0  0  0  0  0  0
    4.7581    2.9120   -1.2984 H   0  0  0  0  0  0  0  0  0  0  0  0
    3.5903    2.0275   -0.5466 H   0  0  0  0  0  0  0  0  0  0  0  0
    4.3466    2.7394    1.5996 H   0  0  0  0  0  0  0  0  0  0  0  0
    3.6647    5.1252    1.3854 H   0  0  0  0  0  0  0  0  0  0  0  0
    3.2384    6.0776   -0.8630 H   0  0  0  0  0  0  0  0  0  0  0  0
    3.8508    4.5984   -1.6123 H   0  0  0  0  0  0  0  0  0  0  0  0
    4.9421    5.6378   -0.6876 H   0  0  0  0  0  0  0  0  0  0  0  0
    2.0838    3.2579   -0.4319 H   0  0  0  0  0  0  0  0  0  0  0  0
    1.9272    3.3477    1.3270 H   0  0  0  0  0  0  0  0  0  0  0  0
    1.4618    4.7289    0.3255 H   0  0  0  0  0  0  0  0  0  0  0  0
  1  2  2  0  0  0  0
  2  3  1  0  0  0  0
  2  4  1  0  0  0  0
  4  5  1  0  0  0  0
  4  6  1  0  0  0  0
  6  7  1  0  0  0  0
  6  8  1  0  0  0  0
  5  9  1  0  0  0  0
  5 10  1  0  0  0  0
  5 11  1  0  0  0  0
  4 12  1  0  0  0  0
  6 13  1  0  0  0  0
  7 14  1  0  0  0  0
  7 15  1  0  0  0  0
  7 16  1  0  0  0  0
  8 17  1  0  0  0  0
  8 18  1  0  0  0  0
  8 19  1  0  0  0  0
M  END
>  <Alias name>
Valine

>  <logS>   
-0.3

$$$$
Cyanoguanidine
  ChemBrain IXL

 10  9  0  0  0  0  0  0  0  0  1 V2000
    3.7555    5.0617    0.1361 N   0  0  0  0  0  0  0  0  0  0  0  0
    3.5771    3.6802   -0.0041 C   0  0  0  0  0  0  0  0  0  0  0  0
    2.2891    3.1330    0.0370 N   0  0  0  0  0  0  0  0  0  0  0  0
    4.5836    2.9234   -0.1684 N   0  0  0  0  0  0  0  0  0  0  0  0
    5.8716    3.4706   -0.2095 C   0  0  0  0  0  0  0  0  0  0  0  0
    6.9369    3.9233   -0.2435 N   0  0  0  0  0  0  0  0  0  0  0  0
    2.9557    5.6631    0.2654 H   0  0  0  0  0  0  0  0  0  0  0  0
    4.6838    5.4560    0.1077 H   0  0  0  0  0  0  0  0  0  0  0  0
    2.1605    2.1374   -0.0647 H   0  0  0  0  0  0  0  0  0  0  0  0
    1.4895    3.7342    0.1682 H   0  0  0  0  0  0  0  0  0  0  0  0
  1  2  1  0  0  0  0
  2  3  1  0  0  0  0
  2  4  2  0  0  0  0
  5  6  3  0  0  0  0
  5  4  1  0  0  0  0
  1  7  1  0  0  0  0
  1  8  1  0  0  0  0
  3  9  1  0  0  0  0
  3 10  1  0  0  0  0
M  END
>  <Alias name>
Cyanoguanidine

>  <logS>   
-0.31

$$$$
Molecule1033
  ChemBrain IXL

 20 20  0  0  0  0  0  0  0  0  1 V2000
   -4.2926   -1.4160   -0.4450 N   0  0  0  0  0  0  0  0  0  0  0  0
   -3.3110   -0.4186   -0.4455 C   0  0  0  0  0  0  0  0  0  0  0  0
   -3.6378    0.7573   -0.4456 O   0  0  0  0  0  0  0  0  0  0  0  0
   -1.8863   -0.7890   -0.4458 O   0  0  0  0  0  0  0  0  0  0  0  0
   -0.9425    0.3428   -0.4466 C   0  0  0  0  0  0  0  0  0  0  0  0
    0.4480   -0.1706   -0.4463 C   0  0  0  0  0  0  0  0  0  0  0  0
    1.5213    0.7220   -0.4466 C   0  0  0  0  0  0  0  0  0  0  0  0
    2.8309    0.2391   -0.4463 C   0  0  0  0  0  0  0  0  0  0  0  0
    3.0678   -1.1363   -0.4456 C   0  0  0  0  0  0  0  0  0  0  0  0
    1.9952   -2.0290   -0.4453 C   0  0  0  0  0  0  0  0  0  0  0  0
    0.6858   -1.5465   -0.4456 C   0  0  0  0  0  0  0  0  0  0  0  0
   -4.0238   -2.3884   -0.4451 H   0  0  0  0  0  0  0  0  0  0  0  0
   -5.2692   -1.1625   -0.4447 H   0  0  0  0  0  0  0  0  0  0  0  0
   -1.1037    0.9464   -1.3313 H   0  0  0  0  0  0  0  0  0  0  0  0
   -1.1037    0.9477    0.4371 H   0  0  0  0  0  0  0  0  0  0  0  0
    1.3380    1.7892   -0.4471 H   0  0  0  0  0  0  0  0  0  0  0  0
    3.6633    0.9317   -0.4465 H   0  0  0  0  0  0  0  0  0  0  0  0
    4.0839   -1.5108   -0.4453 H   0  0  0  0  0  0  0  0  0  0  0  0
    2.1790   -3.0962   -0.4447 H   0  0  0  0  0  0  0  0  0  0  0  0
   -0.1463   -2.2396   -0.4453 H   0  0  0  0  0  0  0  0  0  0  0  0
  1 12  1  0  0  0  0
  1 13  1  0  0  0  0
  1  2  1  0  0  0  0
  2  3  2  0  0  0  0
  2  4  1  0  0  0  0
  4  5  1  0  0  0  0
  5  6  1  0  0  0  0
  6  7  4  0  0  0  0
  6 11  4  0  0  0  0
  7  8  4  0  0  0  0
  8  9  4  0  0  0  0
  9 10  4  0  0  0  0
 10 11  4  0  0  0  0
  5 14  1  0  0  0  0
  5 15  1  0  0  0  0
  7 16  1  0  0  0  0
  8 17  1  0  0  0  0
  9 18  1  0  0  0  0
 10 19  1  0  0  0  0
 11 20  1  0  0  0  0
M  END
>  <Alias name>
Molecule1033

>  <logS>   
-0.35

$$$$
2-Aminothiazole
  ChemBrain IXL

 10 10  0  0  0  0  0  0  0  0  1 V2000
    5.1103    4.5393    0.0000 C   0  0  0  0  0  0  0  0  0  0  0  0
    4.8111    3.3657    0.0013 N   0  0  0  0  0  0  0  0  0  0  0  0
    3.7708    5.5088   -0.0001 S   0  0  0  0  0  0  0  0  0  0  0  0
    6.4248    5.0353   -0.0012 N   0  0  0  0  0  0  0  0  0  0  0  0
    3.4908    3.1452    0.0022 C   0  0  0  0  0  0  0  0  0  0  0  0
    2.8118    4.2029    0.0016 C   0  0  0  0  0  0  0  0  0  0  0  0
    6.5921    6.0374   -0.0045 H   0  0  0  0  0  0  0  0  0  0  0  0
    7.2005    4.3978    0.0012 H   0  0  0  0  0  0  0  0  0  0  0  0
    3.0428    2.1733    0.0034 H   0  0  0  0  0  0  0  0  0  0  0  0
    1.7246    4.2438    0.0022 H   0  0  0  0  0  0  0  0  0  0  0  0
  1  2  2  0  0  0  0
  1  3  1  0  0  0  0
  1  4  1  0  0  0  0
  2  5  1  0  0  0  0
  3  6  1  0  0  0  0
  5  6  2  0  0  0  0
  4  7  1  0  0  0  0
  4  8  1  0  0  0  0
  5  9  1  0  0  0  0
  6 10  1  0  0  0  0
M  END
>  <Alias name>
2-Aminothiazole

>  <logS>   
-0.36

$$$$
1,4-Phenylenediamine
  ChemBrain IXL

 16 16  0  0  0  0  0  0  0  0  1 V2000
    6.2546    4.1697    0.0000 C   0  0  0  0  0  0  0  0  0  0  0  0
    5.2710    3.1804    0.0000 C   0  0  0  0  0  0  0  0  0  0  0  0
    3.9225    3.5376    0.0000 C   0  0  0  0  0  0  0  0  0  0  0  0
    3.5575    4.8840    0.0000 C   0  0  0  0  0  0  0  0  0  0  0  0
    4.5411    5.8732    0.0000 C   0  0  0  0  0  0  0  0  0  0  0  0
    5.8896    5.5161    0.0000 C   0  0  0  0  0  0  0  0  0  0  0  0
    2.2042    5.2424    0.0000 N   0  0  0  0  0  0  0  0  0  0  0  0
    7.6079    3.8113    0.0000 N   0  0  0  0  0  0  0  0  0  0  0  0
    1.4928    4.5268    0.0000 H   0  0  0  0  0  0  0  0  0  0  0  0
    1.9402    6.2162    0.0000 H   0  0  0  0  0  0  0  0  0  0  0  0
    8.3193    4.5268    0.0000 H   0  0  0  0  0  0  0  0  0  0  0  0
    7.8719    2.8374    0.0000 H   0  0  0  0  0  0  0  0  0  0  0  0
    5.5544    2.1351    0.0000 H   0  0  0  0  0  0  0  0  0  0  0  0
    3.1589    2.7695    0.0000 H   0  0  0  0  0  0  0  0  0  0  0  0
    4.2577    6.9185    0.0000 H   0  0  0  0  0  0  0  0  0  0  0  0
    6.6531    6.2841    0.0000 H   0  0  0  0  0  0  0  0  0  0  0  0
  1  2  4  0  0  0  0
  2  3  4  0  0  0  0
  3  4  4  0  0  0  0
  4  5  4  0  0  0  0
  5  6  4  0  0  0  0
  6  1  4  0  0  0  0
  4  7  1  0  0  0  0
  1  8  1  0  0  0  0
  7  9  1  0  0  0  0
  7 10  1  0  0  0  0
  8 11  1  0  0  0  0
  8 12  1  0  0  0  0
  2 13  1  0  0  0  0
  3 14  1  0  0  0  0
  5 15  1  0  0  0  0
  6 16  1  0  0  0  0
M  END
>  <Alias name>
1,4-Phenylenediamine

>  <logS>   
-0.38

$$$$
3-Methyl-3-pentanol
  ChemBrain IXL

 21 20  0  0  0  0  0  0  0  0  1 V2000
    7.3915    4.5607    0.0944 C   0  0  0  0  0  0  0  0  0  0  0  0
    6.1181    4.6822   -0.7649 C   0  0  0  0  0  0  0  0  0  0  0  0
    4.8756    4.5848    0.1414 C   0  0  0  0  0  0  0  0  0  0  0  0
    3.6027    4.7330   -0.7143 C   0  0  0  0  0  0  0  0  0  0  0  0
    2.3609    4.6619    0.1955 C   0  0  0  0  0  0  0  0  0  0  0  0
    4.9174    5.6562    1.1471 O   0  0  0  0  0  0  0  0  0  0  0  0
    4.8622    3.2161    0.8493 C   0  0  0  0  0  0  0  0  0  0  0  0
    4.9287    6.5687    0.7817 H   0  0  0  0  0  0  0  0  0  0  0  0
    7.4040    5.3508    0.8350 H   0  0  0  0  0  0  0  0  0  0  0  0
    8.2648    4.6469   -0.5403 H   0  0  0  0  0  0  0  0  0  0  0  0
    7.4006    3.5990    0.5923 H   0  0  0  0  0  0  0  0  0  0  0  0
    6.0968    3.8817   -1.4940 H   0  0  0  0  0  0  0  0  0  0  0  0
    6.1176    5.6367   -1.2767 H   0  0  0  0  0  0  0  0  0  0  0  0
    3.6209    5.6872   -1.2263 H   0  0  0  0  0  0  0  0  0  0  0  0
    3.5625    3.9329   -1.4431 H   0  0  0  0  0  0  0  0  0  0  0  0
    2.3331    3.7008    0.6939 H   0  0  0  0  0  0  0  0  0  0  0  0
    2.4100    5.4511    0.9355 H   0  0  0  0  0  0  0  0  0  0  0  0
    1.4670    4.7839   -0.4036 H   0  0  0  0  0  0  0  0  0  0  0  0
    5.7569    3.1119    1.4507 H   0  0  0  0  0  0  0  0  0  0  0  0
    4.8314    2.4268    0.1084 H   0  0  0  0  0  0  0  0  0  0  0  0
    3.9890    3.1476    1.4863 H   0  0  0  0  0  0  0  0  0  0  0  0
  1  2  1  0  0  0  0
  2  3  1  0  0  0  0
  3  4  1  0  0  0  0
  4  5  1  0  0  0  0
  3  6  1  0  0  0  0
  3  7  1  0  0  0  0
  6  8  1  0  0  0  0
  1  9  1  0  0  0  0
  1 10  1  0  0  0  0
  1 11  1  0  0  0  0
  2 12  1  0  0  0  0
  2 13  1  0  0  0  0
  4 14  1  0  0  0  0
  4 15  1  0  0  0  0
  5 16  1  0  0  0  0
  5 17  1  0  0  0  0
  5 18  1  0  0  0  0
  7 19  1  0  0  0  0
  7 20  1  0  0  0  0
  7 21  1  0  0  0  0
M  END
>  <Alias name>
3-Methyl-3-pentanol

>  <logS>   
-0.38

$$$$
Methyl propyl ether
  ChemBrain IXL

 15 14  0  0  0  0  0  0  0  0  1 V2000
    4.8519    4.6983    0.0000 C   0  0  0  0  0  0  0  0  0  0  0  0
    3.6211    3.7723    0.0468 C   0  0  0  0  0  0  0  0  0  0  0  0
    6.0773    3.8883    0.0653 O   0  0  0  0  0  0  0  0  0  0  0  0
    2.3365    4.6207   -0.0216 C   0  0  0  0  0  0  0  0  0  0  0  0
    7.3326    4.6536    0.0283 C   0  0  0  0  0  0  0  0  0  0  0  0
    4.8237    5.3790    0.8419 H   0  0  0  0  0  0  0  0  0  0  0  0
    4.8424    5.2650   -0.9229 H   0  0  0  0  0  0  0  0  0  0  0  0
    3.6307    3.2056    0.9695 H   0  0  0  0  0  0  0  0  0  0  0  0
    3.6494    3.0917   -0.7951 H   0  0  0  0  0  0  0  0  0  0  0  0
    1.4718    3.9696    0.0112 H   0  0  0  0  0  0  0  0  0  0  0  0
    2.3082    5.3013    0.8204 H   0  0  0  0  0  0  0  0  0  0  0  0
    2.3269    5.1874   -0.9444 H   0  0  0  0  0  0  0  0  0  0  0  0
    7.1322    5.6776    0.3190 H   0  0  0  0  0  0  0  0  0  0  0  0
    7.7438    4.6373   -0.9734 H   0  0  0  0  0  0  0  0  0  0  0  0
    8.0374    4.2249    0.7298 H   0  0  0  0  0  0  0  0  0  0  0  0
  1  2  1  0  0  0  0
  1  3  1  0  0  0  0
  2  4  1  0  0  0  0
  3  5  1  0  0  0  0
  1  6  1  0  0  0  0
  1  7  1  0  0  0  0
  2  8  1  0  0  0  0
  2  9  1  0  0  0  0
  4 10  1  0  0  0  0
  4 11  1  0  0  0  0
  4 12  1  0  0  0  0
  5 13  1  0  0  0  0
  5 14  1  0  0  0  0
  5 15  1  0  0  0  0
M  END
>  <Alias name>
Methylpropylether

>  <logS>   
-0.39

$$$$
Molecule1473
  ChemBrain IXL

 21 20  0  0  0  0  0  0  0  0  1 V2000
   -2.9195    0.5123    0.9546 O   0  0  0  0  0  0  0  0  0  0  0  0
   -2.2578   -0.2496   -0.1144 C   0  0  0  0  0  0  0  0  0  0  0  0
   -0.7601   -0.4121    0.2202 C   0  0  0  0  0  0  0  0  0  0  0  0
   -0.1035    0.9862    0.3619 C   0  0  0  0  0  0  0  0  0  0  0  0
   -0.2229    1.7604   -0.9691 C   0  0  0  0  0  0  0  0  0  0  0  0
    1.3863    0.8234    0.7282 C   0  0  0  0  0  0  0  0  0  0  0  0
   -0.0660   -1.2064   -0.9079 C   0  0  0  0  0  0  0  0  0  0  0  0
   -3.8817    0.6634    0.8225 H   0  0  0  0  0  0  0  0  0  0  0  0
   -2.3637    0.2787   -1.0529 H   0  0  0  0  0  0  0  0  0  0  0  0
   -2.7166   -1.2271   -0.1975 H   0  0  0  0  0  0  0  0  0  0  0  0
   -0.6583   -0.9515    1.1536 H   0  0  0  0  0  0  0  0  0  0  0  0
   -0.6062    1.5399    1.1452 H   0  0  0  0  0  0  0  0  0  0  0  0
   -1.2673    1.8788   -1.2263 H   0  0  0  0  0  0  0  0  0  0  0  0
    0.2340    2.7361   -0.8604 H   0  0  0  0  0  0  0  0  0  0  0  0
    0.2823    1.2119   -1.7534 H   0  0  0  0  0  0  0  0  0  0  0  0
    1.8377    1.8008    0.8451 H   0  0  0  0  0  0  0  0  0  0  0  0
    1.8956    0.2834   -0.0594 H   0  0  0  0  0  0  0  0  0  0  0  0
    1.4716    0.2731    1.6570 H   0  0  0  0  0  0  0  0  0  0  0  0
    0.9839   -1.3248   -0.6739 H   0  0  0  0  0  0  0  0  0  0  0  0
   -0.1696   -0.6722   -1.8433 H   0  0  0  0  0  0  0  0  0  0  0  0
   -0.5271   -2.1821   -0.9975 H   0  0  0  0  0  0  0  0  0  0  0  0
  1  8  1  0  0  0  0
  1  2  1  0  0  0  0
  2  3  1  0  0  0  0
  3  7  1  0  0  0  0
  3  4  1  0  0  0  0
  4  5  1  0  0  0  0
  4  6  1  0  0  0  0
  2  9  1  0  0  0  0
  2 10  1  0  0  0  0
  3 11  1  0  0  0  0
  4 12  1  0  0  0  0
  5 13  1  0  0  0  0
  5 14  1  0  0  0  0
  5 15  1  0  0  0  0
  6 16  1  0  0  0  0
  6 17  1  0  0  0  0
  6 18  1  0  0  0  0
  7 19  1  0  0  0  0
  7 20  1  0  0  0  0
  7 21  1  0  0  0  0
M  END
>  <Alias name>
Molecule1473

>  <logS>   
-0.39

$$$$
2,2-Dimethyl-1-propanol
  ChemBrain IXL

 18 17  0  0  0  0  0  0  0  0  1 V2000
    4.2432    2.1216    0.8438 C   0  0  0  0  0  0  0  0  0  0  0  0
    3.3399    3.0288   -0.0140 C   0  0  0  0  0  0  0  0  0  0  0  0
    4.2160    3.9467   -0.8884 C   0  0  0  0  0  0  0  0  0  0  0  0
    5.0698    4.7761   -0.0258 O   0  0  0  0  0  0  0  0  0  0  0  0
    2.4470    2.1572   -0.9183 C   0  0  0  0  0  0  0  0  0  0  0  0
    2.4536    3.8896    0.9069 C   0  0  0  0  0  0  0  0  0  0  0  0
    5.6656    5.3955   -0.5031 H   0  0  0  0  0  0  0  0  0  0  0  0
    4.8706    2.7341    1.4795 H   0  0  0  0  0  0  0  0  0  0  0  0
    3.6275    1.4763    1.4582 H   0  0  0  0  0  0  0  0  0  0  0  0
    4.8662    1.5167    0.1966 H   0  0  0  0  0  0  0  0  0  0  0  0
    3.5812    4.5858   -1.4897 H   0  0  0  0  0  0  0  0  0  0  0  0
    4.8374    3.3418   -1.5371 H   0  0  0  0  0  0  0  0  0  0  0  0
    3.0699    1.5523   -1.5655 H   0  0  0  0  0  0  0  0  0  0  0  0
    1.8313    1.5121   -0.3038 H   0  0  0  0  0  0  0  0  0  0  0  0
    1.8122    2.7948   -1.5212 H   0  0  0  0  0  0  0  0  0  0  0  0
    1.8378    3.2445    1.5213 H   0  0  0  0  0  0  0  0  0  0  0  0
    1.8189    4.5273    0.3040 H   0  0  0  0  0  0  0  0  0  0  0  0
    3.0811    4.5020    1.5426 H   0  0  0  0  0  0  0  0  0  0  0  0
  1  2  1  0  0  0  0
  2  3  1  0  0  0  0
  3  4  1  0  0  0  0
  2  5  1  0  0  0  0
  2  6  1  0  0  0  0
  4  7  1  0  0  0  0
  1  8  1  0  0  0  0
  1  9  1  0  0  0  0
  1 10  1  0  0  0  0
  3 11  1  0  0  0  0
  3 12  1  0  0  0  0
  5 13  1  0  0  0  0
  5 14  1  0  0  0  0
  5 15  1  0  0  0  0
  6 16  1  0  0  0  0
  6 17  1  0  0  0  0
  6 18  1  0  0  0  0
M  END
>  <Alias name>
Neopentyl alcohol

>  <logS>   
-0.4

$$$$
4-Aminobenzoic acid
  ChemBrain IXL

 17 17  0  0  0  0  0  0  0  0  1 V2000
    4.1116    6.2029   -0.1063 C   0  0  0  0  0  0  0  0  0  0  0  0
    3.5366    4.9390    0.0291 C   0  0  0  0  0  0  0  0  0  0  0  0
    4.3499    3.8117    0.1477 C   0  0  0  0  0  0  0  0  0  0  0  0
    5.7382    3.9483    0.1309 C   0  0  0  0  0  0  0  0  0  0  0  0
    6.3133    5.2121   -0.0045 C   0  0  0  0  0  0  0  0  0  0  0  0
    5.4999    6.3394   -0.1232 C   0  0  0  0  0  0  0  0  0  0  0  0
    7.7664    5.3550   -0.0222 C   0  0  0  0  0  0  0  0  0  0  0  0
    8.2694    6.4603   -0.1402 O   0  0  0  0  0  0  0  0  0  0  0  0
    8.6233    4.1671    0.1022 O   0  0  0  0  0  0  0  0  0  0  0  0
    2.0737    4.7951    0.0468 N   0  0  0  0  0  0  0  0  0  0  0  0
    3.4820    7.0755   -0.1982 H   0  0  0  0  0  0  0  0  0  0  0  0
    3.9048    2.8333    0.2526 H   0  0  0  0  0  0  0  0  0  0  0  0
    6.3678    3.0756    0.2227 H   0  0  0  0  0  0  0  0  0  0  0  0
    5.9450    7.3179   -0.2280 H   0  0  0  0  0  0  0  0  0  0  0  0
    9.5569    4.3416    0.0820 H   0  0  0  0  0  0  0  0  0  0  0  0
    1.4441    5.6677   -0.0450 H   0  0  0  0  0  0  0  0  0  0  0  0
    1.6286    3.8167    0.1517 H   0  0  0  0  0  0  0  0  0  0  0  0
  1  2  4  0  0  0  0
  2  3  4  0  0  0  0
  3  4  4  0  0  0  0
  4  5  4  0  0  0  0
  5  6  4  0  0  0  0
  6  1  4  0  0  0  0
  5  7  1  0  0  0  0
  7  8  2  0  0  0  0
  7  9  1  0  0  0  0
  1 11  1  0  0  0  0
  2 10  1  0  0  0  0
  3 12  1  0  0  0  0
  4 13  1  0  0  0  0
  6 14  1  0  0  0  0
  9 15  1  0  0  0  0
 10 16  1  0  0  0  0
 10 17  1  0  0  0  0
M  END
>  <Alias name>
p-Anthranilic acid

>  <logS>   
-0.4

$$$$
Benzylalcohol
  ChemBrain IXL

 16 16  0  0  0  0  0  0  0  0  1 V2000
    2.7750    3.2086    0.2313 C   0  0  0  0  0  0  0  0  0  0  0  0
    2.4907    4.4888    0.7074 C   0  0  0  0  0  0  0  0  0  0  0  0
    3.5202    5.4154    0.8746 C   0  0  0  0  0  0  0  0  0  0  0  0
    4.8339    5.0619    0.5655 C   0  0  0  0  0  0  0  0  0  0  0  0
    5.1183    3.7817    0.0893 C   0  0  0  0  0  0  0  0  0  0  0  0
    4.0888    2.8551   -0.0778 C   0  0  0  0  0  0  0  0  0  0  0  0
    6.5695    3.3910   -0.2522 C   0  0  0  0  0  0  0  0  0  0  0  0
    7.4779    3.9443    0.7627 O   0  0  0  0  0  0  0  0  0  0  0  0
    1.9781    2.4913    0.1019 H   0  0  0  0  0  0  0  0  0  0  0  0
    1.4738    4.7624    0.9467 H   0  0  0  0  0  0  0  0  0  0  0  0
    3.3001    6.4064    1.2432 H   0  0  0  0  0  0  0  0  0  0  0  0
    5.6307    5.7793    0.6949 H   0  0  0  0  0  0  0  0  0  0  0  0
    4.3088    1.8641   -0.4464 H   0  0  0  0  0  0  0  0  0  0  0  0
    6.6586    2.3148   -0.2666 H   0  0  0  0  0  0  0  0  0  0  0  0
    6.8300    3.7869   -1.2226 H   0  0  0  0  0  0  0  0  0  0  0  0
    7.4635    4.8909    0.8413 H   0  0  0  0  0  0  0  0  0  0  0  0
  1  2  4  0  0  0  0
  2  3  4  0  0  0  0
  3  4  4  0  0  0  0
  4  5  4  0  0  0  0
  5  6  4  0  0  0  0
  6  1  4  0  0  0  0
  5  7  1  0  0  0  0
  7  8  1  0  0  0  0
  1  9  1  0  0  0  0
  2 10  1  0  0  0  0
  3 11  1  0  0  0  0
  4 12  1  0  0  0  0
  6 13  1  0  0  0  0
  7 14  1  0  0  0  0
  7 15  1  0  0  0  0
  8 16  1  0  0  0  0
M  END
>  <Alias name>
Benzyl alcohol

>  <logS>   
-0.4

$$$$
Ethylene
  ChemBrain IXL

  6  5  0  0  0  0  0  0  0  0  1 V2000
    2.0930    2.5009   -0.1064 C   0  0  0  0  0  0  0  0  0  0  0  0
    3.4080    2.5582    0.1168 C   0  0  0  0  0  0  0  0  0  0  0  0
    1.6214    1.5504   -0.3233 H   0  0  0  0  0  0  0  0  0  0  0  0
    1.4978    3.4050   -0.0706 H   0  0  0  0  0  0  0  0  0  0  0  0
    3.8795    3.5087    0.3336 H   0  0  0  0  0  0  0  0  0  0  0  0
    4.0031    1.6541    0.0810 H   0  0  0  0  0  0  0  0  0  0  0  0
  1  2  2  0  0  0  0
  1  3  1  0  0  0  0
  1  4  1  0  0  0  0
  2  5  1  0  0  0  0
  2  6  1  0  0  0  0
M  END
>  <Alias name>
Ethylene

>  <logS>   
-0.4

$$$$
Hydantoin
  ChemBrain IXL

 11 11  0  0  0  0  0  0  0  0  1 V2000
    2.6863    3.6329    0.0000 C   0  0  0  0  0  0  0  0  0  0  0  0
    3.7225    4.5633    0.3135 C   0  0  0  0  0  0  0  0  0  0  0  0
    3.4892    2.4792   -0.2991 N   0  0  0  0  0  0  0  0  0  0  0  0
    4.9104    3.9939    0.2131 N   0  0  0  0  0  0  0  0  0  0  0  0
    3.5474    5.7495    0.6347 O   0  0  0  0  0  0  0  0  0  0  0  0
    4.7682    2.7648   -0.1568 C   0  0  0  0  0  0  0  0  0  0  0  0
    5.7064    1.9732   -0.3509 O   0  0  0  0  0  0  0  0  0  0  0  0
    3.1454    1.5662   -0.5811 H   0  0  0  0  0  0  0  0  0  0  0  0
    5.8097    4.4514    0.4017 H   0  0  0  0  0  0  0  0  0  0  0  0
    2.1149    3.9612   -0.8533 H   0  0  0  0  0  0  0  0  0  0  0  0
    2.0428    3.4686    0.8505 H   0  0  0  0  0  0  0  0  0  0  0  0
  1  2  1  0  0  0  0
  1  3  1  0  0  0  0
  2  4  1  0  0  0  0
  2  5  2  0  0  0  0
  3  6  1  0  0  0  0
  4  6  1  0  0  0  0
  6  7  2  0  0  0  0
  3  8  1  0  0  0  0
  4  9  1  0  0  0  0
  1 10  1  0  0  0  0
  1 11  1  0  0  0  0
M  END
>  <Alias name>
Hydantoin

>  <logS>   
-0.4

$$$$
Parabanic acid
  ChemBrain IXL

 10 10  0  0  0  0  0  0  0  0  1 V2000
    3.2039    2.5936    0.1017 C   0  0  0  0  0  0  0  0  0  0  0  0
    2.8704    3.8318    0.3339 C   0  0  0  0  0  0  0  0  0  0  0  0
    4.4223    2.5731   -0.1304 N   0  0  0  0  0  0  0  0  0  0  0  0
    2.4548    1.6303    0.1205 O   0  0  0  0  0  0  0  0  0  0  0  0
    3.8955    4.5199    0.2184 N   0  0  0  0  0  0  0  0  0  0  0  0
    1.7572    4.2359    0.6286 O   0  0  0  0  0  0  0  0  0  0  0  0
    4.8734    3.7320    0.0896 C   0  0  0  0  0  0  0  0  0  0  0  0
    6.0513    4.0293    0.2107 O   0  0  0  0  0  0  0  0  0  0  0  0
    4.9046    1.8487   -0.6122 H   0  0  0  0  0  0  0  0  0  0  0  0
    3.9124    5.4947    0.0187 H   0  0  0  0  0  0  0  0  0  0  0  0
  1  2  1  0  0  0  0
  1  3  1  0  0  0  0
  1  4  2  0  0  0  0
  2  5  1  0  0  0  0
  2  6  2  0  0  0  0
  3  7  1  0  0  0  0
  5  7  1  0  0  0  0
  7  8  2  0  0  0  0
  3  9  1  0  0  0  0
  5 10  1  0  0  0  0
M  END
>  <Alias name>
Parabanic acid

>  <logS>   
-0.4

$$$$
2,3-Dimethyl-2-butanol
  ChemBrain IXL

 21 20  0  0  0  0  0  0  0  0  1 V2000
    4.9100    4.5076    0.1461 C   0  0  0  0  0  0  0  0  0  0  0  0
    4.6601    5.9601    0.6029 C   0  0  0  0  0  0  0  0  0  0  0  0
    3.6978    4.0062   -0.6802 C   0  0  0  0  0  0  0  0  0  0  0  0
    2.4190    4.0655    0.1825 C   0  0  0  0  0  0  0  0  0  0  0  0
    3.9432    2.5503   -1.1287 C   0  0  0  0  0  0  0  0  0  0  0  0
    6.1832    4.4594   -0.7240 C   0  0  0  0  0  0  0  0  0  0  0  0
    5.0925    3.6480    1.3262 O   0  0  0  0  0  0  0  0  0  0  0  0
    4.3315    3.6270    1.9476 H   0  0  0  0  0  0  0  0  0  0  0  0
    3.7782    5.9958    1.2290 H   0  0  0  0  0  0  0  0  0  0  0  0
    5.5155    6.3135    1.1652 H   0  0  0  0  0  0  0  0  0  0  0  0
    4.5129    6.5913   -0.2648 H   0  0  0  0  0  0  0  0  0  0  0  0
    3.5719    4.6351   -1.5529 H   0  0  0  0  0  0  0  0  0  0  0  0
    1.5768    3.7073   -0.3964 H   0  0  0  0  0  0  0  0  0  0  0  0
    2.5449    3.4425    1.0589 H   0  0  0  0  0  0  0  0  0  0  0  0
    2.2363    5.0871    0.4890 H   0  0  0  0  0  0  0  0  0  0  0  0
    4.8284    2.5074   -1.7497 H   0  0  0  0  0  0  0  0  0  0  0  0
    3.0892    2.1984   -1.6940 H   0  0  0  0  0  0  0  0  0  0  0  0
    4.0825    1.9226   -0.2572 H   0  0  0  0  0  0  0  0  0  0  0  0
    7.0260    4.8246   -0.1503 H   0  0  0  0  0  0  0  0  0  0  0  0
    6.0459    5.0818   -1.5996 H   0  0  0  0  0  0  0  0  0  0  0  0
    6.3725    3.4395   -1.0322 H   0  0  0  0  0  0  0  0  0  0  0  0
  1  2  1  0  0  0  0
  1  3  1  0  0  0  0
  3  4  1  0  0  0  0
  3  5  1  0  0  0  0
  1  6  1  0  0  0  0
  1  7  1  0  0  0  0
  7  8  1  0  0  0  0
  2  9  1  0  0  0  0
  2 10  1  0  0  0  0
  2 11  1  0  0  0  0
  3 12  1  0  0  0  0
  4 13  1  0  0  0  0
  4 14  1  0  0  0  0
  4 15  1  0  0  0  0
  5 16  1  0  0  0  0
  5 17  1  0  0  0  0
  5 18  1  0  0  0  0
  6 19  1  0  0  0  0
  6 20  1  0  0  0  0
  6 21  1  0  0  0  0
M  END
>  <Alias name>
2,3-Dimethyl-2-butanol

>  <logS>   
-0.41

$$$$
Aniline
  ChemBrain IXL

 14 14  0  0  0  0  0  0  0  0  1 V2000
    5.8030    3.0153    0.0000 C   0  0  0  0  0  0  0  0  0  0  0  0
    6.2677    4.3306    0.0001 C   0  0  0  0  0  0  0  0  0  0  0  0
    5.3609    5.3907    0.0002 C   0  0  0  0  0  0  0  0  0  0  0  0
    3.9894    5.1354    0.0002 C   0  0  0  0  0  0  0  0  0  0  0  0
    3.5248    3.8201    0.0001 C   0  0  0  0  0  0  0  0  0  0  0  0
    4.4316    2.7600    0.0000 C   0  0  0  0  0  0  0  0  0  0  0  0
    2.1484    3.5639    0.0002 N   0  0  0  0  0  0  0  0  0  0  0  0
    1.8123    2.6125    0.0002 H   0  0  0  0  0  0  0  0  0  0  0  0
    1.4925    4.3307    0.0001 H   0  0  0  0  0  0  0  0  0  0  0  0
    6.5070    2.1923   -0.0001 H   0  0  0  0  0  0  0  0  0  0  0  0
    7.3324    4.5288    0.0001 H   0  0  0  0  0  0  0  0  0  0  0  0
    5.7216    6.4119    0.0003 H   0  0  0  0  0  0  0  0  0  0  0  0
    3.2854    5.9584    0.0003 H   0  0  0  0  0  0  0  0  0  0  0  0
    4.0709    1.7389   -0.0001 H   0  0  0  0  0  0  0  0  0  0  0  0
  1  2  4  0  0  0  0
  2  3  4  0  0  0  0
  3  4  4  0  0  0  0
  4  5  4  0  0  0  0
  5  6  4  0  0  0  0
  6  1  4  0  0  0  0
  5  7  1  0  0  0  0
  7  8  1  0  0  0  0
  7  9  1  0  0  0  0
  1 10  1  0  0  0  0
  2 11  1  0  0  0  0
  3 12  1  0  0  0  0
  4 13  1  0  0  0  0
  6 14  1  0  0  0  0
M  END
>  <Alias name>
Aniline

>  <logS>   
-0.41

$$$$
Propyne
  ChemBrain IXL

  7  6  0  0  0  0  0  0  0  0  1 V2000
    4.7627    4.1292    0.5865 C   0  0  0  0  0  0  0  0  0  0  0  0
    3.6279    3.7550    0.4389 C   0  0  0  0  0  0  0  0  0  0  0  0
    2.1755    3.2760    0.2500 C   0  0  0  0  0  0  0  0  0  0  0  0
    5.7835    4.4659    0.7193 H   0  0  0  0  0  0  0  0  0  0  0  0
    1.9205    3.3026   -0.8022 H   0  0  0  0  0  0  0  0  0  0  0  0
    1.5065    3.9262    0.8001 H   0  0  0  0  0  0  0  0  0  0  0  0
    2.0786    2.2626    0.6194 H   0  0  0  0  0  0  0  0  0  0  0  0
  1  2  3  0  0  0  0
  2  3  1  0  0  0  0
  1  4  1  0  0  0  0
  3  5  1  0  0  0  0
  3  6  1  0  0  0  0
  3  7  1  0  0  0  0
M  END
>  <Alias name>
Propyne

>  <logS>   
-0.41

$$$$
Raffinose
  ChemBrain IXL

 66 68  0  0  0  0  0  0  0  0  1 V2000
    5.8728    5.0028    0.0544 C   0  0  0  0  0  0  0  0  0  0  0  0
    7.1780    5.7705   -0.2378 C   0  0  0  0  0  0  0  0  0  0  0  0
    7.1555    7.1166    0.5145 C   0  0  0  0  0  0  0  0  0  0  0  0
    5.9671    7.8798    0.1068 O   0  0  0  0  0  0  0  0  0  0  0  0
    4.6866    7.2003    0.3557 C   0  0  0  0  0  0  0  0  0  0  0  0
    4.6699    5.8555   -0.3980 C   0  0  0  0  0  0  0  0  0  0  0  0
    3.5783    8.0441   -0.1192 O   0  0  0  0  0  0  0  0  0  0  0  0
    8.3298    4.9740    0.2106 O   0  0  0  0  0  0  0  0  0  0  0  0
    5.8766    3.7287   -0.6789 O   0  0  0  0  0  0  0  0  0  0  0  0
    3.4195    5.1409   -0.1025 O   0  0  0  0  0  0  0  0  0  0  0  0
    8.4263    7.9200    0.1766 C   0  0  0  0  0  0  0  0  0  0  0  0
   10.9971   11.0357   -1.5003 C   0  0  0  0  0  0  0  0  0  0  0  0
   12.2231   10.1856   -1.1149 C   0  0  0  0  0  0  0  0  0  0  0  0
   12.1285    8.8169   -1.7982 C   0  0  0  0  0  0  0  0  0  0  0  0
   10.8747    8.1594   -1.4040 O   0  0  0  0  0  0  0  0  0  0  0  0
    9.6576    8.9166   -1.7391 C   0  0  0  0  0  0  0  0  0  0  0  0
    9.7144   10.3016   -1.0567 C   0  0  0  0  0  0  0  0  0  0  0  0
    8.4721    8.1795   -1.2712 O   0  0  0  0  0  0  0  0  0  0  0  0
   13.4545   10.8539   -1.5516 O   0  0  0  0  0  0  0  0  0  0  0  0
   11.0734   12.3427   -0.8316 O   0  0  0  0  0  0  0  0  0  0  0  0
    8.5357   11.0903   -1.4424 O   0  0  0  0  0  0  0  0  0  0  0  0
   13.3294    7.9591   -1.3691 C   0  0  0  0  0  0  0  0  0  0  0  0
   14.5756    8.6843   -1.6763 O   0  0  0  0  0  0  0  0  0  0  0  0
    2.9028   11.5648   -0.3883 C   0  0  0  0  0  0  0  0  0  0  0  0
    4.3835   11.3047   -0.6465 C   0  0  0  0  0  0  0  0  0  0  0  0
    2.3219   10.1825   -0.1359 C   0  0  0  0  0  0  0  0  0  0  0  0
    3.4871    9.3740    0.5078 C   0  0  0  0  0  0  0  0  0  0  0  0
    4.7167   10.1828    0.2409 O   0  0  0  0  0  0  0  0  0  0  0  0
    3.2833    9.2368    2.0308 C   0  0  0  0  0  0  0  0  0  0  0  0
    2.0497    8.4820    2.2941 O   0  0  0  0  0  0  0  0  0  0  0  0
    1.9728    9.5748   -1.4288 O   0  0  0  0  0  0  0  0  0  0  0  0
    2.7554   12.3883    0.8210 O   0  0  0  0  0  0  0  0  0  0  0  0
    4.5846   10.8762   -2.1137 C   0  0  0  0  0  0  0  0  0  0  0  0
    5.9996   10.5495   -2.3391 O   0  0  0  0  0  0  0  0  0  0  0  0
    8.3392    4.7606    1.1701 H   0  0  0  0  0  0  0  0  0  0  0  0
    5.0764    3.1726   -0.5497 H   0  0  0  0  0  0  0  0  0  0  0  0
    3.2744    4.9325    0.8472 H   0  0  0  0  0  0  0  0  0  0  0  0
   14.2794   10.3258   -1.4177 H   0  0  0  0  0  0  0  0  0  0  0  0
   11.0943   12.3065    0.1506 H   0  0  0  0  0  0  0  0  0  0  0  0
    7.6710   10.6930   -1.1957 H   0  0  0  0  0  0  0  0  0  0  0  0
   15.4022    8.2111   -1.4335 H   0  0  0  0  0  0  0  0  0  0  0  0
    1.8407    8.3463    3.2449 H   0  0  0  0  0  0  0  0  0  0  0  0
    1.6325    8.6540   -1.3767 H   0  0  0  0  0  0  0  0  0  0  0  0
    3.1703   12.0168    1.6304 H   0  0  0  0  0  0  0  0  0  0  0  0
    6.2195   10.2641   -3.2536 H   0  0  0  0  0  0  0  0  0  0  0  0
    5.7984    4.8083    1.1172 H   0  0  0  0  0  0  0  0  0  0  0  0
    7.2573    5.9536   -1.3023 H   0  0  0  0  0  0  0  0  0  0  0  0
    7.1170    6.9327    1.5811 H   0  0  0  0  0  0  0  0  0  0  0  0
    4.5752    7.0196    1.4174 H   0  0  0  0  0  0  0  0  0  0  0  0
    4.7387    6.0385   -1.4631 H   0  0  0  0  0  0  0  0  0  0  0  0
    9.3007    7.3521    0.4697 H   0  0  0  0  0  0  0  0  0  0  0  0
    8.4107    8.8606    0.7121 H   0  0  0  0  0  0  0  0  0  0  0  0
   10.9791   11.1785   -2.5737 H   0  0  0  0  0  0  0  0  0  0  0  0
   12.2460   10.0507   -0.0405 H   0  0  0  0  0  0  0  0  0  0  0  0
   12.1446    8.9498   -2.8729 H   0  0  0  0  0  0  0  0  0  0  0  0
    9.6003    9.0472   -2.8127 H   0  0  0  0  0  0  0  0  0  0  0  0
    9.7279   10.1738    0.0181 H   0  0  0  0  0  0  0  0  0  0  0  0
   13.3136    7.0181   -1.9047 H   0  0  0  0  0  0  0  0  0  0  0  0
   13.2761    7.7706   -0.3040 H   0  0  0  0  0  0  0  0  0  0  0  0
    2.4286   12.0471   -1.2341 H   0  0  0  0  0  0  0  0  0  0  0  0
    4.9829   12.1782   -0.4223 H   0  0  0  0  0  0  0  0  0  0  0  0
    1.4524   10.2178    0.5087 H   0  0  0  0  0  0  0  0  0  0  0  0
    4.1263    8.7123    2.4622 H   0  0  0  0  0  0  0  0  0  0  0  0
    3.2057   10.2206    2.4749 H   0  0  0  0  0  0  0  0  0  0  0  0
    4.2921   11.6865   -2.7699 H   0  0  0  0  0  0  0  0  0  0  0  0
    3.9757   10.0051   -2.3221 H   0  0  0  0  0  0  0  0  0  0  0  0
  1  2  1  0  0  0  0
  2  3  1  0  0  0  0
  3  4  1  0  0  0  0
  4  5  1  0  0  0  0
  5  6  1  0  0  0  0
  6  1  1  0  0  0  0
  5  7  1  0  0  0  0
  2  8  1  0  0  0  0
  1  9  1  0  0  0  0
  6 10  1  0  0  0  0
  3 11  1  0  0  0  0
 12 13  1  0  0  0  0
 13 14  1  0  0  0  0
 14 15  1  0  0  0  0
 15 16  1  0  0  0  0
 16 17  1  0  0  0  0
 17 12  1  0  0  0  0
 16 18  1  0  0  0  0
 13 19  1  0  0  0  0
 12 20  1  0  0  0  0
 17 21  1  0  0  0  0
 14 22  1  0  0  0  0
 22 23  1  0  0  0  0
 18 11  1  0  0  0  0
 24 25  1  0  0  0  0
 24 26  1  0  0  0  0
 26 27  1  0  0  0  0
 27 28  1  0  0  0  0
 28 25  1  0  0  0  0
 27  7  1  0  0  0  0
 27 29  1  0  0  0  0
 29 30  1  0  0  0  0
 26 31  1  0  0  0  0
 24 32  1  0  0  0  0
 25 33  1  0  0  0  0
 33 34  1  0  0  0  0
  8 35  1  0  0  0  0
  9 36  1  0  0  0  0
 10 37  1  0  0  0  0
 19 38  1  0  0  0  0
 20 39  1  0  0  0  0
 21 40  1  0  0  0  0
 23 41  1  0  0  0  0
 30 42  1  0  0  0  0
 31 43  1  0  0  0  0
 32 44  1  0  0  0  0
 34 45  1  0  0  0  0
  1 46  1  0  0  0  0
  2 47  1  0  0  0  0
  3 48  1  0  0  0  0
  5 49  1  0  0  0  0
  6 50  1  0  0  0  0
 11 51  1  0  0  0  0
 11 52  1  0  0  0  0
 12 53  1  0  0  0  0
 13 54  1  0  0  0  0
 14 55  1  0  0  0  0
 16 56  1  0  0  0  0
 17 57  1  0  0  0  0
 22 58  1  0  0  0  0
 22 59  1  0  0  0  0
 24 60  1  0  0  0  0
 25 61  1  0  0  0  0
 26 62  1  0  0  0  0
 29 63  1  0  0  0  0
 29 64  1  0  0  0  0
 33 65  1  0  0  0  0
 33 66  1  0  0  0  0
M  END
>  <Alias name>
Raffinose

>  <logS>   
-0.41

$$$$
1,2-Phenylenediamine
  ChemBrain IXL

 16 16  0  0  0  0  0  0  0  0  1 V2000
    3.0922    2.4965   -0.0284 C   0  0  0  0  0  0  0  0  0  0  0  0
    2.6221    3.6774    0.5465 C   0  0  0  0  0  0  0  0  0  0  0  0
    3.4770    4.7697    0.6945 C   0  0  0  0  0  0  0  0  0  0  0  0
    4.8022    4.6811    0.2677 C   0  0  0  0  0  0  0  0  0  0  0  0
    5.2723    3.5003   -0.3072 C   0  0  0  0  0  0  0  0  0  0  0  0
    4.4174    2.4079   -0.4552 C   0  0  0  0  0  0  0  0  0  0  0  0
    6.6022    3.4114   -0.7356 N   0  0  0  0  0  0  0  0  0  0  0  0
    5.6602    5.7773    0.4163 N   0  0  0  0  0  0  0  0  0  0  0  0
    7.2200    4.2022   -0.6304 H   0  0  0  0  0  0  0  0  0  0  0  0
    6.9428    2.5566   -1.1496 H   0  0  0  0  0  0  0  0  0  0  0  0
    5.3196    6.6321    0.8304 H   0  0  0  0  0  0  0  0  0  0  0  0
    6.6192    5.7126    0.1093 H   0  0  0  0  0  0  0  0  0  0  0  0
    2.4285    1.6485   -0.1433 H   0  0  0  0  0  0  0  0  0  0  0  0
    1.5933    3.7461    0.8779 H   0  0  0  0  0  0  0  0  0  0  0  0
    3.1120    5.6865    1.1408 H   0  0  0  0  0  0  0  0  0  0  0  0
    4.7824    1.4912   -0.9015 H   0  0  0  0  0  0  0  0  0  0  0  0
  1  2  4  0  0  0  0
  2  3  4  0  0  0  0
  3  4  4  0  0  0  0
  4  5  4  0  0  0  0
  5  6  4  0  0  0  0
  6  1  4  0  0  0  0
  5  7  1  0  0  0  0
  4  8  1  0  0  0  0
  7  9  1  0  0  0  0
  7 10  1  0  0  0  0
  8 11  1  0  0  0  0
  8 12  1  0  0  0  0
  1 13  1  0  0  0  0
  2 14  1  0  0  0  0
  3 15  1  0  0  0  0
  6 16  1  0  0  0  0
M  END
>  <Alias name>
1,2-Diaminobenzene

>  <logS>   
-0.42

$$$$
2-n-Butoxyethanol
  ChemBrain IXL

 22 21  0  0  0  0  0  0  0  0  1 V2000
    5.9308    5.4296    0.2924 C   0  0  0  0  0  0  0  0  0  0  0  0
    7.1159    6.1091   -0.2503 O   0  0  0  0  0  0  0  0  0  0  0  0
    8.3121    5.2645   -0.3790 C   0  0  0  0  0  0  0  0  0  0  0  0
    9.4707    6.0999   -0.9565 C   0  0  0  0  0  0  0  0  0  0  0  0
   10.6669    5.2555   -1.0852 O   0  0  0  0  0  0  0  0  0  0  0  0
    4.7589    6.4267    0.3721 C   0  0  0  0  0  0  0  0  0  0  0  0
    3.5159    5.7147    0.9409 C   0  0  0  0  0  0  0  0  0  0  0  0
    2.3438    6.7119    1.0207 C   0  0  0  0  0  0  0  0  0  0  0  0
   11.4592    5.7101   -1.4482 H   0  0  0  0  0  0  0  0  0  0  0  0
    6.1526    5.0531    1.2834 H   0  0  0  0  0  0  0  0  0  0  0  0
    5.6596    4.6047   -0.3549 H   0  0  0  0  0  0  0  0  0  0  0  0
    8.5922    4.8841    0.5956 H   0  0  0  0  0  0  0  0  0  0  0  0
    8.0991    4.4355   -1.0426 H   0  0  0  0  0  0  0  0  0  0  0  0
    9.1907    6.4803   -1.9310 H   0  0  0  0  0  0  0  0  0  0  0  0
    9.6837    6.9288   -0.2929 H   0  0  0  0  0  0  0  0  0  0  0  0
    5.0302    7.2516    1.0193 H   0  0  0  0  0  0  0  0  0  0  0  0
    4.5373    6.8032   -0.6189 H   0  0  0  0  0  0  0  0  0  0  0  0
    3.2446    4.8899    0.2937 H   0  0  0  0  0  0  0  0  0  0  0  0
    3.7375    5.3382    1.9319 H   0  0  0  0  0  0  0  0  0  0  0  0
    1.4706    6.2113    1.4204 H   0  0  0  0  0  0  0  0  0  0  0  0
    2.6150    7.5367    1.6680 H   0  0  0  0  0  0  0  0  0  0  0  0
    2.1221    7.0884    0.0298 H   0  0  0  0  0  0  0  0  0  0  0  0
  1  2  1  0  0  0  0
  2  3  1  0  0  0  0
  3  4  1  0  0  0  0
  4  5  1  0  0  0  0
  1  6  1  0  0  0  0
  6  7  1  0  0  0  0
  7  8  1  0  0  0  0
  5  9  1  0  0  0  0
  1 10  1  0  0  0  0
  1 11  1  0  0  0  0
  3 12  1  0  0  0  0
  3 13  1  0  0  0  0
  4 14  1  0  0  0  0
  4 15  1  0  0  0  0
  6 16  1  0  0  0  0
  6 17  1  0  0  0  0
  7 18  1  0  0  0  0
  7 19  1  0  0  0  0
  8 20  1  0  0  0  0
  8 21  1  0  0  0  0
  8 22  1  0  0  0  0
M  END
>  <Alias name>
Butylcellosolve

>  <logS>   
-0.42

$$$$
Ephedrine
  ChemBrain IXL

 27 27  0  0  0  0  0  0  0  0  1 V2000
    5.1912    5.6459    0.5305 C   0  0  0  0  0  0  0  0  0  0  0  0
    6.6061    5.9067    0.8777 C   0  0  0  0  0  0  0  0  0  0  0  0
    4.3181    6.7122    0.3143 C   0  0  0  0  0  0  0  0  0  0  0  0
    4.7307    4.3338    0.4194 C   0  0  0  0  0  0  0  0  0  0  0  0
    7.5234    5.1609   -0.1107 C   0  0  0  0  0  0  0  0  0  0  0  0
    6.8719    7.3504    0.7990 O   0  0  0  0  0  0  0  0  0  0  0  0
    2.9846    6.4664   -0.0134 C   0  0  0  0  0  0  0  0  0  0  0  0
    3.3972    4.0880    0.0916 C   0  0  0  0  0  0  0  0  0  0  0  0
    8.9280    5.4616    0.2020 N   0  0  0  0  0  0  0  0  0  0  0  0
    7.2082    5.6173   -1.5484 C   0  0  0  0  0  0  0  0  0  0  0  0
    2.5242    5.1543   -0.1248 C   0  0  0  0  0  0  0  0  0  0  0  0
    9.2362    5.0013    1.5636 C   0  0  0  0  0  0  0  0  0  0  0  0
    6.7162    7.7539   -0.0837 H   0  0  0  0  0  0  0  0  0  0  0  0
    9.5280    4.9884   -0.4569 H   0  0  0  0  0  0  0  0  0  0  0  0
    6.8009    5.5581    1.8844 H   0  0  0  0  0  0  0  0  0  0  0  0
    4.6755    7.7309    0.4009 H   0  0  0  0  0  0  0  0  0  0  0  0
    5.4085    3.5060    0.5876 H   0  0  0  0  0  0  0  0  0  0  0  0
    7.3549    4.0945   -0.0253 H   0  0  0  0  0  0  0  0  0  0  0  0
    2.3068    7.2942   -0.1814 H   0  0  0  0  0  0  0  0  0  0  0  0
    3.0398    3.0694    0.0052 H   0  0  0  0  0  0  0  0  0  0  0  0
    6.1719    5.4011   -1.7768 H   0  0  0  0  0  0  0  0  0  0  0  0
    7.3824    6.6826   -1.6354 H   0  0  0  0  0  0  0  0  0  0  0  0
    7.8489    5.0888   -2.2436 H   0  0  0  0  0  0  0  0  0  0  0  0
    1.4890    4.9635   -0.3793 H   0  0  0  0  0  0  0  0  0  0  0  0
   10.2760    5.2058    1.7871 H   0  0  0  0  0  0  0  0  0  0  0  0
    9.0545    3.9360    1.6343 H   0  0  0  0  0  0  0  0  0  0  0  0
    8.6052    5.5229    2.2726 H   0  0  0  0  0  0  0  0  0  0  0  0
  1  2  1  0  0  0  0
  1  3  4  0  0  0  0
  1  4  4  0  0  0  0
  2  5  1  0  0  0  0
  2  6  1  0  0  0  0
  3  7  4  0  0  0  0
  4  8  4  0  0  0  0
  5  9  1  0  0  0  0
  5 10  1  0  0  0  0
  7 11  4  0  0  0  0
  8 11  4  0  0  0  0
  9 12  1  0  0  0  0
  6 13  1  0  0  0  0
  9 14  1  0  0  0  0
  2 15  1  0  0  0  0
  3 16  1  0  0  0  0
  4 17  1  0  0  0  0
  5 18  1  0  0  0  0
  7 19  1  0  0  0  0
  8 20  1  0  0  0  0
 10 21  1  0  0  0  0
 10 22  1  0  0  0  0
 10 23  1  0  0  0  0
 11 24  1  0  0  0  0
 12 25  1  0  0  0  0
 12 26  1  0  0  0  0
 12 27  1  0  0  0  0
M  END
>  <Alias name>
Ephedrine

>  <logS>   
-0.42

$$$$
Methionine
  ChemBrain IXL

 20 19  0  0  0  0  0  0  0  0  1 V2000
    1.4664    4.4617   -0.1248 O   0  0  0  0  0  0  0  0  0  0  0  0
    2.3462    3.8614    0.4701 C   0  0  0  0  0  0  0  0  0  0  0  0
    2.6445    2.4638    0.1259 O   0  5  0  0  0  0  0  0  0  0  0  0
    3.1131    4.5403    1.5386 C   0  0  0  0  0  0  0  0  0  0  0  0
    2.9458    5.9951    1.4130 N   0  3  0  0  0  0  0  0  0  0  0  0
    4.6071    4.1810    1.4086 C   0  0  0  0  0  0  0  0  0  0  0  0
    6.8894    4.2019   -0.1209 S   0  0  0  0  0  0  0  0  0  0  0  0
    7.1728    4.8680   -1.7882 C   0  0  0  0  0  0  0  0  0  0  0  0
    5.1315    4.6417    0.0338 C   0  0  0  0  0  0  0  0  0  0  0  0
    1.9691    6.2306    1.5061 H   0  0  0  0  0  0  0  0  0  0  0  0
    3.2794    6.2953    0.5093 H   0  0  0  0  0  0  0  0  0  0  0  0
    3.4740    6.4582    2.1373 H   0  0  0  0  0  0  0  0  0  0  0  0
    2.7474    4.2175    2.5055 H   0  0  0  0  0  0  0  0  0  0  0  0
    4.7295    3.1089    1.5005 H   0  0  0  0  0  0  0  0  0  0  0  0
    5.1666    4.6764    2.1924 H   0  0  0  0  0  0  0  0  0  0  0  0
    6.9682    5.9314   -1.7918 H   0  0  0  0  0  0  0  0  0  0  0  0
    6.5161    4.3716   -2.4918 H   0  0  0  0  0  0  0  0  0  0  0  0
    8.2035    4.6977   -2.0744 H   0  0  0  0  0  0  0  0  0  0  0  0
    5.0186    5.7152   -0.0547 H   0  0  0  0  0  0  0  0  0  0  0  0
    4.5666    4.1533   -0.7506 H   0  0  0  0  0  0  0  0  0  0  0  0
  1  2  2  0  0  0  0
  2  3  1  0  0  0  0
  2  4  1  0  0  0  0
  4  5  1  0  0  0  0
  4  6  1  0  0  0  0
  7  8  1  0  0  0  0
  6  9  1  0  0  0  0
  9  7  1  0  0  0  0
  5 10  1  0  0  0  0
  5 11  1  0  0  0  0
  5 12  1  0  0  0  0
  4 13  1  0  0  0  0
  6 14  1  0  0  0  0
  6 15  1  0  0  0  0
  8 16  1  0  0  0  0
  8 17  1  0  0  0  0
  8 18  1  0  0  0  0
  9 19  1  0  0  0  0
  9 20  1  0  0  0  0
M  END
>  <Alias name>
(L)-Methionine

>  <logS>   
-0.42

$$$$
3-Iodopropanoic acid
  ChemBrain IXL

 11 10  0  0  0  0  0  0  0  0  1 V2000
    4.6184    3.5547   -0.0987 C   0  0  0  0  0  0  0  0  0  0  0  0
    3.2617    3.5925    0.4914 C   0  0  0  0  0  0  0  0  0  0  0  0
    2.6706    2.5520    0.7290 O   0  0  0  0  0  0  0  0  0  0  0  0
    2.6263    4.8837    0.7912 O   0  0  0  0  0  0  0  0  0  0  0  0
    5.1278    4.9939   -0.3081 C   0  0  0  0  0  0  0  0  0  0  0  0
    7.0716    4.9398   -1.1524 I   0  0  0  0  0  0  0  0  0  0  0  0
    1.7260    4.8231    1.1812 H   0  0  0  0  0  0  0  0  0  0  0  0
    5.2884    3.0283    0.5698 H   0  0  0  0  0  0  0  0  0  0  0  0
    4.5833    3.0419   -1.0520 H   0  0  0  0  0  0  0  0  0  0  0  0
    4.4581    5.5201   -0.9771 H   0  0  0  0  0  0  0  0  0  0  0  0
    5.1624    5.5069    0.6451 H   0  0  0  0  0  0  0  0  0  0  0  0
  1  2  1  0  0  0  0
  2  3  2  0  0  0  0
  2  4  1  0  0  0  0
  1  5  1  0  0  0  0
  5  6  1  0  0  0  0
  4  7  1  0  0  0  0
  1  8  1  0  0  0  0
  1  9  1  0  0  0  0
  5 10  1  0  0  0  0
  5 11  1  0  0  0  0
M  END
>  <Alias name>
3-Iodopropanoic acid

>  <logS>   
-0.43

$$$$
Acetal
  ChemBrain IXL

 22 21  0  0  0  0  0  0  0  0  1 V2000
    4.5311    3.3436   -0.0625 C   0  0  0  0  0  0  0  0  0  0  0  0
    5.5690    4.1194   -0.7588 O   0  0  0  0  0  0  0  0  0  0  0  0
    3.7096    4.2482    0.7605 O   0  0  0  0  0  0  0  0  0  0  0  0
    3.6380    2.6337   -1.0997 C   0  0  0  0  0  0  0  0  0  0  0  0
    6.4960    4.8479    0.1197 C   0  0  0  0  0  0  0  0  0  0  0  0
    3.0292    5.3240    0.0220 C   0  0  0  0  0  0  0  0  0  0  0  0
    7.5213    5.6136   -0.7381 C   0  0  0  0  0  0  0  0  0  0  0  0
    2.2313    6.1980    1.0083 C   0  0  0  0  0  0  0  0  0  0  0  0
    5.0003    2.6042    0.5745 H   0  0  0  0  0  0  0  0  0  0  0  0
    4.2423    1.9620   -1.6966 H   0  0  0  0  0  0  0  0  0  0  0  0
    2.8691    2.0686   -0.5874 H   0  0  0  0  0  0  0  0  0  0  0  0
    3.1756    3.3710   -1.7436 H   0  0  0  0  0  0  0  0  0  0  0  0
    5.9398    5.5493    0.7292 H   0  0  0  0  0  0  0  0  0  0  0  0
    7.0144    4.1450    0.7601 H   0  0  0  0  0  0  0  0  0  0  0  0
    3.7652    5.9341   -0.4868 H   0  0  0  0  0  0  0  0  0  0  0  0
    2.3533    4.8922   -0.7051 H   0  0  0  0  0  0  0  0  0  0  0  0
    8.2042    6.1503   -0.0912 H   0  0  0  0  0  0  0  0  0  0  0  0
    7.0030    6.3165   -1.3785 H   0  0  0  0  0  0  0  0  0  0  0  0
    8.0775    4.9123   -1.3477 H   0  0  0  0  0  0  0  0  0  0  0  0
    1.4953    5.5880    1.5172 H   0  0  0  0  0  0  0  0  0  0  0  0
    2.9071    6.6303    1.7357 H   0  0  0  0  0  0  0  0  0  0  0  0
    1.7306    6.9900    0.4653 H   0  0  0  0  0  0  0  0  0  0  0  0
  1  2  1  0  0  0  0
  1  3  1  0  0  0  0
  1  4  1  0  0  0  0
  2  5  1  0  0  0  0
  3  6  1  0  0  0  0
  5  7  1  0  0  0  0
  6  8  1  0  0  0  0
  1  9  1  0  0  0  0
  4 10  1  0  0  0  0
  4 11  1  0  0  0  0
  4 12  1  0  0  0  0
  5 13  1  0  0  0  0
  5 14  1  0  0  0  0
  6 15  1  0  0  0  0
  6 16  1  0  0  0  0
  7 17  1  0  0  0  0
  7 18  1  0  0  0  0
  7 19  1  0  0  0  0
  8 20  1  0  0  0  0
  8 21  1  0  0  0  0
  8 22  1  0  0  0  0
M  END
>  <Alias name>
1,1-Diethoxyethane

>  <logS>   
-0.43

$$$$
Cyclohexanol
  ChemBrain IXL

 19 19  0  0  0  0  0  0  0  0  1 V2000
    4.5555    2.9527   -0.8155 C   0  0  0  0  0  0  0  0  0  0  0  0
    3.2083    2.7080   -0.1082 C   0  0  0  0  0  0  0  0  0  0  0  0
    2.4302    4.0347   -0.0119 C   0  0  0  0  0  0  0  0  0  0  0  0
    3.2552    5.0569    0.7940 C   0  0  0  0  0  0  0  0  0  0  0  0
    4.6025    5.3017    0.0868 C   0  0  0  0  0  0  0  0  0  0  0  0
    5.3807    3.9749   -0.0097 C   0  0  0  0  0  0  0  0  0  0  0  0
    6.6656    4.2085   -0.6845 O   0  0  0  0  0  0  0  0  0  0  0  0
    4.3761    3.3375   -1.8085 H   0  0  0  0  0  0  0  0  0  0  0  0
    5.1008    2.0229   -0.8829 H   0  0  0  0  0  0  0  0  0  0  0  0
    3.3877    2.3229    0.8847 H   0  0  0  0  0  0  0  0  0  0  0  0
    2.6301    1.9917   -0.6731 H   0  0  0  0  0  0  0  0  0  0  0  0
    1.4861    3.8632    0.4837 H   0  0  0  0  0  0  0  0  0  0  0  0
    2.2507    4.4197   -1.0049 H   0  0  0  0  0  0  0  0  0  0  0  0
    2.7099    5.9866    0.8615 H   0  0  0  0  0  0  0  0  0  0  0  0
    3.4346    4.6719    1.7870 H   0  0  0  0  0  0  0  0  0  0  0  0
    4.4231    5.6868   -0.9061 H   0  0  0  0  0  0  0  0  0  0  0  0
    5.1807    6.0179    0.6517 H   0  0  0  0  0  0  0  0  0  0  0  0
    5.5603    3.5899    0.9833 H   0  0  0  0  0  0  0  0  0  0  0  0
    7.2116    3.4377   -0.7862 H   0  0  0  0  0  0  0  0  0  0  0  0
  1  2  1  0  0  0  0
  2  3  1  0  0  0  0
  3  4  1  0  0  0  0
  4  5  1  0  0  0  0
  5  6  1  0  0  0  0
  6  1  1  0  0  0  0
  1  8  1  0  0  0  0
  1  9  1  0  0  0  0
  2 10  1  0  0  0  0
  2 11  1  0  0  0  0
  3 12  1  0  0  0  0
  3 13  1  0  0  0  0
  4 14  1  0  0  0  0
  4 15  1  0  0  0  0
  5 16  1  0  0  0  0
  5 17  1  0  0  0  0
  6  7  1  0  0  0  0
  6 18  1  0  0  0  0
  7 19  1  0  0  0  0
M  END
>  <Alias name>
Cyclohexanol

>  <logS>   
-0.44

$$$$
Dimethylsulfide
  ChemBrain IXL

  9  8  0  0  0  0  0  0  0  0  1 V2000
    2.4216    3.3903   -0.0242 C   0  0  0  0  0  0  0  0  0  0  0  0
    3.7395    2.4046   -0.7938 S   0  0  0  0  0  0  0  0  0  0  0  0
    5.1149    3.5577   -0.5118 C   0  0  0  0  0  0  0  0  0  0  0  0
    1.4832    2.8540   -0.0921 H   0  0  0  0  0  0  0  0  0  0  0  0
    2.6629    3.5654    1.0169 H   0  0  0  0  0  0  0  0  0  0  0  0
    2.3332    4.3391   -0.5388 H   0  0  0  0  0  0  0  0  0  0  0  0
    4.9036    4.4989   -1.0041 H   0  0  0  0  0  0  0  0  0  0  0  0
    6.0276    3.1364   -0.9147 H   0  0  0  0  0  0  0  0  0  0  0  0
    5.2333    3.7251    0.5516 H   0  0  0  0  0  0  0  0  0  0  0  0
  1  2  1  0  0  0  0
  2  3  1  0  0  0  0
  1  4  1  0  0  0  0
  1  5  1  0  0  0  0
  1  6  1  0  0  0  0
  3  7  1  0  0  0  0
  3  8  1  0  0  0  0
  3  9  1  0  0  0  0
M  END
>  <Alias name>
Dimethyl sulfide

>  <logS>   
-0.45

$$$$
Pelletierine
  ChemBrain IXL

 25 25  0  0  0  0  0  0  0  0  1 V2000
    4.7986    4.5900    0.3825 C   0  0  0  0  0  0  0  0  0  0  0  0
    3.6705    3.6182   -0.0117 C   0  0  0  0  0  0  0  0  0  0  0  0
    4.7053    5.8240   -0.4261 N   0  0  0  0  0  0  0  0  0  0  0  0
    6.1628    3.9177    0.1341 C   0  0  0  0  0  0  0  0  0  0  0  0
    2.3396    4.1738    0.4943 C   0  0  0  0  0  0  0  0  0  0  0  0
    3.2885    6.2250   -0.5813 C   0  0  0  0  0  0  0  0  0  0  0  0
    7.2435    4.9126    0.3153 C   0  0  0  0  0  0  0  0  0  0  0  0
    2.4554    5.6965    0.6043 C   0  0  0  0  0  0  0  0  0  0  0  0
    8.6497    4.4653    0.4292 C   0  0  0  0  0  0  0  0  0  0  0  0
    6.9751    6.1014    0.3708 O   0  0  0  0  0  0  0  0  0  0  0  0
    5.2164    6.5646    0.0303 H   0  0  0  0  0  0  0  0  0  0  0  0
    4.7070    4.8403    1.4322 H   0  0  0  0  0  0  0  0  0  0  0  0
    3.8532    2.6491    0.4360 H   0  0  0  0  0  0  0  0  0  0  0  0
    3.6365    3.5196   -1.0897 H   0  0  0  0  0  0  0  0  0  0  0  0
    6.2984    3.1054    0.8374 H   0  0  0  0  0  0  0  0  0  0  0  0
    6.1953    3.5295   -0.8764 H   0  0  0  0  0  0  0  0  0  0  0  0
    1.5502    3.9181   -0.2017 H   0  0  0  0  0  0  0  0  0  0  0  0
    2.1166    3.7545    1.4676 H   0  0  0  0  0  0  0  0  0  0  0  0
    2.8987    5.8149   -1.5048 H   0  0  0  0  0  0  0  0  0  0  0  0
    3.2228    7.3055   -0.6126 H   0  0  0  0  0  0  0  0  0  0  0  0
    1.4669    6.1381    0.5781 H   0  0  0  0  0  0  0  0  0  0  0  0
    2.9440    5.9566    1.5352 H   0  0  0  0  0  0  0  0  0  0  0  0
    9.3023    5.3292    0.4554 H   0  0  0  0  0  0  0  0  0  0  0  0
    8.9023    3.8479   -0.4240 H   0  0  0  0  0  0  0  0  0  0  0  0
    8.7734    3.8916    1.3393 H   0  0  0  0  0  0  0  0  0  0  0  0
  1  2  1  0  0  0  0
  1  3  1  0  0  0  0
  1  4  1  0  0  0  0
  2  5  1  0  0  0  0
  3  6  1  0  0  0  0
  4  7  1  0  0  0  0
  5  8  1  0  0  0  0
  6  8  1  0  0  0  0
  7  9  1  0  0  0  0
  7 10  2  0  0  0  0
  3 11  1  0  0  0  0
  1 12  1  0  0  0  0
  2 13  1  0  0  0  0
  2 14  1  0  0  0  0
  4 15  1  0  0  0  0
  4 16  1  0  0  0  0
  5 17  1  0  0  0  0
  5 18  1  0  0  0  0
  6 19  1  0  0  0  0
  6 20  1  0  0  0  0
  8 21  1  0  0  0  0
  8 22  1  0  0  0  0
  9 23  1  0  0  0  0
  9 24  1  0  0  0  0
  9 25  1  0  0  0  0
M  END
>  <Alias name>
Pelletierine

>  <logS>   
-0.45

$$$$
3-Hydroxypyridine
  ChemBrain IXL

 12 12  0  0  0  0  0  0  0  0  1 V2000
    3.3689    5.3222    0.1415 C   0  0  0  0  0  0  0  0  0  0  0  0
    2.5541    4.1953    0.0386 C   0  0  0  0  0  0  0  0  0  0  0  0
    3.1014    2.9682   -0.1115 N   0  0  0  0  0  0  0  0  0  0  0  0
    4.4428    2.8061   -0.1648 C   0  0  0  0  0  0  0  0  0  0  0  0
    5.2909    3.9095   -0.0653 C   0  0  0  0  0  0  0  0  0  0  0  0
    4.7484    5.1774    0.0891 C   0  0  0  0  0  0  0  0  0  0  0  0
    6.7528    3.7349   -0.1232 O   0  0  0  0  0  0  0  0  0  0  0  0
    7.2751    4.5659   -0.0452 H   0  0  0  0  0  0  0  0  0  0  0  0
    2.9297    6.3064    0.2619 H   0  0  0  0  0  0  0  0  0  0  0  0
    1.4789    4.3056    0.0791 H   0  0  0  0  0  0  0  0  0  0  0  0
    4.8620    1.8163   -0.2853 H   0  0  0  0  0  0  0  0  0  0  0  0
    5.3956    6.0457    0.1679 H   0  0  0  0  0  0  0  0  0  0  0  0
  1  2  4  0  0  0  0
  2  3  4  0  0  0  0
  3  4  4  0  0  0  0
  4  5  4  0  0  0  0
  5  6  4  0  0  0  0
  6  1  4  0  0  0  0
  5  7  1  0  0  0  0
  7  8  1  0  0  0  0
  1  9  1  0  0  0  0
  2 10  1  0  0  0  0
  4 11  1  0  0  0  0
  6 12  1  0  0  0  0
M  END
>  <Alias name>
3-Hydroxypyridine

>  <logS>   
-0.46

$$$$
Di-n-propylamine
  ChemBrain IXL

 22 21  0  0  0  0  0  0  0  0  1 V2000
    2.3983    4.9971    1.3104 C   0  0  0  0  0  0  0  0  0  0  0  0
    3.6071    4.4581    0.5211 C   0  0  0  0  0  0  0  0  0  0  0  0
    4.7379    5.5050    0.5343 C   0  0  0  0  0  0  0  0  0  0  0  0
    5.8912    4.9902   -0.2191 N   0  0  0  0  0  0  0  0  0  0  0  0
    6.9704    5.9891   -0.2078 C   0  0  0  0  0  0  0  0  0  0  0  0
    8.1782    5.4493   -0.9982 C   0  0  0  0  0  0  0  0  0  0  0  0
    9.3094    6.4957   -0.9866 C   0  0  0  0  0  0  0  0  0  0  0  0
    6.2184    4.1366    0.2084 H   0  0  0  0  0  0  0  0  0  0  0  0
    1.6038    4.2613    1.3009 H   0  0  0  0  0  0  0  0  0  0  0  0
    2.6943    5.1957    2.3330 H   0  0  0  0  0  0  0  0  0  0  0  0
    2.0471    5.9133    0.8518 H   0  0  0  0  0  0  0  0  0  0  0  0
    3.9580    3.5419    0.9796 H   0  0  0  0  0  0  0  0  0  0  0  0
    3.3110    4.2595   -0.5015 H   0  0  0  0  0  0  0  0  0  0  0  0
    5.0340    5.7036    1.5570 H   0  0  0  0  0  0  0  0  0  0  0  0
    4.3868    6.4212    0.0756 H   0  0  0  0  0  0  0  0  0  0  0  0
    6.6193    6.9053   -0.6664 H   0  0  0  0  0  0  0  0  0  0  0  0
    7.2678    6.1879    0.8146 H   0  0  0  0  0  0  0  0  0  0  0  0
    8.5293    4.5332   -0.5397 H   0  0  0  0  0  0  0  0  0  0  0  0
    7.8809    5.2505   -2.0203 H   0  0  0  0  0  0  0  0  0  0  0  0
    8.9583    7.4119   -1.4451 H   0  0  0  0  0  0  0  0  0  0  0  0
   10.1579    6.1161   -1.5421 H   0  0  0  0  0  0  0  0  0  0  0  0
    9.6068    6.6945    0.0356 H   0  0  0  0  0  0  0  0  0  0  0  0
  1  2  1  0  0  0  0
  2  3  1  0  0  0  0
  3  4  1  0  0  0  0
  4  5  1  0  0  0  0
  5  6  1  0  0  0  0
  6  7  1  0  0  0  0
  4  8  1  0  0  0  0
  1  9  1  0  0  0  0
  1 10  1  0  0  0  0
  1 11  1  0  0  0  0
  2 12  1  0  0  0  0
  2 13  1  0  0  0  0
  3 14  1  0  0  0  0
  3 15  1  0  0  0  0
  5 16  1  0  0  0  0
  5 17  1  0  0  0  0
  6 18  1  0  0  0  0
  6 19  1  0  0  0  0
  7 20  1  0  0  0  0
  7 21  1  0  0  0  0
  7 22  1  0  0  0  0
M  END
>  <Alias name>
Di-n-propylamine

>  <logS>   
-0.46

$$$$
Methyl nicotinate
  ChemBrain IXL

 17 17  0  0  0  0  0  0  0  0  1 V2000
    7.8082    3.5682   -0.8703 C   0  0  0  0  0  0  0  0  0  0  0  0
    6.4703    4.0249   -0.4489 O   0  0  0  0  0  0  0  0  0  0  0  0
    6.4638    5.1877    0.4593 C   0  0  0  0  0  0  0  0  0  0  0  0
    5.1768    5.7408    0.9572 C   0  0  0  0  0  0  0  0  0  0  0  0
    7.5182    5.6964    0.8026 O   0  0  0  0  0  0  0  0  0  0  0  0
    3.9755    5.1645    0.5677 C   0  0  0  0  0  0  0  0  0  0  0  0
    5.1637    6.8407    1.8177 C   0  0  0  0  0  0  0  0  0  0  0  0
    2.7831    5.6946    1.0428 C   0  0  0  0  0  0  0  0  0  0  0  0
    3.9912    7.3422    2.2694 N   0  0  0  0  0  0  0  0  0  0  0  0
    2.8113    6.7939    1.9007 C   0  0  0  0  0  0  0  0  0  0  0  0
    7.7079    2.7190   -1.5360 H   0  0  0  0  0  0  0  0  0  0  0  0
    8.3185    4.3724   -1.3862 H   0  0  0  0  0  0  0  0  0  0  0  0
    8.3819    3.2774    0.0013 H   0  0  0  0  0  0  0  0  0  0  0  0
    3.9686    4.3091   -0.1005 H   0  0  0  0  0  0  0  0  0  0  0  0
    6.0969    7.2935    2.1242 H   0  0  0  0  0  0  0  0  0  0  0  0
    1.8370    5.2550    0.7473 H   0  0  0  0  0  0  0  0  0  0  0  0
    1.8837    7.2084    2.2720 H   0  0  0  0  0  0  0  0  0  0  0  0
  1  2  1  0  0  0  0
  2  3  1  0  0  0  0
  3  4  1  0  0  0  0
  3  5  2  0  0  0  0
  4  6  4  0  0  0  0
  4  7  4  0  0  0  0
  6  8  4  0  0  0  0
  7  9  4  0  0  0  0
  8 10  4  0  0  0  0
  9 10  4  0  0  0  0
  1 11  1  0  0  0  0
  1 12  1  0  0  0  0
  1 13  1  0  0  0  0
  6 14  1  0  0  0  0
  7 15  1  0  0  0  0
  8 16  1  0  0  0  0
 10 17  1  0  0  0  0
M  END
>  <Alias name>
Methyl nicotinate

>  <logS>   
-0.46

$$$$
2-Methyl-1-butanol
  ChemBrain IXL

 18 17  0  0  0  0  0  0  0  0  1 V2000
    2.3574    2.1431    0.1607 C   0  0  0  0  0  0  0  0  0  0  0  0
    2.8826    3.5141    0.6289 C   0  0  0  0  0  0  0  0  0  0  0  0
    3.7477    4.1395   -0.4825 C   0  0  0  0  0  0  0  0  0  0  0  0
    4.9540    3.2248   -0.7705 C   0  0  0  0  0  0  0  0  0  0  0  0
    5.7450    3.0560    0.4571 O   0  0  0  0  0  0  0  0  0  0  0  0
    4.2495    5.5230   -0.0256 C   0  0  0  0  0  0  0  0  0  0  0  0
    6.5434    2.4905    0.3623 H   0  0  0  0  0  0  0  0  0  0  0  0
    3.1940    1.4847   -0.0381 H   0  0  0  0  0  0  0  0  0  0  0  0
    1.7345    1.7117    0.9346 H   0  0  0  0  0  0  0  0  0  0  0  0
    1.7745    2.2693   -0.7433 H   0  0  0  0  0  0  0  0  0  0  0  0
    2.0457    4.1666    0.8452 H   0  0  0  0  0  0  0  0  0  0  0  0
    3.4806    3.3856    1.5226 H   0  0  0  0  0  0  0  0  0  0  0  0
    3.1552    4.2495   -1.3824 H   0  0  0  0  0  0  0  0  0  0  0  0
    4.6016    2.2582   -1.1086 H   0  0  0  0  0  0  0  0  0  0  0  0
    5.5715    3.6730   -1.5390 H   0  0  0  0  0  0  0  0  0  0  0  0
    3.4018    6.1661    0.1759 H   0  0  0  0  0  0  0  0  0  0  0  0
    4.8583    5.9621   -0.8063 H   0  0  0  0  0  0  0  0  0  0  0  0
    4.8413    5.4130    0.8748 H   0  0  0  0  0  0  0  0  0  0  0  0
  1  2  1  0  0  0  0
  2  3  1  0  0  0  0
  3  4  1  0  0  0  0
  4  5  1  0  0  0  0
  3  6  1  0  0  0  0
  5  7  1  0  0  0  0
  1  8  1  0  0  0  0
  1  9  1  0  0  0  0
  1 10  1  0  0  0  0
  2 11  1  0  0  0  0
  2 12  1  0  0  0  0
  3 13  1  0  0  0  0
  4 14  1  0  0  0  0
  4 15  1  0  0  0  0
  6 16  1  0  0  0  0
  6 17  1  0  0  0  0
  6 18  1  0  0  0  0
M  END
>  <Alias name>
2-Methyl-1-butanol

>  <logS>   
-0.47

$$$$
Molecule674
  ChemBrain IXL

 17 18  0  0  0  0  0  0  0  0  1 V2000
   -0.5829    2.3469   -0.0005 N   0  0  0  0  0  0  0  0  0  0  0  0
    0.3620    1.3873   -0.0004 C   0  0  0  0  0  0  0  0  0  0  0  0
    1.6697    1.7141   -0.0005 N   0  0  0  0  0  0  0  0  0  0  0  0
    2.6064    0.7442   -0.0004 C   0  0  0  0  0  0  0  0  0  0  0  0
    2.2213   -0.5968   -0.0003 C   0  0  0  0  0  0  0  0  0  0  0  0
    0.9145   -0.9189   -0.0003 N   0  0  0  0  0  0  0  0  0  0  0  0
   -0.0175    0.0540   -0.0003 C   0  0  0  0  0  0  0  0  0  0  0  0
   -1.3664   -0.2668   -0.0003 C   0  0  0  0  0  0  0  0  0  0  0  0
   -2.2834    0.7198   -0.0003 N   0  0  0  0  0  0  0  0  0  0  0  0
   -1.8957    2.0170   -0.0004 C   0  0  0  0  0  0  0  0  0  0  0  0
   -1.7887   -1.6891   -0.0002 C   0  0  0  0  0  0  0  0  0  0  0  0
    3.6586    1.0050   -0.0005 H   0  0  0  0  0  0  0  0  0  0  0  0
    2.9737   -1.3783   -0.0003 H   0  0  0  0  0  0  0  0  0  0  0  0
   -2.6433    2.7986   -0.0004 H   0  0  0  0  0  0  0  0  0  0  0  0
   -0.9113   -2.3264   -0.0001 H   0  0  0  0  0  0  0  0  0  0  0  0
   -2.3802   -1.8906    0.8841 H   0  0  0  0  0  0  0  0  0  0  0  0
   -2.3803   -1.8907   -0.8843 H   0  0  0  0  0  0  0  0  0  0  0  0
  1 10  4  0  0  0  0
  1  2  4  0  0  0  0
  2  7  4  0  0  0  0
  2  3  4  0  0  0  0
  3  4  4  0  0  0  0
  4  5  4  0  0  0  0
  5  6  4  0  0  0  0
  6  7  4  0  0  0  0
  7  8  4  0  0  0  0
  8 11  1  0  0  0  0
  8  9  4  0  0  0  0
  9 10  4  0  0  0  0
  4 12  1  0  0  0  0
  5 13  1  0  0  0  0
 10 14  1  0  0  0  0
 11 15  1  0  0  0  0
 11 16  1  0  0  0  0
 11 17  1  0  0  0  0
M  END
>  <Alias name>
Molecule674

>  <logS>   
-0.47

$$$$
2-Furancarboxylic acid
  ChemBrain IXL

 12 12  0  0  0  0  0  0  0  0  1 V2000
    3.7468    3.5247   -0.0833 C   0  0  0  0  0  0  0  0  0  0  0  0
    4.6984    4.2806    0.0844 C   0  0  0  0  0  0  0  0  0  0  0  0
    2.5822    4.2290    0.0337 C   0  0  0  0  0  0  0  0  0  0  0  0
    2.8450    5.4115    0.2728 C   0  0  0  0  0  0  0  0  0  0  0  0
    4.2240    5.5780    0.3324 O   0  0  0  0  0  0  0  0  0  0  0  0
    6.1598    3.8161    0.0200 C   0  0  0  0  0  0  0  0  0  0  0  0
    7.0457    4.6297    0.2019 O   0  0  0  0  0  0  0  0  0  0  0  0
    6.5411    2.3666   -0.2652 O   0  0  0  0  0  0  0  0  0  0  0  0
    5.7992    1.7321   -0.4081 H   0  0  0  0  0  0  0  0  0  0  0  0
    3.8366    2.4469   -0.2948 H   0  0  0  0  0  0  0  0  0  0  0  0
    1.5595    3.8161   -0.0680 H   0  0  0  0  0  0  0  0  0  0  0  0
    2.0731    6.1964    0.4132 H   0  0  0  0  0  0  0  0  0  0  0  0
  1  2  2  0  0  0  0
  1  3  1  0  0  0  0
  3  4  2  0  0  0  0
  4  5  1  0  0  0  0
  5  2  1  0  0  0  0
  6  7  2  0  0  0  0
  6  8  1  0  0  0  0
  6  2  1  0  0  0  0
  8  9  1  0  0  0  0
  1 10  1  0  0  0  0
  3 11  1  0  0  0  0
  4 12  1  0  0  0  0
M  END
>  <Alias name>
2-Furoic acid

>  <logS>   
-0.48

$$$$
Phenylethanolamine
  ChemBrain IXL

 21 21  0  0  0  0  0  0  0  0  1 V2000
    5.2821    4.9237   -0.4130 C   0  0  0  0  0  0  0  0  0  0  0  0
    6.7247    4.8051   -0.7377 C   0  0  0  0  0  0  0  0  0  0  0  0
    4.6508    6.1679   -0.4741 C   0  0  0  0  0  0  0  0  0  0  0  0
    4.5536    3.7906   -0.0459 C   0  0  0  0  0  0  0  0  0  0  0  0
    7.4707    4.1732    0.4549 C   0  0  0  0  0  0  0  0  0  0  0  0
    7.2806    6.1400   -1.0104 O   0  0  0  0  0  0  0  0  0  0  0  0
    3.2936    6.2784   -0.1684 C   0  0  0  0  0  0  0  0  0  0  0  0
    3.1964    3.9016    0.2598 C   0  0  0  0  0  0  0  0  0  0  0  0
    8.9009    4.0595    0.1340 N   0  0  0  0  0  0  0  0  0  0  0  0
    2.5664    5.1454    0.1985 C   0  0  0  0  0  0  0  0  0  0  0  0
    7.2221    6.7756   -0.2625 H   0  0  0  0  0  0  0  0  0  0  0  0
    9.2782    4.9770   -0.0504 H   0  0  0  0  0  0  0  0  0  0  0  0
    9.0173    3.4777   -0.6822 H   0  0  0  0  0  0  0  0  0  0  0  0
    6.8468    4.1784   -1.6123 H   0  0  0  0  0  0  0  0  0  0  0  0
    5.2141    7.0477   -0.7588 H   0  0  0  0  0  0  0  0  0  0  0  0
    5.0416    2.8252    0.0019 H   0  0  0  0  0  0  0  0  0  0  0  0
    7.0661    3.1886    0.6533 H   0  0  0  0  0  0  0  0  0  0  0  0
    7.3459    4.7980    1.3307 H   0  0  0  0  0  0  0  0  0  0  0  0
    2.8047    7.2436   -0.2159 H   0  0  0  0  0  0  0  0  0  0  0  0
    2.6319    3.0225    0.5445 H   0  0  0  0  0  0  0  0  0  0  0  0
    1.5133    5.2312    0.4357 H   0  0  0  0  0  0  0  0  0  0  0  0
  1  2  1  0  0  0  0
  1  3  4  0  0  0  0
  1  4  4  0  0  0  0
  2  5  1  0  0  0  0
  2  6  1  0  0  0  0
  3  7  4  0  0  0  0
  4  8  4  0  0  0  0
  5  9  1  0  0  0  0
  7 10  4  0  0  0  0
  8 10  4  0  0  0  0
  6 11  1  0  0  0  0
  9 12  1  0  0  0  0
  9 13  1  0  0  0  0
  2 14  1  0  0  0  0
  3 15  1  0  0  0  0
  4 16  1  0  0  0  0
  5 17  1  0  0  0  0
  5 18  1  0  0  0  0
  7 19  1  0  0  0  0
  8 20  1  0  0  0  0
 10 21  1  0  0  0  0
M  END
>  <Alias name>
Phenylethanolamine

>  <logS>   
-0.48

$$$$
Scopolamine
  ChemBrain IXL

 43 46  0  0  0  0  0  0  0  0  1 V2000
   10.6837    5.2991   -0.3419 C   0  0  0  0  0  0  0  0  0  0  0  0
   10.9606    6.8054   -0.1552 C   0  0  0  0  0  0  0  0  0  0  0  0
   10.2710    7.4782   -1.2861 C   0  0  0  0  0  0  0  0  0  0  0  0
    9.6081    6.3393   -2.0899 C   0  0  0  0  0  0  0  0  0  0  0  0
    8.1691    6.1649   -1.5476 C   0  0  0  0  0  0  0  0  0  0  0  0
    8.0924    5.0829   -0.3823 C   0  0  0  0  0  0  0  0  0  0  0  0
    9.4218    4.9493    0.4765 C   0  0  0  0  0  0  0  0  0  0  0  0
   11.7675    7.5190   -1.1955 O   0  0  0  0  0  0  0  0  0  0  0  0
   10.4022    5.1830   -1.7534 N   0  0  0  0  0  0  0  0  0  0  0  0
    7.0144    5.4491    0.5084 O   0  0  0  0  0  0  0  0  0  0  0  0
    7.1985    6.7128    1.2090 C   0  0  0  0  0  0  0  0  0  0  0  0
    8.2009    7.3828    1.0272 O   0  0  0  0  0  0  0  0  0  0  0  0
    6.0969    7.2068    2.1235 C   0  0  0  0  0  0  0  0  0  0  0  0
    9.7369    3.9153   -2.0990 C   0  0  0  0  0  0  0  0  0  0  0  0
    6.0017    8.7359    2.0398 C   0  0  0  0  0  0  0  0  0  0  0  0
    5.6640    9.1255    0.6651 O   0  0  0  0  0  0  0  0  0  0  0  0
    2.3912    6.6724    1.4179 C   0  0  0  0  0  0  0  0  0  0  0  0
    3.5817    7.2517    1.8525 C   0  0  0  0  0  0  0  0  0  0  0  0
    4.7851    6.5806    1.6649 C   0  0  0  0  0  0  0  0  0  0  0  0
    4.8059    5.3358    1.0375 C   0  0  0  0  0  0  0  0  0  0  0  0
    3.6180    4.7558    0.6027 C   0  0  0  0  0  0  0  0  0  0  0  0
    2.4092    5.4243    0.7926 C   0  0  0  0  0  0  0  0  0  0  0  0
   11.5237    4.6969   -0.0412 H   0  0  0  0  0  0  0  0  0  0  0  0
   10.7942    7.2900    0.7991 H   0  0  0  0  0  0  0  0  0  0  0  0
    9.6994    8.3394   -0.9723 H   0  0  0  0  0  0  0  0  0  0  0  0
    9.6044    6.5411   -3.1479 H   0  0  0  0  0  0  0  0  0  0  0  0
    7.5236    5.8474   -2.3510 H   0  0  0  0  0  0  0  0  0  0  0  0
    7.8192    7.1186   -1.1733 H   0  0  0  0  0  0  0  0  0  0  0  0
    7.8648    4.1359   -0.8100 H   0  0  0  0  0  0  0  0  0  0  0  0
    9.3642    5.6136    1.3288 H   0  0  0  0  0  0  0  0  0  0  0  0
    9.4990    3.9334    0.8301 H   0  0  0  0  0  0  0  0  0  0  0  0
    6.3071    6.9076    3.1419 H   0  0  0  0  0  0  0  0  0  0  0  0
   10.3766    3.0882   -1.8223 H   0  0  0  0  0  0  0  0  0  0  0  0
    8.8280    3.8394   -1.5920 H   0  0  0  0  0  0  0  0  0  0  0  0
    9.5606    3.8831   -3.1658 H   0  0  0  0  0  0  0  0  0  0  0  0
    5.2344    9.0865    2.7136 H   0  0  0  0  0  0  0  0  0  0  0  0
    6.9509    9.1717    2.3163 H   0  0  0  0  0  0  0  0  0  0  0  0
    6.2743    8.8247    0.0017 H   0  0  0  0  0  0  0  0  0  0  0  0
    1.4566    7.1893    1.5642 H   0  0  0  0  0  0  0  0  0  0  0  0
    3.5714    8.2176    2.3352 H   0  0  0  0  0  0  0  0  0  0  0  0
    5.7451    4.8204    0.8902 H   0  0  0  0  0  0  0  0  0  0  0  0
    3.6338    3.7903    0.1185 H   0  0  0  0  0  0  0  0  0  0  0  0
    1.4881    4.9766    0.4557 H   0  0  0  0  0  0  0  0  0  0  0  0
  1  2  1  0  0  0  0
  2  3  1  0  0  0  0
  3  4  1  0  0  0  0
  4  5  1  0  0  0  0
  5  6  1  0  0  0  0
  6  7  1  0  0  0  0
  7  1  1  0  0  0  0
  2  8  1  0  0  0  0
  8  3  1  0  0  0  0
  4  9  1  0  0  0  0
  9  1  1  0  0  0  0
  6 10  1  0  0  0  0
 11 12  2  0  0  0  0
 11 13  1  0  0  0  0
 11 10  1  0  0  0  0
  9 14  1  0  0  0  0
 13 15  1  0  0  0  0
 15 16  1  0  0  0  0
 17 18  4  0  0  0  0
 18 19  4  0  0  0  0
 19 20  4  0  0  0  0
 20 21  4  0  0  0  0
 21 22  4  0  0  0  0
 22 17  4  0  0  0  0
 19 13  1  0  0  0  0
  1 23  1  0  0  0  0
  2 24  1  0  0  0  0
  3 25  1  0  0  0  0
  4 26  1  0  0  0  0
  5 27  1  0  0  0  0
  5 28  1  0  0  0  0
  6 29  1  0  0  0  0
  7 30  1  0  0  0  0
  7 31  1  0  0  0  0
 13 32  1  0  0  0  0
 14 33  1  0  0  0  0
 14 34  1  0  0  0  0
 14 35  1  0  0  0  0
 15 36  1  0  0  0  0
 15 37  1  0  0  0  0
 16 38  1  0  0  0  0
 17 39  1  0  0  0  0
 18 40  1  0  0  0  0
 20 41  1  0  0  0  0
 21 42  1  0  0  0  0
 22 43  1  0  0  0  0
M  END
>  <Alias name>
Scopolamine

>  <logS>   
-0.48

$$$$
2-Methyl-2-pentanol
  ChemBrain IXL

 21 20  0  0  0  0  0  0  0  0  1 V2000
    3.6229    4.5995   -0.1890 C   0  0  0  0  0  0  0  0  0  0  0  0
    2.3521    4.7587    0.6687 C   0  0  0  0  0  0  0  0  0  0  0  0
    4.8694    4.6916    0.7190 C   0  0  0  0  0  0  0  0  0  0  0  0
    6.1467    4.5577   -0.1360 C   0  0  0  0  0  0  0  0  0  0  0  0
    7.3864    4.6721    0.7719 C   0  0  0  0  0  0  0  0  0  0  0  0
    3.5953    3.2283   -0.8958 C   0  0  0  0  0  0  0  0  0  0  0  0
    3.6699    5.6694   -1.1966 O   0  0  0  0  0  0  0  0  0  0  0  0
    3.6889    6.5824   -0.8327 H   0  0  0  0  0  0  0  0  0  0  0  0
    2.3166    3.9710    1.4112 H   0  0  0  0  0  0  0  0  0  0  0  0
    2.3695    5.7214    1.1644 H   0  0  0  0  0  0  0  0  0  0  0  0
    1.4775    4.6956    0.0333 H   0  0  0  0  0  0  0  0  0  0  0  0
    4.8410    3.8956    1.4528 H   0  0  0  0  0  0  0  0  0  0  0  0
    4.8749    5.6487    1.2258 H   0  0  0  0  0  0  0  0  0  0  0  0
    6.1511    3.5957   -0.6316 H   0  0  0  0  0  0  0  0  0  0  0  0
    6.1689    5.3463   -0.8778 H   0  0  0  0  0  0  0  0  0  0  0  0
    7.3830    5.6347    1.2681 H   0  0  0  0  0  0  0  0  0  0  0  0
    8.2831    4.5783    0.1720 H   0  0  0  0  0  0  0  0  0  0  0  0
    7.3645    3.8835    1.5139 H   0  0  0  0  0  0  0  0  0  0  0  0
    4.4793    3.1205   -1.5108 H   0  0  0  0  0  0  0  0  0  0  0  0
    3.5732    2.4399   -0.1537 H   0  0  0  0  0  0  0  0  0  0  0  0
    2.7124    3.1618   -1.5194 H   0  0  0  0  0  0  0  0  0  0  0  0
  1  2  1  0  0  0  0
  1  3  1  0  0  0  0
  3  4  1  0  0  0  0
  4  5  1  0  0  0  0
  1  6  1  0  0  0  0
  1  7  1  0  0  0  0
  7  8  1  0  0  0  0
  2  9  1  0  0  0  0
  2 10  1  0  0  0  0
  2 11  1  0  0  0  0
  3 12  1  0  0  0  0
  3 13  1  0  0  0  0
  4 14  1  0  0  0  0
  4 15  1  0  0  0  0
  5 16  1  0  0  0  0
  5 17  1  0  0  0  0
  5 18  1  0  0  0  0
  6 19  1  0  0  0  0
  6 20  1  0  0  0  0
  6 21  1  0  0  0  0
M  END
>  <Alias name>
2-Methyl-2-pentanol

>  <logS>   
-0.49

$$$$
n-Propylformate
  ChemBrain IXL

 14 13  0  0  0  0  0  0  0  0  1 V2000
    8.0015    4.3062   -1.3743 O   0  0  0  0  0  0  0  0  0  0  0  0
    6.9277    4.7828   -1.0456 C   0  0  0  0  0  0  0  0  0  0  0  0
    5.8279    3.9000   -0.6308 O   0  0  0  0  0  0  0  0  0  0  0  0
    4.5843    4.5894   -0.2579 C   0  0  0  0  0  0  0  0  0  0  0  0
    3.5240    3.5493    0.1528 C   0  0  0  0  0  0  0  0  0  0  0  0
    2.2200    4.2715    0.5438 C   0  0  0  0  0  0  0  0  0  0  0  0
    6.7848    5.8563   -1.0594 H   0  0  0  0  0  0  0  0  0  0  0  0
    4.2209    5.1610   -1.1030 H   0  0  0  0  0  0  0  0  0  0  0  0
    4.7765    5.2565    0.5734 H   0  0  0  0  0  0  0  0  0  0  0  0
    3.8874    2.9778    0.9977 H   0  0  0  0  0  0  0  0  0  0  0  0
    3.3319    2.8823   -0.6784 H   0  0  0  0  0  0  0  0  0  0  0  0
    1.4751    3.5403    0.8323 H   0  0  0  0  0  0  0  0  0  0  0  0
    2.4121    4.9385    1.3751 H   0  0  0  0  0  0  0  0  0  0  0  0
    1.8565    4.8431   -0.3012 H   0  0  0  0  0  0  0  0  0  0  0  0
  1  2  2  0  0  0  0
  2  3  1  0  0  0  0
  3  4  1  0  0  0  0
  4  5  1  0  0  0  0
  5  6  1  0  0  0  0
  2  7  1  0  0  0  0
  4  8  1  0  0  0  0
  4  9  1  0  0  0  0
  5 10  1  0  0  0  0
  5 11  1  0  0  0  0
  6 12  1  0  0  0  0
  6 13  1  0  0  0  0
  6 14  1  0  0  0  0
M  END
>  <Alias name>
n-Propylformate

>  <logS>   
-0.49

$$$$
3,3-Dimethyl-1-butanol
  ChemBrain IXL

 21 20  0  0  0  0  0  0  0  0  1 V2000
    4.8122    4.5638    0.9624 C   0  0  0  0  0  0  0  0  0  0  0  0
    3.4796    4.5768    0.1825 C   0  0  0  0  0  0  0  0  0  0  0  0
    2.3609    4.6900    1.1288 O   0  0  0  0  0  0  0  0  0  0  0  0
    5.9990    4.4448   -0.0241 C   0  0  0  0  0  0  0  0  0  0  0  0
    5.9936    5.6474   -0.9911 C   0  0  0  0  0  0  0  0  0  0  0  0
    7.3211    4.4330    0.7686 C   0  0  0  0  0  0  0  0  0  0  0  0
    5.8750    3.1352   -0.8308 C   0  0  0  0  0  0  0  0  0  0  0  0
    1.4685    4.7057    0.7169 H   0  0  0  0  0  0  0  0  0  0  0  0
    4.8230    3.7201    1.6413 H   0  0  0  0  0  0  0  0  0  0  0  0
    4.9061    5.4821    1.5287 H   0  0  0  0  0  0  0  0  0  0  0  0
    3.4649    5.4207   -0.4947 H   0  0  0  0  0  0  0  0  0  0  0  0
    3.3818    3.6588   -0.3821 H   0  0  0  0  0  0  0  0  0  0  0  0
    5.0733    5.6497   -1.5606 H   0  0  0  0  0  0  0  0  0  0  0  0
    6.0697    6.5670   -0.4241 H   0  0  0  0  0  0  0  0  0  0  0  0
    6.8357    5.5700   -1.6676 H   0  0  0  0  0  0  0  0  0  0  0  0
    7.4109    5.3519    1.3347 H   0  0  0  0  0  0  0  0  0  0  0  0
    8.1537    4.3498    0.0810 H   0  0  0  0  0  0  0  0  0  0  0  0
    7.3277    3.5889    1.4472 H   0  0  0  0  0  0  0  0  0  0  0  0
    6.7166    3.0469   -1.5066 H   0  0  0  0  0  0  0  0  0  0  0  0
    5.8678    2.2919   -0.1514 H   0  0  0  0  0  0  0  0  0  0  0  0
    4.9552    3.1471   -1.4010 H   0  0  0  0  0  0  0  0  0  0  0  0
  1  2  1  0  0  0  0
  2  3  1  0  0  0  0
  1  4  1  0  0  0  0
  4  5  1  0  0  0  0
  4  6  1  0  0  0  0
  4  7  1  0  0  0  0
  3  8  1  0  0  0  0
  1  9  1  0  0  0  0
  1 10  1  0  0  0  0
  2 11  1  0  0  0  0
  2 12  1  0  0  0  0
  5 13  1  0  0  0  0
  5 14  1  0  0  0  0
  5 15  1  0  0  0  0
  6 16  1  0  0  0  0
  6 17  1  0  0  0  0
  6 18  1  0  0  0  0
  7 19  1  0  0  0  0
  7 20  1  0  0  0  0
  7 21  1  0  0  0  0
M  END
>  <Alias name>
3,3-Dimethyl-1-butanol

>  <logS>   
-0.5

$$$$
Amikacin
  ChemBrain IXL

 83 85  0  0  0  0  0  0  0  0  1 V2000
   13.9006    7.1556   11.5631 C   0  0  0  0  0  0  0  0  0  0  0  0
   13.4133    5.7907   11.0398 C   0  0  0  0  0  0  0  0  0  0  0  0
   15.0421    6.9487   12.5968 C   0  0  0  0  0  0  0  0  0  0  0  0
   14.3736    7.9747   10.4309 O   0  0  0  0  0  0  0  0  0  0  0  0
   14.5839    5.0314   10.3915 C   0  0  0  0  0  0  0  0  0  0  0  0
   12.3555    6.0066   10.0419 N   0  0  0  0  0  0  0  0  0  0  0  0
   16.2045    6.1348   11.9661 C   0  0  0  0  0  0  0  0  0  0  0  0
   14.5146    6.2183   13.7587 O   0  0  0  0  0  0  0  0  0  0  0  0
   14.6083    9.3869   10.7437 C   0  0  0  0  0  0  0  0  0  0  0  0
   15.6753    4.7823   11.4452 C   0  0  0  0  0  0  0  0  0  0  0  0
   11.0217    6.1322   10.4511 C   0  0  0  0  0  0  0  0  0  0  0  0
   16.7938    6.8919   10.8499 O   0  0  0  0  0  0  0  0  0  0  0  0
   15.8410    9.4669   11.5588 O   0  0  0  0  0  0  0  0  0  0  0  0
   14.8039   10.1656    9.4053 C   0  0  0  0  0  0  0  0  0  0  0  0
   15.1123    4.0093   12.5624 N   0  0  0  0  0  0  0  0  0  0  0  0
    9.9603    6.3807    9.4487 C   0  0  0  0  0  0  0  0  0  0  0  0
   10.7344    6.0364   11.6338 O   0  0  0  0  0  0  0  0  0  0  0  0
   17.9937    6.2364   10.1917 C   0  0  0  0  0  0  0  0  0  0  0  0
   16.6129   10.6478   11.3320 C   0  0  0  0  0  0  0  0  0  0  0  0
   16.1485    9.8643    8.9386 C   0  0  0  0  0  0  0  0  0  0  0  0
   14.7060   11.6280    9.6000 O   0  0  0  0  0  0  0  0  0  0  0  0
    8.9849    7.4359    9.9852 C   0  0  0  0  0  0  0  0  0  0  0  0
    9.2135    5.1433    9.1878 O   0  0  0  0  0  0  0  0  0  0  0  0
   18.5045    7.0356    8.9521 O   0  0  0  0  0  0  0  0  0  0  0  0
   18.9526    6.3672   11.0155 C   0  0  0  0  0  0  0  0  0  0  0  0
   17.1367   10.6431    9.8599 C   0  0  0  0  0  0  0  0  0  0  0  0
   17.7994   10.7141   12.3122 C   0  0  0  0  0  0  0  0  0  0  0  0
   16.3444    8.4077    9.0405 N   0  0  0  0  0  0  0  0  0  0  0  0
    7.6525    7.2843    9.2527 C   0  0  0  0  0  0  0  0  0  0  0  0
   19.9198    7.9441    9.2521 C   0  0  0  0  0  0  0  0  0  0  0  0
   18.9596    7.7544   11.2905 C   0  0  0  0  0  0  0  0  0  0  0  0
   18.9508    5.6654   12.1919 O   0  0  0  0  0  0  0  0  0  0  0  0
   17.1943   12.0351    9.4061 O   0  0  0  0  0  0  0  0  0  0  0  0
   17.2943   10.7195   13.6924 O   0  0  0  0  0  0  0  0  0  0  0  0
    7.1342    5.9200    9.4980 N   0  0  0  0  0  0  0  0  0  0  0  0
   20.0879    8.1266   10.8581 C   0  0  0  0  0  0  0  0  0  0  0  0
   21.1641    7.2353    8.6672 C   0  0  0  0  0  0  0  0  0  0  0  0
   18.6209    7.9644   12.6010 O   0  0  0  0  0  0  0  0  0  0  0  0
   21.0833    7.1577   11.4514 O   0  0  0  0  0  0  0  0  0  0  0  0
   21.2611    5.8708    9.2077 N   0  0  0  0  0  0  0  0  0  0  0  0
   12.5907    6.0673    9.0621 H   0  0  0  0  0  0  0  0  0  0  0  0
   13.7745    6.6632   14.2283 H   0  0  0  0  0  0  0  0  0  0  0  0
   15.8292    3.8457   13.2534 H   0  0  0  0  0  0  0  0  0  0  0  0
   14.7676    3.1251   12.2197 H   0  0  0  0  0  0  0  0  0  0  0  0
   15.5584   12.0701    9.8812 H   0  0  0  0  0  0  0  0  0  0  0  0
    8.4585    4.9773    9.8076 H   0  0  0  0  0  0  0  0  0  0  0  0
   16.0435    8.0893    9.9739 H   0  0  0  0  0  0  0  0  0  0  0  0
   15.7822    7.9472    8.3403 H   0  0  0  0  0  0  0  0  0  0  0  0
   19.8024    5.8272   12.7054 H   0  0  0  0  0  0  0  0  0  0  0  0
   17.7908   12.6175    9.9268 H   0  0  0  0  0  0  0  0  0  0  0  0
   17.9873   10.7606   14.3881 H   0  0  0  0  0  0  0  0  0  0  0  0
    6.2627    5.7982    9.0047 H   0  0  0  0  0  0  0  0  0  0  0  0
    6.9801    5.7921   10.4889 H   0  0  0  0  0  0  0  0  0  0  0  0
   17.6747    7.6687   12.7770 H   0  0  0  0  0  0  0  0  0  0  0  0
   22.0125    7.2844   11.1572 H   0  0  0  0  0  0  0  0  0  0  0  0
   22.0850    5.4211    8.8379 H   0  0  0  0  0  0  0  0  0  0  0  0
   20.4424    5.3439    8.9394 H   0  0  0  0  0  0  0  0  0  0  0  0
   13.0739    7.6638   12.0437 H   0  0  0  0  0  0  0  0  0  0  0  0
   13.0191    5.2083   11.8636 H   0  0  0  0  0  0  0  0  0  0  0  0
   15.4129    7.9133   12.9202 H   0  0  0  0  0  0  0  0  0  0  0  0
   14.2297    4.0825   10.0084 H   0  0  0  0  0  0  0  0  0  0  0  0
   14.9921    5.6196    9.5788 H   0  0  0  0  0  0  0  0  0  0  0  0
   16.9635    5.9554   12.7167 H   0  0  0  0  0  0  0  0  0  0  0  0
   13.7651    9.7963   11.2860 H   0  0  0  0  0  0  0  0  0  0  0  0
   16.4881    4.2259   10.9974 H   0  0  0  0  0  0  0  0  0  0  0  0
   14.0663    9.8377    8.6834 H   0  0  0  0  0  0  0  0  0  0  0  0
   10.4065    6.7288    8.5253 H   0  0  0  0  0  0  0  0  0  0  0  0
   17.7996    5.2008    9.9455 H   0  0  0  0  0  0  0  0  0  0  0  0
   15.9771   11.5087   11.4829 H   0  0  0  0  0  0  0  0  0  0  0  0
   16.2807   10.1845    7.9127 H   0  0  0  0  0  0  0  0  0  0  0  0
    8.8251    7.2710   11.0437 H   0  0  0  0  0  0  0  0  0  0  0  0
    9.3900    8.4279    9.8287 H   0  0  0  0  0  0  0  0  0  0  0  0
   19.8613    6.1156   10.4852 H   0  0  0  0  0  0  0  0  0  0  0  0
   18.1183   10.1888    9.8076 H   0  0  0  0  0  0  0  0  0  0  0  0
   18.3663   11.6189   12.1318 H   0  0  0  0  0  0  0  0  0  0  0  0
   18.4371    9.8544   12.1657 H   0  0  0  0  0  0  0  0  0  0  0  0
    7.8031    7.4310    8.1904 H   0  0  0  0  0  0  0  0  0  0  0  0
    6.9455    8.0154    9.6247 H   0  0  0  0  0  0  0  0  0  0  0  0
   19.8094    8.9164    8.7883 H   0  0  0  0  0  0  0  0  0  0  0  0
   18.2063    8.2355   10.6718 H   0  0  0  0  0  0  0  0  0  0  0  0
   20.3205    9.1503   11.1241 H   0  0  0  0  0  0  0  0  0  0  0  0
   22.0535    7.7933    8.9325 H   0  0  0  0  0  0  0  0  0  0  0  0
   21.0775    7.1878    7.5889 H   0  0  0  0  0  0  0  0  0  0  0  0
  1  2  1  0  0  0  0
  1  3  1  0  0  0  0
  1  4  1  0  0  0  0
  2  5  1  0  0  0  0
  2  6  1  0  0  0  0
  3  7  1  0  0  0  0
  3  8  1  0  0  0  0
  4  9  1  0  0  0  0
  5 10  1  0  0  0  0
  6 11  1  0  0  0  0
  7 12  1  0  0  0  0
  7 10  1  0  0  0  0
  9 13  1  0  0  0  0
  9 14  1  0  0  0  0
 10 15  1  0  0  0  0
 11 16  1  0  0  0  0
 11 17  2  0  0  0  0
 12 18  1  0  0  0  0
 13 19  1  0  0  0  0
 14 20  1  0  0  0  0
 14 21  1  0  0  0  0
 16 22  1  0  0  0  0
 16 23  1  0  0  0  0
 18 24  1  0  0  0  0
 18 25  1  0  0  0  0
 19 26  1  0  0  0  0
 19 27  1  0  0  0  0
 20 28  1  0  0  0  0
 20 26  1  0  0  0  0
 22 29  1  0  0  0  0
 24 30  1  0  0  0  0
 25 31  1  0  0  0  0
 25 32  1  0  0  0  0
 26 33  1  0  0  0  0
 27 34  1  0  0  0  0
 29 35  1  0  0  0  0
 30 36  1  0  0  0  0
 30 37  1  0  0  0  0
 31 38  1  0  0  0  0
 31 36  1  0  0  0  0
 36 39  1  0  0  0  0
 37 40  1  0  0  0  0
  6 41  1  0  0  0  0
  8 42  1  0  0  0  0
 15 43  1  0  0  0  0
 15 44  1  0  0  0  0
 21 45  1  0  0  0  0
 23 46  1  0  0  0  0
 28 47  1  0  0  0  0
 28 48  1  0  0  0  0
 32 49  1  0  0  0  0
 33 50  1  0  0  0  0
 34 51  1  0  0  0  0
 35 52  1  0  0  0  0
 35 53  1  0  0  0  0
 38 54  1  0  0  0  0
 39 55  1  0  0  0  0
 40 56  1  0  0  0  0
 40 57  1  0  0  0  0
  1 58  1  0  0  0  0
  2 59  1  0  0  0  0
  3 60  1  0  0  0  0
  5 61  1  0  0  0  0
  5 62  1  0  0  0  0
  7 63  1  0  0  0  0
  9 64  1  0  0  0  0
 10 65  1  0  0  0  0
 14 66  1  0  0  0  0
 16 67  1  0  0  0  0
 18 68  1  0  0  0  0
 19 69  1  0  0  0  0
 20 70  1  0  0  0  0
 22 71  1  0  0  0  0
 22 72  1  0  0  0  0
 25 73  1  0  0  0  0
 26 74  1  0  0  0  0
 27 75  1  0  0  0  0
 27 76  1  0  0  0  0
 29 77  1  0  0  0  0
 29 78  1  0  0  0  0
 30 79  1  0  0  0  0
 31 80  1  0  0  0  0
 36 81  1  0  0  0  0
 37 82  1  0  0  0  0
 37 83  1  0  0  0  0
M  END
>  <Alias name>
Amikacin

>  <logS>   
-0.5

$$$$
Isoamyl alcohol
  ChemBrain IXL

 18 17  0  0  0  0  0  0  0  0  1 V2000
    3.5843    4.4421   -0.0919 C   0  0  0  0  0  0  0  0  0  0  0  0
    4.8292    5.3390    0.0569 C   0  0  0  0  0  0  0  0  0  0  0  0
    6.0438    4.6448   -0.5897 C   0  0  0  0  0  0  0  0  0  0  0  0
    7.2298    5.5020   -0.4499 O   0  0  0  0  0  0  0  0  0  0  0  0
    3.8347    3.0936    0.6113 C   0  0  0  0  0  0  0  0  0  0  0  0
    2.3696    5.1389    0.5515 C   0  0  0  0  0  0  0  0  0  0  0  0
    3.3874    4.2705   -1.1399 H   0  0  0  0  0  0  0  0  0  0  0  0
    4.6520    6.2847   -0.4338 H   0  0  0  0  0  0  0  0  0  0  0  0
    5.0274    5.5089    1.1049 H   0  0  0  0  0  0  0  0  0  0  0  0
    6.2226    3.7001   -0.0981 H   0  0  0  0  0  0  0  0  0  0  0  0
    5.8450    4.4735   -1.6374 H   0  0  0  0  0  0  0  0  0  0  0  0
    8.0279    5.1473   -0.8238 H   0  0  0  0  0  0  0  0  0  0  0  0
    2.1939    6.0837    0.0587 H   0  0  0  0  0  0  0  0  0  0  0  0
    2.5664    5.3105    1.5994 H   0  0  0  0  0  0  0  0  0  0  0  0
    1.4973    4.5107    0.4472 H   0  0  0  0  0  0  0  0  0  0  0  0
    2.9616    2.4665    0.5085 H   0  0  0  0  0  0  0  0  0  0  0  0
    4.0333    3.2653    1.6589 H   0  0  0  0  0  0  0  0  0  0  0  0
    4.6846    2.6042    0.1593 H   0  0  0  0  0  0  0  0  0  0  0  0
  1  2  1  0  0  0  0
  2  3  1  0  0  0  0
  3  4  1  0  0  0  0
  1  7  1  0  0  0  0
  1  5  1  0  0  0  0
  1  6  1  0  0  0  0
  2  8  1  0  0  0  0
  2  9  1  0  0  0  0
  3 10  1  0  0  0  0
  3 11  1  0  0  0  0
  4 12  1  0  0  0  0
  6 13  1  0  0  0  0
  6 14  1  0  0  0  0
  6 15  1  0  0  0  0
  5 16  1  0  0  0  0
  5 17  1  0  0  0  0
  5 18  1  0  0  0  0
M  END
>  <Alias name>
Isopentyl alcohol

>  <logS>   
-0.52

$$$$
Molecule788
  ChemBrain IXL

 20 20  0  0  0  0  0  0  0  0  1 V2000
    5.6921    9.3431   -2.8194 N   0  0  0  0  0  0  0  0  0  0  0  0
    4.9916   10.4706   -2.7604 C   0  0  0  0  0  0  0  0  0  0  0  0
    3.8351   10.1734   -2.6925 N   0  0  0  0  0  0  0  0  0  0  0  0
    3.6935    8.8890   -2.7010 C   0  0  0  0  0  0  0  0  0  0  0  0
    4.8424    8.3770   -2.7795 C   0  0  0  0  0  0  0  0  0  0  0  0
    2.3588    8.1280   -2.6313 C   0  0  0  0  0  0  0  0  0  0  0  0
    1.1780    9.1142   -2.2449 C   0  0  0  0  0  0  0  0  0  0  0  0
    1.3520   10.3731   -2.9601 N   0  3  0  0  0  0  0  0  0  0  0  0
   -0.1316    8.5055   -2.6018 C   0  0  0  0  0  0  0  0  0  0  0  0
   -1.0797    9.2180   -2.8926 O   0  0  0  0  0  0  0  0  0  0  0  0
   -0.2889    7.0432   -2.6035 O   0  5  0  0  0  0  0  0  0  0  0  0
    6.7484    9.2419   -2.8913 H   0  0  0  0  0  0  0  0  0  0  0  0
    2.2814   10.7337   -2.7734 H   0  0  0  0  0  0  0  0  0  0  0  0
    1.2438   10.2184   -3.9538 H   0  0  0  0  0  0  0  0  0  0  0  0
    0.6565   11.0415   -2.6416 H   0  0  0  0  0  0  0  0  0  0  0  0
    5.3946   11.5169   -2.7711 H   0  0  0  0  0  0  0  0  0  0  0  0
    5.0805    7.2752   -2.8100 H   0  0  0  0  0  0  0  0  0  0  0  0
    2.1520    7.6863   -3.6027 H   0  0  0  0  0  0  0  0  0  0  0  0
    2.4237    7.3374   -1.8900 H   0  0  0  0  0  0  0  0  0  0  0  0
    1.1931    9.3131   -1.1845 H   0  0  0  0  0  0  0  0  0  0  0  0
  1  5  1  0  0  0  0
  1  2  1  0  0  0  0
  2  3  2  0  0  0  0
  3  4  1  0  0  0  0
  4  6  1  0  0  0  0
  4  5  2  0  0  0  0
  6  7  1  0  0  0  0
  7  9  1  0  0  0  0
  7  8  1  0  0  0  0
  9 11  1  0  0  0  0
  9 10  2  0  0  0  0
  1 12  1  0  0  0  0
  8 13  1  0  0  0  0
  8 14  1  0  0  0  0
  8 15  1  0  0  0  0
  2 16  1  0  0  0  0
  5 17  1  0  0  0  0
  6 18  1  0  0  0  0
  6 19  1  0  0  0  0
  7 20  1  0  0  0  0
M  END
>  <Alias name>
Molecule788

>  <logS>   
-0.53

$$$$
Rutgers 612
  ChemBrain IXL

 28 27  0  0  0  0  0  0  0  0  1 V2000
    8.9218    6.2973    1.1831 C   0  0  0  0  0  0  0  0  0  0  0  0
    7.9118    5.1392    1.0670 C   0  0  0  0  0  0  0  0  0  0  0  0
    6.6202    5.6490    0.3962 C   0  0  0  0  0  0  0  0  0  0  0  0
    5.6015    4.4927    0.2891 C   0  0  0  0  0  0  0  0  0  0  0  0
    4.3089    5.0006   -0.3878 C   0  0  0  0  0  0  0  0  0  0  0  0
    3.3053    3.8345   -0.5156 C   0  0  0  0  0  0  0  0  0  0  0  0
    2.0144    4.3295   -1.1980 C   0  0  0  0  0  0  0  0  0  0  0  0
    6.1774    3.4039   -0.5154 O   0  0  0  0  0  0  0  0  0  0  0  0
    3.6846    6.1293    0.4639 C   0  0  0  0  0  0  0  0  0  0  0  0
    3.3862    5.6225    1.8123 O   0  0  0  0  0  0  0  0  0  0  0  0
    8.4931    7.0915    1.7818 H   0  0  0  0  0  0  0  0  0  0  0  0
    9.1533    6.6749    0.1948 H   0  0  0  0  0  0  0  0  0  0  0  0
    9.8287    5.9393    1.6543 H   0  0  0  0  0  0  0  0  0  0  0  0
    8.3408    4.3456    0.4687 H   0  0  0  0  0  0  0  0  0  0  0  0
    7.6805    4.7617    2.0553 H   0  0  0  0  0  0  0  0  0  0  0  0
    6.1979    6.4481    0.9913 H   0  0  0  0  0  0  0  0  0  0  0  0
    6.8505    6.0201   -0.5948 H   0  0  0  0  0  0  0  0  0  0  0  0
    5.3685    4.1238    1.2804 H   0  0  0  0  0  0  0  0  0  0  0  0
    4.5445    5.3817   -1.3738 H   0  0  0  0  0  0  0  0  0  0  0  0
    3.0676    3.4431    0.4654 H   0  0  0  0  0  0  0  0  0  0  0  0
    3.7444    3.0453   -1.1134 H   0  0  0  0  0  0  0  0  0  0  0  0
    1.5364    3.4954   -1.6966 H   0  0  0  0  0  0  0  0  0  0  0  0
    1.3367    4.7194   -0.4486 H   0  0  0  0  0  0  0  0  0  0  0  0
    2.2522    5.0958   -1.9255 H   0  0  0  0  0  0  0  0  0  0  0  0
    6.9993    3.0071   -0.1513 H   0  0  0  0  0  0  0  0  0  0  0  0
    4.3809    6.9546    0.5354 H   0  0  0  0  0  0  0  0  0  0  0  0
    2.7696    6.4703   -0.0039 H   0  0  0  0  0  0  0  0  0  0  0  0
    2.7491    4.8749    1.8443 H   0  0  0  0  0  0  0  0  0  0  0  0
  1  2  1  0  0  0  0
  2  3  1  0  0  0  0
  3  4  1  0  0  0  0
  4  5  1  0  0  0  0
  5  6  1  0  0  0  0
  6  7  1  0  0  0  0
  4  8  1  0  0  0  0
  5  9  1  0  0  0  0
  9 10  1  0  0  0  0
  1 11  1  0  0  0  0
  1 12  1  0  0  0  0
  1 13  1  0  0  0  0
  2 14  1  0  0  0  0
  2 15  1  0  0  0  0
  3 16  1  0  0  0  0
  3 17  1  0  0  0  0
  4 18  1  0  0  0  0
  5 19  1  0  0  0  0
  6 20  1  0  0  0  0
  6 21  1  0  0  0  0
  7 22  1  0  0  0  0
  7 23  1  0  0  0  0
  7 24  1  0  0  0  0
  8 25  1  0  0  0  0
  9 26  1  0  0  0  0
  9 27  1  0  0  0  0
 10 28  1  0  0  0  0
M  END
>  <Alias name>
Ethohexadiol

>  <logS>   
-0.54

$$$$
Ethylisopropylether
  ChemBrain IXL

 18 17  0  0  0  0  0  0  0  0  1 V2000
    2.3134    5.0350    1.3608 C   0  0  0  0  0  0  0  0  0  0  0  0
    3.1723    3.9689    0.6535 C   0  0  0  0  0  0  0  0  0  0  0  0
    4.3103    4.6191   -0.0122 O   0  0  0  0  0  0  0  0  0  0  0  0
    5.2004    3.7109   -0.7496 C   0  0  0  0  0  0  0  0  0  0  0  0
    6.3224    4.5253   -1.4223 C   0  0  0  0  0  0  0  0  0  0  0  0
    5.8196    2.6929    0.2276 C   0  0  0  0  0  0  0  0  0  0  0  0
    1.4765    4.5556    1.8536 H   0  0  0  0  0  0  0  0  0  0  0  0
    2.9157    5.5545    2.0958 H   0  0  0  0  0  0  0  0  0  0  0  0
    1.9442    5.7441    0.6302 H   0  0  0  0  0  0  0  0  0  0  0  0
    2.5707    3.4513   -0.0835 H   0  0  0  0  0  0  0  0  0  0  0  0
    3.5392    3.2581    1.3837 H   0  0  0  0  0  0  0  0  0  0  0  0
    4.6323    3.1848   -1.5069 H   0  0  0  0  0  0  0  0  0  0  0  0
    5.8873    5.2391   -2.1108 H   0  0  0  0  0  0  0  0  0  0  0  0
    6.9794    3.8559   -1.9638 H   0  0  0  0  0  0  0  0  0  0  0  0
    6.8890    5.0531   -0.6652 H   0  0  0  0  0  0  0  0  0  0  0  0
    6.4851    2.0317   -0.3136 H   0  0  0  0  0  0  0  0  0  0  0  0
    5.0318    2.1120    0.6910 H   0  0  0  0  0  0  0  0  0  0  0  0
    6.3772    3.2196    0.9922 H   0  0  0  0  0  0  0  0  0  0  0  0
  1  2  1  0  0  0  0
  2  3  1  0  0  0  0
  3  4  1  0  0  0  0
  4  5  1  0  0  0  0
  4  6  1  0  0  0  0
  1  7  1  0  0  0  0
  1  8  1  0  0  0  0
  1  9  1  0  0  0  0
  2 10  1  0  0  0  0
  2 11  1  0  0  0  0
  4 12  1  0  0  0  0
  5 13  1  0  0  0  0
  5 14  1  0  0  0  0
  5 15  1  0  0  0  0
  6 16  1  0  0  0  0
  6 17  1  0  0  0  0
  6 18  1  0  0  0  0
M  END
>  <Alias name>
Ethylisopropylether

>  <logS>   
-0.55

$$$$
Glutamine
  ChemBrain IXL

 20 19  0  0  0  0  0  0  0  0  1 V2000
    7.2656    5.2808   -0.2835 C   0  0  0  0  0  0  0  0  0  0  0  0
    5.9320    4.7211    0.2484 C   0  0  0  0  0  0  0  0  0  0  0  0
    8.3612    4.3420    0.0460 C   0  0  0  0  0  0  0  0  0  0  0  0
    7.5333    6.5847    0.3403 N   0  3  0  0  0  0  0  0  0  0  0  0
    4.7865    5.6823   -0.1238 C   0  0  0  0  0  0  0  0  0  0  0  0
    8.0822    2.9050    0.1804 O   0  5  0  0  0  0  0  0  0  0  0  0
    9.4958    4.7607    0.2062 O   0  0  0  0  0  0  0  0  0  0  0  0
    3.5027    5.1332    0.3668 C   0  0  0  0  0  0  0  0  0  0  0  0
    2.3256    5.8794    0.2335 N   0  0  0  0  0  0  0  0  0  0  0  0
    3.4701    4.0304    0.8875 O   0  0  0  0  0  0  0  0  0  0  0  0
    8.4104    6.9476   -0.0021 H   0  0  0  0  0  0  0  0  0  0  0  0
    6.7903    7.2271    0.1091 H   0  0  0  0  0  0  0  0  0  0  0  0
    7.5831    6.4744    1.3420 H   0  0  0  0  0  0  0  0  0  0  0  0
    2.3524    6.7911   -0.1979 H   0  0  0  0  0  0  0  0  0  0  0  0
    1.4505    5.5054    0.5687 H   0  0  0  0  0  0  0  0  0  0  0  0
    7.2038    5.4006   -1.3581 H   0  0  0  0  0  0  0  0  0  0  0  0
    5.7463    3.7499   -0.1934 H   0  0  0  0  0  0  0  0  0  0  0  0
    5.9856    4.6233    1.3256 H   0  0  0  0  0  0  0  0  0  0  0  0
    4.9636    6.6486    0.3320 H   0  0  0  0  0  0  0  0  0  0  0  0
    4.7438    5.7933   -1.2003 H   0  0  0  0  0  0  0  0  0  0  0  0
  1  2  1  0  0  0  0
  1  3  1  0  0  0  0
  1  4  1  0  0  0  0
  2  5  1  0  0  0  0
  3  6  1  0  0  0  0
  3  7  2  0  0  0  0
  5  8  1  0  0  0  0
  8  9  1  0  0  0  0
  8 10  2  0  0  0  0
  4 11  1  0  0  0  0
  4 12  1  0  0  0  0
  4 13  1  0  0  0  0
  9 14  1  0  0  0  0
  9 15  1  0  0  0  0
  1 16  1  0  0  0  0
  2 17  1  0  0  0  0
  2 18  1  0  0  0  0
  5 19  1  0  0  0  0
  5 20  1  0  0  0  0
M  END
>  <Alias name>
Glutamine

>  <logS>   
-0.55

$$$$
Isopropylacetate
  ChemBrain IXL

 17 16  0  0  0  0  0  0  0  0  1 V2000
    2.5414    2.1348   -0.3812 C   0  0  0  0  0  0  0  0  0  0  0  0
    2.4470    3.5531   -0.7934 C   0  0  0  0  0  0  0  0  0  0  0  0
    1.4809    3.9404   -1.4298 O   0  0  0  0  0  0  0  0  0  0  0  0
    3.5173    4.4952   -0.4359 O   0  0  0  0  0  0  0  0  0  0  0  0
    4.6306    3.9108    0.3257 C   0  0  0  0  0  0  0  0  0  0  0  0
    5.4103    2.9321   -0.5737 C   0  0  0  0  0  0  0  0  0  0  0  0
    5.5730    5.0335    0.8010 C   0  0  0  0  0  0  0  0  0  0  0  0
    3.1780    2.0540    0.4912 H   0  0  0  0  0  0  0  0  0  0  0  0
    1.5531    1.7616   -0.1428 H   0  0  0  0  0  0  0  0  0  0  0  0
    2.9623    1.5509   -1.1905 H   0  0  0  0  0  0  0  0  0  0  0  0
    4.2405    3.3790    1.1847 H   0  0  0  0  0  0  0  0  0  0  0  0
    6.2469    2.5225   -0.0213 H   0  0  0  0  0  0  0  0  0  0  0  0
    4.7551    2.1280   -0.8853 H   0  0  0  0  0  0  0  0  0  0  0  0
    5.7768    3.4579   -1.4467 H   0  0  0  0  0  0  0  0  0  0  0  0
    5.9536    5.5731   -0.0575 H   0  0  0  0  0  0  0  0  0  0  0  0
    6.3997    4.6020    1.3516 H   0  0  0  0  0  0  0  0  0  0  0  0
    5.0281    5.7146    1.4429 H   0  0  0  0  0  0  0  0  0  0  0  0
  1  2  1  0  0  0  0
  2  3  2  0  0  0  0
  2  4  1  0  0  0  0
  4  5  1  0  0  0  0
  5  6  1  0  0  0  0
  5  7  1  0  0  0  0
  1  8  1  0  0  0  0
  1  9  1  0  0  0  0
  1 10  1  0  0  0  0
  5 11  1  0  0  0  0
  6 12  1  0  0  0  0
  6 13  1  0  0  0  0
  6 14  1  0  0  0  0
  7 15  1  0  0  0  0
  7 16  1  0  0  0  0
  7 17  1  0  0  0  0
M  END
>  <Alias name>
Isopropylacetate

>  <logS>   
-0.55

$$$$
Phenazone
  ChemBrain IXL

 26 27  0  0  0  0  0  0  0  0  1 V2000
    5.3016    4.9282    0.3360 C   0  0  0  0  0  0  0  0  0  0  0  0
    4.3085    5.8933    0.5565 C   0  0  0  0  0  0  0  0  0  0  0  0
    2.9795    5.5096    0.7147 C   0  0  0  0  0  0  0  0  0  0  0  0
    2.6327    4.1612    0.6572 C   0  0  0  0  0  0  0  0  0  0  0  0
    3.6168    3.1961    0.4419 C   0  0  0  0  0  0  0  0  0  0  0  0
    4.9484    3.5788    0.2816 C   0  0  0  0  0  0  0  0  0  0  0  0
    8.6988    5.2371    0.2840 C   0  0  0  0  0  0  0  0  0  0  0  0
    8.3739    6.4219    0.1509 C   0  0  0  0  0  0  0  0  0  0  0  0
    7.5842    4.4994    0.2553 C   0  0  0  0  0  0  0  0  0  0  0  0
    6.6605    5.2878    0.1709 N   0  0  0  0  0  0  0  0  0  0  0  0
    7.1183    6.4495    0.0400 N   0  0  0  0  0  0  0  0  0  0  0  0
    6.3502    7.6482   -0.3172 C   0  0  0  0  0  0  0  0  0  0  0  0
    9.3131    7.5819    0.1398 C   0  0  0  0  0  0  0  0  0  0  0  0
    7.5151    3.2812    0.2751 O   0  0  0  0  0  0  0  0  0  0  0  0
    4.5648    6.9363    0.6058 H   0  0  0  0  0  0  0  0  0  0  0  0
    2.2167    6.2598    0.8827 H   0  0  0  0  0  0  0  0  0  0  0  0
    1.6002    3.8636    0.7805 H   0  0  0  0  0  0  0  0  0  0  0  0
    3.3473    2.1497    0.3991 H   0  0  0  0  0  0  0  0  0  0  0  0
    5.7105    2.8277    0.1148 H   0  0  0  0  0  0  0  0  0  0  0  0
    9.7101    4.8618    0.4093 H   0  0  0  0  0  0  0  0  0  0  0  0
    5.4287    7.3639   -0.7926 H   0  0  0  0  0  0  0  0  0  0  0  0
    6.1409    8.2237    0.5796 H   0  0  0  0  0  0  0  0  0  0  0  0
    6.9345    8.2540   -1.0030 H   0  0  0  0  0  0  0  0  0  0  0  0
    8.7529    8.5047    0.1009 H   0  0  0  0  0  0  0  0  0  0  0  0
    9.9629    7.5150   -0.7233 H   0  0  0  0  0  0  0  0  0  0  0  0
    9.9165    7.5644    1.0461 H   0  0  0  0  0  0  0  0  0  0  0  0
  1  2  4  0  0  0  0
  2  3  4  0  0  0  0
  3  4  4  0  0  0  0
  4  5  4  0  0  0  0
  5  6  4  0  0  0  0
  6  1  4  0  0  0  0
  7  8  2  0  0  0  0
  7  9  1  0  0  0  0
  9 10  1  0  0  0  0
 10 11  1  0  0  0  0
 11  8  1  0  0  0  0
 11 12  1  0  0  0  0
  8 13  1  0  0  0  0
 10  1  1  0  0  0  0
  9 14  2  0  0  0  0
  2 15  1  0  0  0  0
  3 16  1  0  0  0  0
  4 17  1  0  0  0  0
  5 18  1  0  0  0  0
  6 19  1  0  0  0  0
  7 20  1  0  0  0  0
 12 21  1  0  0  0  0
 12 22  1  0  0  0  0
 12 23  1  0  0  0  0
 13 24  1  0  0  0  0
 13 25  1  0  0  0  0
 13 26  1  0  0  0  0
M  END
>  <Alias name>
Antipyrine

>  <logS>   
-0.56

$$$$
1-Hexen-3-ol
  ChemBrain IXL

 19 18  0  0  0  0  0  0  0  0  1 V2000
    4.1621    2.9545   -0.5413 C   0  0  0  0  0  0  0  0  0  0  0  0
    5.0534    4.0613    0.0547 C   0  0  0  0  0  0  0  0  0  0  0  0
    5.8079    4.7802   -1.0805 C   0  0  0  0  0  0  0  0  0  0  0  0
    6.7001    5.8863   -0.4845 C   0  0  0  0  0  0  0  0  0  0  0  0
    3.4409    2.2612    0.5494 C   0  0  0  0  0  0  0  0  0  0  0  0
    2.1941    1.8259    0.3539 C   0  0  0  0  0  0  0  0  0  0  0  0
    3.1907    3.5535   -1.4678 O   0  0  0  0  0  0  0  0  0  0  0  0
    2.5891    4.2190   -1.0660 H   0  0  0  0  0  0  0  0  0  0  0  0
    4.7791    2.2427   -1.0756 H   0  0  0  0  0  0  0  0  0  0  0  0
    5.7670    3.6204    0.7398 H   0  0  0  0  0  0  0  0  0  0  0  0
    4.4361    4.7749    0.5863 H   0  0  0  0  0  0  0  0  0  0  0  0
    5.0944    5.2217   -1.7652 H   0  0  0  0  0  0  0  0  0  0  0  0
    6.4247    4.0665   -1.6126 H   0  0  0  0  0  0  0  0  0  0  0  0
    7.4133    5.4448    0.2005 H   0  0  0  0  0  0  0  0  0  0  0  0
    6.0833    6.6002    0.0472 H   0  0  0  0  0  0  0  0  0  0  0  0
    7.2307    6.3912   -1.2823 H   0  0  0  0  0  0  0  0  0  0  0  0
    3.9245    2.1071    1.5060 H   0  0  0  0  0  0  0  0  0  0  0  0
    1.7104    1.9799   -0.6027 H   0  0  0  0  0  0  0  0  0  0  0  0
    1.6663    1.3186    1.1521 H   0  0  0  0  0  0  0  0  0  0  0  0
  1  2  1  0  0  0  0
  2  3  1  0  0  0  0
  3  4  1  0  0  0  0
  1  5  1  0  0  0  0
  5  6  2  0  0  0  0
  1  7  1  0  0  0  0
  7  8  1  0  0  0  0
  1  9  1  0  0  0  0
  2 10  1  0  0  0  0
  2 11  1  0  0  0  0
  3 12  1  0  0  0  0
  3 13  1  0  0  0  0
  4 14  1  0  0  0  0
  4 15  1  0  0  0  0
  4 16  1  0  0  0  0
  5 17  1  0  0  0  0
  6 18  1  0  0  0  0
  6 19  1  0  0  0  0
M  END
>  <Alias name>
1-Hexen-3-ol

>  <logS>   
-0.59

$$$$
Isoleucine
  ChemBrain IXL

 22 21  0  0  0  0  0  0  0  0  1 V2000
    7.7196    3.8301    1.0392 O   0  0  0  0  0  0  0  0  0  0  0  0
    6.7143    4.4994    1.2116 C   0  0  0  0  0  0  0  0  0  0  0  0
    6.8120    5.8232    1.8432 O   0  5  0  0  0  0  0  0  0  0  0  0
    5.3964    3.9786    0.7847 C   0  0  0  0  0  0  0  0  0  0  0  0
    5.5906    2.8465   -0.1326 N   0  3  0  0  0  0  0  0  0  0  0  0
    4.6117    5.0933    0.0661 C   0  0  0  0  0  0  0  0  0  0  0  0
    5.4012    5.5609   -1.1719 C   0  0  0  0  0  0  0  0  0  0  0  0
    3.2380    4.5521   -0.3750 C   0  0  0  0  0  0  0  0  0  0  0  0
    2.4464    4.0894    0.8636 C   0  0  0  0  0  0  0  0  0  0  0  0
    6.1064    2.1176    0.3371 H   0  0  0  0  0  0  0  0  0  0  0  0
    6.1066    3.1550   -0.9430 H   0  0  0  0  0  0  0  0  0  0  0  0
    4.6921    2.4899   -0.4217 H   0  0  0  0  0  0  0  0  0  0  0  0
    4.8403    3.6481    1.6533 H   0  0  0  0  0  0  0  0  0  0  0  0
    4.4710    5.9284    0.7411 H   0  0  0  0  0  0  0  0  0  0  0  0
    4.8562    6.3537   -1.6694 H   0  0  0  0  0  0  0  0  0  0  0  0
    5.5303    4.7290   -1.8532 H   0  0  0  0  0  0  0  0  0  0  0  0
    6.3719    5.9288   -0.8633 H   0  0  0  0  0  0  0  0  0  0  0  0
    2.6880    5.3344   -0.8833 H   0  0  0  0  0  0  0  0  0  0  0  0
    3.3787    3.7146   -1.0470 H   0  0  0  0  0  0  0  0  0  0  0  0
    2.9847    3.2903    1.3582 H   0  0  0  0  0  0  0  0  0  0  0  0
    2.3267    4.9210    1.5469 H   0  0  0  0  0  0  0  0  0  0  0  0
    1.4716    3.7316    0.5561 H   0  0  0  0  0  0  0  0  0  0  0  0
  1  2  2  0  0  0  0
  2  3  1  0  0  0  0
  2  4  1  0  0  0  0
  4  5  1  0  0  0  0
  4  6  1  0  0  0  0
  6  7  1  0  0  0  0
  6  8  1  0  0  0  0
  8  9  1  0  0  0  0
  5 10  1  0  0  0  0
  5 11  1  0  0  0  0
  5 12  1  0  0  0  0
  4 13  1  0  0  0  0
  6 14  1  0  0  0  0
  7 15  1  0  0  0  0
  7 16  1  0  0  0  0
  7 17  1  0  0  0  0
  8 18  1  0  0  0  0
  8 19  1  0  0  0  0
  9 20  1  0  0  0  0
  9 21  1  0  0  0  0
  9 22  1  0  0  0  0
M  END
>  <Alias name>
Isoleucine

>  <logS>   
-0.59

$$$$
Propylene oxide
  ChemBrain IXL

 10 10  0  0  0  0  0  0  0  0  1 V2000
    3.3820    3.5147   -0.4200 C   0  0  0  0  0  0  0  0  0  0  0  0
    2.0103    2.9093   -0.3819 C   0  0  0  0  0  0  0  0  0  0  0  0
    2.2544    4.2469    0.2282 O   0  0  0  0  0  0  0  0  0  0  0  0
    4.4162    3.0469    0.6227 C   0  0  0  0  0  0  0  0  0  0  0  0
    3.7041    4.0084   -1.3284 H   0  0  0  0  0  0  0  0  0  0  0  0
    1.5034    2.8949   -1.3387 H   0  0  0  0  0  0  0  0  0  0  0  0
    1.9111    2.0733    0.2994 H   0  0  0  0  0  0  0  0  0  0  0  0
    4.5846    3.8372    1.3437 H   0  0  0  0  0  0  0  0  0  0  0  0
    5.3477    2.8077    0.1250 H   0  0  0  0  0  0  0  0  0  0  0  0
    4.0429    2.1671    1.1322 H   0  0  0  0  0  0  0  0  0  0  0  0
  1  2  1  0  0  0  0
  1  3  1  0  0  0  0
  1  4  1  0  0  0  0
  2  3  1  0  0  0  0
  1  5  1  0  0  0  0
  2  6  1  0  0  0  0
  2  7  1  0  0  0  0
  4  8  1  0  0  0  0
  4  9  1  0  0  0  0
  4 10  1  0  0  0  0
M  END
>  <Alias name>
Methyloxiran

>  <logS>   
-0.59

$$$$
1-Pentanol
  ChemBrain IXL

 18 17  0  0  0  0  0  0  0  0  1 V2000
    4.8653    4.1564    0.0322 C   0  0  0  0  0  0  0  0  0  0  0  0
    6.0615    5.1273   -0.0061 C   0  0  0  0  0  0  0  0  0  0  0  0
    7.3547    4.3383   -0.2887 C   0  0  0  0  0  0  0  0  0  0  0  0
    8.4957    5.2645   -0.3252 O   0  0  0  0  0  0  0  0  0  0  0  0
    3.5721    4.9455    0.3148 C   0  0  0  0  0  0  0  0  0  0  0  0
    2.3760    3.9746    0.3532 C   0  0  0  0  0  0  0  0  0  0  0  0
    5.0193    3.4261    0.8128 H   0  0  0  0  0  0  0  0  0  0  0  0
    4.7793    3.6533   -0.9196 H   0  0  0  0  0  0  0  0  0  0  0  0
    5.9075    5.8576   -0.7868 H   0  0  0  0  0  0  0  0  0  0  0  0
    6.1474    5.6305    0.9456 H   0  0  0  0  0  0  0  0  0  0  0  0
    7.5087    3.6080    0.4920 H   0  0  0  0  0  0  0  0  0  0  0  0
    7.2688    3.8352   -1.2404 H   0  0  0  0  0  0  0  0  0  0  0  0
    8.4409    5.9431   -0.9878 H   0  0  0  0  0  0  0  0  0  0  0  0
    3.4181    5.6758   -0.4658 H   0  0  0  0  0  0  0  0  0  0  0  0
    3.6580    5.4486    1.2666 H   0  0  0  0  0  0  0  0  0  0  0  0
    2.5299    3.2443    1.1339 H   0  0  0  0  0  0  0  0  0  0  0  0
    1.4697    4.5276    0.5513 H   0  0  0  0  0  0  0  0  0  0  0  0
    2.2900    3.4715   -0.5985 H   0  0  0  0  0  0  0  0  0  0  0  0
  1  2  1  0  0  0  0
  2  3  1  0  0  0  0
  3  4  1  0  0  0  0
  1  5  1  0  0  0  0
  5  6  1  0  0  0  0
  1  7  1  0  0  0  0
  1  8  1  0  0  0  0
  2  9  1  0  0  0  0
  2 10  1  0  0  0  0
  3 11  1  0  0  0  0
  3 12  1  0  0  0  0
  4 13  1  0  0  0  0
  5 14  1  0  0  0  0
  5 15  1  0  0  0  0
  6 16  1  0  0  0  0
  6 17  1  0  0  0  0
  6 18  1  0  0  0  0
M  END
>  <Alias name>
1-Pentanol

>  <logS>   
-0.6

$$$$
Cyclohexanone
  ChemBrain IXL

 17 17  0  0  0  0  0  0  0  0  1 V2000
    3.2594    4.9146   -0.1273 C   0  0  0  0  0  0  0  0  0  0  0  0
    4.7235    4.8402    0.3478 C   0  0  0  0  0  0  0  0  0  0  0  0
    5.3317    3.5762   -0.1240 C   0  0  0  0  0  0  0  0  0  0  0  0
    4.6335    2.2905    0.0991 C   0  0  0  0  0  0  0  0  0  0  0  0
    3.1711    2.4116   -0.3715 C   0  0  0  0  0  0  0  0  0  0  0  0
    2.5153    3.6343    0.2991 C   0  0  0  0  0  0  0  0  0  0  0  0
    6.4086    3.5941   -0.6970 O   0  0  0  0  0  0  0  0  0  0  0  0
    3.2342    5.0044   -1.2063 H   0  0  0  0  0  0  0  0  0  0  0  0
    2.7787    5.7768    0.3180 H   0  0  0  0  0  0  0  0  0  0  0  0
    5.2768    5.6795   -0.0550 H   0  0  0  0  0  0  0  0  0  0  0  0
    4.7539    4.8736    1.4299 H   0  0  0  0  0  0  0  0  0  0  0  0
    4.6542    2.0468    1.1542 H   0  0  0  0  0  0  0  0  0  0  0  0
    5.1296    1.5081   -0.4619 H   0  0  0  0  0  0  0  0  0  0  0  0
    2.6283    1.5153   -0.0976 H   0  0  0  0  0  0  0  0  0  0  0  0
    3.1470    2.5337   -1.4473 H   0  0  0  0  0  0  0  0  0  0  0  0
    2.5684    3.5274    1.3755 H   0  0  0  0  0  0  0  0  0  0  0  0
    1.4784    3.7007   -0.0064 H   0  0  0  0  0  0  0  0  0  0  0  0
  1  2  1  0  0  0  0
  2  3  1  0  0  0  0
  3  4  1  0  0  0  0
  4  5  1  0  0  0  0
  5  6  1  0  0  0  0
  6  1  1  0  0  0  0
  3  7  2  0  0  0  0
  1  8  1  0  0  0  0
  1  9  1  0  0  0  0
  2 10  1  0  0  0  0
  2 11  1  0  0  0  0
  4 12  1  0  0  0  0
  4 13  1  0  0  0  0
  5 14  1  0  0  0  0
  5 15  1  0  0  0  0
  6 16  1  0  0  0  0
  6 17  1  0  0  0  0
M  END
>  <Alias name>
Cyclohexanone

>  <logS>   
-0.6

$$$$
Ethanethiol
  ChemBrain IXL

  9  8  0  0  0  0  0  0  0  0  1 V2000
    3.5910    3.7574   -0.0951 C   0  0  0  0  0  0  0  0  0  0  0  0
    2.2294    3.0678    0.1172 C   0  0  0  0  0  0  0  0  0  0  0  0
    4.8132    2.5295   -0.6424 S   0  0  0  0  0  0  0  0  0  0  0  0
    5.8665    3.3505   -0.7511 H   0  0  0  0  0  0  0  0  0  0  0  0
    3.9189    4.2030    0.8358 H   0  0  0  0  0  0  0  0  0  0  0  0
    3.4914    4.5284   -0.8490 H   0  0  0  0  0  0  0  0  0  0  0  0
    2.3289    2.2968    0.8712 H   0  0  0  0  0  0  0  0  0  0  0  0
    1.5010    3.7998    0.4433 H   0  0  0  0  0  0  0  0  0  0  0  0
    1.9013    2.6222   -0.8138 H   0  0  0  0  0  0  0  0  0  0  0  0
  1  2  1  0  0  0  0
  1  3  1  0  0  0  0
  3  4  1  0  0  0  0
  1  5  1  0  0  0  0
  1  6  1  0  0  0  0
  2  7  1  0  0  0  0
  2  8  1  0  0  0  0
  2  9  1  0  0  0  0
M  END
>  <Alias name>
Ethanethiol

>  <logS>   
-0.6

$$$$
Triacetin
  ChemBrain IXL

 29 28  0  0  0  0  0  0  0  0  1 V2000
    6.3026    6.6807   -1.0504 C   0  0  0  0  0  0  0  0  0  0  0  0
    7.1912    7.8088   -0.4914 C   0  0  0  0  0  0  0  0  0  0  0  0
    4.8686    7.2081   -1.2511 C   0  0  0  0  0  0  0  0  0  0  0  0
    6.2833    5.5570   -0.1029 O   0  0  0  0  0  0  0  0  0  0  0  0
    8.5605    7.3074   -0.3057 O   0  0  0  0  0  0  0  0  0  0  0  0
    4.3222    7.6459    0.0415 O   0  0  0  0  0  0  0  0  0  0  0  0
    5.5063    4.3884   -0.5408 C   0  0  0  0  0  0  0  0  0  0  0  0
    9.5139    8.2888    0.2317 C   0  0  0  0  0  0  0  0  0  0  0  0
    2.9487    8.1672   -0.0092 C   0  0  0  0  0  0  0  0  0  0  0  0
    5.4107    3.1951    0.3294 C   0  0  0  0  0  0  0  0  0  0  0  0
    4.9404    4.4023   -1.6214 O   0  0  0  0  0  0  0  0  0  0  0  0
   10.9236    7.9016    0.4621 C   0  0  0  0  0  0  0  0  0  0  0  0
    9.1431    9.4225    0.4878 O   0  0  0  0  0  0  0  0  0  0  0  0
    2.2885    8.6349    1.2301 C   0  0  0  0  0  0  0  0  0  0  0  0
    2.3530    8.2144   -1.0728 O   0  0  0  0  0  0  0  0  0  0  0  0
    6.7000    6.3452   -2.0003 H   0  0  0  0  0  0  0  0  0  0  0  0
    7.2019    8.6384   -1.1875 H   0  0  0  0  0  0  0  0  0  0  0  0
    6.7963    8.1413    0.4606 H   0  0  0  0  0  0  0  0  0  0  0  0
    4.8846    8.0449   -1.9383 H   0  0  0  0  0  0  0  0  0  0  0  0
    4.2474    6.4193   -1.6571 H   0  0  0  0  0  0  0  0  0  0  0  0
    6.3928    2.9492    0.7141 H   0  0  0  0  0  0  0  0  0  0  0  0
    5.0282    2.3598   -0.2441 H   0  0  0  0  0  0  0  0  0  0  0  0
    4.7412    3.4029    1.1549 H   0  0  0  0  0  0  0  0  0  0  0  0
   11.5419    8.7903    0.4920 H   0  0  0  0  0  0  0  0  0  0  0  0
   11.2569    7.2568   -0.3417 H   0  0  0  0  0  0  0  0  0  0  0  0
   11.0037    7.3743    1.4047 H   0  0  0  0  0  0  0  0  0  0  0  0
    1.4691    7.9706    1.4754 H   0  0  0  0  0  0  0  0  0  0  0  0
    3.0055    8.6388    2.0417 H   0  0  0  0  0  0  0  0  0  0  0  0
    1.9077    9.6376    1.0799 H   0  0  0  0  0  0  0  0  0  0  0  0
  1  2  1  0  0  0  0
  1  3  1  0  0  0  0
  1  4  1  0  0  0  0
  2  5  1  0  0  0  0
  3  6  1  0  0  0  0
  4  7  1  0  0  0  0
  5  8  1  0  0  0  0
  6  9  1  0  0  0  0
  7 10  1  0  0  0  0
  7 11  2  0  0  0  0
  8 12  1  0  0  0  0
  8 13  2  0  0  0  0
  9 14  1  0  0  0  0
  9 15  2  0  0  0  0
  1 16  1  0  0  0  0
  2 17  1  0  0  0  0
  2 18  1  0  0  0  0
  3 19  1  0  0  0  0
  3 20  1  0  0  0  0
 10 21  1  0  0  0  0
 10 22  1  0  0  0  0
 10 23  1  0  0  0  0
 12 24  1  0  0  0  0
 12 25  1  0  0  0  0
 12 26  1  0  0  0  0
 14 27  1  0  0  0  0
 14 28  1  0  0  0  0
 14 29  1  0  0  0  0
M  END
>  <Alias name>
Glyceryltriacetate

>  <logS>   
-0.6

$$$$
2-Methylphenol
  ChemBrain IXL

 16 16  0  0  0  0  0  0  0  0  1 V2000
    2.6266    3.2413    0.9221 C   0  0  0  0  0  0  0  0  0  0  0  0
    2.6044    4.6361    0.9093 C   0  0  0  0  0  0  0  0  0  0  0  0
    3.7447    5.3484    0.5374 C   0  0  0  0  0  0  0  0  0  0  0  0
    4.9072    4.6659    0.1782 C   0  0  0  0  0  0  0  0  0  0  0  0
    4.9293    3.2712    0.1910 C   0  0  0  0  0  0  0  0  0  0  0  0
    3.7890    2.5589    0.5630 C   0  0  0  0  0  0  0  0  0  0  0  0
    6.1543    2.5520   -0.1874 O   0  0  0  0  0  0  0  0  0  0  0  0
    6.1668    5.4528   -0.2327 C   0  0  0  0  0  0  0  0  0  0  0  0
    1.7438    2.6898    1.2100 H   0  0  0  0  0  0  0  0  0  0  0  0
    1.7045    5.1644    1.1874 H   0  0  0  0  0  0  0  0  0  0  0  0
    3.7276    6.4282    0.5275 H   0  0  0  0  0  0  0  0  0  0  0  0
    3.8062    1.4790    0.5729 H   0  0  0  0  0  0  0  0  0  0  0  0
    6.8874    3.1065   -0.4275 H   0  0  0  0  0  0  0  0  0  0  0  0
    5.9606    6.5119   -0.1868 H   0  0  0  0  0  0  0  0  0  0  0  0
    6.4465    5.1839   -1.2406 H   0  0  0  0  0  0  0  0  0  0  0  0
    6.9762    5.2141    0.4413 H   0  0  0  0  0  0  0  0  0  0  0  0
  1  2  4  0  0  0  0
  2  3  4  0  0  0  0
  3  4  4  0  0  0  0
  4  5  4  0  0  0  0
  5  6  4  0  0  0  0
  6  1  4  0  0  0  0
  5  7  1  0  0  0  0
  4  8  1  0  0  0  0
  1  9  1  0  0  0  0
  2 10  1  0  0  0  0
  3 11  1  0  0  0  0
  6 12  1  0  0  0  0
  7 13  1  0  0  0  0
  8 14  1  0  0  0  0
  8 15  1  0  0  0  0
  8 16  1  0  0  0  0
M  END
>  <Alias name>
o-Cresol

>  <logS>   
-0.62

$$$$
2-Nitropropane
  ChemBrain IXL

 13 12  0  0  0  0  0  0  0  0  1 V2000
    1.6766    3.9788    0.1501 O   0  5  0  0  0  0  0  0  0  0  0  0
    2.8148    4.4530    0.0185 N   0  3  0  0  0  0  0  0  0  0  0  0
    3.0032    5.6675    0.1827 O   0  0  0  0  0  0  0  0  0  0  0  0
    3.9407    3.5753   -0.3320 C   0  0  0  0  0  0  0  0  0  0  0  0
    5.2304    4.1082    0.3217 C   0  0  0  0  0  0  0  0  0  0  0  0
    3.6580    2.1488    0.1777 C   0  0  0  0  0  0  0  0  0  0  0  0
    4.0624    3.5566   -1.4080 H   0  0  0  0  0  0  0  0  0  0  0  0
    5.4262    5.1127   -0.0325 H   0  0  0  0  0  0  0  0  0  0  0  0
    6.0608    3.4645    0.0591 H   0  0  0  0  0  0  0  0  0  0  0  0
    5.1105    4.1219    1.3980 H   0  0  0  0  0  0  0  0  0  0  0  0
    4.4852    1.5010   -0.0849 H   0  0  0  0  0  0  0  0  0  0  0  0
    3.5411    2.1666    1.2542 H   0  0  0  0  0  0  0  0  0  0  0  0
    2.7489    1.7761   -0.2780 H   0  0  0  0  0  0  0  0  0  0  0  0
  1  2  1  0  0  0  0
  2  3  2  0  0  0  0
  2  4  1  0  0  0  0
  4  5  1  0  0  0  0
  4  6  1  0  0  0  0
  4  7  1  0  0  0  0
  5  8  1  0  0  0  0
  5  9  1  0  0  0  0
  5 10  1  0  0  0  0
  6 11  1  0  0  0  0
  6 12  1  0  0  0  0
  6 13  1  0  0  0  0
M  END
>  <Alias name>
2-Nitropropane

>  <logS>   
-0.62

$$$$
3,3-Dimethyl-2-butanol
  ChemBrain IXL

 21 20  0  0  0  0  0  0  0  0  1 V2000
    4.2233    5.3884    0.2284 C   0  0  0  0  0  0  0  0  0  0  0  0
    4.2478    3.8769   -0.0710 C   0  0  0  0  0  0  0  0  0  0  0  0
    3.0493    3.5115   -0.9681 C   0  0  0  0  0  0  0  0  0  0  0  0
    3.0654    1.9976   -1.2553 C   0  0  0  0  0  0  0  0  0  0  0  0
    1.7982    3.8671   -0.2832 O   0  0  0  0  0  0  0  0  0  0  0  0
    5.5598    3.5179   -0.7951 C   0  0  0  0  0  0  0  0  0  0  0  0
    4.1587    3.0899    1.2509 C   0  0  0  0  0  0  0  0  0  0  0  0
    1.6434    3.4004    0.5680 H   0  0  0  0  0  0  0  0  0  0  0  0
    3.3016    5.6406    0.7379 H   0  0  0  0  0  0  0  0  0  0  0  0
    5.0660    5.6453    0.8583 H   0  0  0  0  0  0  0  0  0  0  0  0
    4.2853    5.9414   -0.7007 H   0  0  0  0  0  0  0  0  0  0  0  0
    3.1175    4.0567   -1.9014 H   0  0  0  0  0  0  0  0  0  0  0  0
    3.9882    1.7352   -1.7576 H   0  0  0  0  0  0  0  0  0  0  0  0
    2.2245    1.7412   -1.8878 H   0  0  0  0  0  0  0  0  0  0  0  0
    2.9947    1.4524   -0.3222 H   0  0  0  0  0  0  0  0  0  0  0  0
    6.4024    3.7910   -0.1721 H   0  0  0  0  0  0  0  0  0  0  0  0
    5.6140    4.0574   -1.7326 H   0  0  0  0  0  0  0  0  0  0  0  0
    5.5850    2.4528   -0.9896 H   0  0  0  0  0  0  0  0  0  0  0  0
    4.1867    2.0278    1.0413 H   0  0  0  0  0  0  0  0  0  0  0  0
    4.9952    3.3548    1.8858 H   0  0  0  0  0  0  0  0  0  0  0  0
    3.2316    3.3342    1.7547 H   0  0  0  0  0  0  0  0  0  0  0  0
  1  2  1  0  0  0  0
  2  3  1  0  0  0  0
  3  4  1  0  0  0  0
  3  5  1  0  0  0  0
  2  6  1  0  0  0  0
  2  7  1  0  0  0  0
  5  8  1  0  0  0  0
  1  9  1  0  0  0  0
  1 10  1  0  0  0  0
  1 11  1  0  0  0  0
  3 12  1  0  0  0  0
  4 13  1  0  0  0  0
  4 14  1  0  0  0  0
  4 15  1  0  0  0  0
  6 16  1  0  0  0  0
  6 17  1  0  0  0  0
  6 18  1  0  0  0  0
  7 19  1  0  0  0  0
  7 20  1  0  0  0  0
  7 21  1  0  0  0  0
M  END
>  <Alias name>
3,3-Dimethyl-2-butanol

>  <logS>   
-0.62

$$$$
Ampyrone
  ChemBrain IXL

 28 29  0  0  0  0  0  0  0  0  1 V2000
    6.8065    5.4774   -0.3222 N   0  0  0  0  0  0  0  0  0  0  0  0
    5.4133    5.2814   -0.3771 C   0  0  0  0  0  0  0  0  0  0  0  0
    7.6366    4.5663   -0.4616 C   0  0  0  0  0  0  0  0  0  0  0  0
    7.4905    6.5886   -0.0564 N   0  0  0  0  0  0  0  0  0  0  0  0
    4.5230    6.2988   -0.0181 C   0  0  0  0  0  0  0  0  0  0  0  0
    4.9194    4.0458   -0.7944 C   0  0  0  0  0  0  0  0  0  0  0  0
    8.8388    5.0688   -0.2265 C   0  0  0  0  0  0  0  0  0  0  0  0
    7.3931    3.4124   -0.7726 O   0  0  0  0  0  0  0  0  0  0  0  0
    8.7281    6.2686    0.0121 C   0  0  0  0  0  0  0  0  0  0  0  0
    6.9826    7.9635    0.0781 C   0  0  0  0  0  0  0  0  0  0  0  0
    3.1467    6.0790   -0.0820 C   0  0  0  0  0  0  0  0  0  0  0  0
    3.5435    3.8266   -0.8569 C   0  0  0  0  0  0  0  0  0  0  0  0
   10.0424    4.3425   -0.2448 N   0  0  0  0  0  0  0  0  0  0  0  0
    9.8645    7.1806    0.3306 C   0  0  0  0  0  0  0  0  0  0  0  0
    2.6572    4.8431   -0.5020 C   0  0  0  0  0  0  0  0  0  0  0  0
   10.9160    4.8041   -0.0351 H   0  0  0  0  0  0  0  0  0  0  0  0
   10.0339    3.3567   -0.4659 H   0  0  0  0  0  0  0  0  0  0  0  0
    4.8979    7.2570    0.3094 H   0  0  0  0  0  0  0  0  0  0  0  0
    5.6058    3.2555   -1.0702 H   0  0  0  0  0  0  0  0  0  0  0  0
    6.0731    8.0734   -0.4850 H   0  0  0  0  0  0  0  0  0  0  0  0
    6.7959    8.1817    1.1221 H   0  0  0  0  0  0  0  0  0  0  0  0
    7.7312    8.6573   -0.3045 H   0  0  0  0  0  0  0  0  0  0  0  0
    2.4581    6.8687    0.1947 H   0  0  0  0  0  0  0  0  0  0  0  0
    3.1636    2.8671   -1.1816 H   0  0  0  0  0  0  0  0  0  0  0  0
    9.4877    8.1695    0.5489 H   0  0  0  0  0  0  0  0  0  0  0  0
   10.5380    7.2294   -0.5192 H   0  0  0  0  0  0  0  0  0  0  0  0
   10.4028    6.8001    1.1931 H   0  0  0  0  0  0  0  0  0  0  0  0
    1.5893    4.6726   -0.5523 H   0  0  0  0  0  0  0  0  0  0  0  0
  1  2  1  0  0  0  0
  1  3  1  0  0  0  0
  1  4  1  0  0  0  0
  2  5  4  0  0  0  0
  2  6  4  0  0  0  0
  3  7  1  0  0  0  0
  3  8  2  0  0  0  0
  4  9  1  0  0  0  0
  4 10  1  0  0  0  0
  5 11  4  0  0  0  0
  6 12  4  0  0  0  0
  7 13  1  0  0  0  0
  7  9  2  0  0  0  0
  9 14  1  0  0  0  0
 11 15  4  0  0  0  0
 12 15  4  0  0  0  0
 13 16  1  0  0  0  0
 13 17  1  0  0  0  0
  5 18  1  0  0  0  0
  6 19  1  0  0  0  0
 10 20  1  0  0  0  0
 10 21  1  0  0  0  0
 10 22  1  0  0  0  0
 11 23  1  0  0  0  0
 12 24  1  0  0  0  0
 14 25  1  0  0  0  0
 14 26  1  0  0  0  0
 14 27  1  0  0  0  0
 15 28  1  0  0  0  0
M  END
>  <Alias name>
Ampyrone

>  <logS>   
-0.62

$$$$
Aminopyrine
  ChemBrain IXL

 34 35  0  0  0  0  0  0  0  0  1 V2000
    6.6629    6.1838    0.4790 N   0  0  0  0  0  0  0  0  0  0  0  0
    5.3092    5.8704    0.5449 C   0  0  0  0  0  0  0  0  0  0  0  0
    7.5576    5.3286    0.3643 C   0  0  0  0  0  0  0  0  0  0  0  0
    7.2471    7.3814    0.4258 N   0  0  0  0  0  0  0  0  0  0  0  0
    4.3328    6.8660    0.4817 C   0  0  0  0  0  0  0  0  0  0  0  0
    4.9404    4.5367    0.6761 C   0  0  0  0  0  0  0  0  0  0  0  0
    8.7041    5.9560    0.1756 C   0  0  0  0  0  0  0  0  0  0  0  0
    7.4078    4.1213    0.4282 O   0  0  0  0  0  0  0  0  0  0  0  0
    8.4896    7.1917    0.2185 C   0  0  0  0  0  0  0  0  0  0  0  0
    6.6374    8.7092    0.6492 C   0  0  0  0  0  0  0  0  0  0  0  0
    2.9843    6.5203    0.5565 C   0  0  0  0  0  0  0  0  0  0  0  0
    3.5946    4.1908    0.7499 C   0  0  0  0  0  0  0  0  0  0  0  0
    9.9611    5.2912   -0.0436 N   0  0  0  0  0  0  0  0  0  0  0  0
    9.5136    8.2807    0.0500 C   0  0  0  0  0  0  0  0  0  0  0  0
    2.6156    5.1820    0.6909 C   0  0  0  0  0  0  0  0  0  0  0  0
   10.0007    3.8242   -0.0888 C   0  0  0  0  0  0  0  0  0  0  0  0
   11.2299    6.0476   -0.2255 C   0  0  0  0  0  0  0  0  0  0  0  0
    4.6200    7.9050    0.3753 H   0  0  0  0  0  0  0  0  0  0  0  0
    5.7024    3.7688    0.7211 H   0  0  0  0  0  0  0  0  0  0  0  0
    5.7376    8.6071    1.2287 H   0  0  0  0  0  0  0  0  0  0  0  0
    7.3449    9.3429    1.1844 H   0  0  0  0  0  0  0  0  0  0  0  0
    6.4056    9.1657   -0.3079 H   0  0  0  0  0  0  0  0  0  0  0  0
    2.2237    7.2905    0.5106 H   0  0  0  0  0  0  0  0  0  0  0  0
    3.3098    3.1532    0.8533 H   0  0  0  0  0  0  0  0  0  0  0  0
    9.0226    9.2493    0.0993 H   0  0  0  0  0  0  0  0  0  0  0  0
   10.0037    8.1761   -0.9108 H   0  0  0  0  0  0  0  0  0  0  0  0
   10.2525    8.2132    0.8407 H   0  0  0  0  0  0  0  0  0  0  0  0
    1.5698    4.9126    0.7494 H   0  0  0  0  0  0  0  0  0  0  0  0
   11.0262    3.4941   -0.2197 H   0  0  0  0  0  0  0  0  0  0  0  0
    9.6090    3.4245    0.8367 H   0  0  0  0  0  0  0  0  0  0  0  0
    9.4007    3.4728   -0.9175 H   0  0  0  0  0  0  0  0  0  0  0  0
   11.0411    7.1061   -0.1568 H   0  0  0  0  0  0  0  0  0  0  0  0
   11.6513    5.8170   -1.2009 H   0  0  0  0  0  0  0  0  0  0  0  0
   11.9384    5.7550    0.5458 H   0  0  0  0  0  0  0  0  0  0  0  0
  1  2  1  0  0  0  0
  1  3  1  0  0  0  0
  1  4  1  0  0  0  0
  2  5  4  0  0  0  0
  2  6  4  0  0  0  0
  3  7  1  0  0  0  0
  3  8  2  0  0  0  0
  4  9  1  0  0  0  0
  4 10  1  0  0  0  0
  5 11  4  0  0  0  0
  6 12  4  0  0  0  0
  7 13  1  0  0  0  0
  7  9  2  0  0  0  0
  9 14  1  0  0  0  0
 11 15  4  0  0  0  0
 12 15  4  0  0  0  0
 13 16  1  0  0  0  0
 13 17  1  0  0  0  0
  5 18  1  0  0  0  0
  6 19  1  0  0  0  0
 10 20  1  0  0  0  0
 10 21  1  0  0  0  0
 10 22  1  0  0  0  0
 11 23  1  0  0  0  0
 12 24  1  0  0  0  0
 14 25  1  0  0  0  0
 14 26  1  0  0  0  0
 14 27  1  0  0  0  0
 15 28  1  0  0  0  0
 16 29  1  0  0  0  0
 16 30  1  0  0  0  0
 16 31  1  0  0  0  0
 17 32  1  0  0  0  0
 17 33  1  0  0  0  0
 17 34  1  0  0  0  0
M  END
>  <Alias name>
Aminopyrine

>  <logS>   
-0.63

$$$$
Isopropyl formate
  ChemBrain IXL

 14 13  0  0  0  0  0  0  0  0  1 V2000
    4.9892    2.6200   -0.1672 C   0  0  0  0  0  0  0  0  0  0  0  0
    5.0002    4.1025    0.2533 C   0  0  0  0  0  0  0  0  0  0  0  0
    6.2802    4.7773   -0.2767 C   0  0  0  0  0  0  0  0  0  0  0  0
    2.5273    4.2499    0.1466 C   0  0  0  0  0  0  0  0  0  0  0  0
    1.4893    4.7437   -0.2622 O   0  0  0  0  0  0  0  0  0  0  0  0
    3.8215    4.7794   -0.3066 O   0  0  0  0  0  0  0  0  0  0  0  0
    5.8601    2.1225    0.2411 H   0  0  0  0  0  0  0  0  0  0  0  0
    4.0920    2.1445    0.2095 H   0  0  0  0  0  0  0  0  0  0  0  0
    5.0076    2.5512   -1.2479 H   0  0  0  0  0  0  0  0  0  0  0  0
    4.9767    4.1714    1.3338 H   0  0  0  0  0  0  0  0  0  0  0  0
    6.2884    5.8189    0.0198 H   0  0  0  0  0  0  0  0  0  0  0  0
    6.3032    4.7093   -1.3573 H   0  0  0  0  0  0  0  0  0  0  0  0
    7.1485    4.2779    0.1349 H   0  0  0  0  0  0  0  0  0  0  0  0
    2.4952    3.4214    0.8433 H   0  0  0  0  0  0  0  0  0  0  0  0
  1  2  1  0  0  0  0
  2  3  1  0  0  0  0
  4  5  2  0  0  0  0
  4  6  1  0  0  0  0
  6  2  1  0  0  0  0
  1  7  1  0  0  0  0
  1  8  1  0  0  0  0
  1  9  1  0  0  0  0
  2 10  1  0  0  0  0
  3 11  1  0  0  0  0
  3 12  1  0  0  0  0
  3 13  1  0  0  0  0
  4 14  1  0  0  0  0
M  END
>  <Alias name>
Isopropyl formate

>  <logS>   
-0.63

$$$$
Methylene chloride
  ChemBrain IXL

  5  4  0  0  0  0  0  0  0  0  1 V2000
    2.8662    2.6024   -0.1407 C   0  0  0  0  0  0  0  0  0  0  0  0
    3.9692    1.9053    1.0759 Cl  0  0  0  0  0  0  0  0  0  0  0  0
    1.4977    1.4899   -0.4095 Cl  0  0  0  0  0  0  0  0  0  0  0  0
    2.4927    3.5549    0.2144 H   0  0  0  0  0  0  0  0  0  0  0  0
    3.4008    2.7485   -1.0711 H   0  0  0  0  0  0  0  0  0  0  0  0
  1  2  1  0  0  0  0
  1  3  1  0  0  0  0
  1  4  1  0  0  0  0
  1  5  1  0  0  0  0
M  END
>  <Alias name>
Dichloromethane

>  <logS>   
-0.63

$$$$
Ethyl-n-propylether
  ChemBrain IXL

 18 17  0  0  0  0  0  0  0  0  1 V2000
    2.3258    5.1375    0.4166 C   0  0  0  0  0  0  0  0  0  0  0  0
    3.6268    4.3153    0.3402 C   0  0  0  0  0  0  0  0  0  0  0  0
    4.7567    5.2114    0.0550 O   0  0  0  0  0  0  0  0  0  0  0  0
    6.0653    4.5489   -0.0441 C   0  0  0  0  0  0  0  0  0  0  0  0
    7.1516    5.5999   -0.3440 C   0  0  0  0  0  0  0  0  0  0  0  0
    8.5234    4.9055   -0.4479 C   0  0  0  0  0  0  0  0  0  0  0  0
    1.4933    4.4774    0.6266 H   0  0  0  0  0  0  0  0  0  0  0  0
    2.4102    5.8744    1.2057 H   0  0  0  0  0  0  0  0  0  0  0  0
    2.1594    5.6386   -0.5290 H   0  0  0  0  0  0  0  0  0  0  0  0
    3.7932    3.8142    1.2858 H   0  0  0  0  0  0  0  0  0  0  0  0
    3.5424    3.5784   -0.4489 H   0  0  0  0  0  0  0  0  0  0  0  0
    6.2910    4.0535    0.8921 H   0  0  0  0  0  0  0  0  0  0  0  0
    6.0402    3.8177   -0.8426 H   0  0  0  0  0  0  0  0  0  0  0  0
    6.9259    6.0954   -1.2802 H   0  0  0  0  0  0  0  0  0  0  0  0
    7.1767    6.3312    0.4545 H   0  0  0  0  0  0  0  0  0  0  0  0
    9.2869    5.6442   -0.6587 H   0  0  0  0  0  0  0  0  0  0  0  0
    8.4983    4.1743   -1.2464 H   0  0  0  0  0  0  0  0  0  0  0  0
    8.7491    4.4101    0.4883 H   0  0  0  0  0  0  0  0  0  0  0  0
  1  2  1  0  0  0  0
  2  3  1  0  0  0  0
  3  4  1  0  0  0  0
  4  5  1  0  0  0  0
  5  6  1  0  0  0  0
  1  7  1  0  0  0  0
  1  8  1  0  0  0  0
  1  9  1  0  0  0  0
  2 10  1  0  0  0  0
  2 11  1  0  0  0  0
  4 12  1  0  0  0  0
  4 13  1  0  0  0  0
  5 14  1  0  0  0  0
  5 15  1  0  0  0  0
  6 16  1  0  0  0  0
  6 17  1  0  0  0  0
  6 18  1  0  0  0  0
M  END
>  <Alias name>
Ethyl-n-propylether

>  <logS>   
-0.66

$$$$
Ethylpropionate
  ChemBrain IXL

 17 16  0  0  0  0  0  0  0  0  1 V2000
    2.1778    4.3863    0.0000 C   0  0  0  0  0  0  0  0  0  0  0  0
    3.4305    3.5967   -0.0234 C   0  0  0  0  0  0  0  0  0  0  0  0
    3.3904    2.3882    0.1425 O   0  0  0  0  0  0  0  0  0  0  0  0
    4.7228    4.2691   -0.2465 O   0  0  0  0  0  0  0  0  0  0  0  0
    5.8979    3.3829   -0.2491 C   0  0  0  0  0  0  0  0  0  0  0  0
    2.4830    5.8245    0.4625 C   0  0  0  0  0  0  0  0  0  0  0  0
    7.1708    4.2186   -0.4839 C   0  0  0  0  0  0  0  0  0  0  0  0
    1.7479    4.4103   -0.9936 H   0  0  0  0  0  0  0  0  0  0  0  0
    1.4757    3.9283    0.6858 H   0  0  0  0  0  0  0  0  0  0  0  0
    5.7960    2.6503   -1.0403 H   0  0  0  0  0  0  0  0  0  0  0  0
    5.9700    2.8759    0.7052 H   0  0  0  0  0  0  0  0  0  0  0  0
    1.5659    6.4000    0.4806 H   0  0  0  0  0  0  0  0  0  0  0  0
    3.1837    6.2835   -0.2241 H   0  0  0  0  0  0  0  0  0  0  0  0
    2.9139    5.8006    1.4558 H   0  0  0  0  0  0  0  0  0  0  0  0
    7.2731    4.9504    0.3078 H   0  0  0  0  0  0  0  0  0  0  0  0
    7.0985    4.7262   -1.4377 H   0  0  0  0  0  0  0  0  0  0  0  0
    8.0354    3.5664   -0.4866 H   0  0  0  0  0  0  0  0  0  0  0  0
  1  2  1  0  0  0  0
  2  3  2  0  0  0  0
  2  4  1  0  0  0  0
  4  5  1  0  0  0  0
  1  6  1  0  0  0  0
  5  7  1  0  0  0  0
  1  8  1  0  0  0  0
  1  9  1  0  0  0  0
  5 10  1  0  0  0  0
  5 11  1  0  0  0  0
  6 12  1  0  0  0  0
  6 13  1  0  0  0  0
  6 14  1  0  0  0  0
  7 15  1  0  0  0  0
  7 16  1  0  0  0  0
  7 17  1  0  0  0  0
M  END
>  <Alias name>
Ethyl propionate

>  <logS>   
-0.66

$$$$
Molecule1040
  ChemBrain IXL

 19 18  0  0  0  0  0  0  0  0  1 V2000
   -4.4559    1.4333   -0.1513 N   0  0  0  0  0  0  0  0  0  0  0  0
   -3.3139    0.6279   -0.2364 C   0  0  0  0  0  0  0  0  0  0  0  0
   -3.4272   -0.5761   -0.3977 O   0  0  0  0  0  0  0  0  0  0  0  0
   -1.9783    1.2329   -0.1314 O   0  0  0  0  0  0  0  0  0  0  0  0
   -0.8578    0.2874   -0.2387 C   0  0  0  0  0  0  0  0  0  0  0  0
    0.4739    1.0533   -0.1175 C   0  0  0  0  0  0  0  0  0  0  0  0
    1.6486    0.0631   -0.2365 C   0  0  0  0  0  0  0  0  0  0  0  0
    2.9803    0.8294   -0.1183 C   0  0  0  0  0  0  0  0  0  0  0  0
   -5.3727    1.0179   -0.2228 H   0  0  0  0  0  0  0  0  0  0  0  0
   -4.3622    2.4291   -0.0185 H   0  0  0  0  0  0  0  0  0  0  0  0
   -0.8996   -0.2145   -1.1975 H   0  0  0  0  0  0  0  0  0  0  0  0
   -0.9265   -0.4454    0.5557 H   0  0  0  0  0  0  0  0  0  0  0  0
    0.5176    1.5516    0.8431 H   0  0  0  0  0  0  0  0  0  0  0  0
    0.5405    1.7892   -0.9092 H   0  0  0  0  0  0  0  0  0  0  0  0
    1.6036   -0.4368   -1.1962 H   0  0  0  0  0  0  0  0  0  0  0  0
    1.5832   -0.6716    0.5566 H   0  0  0  0  0  0  0  0  0  0  0  0
    3.0452    1.5647   -0.9107 H   0  0  0  0  0  0  0  0  0  0  0  0
    3.8059    0.1336   -0.2030 H   0  0  0  0  0  0  0  0  0  0  0  0
    3.0258    1.3283    0.8418 H   0  0  0  0  0  0  0  0  0  0  0  0
  1  9  1  0  0  0  0
  1 10  1  0  0  0  0
  1  2  1  0  0  0  0
  2  3  2  0  0  0  0
  2  4  1  0  0  0  0
  4  5  1  0  0  0  0
  5  6  1  0  0  0  0
  6  7  1  0  0  0  0
  7  8  1  0  0  0  0
  5 11  1  0  0  0  0
  5 12  1  0  0  0  0
  6 13  1  0  0  0  0
  6 14  1  0  0  0  0
  7 15  1  0  0  0  0
  7 16  1  0  0  0  0
  8 17  1  0  0  0  0
  8 18  1  0  0  0  0
  8 19  1  0  0  0  0
M  END
>  <Alias name>
Molecule1040

>  <logS>   
-0.66

$$$$
3-Methyl-2-pentanone
  ChemBrain IXL

 19 18  0  0  0  0  0  0  0  0  1 V2000
    2.4264    2.1231   -0.1654 C   0  0  0  0  0  0  0  0  0  0  0  0
    2.4994    3.5845    0.0567 C   0  0  0  0  0  0  0  0  0  0  0  0
    3.8003    4.2235    0.3563 C   0  0  0  0  0  0  0  0  0  0  0  0
    4.9267    3.4579   -0.3646 C   0  0  0  0  0  0  0  0  0  0  0  0
    6.2752    4.1527   -0.0932 C   0  0  0  0  0  0  0  0  0  0  0  0
    3.7790    5.6852   -0.1311 C   0  0  0  0  0  0  0  0  0  0  0  0
    1.4871    4.2625   -0.0073 O   0  0  0  0  0  0  0  0  0  0  0  0
    3.4283    1.7196   -0.2449 H   0  0  0  0  0  0  0  0  0  0  0  0
    1.9143    1.6566    0.6670 H   0  0  0  0  0  0  0  0  0  0  0  0
    1.8833    1.9238   -1.0810 H   0  0  0  0  0  0  0  0  0  0  0  0
    3.9755    4.2018    1.4249 H   0  0  0  0  0  0  0  0  0  0  0  0
    4.7329    3.4495   -1.4300 H   0  0  0  0  0  0  0  0  0  0  0  0
    4.9645    2.4401    0.0036 H   0  0  0  0  0  0  0  0  0  0  0  0
    6.2433    5.1650   -0.4766 H   0  0  0  0  0  0  0  0  0  0  0  0
    7.0691    3.6049   -0.5858 H   0  0  0  0  0  0  0  0  0  0  0  0
    6.4609    4.1763    0.9735 H   0  0  0  0  0  0  0  0  0  0  0  0
    2.9715    6.2168    0.3570 H   0  0  0  0  0  0  0  0  0  0  0  0
    4.7219    6.1601    0.1106 H   0  0  0  0  0  0  0  0  0  0  0  0
    3.6287    5.7060   -1.2034 H   0  0  0  0  0  0  0  0  0  0  0  0
  1  2  1  0  0  0  0
  2  3  1  0  0  0  0
  3  4  1  0  0  0  0
  4  5  1  0  0  0  0
  3  6  1  0  0  0  0
  2  7  2  0  0  0  0
  1  8  1  0  0  0  0
  1  9  1  0  0  0  0
  1 10  1  0  0  0  0
  3 11  1  0  0  0  0
  4 12  1  0  0  0  0
  4 13  1  0  0  0  0
  5 14  1  0  0  0  0
  5 15  1  0  0  0  0
  5 16  1  0  0  0  0
  6 17  1  0  0  0  0
  6 18  1  0  0  0  0
  6 19  1  0  0  0  0
M  END
>  <Alias name>
3-Methyl-2-pentanone

>  <logS>   
-0.67

$$$$
3-Methylphenol
  ChemBrain IXL

 16 16  0  0  0  0  0  0  0  0  1 V2000
    2.9333    3.0830    0.3592 C   0  0  0  0  0  0  0  0  0  0  0  0
    2.7656    4.4641    0.4740 C   0  0  0  0  0  0  0  0  0  0  0  0
    3.8793    5.3076    0.4564 C   0  0  0  0  0  0  0  0  0  0  0  0
    5.1602    4.7680    0.3238 C   0  0  0  0  0  0  0  0  0  0  0  0
    5.3290    3.3848    0.2087 C   0  0  0  0  0  0  0  0  0  0  0  0
    4.2139    2.5432    0.2266 C   0  0  0  0  0  0  0  0  0  0  0  0
    3.7060    6.7666    0.5774 O   0  0  0  0  0  0  0  0  0  0  0  0
    6.7470    2.7841    0.0617 C   0  0  0  0  0  0  0  0  0  0  0  0
    2.0719    2.4316    0.3729 H   0  0  0  0  0  0  0  0  0  0  0  0
    1.7745    4.8807    0.5766 H   0  0  0  0  0  0  0  0  0  0  0  0
    6.0210    5.4206    0.3102 H   0  0  0  0  0  0  0  0  0  0  0  0
    4.3419    1.4741    0.1378 H   0  0  0  0  0  0  0  0  0  0  0  0
    2.8063    7.0617    0.6643 H   0  0  0  0  0  0  0  0  0  0  0  0
    7.4803    3.5781    0.0716 H   0  0  0  0  0  0  0  0  0  0  0  0
    6.8140    2.2446   -0.8716 H   0  0  0  0  0  0  0  0  0  0  0  0
    6.9381    2.1082    0.8823 H   0  0  0  0  0  0  0  0  0  0  0  0
  1  2  4  0  0  0  0
  2  3  4  0  0  0  0
  3  4  4  0  0  0  0
  4  5  4  0  0  0  0
  5  6  4  0  0  0  0
  6  1  4  0  0  0  0
  3  7  1  0  0  0  0
  5  8  1  0  0  0  0
  1  9  1  0  0  0  0
  2 10  1  0  0  0  0
  4 11  1  0  0  0  0
  6 12  1  0  0  0  0
  7 13  1  0  0  0  0
  8 14  1  0  0  0  0
  8 15  1  0  0  0  0
  8 16  1  0  0  0  0
M  END
>  <Alias name>
m-Cresol

>  <logS>   
-0.68

$$$$
Formanilide
  ChemBrain IXL

 16 16  0  0  0  0  0  0  0  0  1 V2000
    3.8120    2.9886    0.5184 C   0  0  0  0  0  0  0  0  0  0  0  0
    2.6094    3.5572    0.9388 C   0  0  0  0  0  0  0  0  0  0  0  0
    2.4170    4.9352    0.8389 C   0  0  0  0  0  0  0  0  0  0  0  0
    3.4270    5.7447    0.3187 C   0  0  0  0  0  0  0  0  0  0  0  0
    4.6296    5.1761   -0.1016 C   0  0  0  0  0  0  0  0  0  0  0  0
    4.8221    3.7981   -0.0015 C   0  0  0  0  0  0  0  0  0  0  0  0
    6.7920    5.2105   -1.2243 O   0  0  0  0  0  0  0  0  0  0  0  0
    7.0074    4.0259   -1.0276 C   0  0  0  0  0  0  0  0  0  0  0  0
    6.0292    3.2275   -0.4228 N   0  0  0  0  0  0  0  0  0  0  0  0
    6.1941    2.2409   -0.2906 H   0  0  0  0  0  0  0  0  0  0  0  0
    3.9613    1.9187    0.5957 H   0  0  0  0  0  0  0  0  0  0  0  0
    1.8253    2.9288    1.3426 H   0  0  0  0  0  0  0  0  0  0  0  0
    1.4834    5.3767    1.1653 H   0  0  0  0  0  0  0  0  0  0  0  0
    3.2776    6.8145    0.2412 H   0  0  0  0  0  0  0  0  0  0  0  0
    5.4136    5.8045   -0.5057 H   0  0  0  0  0  0  0  0  0  0  0  0
    7.9553    3.5919   -1.3208 H   0  0  0  0  0  0  0  0  0  0  0  0
  1  2  4  0  0  0  0
  2  3  4  0  0  0  0
  3  4  4  0  0  0  0
  4  5  4  0  0  0  0
  5  6  4  0  0  0  0
  6  1  4  0  0  0  0
  7  8  2  0  0  0  0
  8  9  1  0  0  0  0
  9  6  1  0  0  0  0
  9 10  1  0  0  0  0
  1 11  1  0  0  0  0
  2 12  1  0  0  0  0
  3 13  1  0  0  0  0
  4 14  1  0  0  0  0
  5 15  1  0  0  0  0
  8 16  1  0  0  0  0
M  END
>  <Alias name>
Formanilide

>  <logS>   
-0.68

$$$$
2-Methyl-3-pentanol
  ChemBrain IXL

 21 20  0  0  0  0  0  0  0  0  1 V2000
    7.4229    4.8515    0.0872 C   0  0  0  0  0  0  0  0  0  0  0  0
    6.1132    4.2832   -0.4939 C   0  0  0  0  0  0  0  0  0  0  0  0
    4.9183    4.7838    0.3478 C   0  0  0  0  0  0  0  0  0  0  0  0
    3.6014    4.2380   -0.2435 C   0  0  0  0  0  0  0  0  0  0  0  0
    2.4115    4.7551    0.5883 C   0  0  0  0  0  0  0  0  0  0  0  0
    6.1638    2.7415   -0.4587 C   0  0  0  0  0  0  0  0  0  0  0  0
    4.8896    6.2541    0.3289 O   0  0  0  0  0  0  0  0  0  0  0  0
    4.7937    6.6564   -0.5628 H   0  0  0  0  0  0  0  0  0  0  0  0
    7.3895    5.9336    0.0618 H   0  0  0  0  0  0  0  0  0  0  0  0
    8.2611    4.5023   -0.5029 H   0  0  0  0  0  0  0  0  0  0  0  0
    7.5384    4.5178    1.1111 H   0  0  0  0  0  0  0  0  0  0  0  0
    5.9986    4.6172   -1.5176 H   0  0  0  0  0  0  0  0  0  0  0  0
    5.0260    4.4387    1.3687 H   0  0  0  0  0  0  0  0  0  0  0  0
    3.4988    4.5744   -1.2677 H   0  0  0  0  0  0  0  0  0  0  0  0
    3.6148    3.1562   -0.2185 H   0  0  0  0  0  0  0  0  0  0  0  0
    1.4875    4.3722    0.1732 H   0  0  0  0  0  0  0  0  0  0  0  0
    2.5138    4.4187    1.6126 H   0  0  0  0  0  0  0  0  0  0  0  0
    2.3971    5.8377    0.5636 H   0  0  0  0  0  0  0  0  0  0  0  0
    7.0113    2.3953   -1.0371 H   0  0  0  0  0  0  0  0  0  0  0  0
    5.2518    2.3399   -0.8806 H   0  0  0  0  0  0  0  0  0  0  0  0
    6.2655    2.4069    0.5663 H   0  0  0  0  0  0  0  0  0  0  0  0
  1  2  1  0  0  0  0
  2  3  1  0  0  0  0
  3  4  1  0  0  0  0
  4  5  1  0  0  0  0
  2  6  1  0  0  0  0
  3  7  1  0  0  0  0
  7  8  1  0  0  0  0
  1  9  1  0  0  0  0
  1 10  1  0  0  0  0
  1 11  1  0  0  0  0
  2 12  1  0  0  0  0
  3 13  1  0  0  0  0
  4 14  1  0  0  0  0
  4 15  1  0  0  0  0
  5 16  1  0  0  0  0
  5 17  1  0  0  0  0
  5 18  1  0  0  0  0
  6 19  1  0  0  0  0
  6 20  1  0  0  0  0
  6 21  1  0  0  0  0
M  END
>  <Alias name>
2-Methyl-3-pentanol

>  <logS>   
-0.7

$$$$
3-Chlorophenol
  ChemBrain IXL

 13 13  0  0  0  0  0  0  0  0  1 V2000
    3.2043    3.2653    0.0305 C   0  0  0  0  0  0  0  0  0  0  0  0
    3.2085    4.6614    0.0383 C   0  0  0  0  0  0  0  0  0  0  0  0
    4.4203    5.3571    0.0237 C   0  0  0  0  0  0  0  0  0  0  0  0
    5.6267    4.6546    0.0013 C   0  0  0  0  0  0  0  0  0  0  0  0
    5.6222    3.2581   -0.0064 C   0  0  0  0  0  0  0  0  0  0  0  0
    4.4109    2.5637    0.0082 C   0  0  0  0  0  0  0  0  0  0  0  0
    4.4289    6.8312    0.0318 O   0  0  0  0  0  0  0  0  0  0  0  0
    7.1647    2.3610   -0.0350 Cl  0  0  0  0  0  0  0  0  0  0  0  0
    2.2674    2.7281    0.0418 H   0  0  0  0  0  0  0  0  0  0  0  0
    2.2748    5.2038    0.0556 H   0  0  0  0  0  0  0  0  0  0  0  0
    6.5636    5.1917   -0.0099 H   0  0  0  0  0  0  0  0  0  0  0  0
    4.4071    1.4835    0.0022 H   0  0  0  0  0  0  0  0  0  0  0  0
    3.5711    7.2411    0.0469 H   0  0  0  0  0  0  0  0  0  0  0  0
  1  2  4  0  0  0  0
  2  3  4  0  0  0  0
  3  4  4  0  0  0  0
  4  5  4  0  0  0  0
  5  6  4  0  0  0  0
  6  1  4  0  0  0  0
  3  7  1  0  0  0  0
  5  8  1  0  0  0  0
  1  9  1  0  0  0  0
  2 10  1  0  0  0  0
  4 11  1  0  0  0  0
  6 12  1  0  0  0  0
  7 13  1  0  0  0  0
M  END
>  <Alias name>
3-Chlorophenol

>  <logS>   
-0.7

$$$$
4-Chlorophenol
  ChemBrain IXL

 13 13  0  0  0  0  0  0  0  0  1 V2000
    3.0041    3.4374    0.0289 C   0  0  0  0  0  0  0  0  0  0  0  0
    3.0164    4.8337    0.0356 C   0  0  0  0  0  0  0  0  0  0  0  0
    4.2316    5.5210    0.0178 C   0  0  0  0  0  0  0  0  0  0  0  0
    5.4342    4.8122   -0.0066 C   0  0  0  0  0  0  0  0  0  0  0  0
    5.4224    3.4148   -0.0133 C   0  0  0  0  0  0  0  0  0  0  0  0
    4.2067    2.7285    0.0045 C   0  0  0  0  0  0  0  0  0  0  0  0
    6.6901    2.6629   -0.0391 O   0  0  0  0  0  0  0  0  0  0  0  0
    1.4790    5.7397    0.0668 Cl  0  0  0  0  0  0  0  0  0  0  0  0
    2.0643    2.9054    0.0426 H   0  0  0  0  0  0  0  0  0  0  0  0
    4.2417    6.6011    0.0230 H   0  0  0  0  0  0  0  0  0  0  0  0
    6.3740    5.3442   -0.0203 H   0  0  0  0  0  0  0  0  0  0  0  0
    4.1966    1.6486   -0.0007 H   0  0  0  0  0  0  0  0  0  0  0  0
    7.4771    3.1964   -0.0501 H   0  0  0  0  0  0  0  0  0  0  0  0
  1  2  4  0  0  0  0
  2  3  4  0  0  0  0
  3  4  4  0  0  0  0
  4  5  4  0  0  0  0
  5  6  4  0  0  0  0
  6  1  4  0  0  0  0
  5  7  1  0  0  0  0
  2  8  1  0  0  0  0
  1  9  1  0  0  0  0
  3 10  1  0  0  0  0
  4 11  1  0  0  0  0
  6 12  1  0  0  0  0
  7 13  1  0  0  0  0
M  END
>  <Alias name>
4-Chlorophenol

>  <logS>   
-0.7

$$$$
4-Methylphenol
  ChemBrain IXL

 16 16  0  0  0  0  0  0  0  0  1 V2000
    3.9822    3.5398   -0.5373 C   0  0  0  0  0  0  0  0  0  0  0  0
    3.5820    4.8297   -0.1881 C   0  0  0  0  0  0  0  0  0  0  0  0
    4.5389    5.8154    0.0540 C   0  0  0  0  0  0  0  0  0  0  0  0
    5.8961    5.5112   -0.0530 C   0  0  0  0  0  0  0  0  0  0  0  0
    6.2964    4.2213   -0.4022 C   0  0  0  0  0  0  0  0  0  0  0  0
    5.3395    3.2356   -0.6443 C   0  0  0  0  0  0  0  0  0  0  0  0
    7.7266    3.9008   -0.5149 O   0  0  0  0  0  0  0  0  0  0  0  0
    2.0827    5.1657   -0.0699 C   0  0  0  0  0  0  0  0  0  0  0  0
    3.2414    2.7766   -0.7247 H   0  0  0  0  0  0  0  0  0  0  0  0
    4.2290    6.8141    0.3244 H   0  0  0  0  0  0  0  0  0  0  0  0
    6.6370    6.2744    0.1345 H   0  0  0  0  0  0  0  0  0  0  0  0
    5.6494    2.2369   -0.9146 H   0  0  0  0  0  0  0  0  0  0  0  0
    8.3156    4.6241   -0.3350 H   0  0  0  0  0  0  0  0  0  0  0  0
    1.4978    4.2864   -0.2959 H   0  0  0  0  0  0  0  0  0  0  0  0
    1.8655    5.4938    0.9359 H   0  0  0  0  0  0  0  0  0  0  0  0
    1.8340    5.9524   -0.7668 H   0  0  0  0  0  0  0  0  0  0  0  0
  1  2  4  0  0  0  0
  2  3  4  0  0  0  0
  3  4  4  0  0  0  0
  4  5  4  0  0  0  0
  5  6  4  0  0  0  0
  6  1  4  0  0  0  0
  5  7  1  0  0  0  0
  2  8  1  0  0  0  0
  1  9  1  0  0  0  0
  3 10  1  0  0  0  0
  4 11  1  0  0  0  0
  6 12  1  0  0  0  0
  7 13  1  0  0  0  0
  8 14  1  0  0  0  0
  8 15  1  0  0  0  0
  8 16  1  0  0  0  0
M  END
>  <Alias name>
p-Cresol

>  <logS>   
-0.7

$$$$
Ethylenethiourea
  ChemBrain IXL

 12 12  0  0  0  0  0  0  0  0  1 V2000
    4.4851    3.0636   -0.0490 C   0  0  0  0  0  0  0  0  0  0  0  0
    4.4451    4.3753   -0.0799 N   0  0  0  0  0  0  0  0  0  0  0  0
    3.1115    4.8672   -0.0433 C   0  0  0  0  0  0  0  0  0  0  0  0
    2.2691    3.5384    0.0097 C   0  0  0  0  0  0  0  0  0  0  0  0
    3.2823    2.5408    0.0033 N   0  0  0  0  0  0  0  0  0  0  0  0
    5.9603    2.1273   -0.0744 S   0  0  0  0  0  0  0  0  0  0  0  0
    5.2757    4.9622   -0.1211 H   0  0  0  0  0  0  0  0  0  0  0  0
    3.1057    1.5388    0.0310 H   0  0  0  0  0  0  0  0  0  0  0  0
    2.8954    5.4295   -0.9354 H   0  0  0  0  0  0  0  0  0  0  0  0
    2.9606    5.4587    0.8420 H   0  0  0  0  0  0  0  0  0  0  0  0
    1.6467    3.4378   -0.8613 H   0  0  0  0  0  0  0  0  0  0  0  0
    1.6919    3.4797    0.9164 H   0  0  0  0  0  0  0  0  0  0  0  0
  1  2  1  0  0  0  0
  2  3  1  0  0  0  0
  3  4  1  0  0  0  0
  4  5  1  0  0  0  0
  5  1  1  0  0  0  0
  1  6  2  0  0  0  0
  2  7  1  0  0  0  0
  5  8  1  0  0  0  0
  3  9  1  0  0  0  0
  3 10  1  0  0  0  0
  4 11  1  0  0  0  0
  4 12  1  0  0  0  0
M  END
>  <Alias name>
Ethylenethiourea

>  <logS>   
-0.71

$$$$
Phenoxyethanol
  ChemBrain IXL

 20 20  0  0  0  0  0  0  0  0  1 V2000
    4.8154    6.0384    0.3822 C   0  0  0  0  0  0  0  0  0  0  0  0
    3.5163    6.4864    0.6221 C   0  0  0  0  0  0  0  0  0  0  0  0
    5.0683    4.6734    0.2448 C   0  0  0  0  0  0  0  0  0  0  0  0
    5.9179    7.0047    0.2741 O   0  0  0  0  0  0  0  0  0  0  0  0
    2.4700    5.5694    0.7245 C   0  0  0  0  0  0  0  0  0  0  0  0
    4.0220    3.7564    0.3473 C   0  0  0  0  0  0  0  0  0  0  0  0
    7.2397    6.4133    0.0206 C   0  0  0  0  0  0  0  0  0  0  0  0
    2.7229    4.2044    0.5871 C   0  0  0  0  0  0  0  0  0  0  0  0
    8.2947    7.5330   -0.0689 C   0  0  0  0  0  0  0  0  0  0  0  0
    9.6164    6.9417   -0.3223 O   0  0  0  0  0  0  0  0  0  0  0  0
   10.3537    7.5878   -0.3942 H   0  0  0  0  0  0  0  0  0  0  0  0
    3.3200    7.5461    0.7288 H   0  0  0  0  0  0  0  0  0  0  0  0
    6.0769    4.3256    0.0587 H   0  0  0  0  0  0  0  0  0  0  0  0
    1.4614    5.9172    0.9107 H   0  0  0  0  0  0  0  0  0  0  0  0
    4.2183    2.6967    0.2406 H   0  0  0  0  0  0  0  0  0  0  0  0
    7.2164    5.8639   -0.9124 H   0  0  0  0  0  0  0  0  0  0  0  0
    7.4952    5.7403    0.8297 H   0  0  0  0  0  0  0  0  0  0  0  0
    1.9106    3.4925    0.6666 H   0  0  0  0  0  0  0  0  0  0  0  0
    8.3179    8.0825    0.8641 H   0  0  0  0  0  0  0  0  0  0  0  0
    8.0391    8.2060   -0.8779 H   0  0  0  0  0  0  0  0  0  0  0  0
  1  2  4  0  0  0  0
  1  3  4  0  0  0  0
  1  4  1  0  0  0  0
  2  5  4  0  0  0  0
  3  6  4  0  0  0  0
  4  7  1  0  0  0  0
  5  8  4  0  0  0  0
  6  8  4  0  0  0  0
  7  9  1  0  0  0  0
  9 10  1  0  0  0  0
 10 11  1  0  0  0  0
  2 12  1  0  0  0  0
  3 13  1  0  0  0  0
  5 14  1  0  0  0  0
  6 15  1  0  0  0  0
  7 16  1  0  0  0  0
  7 17  1  0  0  0  0
  8 18  1  0  0  0  0
  9 19  1  0  0  0  0
  9 20  1  0  0  0  0
M  END
>  <Alias name>
2-Phenoxyethanol

>  <logS>   
-0.71

$$$$
2,3,3-Trimethyl-2-butanol
  ChemBrain IXL

 24 23  0  0  0  0  0  0  0  0  1 V2000
    4.3161    2.2238    0.1904 C   0  0  0  0  0  0  0  0  0  0  0  0
    4.5666    3.6105   -0.4407 C   0  0  0  0  0  0  0  0  0  0  0  0
    4.2265    4.7242    0.5923 C   0  0  0  0  0  0  0  0  0  0  0  0
    4.4830    6.1127   -0.0334 C   0  0  0  0  0  0  0  0  0  0  0  0
    3.6698    3.7714   -1.6864 C   0  0  0  0  0  0  0  0  0  0  0  0
    6.0492    3.7201   -0.8605 C   0  0  0  0  0  0  0  0  0  0  0  0
    5.1097    4.5599    1.8486 C   0  0  0  0  0  0  0  0  0  0  0  0
    2.8101    4.6194    0.9764 O   0  0  0  0  0  0  0  0  0  0  0  0
    2.5551    3.7696    1.3989 H   0  0  0  0  0  0  0  0  0  0  0  0
    4.5433    1.4518   -0.5343 H   0  0  0  0  0  0  0  0  0  0  0  0
    4.9511    2.1010    1.0580 H   0  0  0  0  0  0  0  0  0  0  0  0
    3.2784    2.1443    0.4881 H   0  0  0  0  0  0  0  0  0  0  0  0
    4.2415    6.8830    0.6884 H   0  0  0  0  0  0  0  0  0  0  0  0
    3.8618    6.2345   -0.9110 H   0  0  0  0  0  0  0  0  0  0  0  0
    5.5248    6.1964   -0.3139 H   0  0  0  0  0  0  0  0  0  0  0  0
    2.6294    3.7046   -1.3933 H   0  0  0  0  0  0  0  0  0  0  0  0
    3.8549    4.7347   -2.1436 H   0  0  0  0  0  0  0  0  0  0  0  0
    3.8955    2.9860   -2.3971 H   0  0  0  0  0  0  0  0  0  0  0  0
    6.2275    4.6884   -1.3097 H   0  0  0  0  0  0  0  0  0  0  0  0
    6.2786    2.9425   -1.5784 H   0  0  0  0  0  0  0  0  0  0  0  0
    6.6813    3.6040    0.0102 H   0  0  0  0  0  0  0  0  0  0  0  0
    6.1526    4.6390    1.5707 H   0  0  0  0  0  0  0  0  0  0  0  0
    4.9273    3.5912    2.2950 H   0  0  0  0  0  0  0  0  0  0  0  0
    4.8675    5.3368    2.5631 H   0  0  0  0  0  0  0  0  0  0  0  0
  1  2  1  0  0  0  0
  2  3  1  0  0  0  0
  3  4  1  0  0  0  0
  2  5  1  0  0  0  0
  2  6  1  0  0  0  0
  3  7  1  0  0  0  0
  3  8  1  0  0  0  0
  8  9  1  0  0  0  0
  1 10  1  0  0  0  0
  1 11  1  0  0  0  0
  1 12  1  0  0  0  0
  4 13  1  0  0  0  0
  4 14  1  0  0  0  0
  4 15  1  0  0  0  0
  5 16  1  0  0  0  0
  5 17  1  0  0  0  0
  5 18  1  0  0  0  0
  6 19  1  0  0  0  0
  6 20  1  0  0  0  0
  6 21  1  0  0  0  0
  7 22  1  0  0  0  0
  7 23  1  0  0  0  0
  7 24  1  0  0  0  0
M  END
>  <Alias name>
2,3,3-Trimethyl-2-butanol

>  <logS>   
-0.72

$$$$
2-Aminophenol
  ChemBrain IXL

 15 15  0  0  0  0  0  0  0  0  1 V2000
    2.4565    3.2294    0.0276 C   0  0  0  0  0  0  0  0  0  0  0  0
    2.4379    4.6250    0.0215 C   0  0  0  0  0  0  0  0  0  0  0  0
    3.6371    5.3392   -0.0046 C   0  0  0  0  0  0  0  0  0  0  0  0
    4.8571    4.6580   -0.0247 C   0  0  0  0  0  0  0  0  0  0  0  0
    4.8754    3.2600   -0.0186 C   0  0  0  0  0  0  0  0  0  0  0  0
    3.6744    2.5472    0.0075 C   0  0  0  0  0  0  0  0  0  0  0  0
    6.1593    2.5368   -0.0397 N   0  0  0  0  0  0  0  0  0  0  0  0
    6.1249    5.4122   -0.0523 O   0  0  0  0  0  0  0  0  0  0  0  0
    1.5286    2.6771    0.0478 H   0  0  0  0  0  0  0  0  0  0  0  0
    1.4955    5.1525    0.0371 H   0  0  0  0  0  0  0  0  0  0  0  0
    3.6218    6.4191   -0.0092 H   0  0  0  0  0  0  0  0  0  0  0  0
    3.6879    1.4673    0.0122 H   0  0  0  0  0  0  0  0  0  0  0  0
    7.0548    3.0665   -0.0592 H   0  0  0  0  0  0  0  0  0  0  0  0
    6.1707    1.4963   -0.0352 H   0  0  0  0  0  0  0  0  0  0  0  0
    6.0331    6.3586   -0.0548 H   0  0  0  0  0  0  0  0  0  0  0  0
  1  2  4  0  0  0  0
  2  3  4  0  0  0  0
  3  4  4  0  0  0  0
  4  5  4  0  0  0  0
  5  6  4  0  0  0  0
  6  1  4  0  0  0  0
  5  7  1  0  0  0  0
  4  8  1  0  0  0  0
  1  9  1  0  0  0  0
  2 10  1  0  0  0  0
  3 11  1  0  0  0  0
  6 12  1  0  0  0  0
  7 13  1  0  0  0  0
  7 14  1  0  0  0  0
  8 15  1  0  0  0  0
M  END
>  <Alias name>
2-Aminophenol

>  <logS>   
-0.72

$$$$
3,3-Dimethyl-2-butanone
  ChemBrain IXL

 19 18  0  0  0  0  0  0  0  0  1 V2000
    3.2327    3.6085   -0.0501 C   0  0  0  0  0  0  0  0  0  0  0  0
    4.3668    2.7590    0.3771 C   0  0  0  0  0  0  0  0  0  0  0  0
    5.7561    3.1800    0.0895 C   0  0  0  0  0  0  0  0  0  0  0  0
    4.1563    1.7117    0.9664 O   0  0  0  0  0  0  0  0  0  0  0  0
    3.7705    4.8528   -0.7831 C   0  0  0  0  0  0  0  0  0  0  0  0
    2.4266    4.0495    1.1870 C   0  0  0  0  0  0  0  0  0  0  0  0
    2.3200    2.8078   -0.9991 C   0  0  0  0  0  0  0  0  0  0  0  0
    5.7433    4.0826   -0.5090 H   0  0  0  0  0  0  0  0  0  0  0  0
    6.2664    2.3941   -0.4535 H   0  0  0  0  0  0  0  0  0  0  0  0
    6.2754    3.3714    1.0204 H   0  0  0  0  0  0  0  0  0  0  0  0
    2.9408    5.4768   -1.0915 H   0  0  0  0  0  0  0  0  0  0  0  0
    4.3330    4.5431   -1.6552 H   0  0  0  0  0  0  0  0  0  0  0  0
    4.4157    5.4130   -0.1176 H   0  0  0  0  0  0  0  0  0  0  0  0
    2.0562    3.1748    1.7071 H   0  0  0  0  0  0  0  0  0  0  0  0
    3.0656    4.6199    1.8497 H   0  0  0  0  0  0  0  0  0  0  0  0
    1.5915    4.6638    0.8736 H   0  0  0  0  0  0  0  0  0  0  0  0
    1.9493    1.9286   -0.4870 H   0  0  0  0  0  0  0  0  0  0  0  0
    1.4853    3.4265   -1.3046 H   0  0  0  0  0  0  0  0  0  0  0  0
    2.8841    2.5057   -1.8729 H   0  0  0  0  0  0  0  0  0  0  0  0
  1  2  1  0  0  0  0
  2  3  1  0  0  0  0
  2  4  2  0  0  0  0
  1  5  1  0  0  0  0
  1  6  1  0  0  0  0
  1  7  1  0  0  0  0
  3  8  1  0  0  0  0
  3  9  1  0  0  0  0
  3 10  1  0  0  0  0
  5 11  1  0  0  0  0
  5 12  1  0  0  0  0
  5 13  1  0  0  0  0
  6 14  1  0  0  0  0
  6 15  1  0  0  0  0
  6 16  1  0  0  0  0
  7 17  1  0  0  0  0
  7 18  1  0  0  0  0
  7 19  1  0  0  0  0
M  END
>  <Alias name>
Pinacolone

>  <logS>   
-0.72

$$$$
3-Methyl-1-pentanol
  ChemBrain IXL

 21 20  0  0  0  0  0  0  0  0  1 V2000
    2.0834    5.9296    0.0962 C   0  0  0  0  0  0  0  0  0  0  0  0
    3.5342    5.6923   -0.3709 C   0  0  0  0  0  0  0  0  0  0  0  0
    4.1292    4.4759    0.3759 C   0  0  0  0  0  0  0  0  0  0  0  0
    5.5838    4.2434   -0.0888 C   0  0  0  0  0  0  0  0  0  0  0  0
    6.4397    5.4833    0.2420 C   0  0  0  0  0  0  0  0  0  0  0  0
    7.8271    5.2473   -0.1820 O   0  0  0  0  0  0  0  0  0  0  0  0
    3.2890    3.2187    0.0692 C   0  0  0  0  0  0  0  0  0  0  0  0
    8.4467    5.9903   -0.0083 H   0  0  0  0  0  0  0  0  0  0  0  0
    1.4830    5.0584   -0.1313 H   0  0  0  0  0  0  0  0  0  0  0  0
    2.0724    6.1070    1.1644 H   0  0  0  0  0  0  0  0  0  0  0  0
    1.6760    6.7918   -0.4170 H   0  0  0  0  0  0  0  0  0  0  0  0
    4.1276    6.5716   -0.1572 H   0  0  0  0  0  0  0  0  0  0  0  0
    3.5435    5.5015   -1.4369 H   0  0  0  0  0  0  0  0  0  0  0  0
    4.1176    4.6656    1.4420 H   0  0  0  0  0  0  0  0  0  0  0  0
    5.9905    3.3795    0.4221 H   0  0  0  0  0  0  0  0  0  0  0  0
    5.5980    4.0695   -1.1577 H   0  0  0  0  0  0  0  0  0  0  0  0
    6.0454    6.3451   -0.2804 H   0  0  0  0  0  0  0  0  0  0  0  0
    6.4146    5.6651    1.3093 H   0  0  0  0  0  0  0  0  0  0  0  0
    3.7165    2.3656    0.5813 H   0  0  0  0  0  0  0  0  0  0  0  0
    2.2730    3.3707    0.4095 H   0  0  0  0  0  0  0  0  0  0  0  0
    3.2889    3.0359   -0.9982 H   0  0  0  0  0  0  0  0  0  0  0  0
  1  2  1  0  0  0  0
  2  3  1  0  0  0  0
  3  4  1  0  0  0  0
  4  5  1  0  0  0  0
  5  6  1  0  0  0  0
  3  7  1  0  0  0  0
  6  8  1  0  0  0  0
  1  9  1  0  0  0  0
  1 10  1  0  0  0  0
  1 11  1  0  0  0  0
  2 12  1  0  0  0  0
  2 13  1  0  0  0  0
  3 14  1  0  0  0  0
  4 15  1  0  0  0  0
  4 16  1  0  0  0  0
  5 17  1  0  0  0  0
  5 18  1  0  0  0  0
  7 19  1  0  0  0  0
  7 20  1  0  0  0  0
  7 21  1  0  0  0  0
M  END
>  <Alias name>
3-Methyl-1-pentanol

>  <logS>   
-0.72

$$$$
3-Methyl-2-pentanol
  ChemBrain IXL

 21 20  0  0  0  0  0  0  0  0  1 V2000
    6.1388    4.8166   -0.3778 C   0  0  0  0  0  0  0  0  0  0  0  0
    4.8964    4.2616    0.3543 C   0  0  0  0  0  0  0  0  0  0  0  0
    3.6191    4.7598   -0.3576 C   0  0  0  0  0  0  0  0  0  0  0  0
    2.3723    4.2365    0.3850 C   0  0  0  0  0  0  0  0  0  0  0  0
    7.4196    4.3475    0.3430 C   0  0  0  0  0  0  0  0  0  0  0  0
    6.0896    6.2861   -0.3778 O   0  0  0  0  0  0  0  0  0  0  0  0
    4.9310    2.7175    0.3357 C   0  0  0  0  0  0  0  0  0  0  0  0
    6.0784    6.7015    0.5131 H   0  0  0  0  0  0  0  0  0  0  0  0
    6.1469    4.4565   -1.3991 H   0  0  0  0  0  0  0  0  0  0  0  0
    4.8968    4.6105    1.3795 H   0  0  0  0  0  0  0  0  0  0  0  0
    3.6079    5.8426   -0.3595 H   0  0  0  0  0  0  0  0  0  0  0  0
    3.6099    4.3976   -1.3782 H   0  0  0  0  0  0  0  0  0  0  0  0
    2.3724    3.1544    0.3744 H   0  0  0  0  0  0  0  0  0  0  0  0
    2.3884    4.5877    1.4093 H   0  0  0  0  0  0  0  0  0  0  0  0
    1.4797    4.6015   -0.1076 H   0  0  0  0  0  0  0  0  0  0  0  0
    8.2870    4.7521   -0.1636 H   0  0  0  0  0  0  0  0  0  0  0  0
    7.4668    3.2665    0.3301 H   0  0  0  0  0  0  0  0  0  0  0  0
    7.4052    4.6963    1.3682 H   0  0  0  0  0  0  0  0  0  0  0  0
    5.8260    2.3701    0.8348 H   0  0  0  0  0  0  0  0  0  0  0  0
    4.9308    2.3687   -0.6895 H   0  0  0  0  0  0  0  0  0  0  0  0
    4.0605    2.3304    0.8487 H   0  0  0  0  0  0  0  0  0  0  0  0
  1  2  1  0  0  0  0
  2  3  1  0  0  0  0
  3  4  1  0  0  0  0
  1  5  1  0  0  0  0
  1  6  1  0  0  0  0
  2  7  1  0  0  0  0
  6  8  1  0  0  0  0
  1  9  1  0  0  0  0
  2 10  1  0  0  0  0
  3 11  1  0  0  0  0
  3 12  1  0  0  0  0
  4 13  1  0  0  0  0
  4 14  1  0  0  0  0
  4 15  1  0  0  0  0
  5 16  1  0  0  0  0
  5 17  1  0  0  0  0
  5 18  1  0  0  0  0
  7 19  1  0  0  0  0
  7 20  1  0  0  0  0
  7 21  1  0  0  0  0
M  END
>  <Alias name>
3-Methyl-2-pentanol

>  <logS>   
-0.72

$$$$
n-Propylacetate
  ChemBrain IXL

 17 16  0  0  0  0  0  0  0  0  1 V2000
    2.4299    5.3098    1.3199 C   0  0  0  0  0  0  0  0  0  0  0  0
    2.6443    3.8460    1.3620 C   0  0  0  0  0  0  0  0  0  0  0  0
    1.8207    3.1241    1.8996 O   0  0  0  0  0  0  0  0  0  0  0  0
    3.8495    3.2619    0.7560 O   0  0  0  0  0  0  0  0  0  0  0  0
    4.7664    4.2310    0.1386 C   0  0  0  0  0  0  0  0  0  0  0  0
    5.9791    3.4862   -0.4524 C   0  0  0  0  0  0  0  0  0  0  0  0
    6.9404    4.5020   -1.0994 C   0  0  0  0  0  0  0  0  0  0  0  0
    1.4799    5.5489    1.7817 H   0  0  0  0  0  0  0  0  0  0  0  0
    3.2278    5.8071    1.8574 H   0  0  0  0  0  0  0  0  0  0  0  0
    2.4251    5.6445    0.2900 H   0  0  0  0  0  0  0  0  0  0  0  0
    4.2505    4.7640   -0.6504 H   0  0  0  0  0  0  0  0  0  0  0  0
    5.1055    4.9353    0.8882 H   0  0  0  0  0  0  0  0  0  0  0  0
    6.4949    2.9530    0.3367 H   0  0  0  0  0  0  0  0  0  0  0  0
    5.6400    2.7820   -1.2020 H   0  0  0  0  0  0  0  0  0  0  0  0
    7.2795    5.2063   -0.3497 H   0  0  0  0  0  0  0  0  0  0  0  0
    6.4247    5.0351   -1.8885 H   0  0  0  0  0  0  0  0  0  0  0  0
    7.7928    3.9786   -1.5146 H   0  0  0  0  0  0  0  0  0  0  0  0
  1  2  1  0  0  0  0
  2  3  2  0  0  0  0
  2  4  1  0  0  0  0
  4  5  1  0  0  0  0
  5  6  1  0  0  0  0
  6  7  1  0  0  0  0
  1  8  1  0  0  0  0
  1  9  1  0  0  0  0
  1 10  1  0  0  0  0
  5 11  1  0  0  0  0
  5 12  1  0  0  0  0
  6 13  1  0  0  0  0
  6 14  1  0  0  0  0
  7 15  1  0  0  0  0
  7 16  1  0  0  0  0
  7 17  1  0  0  0  0
M  END
>  <Alias name>
n-Propyl acetate

>  <logS>   
-0.72

$$$$
Molecule945
  ChemBrain IXL

 28 28  0  0  0  0  0  0  0  0  1 V2000
    1.7856    1.8756   -0.2756 N   0  0  0  0  0  0  0  0  0  0  0  0
    2.8459    2.7304   -0.8543 C   0  0  0  0  0  0  0  0  0  0  0  0
    4.1645    2.5317   -0.0739 C   0  0  0  0  0  0  0  0  0  0  0  0
    5.1983    3.4186   -0.6267 O   0  0  0  0  0  0  0  0  0  0  0  0
    2.0833    0.4789    0.0944 C   0  0  0  0  0  0  0  0  0  0  0  0
    1.3017   -0.4749   -0.8290 C   0  0  0  0  0  0  0  0  0  0  0  0
    1.5992   -1.8660   -0.4602 O   0  0  0  0  0  0  0  0  0  0  0  0
    0.4891    2.3922   -0.0791 C   0  0  0  0  0  0  0  0  0  0  0  0
   -0.4262    1.7000    0.7184 C   0  0  0  0  0  0  0  0  0  0  0  0
   -1.7104    2.2103    0.9140 C   0  0  0  0  0  0  0  0  0  0  0  0
   -2.0829    3.4134    0.3132 C   0  0  0  0  0  0  0  0  0  0  0  0
   -1.1716    4.1067   -0.4836 C   0  0  0  0  0  0  0  0  0  0  0  0
    0.1126    3.5977   -0.6800 C   0  0  0  0  0  0  0  0  0  0  0  0
    6.0761    3.3574   -0.1881 H   0  0  0  0  0  0  0  0  0  0  0  0
    1.1414   -2.5463   -1.0019 H   0  0  0  0  0  0  0  0  0  0  0  0
    2.9980    2.4636   -1.8926 H   0  0  0  0  0  0  0  0  0  0  0  0
    2.5477    3.7675   -0.7898 H   0  0  0  0  0  0  0  0  0  0  0  0
    4.0056    2.7704    0.9704 H   0  0  0  0  0  0  0  0  0  0  0  0
    4.4882    1.5041   -0.1639 H   0  0  0  0  0  0  0  0  0  0  0  0
    1.7903    0.3071    1.1224 H   0  0  0  0  0  0  0  0  0  0  0  0
    3.1416    0.2930   -0.0130 H   0  0  0  0  0  0  0  0  0  0  0  0
    1.5957   -0.3032   -1.8570 H   0  0  0  0  0  0  0  0  0  0  0  0
    0.2401   -0.2923   -0.7220 H   0  0  0  0  0  0  0  0  0  0  0  0
   -0.1402    0.7668    1.1857 H   0  0  0  0  0  0  0  0  0  0  0  0
   -2.4180    1.6725    1.5323 H   0  0  0  0  0  0  0  0  0  0  0  0
   -3.0793    3.8088    0.4653 H   0  0  0  0  0  0  0  0  0  0  0  0
   -1.4608    5.0403   -0.9500 H   0  0  0  0  0  0  0  0  0  0  0  0
    0.8159    4.1382   -1.2989 H   0  0  0  0  0  0  0  0  0  0  0  0
  1  5  1  0  0  0  0
  1  2  1  0  0  0  0
  1  8  1  0  0  0  0
  2  3  1  0  0  0  0
  3  4  1  0  0  0  0
  4 14  1  0  0  0  0
  5  6  1  0  0  0  0
  6  7  1  0  0  0  0
  7 15  1  0  0  0  0
  8  9  4  0  0  0  0
  8 13  4  0  0  0  0
  9 10  4  0  0  0  0
 10 11  4  0  0  0  0
 11 12  4  0  0  0  0
 12 13  4  0  0  0  0
  2 16  1  0  0  0  0
  2 17  1  0  0  0  0
  3 18  1  0  0  0  0
  3 19  1  0  0  0  0
  5 20  1  0  0  0  0
  5 21  1  0  0  0  0
  6 22  1  0  0  0  0
  6 23  1  0  0  0  0
  9 24  1  0  0  0  0
 10 25  1  0  0  0  0
 11 26  1  0  0  0  0
 12 27  1  0  0  0  0
 13 28  1  0  0  0  0
M  END
>  <Alias name>
Molecule945

>  <logS>   
-0.73

$$$$
2-Phenylethanol
  ChemBrain IXL

 19 19  0  0  0  0  0  0  0  0  1 V2000
    3.2323    5.9488   -0.1375 C   0  0  0  0  0  0  0  0  0  0  0  0
    2.5615    4.7290   -0.0479 C   0  0  0  0  0  0  0  0  0  0  0  0
    3.2850    3.5424    0.0730 C   0  0  0  0  0  0  0  0  0  0  0  0
    4.6793    3.5756    0.1043 C   0  0  0  0  0  0  0  0  0  0  0  0
    5.3500    4.7955    0.0146 C   0  0  0  0  0  0  0  0  0  0  0  0
    4.6266    5.9821   -0.1062 C   0  0  0  0  0  0  0  0  0  0  0  0
    6.8292    4.8308    0.0476 C   0  0  0  0  0  0  0  0  0  0  0  0
    7.3104    6.2919   -0.0438 C   0  0  0  0  0  0  0  0  0  0  0  0
    8.7795    6.3272   -0.0081 O   0  0  0  0  0  0  0  0  0  0  0  0
    9.1749    7.2255   -0.0615 H   0  0  0  0  0  0  0  0  0  0  0  0
    2.6706    6.8700   -0.2314 H   0  0  0  0  0  0  0  0  0  0  0  0
    1.4791    4.7031   -0.0723 H   0  0  0  0  0  0  0  0  0  0  0  0
    2.7643    2.5953    0.1426 H   0  0  0  0  0  0  0  0  0  0  0  0
    5.2409    2.6545    0.1982 H   0  0  0  0  0  0  0  0  0  0  0  0
    5.1473    6.9291   -0.1757 H   0  0  0  0  0  0  0  0  0  0  0  0
    7.1802    4.3924    0.9736 H   0  0  0  0  0  0  0  0  0  0  0  0
    7.2225    4.2682   -0.7901 H   0  0  0  0  0  0  0  0  0  0  0  0
    6.9612    6.7297   -0.9708 H   0  0  0  0  0  0  0  0  0  0  0  0
    6.9153    6.8550    0.7927 H   0  0  0  0  0  0  0  0  0  0  0  0
  1  2  4  0  0  0  0
  2  3  4  0  0  0  0
  3  4  4  0  0  0  0
  4  5  4  0  0  0  0
  5  6  4  0  0  0  0
  6  1  4  0  0  0  0
  5  7  1  0  0  0  0
  7  8  1  0  0  0  0
  8  9  1  0  0  0  0
  9 10  1  0  0  0  0
  1 11  1  0  0  0  0
  2 12  1  0  0  0  0
  3 13  1  0  0  0  0
  4 14  1  0  0  0  0
  6 15  1  0  0  0  0
  7 16  1  0  0  0  0
  7 17  1  0  0  0  0
  8 18  1  0  0  0  0
  8 19  1  0  0  0  0
M  END
>  <Alias name>
Phenethyl alcohol

>  <logS>   
-0.74

$$$$
4-Nitrophenol
  ChemBrain IXL

 15 15  0  0  0  0  0  0  0  0  1 V2000
    3.9639    3.5449    0.0000 C   0  0  0  0  0  0  0  0  0  0  0  0
    3.4790    4.8529    0.0000 C   0  0  0  0  0  0  0  0  0  0  0  0
    4.3693    5.9269    0.0000 C   0  0  0  0  0  0  0  0  0  0  0  0
    5.7445    5.6928    0.0000 C   0  0  0  0  0  0  0  0  0  0  0  0
    6.2294    4.3848    0.0001 C   0  0  0  0  0  0  0  0  0  0  0  0
    5.3391    3.3109    0.0000 C   0  0  0  0  0  0  0  0  0  0  0  0
    8.1096    2.9754    0.0001 O   0  5  0  0  0  0  0  0  0  0  0  0
    7.6786    4.1381    0.0001 N   0  3  0  0  0  0  0  0  0  0  0  0
    8.4700    5.0927    0.0001 O   0  0  0  0  0  0  0  0  0  0  0  0
    2.0298    5.0996   -0.0001 O   0  0  0  0  0  0  0  0  0  0  0  0
    3.2746    2.7135    0.0000 H   0  0  0  0  0  0  0  0  0  0  0  0
    3.9939    6.9395    0.0000 H   0  0  0  0  0  0  0  0  0  0  0  0
    6.4338    6.5242    0.0000 H   0  0  0  0  0  0  0  0  0  0  0  0
    5.7145    2.2982    0.0001 H   0  0  0  0  0  0  0  0  0  0  0  0
    1.4896    4.3182    0.0000 H   0  0  0  0  0  0  0  0  0  0  0  0
  1  2  4  0  0  0  0
  2  3  4  0  0  0  0
  3  4  4  0  0  0  0
  4  5  4  0  0  0  0
  5  6  4  0  0  0  0
  6  1  4  0  0  0  0
  7  8  1  0  0  0  0
  8  9  2  0  0  0  0
  8  5  1  0  0  0  0
 10  2  1  0  0  0  0
  1 11  1  0  0  0  0
  3 12  1  0  0  0  0
  4 13  1  0  0  0  0
  6 14  1  0  0  0  0
 10 15  1  0  0  0  0
M  END
>  <Alias name>
4-Nitrophenol

>  <logS>   
-0.74

$$$$
Acrylic acid ethylester
  ChemBrain IXL

 15 14  0  0  0  0  0  0  0  0  1 V2000
    3.1785    4.8420    1.0397 C   0  0  0  0  0  0  0  0  0  0  0  0
    3.8809    3.5979    0.6535 C   0  0  0  0  0  0  0  0  0  0  0  0
    3.3899    2.5128    0.9181 O   0  0  0  0  0  0  0  0  0  0  0  0
    5.1703    3.6695   -0.0489 O   0  0  0  0  0  0  0  0  0  0  0  0
    2.0073    4.7769    1.6771 C   0  0  0  0  0  0  0  0  0  0  0  0
    5.6598    5.0305   -0.3117 C   0  0  0  0  0  0  0  0  0  0  0  0
    7.0111    4.9569   -1.0487 C   0  0  0  0  0  0  0  0  0  0  0  0
    3.6146    5.8052    0.8052 H   0  0  0  0  0  0  0  0  0  0  0  0
    1.5712    3.8137    1.9116 H   0  0  0  0  0  0  0  0  0  0  0  0
    1.4932    5.6873    1.9596 H   0  0  0  0  0  0  0  0  0  0  0  0
    4.9419    5.5599   -0.9260 H   0  0  0  0  0  0  0  0  0  0  0  0
    5.7885    5.5554    0.6268 H   0  0  0  0  0  0  0  0  0  0  0  0
    7.3717    5.9596   -1.2424 H   0  0  0  0  0  0  0  0  0  0  0  0
    6.8824    4.4320   -1.9872 H   0  0  0  0  0  0  0  0  0  0  0  0
    7.7289    4.4275   -0.4345 H   0  0  0  0  0  0  0  0  0  0  0  0
  1  2  1  0  0  0  0
  2  3  2  0  0  0  0
  2  4  1  0  0  0  0
  1  5  2  0  0  0  0
  4  6  1  0  0  0  0
  6  7  1  0  0  0  0
  1  8  1  0  0  0  0
  5  9  1  0  0  0  0
  5 10  1  0  0  0  0
  6 11  1  0  0  0  0
  6 12  1  0  0  0  0
  7 13  1  0  0  0  0
  7 14  1  0  0  0  0
  7 15  1  0  0  0  0
M  END
>  <Alias name>
Ethyl acrylate

>  <logS>   
-0.74

$$$$
Asparagine
  ChemBrain IXL

 17 16  0  0  0  0  0  0  0  0  1 V2000
    3.7707    4.2735   -0.2828 C   0  0  0  0  0  0  0  0  0  0  0  0
    4.9728    5.0400    0.3021 C   0  0  0  0  0  0  0  0  0  0  0  0
    2.5332    5.0550   -0.0633 C   0  0  0  0  0  0  0  0  0  0  0  0
    3.6507    2.9685    0.3831 N   0  3  0  0  0  0  0  0  0  0  0  0
    6.1764    4.1800    0.2553 C   0  0  0  0  0  0  0  0  0  0  0  0
    2.5774    6.5241   -0.0890 O   0  5  0  0  0  0  0  0  0  0  0  0
    1.4764    4.4800    0.1389 O   0  0  0  0  0  0  0  0  0  0  0  0
    7.4506    4.7597    0.2332 N   0  0  0  0  0  0  0  0  0  0  0  0
    6.0582    2.9659    0.2360 O   0  0  0  0  0  0  0  0  0  0  0  0
    4.5117    2.4541    0.2727 H   0  0  0  0  0  0  0  0  0  0  0  0
    2.8923    2.4479   -0.0313 H   0  0  0  0  0  0  0  0  0  0  0  0
    3.4658    3.1078    1.3652 H   0  0  0  0  0  0  0  0  0  0  0  0
    7.5486    5.7636    0.2583 H   0  0  0  0  0  0  0  0  0  0  0  0
    8.2708    4.1736    0.1922 H   0  0  0  0  0  0  0  0  0  0  0  0
    3.9199    4.1243   -1.3451 H   0  0  0  0  0  0  0  0  0  0  0  0
    5.1470    5.9366   -0.2799 H   0  0  0  0  0  0  0  0  0  0  0  0
    4.7628    5.3115    1.3292 H   0  0  0  0  0  0  0  0  0  0  0  0
  1  2  1  0  0  0  0
  1  3  1  0  0  0  0
  1  4  1  0  0  0  0
  2  5  1  0  0  0  0
  3  6  1  0  0  0  0
  3  7  2  0  0  0  0
  5  8  1  0  0  0  0
  5  9  2  0  0  0  0
  4 10  1  0  0  0  0
  4 11  1  0  0  0  0
  4 12  1  0  0  0  0
  8 13  1  0  0  0  0
  8 14  1  0  0  0  0
  1 15  1  0  0  0  0
  2 16  1  0  0  0  0
  2 17  1  0  0  0  0
M  END
>  <Alias name>
Asparagine

>  <logS>   
-0.74

$$$$
Molecule1158
  ChemBrain IXL

 57 59  0  0  0  0  0  0  0  0  1 V2000
   11.4546  -13.1783    1.4552 O   0  0  0  0  0  0  0  0  0  0  0  0
   10.1769  -13.8798    1.1743 C   0  0  0  0  0  0  0  0  0  0  0  0
   10.3418  -14.7280   -0.1098 C   0  0  0  0  0  0  0  0  0  0  0  0
   11.0912  -13.9073   -1.0601 C   0  0  0  0  0  0  0  0  0  0  0  0
   12.5571  -13.9319   -0.6035 C   0  0  0  0  0  0  0  0  0  0  0  0
   12.6238  -13.8650    0.9560 C   0  0  0  0  0  0  0  0  0  0  0  0
   13.9057  -13.1333    1.3961 C   0  0  0  0  0  0  0  0  0  0  0  0
   13.8870  -11.7590    0.8744 O   0  0  0  0  0  0  0  0  0  0  0  0
   15.0530  -10.9401    1.2336 C   0  0  0  0  0  0  0  0  0  0  0  0
   16.2875  -11.5529    0.6963 O   0  0  0  0  0  0  0  0  0  0  0  0
   16.6280  -11.1079   -0.6471 C   0  0  0  0  0  0  0  0  0  0  0  0
   17.0734   -9.6196   -0.5897 C   0  0  0  0  0  0  0  0  0  0  0  0
   16.2679   -8.8803    0.5141 C   0  0  0  0  0  0  0  0  0  0  0  0
   14.8873   -9.5211    0.6291 C   0  0  0  0  0  0  0  0  0  0  0  0
   14.0213   -8.7111    1.4983 O   0  0  0  0  0  0  0  0  0  0  0  0
   16.1443   -7.4570    0.1679 O   0  0  0  0  0  0  0  0  0  0  0  0
   18.5071   -9.5357   -0.2765 O   0  0  0  0  0  0  0  0  0  0  0  0
   13.1261  -15.1985   -1.0124 O   0  0  0  0  0  0  0  0  0  0  0  0
   10.5399  -12.5378   -1.0231 O   0  0  0  0  0  0  0  0  0  0  0  0
   11.1351  -15.9600    0.1641 O   0  0  0  0  0  0  0  0  0  0  0  0
[truncated: 3,832,290 more chars]
