# Supplementary material for: A Generally Applicable Computer Algorithm Based on the Group Additivity Method for the Calculation of Seven Molecular Descriptors: Heat of Combustion, LogPO/W, LogS, Refractivity, Polarizability, Toxicity and LogBB of Organic Compounds; Scope and Limits of Applicability
Source: Molecules. 2015 Oct 7;20(10):18279–351. doi: 10.3390/molecules201018279 (PMC6332030; doi:10.3390/molecules201018279)
Supplement: Supplementary file 1 [file molecules-20-18279-s001.zip › Compounds List for Polarizability Calculations.sdf]

Water
  ChemBrain IXL

  3  2  0  0  0  0  0  0  0  0  1 V2000
    2.0153    3.2434    0.0000 O   0  0  0  0  0  0  0  0  0  0  0  0
    2.7110    3.8904    0.0000 H   0  0  0  0  0  0  0  0  0  0  0  0
    2.3077    2.3395    0.0000 H   0  0  0  0  0  0  0  0  0  0  0  0
  1  2  1  0  0  0  0
  1  3  1  0  0  0  0
M  END
>  <Alias name>
Water

>  <Polarizability>   A^3
1.45

$$$$
Ammonia
  ChemBrain IXL

  4  3  0  0  0  0  0  0  0  0  1 V2000
    2.4938    7.3360    0.3069 N   0  0  0  0  0  0  0  0  0  0  0  0
    1.5115    7.2554    0.0907 H   0  0  0  0  0  0  0  0  0  0  0  0
    2.7810    8.2987    0.2131 H   0  0  0  0  0  0  0  0  0  0  0  0
    3.0265    6.7626   -0.3299 H   0  0  0  0  0  0  0  0  0  0  0  0
  2  1  1  0  0  0  0
  1  3  1  0  0  0  0
  1  4  1  0  0  0  0
M  END
>  <Alias name>
Ammonia

>  <Polarizability>   A^3
2.26

$$$$
Trifluoroborane
  ChemBrain IXL

  4  3  0  0  0  0  0  0  0  0  1 V2000
    1.5313   14.2341   -0.4176 F   0  0  0  0  0  0  0  0  0  0  0  0
    2.7819   13.9987   -0.1518 B   0  0  0  0  0  0  0  0  0  0  0  0
    3.7012   14.8142   -0.5758 F   0  0  0  0  0  0  0  0  0  0  0  0
    3.1130   12.9477    0.5380 F   0  0  0  0  0  0  0  0  0  0  0  0
  1  2  1  0  0  0  0
  2  3  1  0  0  0  0
  2  4  1  0  0  0  0
M  END
>  <Alias name>
Trifluoroborane

>  <Polarizability>   A^3
2.38

$$$$
Formaldehyde
  ChemBrain IXL

  4  3  0  0  0  0  0  0  0  0  1 V2000
    2.0948   17.6934   -0.0322 C   0  0  0  0  0  0  0  0  0  0  0  0
    3.3118   17.6796   -0.1168 O   0  0  0  0  0  0  0  0  0  0  0  0
    1.5236   16.8235   -0.3211 H   0  0  0  0  0  0  0  0  0  0  0  0
    1.5888   18.5754    0.3315 H   0  0  0  0  0  0  0  0  0  0  0  0
  1  2  2  0  0  0  0
  1  3  1  0  0  0  0
  1  4  1  0  0  0  0
M  END
>  <Alias name>
Formaldehyde

>  <Polarizability>   A^3
2.45

$$$$
Fluoromethane
  ChemBrain IXL

  5  4  0  0  0  0  0  0  0  0  1 V2000
    2.2569    8.4303   -0.0664 C   0  0  0  0  0  0  0  0  0  0  0  0
    3.4808    8.5236   -0.6520 F   0  0  0  0  0  0  0  0  0  0  0  0
    2.0852    7.4090    0.2503 H   0  0  0  0  0  0  0  0  0  0  0  0
    2.2176    9.0866    0.7942 H   0  0  0  0  0  0  0  0  0  0  0  0
    1.4934    8.7210   -0.7773 H   0  0  0  0  0  0  0  0  0  0  0  0
  1  2  1  0  0  0  0
  1  3  1  0  0  0  0
  1  4  1  0  0  0  0
  1  5  1  0  0  0  0
M  END
>  <Alias name>
Fluoromethane

>  <Polarizability>   A^3
2.62

$$$$
Methane
  ChemBrain IXL

  5  4  0  0  0  0  0  0  0  0  1 V2000
    2.2611    7.8672    0.0000 C   0  0  0  0  0  0  0  0  0  0  0  0
    2.6663    6.8799   -0.1652 H   0  0  0  0  0  0  0  0  0  0  0  0
    1.7138    8.1829   -0.8759 H   0  0  0  0  0  0  0  0  0  0  0  0
    3.0674    8.5602    0.1899 H   0  0  0  0  0  0  0  0  0  0  0  0
    1.5967    7.8459    0.8512 H   0  0  0  0  0  0  0  0  0  0  0  0
  1  2  1  0  0  0  0
  1  3  1  0  0  0  0
  1  4  1  0  0  0  0
  1  5  1  0  0  0  0
M  END
>  <Alias name>
Methane

>  <Polarizability>   A^3
2.62

$$$$
Carbon dioxide
  ChemBrain IXL

  3  2  0  0  0  0  0  0  0  0  1 V2000
    1.4705    8.9308   -0.0359 O   0  0  0  0  0  0  0  0  0  0  0  0
    2.6903    8.9352   -0.0120 C   0  0  0  0  0  0  0  0  0  0  0  0
    3.9101    8.9396    0.0118 O   0  0  0  0  0  0  0  0  0  0  0  0
  1  2  2  0  0  0  0
  2  3  2  0  0  0  0
M  END
>  <Alias name>
Carbon dioxide

>  <Polarizability>   A^3
2.65

$$$$
Trifluoromethane
  ChemBrain IXL

  5  4  0  0  0  0  0  0  0  0  1 V2000
    2.7567   13.2256   -0.1641 C   0  0  0  0  0  0  0  0  0  0  0  0
    2.7649   12.1755   -1.0283 F   0  0  0  0  0  0  0  0  0  0  0  0
    3.1898   12.8114    1.0568 F   0  0  0  0  0  0  0  0  0  0  0  0
    1.4918   13.7131   -0.0550 F   0  0  0  0  0  0  0  0  0  0  0  0
    3.4126   14.0035   -0.5350 H   0  0  0  0  0  0  0  0  0  0  0  0
  1  2  1  0  0  0  0
  1  3  1  0  0  0  0
  1  4  1  0  0  0  0
  1  5  1  0  0  0  0
M  END
>  <Alias name>
Trifluoromethane

>  <Polarizability>   A^3
2.81

$$$$
Tetrafluoromethane
  ChemBrain IXL

  5  4  0  0  0  0  0  0  0  0  1 V2000
    2.9269    2.5262   -0.1742 C   0  0  0  0  0  0  0  0  0  0  0  0
    2.9351    1.4761   -1.0384 F   0  0  0  0  0  0  0  0  0  0  0  0
    3.3599    2.1120    1.0466 F   0  0  0  0  0  0  0  0  0  0  0  0
    1.6620    3.0137   -0.0651 F   0  0  0  0  0  0  0  0  0  0  0  0
    3.7506    3.5030   -0.6399 F   0  0  0  0  0  0  0  0  0  0  0  0
  1  2  1  0  0  0  0
  1  3  1  0  0  0  0
  1  4  1  0  0  0  0
  1  5  1  0  0  0  0
M  END
>  <Alias name>
Tetrafluoromethane

>  <Polarizability>   A^3
2.92

$$$$
Tetrafluorosilane
  ChemBrain IXL

  5  4  0  0  0  0  0  0  0  0  1 V2000
    1.5342    2.9435    0.1784 F   0  0  0  0  0  0  0  0  0  0  0  0
    2.9939    2.4065    0.0456 Si  0  0  0  0  0  0  0  0  0  0  0  0
    3.9889    3.6086    0.0058 F   0  0  0  0  0  0  0  0  0  0  0  0
    3.3267    1.4959    1.2690 F   0  0  0  0  0  0  0  0  0  0  0  0
    3.1258    1.5781   -1.2708 F   0  0  0  0  0  0  0  0  0  0  0  0
  1  2  1  0  0  0  0
  2  3  1  0  0  0  0
  2  4  1  0  0  0  0
  2  5  1  0  0  0  0
M  END
>  <Alias name>
Tetrafluorosilane

>  <Polarizability>   A^3
3.3

$$$$
Methanol
  ChemBrain IXL

  6  5  0  0  0  0  0  0  0  0  1 V2000
    2.5303    2.2806    0.5993 C   0  0  0  0  0  0  0  0  0  0  0  0
    3.0095    2.8592   -0.6642 O   0  0  0  0  0  0  0  0  0  0  0  0
    3.3628    1.8523    1.1377 H   0  0  0  0  0  0  0  0  0  0  0  0
    1.8027    1.5104    0.3895 H   0  0  0  0  0  0  0  0  0  0  0  0
    2.0732    3.0539    1.1989 H   0  0  0  0  0  0  0  0  0  0  0  0
    2.3372    3.2595   -1.2030 H   0  0  0  0  0  0  0  0  0  0  0  0
  1  2  1  0  0  0  0
  1  3  1  0  0  0  0
  1  4  1  0  0  0  0
  1  5  1  0  0  0  0
  2  6  1  0  0  0  0
M  END
>  <Alias name>
Methanol

>  <Polarizability>   A^3
3.32

$$$$
Acetylene
  ChemBrain IXL

  4  3  0  0  0  0  0  0  0  0  1 V2000
    2.3227    2.5208    0.3781 C   0  0  0  0  0  0  0  0  0  0  0  0
    3.2625    2.6180   -0.3683 C   0  0  0  0  0  0  0  0  0  0  0  0
    1.4775    2.4334    1.0495 H   0  0  0  0  0  0  0  0  0  0  0  0
    4.1077    2.7054   -1.0397 H   0  0  0  0  0  0  0  0  0  0  0  0
  1  2  3  0  0  0  0
  1  3  1  0  0  0  0
  2  4  1  0  0  0  0
M  END
>  <Alias name>
Ethyne

>  <Polarizability>   A^3
3.33

$$$$
Formic acid
  ChemBrain IXL

  5  4  0  0  0  0  0  0  0  0  1 V2000
    2.2430    2.3688    0.4193 O   0  0  0  0  0  0  0  0  0  0  0  0
    3.1442    3.4757    0.0679 C   0  0  0  0  0  0  0  0  0  0  0  0
    4.2453    3.2402   -0.4017 O   0  0  0  0  0  0  0  0  0  0  0  0
    2.5894    1.5003    0.2513 H   0  0  0  0  0  0  0  0  0  0  0  0
    2.8316    4.4974    0.2255 H   0  0  0  0  0  0  0  0  0  0  0  0
  1  2  1  0  0  0  0
  2  3  2  0  0  0  0
  1  4  1  0  0  0  0
  2  5  1  0  0  0  0
M  END
>  <Alias name>
Formic acid

>  <Polarizability>   A^3
3.4

$$$$
Hydrazine
  ChemBrain IXL

  6  5  0  0  0  0  0  0  0  0  1 V2000
    2.3662    3.1737    0.4131 N   0  0  0  0  0  0  0  0  0  0  0  0
    3.4459    2.2059    0.4131 N   0  0  0  0  0  0  0  0  0  0  0  0
    2.4332    3.7524   -0.4107 H   0  0  0  0  0  0  0  0  0  0  0  0
    1.4808    2.6898    0.4131 H   0  0  0  0  0  0  0  0  0  0  0  0
    4.3313    2.6898    0.4132 H   0  0  0  0  0  0  0  0  0  0  0  0
    3.3789    1.6273   -0.4108 H   0  0  0  0  0  0  0  0  0  0  0  0
  1  2  1  0  0  0  0
  1  3  1  0  0  0  0
  1  4  1  0  0  0  0
  2  5  1  0  0  0  0
  2  6  1  0  0  0  0
M  END
>  <Alias name>
Hydrazine

>  <Polarizability>   A^3
3.46

$$$$
Hydrogensulfide
  ChemBrain IXL

  3  2  0  0  0  0  0  0  0  0  1 V2000
    3.2361    2.6378    0.0070 S   0  0  0  0  0  0  0  0  0  0  0  0
    2.5117    1.5105    0.0000 H   0  0  0  0  0  0  0  0  0  0  0  0
    2.2205    3.5120    0.0139 H   0  0  0  0  0  0  0  0  0  0  0  0
  2  1  1  0  0  0  0
  1  3  1  0  0  0  0
M  END
>  <Alias name>
Hydrogen sulfide

>  <Polarizability>   A^3
3.83

$$$$
Sulfurdioxide
  ChemBrain IXL

  3  2  0  0  0  0  0  0  0  0  1 V2000
    2.6630    2.8691    0.0000 S   0  0  0  0  0  0  0  0  0  0  0  0
    1.4954    2.0435    0.0000 O   0  0  0  0  0  0  0  0  0  0  0  0
    3.8305    2.0435    0.0000 O   0  0  0  0  0  0  0  0  0  0  0  0
  1  2  2  0  0  0  0
  1  3  2  0  0  0  0
M  END
>  <Alias name>
Sulfurdioxide

>  <Polarizability>   A^3
3.9

$$$$
Methylamine
  ChemBrain IXL

  7  6  0  0  0  0  0  0  0  0  1 V2000
    2.1303    2.4976    0.0184 C   0  0  0  0  0  0  0  0  0  0  0  0
    3.5756    2.7418    0.1298 N   0  0  0  0  0  0  0  0  0  0  0  0
    1.9468    1.4339   -0.0193 H   0  0  0  0  0  0  0  0  0  0  0  0
    1.6267    2.9197    0.8755 H   0  0  0  0  0  0  0  0  0  0  0  0
    1.7555    2.9597   -0.8830 H   0  0  0  0  0  0  0  0  0  0  0  0
    3.7591    3.8054    0.1674 H   0  0  0  0  0  0  0  0  0  0  0  0
    4.0791    2.3197   -0.7274 H   0  0  0  0  0  0  0  0  0  0  0  0
  1  2  1  0  0  0  0
  1  3  1  0  0  0  0
  1  4  1  0  0  0  0
  1  5  1  0  0  0  0
  2  6  1  0  0  0  0
  2  7  1  0  0  0  0
M  END
>  <Alias name>
Methylamine

>  <Polarizability>   A^3
4.01

$$$$
Formamide
  ChemBrain IXL

  6  5  0  0  0  0  0  0  0  0  1 V2000
    1.6021    3.0398    0.0000 O   0  0  0  0  0  0  0  0  0  0  0  0
    2.7202    2.5518    0.0001 C   0  0  0  0  0  0  0  0  0  0  0  0
    3.8468    3.3829    0.0001 N   0  0  0  0  0  0  0  0  0  0  0  0
    3.7340    4.3856    0.0001 H   0  0  0  0  0  0  0  0  0  0  0  0
    4.7715    2.9792    0.0000 H   0  0  0  0  0  0  0  0  0  0  0  0
    2.8413    1.4756    0.0003 H   0  0  0  0  0  0  0  0  0  0  0  0
  1  2  2  0  0  0  0
  2  3  1  0  0  0  0
  3  4  1  0  0  0  0
  3  5  1  0  0  0  0
  2  6  1  0  0  0  0
M  END
>  <Alias name>
Formamide

>  <Polarizability>   A^3
4.08

$$$$
Ethylene
  ChemBrain IXL

  6  5  0  0  0  0  0  0  0  0  1 V2000
    2.0930    2.5009   -0.1064 C   0  0  0  0  0  0  0  0  0  0  0  0
    3.4080    2.5582    0.1168 C   0  0  0  0  0  0  0  0  0  0  0  0
    1.6214    1.5504   -0.3233 H   0  0  0  0  0  0  0  0  0  0  0  0
    1.4978    3.4050   -0.0706 H   0  0  0  0  0  0  0  0  0  0  0  0
    3.8795    3.5087    0.3336 H   0  0  0  0  0  0  0  0  0  0  0  0
    4.0031    1.6541    0.0810 H   0  0  0  0  0  0  0  0  0  0  0  0
  1  2  2  0  0  0  0
  1  3  1  0  0  0  0
  1  4  1  0  0  0  0
  2  5  1  0  0  0  0
  2  6  1  0  0  0  0
M  END
>  <Alias name>
Ethylene

>  <Polarizability>   A^3
4.26

$$$$
Silane
  ChemBrain IXL

  5  4  0  0  0  0  0  0  0  0  1 V2000
    2.7892    2.4176   -0.0236 Si  0  0  0  0  0  0  0  0  0  0  0  0
    1.5692    3.1232    0.4281 H   0  0  0  0  0  0  0  0  0  0  0  0
    3.8238    3.4090   -0.3940 H   0  0  0  0  0  0  0  0  0  0  0  0
    3.2969    1.5602    1.0706 H   0  0  0  0  0  0  0  0  0  0  0  0
    2.4670    1.5782   -1.1992 H   0  0  0  0  0  0  0  0  0  0  0  0
  2  1  1  0  0  0  0
  1  3  1  0  0  0  0
  1  4  1  0  0  0  0
  1  5  1  0  0  0  0
M  END
>  <Alias name>
Silane

>  <Polarizability>   A^3
4.34

$$$$
1,1,1-Trifluoroethane
  ChemBrain IXL

  8  7  0  0  0  0  0  0  0  0  1 V2000
    2.5493    2.9611    0.3726 C   0  0  0  0  0  0  0  0  0  0  0  0
    3.7482    2.8983   -0.5935 C   0  0  0  0  0  0  0  0  0  0  0  0
    2.2158    1.7020    0.7638 F   0  0  0  0  0  0  0  0  0  0  0  0
    2.8844    3.7009    1.4635 F   0  0  0  0  0  0  0  0  0  0  0  0
    1.4896    3.5359   -0.2568 F   0  0  0  0  0  0  0  0  0  0  0  0
    4.0138    3.9009   -0.9050 H   0  0  0  0  0  0  0  0  0  0  0  0
    3.4814    2.3092   -1.4622 H   0  0  0  0  0  0  0  0  0  0  0  0
    4.5921    2.4405   -0.0923 H   0  0  0  0  0  0  0  0  0  0  0  0
  1  2  1  0  0  0  0
  1  3  1  0  0  0  0
  1  4  1  0  0  0  0
  1  5  1  0  0  0  0
  2  6  1  0  0  0  0
  2  7  1  0  0  0  0
  2  8  1  0  0  0  0
M  END
>  <Alias name>
1,1,1-Trifluoroethane

>  <Polarizability>   A^3
4.4

$$$$
Ketene
  ChemBrain IXL

  5  4  0  0  0  0  0  0  0  0  1 V2000
    2.1437    2.7789   -0.0595 C   0  0  0  0  0  0  0  0  0  0  0  0
    3.4673    2.6184    0.0072 C   0  0  0  0  0  0  0  0  0  0  0  0
    4.6770    2.4717    0.0683 O   0  0  0  0  0  0  0  0  0  0  0  0
    1.4939    1.9129   -0.0866 H   0  0  0  0  0  0  0  0  0  0  0  0
    1.7198    3.7751   -0.0866 H   0  0  0  0  0  0  0  0  0  0  0  0
  1  2  2  0  0  0  0
  2  3  2  0  0  0  0
  1  4  1  0  0  0  0
  1  5  1  0  0  0  0
M  END
>  <Alias name>
Ketene

>  <Polarizability>   A^3
4.4

$$$$
Ethylene oxide
  ChemBrain IXL

  7  7  0  0  0  0  0  0  0  0  1 V2000
    2.1144    2.5266    0.3046 C   0  0  0  0  0  0  0  0  0  0  0  0
    3.5443    2.7940   -0.0576 C   0  0  0  0  0  0  0  0  0  0  0  0
    3.1824    1.5696    0.7143 O   0  0  0  0  0  0  0  0  0  0  0  0
    1.7212    3.1779    1.0753 H   0  0  0  0  0  0  0  0  0  0  0  0
    1.4909    2.2334   -0.5309 H   0  0  0  0  0  0  0  0  0  0  0  0
    3.8269    2.6034   -1.0855 H   0  0  0  0  0  0  0  0  0  0  0  0
    4.0576    3.5498    0.5239 H   0  0  0  0  0  0  0  0  0  0  0  0
  1  2  1  0  0  0  0
  1  3  1  0  0  0  0
  2  3  1  0  0  0  0
  1  4  1  0  0  0  0
  1  5  1  0  0  0  0
  2  6  1  0  0  0  0
  2  7  1  0  0  0  0
M  END
>  <Alias name>
Oxirane

>  <Polarizability>   A^3
4.43

$$$$
Ethane
  ChemBrain IXL

  8  7  0  0  0  0  0  0  0  0  1 V2000
    2.0157    2.4795    0.1070 C   0  0  0  0  0  0  0  0  0  0  0  0
    3.5325    2.6232   -0.1237 C   0  0  0  0  0  0  0  0  0  0  0  0
    1.6918    3.2078    0.8358 H   0  0  0  0  0  0  0  0  0  0  0  0
    1.4928    2.6442   -0.8235 H   0  0  0  0  0  0  0  0  0  0  0  0
    1.7994    1.4857    0.4705 H   0  0  0  0  0  0  0  0  0  0  0  0
    3.8564    1.8949   -0.8524 H   0  0  0  0  0  0  0  0  0  0  0  0
    4.0554    2.4585    0.8068 H   0  0  0  0  0  0  0  0  0  0  0  0
    3.7488    3.6169   -0.4872 H   0  0  0  0  0  0  0  0  0  0  0  0
  1  2  1  0  0  0  0
  1  3  1  0  0  0  0
  1  4  1  0  0  0  0
  1  5  1  0  0  0  0
  2  6  1  0  0  0  0
  2  7  1  0  0  0  0
  2  8  1  0  0  0  0
M  END
>  <Alias name>
Ethane

>  <Polarizability>   A^3
4.47

$$$$
Acetonitrile
  ChemBrain IXL

  6  5  0  0  0  0  0  0  0  0  1 V2000
    3.6098    3.0346    0.5157 C   0  0  0  0  0  0  0  0  0  0  0  0
    4.6706    3.0273    0.9799 N   0  0  0  0  0  0  0  0  0  0  0  0
    2.1981    3.0444   -0.1021 C   0  0  0  0  0  0  0  0  0  0  0  0
    1.9062    2.0318   -0.3517 H   0  0  0  0  0  0  0  0  0  0  0  0
    1.4950    3.4574    0.6107 H   0  0  0  0  0  0  0  0  0  0  0  0
    2.2009    3.6509   -0.9993 H   0  0  0  0  0  0  0  0  0  0  0  0
  1  2  3  0  0  0  0
  1  3  1  0  0  0  0
  3  4  1  0  0  0  0
  3  5  1  0  0  0  0
  3  6  1  0  0  0  0
M  END
>  <Alias name>
Acetonitrile

>  <Polarizability>   A^3
4.48

$$$$
Sulfur hexafluoride
  ChemBrain IXL

  7  6  0  0  0  0  0  0  0  0  1 V2000
    1.4855    2.8938   -0.4823 F   0  0  0  0  0  0  0  0  0  0  0  0
    2.9847    2.7613   -0.0019 S   0  0  0  0  0  0  0  0  0  0  0  0
    4.4841    2.6289    0.4785 F   0  0  0  0  0  0  0  0  0  0  0  0
    3.2456    1.6724   -1.1164 F   0  0  0  0  0  0  0  0  0  0  0  0
    3.4093    3.8984   -1.0136 F   0  0  0  0  0  0  0  0  0  0  0  0
    2.7238    3.8504    1.1127 F   0  0  0  0  0  0  0  0  0  0  0  0
    2.5601    1.6242    1.0097 F   0  0  0  0  0  0  0  0  0  0  0  0
  1  2  1  0  0  0  0
  2  3  1  0  0  0  0
  2  4  1  0  0  0  0
  2  5  1  0  0  0  0
  2  6  1  0  0  0  0
  2  7  1  0  0  0  0
M  END
>  <Alias name>
Sulfur hexafluoride

>  <Polarizability>   A^3
4.5

$$$$
Chloromethane
  ChemBrain IXL

  5  4  0  0  0  0  0  0  0  0  1 V2000
    2.1946    2.6232   -0.0514 C   0  0  0  0  0  0  0  0  0  0  0  0
    3.8422    2.7047   -0.7306 Cl  0  0  0  0  0  0  0  0  0  0  0  0
    1.9830    1.6083    0.2617 H   0  0  0  0  0  0  0  0  0  0  0  0
    2.1225    3.2866    0.8015 H   0  0  0  0  0  0  0  0  0  0  0  0
    1.4780    2.9252   -0.8053 H   0  0  0  0  0  0  0  0  0  0  0  0
  1  2  1  0  0  0  0
  1  3  1  0  0  0  0
  1  4  1  0  0  0  0
  1  5  1  0  0  0  0
M  END
>  <Alias name>
Chloromethane

>  <Polarizability>   A^3
4.56

$$$$
Acetaldehyde
  ChemBrain IXL

  7  6  0  0  0  0  0  0  0  0  1 V2000
    3.4160    2.6195    0.0177 C   0  0  0  0  0  0  0  0  0  0  0  0
    3.9716    1.5659   -0.2460 O   0  0  0  0  0  0  0  0  0  0  0  0
    1.8794    2.7170   -0.0445 C   0  0  0  0  0  0  0  0  0  0  0  0
    4.0012    3.4840    0.2947 H   0  0  0  0  0  0  0  0  0  0  0  0
    1.4605    1.7288   -0.1638 H   0  0  0  0  0  0  0  0  0  0  0  0
    1.5093    3.1569    0.8698 H   0  0  0  0  0  0  0  0  0  0  0  0
    1.5914    3.3338   -0.8831 H   0  0  0  0  0  0  0  0  0  0  0  0
  1  2  2  0  0  0  0
  1  3  1  0  0  0  0
  1  4  1  0  0  0  0
  3  5  1  0  0  0  0
  3  6  1  0  0  0  0
  3  7  1  0  0  0  0
M  END
>  <Alias name>
Acetaldehyde

>  <Polarizability>   A^3
4.59

$$$$
Fluoroethane
  ChemBrain IXL

  8  7  0  0  0  0  0  0  0  0  1 V2000
    2.2153    2.5428   -0.0193 C   0  0  0  0  0  0  0  0  0  0  0  0
    3.7480    2.7002    0.0105 C   0  0  0  0  0  0  0  0  0  0  0  0
    4.0679    4.0220    0.0176 F   0  0  0  0  0  0  0  0  0  0  0  0
    1.9606    1.4902   -0.0249 H   0  0  0  0  0  0  0  0  0  0  0  0
    1.7871    3.0132    0.8572 H   0  0  0  0  0  0  0  0  0  0  0  0
    1.8212    3.0144   -0.9110 H   0  0  0  0  0  0  0  0  0  0  0  0
    4.1421    2.2286    0.9022 H   0  0  0  0  0  0  0  0  0  0  0  0
    4.1762    2.2298   -0.8660 H   0  0  0  0  0  0  0  0  0  0  0  0
  1  2  1  0  0  0  0
  2  3  1  0  0  0  0
  1  4  1  0  0  0  0
  1  5  1  0  0  0  0
  1  6  1  0  0  0  0
  2  7  1  0  0  0  0
  2  8  1  0  0  0  0
M  END
>  <Alias name>
Fluoroethane

>  <Polarizability>   A^3
4.96

$$$$
Cyanogen
  ChemBrain IXL

  4  3  0  0  0  0  0  0  0  0  1 V2000
    2.6600    3.1698    0.0000 C   0  0  0  0  0  0  0  0  0  0  0  0
    4.2010    3.1661    0.0073 C   0  0  0  0  0  0  0  0  0  0  0  0
    1.5020    3.1726   -0.0055 N   0  0  0  0  0  0  0  0  0  0  0  0
    5.3590    3.1633    0.0128 N   0  0  0  0  0  0  0  0  0  0  0  0
  1  2  1  0  0  0  0
  1  3  3  0  0  0  0
  2  4  3  0  0  0  0
M  END
>  <Alias name>
Cyanogen

>  <Polarizability>   A^3
5.01

$$$$
Methylformate
  ChemBrain IXL

  8  7  0  0  0  0  0  0  0  0  1 V2000
    1.5005    1.6550   -0.4855 O   0  0  0  0  0  0  0  0  0  0  0  0
    2.1451    2.6742   -0.3007 C   0  0  0  0  0  0  0  0  0  0  0  0
    3.6136    2.6352   -0.3554 O   0  0  0  0  0  0  0  0  0  0  0  0
    4.2787    3.9244   -0.1170 C   0  0  0  0  0  0  0  0  0  0  0  0
    1.6368    3.6051   -0.0970 H   0  0  0  0  0  0  0  0  0  0  0  0
    5.3490    3.7938   -0.1774 H   0  0  0  0  0  0  0  0  0  0  0  0
    3.9602    4.6372   -0.8633 H   0  0  0  0  0  0  0  0  0  0  0  0
    4.0153    4.2892    0.8648 H   0  0  0  0  0  0  0  0  0  0  0  0
  1  2  2  0  0  0  0
  2  3  1  0  0  0  0
  3  4  1  0  0  0  0
  2  5  1  0  0  0  0
  4  6  1  0  0  0  0
  4  7  1  0  0  0  0
  4  8  1  0  0  0  0
M  END
>  <Alias name>
Methyl formate

>  <Polarizability>   A^3
5.05

$$$$
Ethanol
  ChemBrain IXL

  9  8  0  0  0  0  0  0  0  0  1 V2000
    2.1990    2.8653    0.1777 C   0  0  0  0  0  0  0  0  0  0  0  0
    3.5654    3.4776   -0.1867 C   0  0  0  0  0  0  0  0  0  0  0  0
    4.5001    2.4049   -0.5561 O   0  0  0  0  0  0  0  0  0  0  0  0
    1.8088    2.3245   -0.6718 H   0  0  0  0  0  0  0  0  0  0  0  0
    2.3183    2.1890    1.0112 H   0  0  0  0  0  0  0  0  0  0  0  0
    1.5122    3.6534    0.4491 H   0  0  0  0  0  0  0  0  0  0  0  0
    3.4460    4.1540   -1.0201 H   0  0  0  0  0  0  0  0  0  0  0  0
    3.9556    4.0184    0.6628 H   0  0  0  0  0  0  0  0  0  0  0  0
    5.3716    2.6970   -0.7964 H   0  0  0  0  0  0  0  0  0  0  0  0
  1  2  1  0  0  0  0
  2  3  1  0  0  0  0
  1  4  1  0  0  0  0
  1  5  1  0  0  0  0
  1  6  1  0  0  0  0
  2  7  1  0  0  0  0
  2  8  1  0  0  0  0
  3  9  1  0  0  0  0
M  END
>  <Alias name>
Ethanol

>  <Polarizability>   A^3
5.08

$$$$
Acetic acid
  ChemBrain IXL

  8  7  0  0  0  0  0  0  0  0  1 V2000
    2.5272    2.5061    0.0211 C   0  0  0  0  0  0  0  0  0  0  0  0
    3.9810    2.5532   -0.4876 C   0  0  0  0  0  0  0  0  0  0  0  0
    4.6611    1.5403   -0.4856 O   0  0  0  0  0  0  0  0  0  0  0  0
    4.5486    3.8185   -0.9753 O   0  0  0  0  0  0  0  0  0  0  0  0
    2.2284    1.4780    0.1628 H   0  0  0  0  0  0  0  0  0  0  0  0
    2.4572    3.0341    0.9606 H   0  0  0  0  0  0  0  0  0  0  0  0
    1.8769    2.9733   -0.7037 H   0  0  0  0  0  0  0  0  0  0  0  0
    3.9575    4.5616   -0.9452 H   0  0  0  0  0  0  0  0  0  0  0  0
  1  2  1  0  0  0  0
  2  3  2  0  0  0  0
  2  4  1  0  0  0  0
  1  5  1  0  0  0  0
  1  6  1  0  0  0  0
  1  7  1  0  0  0  0
  4  8  1  0  0  0  0
M  END
>  <Alias name>
Acetic acid

>  <Polarizability>   A^3
5.1

$$$$
Carbonylsulfide
  ChemBrain IXL

  3  2  0  0  0  0  0  0  0  0  1 V2000
    1.4761    2.7061   -0.1514 O   0  0  0  0  0  0  0  0  0  0  0  0
    2.6889    2.7061   -0.0191 C   0  0  0  0  0  0  0  0  0  0  0  0
    4.3888    2.7061    0.1663 S   0  0  0  0  0  0  0  0  0  0  0  0
  1  2  2  0  0  0  0
  2  3  2  0  0  0  0
M  END
>  <Alias name>
Carbonylsulfide

>  <Polarizability>   A^3
5.2

$$$$
Dimethylether
  ChemBrain IXL

  9  8  0  0  0  0  0  0  0  0  1 V2000
    2.2800    3.1321   -0.0921 C   0  0  0  0  0  0  0  0  0  0  0  0
    3.5850    2.4970   -0.3259 O   0  0  0  0  0  0  0  0  0  0  0  0
    4.7432    3.3940   -0.2045 C   0  0  0  0  0  0  0  0  0  0  0  0
    1.4967    2.3969   -0.2032 H   0  0  0  0  0  0  0  0  0  0  0  0
    2.1325    3.9263   -0.8090 H   0  0  0  0  0  0  0  0  0  0  0  0
    2.2519    3.5397    0.9076 H   0  0  0  0  0  0  0  0  0  0  0  0
    5.6501    2.8385   -0.3926 H   0  0  0  0  0  0  0  0  0  0  0  0
    4.6556    4.1946   -0.9241 H   0  0  0  0  0  0  0  0  0  0  0  0
    4.7750    3.8080    0.7925 H   0  0  0  0  0  0  0  0  0  0  0  0
  1  2  1  0  0  0  0
  2  3  1  0  0  0  0
  1  4  1  0  0  0  0
  1  5  1  0  0  0  0
  1  6  1  0  0  0  0
  3  7  1  0  0  0  0
  3  8  1  0  0  0  0
  3  9  1  0  0  0  0
M  END
>  <Alias name>
Dimethylether

>  <Polarizability>   A^3
5.24

$$$$
Sulfuric acid
  ChemBrain IXL

  7  6  0  0  0  0  0  0  0  0  1 V2000
    3.6061    3.4217   -0.3483 S   0  0  0  0  0  0  0  0  0  0  0  0
    4.8528    4.0283   -0.6988 O   0  0  0  0  0  0  0  0  0  0  0  0
    3.5387    3.2562    1.0705 O   0  0  0  0  0  0  0  0  0  0  0  0
    3.4881    1.9657   -1.0714 O   0  0  0  0  0  0  0  0  0  0  0  0
    2.3800    4.3750   -0.8430 O   0  0  0  0  0  0  0  0  0  0  0  0
    2.6570    1.4751   -0.8844 H   0  0  0  0  0  0  0  0  0  0  0  0
    1.4806    4.0329   -0.6420 H   0  0  0  0  0  0  0  0  0  0  0  0
  1  2  2  0  0  0  0
  1  3  2  0  0  0  0
  1  4  1  0  0  0  0
  1  5  1  0  0  0  0
  4  6  1  0  0  0  0
  5  7  1  0  0  0  0
M  END
>  <Alias name>
Sulfuric acid

>  <Polarizability>   A^3
5.38

$$$$
Methylbromide
  ChemBrain IXL

  5  4  0  0  0  0  0  0  0  0  1 V2000
    2.1201    2.4705    0.1402 C   0  0  0  0  0  0  0  0  0  0  0  0
    3.9500    2.2004   -0.4070 Br  0  0  0  0  0  0  0  0  0  0  0  0
    1.7908    1.6238    0.7297 H   0  0  0  0  0  0  0  0  0  0  0  0
    2.0504    3.3731    0.7345 H   0  0  0  0  0  0  0  0  0  0  0  0
    1.4915    2.5662   -0.7366 H   0  0  0  0  0  0  0  0  0  0  0  0
  1  2  1  0  0  0  0
  1  3  1  0  0  0  0
  1  4  1  0  0  0  0
  1  5  1  0  0  0  0
M  END
>  <Alias name>
Bromomethane

>  <Polarizability>   A^3
5.61

$$$$
Cyclopropane
  ChemBrain IXL

  9  9  0  0  0  0  0  0  0  0  1 V2000
    3.6997    1.9262    0.2098 C   0  0  0  0  0  0  0  0  0  0  0  0
    2.2345    1.9288   -0.2567 C   0  0  0  0  0  0  0  0  0  0  0  0
    3.0063    3.2541   -0.1450 C   0  0  0  0  0  0  0  0  0  0  0  0
    3.8441    1.7274    1.2616 H   0  0  0  0  0  0  0  0  0  0  0  0
    4.4146    1.5557   -0.5108 H   0  0  0  0  0  0  0  0  0  0  0  0
    1.4979    1.7494    0.5128 H   0  0  0  0  0  0  0  0  0  0  0  0
    2.0621    1.5708   -1.2612 H   0  0  0  0  0  0  0  0  0  0  0  0
    2.7286    3.8830    0.6886 H   0  0  0  0  0  0  0  0  0  0  0  0
    3.2837    3.7022   -1.0878 H   0  0  0  0  0  0  0  0  0  0  0  0
  1  2  1  0  0  0  0
  2  3  1  0  0  0  0
  3  1  1  0  0  0  0
  1  4  1  0  0  0  0
  1  5  1  0  0  0  0
  2  6  1  0  0  0  0
  2  7  1  0  0  0  0
  3  8  1  0  0  0  0
  3  9  1  0  0  0  0
M  END
>  <Alias name>
Cyclopropane

>  <Polarizability>   A^3
5.66

$$$$
Acetamide
  ChemBrain IXL

  9  8  0  0  0  0  0  0  0  0  1 V2000
    2.3108    3.2884    0.2222 C   0  0  0  0  0  0  0  0  0  0  0  0
    3.5953    3.5881   -0.4490 C   0  0  0  0  0  0  0  0  0  0  0  0
    3.8442    4.7268   -0.8093 O   0  0  0  0  0  0  0  0  0  0  0  0
    4.5248    2.5649   -0.6705 N   0  0  0  0  0  0  0  0  0  0  0  0
    5.4005    2.7692   -1.1282 H   0  0  0  0  0  0  0  0  0  0  0  0
    4.3190    1.6231   -0.3725 H   0  0  0  0  0  0  0  0  0  0  0  0
    2.2686    2.2342    0.4667 H   0  0  0  0  0  0  0  0  0  0  0  0
    2.2330    3.8731    1.1305 H   0  0  0  0  0  0  0  0  0  0  0  0
    1.4907    3.5386   -0.4395 H   0  0  0  0  0  0  0  0  0  0  0  0
  1  2  1  0  0  0  0
  2  3  2  0  0  0  0
  2  4  1  0  0  0  0
  4  5  1  0  0  0  0
  4  6  1  0  0  0  0
  1  7  1  0  0  0  0
  1  8  1  0  0  0  0
  1  9  1  0  0  0  0
M  END
>  <Alias name>
Acetamide

>  <Polarizability>   A^3
5.67

$$$$
1-Bromo-2,2-difluoroethene
  ChemBrain IXL

  6  5  0  0  0  0  0  0  0  0  1 V2000
    1.4864    3.3844    0.0686 Br  0  0  0  0  0  0  0  0  0  0  0  0
    3.2896    2.7023    0.0049 C   0  0  0  0  0  0  0  0  0  0  0  0
    4.3222    3.5478   -0.0313 C   0  0  0  0  0  0  0  0  0  0  0  0
    5.5935    3.0669   -0.0763 F   0  0  0  0  0  0  0  0  0  0  0  0
    4.1027    4.8899   -0.0233 F   0  0  0  0  0  0  0  0  0  0  0  0
    3.4644    1.6335   -0.0014 H   0  0  0  0  0  0  0  0  0  0  0  0
  1  2  1  0  0  0  0
  2  3  2  0  0  0  0
  3  4  1  0  0  0  0
  3  5  1  0  0  0  0
  2  6  1  0  0  0  0
M  END
>  <Alias name>
1-Bromo-2,2-difluoroethene

>  <Polarizability>   A^3
5.7

$$$$
Ethyleneglycol
  ChemBrain IXL

 10  9  0  0  0  0  0  0  0  0  1 V2000
    2.3264    4.2827    0.3701 O   0  0  0  0  0  0  0  0  0  0  0  0
    3.4609    3.3656    0.1897 C   0  0  0  0  0  0  0  0  0  0  0  0
    4.7197    4.1729   -0.1812 C   0  0  0  0  0  0  0  0  0  0  0  0
    5.8542    3.2558   -0.3617 O   0  0  0  0  0  0  0  0  0  0  0  0
    1.4768    3.8503    0.6099 H   0  0  0  0  0  0  0  0  0  0  0  0
    6.7038    3.6882   -0.6015 H   0  0  0  0  0  0  0  0  0  0  0  0
    3.2352    2.6639   -0.6037 H   0  0  0  0  0  0  0  0  0  0  0  0
    3.6376    2.8244    1.1109 H   0  0  0  0  0  0  0  0  0  0  0  0
    4.9454    4.8746    0.6122 H   0  0  0  0  0  0  0  0  0  0  0  0
    4.5430    4.7141   -1.1024 H   0  0  0  0  0  0  0  0  0  0  0  0
  1  2  1  0  0  0  0
  2  3  1  0  0  0  0
  3  4  1  0  0  0  0
  1  5  1  0  0  0  0
  4  6  1  0  0  0  0
  2  7  1  0  0  0  0
  2  8  1  0  0  0  0
  3  9  1  0  0  0  0
  3 10  1  0  0  0  0
M  END
>  <Alias name>
Ethyleneglycol

>  <Polarizability>   A^3
5.7

$$$$
Malonodinitrile
  ChemBrain IXL

  7  6  0  0  0  0  0  0  0  0  1 V2000
    4.5118    2.6721   -0.6790 C   0  0  0  0  0  0  0  0  0  0  0  0
    5.3078    1.9454   -1.1025 N   0  0  0  0  0  0  0  0  0  0  0  0
    3.4525    3.6390   -0.1154 C   0  0  0  0  0  0  0  0  0  0  0  0
    2.3378    2.8322    0.5783 C   0  0  0  0  0  0  0  0  0  0  0  0
    1.5002    2.2259    1.0995 N   0  0  0  0  0  0  0  0  0  0  0  0
    3.9165    4.3044    0.6021 H   0  0  0  0  0  0  0  0  0  0  0  0
    3.0275    4.2202   -0.9244 H   0  0  0  0  0  0  0  0  0  0  0  0
  1  2  3  0  0  0  0
  1  3  1  0  0  0  0
  4  5  3  0  0  0  0
  4  3  1  0  0  0  0
  3  6  1  0  0  0  0
  3  7  1  0  0  0  0
M  END
>  <Alias name>
Dicyanomethane

>  <Polarizability>   A^3
5.79

$$$$
N-Methylformamide
  ChemBrain IXL

  9  8  0  0  0  0  0  0  0  0  1 V2000
    1.5795    3.4416    1.1789 O   0  0  0  0  0  0  0  0  0  0  0  0
    2.5836    2.9132    0.7306 C   0  0  0  0  0  0  0  0  0  0  0  0
    3.6632    3.7015    0.3145 N   0  0  0  0  0  0  0  0  0  0  0  0
    4.8730    3.0648   -0.2257 C   0  0  0  0  0  0  0  0  0  0  0  0
    3.6107    4.7066    0.3853 H   0  0  0  0  0  0  0  0  0  0  0  0
    2.6399    1.8343    0.6546 H   0  0  0  0  0  0  0  0  0  0  0  0
    5.5946    3.8276   -0.4909 H   0  0  0  0  0  0  0  0  0  0  0  0
    4.6157    2.4895   -1.1064 H   0  0  0  0  0  0  0  0  0  0  0  0
    5.3002    2.4084    0.5223 H   0  0  0  0  0  0  0  0  0  0  0  0
  1  2  2  0  0  0  0
  2  3  1  0  0  0  0
  3  4  1  0  0  0  0
  3  5  1  0  0  0  0
  2  6  1  0  0  0  0
  4  7  1  0  0  0  0
  4  8  1  0  0  0  0
  4  9  1  0  0  0  0
M  END
>  <Alias name>
N-Methylformamide

>  <Polarizability>   A^3
5.91

$$$$
Chloroethyne
  ChemBrain IXL

  4  3  0  0  0  0  0  0  0  0  1 V2000
    3.2557    3.2331    0.0000 C   0  0  0  0  0  0  0  0  0  0  0  0
    4.4594    3.2574   -0.0097 C   0  0  0  0  0  0  0  0  0  0  0  0
    1.4721    3.1970    0.0144 Cl  0  0  0  0  0  0  0  0  0  0  0  0
    5.5421    3.2793   -0.0185 H   0  0  0  0  0  0  0  0  0  0  0  0
  1  2  3  0  0  0  0
  1  3  1  0  0  0  0
  2  4  1  0  0  0  0
M  END
>  <Alias name>
Chloroacetylene

>  <Polarizability>   A^3
6.07

$$$$
Chloroacetonitrile
  ChemBrain IXL

  6  5  0  0  0  0  0  0  0  0  1 V2000
    2.5631    2.4848    0.2739 C   0  0  0  0  0  0  0  0  0  0  0  0
    3.7199    3.1549   -0.4925 C   0  0  0  0  0  0  0  0  0  0  0  0
    1.4949    3.7408    0.9553 Cl  0  0  0  0  0  0  0  0  0  0  0  0
    4.5892    3.6584   -1.0685 N   0  0  0  0  0  0  0  0  0  0  0  0
    1.9966    1.8578   -0.4034 H   0  0  0  0  0  0  0  0  0  0  0  0
    2.9650    1.8785    1.0763 H   0  0  0  0  0  0  0  0  0  0  0  0
  1  2  1  0  0  0  0
  1  3  1  0  0  0  0
  2  4  3  0  0  0  0
  1  5  1  0  0  0  0
  1  6  1  0  0  0  0
M  END
>  <Alias name>
Chloroacetonitrile

>  <Polarizability>   A^3
6.1

$$$$
Propyne
  ChemBrain IXL

  7  6  0  0  0  0  0  0  0  0  1 V2000
    4.7627    4.1292    0.5865 C   0  0  0  0  0  0  0  0  0  0  0  0
    3.6279    3.7550    0.4389 C   0  0  0  0  0  0  0  0  0  0  0  0
    2.1755    3.2760    0.2500 C   0  0  0  0  0  0  0  0  0  0  0  0
    5.7835    4.4659    0.7193 H   0  0  0  0  0  0  0  0  0  0  0  0
    1.9205    3.3026   -0.8022 H   0  0  0  0  0  0  0  0  0  0  0  0
    1.5065    3.9262    0.8001 H   0  0  0  0  0  0  0  0  0  0  0  0
    2.0786    2.2626    0.6194 H   0  0  0  0  0  0  0  0  0  0  0  0
  1  2  3  0  0  0  0
  2  3  1  0  0  0  0
  1  4  1  0  0  0  0
  3  5  1  0  0  0  0
  3  6  1  0  0  0  0
  3  7  1  0  0  0  0
M  END
>  <Alias name>
Propyne

>  <Polarizability>   A^3
6.18

$$$$
Propionitrile
  ChemBrain IXL

  9  8  0  0  0  0  0  0  0  0  1 V2000
    3.0981    3.4755   -0.3575 C   0  0  0  0  0  0  0  0  0  0  0  0
    3.7393    2.2127   -0.9649 C   0  0  0  0  0  0  0  0  0  0  0  0
    2.3256    3.0953    0.9206 C   0  0  0  0  0  0  0  0  0  0  0  0
    1.7451    2.8097    1.8810 N   0  0  0  0  0  0  0  0  0  0  0  0
    3.8729    4.1911   -0.1116 H   0  0  0  0  0  0  0  0  0  0  0  0
    2.4157    3.9144   -1.0747 H   0  0  0  0  0  0  0  0  0  0  0  0
    4.2822    2.4798   -1.8630 H   0  0  0  0  0  0  0  0  0  0  0  0
    2.9645    1.4970   -1.2107 H   0  0  0  0  0  0  0  0  0  0  0  0
    4.4218    1.7737   -0.2476 H   0  0  0  0  0  0  0  0  0  0  0  0
  1  2  1  0  0  0  0
  3  4  3  0  0  0  0
  3  1  1  0  0  0  0
  1  5  1  0  0  0  0
  1  6  1  0  0  0  0
  2  7  1  0  0  0  0
  2  8  1  0  0  0  0
  2  9  1  0  0  0  0
M  END
>  <Alias name>
Propanenitrile

>  <Polarizability>   A^3
6.24

$$$$
Propene
  ChemBrain IXL

  9  8  0  0  0  0  0  0  0  0  1 V2000
    4.4651    3.2844   -0.5367 C   0  0  0  0  0  0  0  0  0  0  0  0
    3.1660    3.5599   -0.4002 C   0  0  0  0  0  0  0  0  0  0  0  0
    2.2123    2.4803   -0.0605 C   0  0  0  0  0  0  0  0  0  0  0  0
    5.1630    4.0744   -0.7852 H   0  0  0  0  0  0  0  0  0  0  0  0
    4.8211    2.2710   -0.3989 H   0  0  0  0  0  0  0  0  0  0  0  0
    2.8100    4.5734   -0.5380 H   0  0  0  0  0  0  0  0  0  0  0  0
    2.7519    1.5508    0.0730 H   0  0  0  0  0  0  0  0  0  0  0  0
    1.4932    2.3683   -0.8626 H   0  0  0  0  0  0  0  0  0  0  0  0
    1.6940    2.7318    0.8565 H   0  0  0  0  0  0  0  0  0  0  0  0
  1  2  2  0  0  0  0
  2  3  1  0  0  0  0
  1  4  1  0  0  0  0
  1  5  1  0  0  0  0
  2  6  1  0  0  0  0
  3  7  1  0  0  0  0
  3  8  1  0  0  0  0
  3  9  1  0  0  0  0
M  END
>  <Alias name>
Propylene

>  <Polarizability>   A^3
6.26

$$$$
Propane
  ChemBrain IXL

 11 10  0  0  0  0  0  0  0  0  1 V2000
    4.5303    3.9248    0.5158 C   0  0  0  0  0  0  0  0  0  0  0  0
    3.0447    3.6323    0.2292 C   0  0  0  0  0  0  0  0  0  0  0  0
    2.8995    2.1986   -0.3171 C   0  0  0  0  0  0  0  0  0  0  0  0
    4.9011    3.2217    1.2470 H   0  0  0  0  0  0  0  0  0  0  0  0
    5.0990    3.8282   -0.3973 H   0  0  0  0  0  0  0  0  0  0  0  0
    4.6321    4.9295    0.8987 H   0  0  0  0  0  0  0  0  0  0  0  0
    2.6739    4.3354   -0.5020 H   0  0  0  0  0  0  0  0  0  0  0  0
    2.4761    3.7289    1.1423 H   0  0  0  0  0  0  0  0  0  0  0  0
    1.8583    1.9937   -0.5180 H   0  0  0  0  0  0  0  0  0  0  0  0
    3.4681    2.1020   -1.2302 H   0  0  0  0  0  0  0  0  0  0  0  0
    3.2703    1.4955    0.4141 H   0  0  0  0  0  0  0  0  0  0  0  0
  1  2  1  0  0  0  0
  2  3  1  0  0  0  0
  1  4  1  0  0  0  0
  1  5  1  0  0  0  0
  1  6  1  0  0  0  0
  2  7  1  0  0  0  0
  2  8  1  0  0  0  0
  3  9  1  0  0  0  0
  3 10  1  0  0  0  0
  3 11  1  0  0  0  0
M  END
>  <Alias name>
Propane

>  <Polarizability>   A^3
6.29

$$$$
Chloropentafluoroethane
  ChemBrain IXL

  8  7  0  0  0  0  0  0  0  0  1 V2000
    3.0253    3.3124    0.4637 C   0  0  0  0  0  0  0  0  0  0  0  0
    4.1967    3.0018   -0.4881 C   0  0  0  0  0  0  0  0  0  0  0  0
    1.4818    3.1144   -0.4085 Cl  0  0  0  0  0  0  0  0  0  0  0  0
    3.0614    2.4578    1.5211 F   0  0  0  0  0  0  0  0  0  0  0  0
    3.1321    4.5922    0.9114 F   0  0  0  0  0  0  0  0  0  0  0  0
    4.1606    3.8564   -1.5454 F   0  0  0  0  0  0  0  0  0  0  0  0
    4.0900    1.7220   -0.9358 F   0  0  0  0  0  0  0  0  0  0  0  0
    5.3735    3.1527    0.1769 F   0  0  0  0  0  0  0  0  0  0  0  0
  1  2  1  0  0  0  0
  1  3  1  0  0  0  0
  1  4  1  0  0  0  0
  1  5  1  0  0  0  0
  2  6  1  0  0  0  0
  2  7  1  0  0  0  0
  2  8  1  0  0  0  0
M  END
>  <Alias name>
Refrigerant 115

>  <Polarizability>   A^3
6.3

$$$$
Acrolein
  ChemBrain IXL

  8  7  0  0  0  0  0  0  0  0  1 V2000
    2.3598    3.4563    0.0000 C   0  0  0  0  0  0  0  0  0  0  0  0
    3.6001    2.9622   -0.0018 C   0  0  0  0  0  0  0  0  0  0  0  0
    4.7463    3.8666   -0.0024 C   0  0  0  0  0  0  0  0  0  0  0  0
    5.8796    3.4150   -0.0041 O   0  0  0  0  0  0  0  0  0  0  0  0
    1.5120    2.7873    0.0004 H   0  0  0  0  0  0  0  0  0  0  0  0
    2.2043    4.5251    0.0010 H   0  0  0  0  0  0  0  0  0  0  0  0
    3.7555    1.8935   -0.0029 H   0  0  0  0  0  0  0  0  0  0  0  0
    4.5909    4.9354   -0.0014 H   0  0  0  0  0  0  0  0  0  0  0  0
  1  2  2  0  0  0  0
  2  3  1  0  0  0  0
  3  4  2  0  0  0  0
  1  5  1  0  0  0  0
  1  6  1  0  0  0  0
  2  7  1  0  0  0  0
  3  8  1  0  0  0  0
M  END
>  <Alias name>
Propynal

>  <Polarizability>   A^3
6.38

$$$$
Propionaldehyde
  ChemBrain IXL

 10  9  0  0  0  0  0  0  0  0  1 V2000
    3.5312    4.7248    0.4974 C   0  0  0  0  0  0  0  0  0  0  0  0
    4.0867    5.6196    1.1131 O   0  0  0  0  0  0  0  0  0  0  0  0
    4.3611    3.5780   -0.1116 C   0  0  0  0  0  0  0  0  0  0  0  0
    3.5241    2.2841   -0.1157 C   0  0  0  0  0  0  0  0  0  0  0  0
    2.4577    4.7365    0.3790 H   0  0  0  0  0  0  0  0  0  0  0  0
    5.2537    3.4275    0.4775 H   0  0  0  0  0  0  0  0  0  0  0  0
    4.6368    3.8316   -1.1245 H   0  0  0  0  0  0  0  0  0  0  0  0
    3.2484    2.0305    0.8973 H   0  0  0  0  0  0  0  0  0  0  0  0
    4.1058    1.4804   -0.5425 H   0  0  0  0  0  0  0  0  0  0  0  0
    2.6315    2.4346   -0.7048 H   0  0  0  0  0  0  0  0  0  0  0  0
  1  2  2  0  0  0  0
  1  3  1  0  0  0  0
  1  5  1  0  0  0  0
  3  4  1  0  0  0  0
  3  6  1  0  0  0  0
  3  7  1  0  0  0  0
  4  8  1  0  0  0  0
  4  9  1  0  0  0  0
  4 10  1  0  0  0  0
M  END
>  <Alias name>
Propanal

>  <Polarizability>   A^3
6.38

$$$$
Acetone
  ChemBrain IXL

 10  9  0  0  0  0  0  0  0  0  1 V2000
    2.1092    3.4006    0.9255 C   0  0  0  0  0  0  0  0  0  0  0  0
    3.2233    2.7282    0.1000 C   0  0  0  0  0  0  0  0  0  0  0  0
    4.2410    3.5929   -0.6691 C   0  0  0  0  0  0  0  0  0  0  0  0
    3.2996    1.5115    0.0553 O   0  0  0  0  0  0  0  0  0  0  0  0
    1.4732    2.6419    1.3571 H   0  0  0  0  0  0  0  0  0  0  0  0
    2.5519    3.9907    1.7143 H   0  0  0  0  0  0  0  0  0  0  0  0
    1.5218    4.0403    0.2836 H   0  0  0  0  0  0  0  0  0  0  0  0
    4.0608    4.6362   -0.4561 H   0  0  0  0  0  0  0  0  0  0  0  0
    4.1334    3.4181   -1.7294 H   0  0  0  0  0  0  0  0  0  0  0  0
    5.2422    3.3302   -0.3608 H   0  0  0  0  0  0  0  0  0  0  0  0
  1  2  1  0  0  0  0
  2  3  1  0  0  0  0
  2  4  2  0  0  0  0
  1  5  1  0  0  0  0
  1  6  1  0  0  0  0
  1  7  1  0  0  0  0
  3  8  1  0  0  0  0
  3  9  1  0  0  0  0
  3 10  1  0  0  0  0
M  END
>  <Alias name>
Acetone

>  <Polarizability>   A^3
6.39

$$$$
Ethylchloride
  ChemBrain IXL

  8  7  0  0  0  0  0  0  0  0  1 V2000
    3.5548    3.1858    0.1554 C   0  0  0  0  0  0  0  0  0  0  0  0
    2.0835    2.8404   -0.1453 C   0  0  0  0  0  0  0  0  0  0  0  0
    4.5298    1.6917    0.1491 Cl  0  0  0  0  0  0  0  0  0  0  0  0
    3.9285    3.8638   -0.6019 H   0  0  0  0  0  0  0  0  0  0  0  0
    3.6234    3.6574    1.1278 H   0  0  0  0  0  0  0  0  0  0  0  0
    1.4918    3.7474   -0.1415 H   0  0  0  0  0  0  0  0  0  0  0  0
    2.0149    2.3687   -1.1178 H   0  0  0  0  0  0  0  0  0  0  0  0
    1.7098    2.1623    0.6119 H   0  0  0  0  0  0  0  0  0  0  0  0
  1  2  1  0  0  0  0
  1  3  1  0  0  0  0
  1  4  1  0  0  0  0
  1  5  1  0  0  0  0
  2  6  1  0  0  0  0
  2  7  1  0  0  0  0
  2  8  1  0  0  0  0
M  END
>  <Alias name>
Ethyl chloride

>  <Polarizability>   A^3
6.4

$$$$
Vinylchloride
  ChemBrain IXL

  6  5  0  0  0  0  0  0  0  0  1 V2000
    2.1306    2.6923    0.0000 C   0  0  0  0  0  0  0  0  0  0  0  0
    3.4576    2.5459    0.0000 C   0  0  0  0  0  0  0  0  0  0  0  0
    4.5137    3.9837    0.0000 Cl  0  0  0  0  0  0  0  0  0  0  0  0
    1.4895    1.8195    0.0000 H   0  0  0  0  0  0  0  0  0  0  0  0
    1.6953    3.6840    0.0000 H   0  0  0  0  0  0  0  0  0  0  0  0
    3.8929    1.5542    0.0000 H   0  0  0  0  0  0  0  0  0  0  0  0
  1  2  2  0  0  0  0
  2  3  1  0  0  0  0
  1  4  1  0  0  0  0
  1  5  1  0  0  0  0
  2  6  1  0  0  0  0
M  END
>  <Alias name>
Chloroethylene

>  <Polarizability>   A^3
6.41

$$$$
1-Chloro-2-fluoroethane
  ChemBrain IXL

  8  7  0  0  0  0  0  0  0  0  1 V2000
    1.5053    3.1151    1.0244 Cl  0  0  0  0  0  0  0  0  0  0  0  0
    2.9733    2.4166    0.2898 C   0  0  0  0  0  0  0  0  0  0  0  0
    3.8587    3.5492   -0.2652 C   0  0  0  0  0  0  0  0  0  0  0  0
    4.9778    3.0167   -0.8252 F   0  0  0  0  0  0  0  0  0  0  0  0
    3.5239    1.8627    1.0400 H   0  0  0  0  0  0  0  0  0  0  0  0
    2.6917    1.7506   -0.5164 H   0  0  0  0  0  0  0  0  0  0  0  0
    3.3081    4.1032   -1.0155 H   0  0  0  0  0  0  0  0  0  0  0  0
    4.1403    4.2153    0.5410 H   0  0  0  0  0  0  0  0  0  0  0  0
  1  2  1  0  0  0  0
  2  3  1  0  0  0  0
  3  4  1  0  0  0  0
  2  5  1  0  0  0  0
  2  6  1  0  0  0  0
  3  7  1  0  0  0  0
  3  8  1  0  0  0  0
M  END
>  <Alias name>
1-Chloro-2-fluoroethane

>  <Polarizability>   A^3
6.5

$$$$
Methylene chloride
  ChemBrain IXL

  5  4  0  0  0  0  0  0  0  0  1 V2000
    2.8662    2.6024   -0.1407 C   0  0  0  0  0  0  0  0  0  0  0  0
    3.9692    1.9053    1.0759 Cl  0  0  0  0  0  0  0  0  0  0  0  0
    1.4977    1.4899   -0.4095 Cl  0  0  0  0  0  0  0  0  0  0  0  0
    2.4927    3.5549    0.2144 H   0  0  0  0  0  0  0  0  0  0  0  0
    3.4008    2.7485   -1.0711 H   0  0  0  0  0  0  0  0  0  0  0  0
  1  2  1  0  0  0  0
  1  3  1  0  0  0  0
  1  4  1  0  0  0  0
  1  5  1  0  0  0  0
M  END
>  <Alias name>
Dichloromethane

>  <Polarizability>   A^3
6.56

$$$$
Acetylchloride
  ChemBrain IXL

  7  6  0  0  0  0  0  0  0  0  1 V2000
    2.2534    3.5895   -0.0598 C   0  0  0  0  0  0  0  0  0  0  0  0
    3.6418    3.1938   -0.3856 C   0  0  0  0  0  0  0  0  0  0  0  0
    4.5300    4.0301   -0.3874 O   0  0  0  0  0  0  0  0  0  0  0  0
    4.0167    1.4937   -0.7755 Cl  0  0  0  0  0  0  0  0  0  0  0  0
    1.6416    2.7026    0.0504 H   0  0  0  0  0  0  0  0  0  0  0  0
    2.2458    4.1506    0.8664 H   0  0  0  0  0  0  0  0  0  0  0  0
    1.8567    4.2048   -0.8579 H   0  0  0  0  0  0  0  0  0  0  0  0
  1  2  1  0  0  0  0
  2  3  2  0  0  0  0
  2  4  1  0  0  0  0
  1  5  1  0  0  0  0
  1  6  1  0  0  0  0
  1  7  1  0  0  0  0
M  END
>  <Alias name>
Acetylchloride

>  <Polarizability>   A^3
6.62

$$$$
1-Propanol
  ChemBrain IXL

 12 11  0  0  0  0  0  0  0  0  1 V2000
    2.3875    2.9721    0.1462 C   0  0  0  0  0  0  0  0  0  0  0  0
    3.5975    3.9259    0.1769 C   0  0  0  0  0  0  0  0  0  0  0  0
    4.8741    3.1485   -0.1980 C   0  0  0  0  0  0  0  0  0  0  0  0
    6.0283    4.0584   -0.1687 O   0  0  0  0  0  0  0  0  0  0  0  0
    2.5422    2.1713    0.8541 H   0  0  0  0  0  0  0  0  0  0  0  0
    1.4928    3.5170    0.4089 H   0  0  0  0  0  0  0  0  0  0  0  0
    2.2793    2.5596   -0.8461 H   0  0  0  0  0  0  0  0  0  0  0  0
    3.4427    4.7268   -0.5310 H   0  0  0  0  0  0  0  0  0  0  0  0
    3.7056    4.3385    1.1692 H   0  0  0  0  0  0  0  0  0  0  0  0
    5.0289    2.3477    0.5099 H   0  0  0  0  0  0  0  0  0  0  0  0
    4.7661    2.7360   -1.1903 H   0  0  0  0  0  0  0  0  0  0  0  0
    5.9737    4.7956   -0.7654 H   0  0  0  0  0  0  0  0  0  0  0  0
  1  2  1  0  0  0  0
  2  3  1  0  0  0  0
  3  4  1  0  0  0  0
  1  5  1  0  0  0  0
  1  6  1  0  0  0  0
  1  7  1  0  0  0  0
  2  8  1  0  0  0  0
  2  9  1  0  0  0  0
  3 10  1  0  0  0  0
  3 11  1  0  0  0  0
  4 12  1  0  0  0  0
M  END
>  <Alias name>
1-Propanol

>  <Polarizability>   A^3
6.77

$$$$
Phosgene
  ChemBrain IXL

  4  3  0  0  0  0  0  0  0  0  1 V2000
    3.1582    2.9897    0.0000 C   0  0  0  0  0  0  0  0  0  0  0  0
    4.2659    2.9595   -0.5103 O   0  0  0  0  0  0  0  0  0  0  0  0
    2.2476    1.4754    0.2455 Cl  0  0  0  0  0  0  0  0  0  0  0  0
    2.4489    4.5482    0.5006 Cl  0  0  0  0  0  0  0  0  0  0  0  0
  1  2  2  0  0  0  0
  1  3  1  0  0  0  0
  1  4  1  0  0  0  0
M  END
>  <Alias name>
Phosgene

>  <Polarizability>   A^3
6.78

$$$$
Acetic acid methylester
  ChemBrain IXL

 11 10  0  0  0  0  0  0  0  0  1 V2000
    2.3701    3.4597    0.4359 C   0  0  0  0  0  0  0  0  0  0  0  0
    3.6103    4.2352   -0.0491 C   0  0  0  0  0  0  0  0  0  0  0  0
    3.4875    5.3633   -0.4971 O   0  0  0  0  0  0  0  0  0  0  0  0
    4.9414    3.6154    0.0283 O   0  0  0  0  0  0  0  0  0  0  0  0
    6.0462    4.4515   -0.4635 C   0  0  0  0  0  0  0  0  0  0  0  0
    1.4764    3.9526    0.0824 H   0  0  0  0  0  0  0  0  0  0  0  0
    2.4020    2.4517    0.0496 H   0  0  0  0  0  0  0  0  0  0  0  0
    2.3625    3.4315    1.5155 H   0  0  0  0  0  0  0  0  0  0  0  0
    5.8786    4.6950   -1.5022 H   0  0  0  0  0  0  0  0  0  0  0  0
    6.0948    5.3614    0.1163 H   0  0  0  0  0  0  0  0  0  0  0  0
    6.9768    3.9122   -0.3658 H   0  0  0  0  0  0  0  0  0  0  0  0
  1  2  1  0  0  0  0
  2  3  2  0  0  0  0
  2  4  1  0  0  0  0
  4  5  1  0  0  0  0
  1  6  1  0  0  0  0
  1  7  1  0  0  0  0
  1  8  1  0  0  0  0
  5  9  1  0  0  0  0
  5 10  1  0  0  0  0
  5 11  1  0  0  0  0
M  END
>  <Alias name>
Methyl acetate

>  <Polarizability>   A^3
6.81

$$$$
Perfluoroethane
  ChemBrain IXL

  8  7  0  0  0  0  0  0  0  0  1 V2000
    2.9497    2.7573    0.6199 C   0  0  0  0  0  0  0  0  0  0  0  0
    3.6610    3.3380   -0.6177 C   0  0  0  0  0  0  0  0  0  0  0  0
    1.8406    3.4954    0.8932 F   0  0  0  0  0  0  0  0  0  0  0  0
    2.5879    1.4699    0.3723 F   0  0  0  0  0  0  0  0  0  0  0  0
    3.7929    2.7942    1.6863 F   0  0  0  0  0  0  0  0  0  0  0  0
    4.0228    4.6254   -0.3702 F   0  0  0  0  0  0  0  0  0  0  0  0
    2.8177    3.3011   -1.6841 F   0  0  0  0  0  0  0  0  0  0  0  0
    4.7701    2.6000   -0.8911 F   0  0  0  0  0  0  0  0  0  0  0  0
  1  2  1  0  0  0  0
  1  3  1  0  0  0  0
  1  4  1  0  0  0  0
  1  5  1  0  0  0  0
  2  6  1  0  0  0  0
  2  7  1  0  0  0  0
  2  8  1  0  0  0  0
M  END
>  <Alias name>
Perfluoroethane

>  <Polarizability>   A^3
6.82

$$$$
Formic acid ethylester
  ChemBrain IXL

 11 10  0  0  0  0  0  0  0  0  1 V2000
    6.9185    4.0155   -1.0581 O   0  0  0  0  0  0  0  0  0  0  0  0
    5.9009    3.4932   -0.6339 C   0  0  0  0  0  0  0  0  0  0  0  0
    4.6903    4.3016   -0.4291 O   0  0  0  0  0  0  0  0  0  0  0  0
    3.5287    3.5618    0.0852 C   0  0  0  0  0  0  0  0  0  0  0  0
    2.3381    4.5259    0.2514 C   0  0  0  0  0  0  0  0  0  0  0  0
    5.8894    2.4370   -0.4088 H   0  0  0  0  0  0  0  0  0  0  0  0
    3.2637    2.7791   -0.6102 H   0  0  0  0  0  0  0  0  0  0  0  0
    3.7747    3.1253    1.0419 H   0  0  0  0  0  0  0  0  0  0  0  0
    2.0921    4.9625   -0.7053 H   0  0  0  0  0  0  0  0  0  0  0  0
    1.4848    3.9824    0.6293 H   0  0  0  0  0  0  0  0  0  0  0  0
    2.6031    5.3087    0.9468 H   0  0  0  0  0  0  0  0  0  0  0  0
  1  2  2  0  0  0  0
  2  3  1  0  0  0  0
  3  4  1  0  0  0  0
  2  6  1  0  0  0  0
  4  5  1  0  0  0  0
  4  7  1  0  0  0  0
  4  8  1  0  0  0  0
  5  9  1  0  0  0  0
  5 10  1  0  0  0  0
  5 11  1  0  0  0  0
M  END
>  <Alias name>
Ethyl formate

>  <Polarizability>   A^3
6.88

$$$$
Chloronitromethane
  ChemBrain IXL

  7  6  0  0  0  0  0  0  0  0  1 V2000
    5.2766    3.0526   -0.6105 O   0  5  0  0  0  0  0  0  0  0  0  0
    4.0809    2.7898   -0.4134 N   0  3  0  0  0  0  0  0  0  0  0  0
    3.6780    1.6215   -0.5146 O   0  0  0  0  0  0  0  0  0  0  0  0
    3.1410    3.8634   -0.0598 C   0  0  0  0  0  0  0  0  0  0  0  0
    1.5082    3.1775    0.1544 Cl  0  0  0  0  0  0  0  0  0  0  0  0
    3.4595    4.3325    0.8629 H   0  0  0  0  0  0  0  0  0  0  0  0
    3.1215    4.6015   -0.8521 H   0  0  0  0  0  0  0  0  0  0  0  0
  1  2  1  0  0  0  0
  2  3  2  0  0  0  0
  2  4  1  0  0  0  0
  4  5  1  0  0  0  0
  4  6  1  0  0  0  0
  4  7  1  0  0  0  0
M  END
>  <Alias name>
Chloronitromethane

>  <Polarizability>   A^3
6.9

$$$$
Propionic acid
  ChemBrain IXL

 11 10  0  0  0  0  0  0  0  0  1 V2000
    2.4244    3.3134    0.1616 C   0  0  0  0  0  0  0  0  0  0  0  0
    3.4775    4.3984   -0.1363 C   0  0  0  0  0  0  0  0  0  0  0  0
    4.8414    3.7318   -0.4014 C   0  0  0  0  0  0  0  0  0  0  0  0
    6.0790    4.3874    0.0452 O   0  0  0  0  0  0  0  0  0  0  0  0
    4.8942    2.6601   -0.9819 O   0  0  0  0  0  0  0  0  0  0  0  0
    1.4686    3.7807    0.3473 H   0  0  0  0  0  0  0  0  0  0  0  0
    2.3419    2.6494   -0.6861 H   0  0  0  0  0  0  0  0  0  0  0  0
    2.7248    2.7497    1.0325 H   0  0  0  0  0  0  0  0  0  0  0  0
    3.5600    5.0624    0.7114 H   0  0  0  0  0  0  0  0  0  0  0  0
    3.1770    4.9621   -1.0072 H   0  0  0  0  0  0  0  0  0  0  0  0
    6.8785    3.9148   -0.1548 H   0  0  0  0  0  0  0  0  0  0  0  0
  1  2  1  0  0  0  0
  2  3  1  0  0  0  0
  3  4  1  0  0  0  0
  3  5  2  0  0  0  0
  1  6  1  0  0  0  0
  1  7  1  0  0  0  0
  1  8  1  0  0  0  0
  2  9  1  0  0  0  0
  2 10  1  0  0  0  0
  4 11  1  0  0  0  0
M  END
>  <Alias name>
Propionic acid

>  <Polarizability>   A^3
6.9

$$$$
Isopropanol
  ChemBrain IXL

 12 11  0  0  0  0  0  0  0  0  1 V2000
    2.3569    2.4269    0.2800 C   0  0  0  0  0  0  0  0  0  0  0  0
    3.6287    3.2948    0.3440 C   0  0  0  0  0  0  0  0  0  0  0  0
    4.7987    2.5413   -0.3181 C   0  0  0  0  0  0  0  0  0  0  0  0
    3.3951    4.5596   -0.3678 O   0  0  0  0  0  0  0  0  0  0  0  0
    1.5370    2.9550    0.7440 H   0  0  0  0  0  0  0  0  0  0  0  0
    2.5285    1.4977    0.8030 H   0  0  0  0  0  0  0  0  0  0  0  0
    2.1139    2.2199   -0.7517 H   0  0  0  0  0  0  0  0  0  0  0  0
    3.8718    3.5019    1.3757 H   0  0  0  0  0  0  0  0  0  0  0  0
    4.9703    1.6121    0.2048 H   0  0  0  0  0  0  0  0  0  0  0  0
    5.6900    3.1496   -0.2733 H   0  0  0  0  0  0  0  0  0  0  0  0
    4.5557    2.3343   -1.3498 H   0  0  0  0  0  0  0  0  0  0  0  0
    4.1333    5.1575   -0.3768 H   0  0  0  0  0  0  0  0  0  0  0  0
  1  2  1  0  0  0  0
  2  3  1  0  0  0  0
  2  4  1  0  0  0  0
  1  5  1  0  0  0  0
  1  6  1  0  0  0  0
  1  7  1  0  0  0  0
  2  8  1  0  0  0  0
  3  9  1  0  0  0  0
  3 10  1  0  0  0  0
  3 11  1  0  0  0  0
  4 12  1  0  0  0  0
M  END
>  <Alias name>
2-Propanol

>  <Polarizability>   A^3
6.97

$$$$
Ethylnitrite
  ChemBrain IXL

 10  9  0  0  0  0  0  0  0  0  1 V2000
    2.9581    3.7648    0.1467 C   0  0  0  0  0  0  0  0  0  0  0  0
    4.4079    3.8476    0.3749 O   0  0  0  0  0  0  0  0  0  0  0  0
    4.8922    5.1363    0.6554 N   0  0  0  0  0  0  0  0  0  0  0  0
    6.1019    5.3124    0.8632 O   0  0  0  0  0  0  0  0  0  0  0  0
    2.5671    2.3037   -0.1480 C   0  0  0  0  0  0  0  0  0  0  0  0
    2.6894    4.3878   -0.6975 H   0  0  0  0  0  0  0  0  0  0  0  0
    2.4335    4.1078    1.0299 H   0  0  0  0  0  0  0  0  0  0  0  0
    3.0917    1.9607   -1.0312 H   0  0  0  0  0  0  0  0  0  0  0  0
    2.8358    1.6808    0.6962 H   0  0  0  0  0  0  0  0  0  0  0  0
    1.4990    2.2427   -0.3162 H   0  0  0  0  0  0  0  0  0  0  0  0
  1  2  1  0  0  0  0
  2  3  1  0  0  0  0
  3  4  2  0  0  0  0
  1  5  1  0  0  0  0
  1  6  1  0  0  0  0
  1  7  1  0  0  0  0
  5  8  1  0  0  0  0
  5  9  1  0  0  0  0
  5 10  1  0  0  0  0
M  END
>  <Alias name>
Ethylnitrite

>  <Polarizability>   A^3
7

$$$$
Chloromethylmethylether
  ChemBrain IXL

  9  8  0  0  0  0  0  0  0  0  1 V2000
    2.2247    3.3834    0.5562 C   0  0  0  0  0  0  0  0  0  0  0  0
    3.3553    2.6555   -0.0378 O   0  0  0  0  0  0  0  0  0  0  0  0
    4.4217    3.5053   -0.5869 C   0  0  0  0  0  0  0  0  0  0  0  0
    5.7115    2.4767   -1.2659 Cl  0  0  0  0  0  0  0  0  0  0  0  0
    1.4959    2.6752    0.9304 H   0  0  0  0  0  0  0  0  0  0  0  0
    2.5810    3.9999    1.3722 H   0  0  0  0  0  0  0  0  0  0  0  0
    1.7643    4.0115   -0.1964 H   0  0  0  0  0  0  0  0  0  0  0  0
    4.0147    4.1362   -1.3674 H   0  0  0  0  0  0  0  0  0  0  0  0
    4.8314    4.1249    0.2012 H   0  0  0  0  0  0  0  0  0  0  0  0
  1  2  1  0  0  0  0
  2  3  1  0  0  0  0
  3  4  1  0  0  0  0
  1  5  1  0  0  0  0
  1  6  1  0  0  0  0
  1  7  1  0  0  0  0
  3  8  1  0  0  0  0
  3  9  1  0  0  0  0
M  END
>  <Alias name>
Chloromethyl methyl ether

>  <Polarizability>   A^3
7.1

$$$$
Ethylene chlorohydrin
  ChemBrain IXL

  9  8  0  0  0  0  0  0  0  0  1 V2000
    3.8803    3.8338   -0.1394 C   0  0  0  0  0  0  0  0  0  0  0  0
    2.8184    2.8084    0.3028 C   0  0  0  0  0  0  0  0  0  0  0  0
    4.9772    3.1376   -0.8271 O   0  0  0  0  0  0  0  0  0  0  0  0
    1.4871    3.6533    1.1374 Cl  0  0  0  0  0  0  0  0  0  0  0  0
    5.7034    3.7188   -1.1452 H   0  0  0  0  0  0  0  0  0  0  0  0
    3.4299    4.5521   -0.8133 H   0  0  0  0  0  0  0  0  0  0  0  0
    4.2688    4.3491    0.7304 H   0  0  0  0  0  0  0  0  0  0  0  0
    3.2687    2.0901    0.9766 H   0  0  0  0  0  0  0  0  0  0  0  0
    2.4299    2.2932   -0.5670 H   0  0  0  0  0  0  0  0  0  0  0  0
  1  2  1  0  0  0  0
  1  3  1  0  0  0  0
  2  4  1  0  0  0  0
  3  5  1  0  0  0  0
  1  6  1  0  0  0  0
  1  7  1  0  0  0  0
  2  8  1  0  0  0  0
  2  9  1  0  0  0  0
M  END
>  <Alias name>
2-Chloroethanol

>  <Polarizability>   A^3
7.1

$$$$
Methylchloroformate
  ChemBrain IXL

  8  7  0  0  0  0  0  0  0  0  1 V2000
    4.2322    2.0601   -1.1420 Cl  0  0  0  0  0  0  0  0  0  0  0  0
    4.4314    3.7264   -0.5367 C   0  0  0  0  0  0  0  0  0  0  0  0
    5.4405    4.3568   -0.8065 O   0  0  0  0  0  0  0  0  0  0  0  0
    3.3797    4.3398    0.2870 O   0  0  0  0  0  0  0  0  0  0  0  0
    2.2125    3.4837    0.5431 C   0  0  0  0  0  0  0  0  0  0  0  0
    2.5294    2.5867    1.0607 H   0  0  0  0  0  0  0  0  0  0  0  0
    1.4984    4.0205    1.1553 H   0  0  0  0  0  0  0  0  0  0  0  0
    1.7499    3.2131   -0.3980 H   0  0  0  0  0  0  0  0  0  0  0  0
  1  2  1  0  0  0  0
  2  3  2  0  0  0  0
  2  4  1  0  0  0  0
  4  5  1  0  0  0  0
  5  6  1  0  0  0  0
  5  7  1  0  0  0  0
  5  8  1  0  0  0  0
M  END
>  <Alias name>
Methyl chlorocarbonate

>  <Polarizability>   A^3
7.1

$$$$
Imidazole
  ChemBrain IXL

  9  9  0  0  0  0  0  0  0  0  1 V2000
    3.2077    2.4921   -0.1234 C   0  0  0  0  0  0  0  0  0  0  0  0
    2.7783    3.6267    0.0780 C   0  0  0  0  0  0  0  0  0  0  0  0
    4.5246    2.5828   -0.2786 N   0  0  0  0  0  0  0  0  0  0  0  0
    4.8642    3.7026   -0.1767 C   0  0  0  0  0  0  0  0  0  0  0  0
    3.7784    4.3910    0.0501 N   0  0  0  0  0  0  0  0  0  0  0  0
    2.5828    1.5850   -0.1616 H   0  0  0  0  0  0  0  0  0  0  0  0
    1.7140    3.9002    0.2484 H   0  0  0  0  0  0  0  0  0  0  0  0
    5.9038    4.0727   -0.2606 H   0  0  0  0  0  0  0  0  0  0  0  0
    3.7337    5.4200    0.1890 H   0  0  0  0  0  0  0  0  0  0  0  0
  1  2  2  0  0  0  0
  1  3  1  0  0  0  0
  3  4  2  0  0  0  0
  4  5  1  0  0  0  0
  5  2  1  0  0  0  0
  1  6  1  0  0  0  0
  2  7  1  0  0  0  0
  4  8  1  0  0  0  0
  5  9  1  0  0  0  0
M  END
>  <Alias name>
Imidazole

>  <Polarizability>   A^3
7.19

$$$$
Ethylene-1,2-diamine
  ChemBrain IXL

 12 11  0  0  0  0  0  0  0  0  1 V2000
    3.4127    2.8033   -0.0975 C   0  0  0  0  0  0  0  0  0  0  0  0
    4.1587    4.1515   -0.1167 C   0  0  0  0  0  0  0  0  0  0  0  0
    1.9846    3.0371    0.1607 N   0  0  0  0  0  0  0  0  0  0  0  0
    5.5868    3.9177   -0.3749 N   0  0  0  0  0  0  0  0  0  0  0  0
    1.4961    2.1543    0.1731 H   0  0  0  0  0  0  0  0  0  0  0  0
    1.8746    3.4949    1.0531 H   0  0  0  0  0  0  0  0  0  0  0  0
    5.9688    3.3325    0.3530 H   0  0  0  0  0  0  0  0  0  0  0  0
    6.0753    4.8005   -0.3877 H   0  0  0  0  0  0  0  0  0  0  0  0
    3.5307    2.3118   -1.0553 H   0  0  0  0  0  0  0  0  0  0  0  0
    3.8226    2.1750    0.6836 H   0  0  0  0  0  0  0  0  0  0  0  0
    4.0407    4.6431    0.8411 H   0  0  0  0  0  0  0  0  0  0  0  0
    3.7488    4.7798   -0.8978 H   0  0  0  0  0  0  0  0  0  0  0  0
  1  2  1  0  0  0  0
  1  3  1  0  0  0  0
  2  4  1  0  0  0  0
  3  5  1  0  0  0  0
  3  6  1  0  0  0  0
  4  7  1  0  0  0  0
  4  8  1  0  0  0  0
  1  9  1  0  0  0  0
  1 10  1  0  0  0  0
  2 11  1  0  0  0  0
  2 12  1  0  0  0  0
M  END
>  <Alias name>
Ethylene-1,2-diamine

>  <Polarizability>   A^3
7.2

$$$$
Dimethylamine
  ChemBrain IXL

 10  9  0  0  0  0  0  0  0  0  1 V2000
    2.8474    2.3874   -0.7666 C   0  0  0  0  0  0  0  0  0  0  0  0
    3.9655    2.7601    0.1122 N   0  0  0  0  0  0  0  0  0  0  0  0
    3.6257    3.9896    0.8430 C   0  0  0  0  0  0  0  0  0  0  0  0
    1.9621    2.2193   -0.1713 H   0  0  0  0  0  0  0  0  0  0  0  0
    2.6616    3.1850   -1.4707 H   0  0  0  0  0  0  0  0  0  0  0  0
    3.0971    1.4842   -1.3035 H   0  0  0  0  0  0  0  0  0  0  0  0
    4.8507    2.9281   -0.4832 H   0  0  0  0  0  0  0  0  0  0  0  0
    4.4471    4.2632    1.4886 H   0  0  0  0  0  0  0  0  0  0  0  0
    2.7405    3.8215    1.4384 H   0  0  0  0  0  0  0  0  0  0  0  0
    3.4400    4.7872    0.1389 H   0  0  0  0  0  0  0  0  0  0  0  0
  1  2  1  0  0  0  0
  2  3  1  0  0  0  0
  1  4  1  0  0  0  0
  1  5  1  0  0  0  0
  1  6  1  0  0  0  0
  2  7  1  0  0  0  0
  3  8  1  0  0  0  0
  3  9  1  0  0  0  0
  3 10  1  0  0  0  0
M  END
>  <Alias name>
Dimethylamine

>  <Polarizability>   A^3
7.21

$$$$
1H-Pyrazole
  ChemBrain IXL

  9  9  0  0  0  0  0  0  0  0  1 V2000
    3.6602    2.5976    0.2125 C   0  0  0  0  0  0  0  0  0  0  0  0
    2.7354    3.3530   -0.5416 C   0  0  0  0  0  0  0  0  0  0  0  0
    4.6907    3.2842    0.3213 C   0  0  0  0  0  0  0  0  0  0  0  0
    4.4801    4.4292   -0.3161 N   0  0  0  0  0  0  0  0  0  0  0  0
    3.2667    4.3926   -0.8137 N   0  0  0  0  0  0  0  0  0  0  0  0
    5.1108    5.1736   -0.4047 H   0  0  0  0  0  0  0  0  0  0  0  0
    3.5185    1.5378    0.6596 H   0  0  0  0  0  0  0  0  0  0  0  0
    1.6737    3.0408   -0.8428 H   0  0  0  0  0  0  0  0  0  0  0  0
    5.6279    2.9676    0.8706 H   0  0  0  0  0  0  0  0  0  0  0  0
  1  2  1  0  0  0  0
  1  3  2  0  0  0  0
  3  4  1  0  0  0  0
  4  5  1  0  0  0  0
  5  2  2  0  0  0  0
  4  6  1  0  0  0  0
  1  7  1  0  0  0  0
  2  8  1  0  0  0  0
  3  9  1  0  0  0  0
M  END
>  <Alias name>
Pyrazole

>  <Polarizability>   A^3
7.23

$$$$
Furan
  ChemBrain IXL

  9  9  0  0  0  0  0  0  0  0  1 V2000
    5.1679    4.5027   -0.1023 O   0  0  0  0  0  0  0  0  0  0  0  0
    3.7396    4.7950   -0.1308 C   0  0  0  0  0  0  0  0  0  0  0  0
    3.0552    3.6817   -0.0124 C   0  0  0  0  0  0  0  0  0  0  0  0
    3.9166    2.6213    0.0979 C   0  0  0  0  0  0  0  0  0  0  0  0
    5.1550    3.0526    0.0504 C   0  0  0  0  0  0  0  0  0  0  0  0
    3.3205    5.7519   -0.2309 H   0  0  0  0  0  0  0  0  0  0  0  0
    2.0023    3.6134   -0.0035 H   0  0  0  0  0  0  0  0  0  0  0  0
    3.6280    1.6120    0.2046 H   0  0  0  0  0  0  0  0  0  0  0  0
    6.0075    2.4440    0.1131 H   0  0  0  0  0  0  0  0  0  0  0  0
  1  2  1  0  0  0  0
  2  3  2  0  0  0  0
  3  4  1  0  0  0  0
  4  5  2  0  0  0  0
  5  1  1  0  0  0  0
  2  6  1  0  0  0  0
  3  7  1  0  0  0  0
  4  8  1  0  0  0  0
  5  9  1  0  0  0  0
M  END
>  <Alias name>
Furan

>  <Polarizability>   A^3
7.23

$$$$
Ethylbromide
  ChemBrain IXL

  8  7  0  0  0  0  0  0  0  0  1 V2000
    2.1029    2.4339    0.1558 C   0  0  0  0  0  0  0  0  0  0  0  0
    3.6085    2.4108   -0.1719 C   0  0  0  0  0  0  0  0  0  0  0  0
    4.4022    4.0950    0.3325 Br  0  0  0  0  0  0  0  0  0  0  0  0
    1.6572    1.4883   -0.1274 H   0  0  0  0  0  0  0  0  0  0  0  0
    1.9671    2.5931    1.2184 H   0  0  0  0  0  0  0  0  0  0  0  0
    1.6262    3.2364   -0.3934 H   0  0  0  0  0  0  0  0  0  0  0  0
    4.0851    1.6082    0.3773 H   0  0  0  0  0  0  0  0  0  0  0  0
    3.7443    2.2515   -1.2345 H   0  0  0  0  0  0  0  0  0  0  0  0
  1  2  1  0  0  0  0
  2  3  1  0  0  0  0
  1  4  1  0  0  0  0
  1  5  1  0  0  0  0
  1  6  1  0  0  0  0
  2  7  1  0  0  0  0
  2  8  1  0  0  0  0
M  END
>  <Alias name>
Ethyl bromide

>  <Polarizability>   A^3
7.28

$$$$
Dimethylsulfone
  ChemBrain IXL

 11 10  0  0  0  0  0  0  0  0  1 V2000
    3.5329    2.6609   -0.1565 S   0  0  0  0  0  0  0  0  0  0  0  0
    2.1402    3.4354    0.7163 C   0  0  0  0  0  0  0  0  0  0  0  0
    4.6125    3.9524   -0.8407 C   0  0  0  0  0  0  0  0  0  0  0  0
    4.2778    1.8519    0.7576 O   0  0  0  0  0  0  0  0  0  0  0  0
    3.0346    1.8439   -1.2191 O   0  0  0  0  0  0  0  0  0  0  0  0
    1.5761    4.0481    0.0240 H   0  0  0  0  0  0  0  0  0  0  0  0
    1.4967    2.6656    1.1241 H   0  0  0  0  0  0  0  0  0  0  0  0
    2.5176    4.0541    1.5211 H   0  0  0  0  0  0  0  0  0  0  0  0
    4.9900    4.5711   -0.0359 H   0  0  0  0  0  0  0  0  0  0  0  0
    4.0484    4.5651   -1.5330 H   0  0  0  0  0  0  0  0  0  0  0  0
    5.4427    3.4907   -1.3609 H   0  0  0  0  0  0  0  0  0  0  0  0
  1  2  1  0  0  0  0
  1  3  1  0  0  0  0
  1  4  2  0  0  0  0
  1  5  2  0  0  0  0
  2  6  1  0  0  0  0
  2  7  1  0  0  0  0
  2  8  1  0  0  0  0
  3  9  1  0  0  0  0
  3 10  1  0  0  0  0
  3 11  1  0  0  0  0
M  END
>  <Alias name>
Dimethyl sulfone

>  <Polarizability>   A^3
7.3

$$$$
Ethanethiol
  ChemBrain IXL

  9  8  0  0  0  0  0  0  0  0  1 V2000
    3.5910    3.7574   -0.0951 C   0  0  0  0  0  0  0  0  0  0  0  0
    2.2294    3.0678    0.1172 C   0  0  0  0  0  0  0  0  0  0  0  0
    4.8132    2.5295   -0.6424 S   0  0  0  0  0  0  0  0  0  0  0  0
    5.8665    3.3505   -0.7511 H   0  0  0  0  0  0  0  0  0  0  0  0
    3.9189    4.2030    0.8358 H   0  0  0  0  0  0  0  0  0  0  0  0
    3.4914    4.5284   -0.8490 H   0  0  0  0  0  0  0  0  0  0  0  0
    2.3289    2.2968    0.8712 H   0  0  0  0  0  0  0  0  0  0  0  0
    1.5010    3.7998    0.4433 H   0  0  0  0  0  0  0  0  0  0  0  0
    1.9013    2.6222   -0.8138 H   0  0  0  0  0  0  0  0  0  0  0  0
  1  2  1  0  0  0  0
  1  3  1  0  0  0  0
  3  4  1  0  0  0  0
  1  5  1  0  0  0  0
  1  6  1  0  0  0  0
  2  7  1  0  0  0  0
  2  8  1  0  0  0  0
  2  9  1  0  0  0  0
M  END
>  <Alias name>
Ethanethiol

>  <Polarizability>   A^3
7.38

$$$$
Bromoacetylene
  ChemBrain IXL

  4  3  0  0  0  0  0  0  0  0  1 V2000
    3.4041    3.3115    0.0000 C   0  0  0  0  0  0  0  0  0  0  0  0
    4.6077    3.3283   -0.0267 C   0  0  0  0  0  0  0  0  0  0  0  0
    1.4758    3.2845    0.0428 Br  0  0  0  0  0  0  0  0  0  0  0  0
    5.6903    3.3434   -0.0508 H   0  0  0  0  0  0  0  0  0  0  0  0
  1  2  3  0  0  0  0
  1  3  1  0  0  0  0
  2  4  1  0  0  0  0
M  END
>  <Alias name>
Bromoacetylene

>  <Polarizability>   A^3
7.39

$$$$
1-Butyne
  ChemBrain IXL

 10  9  0  0  0  0  0  0  0  0  1 V2000
    2.3274    3.1282    0.9009 C   0  0  0  0  0  0  0  0  0  0  0  0
    3.2635    3.5723    0.2877 C   0  0  0  0  0  0  0  0  0  0  0  0
    4.4617    4.1407   -0.4972 C   0  0  0  0  0  0  0  0  0  0  0  0
    5.4419    3.0006   -0.8350 C   0  0  0  0  0  0  0  0  0  0  0  0
    1.4854    2.7288    1.4525 H   0  0  0  0  0  0  0  0  0  0  0  0
    4.9675    4.8851    0.1052 H   0  0  0  0  0  0  0  0  0  0  0  0
    4.1090    4.5970   -1.4139 H   0  0  0  0  0  0  0  0  0  0  0  0
    6.2839    3.4001   -1.3866 H   0  0  0  0  0  0  0  0  0  0  0  0
    4.9360    2.2563   -1.4375 H   0  0  0  0  0  0  0  0  0  0  0  0
    5.7946    2.5443    0.0816 H   0  0  0  0  0  0  0  0  0  0  0  0
  1  2  3  0  0  0  0
  2  3  1  0  0  0  0
  3  4  1  0  0  0  0
  1  5  1  0  0  0  0
  3  6  1  0  0  0  0
  3  7  1  0  0  0  0
  4  8  1  0  0  0  0
  4  9  1  0  0  0  0
  4 10  1  0  0  0  0
M  END
>  <Alias name>
1-Butyne

>  <Polarizability>   A^3
7.41

$$$$
2-Methoxyethanol
  ChemBrain IXL

 13 12  0  0  0  0  0  0  0  0  1 V2000
    7.0318    3.7703    0.5685 C   0  0  0  0  0  0  0  0  0  0  0  0
    5.7946    4.5559    0.4528 O   0  0  0  0  0  0  0  0  0  0  0  0
    4.6693    3.8537   -0.1811 C   0  0  0  0  0  0  0  0  0  0  0  0
    3.4462    4.7890   -0.2365 C   0  0  0  0  0  0  0  0  0  0  0  0
    2.3210    4.0870   -0.8703 O   0  0  0  0  0  0  0  0  0  0  0  0
    1.4940    4.6126   -0.9476 H   0  0  0  0  0  0  0  0  0  0  0  0
    6.8434    2.8856    1.1642 H   0  0  0  0  0  0  0  0  0  0  0  0
    7.3665    3.4762   -0.4186 H   0  0  0  0  0  0  0  0  0  0  0  0
    7.7971    4.3702    1.0453 H   0  0  0  0  0  0  0  0  0  0  0  0
    4.4230    2.9712    0.3964 H   0  0  0  0  0  0  0  0  0  0  0  0
    4.9462    3.5616   -1.1865 H   0  0  0  0  0  0  0  0  0  0  0  0
    3.6925    5.6714   -0.8139 H   0  0  0  0  0  0  0  0  0  0  0  0
    3.1693    5.0810    0.7689 H   0  0  0  0  0  0  0  0  0  0  0  0
  1  2  1  0  0  0  0
  2  3  1  0  0  0  0
  3  4  1  0  0  0  0
  4  5  1  0  0  0  0
  5  6  1  0  0  0  0
  1  7  1  0  0  0  0
  1  8  1  0  0  0  0
  1  9  1  0  0  0  0
  3 10  1  0  0  0  0
  3 11  1  0  0  0  0
  4 12  1  0  0  0  0
  4 13  1  0  0  0  0
M  END
>  <Alias name>
Methyl cellosolve

>  <Polarizability>   A^3
7.44

$$$$
Dimethylsulfide
  ChemBrain IXL

  9  8  0  0  0  0  0  0  0  0  1 V2000
    2.4216    3.3903   -0.0242 C   0  0  0  0  0  0  0  0  0  0  0  0
    3.7395    2.4046   -0.7938 S   0  0  0  0  0  0  0  0  0  0  0  0
    5.1149    3.5577   -0.5118 C   0  0  0  0  0  0  0  0  0  0  0  0
    1.4832    2.8540   -0.0921 H   0  0  0  0  0  0  0  0  0  0  0  0
    2.6629    3.5654    1.0169 H   0  0  0  0  0  0  0  0  0  0  0  0
    2.3332    4.3391   -0.5388 H   0  0  0  0  0  0  0  0  0  0  0  0
    4.9036    4.4989   -1.0041 H   0  0  0  0  0  0  0  0  0  0  0  0
    6.0276    3.1364   -0.9147 H   0  0  0  0  0  0  0  0  0  0  0  0
    5.2333    3.7251    0.5516 H   0  0  0  0  0  0  0  0  0  0  0  0
  1  2  1  0  0  0  0
  2  3  1  0  0  0  0
  1  4  1  0  0  0  0
  1  5  1  0  0  0  0
  1  6  1  0  0  0  0
  3  7  1  0  0  0  0
  3  8  1  0  0  0  0
  3  9  1  0  0  0  0
M  END
>  <Alias name>
Dimethyl sulfide

>  <Polarizability>   A^3
7.53

$$$$
Iodomethane
  ChemBrain IXL

  5  4  0  0  0  0  0  0  0  0  1 V2000
    2.0035    2.7369   -0.0358 C   0  0  0  0  0  0  0  0  0  0  0  0
    4.0568    2.5149   -0.5145 I   0  0  0  0  0  0  0  0  0  0  0  0
    1.5665    1.7618    0.1409 H   0  0  0  0  0  0  0  0  0  0  0  0
    1.9042    3.3438    0.8557 H   0  0  0  0  0  0  0  0  0  0  0  0
    1.4908    3.2184   -0.8593 H   0  0  0  0  0  0  0  0  0  0  0  0
  1  2  1  0  0  0  0
  1  3  1  0  0  0  0
  1  4  1  0  0  0  0
  1  5  1  0  0  0  0
M  END
>  <Alias name>
Iodomethane

>  <Polarizability>   A^3
7.59

$$$$
Vinylbromide
  ChemBrain IXL

  6  5  0  0  0  0  0  0  0  0  1 V2000
    2.1415    2.6916    0.0196 C   0  0  0  0  0  0  0  0  0  0  0  0
    3.4671    2.5391   -0.0222 C   0  0  0  0  0  0  0  0  0  0  0  0
    4.6156    4.0886   -0.0569 Br  0  0  0  0  0  0  0  0  0  0  0  0
    1.4967    1.8217    0.0391 H   0  0  0  0  0  0  0  0  0  0  0  0
    1.7109    3.6852    0.0341 H   0  0  0  0  0  0  0  0  0  0  0  0
    3.8977    1.5455   -0.0366 H   0  0  0  0  0  0  0  0  0  0  0  0
  1  2  2  0  0  0  0
  2  3  1  0  0  0  0
  1  4  1  0  0  0  0
  1  5  1  0  0  0  0
  2  6  1  0  0  0  0
M  END
>  <Alias name>
Bromoethylene

>  <Polarizability>   A^3
7.59

$$$$
1-Propenol
  ChemBrain IXL

 10  9  0  0  0  0  0  0  0  0  1 V2000
    2.3665    3.3279   -0.0493 C   0  0  0  0  0  0  0  0  0  0  0  0
    3.5589    3.8813   -0.2821 C   0  0  0  0  0  0  0  0  0  0  0  0
    4.8357    3.0220   -0.2039 C   0  0  0  0  0  0  0  0  0  0  0  0
    5.9777    3.7936   -0.7151 O   0  0  0  0  0  0  0  0  0  0  0  0
    2.2967    2.2779    0.1938 H   0  0  0  0  0  0  0  0  0  0  0  0
    1.4717    3.9302   -0.1041 H   0  0  0  0  0  0  0  0  0  0  0  0
    3.6287    4.9313   -0.5251 H   0  0  0  0  0  0  0  0  0  0  0  0
    4.7071    2.1311   -0.8008 H   0  0  0  0  0  0  0  0  0  0  0  0
    5.0201    2.7437    0.8232 H   0  0  0  0  0  0  0  0  0  0  0  0
    6.1619    4.5979   -0.2442 H   0  0  0  0  0  0  0  0  0  0  0  0
  1  2  2  0  0  0  0
  2  3  1  0  0  0  0
  3  4  1  0  0  0  0
  1  5  1  0  0  0  0
  1  6  1  0  0  0  0
  2  7  1  0  0  0  0
  3  8  1  0  0  0  0
  3  9  1  0  0  0  0
  4 10  1  0  0  0  0
M  END
>  <Alias name>
Allyl alcohol

>  <Polarizability>   A^3
7.65

$$$$
1-Propylamine
  ChemBrain IXL

 13 12  0  0  0  0  0  0  0  0  1 V2000
    2.2320    3.6668   -0.0797 C   0  0  0  0  0  0  0  0  0  0  0  0
    3.6130    4.0307    0.4992 C   0  0  0  0  0  0  0  0  0  0  0  0
    4.7145    3.5927   -0.4855 C   0  0  0  0  0  0  0  0  0  0  0  0
    6.0318    3.9399    0.0668 N   0  0  0  0  0  0  0  0  0  0  0  0
    2.1753    2.5990   -0.2315 H   0  0  0  0  0  0  0  0  0  0  0  0
    1.4600    3.9738    0.6104 H   0  0  0  0  0  0  0  0  0  0  0  0
    2.0927    4.1725   -1.0238 H   0  0  0  0  0  0  0  0  0  0  0  0
    3.6697    5.0985    0.6511 H   0  0  0  0  0  0  0  0  0  0  0  0
    3.7522    3.5250    1.4433 H   0  0  0  0  0  0  0  0  0  0  0  0
    4.6578    2.5249   -0.6373 H   0  0  0  0  0  0  0  0  0  0  0  0
    4.5753    4.0985   -1.4296 H   0  0  0  0  0  0  0  0  0  0  0  0
    6.0885    5.0077    0.2186 H   0  0  0  0  0  0  0  0  0  0  0  0
    6.8038    3.6329   -0.6233 H   0  0  0  0  0  0  0  0  0  0  0  0
  1  2  1  0  0  0  0
  2  3  1  0  0  0  0
  3  4  1  0  0  0  0
  1  5  1  0  0  0  0
  1  6  1  0  0  0  0
  1  7  1  0  0  0  0
  2  8  1  0  0  0  0
  2  9  1  0  0  0  0
  3 10  1  0  0  0  0
  3 11  1  0  0  0  0
  4 12  1  0  0  0  0
  4 13  1  0  0  0  0
M  END
>  <Alias name>
1-Propylamine

>  <Polarizability>   A^3
7.7

$$$$
Dimethylcarbonate
  ChemBrain IXL

 12 11  0  0  0  0  0  0  0  0  1 V2000
    4.1067    4.7213    0.3632 C   0  0  0  0  0  0  0  0  0  0  0  0
    3.4877    5.6107    0.9237 O   0  0  0  0  0  0  0  0  0  0  0  0
    3.4482    3.4404    0.0687 O   0  0  0  0  0  0  0  0  0  0  0  0
    5.5110    4.9305   -0.0178 O   0  0  0  0  0  0  0  0  0  0  0  0
    6.1501    3.7880   -0.6863 C   0  0  0  0  0  0  0  0  0  0  0  0
    2.0448    3.3505    0.4968 C   0  0  0  0  0  0  0  0  0  0  0  0
    7.1763    4.0378   -0.9259 H   0  0  0  0  0  0  0  0  0  0  0  0
    5.6128    3.5562   -1.5976 H   0  0  0  0  0  0  0  0  0  0  0  0
    6.1322    2.9282   -0.0280 H   0  0  0  0  0  0  0  0  0  0  0  0
    1.6501    2.3758    0.2377 H   0  0  0  0  0  0  0  0  0  0  0  0
    1.9847    3.4910    1.5689 H   0  0  0  0  0  0  0  0  0  0  0  0
    1.4657    4.1184   -0.0010 H   0  0  0  0  0  0  0  0  0  0  0  0
  1  2  2  0  0  0  0
  1  3  1  0  0  0  0
  1  4  1  0  0  0  0
  4  5  1  0  0  0  0
  3  6  1  0  0  0  0
  5  7  1  0  0  0  0
  5  8  1  0  0  0  0
  5  9  1  0  0  0  0
  6 10  1  0  0  0  0
  6 11  1  0  0  0  0
  6 12  1  0  0  0  0
M  END
>  <Alias name>
Dimethyl carbonate

>  <Polarizability>   A^3
7.7

$$$$
Methylal
  ChemBrain IXL

 13 12  0  0  0  0  0  0  0  0  1 V2000
    1.9940    2.7695   -0.8308 C   0  0  0  0  0  0  0  0  0  0  0  0
    3.4471    2.8467   -0.6210 O   0  0  0  0  0  0  0  0  0  0  0  0
    3.9331    4.1344   -0.1042 C   0  0  0  0  0  0  0  0  0  0  0  0
    5.3930    4.0772    0.0590 O   0  0  0  0  0  0  0  0  0  0  0  0
    6.0099    5.3090    0.5724 C   0  0  0  0  0  0  0  0  0  0  0  0
    1.7358    1.7886   -1.2104 H   0  0  0  0  0  0  0  0  0  0  0  0
    1.4839    2.9384    0.1095 H   0  0  0  0  0  0  0  0  0  0  0  0
    1.6919    3.5244   -1.5462 H   0  0  0  0  0  0  0  0  0  0  0  0
    3.6784    4.9227   -0.8019 H   0  0  0  0  0  0  0  0  0  0  0  0
    3.4703    4.3368    0.8539 H   0  0  0  0  0  0  0  0  0  0  0  0
    5.5978    5.5402    1.5469 H   0  0  0  0  0  0  0  0  0  0  0  0
    5.8060    6.1260   -0.1088 H   0  0  0  0  0  0  0  0  0  0  0  0
    7.0803    5.1684    0.6572 H   0  0  0  0  0  0  0  0  0  0  0  0
  1  2  1  0  0  0  0
  2  3  1  0  0  0  0
  3  4  1  0  0  0  0
  4  5  1  0  0  0  0
  1  6  1  0  0  0  0
  1  7  1  0  0  0  0
  1  8  1  0  0  0  0
  3  9  1  0  0  0  0
  3 10  1  0  0  0  0
  5 11  1  0  0  0  0
  5 12  1  0  0  0  0
  5 13  1  0  0  0  0
M  END
>  <Alias name>
Dimethoxymethane

>  <Polarizability>   A^3
7.7

$$$$
Isopropylamine
  ChemBrain IXL

 13 12  0  0  0  0  0  0  0  0  1 V2000
    2.3649    4.1502    0.3014 N   0  0  0  0  0  0  0  0  0  0  0  0
    3.5332    3.4935   -0.3025 C   0  0  0  0  0  0  0  0  0  0  0  0
    4.8223    4.0671    0.3171 C   0  0  0  0  0  0  0  0  0  0  0  0
    3.4654    1.9773   -0.0354 C   0  0  0  0  0  0  0  0  0  0  0  0
    2.4093    5.1429    0.1265 H   0  0  0  0  0  0  0  0  0  0  0  0
    1.5209    3.7746   -0.1043 H   0  0  0  0  0  0  0  0  0  0  0  0
    3.5356    3.6721   -1.3707 H   0  0  0  0  0  0  0  0  0  0  0  0
    4.8699    5.1326    0.1293 H   0  0  0  0  0  0  0  0  0  0  0  0
    5.6830    3.5833   -0.1278 H   0  0  0  0  0  0  0  0  0  0  0  0
    4.8198    3.8885    1.3853 H   0  0  0  0  0  0  0  0  0  0  0  0
    4.3262    1.4936   -0.4803 H   0  0  0  0  0  0  0  0  0  0  0  0
    3.4628    1.7987    1.0327 H   0  0  0  0  0  0  0  0  0  0  0  0
    2.5595    1.5742   -0.4711 H   0  0  0  0  0  0  0  0  0  0  0  0
  1  2  1  0  0  0  0
  2  3  1  0  0  0  0
  2  4  1  0  0  0  0
  1  5  1  0  0  0  0
  1  6  1  0  0  0  0
  2  7  1  0  0  0  0
  3  8  1  0  0  0  0
  3  9  1  0  0  0  0
  3 10  1  0  0  0  0
  4 11  1  0  0  0  0
  4 12  1  0  0  0  0
  4 13  1  0  0  0  0
M  END
>  <Alias name>
Isopropylamine

>  <Polarizability>   A^3
7.77

$$$$
N,N-Dimethylformamide
  ChemBrain IXL

 12 11  0  0  0  0  0  0  0  0  1 V2000
    1.6896    2.8649    0.3673 O   0  0  0  0  0  0  0  0  0  0  0  0
    2.8159    2.5143    0.0561 C   0  0  0  0  0  0  0  0  0  0  0  0
    3.8646    3.4418    0.0625 N   0  0  0  0  0  0  0  0  0  0  0  0
    5.2217    3.0194   -0.3124 C   0  0  0  0  0  0  0  0  0  0  0  0
    3.6085    4.8382    0.4440 C   0  0  0  0  0  0  0  0  0  0  0  0
    3.0046    1.4856   -0.2250 H   0  0  0  0  0  0  0  0  0  0  0  0
    5.8939    3.8661   -0.2486 H   0  0  0  0  0  0  0  0  0  0  0  0
    5.2144    2.6399   -1.3267 H   0  0  0  0  0  0  0  0  0  0  0  0
    5.5567    2.2410    0.3619 H   0  0  0  0  0  0  0  0  0  0  0  0
    2.5598    4.9599    0.6856 H   0  0  0  0  0  0  0  0  0  0  0  0
    4.2098    5.0924    1.3080 H   0  0  0  0  0  0  0  0  0  0  0  0
    3.8671    5.4909   -0.3806 H   0  0  0  0  0  0  0  0  0  0  0  0
  1  2  2  0  0  0  0
  2  3  1  0  0  0  0
  3  4  1  0  0  0  0
  3  5  1  0  0  0  0
  2  6  1  0  0  0  0
  4  7  1  0  0  0  0
  4  8  1  0  0  0  0
  4  9  1  0  0  0  0
  5 10  1  0  0  0  0
  5 11  1  0  0  0  0
  5 12  1  0  0  0  0
M  END
>  <Alias name>
N,N-Dimethylformamide

>  <Polarizability>   A^3
7.81

$$$$
Methylacetamide
  ChemBrain IXL

 12 11  0  0  0  0  0  0  0  0  1 V2000
    2.5145    4.0892   -0.0762 C   0  0  0  0  0  0  0  0  0  0  0  0
    3.4498    3.0399   -0.5394 C   0  0  0  0  0  0  0  0  0  0  0  0
    3.0168    2.0075   -1.0242 O   0  0  0  0  0  0  0  0  0  0  0  0
    4.8315    3.2321   -0.4214 N   0  0  0  0  0  0  0  0  0  0  0  0
    5.3533    4.4761    0.1628 C   0  0  0  0  0  0  0  0  0  0  0  0
    5.4692    2.5169   -0.7374 H   0  0  0  0  0  0  0  0  0  0  0  0
    1.4956    3.7715   -0.2603 H   0  0  0  0  0  0  0  0  0  0  0  0
    2.6548    4.2550    0.9848 H   0  0  0  0  0  0  0  0  0  0  0  0
    2.7086    5.0089   -0.6141 H   0  0  0  0  0  0  0  0  0  0  0  0
    4.7444    4.7590    1.0126 H   0  0  0  0  0  0  0  0  0  0  0  0
    5.3246    5.2636   -0.5800 H   0  0  0  0  0  0  0  0  0  0  0  0
    6.3753    4.3220    0.4864 H   0  0  0  0  0  0  0  0  0  0  0  0
  1  2  1  0  0  0  0
  2  3  2  0  0  0  0
  2  4  1  0  0  0  0
  4  5  1  0  0  0  0
  4  6  1  0  0  0  0
  1  7  1  0  0  0  0
  1  8  1  0  0  0  0
  1  9  1  0  0  0  0
  5 10  1  0  0  0  0
  5 11  1  0  0  0  0
  5 12  1  0  0  0  0
M  END
>  <Alias name>
Methylacetamide

>  <Polarizability>   A^3
7.82

$$$$
1,1-Dichloroethylene
  ChemBrain IXL

  6  5  0  0  0  0  0  0  0  0  1 V2000
    2.4079    2.8515    0.0845 C   0  0  0  0  0  0  0  0  0  0  0  0
    3.7359    2.9544   -0.0054 C   0  0  0  0  0  0  0  0  0  0  0  0
    4.5135    4.5582    0.0719 Cl  0  0  0  0  0  0  0  0  0  0  0  0
    4.7329    1.4882   -0.2028 Cl  0  0  0  0  0  0  0  0  0  0  0  0
    1.9358    1.8779    0.0376 H   0  0  0  0  0  0  0  0  0  0  0  0
    1.8027    3.7415    0.2043 H   0  0  0  0  0  0  0  0  0  0  0  0
  1  2  2  0  0  0  0
  2  3  1  0  0  0  0
  2  4  1  0  0  0  0
  1  5  1  0  0  0  0
  1  6  1  0  0  0  0
M  END
>  <Alias name>
Vinylidenechloride

>  <Polarizability>   A^3
7.83

$$$$
Pyrrole
  ChemBrain IXL

 10 10  0  0  0  0  0  0  0  0  1 V2000
    2.8930    2.3950   -0.0237 C   0  0  0  0  0  0  0  0  0  0  0  0
    2.6139    3.5137   -0.4868 C   0  0  0  0  0  0  0  0  0  0  0  0
    4.2524    2.4527    0.4417 C   0  0  0  0  0  0  0  0  0  0  0  0
    4.6707    3.6009    0.2174 C   0  0  0  0  0  0  0  0  0  0  0  0
    3.6858    4.2657   -0.3495 N   0  0  0  0  0  0  0  0  0  0  0  0
    2.1612    1.5028    0.0057 H   0  0  0  0  0  0  0  0  0  0  0  0
    1.6153    3.8043   -0.9370 H   0  0  0  0  0  0  0  0  0  0  0  0
    4.8781    1.6180    0.9359 H   0  0  0  0  0  0  0  0  0  0  0  0
    5.7103    3.9781    0.4650 H   0  0  0  0  0  0  0  0  0  0  0  0
    3.7471    5.2651   -0.6526 H   0  0  0  0  0  0  0  0  0  0  0  0
  1  2  2  0  0  0  0
  1  3  1  0  0  0  0
  3  4  2  0  0  0  0
  4  5  1  0  0  0  0
  5  2  1  0  0  0  0
  1  6  1  0  0  0  0
  2  7  1  0  0  0  0
  3  8  1  0  0  0  0
  4  9  1  0  0  0  0
  5 10  1  0  0  0  0
M  END
>  <Alias name>
Pyrrole

>  <Polarizability>   A^3
7.93

$$$$
1-Butene
  ChemBrain IXL

 12 11  0  0  0  0  0  0  0  0  1 V2000
    3.1675    2.9798    0.4693 C   0  0  0  0  0  0  0  0  0  0  0  0
    3.9606    4.0402   -0.1917 C   0  0  0  0  0  0  0  0  0  0  0  0
    2.0612    3.2972    1.1457 C   0  0  0  0  0  0  0  0  0  0  0  0
    5.1766    3.4083   -0.8965 C   0  0  0  0  0  0  0  0  0  0  0  0
    3.4846    1.9463    0.4042 H   0  0  0  0  0  0  0  0  0  0  0  0
    3.3444    4.5496   -0.9222 H   0  0  0  0  0  0  0  0  0  0  0  0
    4.3027    4.7509    0.5506 H   0  0  0  0  0  0  0  0  0  0  0  0
    1.4808    2.5213    1.6293 H   0  0  0  0  0  0  0  0  0  0  0  0
    1.7441    4.3307    1.2108 H   0  0  0  0  0  0  0  0  0  0  0  0
    5.7570    4.1843   -1.3801 H   0  0  0  0  0  0  0  0  0  0  0  0
    4.8346    2.6977   -1.6387 H   0  0  0  0  0  0  0  0  0  0  0  0
    5.7928    2.8989   -0.1660 H   0  0  0  0  0  0  0  0  0  0  0  0
  1  2  1  0  0  0  0
  1  3  2  0  0  0  0
  2  4  1  0  0  0  0
  1  5  1  0  0  0  0
  2  6  1  0  0  0  0
  2  7  1  0  0  0  0
  3  8  1  0  0  0  0
  3  9  1  0  0  0  0
  4 10  1  0  0  0  0
  4 11  1  0  0  0  0
  4 12  1  0  0  0  0
M  END
>  <Alias name>
1-Butene

>  <Polarizability>   A^3
7.97

$$$$
Dimethylsulfoxide
  ChemBrain IXL

 10  9  0  0  0  0  0  0  0  0  1 V2000
    3.8665    2.4221   -0.0222 S   0  0  0  0  0  0  0  0  0  0  0  0
    4.7312    2.0344   -1.0931 O   0  0  0  0  0  0  0  0  0  0  0  0
    2.1586    2.5297   -0.6317 C   0  0  0  0  0  0  0  0  0  0  0  0
    4.3838    4.0416    0.6179 C   0  0  0  0  0  0  0  0  0  0  0  0
    1.8500    1.5644   -1.0134 H   0  0  0  0  0  0  0  0  0  0  0  0
    1.5037    2.8233    0.1794 H   0  0  0  0  0  0  0  0  0  0  0  0
    2.1039    3.2656   -1.4243 H   0  0  0  0  0  0  0  0  0  0  0  0
    3.7288    4.3352    1.4288 H   0  0  0  0  0  0  0  0  0  0  0  0
    5.4020    3.9777    0.9813 H   0  0  0  0  0  0  0  0  0  0  0  0
    4.3290    4.7773   -0.1749 H   0  0  0  0  0  0  0  0  0  0  0  0
  1  2  2  0  0  0  0
  1  3  1  0  0  0  0
  1  4  1  0  0  0  0
  3  5  1  0  0  0  0
  3  6  1  0  0  0  0
  3  7  1  0  0  0  0
  4  8  1  0  0  0  0
  4  9  1  0  0  0  0
  4 10  1  0  0  0  0
M  END
>  <Alias name>
DMSO

>  <Polarizability>   A^3
7.97

$$$$
1,2-Dichloroethane
  ChemBrain IXL

  8  7  0  0  0  0  0  0  0  0  1 V2000
    3.1003    2.6640    0.0459 C   0  0  0  0  0  0  0  0  0  0  0  0
    4.0246    3.8927   -0.0569 C   0  0  0  0  0  0  0  0  0  0  0  0
    1.4897    3.1774    0.6159 Cl  0  0  0  0  0  0  0  0  0  0  0  0
    5.6352    3.3792   -0.6269 Cl  0  0  0  0  0  0  0  0  0  0  0  0
    3.5213    1.9531    0.7461 H   0  0  0  0  0  0  0  0  0  0  0  0
    3.0074    2.1996   -0.9280 H   0  0  0  0  0  0  0  0  0  0  0  0
    3.6036    4.6036   -0.7571 H   0  0  0  0  0  0  0  0  0  0  0  0
    4.1175    4.3571    0.9171 H   0  0  0  0  0  0  0  0  0  0  0  0
  1  2  1  0  0  0  0
  1  3  1  0  0  0  0
  2  4  1  0  0  0  0
  1  5  1  0  0  0  0
  1  6  1  0  0  0  0
  2  7  1  0  0  0  0
  2  8  1  0  0  0  0
M  END
>  <Alias name>
Ethylenedichloride

>  <Polarizability>   A^3
8

$$$$
Diketene
  ChemBrain IXL

 10 10  0  0  0  0  0  0  0  0  1 V2000
    4.1544    2.3193    0.0255 O   0  0  0  0  0  0  0  0  0  0  0  0
    3.5973    3.4619    0.2458 C   0  0  0  0  0  0  0  0  0  0  0  0
    5.1505    2.9659   -0.4648 C   0  0  0  0  0  0  0  0  0  0  0  0
    4.6065    4.1560   -0.2556 C   0  0  0  0  0  0  0  0  0  0  0  0
    2.3569    3.8164    0.8168 C   0  0  0  0  0  0  0  0  0  0  0  0
    6.2514    2.5771   -0.9672 O   0  0  0  0  0  0  0  0  0  0  0  0
    5.1314    4.7748    0.4585 H   0  0  0  0  0  0  0  0  0  0  0  0
    4.3624    4.7001   -1.1674 H   0  0  0  0  0  0  0  0  0  0  0  0
    1.6495    3.0480    1.1715 H   0  0  0  0  0  0  0  0  0  0  0  0
    2.0627    4.8687    0.9223 H   0  0  0  0  0  0  0  0  0  0  0  0
  1  2  1  0  0  0  0
  1  3  1  0  0  0  0
  3  4  1  0  0  0  0
  4  2  1  0  0  0  0
  2  5  2  0  0  0  0
  3  6  2  0  0  0  0
  4  7  1  0  0  0  0
  4  8  1  0  0  0  0
  5  9  1  0  0  0  0
  5 10  1  0  0  0  0
M  END
>  <Alias name>
4-Methylene-2-oxetanone

>  <Polarizability>   A^3
8

$$$$
Methacrylonitrile
  ChemBrain IXL

 10  9  0  0  0  0  0  0  0  0  1 V2000
    3.9785    3.5431   -0.2967 C   0  0  0  0  0  0  0  0  0  0  0  0
    4.6117    2.2821   -0.7432 C   0  0  0  0  0  0  0  0  0  0  0  0
    4.8054    4.7526   -0.0874 C   0  0  0  0  0  0  0  0  0  0  0  0
    2.6616    3.5895   -0.0826 C   0  0  0  0  0  0  0  0  0  0  0  0
    5.1070    1.2954   -1.0926 N   0  0  0  0  0  0  0  0  0  0  0  0
    4.1733    5.5705    0.2360 H   0  0  0  0  0  0  0  0  0  0  0  0
    5.5527    4.5524    0.6704 H   0  0  0  0  0  0  0  0  0  0  0  0
    5.2951    5.0202   -1.0156 H   0  0  0  0  0  0  0  0  0  0  0  0
    2.0566    2.7044   -0.2357 H   0  0  0  0  0  0  0  0  0  0  0  0
    2.1984    4.5123    0.2442 H   0  0  0  0  0  0  0  0  0  0  0  0
  1  2  1  0  0  0  0
  1  3  1  0  0  0  0
  1  4  2  0  0  0  0
  2  5  3  0  0  0  0
  3  6  1  0  0  0  0
  3  7  1  0  0  0  0
  3  8  1  0  0  0  0
  4  9  1  0  0  0  0
  4 10  1  0  0  0  0
M  END
>  <Alias name>
2-Methylacrylonitrile

>  <Polarizability>   A^3
8

$$$$
cis-1,2-Dichloroethylene
  ChemBrain IXL

  6  5  0  0  0  0  0  0  0  0  1 V2000
    2.3382    3.1045    0.0000 C   0  0  0  0  0  0  0  0  0  0  0  0
    3.6727    3.1406   -0.0145 C   0  0  0  0  0  0  0  0  0  0  0  0
    1.4884    1.5360    0.0098 Cl  0  0  0  0  0  0  0  0  0  0  0  0
    4.6061    1.6204   -0.0240 Cl  0  0  0  0  0  0  0  0  0  0  0  0
    1.7716    4.0274    0.0058 H   0  0  0  0  0  0  0  0  0  0  0  0
    4.1886    4.0929   -0.0205 H   0  0  0  0  0  0  0  0  0  0  0  0
  1  2  2  0  0  0  0
  1  3  1  0  0  0  0
  2  4  1  0  0  0  0
  1  5  1  0  0  0  0
  2  6  1  0  0  0  0
M  END
>  <Alias name>
cis-1,2-Dichloroethylene

>  <Polarizability>   A^3
8.03

$$$$
1-Chloro-1,1-difluoroethane
  ChemBrain IXL

  8  7  0  0  0  0  0  0  0  0  1 V2000
    2.5039    2.9150    0.4298 C   0  0  0  0  0  0  0  0  0  0  0  0
    3.5412    2.5021   -0.6325 C   0  0  0  0  0  0  0  0  0  0  0  0
    1.5689    1.4826    0.9364 Cl  0  0  0  0  0  0  0  0  0  0  0  0
    3.1442    3.4429    1.5073 F   0  0  0  0  0  0  0  0  0  0  0  0
    1.6611    3.8436   -0.0965 F   0  0  0  0  0  0  0  0  0  0  0  0
    4.1087    3.3717   -0.9400 H   0  0  0  0  0  0  0  0  0  0  0  0
    3.0314    2.0818   -1.4907 H   0  0  0  0  0  0  0  0  0  0  0  0
    4.2124    1.7626   -0.2135 H   0  0  0  0  0  0  0  0  0  0  0  0
  1  2  1  0  0  0  0
  1  3  1  0  0  0  0
  1  4  1  0  0  0  0
  1  5  1  0  0  0  0
  2  6  1  0  0  0  0
  2  7  1  0  0  0  0
  2  8  1  0  0  0  0
M  END
>  <Alias name>
1-Chloro-1,1-difluoroethane

>  <Polarizability>   A^3
8.05

$$$$
2-Cyanopropane
  ChemBrain IXL

 12 11  0  0  0  0  0  0  0  0  1 V2000
    3.7025    4.5585   -0.4293 C   0  0  0  0  0  0  0  0  0  0  0  0
    3.8917    3.3018    0.4422 C   0  0  0  0  0  0  0  0  0  0  0  0
    2.5250    2.6303    0.6788 C   0  0  0  0  0  0  0  0  0  0  0  0
    4.8314    2.3146   -0.2770 C   0  0  0  0  0  0  0  0  0  0  0  0
    5.5375    1.5728   -0.8175 N   0  0  0  0  0  0  0  0  0  0  0  0
    4.6630    5.0304   -0.5956 H   0  0  0  0  0  0  0  0  0  0  0  0
    3.0422    5.2523    0.0762 H   0  0  0  0  0  0  0  0  0  0  0  0
    3.2695    4.2761   -1.3809 H   0  0  0  0  0  0  0  0  0  0  0  0
    4.3248    3.5842    1.3938 H   0  0  0  0  0  0  0  0  0  0  0  0
    1.8646    3.3240    1.1842 H   0  0  0  0  0  0  0  0  0  0  0  0
    2.6580    1.7471    1.2913 H   0  0  0  0  0  0  0  0  0  0  0  0
    2.0920    2.3478   -0.2728 H   0  0  0  0  0  0  0  0  0  0  0  0
  1  2  1  0  0  0  0
  2  3  1  0  0  0  0
  4  5  3  0  0  0  0
  4  2  1  0  0  0  0
  1  6  1  0  0  0  0
  1  7  1  0  0  0  0
  1  8  1  0  0  0  0
  2  9  1  0  0  0  0
  3 10  1  0  0  0  0
  3 11  1  0  0  0  0
  3 12  1  0  0  0  0
M  END
>  <Alias name>
Isobutyronitrile

>  <Polarizability>   A^3
8.05

$$$$
Butanedinitrile
  ChemBrain IXL

 10  9  0  0  0  0  0  0  0  0  1 V2000
    6.1931    4.1754   -0.5605 C   0  0  0  0  0  0  0  0  0  0  0  0
    7.2079    4.6948   -0.7641 N   0  0  0  0  0  0  0  0  0  0  0  0
    4.8427    3.4843   -0.2895 C   0  0  0  0  0  0  0  0  0  0  0  0
    2.5050    3.8125    0.5823 C   0  0  0  0  0  0  0  0  0  0  0  0
    1.4902    3.2932    0.7859 N   0  0  0  0  0  0  0  0  0  0  0  0
    3.8554    4.5036    0.3113 C   0  0  0  0  0  0  0  0  0  0  0  0
    4.4420    3.0981   -1.2186 H   0  0  0  0  0  0  0  0  0  0  0  0
    4.9881    2.6685    0.4077 H   0  0  0  0  0  0  0  0  0  0  0  0
    4.2561    4.8899    1.2404 H   0  0  0  0  0  0  0  0  0  0  0  0
    3.7099    5.3194   -0.3860 H   0  0  0  0  0  0  0  0  0  0  0  0
  1  2  3  0  0  0  0
  1  3  1  0  0  0  0
  4  5  3  0  0  0  0
  3  6  1  0  0  0  0
  4  6  1  0  0  0  0
  3  7  1  0  0  0  0
  3  8  1  0  0  0  0
  6  9  1  0  0  0  0
  6 10  1  0  0  0  0
M  END
>  <Alias name>
Succinonitrile

>  <Polarizability>   A^3
8.1

$$$$
iso-Butane
  ChemBrain IXL

 14 13  0  0  0  0  0  0  0  0  1 V2000
    2.5359    2.7472   -0.4931 C   0  0  0  0  0  0  0  0  0  0  0  0
    3.6029    3.2227    0.5121 C   0  0  0  0  0  0  0  0  0  0  0  0
    4.9581    2.5749    0.1676 C   0  0  0  0  0  0  0  0  0  0  0  0
    3.7327    4.7564    0.4365 C   0  0  0  0  0  0  0  0  0  0  0  0
    2.4450    1.6724   -0.4401 H   0  0  0  0  0  0  0  0  0  0  0  0
    1.5862    3.2012   -0.2516 H   0  0  0  0  0  0  0  0  0  0  0  0
    2.8288    3.0349   -1.4920 H   0  0  0  0  0  0  0  0  0  0  0  0
    3.3100    2.9350    1.5110 H   0  0  0  0  0  0  0  0  0  0  0  0
    4.8672    1.5000    0.2206 H   0  0  0  0  0  0  0  0  0  0  0  0
    5.2511    2.8625   -0.8313 H   0  0  0  0  0  0  0  0  0  0  0  0
    5.7059    2.9081    0.8720 H   0  0  0  0  0  0  0  0  0  0  0  0
    4.0256    5.0442   -0.5624 H   0  0  0  0  0  0  0  0  0  0  0  0
    4.4804    5.0896    1.1410 H   0  0  0  0  0  0  0  0  0  0  0  0
    2.7829    5.2104    0.6780 H   0  0  0  0  0  0  0  0  0  0  0  0
  1  2  1  0  0  0  0
  2  3  1  0  0  0  0
  2  4  1  0  0  0  0
  1  5  1  0  0  0  0
  1  6  1  0  0  0  0
  1  7  1  0  0  0  0
  2  8  1  0  0  0  0
  3  9  1  0  0  0  0
  3 10  1  0  0  0  0
  3 11  1  0  0  0  0
  4 12  1  0  0  0  0
  4 13  1  0  0  0  0
  4 14  1  0  0  0  0
M  END
>  <Alias name>
2-Methylpropane

>  <Polarizability>   A^3
8.14

$$$$
trans-1,2-Dichloroethylene
  ChemBrain IXL

  6  5  0  0  0  0  0  0  0  0  1 V2000
    2.5405    2.8710    0.0000 C   0  0  0  0  0  0  0  0  0  0  0  0
    3.8675    3.0163    0.0048 C   0  0  0  0  0  0  0  0  0  0  0  0
    1.4872    4.2862    0.2654 Cl  0  0  0  0  0  0  0  0  0  0  0  0
    4.9208    1.6010   -0.2606 Cl  0  0  0  0  0  0  0  0  0  0  0  0
    2.1033    1.8939   -0.1650 H   0  0  0  0  0  0  0  0  0  0  0  0
    4.3047    3.9933    0.1698 H   0  0  0  0  0  0  0  0  0  0  0  0
  1  2  2  0  0  0  0
  1  3  1  0  0  0  0
  2  4  1  0  0  0  0
  1  5  1  0  0  0  0
  2  6  1  0  0  0  0
M  END
>  <Alias name>
trans-1,2-Dichloroethylene

>  <Polarizability>   A^3
8.15

$$$$
Ethylmethylketone
  ChemBrain IXL

 13 12  0  0  0  0  0  0  0  0  1 V2000
    3.3413    3.8633   -0.3655 C   0  0  0  0  0  0  0  0  0  0  0  0
    4.8463    3.6395   -0.1200 C   0  0  0  0  0  0  0  0  0  0  0  0
    5.7887    4.8480    0.0415 C   0  0  0  0  0  0  0  0  0  0  0  0
    5.2917    2.5056   -0.0541 O   0  0  0  0  0  0  0  0  0  0  0  0
    2.5320    2.7935    0.3934 C   0  0  0  0  0  0  0  0  0  0  0  0
    3.1340    3.7888   -1.4227 H   0  0  0  0  0  0  0  0  0  0  0  0
    3.0610    4.8446   -0.0120 H   0  0  0  0  0  0  0  0  0  0  0  0
    6.6348    4.5658    0.6504 H   0  0  0  0  0  0  0  0  0  0  0  0
    5.2567    5.6583    0.5176 H   0  0  0  0  0  0  0  0  0  0  0  0
    6.1351    5.1668   -0.9305 H   0  0  0  0  0  0  0  0  0  0  0  0
    1.4774    2.9505    0.2212 H   0  0  0  0  0  0  0  0  0  0  0  0
    2.7391    2.8682    1.4507 H   0  0  0  0  0  0  0  0  0  0  0  0
    2.8123    1.8122    0.0400 H   0  0  0  0  0  0  0  0  0  0  0  0
  1  2  1  0  0  0  0
  2  3  1  0  0  0  0
  2  4  2  0  0  0  0
  1  5  1  0  0  0  0
  1  6  1  0  0  0  0
  1  7  1  0  0  0  0
  3  8  1  0  0  0  0
  3  9  1  0  0  0  0
  3 10  1  0  0  0  0
  5 11  1  0  0  0  0
  5 12  1  0  0  0  0
  5 13  1  0  0  0  0
M  END
>  <Alias name>
2-Butanone

>  <Polarizability>   A^3
8.19

$$$$
Butane
  ChemBrain IXL

 14 13  0  0  0  0  0  0  0  0  1 V2000
    2.4976    2.8735   -0.2686 C   0  0  0  0  0  0  0  0  0  0  0  0
    3.4274    4.0883   -0.0828 C   0  0  0  0  0  0  0  0  0  0  0  0
    4.8800    3.6022    0.0867 C   0  0  0  0  0  0  0  0  0  0  0  0
    5.8099    4.8169    0.2725 C   0  0  0  0  0  0  0  0  0  0  0  0
    2.7973    2.3217   -1.1472 H   0  0  0  0  0  0  0  0  0  0  0  0
    2.5640    2.2333    0.5987 H   0  0  0  0  0  0  0  0  0  0  0  0
    1.4796    3.2142   -0.3873 H   0  0  0  0  0  0  0  0  0  0  0  0
    3.3609    4.7285   -0.9500 H   0  0  0  0  0  0  0  0  0  0  0  0
    3.1276    4.6401    0.7959 H   0  0  0  0  0  0  0  0  0  0  0  0
    4.9465    2.9620    0.9540 H   0  0  0  0  0  0  0  0  0  0  0  0
    5.1798    3.0504   -0.7919 H   0  0  0  0  0  0  0  0  0  0  0  0
    5.7434    5.4572   -0.5947 H   0  0  0  0  0  0  0  0  0  0  0  0
    5.5101    5.3688    1.1512 H   0  0  0  0  0  0  0  0  0  0  0  0
    6.8278    4.4762    0.3913 H   0  0  0  0  0  0  0  0  0  0  0  0
  1  2  1  0  0  0  0
  2  3  1  0  0  0  0
  3  4  1  0  0  0  0
  1  5  1  0  0  0  0
  1  6  1  0  0  0  0
  1  7  1  0  0  0  0
  2  8  1  0  0  0  0
  2  9  1  0  0  0  0
  3 10  1  0  0  0  0
  3 11  1  0  0  0  0
  4 12  1  0  0  0  0
  4 13  1  0  0  0  0
  4 14  1  0  0  0  0
M  END
>  <Alias name>
Butane

>  <Polarizability>   A^3
8.2

$$$$
Diacetyl
  ChemBrain IXL

 12 11  0  0  0  0  0  0  0  0  1 V2000
    5.6841    2.8906   -0.5344 O   0  0  0  0  0  0  0  0  0  0  0  0
    4.6317    3.3953   -0.1792 C   0  0  0  0  0  0  0  0  0  0  0  0
    3.6830    2.6209    0.6519 C   0  0  0  0  0  0  0  0  0  0  0  0
    3.9535    1.4779    0.9819 O   0  0  0  0  0  0  0  0  0  0  0  0
    4.3037    4.7819   -0.5795 C   0  0  0  0  0  0  0  0  0  0  0  0
    2.4062    3.2330    1.0826 C   0  0  0  0  0  0  0  0  0  0  0  0
    3.3375    5.0556   -0.1740 H   0  0  0  0  0  0  0  0  0  0  0  0
    5.0598    5.4564   -0.1972 H   0  0  0  0  0  0  0  0  0  0  0  0
    4.2737    4.8482   -1.6600 H   0  0  0  0  0  0  0  0  0  0  0  0
    1.8477    2.5216    1.6783 H   0  0  0  0  0  0  0  0  0  0  0  0
    2.6110    4.1170    1.6738 H   0  0  0  0  0  0  0  0  0  0  0  0
    1.8257    3.5083    0.2107 H   0  0  0  0  0  0  0  0  0  0  0  0
  1  2  2  0  0  0  0
  2  3  1  0  0  0  0
  3  4  2  0  0  0  0
  2  5  1  0  0  0  0
  3  6  1  0  0  0  0
  5  7  1  0  0  0  0
  5  8  1  0  0  0  0
  5  9  1  0  0  0  0
  6 10  1  0  0  0  0
  6 11  1  0  0  0  0
  6 12  1  0  0  0  0
M  END
>  <Alias name>
2,3-Butandione

>  <Polarizability>   A^3
8.2

$$$$
n-Butyric aldehyde
  ChemBrain IXL

 13 12  0  0  0  0  0  0  0  0  1 V2000
    5.6830    4.7759    0.4002 C   0  0  0  0  0  0  0  0  0  0  0  0
    6.8040    4.6931    0.8745 O   0  0  0  0  0  0  0  0  0  0  0  0
    4.8505    3.5008    0.1635 C   0  0  0  0  0  0  0  0  0  0  0  0
    3.3534    3.8643    0.1261 C   0  0  0  0  0  0  0  0  0  0  0  0
    2.5209    2.5892   -0.1107 C   0  0  0  0  0  0  0  0  0  0  0  0
    5.2741    5.7427    0.1462 H   0  0  0  0  0  0  0  0  0  0  0  0
    5.0308    2.7993    0.9646 H   0  0  0  0  0  0  0  0  0  0  0  0
    5.1361    3.0539   -0.7774 H   0  0  0  0  0  0  0  0  0  0  0  0
    3.0678    4.3111    1.0669 H   0  0  0  0  0  0  0  0  0  0  0  0
    3.1731    4.5658   -0.6750 H   0  0  0  0  0  0  0  0  0  0  0  0
    1.4717    2.8440   -0.1369 H   0  0  0  0  0  0  0  0  0  0  0  0
    2.8065    2.1424   -1.0515 H   0  0  0  0  0  0  0  0  0  0  0  0
    2.7011    1.8877    0.6905 H   0  0  0  0  0  0  0  0  0  0  0  0
  1  2  2  0  0  0  0
  1  3  1  0  0  0  0
  1  6  1  0  0  0  0
  3  4  1  0  0  0  0
  3  7  1  0  0  0  0
  3  8  1  0  0  0  0
  4  9  1  0  0  0  0
  4  5  1  0  0  0  0
  4 10  1  0  0  0  0
  5 11  1  0  0  0  0
  5 12  1  0  0  0  0
  5 13  1  0  0  0  0
M  END
>  <Alias name>
Butyraldehyde

>  <Polarizability>   A^3
8.2

$$$$
trans-2-Butenenitrile
  ChemBrain IXL

 10  9  0  0  0  0  0  0  0  0  1 V2000
    3.4569    3.3758   -0.1620 C   0  0  0  0  0  0  0  0  0  0  0  0
    4.3251    4.3521   -0.4363 C   0  0  0  0  0  0  0  0  0  0  0  0
    2.0258    3.6938    0.0410 C   0  0  0  0  0  0  0  0  0  0  0  0
    5.7563    4.0341   -0.6394 C   0  0  0  0  0  0  0  0  0  0  0  0
    6.8760    3.7854   -0.7983 N   0  0  0  0  0  0  0  0  0  0  0  0
    3.7997    2.3512   -0.0881 H   0  0  0  0  0  0  0  0  0  0  0  0
    3.9823    5.3767   -0.5102 H   0  0  0  0  0  0  0  0  0  0  0  0
    1.4799    2.7825    0.2519 H   0  0  0  0  0  0  0  0  0  0  0  0
    1.9226    4.3775    0.8746 H   0  0  0  0  0  0  0  0  0  0  0  0
    1.6276    4.1541   -0.8548 H   0  0  0  0  0  0  0  0  0  0  0  0
  1  2  2  0  0  0  0
  3  1  1  0  0  0  0
  4  5  3  0  0  0  0
  4  2  1  0  0  0  0
  1  6  1  0  0  0  0
  2  7  1  0  0  0  0
  3  8  1  0  0  0  0
  3  9  1  0  0  0  0
  3 10  1  0  0  0  0
M  END
>  <Alias name>
trans-Crotononitrile

>  <Polarizability>   A^3
8.2

$$$$
trans-2,3-Dimethyloxiran
  ChemBrain IXL

 13 13  0  0  0  0  0  0  0  0  1 V2000
    4.6912    3.4581    0.4289 C   0  0  0  0  0  0  0  0  0  0  0  0
    3.5512    4.3834    0.1239 C   0  0  0  0  0  0  0  0  0  0  0  0
    4.3433    4.5525    1.3784 O   0  0  0  0  0  0  0  0  0  0  0  0
    5.9439    3.6698   -0.4434 C   0  0  0  0  0  0  0  0  0  0  0  0
    2.1189    3.9032    0.4293 C   0  0  0  0  0  0  0  0  0  0  0  0
    4.3921    2.4573    0.7150 H   0  0  0  0  0  0  0  0  0  0  0  0
    3.7199    5.2027   -0.5639 H   0  0  0  0  0  0  0  0  0  0  0  0
    6.0578    4.7244   -0.6621 H   0  0  0  0  0  0  0  0  0  0  0  0
    5.8362    3.1187   -1.3694 H   0  0  0  0  0  0  0  0  0  0  0  0
    6.8181    3.3150    0.0883 H   0  0  0  0  0  0  0  0  0  0  0  0
    2.1325    2.8428    0.6492 H   0  0  0  0  0  0  0  0  0  0  0  0
    1.7314    4.4441    1.2837 H   0  0  0  0  0  0  0  0  0  0  0  0
    1.4862    4.0855   -0.4305 H   0  0  0  0  0  0  0  0  0  0  0  0
  1  2  1  0  0  0  0
  1  3  1  0  0  0  0
  1  4  1  0  0  0  0
  2  3  1  0  0  0  0
  2  5  1  0  0  0  0
  1  6  1  0  0  0  0
  2  7  1  0  0  0  0
  4  8  1  0  0  0  0
  4  9  1  0  0  0  0
  4 10  1  0  0  0  0
  5 11  1  0  0  0  0
  5 12  1  0  0  0  0
  5 13  1  0  0  0  0
M  END
>  <Alias name>
trans-2,3-Epoxybutane

>  <Polarizability>   A^3
8.22

$$$$
Chloroform
  ChemBrain IXL

  5  4  0  0  0  0  0  0  0  0  1 V2000
    3.4729    3.1386    0.4271 C   0  0  0  0  0  0  0  0  0  0  0  0
    4.0558    3.6467   -1.1805 Cl  0  0  0  0  0  0  0  0  0  0  0  0
    4.0477    1.4855    0.7729 Cl  0  0  0  0  0  0  0  0  0  0  0  0
    1.6892    3.1645    0.4485 Cl  0  0  0  0  0  0  0  0  0  0  0  0
    3.8518    3.8160    1.1781 H   0  0  0  0  0  0  0  0  0  0  0  0
  1  2  1  0  0  0  0
  1  3  1  0  0  0  0
  1  4  1  0  0  0  0
  1  5  1  0  0  0  0
M  END
>  <Alias name>
Trichloromethane

>  <Polarizability>   A^3
8.23

$$$$
2-Methylpropene
  ChemBrain IXL

 12 11  0  0  0  0  0  0  0  0  1 V2000
    2.7806    2.4115   -0.4429 C   0  0  0  0  0  0  0  0  0  0  0  0
    3.6835    3.4732    0.0551 C   0  0  0  0  0  0  0  0  0  0  0  0
    3.1522    4.8263    0.3330 C   0  0  0  0  0  0  0  0  0  0  0  0
    4.9772    3.2103    0.2538 C   0  0  0  0  0  0  0  0  0  0  0  0
    3.3403    1.4936   -0.5734 H   0  0  0  0  0  0  0  0  0  0  0  0
    1.9840    2.2501    0.2727 H   0  0  0  0  0  0  0  0  0  0  0  0
    2.3570    2.7141   -1.3926 H   0  0  0  0  0  0  0  0  0  0  0  0
    2.0991    4.8591    0.0822 H   0  0  0  0  0  0  0  0  0  0  0  0
    3.6882    5.5541   -0.2635 H   0  0  0  0  0  0  0  0  0  0  0  0
    3.2804    5.0557    1.3836 H   0  0  0  0  0  0  0  0  0  0  0  0
    5.6379    3.9872    0.6182 H   0  0  0  0  0  0  0  0  0  0  0  0
    5.3660    2.2202    0.0504 H   0  0  0  0  0  0  0  0  0  0  0  0
  1  2  1  0  0  0  0
  2  3  1  0  0  0  0
  2  4  2  0  0  0  0
  1  5  1  0  0  0  0
  1  6  1  0  0  0  0
  1  7  1  0  0  0  0
  3  8  1  0  0  0  0
  3  9  1  0  0  0  0
  3 10  1  0  0  0  0
  4 11  1  0  0  0  0
  4 12  1  0  0  0  0
M  END
>  <Alias name>
Isobutylene

>  <Polarizability>   A^3
8.29

$$$$
Methacrolein
  ChemBrain IXL

 11 10  0  0  0  0  0  0  0  0  1 V2000
    4.8853    2.6561   -0.7352 C   0  0  0  0  0  0  0  0  0  0  0  0
    3.7936    3.2339   -0.2288 C   0  0  0  0  0  0  0  0  0  0  0  0
    3.8625    4.6178    0.2914 C   0  0  0  0  0  0  0  0  0  0  0  0
    2.5144    2.4907   -0.1875 C   0  0  0  0  0  0  0  0  0  0  0  0
    1.5167    3.0188    0.2753 O   0  0  0  0  0  0  0  0  0  0  0  0
    5.8213    3.1999   -0.7653 H   0  0  0  0  0  0  0  0  0  0  0  0
    4.8349    1.6434   -1.1158 H   0  0  0  0  0  0  0  0  0  0  0  0
    2.8876    4.9145    0.6583 H   0  0  0  0  0  0  0  0  0  0  0  0
    4.5818    4.6643    1.0997 H   0  0  0  0  0  0  0  0  0  0  0  0
    4.1683    5.2873   -0.5030 H   0  0  0  0  0  0  0  0  0  0  0  0
    2.4640    1.4781   -0.5682 H   0  0  0  0  0  0  0  0  0  0  0  0
  1  2  2  0  0  0  0
  2  3  1  0  0  0  0
  2  4  1  0  0  0  0
  4  5  2  0  0  0  0
  1  6  1  0  0  0  0
  1  7  1  0  0  0  0
  3  8  1  0  0  0  0
  3  9  1  0  0  0  0
  3 10  1  0  0  0  0
  4 11  1  0  0  0  0
M  END
>  <Alias name>
Methacrolein

>  <Polarizability>   A^3
8.3

$$$$
1,1-Dichloro-2,2-difluoroethane
  ChemBrain IXL

  8  7  0  0  0  0  0  0  0  0  1 V2000
    3.3546    1.6549   -1.0735 Cl  0  0  0  0  0  0  0  0  0  0  0  0
    3.1515    2.8667    0.2199 C   0  0  0  0  0  0  0  0  0  0  0  0
    4.1619    4.0120    0.0142 C   0  0  0  0  0  0  0  0  0  0  0  0
    5.4266    3.5137    0.0559 F   0  0  0  0  0  0  0  0  0  0  0  0
    1.4925    3.5207    0.1670 Cl  0  0  0  0  0  0  0  0  0  0  0  0
    3.9446    4.5965   -1.1944 F   0  0  0  0  0  0  0  0  0  0  0  0
    3.3252    2.4006    1.1819 H   0  0  0  0  0  0  0  0  0  0  0  0
    4.0378    4.7481    0.7987 H   0  0  0  0  0  0  0  0  0  0  0  0
  1  2  1  0  0  0  0
  2  3  1  0  0  0  0
  3  4  1  0  0  0  0
  2  5  1  0  0  0  0
  3  6  1  0  0  0  0
  2  7  1  0  0  0  0
  3  8  1  0  0  0  0
M  END
>  <Alias name>
1,1-Dichloro-2,2-difluoroethane

>  <Polarizability>   A^3
8.4

$$$$
1-Cyanopropane
  ChemBrain IXL

 12 11  0  0  0  0  0  0  0  0  1 V2000
    4.6732    4.0535   -0.3098 C   0  0  0  0  0  0  0  0  0  0  0  0
    3.4253    3.4082    0.3241 C   0  0  0  0  0  0  0  0  0  0  0  0
    2.3648    4.4940    0.5915 C   0  0  0  0  0  0  0  0  0  0  0  0
    5.7335    2.9677   -0.5772 C   0  0  0  0  0  0  0  0  0  0  0  0
    6.5302    2.1518   -0.7781 N   0  0  0  0  0  0  0  0  0  0  0  0
    4.3991    4.5282   -1.2439 H   0  0  0  0  0  0  0  0  0  0  0  0
    5.0790    4.7955    0.3667 H   0  0  0  0  0  0  0  0  0  0  0  0
    3.6993    2.9336    1.2582 H   0  0  0  0  0  0  0  0  0  0  0  0
    3.0194    2.6662   -0.3523 H   0  0  0  0  0  0  0  0  0  0  0  0
    2.7705    5.2360    1.2680 H   0  0  0  0  0  0  0  0  0  0  0  0
    1.4882    4.0403    1.0369 H   0  0  0  0  0  0  0  0  0  0  0  0
    2.0906    4.9685   -0.3426 H   0  0  0  0  0  0  0  0  0  0  0  0
  1  2  1  0  0  0  0
  2  3  1  0  0  0  0
  4  5  3  0  0  0  0
  4  1  1  0  0  0  0
  1  6  1  0  0  0  0
  1  7  1  0  0  0  0
  2  8  1  0  0  0  0
  2  9  1  0  0  0  0
  3 10  1  0  0  0  0
  3 11  1  0  0  0  0
  3 12  1  0  0  0  0
M  END
>  <Alias name>
Butyronitrile

>  <Polarizability>   A^3
8.4

$$$$
Chloroacetone
  ChemBrain IXL

 10  9  0  0  0  0  0  0  0  0  1 V2000
    3.5598    3.2482    0.1964 C   0  0  0  0  0  0  0  0  0  0  0  0
    4.3418    4.3357   -0.4329 C   0  0  0  0  0  0  0  0  0  0  0  0
    2.4251    3.5736    1.0891 C   0  0  0  0  0  0  0  0  0  0  0  0
    3.8504    2.0834   -0.0209 O   0  0  0  0  0  0  0  0  0  0  0  0
    5.6283    3.6320   -1.4490 Cl  0  0  0  0  0  0  0  0  0  0  0  0
    3.6876    4.9420   -1.0472 H   0  0  0  0  0  0  0  0  0  0  0  0
    4.7873    4.9526    0.3377 H   0  0  0  0  0  0  0  0  0  0  0  0
    1.9772    2.6570    1.4525 H   0  0  0  0  0  0  0  0  0  0  0  0
    2.7820    4.1583    1.9280 H   0  0  0  0  0  0  0  0  0  0  0  0
    1.6859    4.1438    0.5402 H   0  0  0  0  0  0  0  0  0  0  0  0
  1  2  1  0  0  0  0
  1  3  1  0  0  0  0
  1  4  2  0  0  0  0
  2  5  1  0  0  0  0
  2  6  1  0  0  0  0
  2  7  1  0  0  0  0
  3  8  1  0  0  0  0
  3  9  1  0  0  0  0
  3 10  1  0  0  0  0
M  END
>  <Alias name>
Chloroacetone

>  <Polarizability>   A^3
8.4

$$$$
trans-2-Butene
  ChemBrain IXL

 12 11  0  0  0  0  0  0  0  0  1 V2000
    3.2516    3.6549    0.0756 C   0  0  0  0  0  0  0  0  0  0  0  0
    4.5777    3.5764   -0.0560 C   0  0  0  0  0  0  0  0  0  0  0  0
    2.5725    4.9647   -0.0416 C   0  0  0  0  0  0  0  0  0  0  0  0
    5.2568    2.2666    0.0611 C   0  0  0  0  0  0  0  0  0  0  0  0
    2.6726    2.7601    0.2682 H   0  0  0  0  0  0  0  0  0  0  0  0
    5.1567    4.4712   -0.2486 H   0  0  0  0  0  0  0  0  0  0  0  0
    1.4998    4.8157   -0.0497 H   0  0  0  0  0  0  0  0  0  0  0  0
    2.8440    5.5887    0.8009 H   0  0  0  0  0  0  0  0  0  0  0  0
    2.8769    5.4480   -0.9617 H   0  0  0  0  0  0  0  0  0  0  0  0
    6.3295    2.4155    0.0691 H   0  0  0  0  0  0  0  0  0  0  0  0
    4.9852    1.6425   -0.7813 H   0  0  0  0  0  0  0  0  0  0  0  0
    4.9526    1.7833    0.9813 H   0  0  0  0  0  0  0  0  0  0  0  0
  1  2  2  0  0  0  0
  1  3  1  0  0  0  0
  2  4  1  0  0  0  0
  1  5  1  0  0  0  0
  2  6  1  0  0  0  0
  3  7  1  0  0  0  0
  3  8  1  0  0  0  0
  3  9  1  0  0  0  0
  4 10  1  0  0  0  0
  4 11  1  0  0  0  0
  4 12  1  0  0  0  0
M  END
>  <Alias name>
trans-2-Butene

>  <Polarizability>   A^3
8.49

$$$$
1,2-Dichlorotetrafluoroethane
  ChemBrain IXL

  8  7  0  0  0  0  0  0  0  0  1 V2000
    2.8927    3.2116    0.4328 C   0  0  0  0  0  0  0  0  0  0  0  0
    4.1775    3.3132   -0.4165 C   0  0  0  0  0  0  0  0  0  0  0  0
    2.4949    1.4938    0.7101 Cl  0  0  0  0  0  0  0  0  0  0  0  0
    3.0894    3.8296    1.6285 F   0  0  0  0  0  0  0  0  0  0  0  0
    1.8655    3.8138   -0.2248 F   0  0  0  0  0  0  0  0  0  0  0  0
    4.5740    5.0310   -0.6931 Cl  0  0  0  0  0  0  0  0  0  0  0  0
    3.9812    2.6956   -1.6127 F   0  0  0  0  0  0  0  0  0  0  0  0
    5.2053    2.7115    0.2410 F   0  0  0  0  0  0  0  0  0  0  0  0
  1  2  1  0  0  0  0
  1  3  1  0  0  0  0
  1  4  1  0  0  0  0
  1  5  1  0  0  0  0
  2  6  1  0  0  0  0
  2  7  1  0  0  0  0
  2  8  1  0  0  0  0
M  END
>  <Alias name>
Cryofluorane

>  <Polarizability>   A^3
8.5

$$$$
1-Nitropropane
  ChemBrain IXL

 13 12  0  0  0  0  0  0  0  0  1 V2000
    6.9098    4.2272   -1.0026 O   0  5  0  0  0  0  0  0  0  0  0  0
    5.8695    3.7023   -0.5784 N   0  3  0  0  0  0  0  0  0  0  0  0
    5.8288    2.4790   -0.3796 O   0  0  0  0  0  0  0  0  0  0  0  0
    4.6846    4.5302   -0.3113 C   0  0  0  0  0  0  0  0  0  0  0  0
    3.5394    3.6370    0.2038 C   0  0  0  0  0  0  0  0  0  0  0  0
    2.2972    4.5049    0.4839 C   0  0  0  0  0  0  0  0  0  0  0  0
    4.3752    5.0230   -1.2247 H   0  0  0  0  0  0  0  0  0  0  0  0
    4.9259    5.2751    0.4369 H   0  0  0  0  0  0  0  0  0  0  0  0
    3.8488    3.1441    1.1171 H   0  0  0  0  0  0  0  0  0  0  0  0
    3.2980    2.8922   -0.5445 H   0  0  0  0  0  0  0  0  0  0  0  0
    1.4925    3.8773    0.8464 H   0  0  0  0  0  0  0  0  0  0  0  0
    2.5387    5.2501    1.2318 H   0  0  0  0  0  0  0  0  0  0  0  0
    1.9875    4.9975   -0.4295 H   0  0  0  0  0  0  0  0  0  0  0  0
  1  2  1  0  0  0  0
  2  3  2  0  0  0  0
  2  4  1  0  0  0  0
  4  5  1  0  0  0  0
  5  6  1  0  0  0  0
  4  7  1  0  0  0  0
  4  8  1  0  0  0  0
  5  9  1  0  0  0  0
  5 10  1  0  0  0  0
  6 11  1  0  0  0  0
  6 12  1  0  0  0  0
  6 13  1  0  0  0  0
M  END
>  <Alias name>
1-Nitropropane

>  <Polarizability>   A^3
8.5

$$$$
Crotonaldehyde
  ChemBrain IXL

 11 10  0  0  0  0  0  0  0  0  1 V2000
    2.1898    3.5584   -0.2190 C   0  0  0  0  0  0  0  0  0  0  0  0
    3.5613    4.2611   -0.2156 C   0  0  0  0  0  0  0  0  0  0  0  0
    4.6806    3.5401   -0.1173 C   0  0  0  0  0  0  0  0  0  0  0  0
    5.9800    4.2059   -0.1141 C   0  0  0  0  0  0  0  0  0  0  0  0
    7.0028    3.5469   -0.0243 O   0  0  0  0  0  0  0  0  0  0  0  0
    1.4911    4.1355   -0.8065 H   0  0  0  0  0  0  0  0  0  0  0  0
    1.8254    3.4752    0.7943 H   0  0  0  0  0  0  0  0  0  0  0  0
    2.2917    2.5721   -0.6471 H   0  0  0  0  0  0  0  0  0  0  0  0
    3.6170    5.3370   -0.2927 H   0  0  0  0  0  0  0  0  0  0  0  0
    4.6249    2.4643   -0.0402 H   0  0  0  0  0  0  0  0  0  0  0  0
    6.0357    5.2817   -0.1912 H   0  0  0  0  0  0  0  0  0  0  0  0
  1  2  1  0  0  0  0
  2  3  2  0  0  0  0
  3  4  1  0  0  0  0
  4  5  2  0  0  0  0
  1  6  1  0  0  0  0
  1  7  1  0  0  0  0
  1  8  1  0  0  0  0
  2  9  1  0  0  0  0
  3 10  1  0  0  0  0
  4 11  1  0  0  0  0
M  END
>  <Alias name>
Crotonaldehyde

>  <Polarizability>   A^3
8.5

$$$$
Methylpropionate
  ChemBrain IXL

 14 13  0  0  0  0  0  0  0  0  1 V2000
    3.6242    4.4952    0.2809 C   0  0  0  0  0  0  0  0  0  0  0  0
    3.8186    3.0892    0.7003 C   0  0  0  0  0  0  0  0  0  0  0  0
    2.8527    2.3611    0.8597 O   0  0  0  0  0  0  0  0  0  0  0  0
    5.1754    2.5700    0.9248 O   0  0  0  0  0  0  0  0  0  0  0  0
    6.2568    3.5403    0.7011 C   0  0  0  0  0  0  0  0  0  0  0  0
    2.2817    4.6282   -0.4637 C   0  0  0  0  0  0  0  0  0  0  0  0
    3.6173    5.1349    1.1548 H   0  0  0  0  0  0  0  0  0  0  0  0
    4.4325    4.7908   -0.3765 H   0  0  0  0  0  0  0  0  0  0  0  0
    6.1244    4.3873    1.3629 H   0  0  0  0  0  0  0  0  0  0  0  0
    6.2314    3.8784   -0.3274 H   0  0  0  0  0  0  0  0  0  0  0  0
    7.2112    3.0700    0.9032 H   0  0  0  0  0  0  0  0  0  0  0  0
    1.4739    4.3270    0.1918 H   0  0  0  0  0  0  0  0  0  0  0  0
    2.1367    5.6582   -0.7654 H   0  0  0  0  0  0  0  0  0  0  0  0
    2.2909    3.9930   -1.3408 H   0  0  0  0  0  0  0  0  0  0  0  0
  1  2  1  0  0  0  0
  2  3  2  0  0  0  0
  2  4  1  0  0  0  0
  4  5  1  0  0  0  0
  1  6  1  0  0  0  0
  1  7  1  0  0  0  0
  1  8  1  0  0  0  0
  5  9  1  0  0  0  0
  5 10  1  0  0  0  0
  5 11  1  0  0  0  0
  6 12  1  0  0  0  0
  6 13  1  0  0  0  0
  6 14  1  0  0  0  0
M  END
>  <Alias name>
Propionic acid methylester

>  <Polarizability>   A^3
8.53

$$$$
Pyrimidine
  ChemBrain IXL

 10 10  0  0  0  0  0  0  0  0  1 V2000
    2.5355    3.2227    0.0711 C   0  0  0  0  0  0  0  0  0  0  0  0
    2.5122    4.6109    0.0244 C   0  0  0  0  0  0  0  0  0  0  0  0
    3.6707    5.2914   -0.0568 N   0  0  0  0  0  0  0  0  0  0  0  0
    4.8516    4.6336   -0.0930 C   0  0  0  0  0  0  0  0  0  0  0  0
    4.8948    3.2827   -0.0486 N   0  0  0  0  0  0  0  0  0  0  0  0
    3.7588    2.5655    0.0328 C   0  0  0  0  0  0  0  0  0  0  0  0
    1.6143    2.6615    0.1364 H   0  0  0  0  0  0  0  0  0  0  0  0
    1.5705    5.1402    0.0531 H   0  0  0  0  0  0  0  0  0  0  0  0
    5.7716    5.1939   -0.1582 H   0  0  0  0  0  0  0  0  0  0  0  0
    3.7975    1.4861    0.0680 H   0  0  0  0  0  0  0  0  0  0  0  0
  1  2  4  0  0  0  0
  2  3  4  0  0  0  0
  3  4  4  0  0  0  0
  4  5  4  0  0  0  0
  5  6  4  0  0  0  0
  6  1  4  0  0  0  0
  1  7  1  0  0  0  0
  2  8  1  0  0  0  0
  4  9  1  0  0  0  0
  6 10  1  0  0  0  0
M  END
>  <Alias name>
Pyrimidine

>  <Polarizability>   A^3
8.53

$$$$
Butyric acid
  ChemBrain IXL

 14 13  0  0  0  0  0  0  0  0  1 V2000
    3.3826    3.5833    0.3727 C   0  0  0  0  0  0  0  0  0  0  0  0
    4.1623    4.6429   -0.4301 C   0  0  0  0  0  0  0  0  0  0  0  0
    5.4676    4.0236   -0.9664 C   0  0  0  0  0  0  0  0  0  0  0  0
    6.6327    4.8800   -1.2315 O   0  0  0  0  0  0  0  0  0  0  0  0
    5.5341    2.8228   -1.1713 O   0  0  0  0  0  0  0  0  0  0  0  0
    2.0773    4.2026    0.9087 C   0  0  0  0  0  0  0  0  0  0  0  0
    3.9863    3.2430    1.2010 H   0  0  0  0  0  0  0  0  0  0  0  0
    3.1473    2.7469   -0.2688 H   0  0  0  0  0  0  0  0  0  0  0  0
    4.3976    5.4793    0.2115 H   0  0  0  0  0  0  0  0  0  0  0  0
    3.5585    4.9833   -1.2583 H   0  0  0  0  0  0  0  0  0  0  0  0
    7.3990    4.4249   -1.5603 H   0  0  0  0  0  0  0  0  0  0  0  0
    1.4736    4.5430    0.0804 H   0  0  0  0  0  0  0  0  0  0  0  0
    2.3125    5.0389    1.5503 H   0  0  0  0  0  0  0  0  0  0  0  0
    1.5309    3.4600    1.4711 H   0  0  0  0  0  0  0  0  0  0  0  0
  1  2  1  0  0  0  0
  2  3  1  0  0  0  0
  3  4  1  0  0  0  0
  3  5  2  0  0  0  0
  1  6  1  0  0  0  0
  1  7  1  0  0  0  0
  1  8  1  0  0  0  0
  2  9  1  0  0  0  0
  2 10  1  0  0  0  0
  4 11  1  0  0  0  0
  6 12  1  0  0  0  0
  6 13  1  0  0  0  0
  6 14  1  0  0  0  0
M  END
>  <Alias name>
Butyric acid

>  <Polarizability>   A^3
8.58

$$$$
1,4-Dioxane
  ChemBrain IXL

 14 14  0  0  0  0  0  0  0  0  1 V2000
    2.3329    2.5408    0.0693 C   0  0  0  0  0  0  0  0  0  0  0  0
    2.4354    3.9928    0.5749 C   0  0  0  0  0  0  0  0  0  0  0  0
    3.5076    4.6896   -0.1502 O   0  0  0  0  0  0  0  0  0  0  0  0
    4.8284    4.0492   -0.0720 C   0  0  0  0  0  0  0  0  0  0  0  0
    4.7259    2.5971   -0.5776 C   0  0  0  0  0  0  0  0  0  0  0  0
    3.6537    1.9003    0.1475 O   0  0  0  0  0  0  0  0  0  0  0  0
    1.9923    2.5396   -0.9556 H   0  0  0  0  0  0  0  0  0  0  0  0
    1.6312    1.9948    0.6824 H   0  0  0  0  0  0  0  0  0  0  0  0
    1.4972    4.5002    0.4051 H   0  0  0  0  0  0  0  0  0  0  0  0
    2.6576    3.9912    1.6318 H   0  0  0  0  0  0  0  0  0  0  0  0
    5.1690    4.0503    0.9529 H   0  0  0  0  0  0  0  0  0  0  0  0
    5.5301    4.5952   -0.6851 H   0  0  0  0  0  0  0  0  0  0  0  0
    5.6641    2.0897   -0.4078 H   0  0  0  0  0  0  0  0  0  0  0  0
    4.5037    2.5987   -1.6345 H   0  0  0  0  0  0  0  0  0  0  0  0
  1  2  1  0  0  0  0
  2  3  1  0  0  0  0
  3  4  1  0  0  0  0
  4  5  1  0  0  0  0
  5  6  1  0  0  0  0
  6  1  1  0  0  0  0
  1  7  1  0  0  0  0
  1  8  1  0  0  0  0
  2  9  1  0  0  0  0
  2 10  1  0  0  0  0
  4 11  1  0  0  0  0
  4 12  1  0  0  0  0
  5 13  1  0  0  0  0
  5 14  1  0  0  0  0
M  END
>  <Alias name>
1,4-Dioxane

>  <Polarizability>   A^3
8.6

$$$$
Ethylacetate
  ChemBrain IXL

 14 13  0  0  0  0  0  0  0  0  1 V2000
    2.3993    4.9535    0.9288 C   0  0  0  0  0  0  0  0  0  0  0  0
    2.4397    3.4137    0.9792 C   0  0  0  0  0  0  0  0  0  0  0  0
    1.5190    2.7958    1.4881 O   0  0  0  0  0  0  0  0  0  0  0  0
    3.5875    2.6893    0.4141 O   0  0  0  0  0  0  0  0  0  0  0  0
    4.6334    3.5408   -0.1709 C   0  0  0  0  0  0  0  0  0  0  0  0
    5.7681    2.6556   -0.7217 C   0  0  0  0  0  0  0  0  0  0  0  0
    1.4875    5.3050    1.3885 H   0  0  0  0  0  0  0  0  0  0  0  0
    3.2489    5.3535    1.4623 H   0  0  0  0  0  0  0  0  0  0  0  0
    2.4334    5.2811   -0.0998 H   0  0  0  0  0  0  0  0  0  0  0  0
    4.2125    4.1276   -0.9740 H   0  0  0  0  0  0  0  0  0  0  0  0
    5.0274    4.2001    0.5884 H   0  0  0  0  0  0  0  0  0  0  0  0
    6.5365    3.2811   -1.1514 H   0  0  0  0  0  0  0  0  0  0  0  0
    5.3741    1.9964   -1.4811 H   0  0  0  0  0  0  0  0  0  0  0  0
    6.1890    2.0687    0.0813 H   0  0  0  0  0  0  0  0  0  0  0  0
  1  2  1  0  0  0  0
  2  3  2  0  0  0  0
  2  4  1  0  0  0  0
  4  5  1  0  0  0  0
  5  6  1  0  0  0  0
  1  7  1  0  0  0  0
  1  8  1  0  0  0  0
  1  9  1  0  0  0  0
  5 10  1  0  0  0  0
  5 11  1  0  0  0  0
  6 12  1  0  0  0  0
  6 13  1  0  0  0  0
  6 14  1  0  0  0  0
M  END
>  <Alias name>
Ethyl acetate

>  <Polarizability>   A^3
8.62

$$$$
1,1-Dichloroethane
  ChemBrain IXL

  8  7  0  0  0  0  0  0  0  0  1 V2000
    2.5579    3.1875    0.2951 C   0  0  0  0  0  0  0  0  0  0  0  0
    3.9782    3.0584   -0.2885 C   0  0  0  0  0  0  0  0  0  0  0  0
    1.9205    1.5647    0.6732 Cl  0  0  0  0  0  0  0  0  0  0  0  0
    1.4947    3.9809   -0.8977 Cl  0  0  0  0  0  0  0  0  0  0  0  0
    2.5920    3.7817    1.1999 H   0  0  0  0  0  0  0  0  0  0  0  0
    4.3651    4.0436   -0.5180 H   0  0  0  0  0  0  0  0  0  0  0  0
    3.9441    2.4642   -1.1932 H   0  0  0  0  0  0  0  0  0  0  0  0
    4.6237    2.5768    0.4356 H   0  0  0  0  0  0  0  0  0  0  0  0
  1  2  1  0  0  0  0
  1  3  1  0  0  0  0
  1  4  1  0  0  0  0
  1  5  1  0  0  0  0
  2  6  1  0  0  0  0
  2  7  1  0  0  0  0
  2  8  1  0  0  0  0
M  END
>  <Alias name>
1,1-Dichloroethane

>  <Polarizability>   A^3
8.64

$$$$
Cyclopentadiene
  ChemBrain IXL

 11 11  0  0  0  0  0  0  0  0  1 V2000
    2.8813    2.7384   -0.4524 C   0  0  0  0  0  0  0  0  0  0  0  0
    2.7670    3.8704    0.2651 C   0  0  0  0  0  0  0  0  0  0  0  0
    4.0709    2.4650   -0.5975 C   0  0  0  0  0  0  0  0  0  0  0  0
    3.8866    4.2840    0.5555 C   0  0  0  0  0  0  0  0  0  0  0  0
    4.8850    3.4289    0.0359 C   0  0  0  0  0  0  0  0  0  0  0  0
    2.0457    2.1415   -0.8526 H   0  0  0  0  0  0  0  0  0  0  0  0
    1.8218    4.3595    0.5532 H   0  0  0  0  0  0  0  0  0  0  0  0
    4.4143    1.5853   -1.1490 H   0  0  0  0  0  0  0  0  0  0  0  0
    4.0486    5.1948    1.1389 H   0  0  0  0  0  0  0  0  0  0  0  0
    5.4718    2.9841    0.8299 H   0  0  0  0  0  0  0  0  0  0  0  0
    5.5094    3.9462   -0.6816 H   0  0  0  0  0  0  0  0  0  0  0  0
  1  2  1  0  0  0  0
  1  3  2  0  0  0  0
  2  4  2  0  0  0  0
  3  5  1  0  0  0  0
  5  4  1  0  0  0  0
  1  6  1  0  0  0  0
  2  7  1  0  0  0  0
  3  8  1  0  0  0  0
  4  9  1  0  0  0  0
  5 10  1  0  0  0  0
  5 11  1  0  0  0  0
M  END
>  <Alias name>
Cyclopentadiene

>  <Polarizability>   A^3
8.64

$$$$
s-cis-Butadiene
  ChemBrain IXL

 10  9  0  0  0  0  0  0  0  0  1 V2000
    2.4878    3.0244    0.0488 C   0  0  0  0  0  0  0  0  0  0  0  0
    3.7380    2.5562    0.0586 C   0  0  0  0  0  0  0  0  0  0  0  0
    4.6634    4.8093   -0.0666 C   0  0  0  0  0  0  0  0  0  0  0  0
    4.8806    3.4968    0.0445 C   0  0  0  0  0  0  0  0  0  0  0  0
    1.6517    2.3362    0.0597 H   0  0  0  0  0  0  0  0  0  0  0  0
    2.3098    4.0925    0.0299 H   0  0  0  0  0  0  0  0  0  0  0  0
    3.9161    1.4881    0.0769 H   0  0  0  0  0  0  0  0  0  0  0  0
    5.4995    5.4976   -0.0775 H   0  0  0  0  0  0  0  0  0  0  0  0
    3.6510    5.1859   -0.1457 H   0  0  0  0  0  0  0  0  0  0  0  0
    5.8929    3.1203    0.1242 H   0  0  0  0  0  0  0  0  0  0  0  0
  1  2  2  0  0  0  0
  3  4  2  0  0  0  0
  2  4  1  0  0  0  0
  1  5  1  0  0  0  0
  1  6  1  0  0  0  0
  2  7  1  0  0  0  0
  3  8  1  0  0  0  0
  3  9  1  0  0  0  0
  4 10  1  0  0  0  0
M  END
>  <Alias name>
s-cis-Butadiene

>  <Polarizability>   A^3
8.64

$$$$
s-trans-Butadiene
  ChemBrain IXL

 10  9  0  0  0  0  0  0  0  0  1 V2000
    2.5294    3.1822    0.0544 C   0  0  0  0  0  0  0  0  0  0  0  0
    3.5083    4.0883    0.0004 C   0  0  0  0  0  0  0  0  0  0  0  0
    4.9031    3.6566   -0.0095 C   0  0  0  0  0  0  0  0  0  0  0  0
    5.8820    4.5628   -0.0635 C   0  0  0  0  0  0  0  0  0  0  0  0
    1.4977    3.5015    0.0617 H   0  0  0  0  0  0  0  0  0  0  0  0
    2.7692    2.1297    0.0908 H   0  0  0  0  0  0  0  0  0  0  0  0
    3.2685    5.1407   -0.0360 H   0  0  0  0  0  0  0  0  0  0  0  0
    5.1429    2.6042    0.0268 H   0  0  0  0  0  0  0  0  0  0  0  0
    5.6422    5.6152   -0.0999 H   0  0  0  0  0  0  0  0  0  0  0  0
    6.9136    4.2434   -0.0709 H   0  0  0  0  0  0  0  0  0  0  0  0
  1  2  2  0  0  0  0
  2  3  1  0  0  0  0
  3  4  2  0  0  0  0
  1  5  1  0  0  0  0
  1  6  1  0  0  0  0
  2  7  1  0  0  0  0
  3  8  1  0  0  0  0
  4  9  1  0  0  0  0
  4 10  1  0  0  0  0
M  END
>  <Alias name>
s-trans-1,3-Butadiene

>  <Polarizability>   A^3
8.64

$$$$
Carbon disulfide
  ChemBrain IXL

  3  2  0  0  0  0  0  0  0  0  1 V2000
    1.4829    2.9453   -0.0412 S   0  0  0  0  0  0  0  0  0  0  0  0
    3.1926    2.9514   -0.0078 C   0  0  0  0  0  0  0  0  0  0  0  0
    4.9023    2.9575    0.0257 S   0  0  0  0  0  0  0  0  0  0  0  0
  1  2  2  0  0  0  0
  2  3  2  0  0  0  0
M  END
>  <Alias name>
Carbon disulfide

>  <Polarizability>   A^3
8.67

$$$$
Dibromomethane
  ChemBrain IXL

  5  4  0  0  0  0  0  0  0  0  1 V2000
    3.0337    2.9971   -0.0183 C   0  0  0  0  0  0  0  0  0  0  0  0
    4.1684    1.5852   -0.6815 Br  0  0  0  0  0  0  0  0  0  0  0  0
    1.4817    2.2291    0.8316 Br  0  0  0  0  0  0  0  0  0  0  0  0
    3.5817    3.5927    0.7013 H   0  0  0  0  0  0  0  0  0  0  0  0
    2.7200    3.6255   -0.8427 H   0  0  0  0  0  0  0  0  0  0  0  0
  1  2  1  0  0  0  0
  1  3  1  0  0  0  0
  1  4  1  0  0  0  0
  1  5  1  0  0  0  0
M  END
>  <Alias name>
Dibromomethane

>  <Polarizability>   A^3
8.68

$$$$
Dimethylsulfate
  ChemBrain IXL

 13 12  0  0  0  0  0  0  0  0  1 V2000
    5.5028    3.2276    0.4762 S   0  0  0  0  0  0  0  0  0  0  0  0
    6.0788    1.9376    0.2542 O   0  0  0  0  0  0  0  0  0  0  0  0
    6.0861    3.8158    1.6419 O   0  0  0  0  0  0  0  0  0  0  0  0
    3.8939    3.0748    0.6918 O   0  0  0  0  0  0  0  0  0  0  0  0
    5.7899    4.1805   -0.8153 O   0  0  0  0  0  0  0  0  0  0  0  0
    3.1680    2.4848   -0.4422 C   0  0  0  0  0  0  0  0  0  0  0  0
    5.2425    5.5413   -0.7178 C   0  0  0  0  0  0  0  0  0  0  0  0
    3.5504    1.4906   -0.6377 H   0  0  0  0  0  0  0  0  0  0  0  0
    2.1132    2.4255   -0.2041 H   0  0  0  0  0  0  0  0  0  0  0  0
    3.3056    3.1037   -1.3203 H   0  0  0  0  0  0  0  0  0  0  0  0
    4.1667    5.4903   -0.6033 H   0  0  0  0  0  0  0  0  0  0  0  0
    5.4841    6.0929   -1.6179 H   0  0  0  0  0  0  0  0  0  0  0  0
    5.6734    6.0432    0.1398 H   0  0  0  0  0  0  0  0  0  0  0  0
  1  2  2  0  0  0  0
  1  3  2  0  0  0  0
  1  4  1  0  0  0  0
  1  5  1  0  0  0  0
  4  6  1  0  0  0  0
  5  7  1  0  0  0  0
  6  8  1  0  0  0  0
  6  9  1  0  0  0  0
  6 10  1  0  0  0  0
  7 11  1  0  0  0  0
  7 12  1  0  0  0  0
  7 13  1  0  0  0  0
M  END
>  <Alias name>
Dimethyl sulfate

>  <Polarizability>   A^3
8.7

$$$$
2-Chloroethylmethylether
  ChemBrain IXL

 12 11  0  0  0  0  0  0  0  0  1 V2000
    1.4793    4.5540    0.2901 Cl  0  0  0  0  0  0  0  0  0  0  0  0
    2.9814    3.6609   -0.0686 C   0  0  0  0  0  0  0  0  0  0  0  0
    4.1896    4.6042    0.0879 C   0  0  0  0  0  0  0  0  0  0  0  0
    5.4272    3.8681   -0.2078 O   0  0  0  0  0  0  0  0  0  0  0  0
    6.6622    4.6576   -0.0945 C   0  0  0  0  0  0  0  0  0  0  0  0
    3.0805    2.8303    0.6191 H   0  0  0  0  0  0  0  0  0  0  0  0
    2.9450    3.2864   -1.0841 H   0  0  0  0  0  0  0  0  0  0  0  0
    4.0905    5.4349   -0.5999 H   0  0  0  0  0  0  0  0  0  0  0  0
    4.2260    4.9787    1.1034 H   0  0  0  0  0  0  0  0  0  0  0  0
    6.6236    5.4896   -0.7867 H   0  0  0  0  0  0  0  0  0  0  0  0
    7.5138    4.0313   -0.3300 H   0  0  0  0  0  0  0  0  0  0  0  0
    6.7591    5.0333    0.9166 H   0  0  0  0  0  0  0  0  0  0  0  0
  1  2  1  0  0  0  0
  2  3  1  0  0  0  0
  3  4  1  0  0  0  0
  4  5  1  0  0  0  0
  2  6  1  0  0  0  0
  2  7  1  0  0  0  0
  3  8  1  0  0  0  0
  3  9  1  0  0  0  0
  5 10  1  0  0  0  0
  5 11  1  0  0  0  0
  5 12  1  0  0  0  0
M  END
>  <Alias name>
1-Chloro-2-methoxyethane

>  <Polarizability>   A^3
8.71

$$$$
Diethylether
  ChemBrain IXL

 15 14  0  0  0  0  0  0  0  0  1 V2000
    2.4787    3.7180    0.3718 C   0  0  0  0  0  0  0  0  0  0  0  0
    3.5158    4.7891   -0.0179 C   0  0  0  0  0  0  0  0  0  0  0  0
    4.8635    4.2032    0.0205 O   0  0  0  0  0  0  0  0  0  0  0  0
    5.9523    5.1254   -0.3329 C   0  0  0  0  0  0  0  0  0  0  0  0
    7.3005    4.3836   -0.2515 C   0  0  0  0  0  0  0  0  0  0  0  0
    2.5330    2.8942   -0.3244 H   0  0  0  0  0  0  0  0  0  0  0  0
    2.6876    3.3607    1.3694 H   0  0  0  0  0  0  0  0  0  0  0  0
    1.4886    4.1485    0.3436 H   0  0  0  0  0  0  0  0  0  0  0  0
    3.3069    5.1464   -1.0155 H   0  0  0  0  0  0  0  0  0  0  0  0
    3.4614    5.6130    0.6783 H   0  0  0  0  0  0  0  0  0  0  0  0
    5.9571    5.9575    0.3557 H   0  0  0  0  0  0  0  0  0  0  0  0
    5.8025    5.4909   -1.3381 H   0  0  0  0  0  0  0  0  0  0  0  0
    7.4503    4.0182    0.7537 H   0  0  0  0  0  0  0  0  0  0  0  0
    7.2958    3.5516   -0.9401 H   0  0  0  0  0  0  0  0  0  0  0  0
    8.1005    5.0612   -0.5112 H   0  0  0  0  0  0  0  0  0  0  0  0
  1  2  1  0  0  0  0
  2  3  1  0  0  0  0
  3  4  1  0  0  0  0
  4  5  1  0  0  0  0
  1  6  1  0  0  0  0
  1  7  1  0  0  0  0
  1  8  1  0  0  0  0
  2  9  1  0  0  0  0
  2 10  1  0  0  0  0
  4 11  1  0  0  0  0
  4 12  1  0  0  0  0
  5 13  1  0  0  0  0
  5 14  1  0  0  0  0
  5 15  1  0  0  0  0
M  END
>  <Alias name>
Ethyl ether

>  <Polarizability>   A^3
8.73

$$$$
3-Chloro-1-propanol
  ChemBrain IXL

 12 11  0  0  0  0  0  0  0  0  1 V2000
    1.4929    3.4159    1.7965 Cl  0  0  0  0  0  0  0  0  0  0  0  0
    2.6277    4.1331    0.6216 C   0  0  0  0  0  0  0  0  0  0  0  0
    3.6973    3.0918    0.2391 C   0  0  0  0  0  0  0  0  0  0  0  0
    4.6776    3.7113   -0.7758 C   0  0  0  0  0  0  0  0  0  0  0  0
    5.6979    2.7180   -1.1406 O   0  0  0  0  0  0  0  0  0  0  0  0
    6.3688    3.0300   -1.7878 H   0  0  0  0  0  0  0  0  0  0  0  0
    3.1073    4.9974    1.0642 H   0  0  0  0  0  0  0  0  0  0  0  0
    2.0853    4.4360   -0.2655 H   0  0  0  0  0  0  0  0  0  0  0  0
    3.2178    2.2275   -0.2035 H   0  0  0  0  0  0  0  0  0  0  0  0
    4.2397    2.7889    1.1262 H   0  0  0  0  0  0  0  0  0  0  0  0
    5.1571    4.5756   -0.3332 H   0  0  0  0  0  0  0  0  0  0  0  0
    4.1352    4.0142   -1.6629 H   0  0  0  0  0  0  0  0  0  0  0  0
  1  2  1  0  0  0  0
  2  3  1  0  0  0  0
  3  4  1  0  0  0  0
  4  5  1  0  0  0  0
  5  6  1  0  0  0  0
  2  7  1  0  0  0  0
  2  8  1  0  0  0  0
  3  9  1  0  0  0  0
  3 10  1  0  0  0  0
  4 11  1  0  0  0  0
  4 12  1  0  0  0  0
M  END
>  <Alias name>
3-Chloro-1-propanol

>  <Polarizability>   A^3
8.84

$$$$
1-Methylimidazole
  ChemBrain IXL

 12 12  0  0  0  0  0  0  0  0  1 V2000
    3.7424    2.4762   -0.4221 C   0  0  0  0  0  0  0  0  0  0  0  0
    3.3299    3.6048   -0.2240 C   0  0  0  0  0  0  0  0  0  0  0  0
    4.9863    2.5437   -0.5710 N   0  0  0  0  0  0  0  0  0  0  0  0
    5.3458    3.6501   -0.4737 C   0  0  0  0  0  0  0  0  0  0  0  0
    4.3086    4.3676   -0.2498 N   0  0  0  0  0  0  0  0  0  0  0  0
    4.2492    5.8116   -0.0575 C   0  0  0  0  0  0  0  0  0  0  0  0
    3.1407    1.5883   -0.4604 H   0  0  0  0  0  0  0  0  0  0  0  0
    2.2964    3.8915   -0.0557 H   0  0  0  0  0  0  0  0  0  0  0  0
    6.3749    4.0033   -0.5584 H   0  0  0  0  0  0  0  0  0  0  0  0
    3.2225    6.1207   -0.0115 H   0  0  0  0  0  0  0  0  0  0  0  0
    4.7425    6.0719    0.8749 H   0  0  0  0  0  0  0  0  0  0  0  0
    4.7347    6.3075   -0.8921 H   0  0  0  0  0  0  0  0  0  0  0  0
  1  2  2  0  0  0  0
  1  3  1  0  0  0  0
  3  4  2  0  0  0  0
  4  5  1  0  0  0  0
  5  2  1  0  0  0  0
  5  6  1  0  0  0  0
  1  7  1  0  0  0  0
  2  8  1  0  0  0  0
  4  9  1  0  0  0  0
  6 10  1  0  0  0  0
  6 11  1  0  0  0  0
  6 12  1  0  0  0  0
M  END
>  <Alias name>
1-Methylimidazole

>  <Polarizability>   A^3
8.86

$$$$
Methyl propyl ether
  ChemBrain IXL

 15 14  0  0  0  0  0  0  0  0  1 V2000
    4.8519    4.6983    0.0000 C   0  0  0  0  0  0  0  0  0  0  0  0
    3.6211    3.7723    0.0468 C   0  0  0  0  0  0  0  0  0  0  0  0
    6.0773    3.8883    0.0653 O   0  0  0  0  0  0  0  0  0  0  0  0
    2.3365    4.6207   -0.0216 C   0  0  0  0  0  0  0  0  0  0  0  0
    7.3326    4.6536    0.0283 C   0  0  0  0  0  0  0  0  0  0  0  0
    4.8237    5.3790    0.8419 H   0  0  0  0  0  0  0  0  0  0  0  0
    4.8424    5.2650   -0.9229 H   0  0  0  0  0  0  0  0  0  0  0  0
    3.6307    3.2056    0.9695 H   0  0  0  0  0  0  0  0  0  0  0  0
    3.6494    3.0917   -0.7951 H   0  0  0  0  0  0  0  0  0  0  0  0
    1.4718    3.9696    0.0112 H   0  0  0  0  0  0  0  0  0  0  0  0
    2.3082    5.3013    0.8204 H   0  0  0  0  0  0  0  0  0  0  0  0
    2.3269    5.1874   -0.9444 H   0  0  0  0  0  0  0  0  0  0  0  0
    7.1322    5.6776    0.3190 H   0  0  0  0  0  0  0  0  0  0  0  0
    7.7438    4.6373   -0.9734 H   0  0  0  0  0  0  0  0  0  0  0  0
    8.0374    4.2249    0.7298 H   0  0  0  0  0  0  0  0  0  0  0  0
  1  2  1  0  0  0  0
  1  3  1  0  0  0  0
  2  4  1  0  0  0  0
  3  5  1  0  0  0  0
  1  6  1  0  0  0  0
  1  7  1  0  0  0  0
  2  8  1  0  0  0  0
  2  9  1  0  0  0  0
  4 10  1  0  0  0  0
  4 11  1  0  0  0  0
  4 12  1  0  0  0  0
  5 13  1  0  0  0  0
  5 14  1  0  0  0  0
  5 15  1  0  0  0  0
M  END
>  <Alias name>
Methylpropylether

>  <Polarizability>   A^3
8.86

$$$$
Propylene chlorohydrin
  ChemBrain IXL

 12 11  0  0  0  0  0  0  0  0  1 V2000
    3.4823    3.4823    0.4760 C   0  0  0  0  0  0  0  0  0  0  0  0
    4.3331    4.3378   -0.4826 C   0  0  0  0  0  0  0  0  0  0  0  0
    2.0786    4.1037    0.6104 C   0  0  0  0  0  0  0  0  0  0  0  0
    3.3400    1.8264   -0.1723 Cl  0  0  0  0  0  0  0  0  0  0  0  0
    5.6732    3.7469   -0.6082 O   0  0  0  0  0  0  0  0  0  0  0  0
    6.2866    4.2313   -1.2044 H   0  0  0  0  0  0  0  0  0  0  0  0
    3.9573    3.4496    1.4487 H   0  0  0  0  0  0  0  0  0  0  0  0
    3.8594    4.3685   -1.4560 H   0  0  0  0  0  0  0  0  0  0  0  0
    4.4175    5.3438   -0.0903 H   0  0  0  0  0  0  0  0  0  0  0  0
    1.4807    3.5025    1.2842 H   0  0  0  0  0  0  0  0  0  0  0  0
    2.1650    5.1090    1.0039 H   0  0  0  0  0  0  0  0  0  0  0  0
    1.6035    4.1363   -0.3623 H   0  0  0  0  0  0  0  0  0  0  0  0
  1  2  1  0  0  0  0
  1  3  1  0  0  0  0
  1  4  1  0  0  0  0
  2  5  1  0  0  0  0
  5  6  1  0  0  0  0
  1  7  1  0  0  0  0
  2  8  1  0  0  0  0
  2  9  1  0  0  0  0
  3 10  1  0  0  0  0
  3 11  1  0  0  0  0
  3 12  1  0  0  0  0
M  END
>  <Alias name>
2-Chloro-1-propanol

>  <Polarizability>   A^3
8.89

$$$$
Acetic anhydride
  ChemBrain IXL

 13 12  0  0  0  0  0  0  0  0  1 V2000
    6.4758    4.9504   -1.0937 C   0  0  0  0  0  0  0  0  0  0  0  0
    5.4586    3.9912   -0.6082 C   0  0  0  0  0  0  0  0  0  0  0  0
    5.6161    2.7942   -0.7835 O   0  0  0  0  0  0  0  0  0  0  0  0
    4.2584    4.4809    0.0852 O   0  0  0  0  0  0  0  0  0  0  0  0
    2.0765    3.8044    1.2291 C   0  0  0  0  0  0  0  0  0  0  0  0
    3.3218    3.4346    0.5200 C   0  0  0  0  0  0  0  0  0  0  0  0
    3.5711    2.2615    0.2964 O   0  0  0  0  0  0  0  0  0  0  0  0
    6.1671    5.9590   -0.8482 H   0  0  0  0  0  0  0  0  0  0  0  0
    6.5780    4.8554   -2.1677 H   0  0  0  0  0  0  0  0  0  0  0  0
    7.4266    4.7386   -0.6204 H   0  0  0  0  0  0  0  0  0  0  0  0
    1.5169    2.9083    1.4670 H   0  0  0  0  0  0  0  0  0  0  0  0
    2.3240    4.3290    2.1436 H   0  0  0  0  0  0  0  0  0  0  0  0
    1.4773    4.4466    0.5954 H   0  0  0  0  0  0  0  0  0  0  0  0
  1  2  1  0  0  0  0
  2  3  2  0  0  0  0
  2  4  1  0  0  0  0
  5  6  1  0  0  0  0
  6  7  2  0  0  0  0
  6  4  1  0  0  0  0
  1  8  1  0  0  0  0
  1  9  1  0  0  0  0
  1 10  1  0  0  0  0
  5 11  1  0  0  0  0
  5 12  1  0  0  0  0
  5 13  1  0  0  0  0
M  END
>  <Alias name>
Acetic anhydride

>  <Polarizability>   A^3
8.9

$$$$
Iso-Butanol
  ChemBrain IXL

 15 14  0  0  0  0  0  0  0  0  1 V2000
    2.2723    2.7366   -0.1710 C   0  0  0  0  0  0  0  0  0  0  0  0
    3.6334    3.1851    0.3957 C   0  0  0  0  0  0  0  0  0  0  0  0
    4.7257    2.9865   -0.6735 C   0  0  0  0  0  0  0  0  0  0  0  0
    6.0247    3.4122   -0.1326 O   0  0  0  0  0  0  0  0  0  0  0  0
    3.5615    4.6742    0.7866 C   0  0  0  0  0  0  0  0  0  0  0  0
    1.5070    2.8757    0.5781 H   0  0  0  0  0  0  0  0  0  0  0  0
    2.3226    1.6931   -0.4449 H   0  0  0  0  0  0  0  0  0  0  0  0
    2.0335    3.3266   -1.0435 H   0  0  0  0  0  0  0  0  0  0  0  0
    3.8722    2.5950    1.2681 H   0  0  0  0  0  0  0  0  0  0  0  0
    4.7747    1.9432   -0.9483 H   0  0  0  0  0  0  0  0  0  0  0  0
    4.4876    3.5776   -1.5455 H   0  0  0  0  0  0  0  0  0  0  0  0
    6.0696    4.3228    0.1344 H   0  0  0  0  0  0  0  0  0  0  0  0
    3.3234    5.2644   -0.0860 H   0  0  0  0  0  0  0  0  0  0  0  0
    4.5150    4.9885    1.1846 H   0  0  0  0  0  0  0  0  0  0  0  0
    2.7955    4.8132    1.5352 H   0  0  0  0  0  0  0  0  0  0  0  0
  1  2  1  0  0  0  0
  2  3  1  0  0  0  0
  3  4  1  0  0  0  0
  2  5  1  0  0  0  0
  1  6  1  0  0  0  0
  1  7  1  0  0  0  0
  1  8  1  0  0  0  0
  2  9  1  0  0  0  0
  3 10  1  0  0  0  0
  3 11  1  0  0  0  0
  4 12  1  0  0  0  0
  5 13  1  0  0  0  0
  5 14  1  0  0  0  0
  5 15  1  0  0  0  0
M  END
>  <Alias name>
2-Methyl-1-propanol

>  <Polarizability>   A^3
8.92

$$$$
Pyrazine
  ChemBrain IXL

 10 10  0  0  0  0  0  0  0  0  1 V2000
    2.4381    2.6239    0.0232 C   0  0  0  0  0  0  0  0  0  0  0  0
    2.4319    4.0187    0.0024 C   0  0  0  0  0  0  0  0  0  0  0  0
    3.5945    4.6967   -0.0189 N   0  0  0  0  0  0  0  0  0  0  0  0
    4.7631    4.0288   -0.0201 C   0  0  0  0  0  0  0  0  0  0  0  0
    4.7694    2.6340    0.0008 C   0  0  0  0  0  0  0  0  0  0  0  0
    3.6068    1.9560    0.0220 N   0  0  0  0  0  0  0  0  0  0  0  0
    1.5053    2.0799    0.0403 H   0  0  0  0  0  0  0  0  0  0  0  0
    1.4942    4.5546    0.0033 H   0  0  0  0  0  0  0  0  0  0  0  0
    5.6960    4.5728   -0.0371 H   0  0  0  0  0  0  0  0  0  0  0  0
    5.7070    2.0981   -0.0002 H   0  0  0  0  0  0  0  0  0  0  0  0
  1  2  4  0  0  0  0
  2  3  4  0  0  0  0
  3  4  4  0  0  0  0
  4  5  4  0  0  0  0
  5  6  4  0  0  0  0
  6  1  4  0  0  0  0
  1  7  1  0  0  0  0
  2  8  1  0  0  0  0
  4  9  1  0  0  0  0
  5 10  1  0  0  0  0
M  END
>  <Alias name>
Pyrazine

>  <Polarizability>   A^3
8.98

$$$$
N-Methylpyrazole
  ChemBrain IXL

 12 12  0  0  0  0  0  0  0  0  1 V2000
    4.1417    2.5247    0.7092 C   0  0  0  0  0  0  0  0  0  0  0  0
    3.6895    3.4596    0.0709 C   0  0  0  0  0  0  0  0  0  0  0  0
    5.3984    2.8580    1.0834 C   0  0  0  0  0  0  0  0  0  0  0  0
    5.6191    3.9443    0.6587 N   0  0  0  0  0  0  0  0  0  0  0  0
    4.5943    4.3821    0.0150 N   0  0  0  0  0  0  0  0  0  0  0  0
    4.4722    5.6736   -0.6491 C   0  0  0  0  0  0  0  0  0  0  0  0
    3.6004    1.5745    0.9330 H   0  0  0  0  0  0  0  0  0  0  0  0
    2.6948    3.4872   -0.3647 H   0  0  0  0  0  0  0  0  0  0  0  0
    6.0790    2.2229    1.6752 H   0  0  0  0  0  0  0  0  0  0  0  0
    3.4320    5.8991   -0.8065 H   0  0  0  0  0  0  0  0  0  0  0  0
    4.9179    6.4421   -0.0251 H   0  0  0  0  0  0  0  0  0  0  0  0
    4.9823    5.6362   -1.6074 H   0  0  0  0  0  0  0  0  0  0  0  0
  1  2  2  0  0  0  0
  1  3  1  0  0  0  0
  3  4  2  0  0  0  0
  4  5  1  0  0  0  0
  5  2  1  0  0  0  0
  5  6  1  0  0  0  0
  1  7  1  0  0  0  0
  2  8  1  0  0  0  0
  3  9  1  0  0  0  0
  6 10  1  0  0  0  0
  6 11  1  0  0  0  0
  6 12  1  0  0  0  0
M  END
>  <Alias name>
1-Methyl-1H-pyrazole

>  <Polarizability>   A^3
8.99

$$$$
Dibromodifluoromethane
  ChemBrain IXL

  5  4  0  0  0  0  0  0  0  0  1 V2000
    3.2251    2.4674   -0.0194 C   0  0  0  0  0  0  0  0  0  0  0  0
    3.5732    1.6938   -1.0825 F   0  0  0  0  0  0  0  0  0  0  0  0
    3.1711    1.6994    1.1017 F   0  0  0  0  0  0  0  0  0  0  0  0
    1.4958    3.2599   -0.3398 Br  0  0  0  0  0  0  0  0  0  0  0  0
    4.5371    3.8613    0.2186 Br  0  0  0  0  0  0  0  0  0  0  0  0
  1  2  1  0  0  0  0
  1  3  1  0  0  0  0
  1  4  1  0  0  0  0
  1  5  1  0  0  0  0
M  END
>  <Alias name>
Dibromodifluoromethane

>  <Polarizability>   A^3
9

$$$$
Ethylchloroformate
  ChemBrain IXL

 11 10  0  0  0  0  0  0  0  0  1 V2000
    5.9732    2.4200   -1.1055 Cl  0  0  0  0  0  0  0  0  0  0  0  0
    5.9351    4.1711   -0.7669 C   0  0  0  0  0  0  0  0  0  0  0  0
    6.9035    4.8646   -1.0307 O   0  0  0  0  0  0  0  0  0  0  0  0
    4.7368    4.7784   -0.1702 O   0  0  0  0  0  0  0  0  0  0  0  0
    3.6359    3.8429    0.1017 C   0  0  0  0  0  0  0  0  0  0  0  0
    2.4523    4.6093    0.7233 C   0  0  0  0  0  0  0  0  0  0  0  0
    3.9734    3.0789    0.7911 H   0  0  0  0  0  0  0  0  0  0  0  0
    3.3193    3.3792   -0.8244 H   0  0  0  0  0  0  0  0  0  0  0  0
    1.6413    3.9200    0.9236 H   0  0  0  0  0  0  0  0  0  0  0  0
    2.7689    5.0730    1.6493 H   0  0  0  0  0  0  0  0  0  0  0  0
    2.1148    5.3732    0.0339 H   0  0  0  0  0  0  0  0  0  0  0  0
  1  2  1  0  0  0  0
  2  3  2  0  0  0  0
  2  4  1  0  0  0  0
  4  5  1  0  0  0  0
  5  6  1  0  0  0  0
  5  7  1  0  0  0  0
  5  8  1  0  0  0  0
  6  9  1  0  0  0  0
  6 10  1  0  0  0  0
  6 11  1  0  0  0  0
M  END
>  <Alias name>
Ethyl chloroformate

>  <Polarizability>   A^3
9

$$$$
1-Pentyne
  ChemBrain IXL

 13 12  0  0  0  0  0  0  0  0  1 V2000
    2.4878    4.1565    0.7888 C   0  0  0  0  0  0  0  0  0  0  0  0
    3.6219    4.5023    0.5802 C   0  0  0  0  0  0  0  0  0  0  0  0
    5.0735    4.9448    0.3132 C   0  0  0  0  0  0  0  0  0  0  0  0
    5.8903    3.7436   -0.2018 C   0  0  0  0  0  0  0  0  0  0  0  0
    7.3422    4.1859   -0.4686 C   0  0  0  0  0  0  0  0  0  0  0  0
    1.4676    3.8454    0.9765 H   0  0  0  0  0  0  0  0  0  0  0  0
    5.5132    5.3133    1.2317 H   0  0  0  0  0  0  0  0  0  0  0  0
    5.0799    5.7315   -0.4311 H   0  0  0  0  0  0  0  0  0  0  0  0
    5.4507    3.3752   -1.1204 H   0  0  0  0  0  0  0  0  0  0  0  0
    5.8837    2.9569    0.5424 H   0  0  0  0  0  0  0  0  0  0  0  0
    7.3490    4.9726   -1.2129 H   0  0  0  0  0  0  0  0  0  0  0  0
    7.9159    3.3417   -0.8305 H   0  0  0  0  0  0  0  0  0  0  0  0
    7.7821    4.5541    0.4500 H   0  0  0  0  0  0  0  0  0  0  0  0
  1  2  3  0  0  0  0
  2  3  1  0  0  0  0
  3  4  1  0  0  0  0
  4  5  1  0  0  0  0
  1  6  1  0  0  0  0
  3  7  1  0  0  0  0
  3  8  1  0  0  0  0
  4  9  1  0  0  0  0
  4 10  1  0  0  0  0
  5 11  1  0  0  0  0
  5 12  1  0  0  0  0
  5 13  1  0  0  0  0
M  END
>  <Alias name>
1-Pentyne

>  <Polarizability>   A^3
9.12

$$$$
Cyclopentane
  ChemBrain IXL

 15 15  0  0  0  0  0  0  0  0  1 V2000
    2.4946    3.1793    0.2446 C   0  0  0  0  0  0  0  0  0  0  0  0
    3.7934    2.3551   -0.0389 C   0  0  0  0  0  0  0  0  0  0  0  0
    4.9461    3.3338    0.1708 C   0  0  0  0  0  0  0  0  0  0  0  0
    4.3764    4.6825   -0.2436 C   0  0  0  0  0  0  0  0  0  0  0  0
    2.9502    4.6746    0.3006 C   0  0  0  0  0  0  0  0  0  0  0  0
    1.7843    3.0185   -0.5569 H   0  0  0  0  0  0  0  0  0  0  0  0
    2.0565    2.9009    1.1949 H   0  0  0  0  0  0  0  0  0  0  0  0
    3.8695    1.4913    0.6096 H   0  0  0  0  0  0  0  0  0  0  0  0
    3.7906    2.0440   -1.0762 H   0  0  0  0  0  0  0  0  0  0  0  0
    5.2104    3.3622    1.2206 H   0  0  0  0  0  0  0  0  0  0  0  0
    5.8067    3.0648   -0.4288 H   0  0  0  0  0  0  0  0  0  0  0  0
    4.3513    4.7455   -1.3244 H   0  0  0  0  0  0  0  0  0  0  0  0
    4.9524    5.5010    0.1697 H   0  0  0  0  0  0  0  0  0  0  0  0
    2.2922    5.3159   -0.2725 H   0  0  0  0  0  0  0  0  0  0  0  0
    2.9748    4.9941    1.3350 H   0  0  0  0  0  0  0  0  0  0  0  0
  1  2  1  0  0  0  0
  2  3  1  0  0  0  0
  3  4  1  0  0  0  0
  4  5  1  0  0  0  0
  5  1  1  0  0  0  0
  1  6  1  0  0  0  0
  1  7  1  0  0  0  0
  2  8  1  0  0  0  0
  2  9  1  0  0  0  0
  3 10  1  0  0  0  0
  3 11  1  0  0  0  0
  4 12  1  0  0  0  0
  4 13  1  0  0  0  0
  5 14  1  0  0  0  0
  5 15  1  0  0  0  0
M  END
>  <Alias name>
Cyclopentane

>  <Polarizability>   A^3
9.15

$$$$
3-Aminobutyronitrile
  ChemBrain IXL

 14 13  0  0  0  0  0  0  0  0  1 V2000
    5.9254    5.2399   -0.0769 C   0  0  0  0  0  0  0  0  0  0  0  0
    4.7886    4.2050   -0.1825 C   0  0  0  0  0  0  0  0  0  0  0  0
    3.4977    4.7971    0.4154 C   0  0  0  0  0  0  0  0  0  0  0  0
    7.2163    4.6477   -0.6748 C   0  0  0  0  0  0  0  0  0  0  0  0
    8.1864    4.2027   -1.1242 N   0  0  0  0  0  0  0  0  0  0  0  0
    2.4132    3.8099    0.3147 N   0  0  0  0  0  0  0  0  0  0  0  0
    2.6681    2.9771    0.8241 H   0  0  0  0  0  0  0  0  0  0  0  0
    1.5678    4.1978    0.7058 H   0  0  0  0  0  0  0  0  0  0  0  0
    5.6516    6.1340   -0.6232 H   0  0  0  0  0  0  0  0  0  0  0  0
    6.0910    5.4892    0.9639 H   0  0  0  0  0  0  0  0  0  0  0  0
    5.0624    3.3108    0.3638 H   0  0  0  0  0  0  0  0  0  0  0  0
    4.6230    3.9556   -1.2234 H   0  0  0  0  0  0  0  0  0  0  0  0
    3.2238    5.6913   -0.1309 H   0  0  0  0  0  0  0  0  0  0  0  0
    3.6633    5.0465    1.4562 H   0  0  0  0  0  0  0  0  0  0  0  0
  1  2  1  0  0  0  0
  2  3  1  0  0  0  0
  4  5  3  0  0  0  0
  4  1  1  0  0  0  0
  3  6  1  0  0  0  0
  6  7  1  0  0  0  0
  6  8  1  0  0  0  0
  1  9  1  0  0  0  0
  1 10  1  0  0  0  0
  2 11  1  0  0  0  0
  2 12  1  0  0  0  0
  3 13  1  0  0  0  0
  3 14  1  0  0  0  0
M  END
>  <Alias name>
3-Aminobutyronitrile

>  <Polarizability>   A^3
9.17

$$$$
cis-Chlorobromoethylene
  ChemBrain IXL

  6  5  0  0  0  0  0  0  0  0  1 V2000
    2.5708    3.0179    0.0000 C   0  0  0  0  0  0  0  0  0  0  0  0
    3.8127    2.5372    0.0944 C   0  0  0  0  0  0  0  0  0  0  0  0
    5.2068    3.6482    0.0251 Cl  0  0  0  0  0  0  0  0  0  0  0  0
    2.2837    4.9136   -0.2113 Br  0  0  0  0  0  0  0  0  0  0  0  0
    1.7245    2.3434    0.0421 H   0  0  0  0  0  0  0  0  0  0  0  0
    3.9738    1.4729    0.2130 H   0  0  0  0  0  0  0  0  0  0  0  0
  1  2  2  0  0  0  0
  2  3  1  0  0  0  0
  1  4  1  0  0  0  0
  1  5  1  0  0  0  0
  2  6  1  0  0  0  0
M  END
>  <Alias name>
cis-Chlorobromoethylene

>  <Polarizability>   A^3
9.19

$$$$
Pyridazine
  ChemBrain IXL

 10 10  0  0  0  0  0  0  0  0  1 V2000
    2.4916    3.2299    0.1154 C   0  0  0  0  0  0  0  0  0  0  0  0
    2.7080    4.5391    0.5332 C   0  0  0  0  0  0  0  0  0  0  0  0
    3.9315    5.0938    0.4039 N   0  0  0  0  0  0  0  0  0  0  0  0
    4.9603    4.3938   -0.1292 N   0  0  0  0  0  0  0  0  0  0  0  0
    4.7915    3.1214   -0.5465 C   0  0  0  0  0  0  0  0  0  0  0  0
    3.5461    2.5124   -0.4311 C   0  0  0  0  0  0  0  0  0  0  0  0
    1.5153    2.7774    0.2149 H   0  0  0  0  0  0  0  0  0  0  0  0
    1.8972    5.1106    0.9605 H   0  0  0  0  0  0  0  0  0  0  0  0
    5.6222    2.5760   -0.9698 H   0  0  0  0  0  0  0  0  0  0  0  0
    3.4015    1.4940   -0.7625 H   0  0  0  0  0  0  0  0  0  0  0  0
  1  2  4  0  0  0  0
  2  3  4  0  0  0  0
  3  4  4  0  0  0  0
  4  5  4  0  0  0  0
  5  6  4  0  0  0  0
  6  1  4  0  0  0  0
  1  7  1  0  0  0  0
  2  8  1  0  0  0  0
  5  9  1  0  0  0  0
  6 10  1  0  0  0  0
M  END
>  <Alias name>
Pyridazine

>  <Polarizability>   A^3
9.27

$$$$
2-Ethoxyethanol
  ChemBrain IXL

 16 15  0  0  0  0  0  0  0  0  1 V2000
    3.6081    3.8085    0.3007 C   0  0  0  0  0  0  0  0  0  0  0  0
    4.5318    4.9056   -0.0225 O   0  0  0  0  0  0  0  0  0  0  0  0
    5.9581    4.5544    0.0346 C   0  0  0  0  0  0  0  0  0  0  0  0
    6.8057    5.7899   -0.3242 C   0  0  0  0  0  0  0  0  0  0  0  0
    8.2319    5.4389   -0.2672 O   0  0  0  0  0  0  0  0  0  0  0  0
    2.1560    4.3142    0.2024 C   0  0  0  0  0  0  0  0  0  0  0  0
    8.8492    6.1727   -0.4833 H   0  0  0  0  0  0  0  0  0  0  0  0
    3.7551    2.9949   -0.3987 H   0  0  0  0  0  0  0  0  0  0  0  0
    3.8011    3.4587    1.3073 H   0  0  0  0  0  0  0  0  0  0  0  0
    6.2086    4.2229    1.0347 H   0  0  0  0  0  0  0  0  0  0  0  0
    6.1626    3.7590   -0.6713 H   0  0  0  0  0  0  0  0  0  0  0  0
    6.5553    6.1214   -1.3243 H   0  0  0  0  0  0  0  0  0  0  0  0
    6.6012    6.5854    0.3816 H   0  0  0  0  0  0  0  0  0  0  0  0
    1.4755    3.5061    0.4404 H   0  0  0  0  0  0  0  0  0  0  0  0
    2.0090    5.1278    0.9018 H   0  0  0  0  0  0  0  0  0  0  0  0
    1.9630    4.6640   -0.8042 H   0  0  0  0  0  0  0  0  0  0  0  0
  1  2  1  0  0  0  0
  2  3  1  0  0  0  0
  3  4  1  0  0  0  0
  4  5  1  0  0  0  0
  5  7  1  0  0  0  0
  1  6  1  0  0  0  0
  1  8  1  0  0  0  0
  1  9  1  0  0  0  0
  3 10  1  0  0  0  0
  3 11  1  0  0  0  0
  4 12  1  0  0  0  0
  4 13  1  0  0  0  0
  6 14  1  0  0  0  0
  6 15  1  0  0  0  0
  6 16  1  0  0  0  0
M  END
>  <Alias name>
2-Ethoxyethanol

>  <Polarizability>   A^3
9.28

$$$$
trans-Chlorobromoethylene
  ChemBrain IXL

  6  5  0  0  0  0  0  0  0  0  1 V2000
    3.0268    3.5582   -0.0231 C   0  0  0  0  0  0  0  0  0  0  0  0
    4.2627    3.0570    0.0367 C   0  0  0  0  0  0  0  0  0  0  0  0
    5.6699    4.1534    0.0572 Cl  0  0  0  0  0  0  0  0  0  0  0  0
    1.5052    2.3727   -0.0453 Br  0  0  0  0  0  0  0  0  0  0  0  0
    2.8785    4.6304   -0.0591 H   0  0  0  0  0  0  0  0  0  0  0  0
    4.4110    1.9848    0.0727 H   0  0  0  0  0  0  0  0  0  0  0  0
  1  2  2  0  0  0  0
  2  3  1  0  0  0  0
  1  4  1  0  0  0  0
  1  5  1  0  0  0  0
  2  6  1  0  0  0  0
M  END
>  <Alias name>
trans-Chlorobromoethylene

>  <Polarizability>   A^3
9.28

$$$$
Vinyliodide
  ChemBrain IXL

  6  5  0  0  0  0  0  0  0  0  1 V2000
    2.8821    3.2321    0.0000 C   0  0  0  0  0  0  0  0  0  0  0  0
    4.1919    2.9742   -0.0145 C   0  0  0  0  0  0  0  0  0  0  0  0
    1.4874    1.6356    0.0149 I   0  0  0  0  0  0  0  0  0  0  0  0
    2.5321    4.2570    0.0042 H   0  0  0  0  0  0  0  0  0  0  0  0
    4.9044    3.7898   -0.0222 H   0  0  0  0  0  0  0  0  0  0  0  0
    4.5419    1.9493   -0.0187 H   0  0  0  0  0  0  0  0  0  0  0  0
  1  2  2  0  0  0  0
  1  3  1  0  0  0  0
  1  4  1  0  0  0  0
  2  5  1  0  0  0  0
  2  6  1  0  0  0  0
M  END
>  <Alias name>
Iodoethylene

>  <Polarizability>   A^3
9.3

$$$$
1-Bromopropane
  ChemBrain IXL

 11 10  0  0  0  0  0  0  0  0  1 V2000
    2.1786    3.7014    0.7028 C   0  0  0  0  0  0  0  0  0  0  0  0
    3.3423    2.8784    0.1170 C   0  0  0  0  0  0  0  0  0  0  0  0
    4.3252    3.8203   -0.6052 C   0  0  0  0  0  0  0  0  0  0  0  0
    5.7819    2.7901   -1.3385 Br  0  0  0  0  0  0  0  0  0  0  0  0
    1.4879    3.0394    1.2103 H   0  0  0  0  0  0  0  0  0  0  0  0
    2.5678    4.4261    1.4073 H   0  0  0  0  0  0  0  0  0  0  0  0
    1.6624    4.2170   -0.0975 H   0  0  0  0  0  0  0  0  0  0  0  0
    3.8586    2.3627    0.9173 H   0  0  0  0  0  0  0  0  0  0  0  0
    2.9532    2.1537   -0.5875 H   0  0  0  0  0  0  0  0  0  0  0  0
    3.8089    4.3359   -1.4055 H   0  0  0  0  0  0  0  0  0  0  0  0
    4.7143    4.5450    0.0993 H   0  0  0  0  0  0  0  0  0  0  0  0
  1  2  1  0  0  0  0
  2  3  1  0  0  0  0
  3  4  1  0  0  0  0
  1  5  1  0  0  0  0
  1  6  1  0  0  0  0
  1  7  1  0  0  0  0
  2  8  1  0  0  0  0
  2  9  1  0  0  0  0
  3 10  1  0  0  0  0
  3 11  1  0  0  0  0
M  END
>  <Alias name>
1-Bromopropane

>  <Polarizability>   A^3
9.4

$$$$
2-Methyl-1,3-dioxolane
  ChemBrain IXL

 14 14  0  0  0  0  0  0  0  0  1 V2000
    5.2637    2.6042    0.6095 C   0  0  0  0  0  0  0  0  0  0  0  0
    5.2754    3.9847    0.1489 O   0  0  0  0  0  0  0  0  0  0  0  0
    3.9427    4.5494    0.3491 C   0  0  0  0  0  0  0  0  0  0  0  0
    3.0378    3.4053    0.1879 O   0  0  0  0  0  0  0  0  0  0  0  0
    3.7914    2.1505    0.4388 C   0  0  0  0  0  0  0  0  0  0  0  0
    3.6386    5.6544   -0.6805 C   0  0  0  0  0  0  0  0  0  0  0  0
    5.5224    2.5855    1.6610 H   0  0  0  0  0  0  0  0  0  0  0  0
    5.9429    1.9791    0.0431 H   0  0  0  0  0  0  0  0  0  0  0  0
    3.8618    4.9378    1.3568 H   0  0  0  0  0  0  0  0  0  0  0  0
    3.6879    1.4922   -0.4149 H   0  0  0  0  0  0  0  0  0  0  0  0
    3.4493    1.6572    1.3401 H   0  0  0  0  0  0  0  0  0  0  0  0
    2.6328    6.0248   -0.5261 H   0  0  0  0  0  0  0  0  0  0  0  0
    4.3450    6.4661   -0.5581 H   0  0  0  0  0  0  0  0  0  0  0  0
    3.7244    5.2490   -1.6811 H   0  0  0  0  0  0  0  0  0  0  0  0
  1  2  1  0  0  0  0
  2  3  1  0  0  0  0
  3  4  1  0  0  0  0
  4  5  1  0  0  0  0
  5  1  1  0  0  0  0
  3  6  1  0  0  0  0
  1  7  1  0  0  0  0
  1  8  1  0  0  0  0
  3  9  1  0  0  0  0
  5 10  1  0  0  0  0
  5 11  1  0  0  0  0
  6 12  1  0  0  0  0
  6 13  1  0  0  0  0
  6 14  1  0  0  0  0
M  END
>  <Alias name>
2-Methyl-1,3-dioxolane

>  <Polarizability>   A^3
9.44

$$$$
N-Ethylacetamide
  ChemBrain IXL

 15 14  0  0  0  0  0  0  0  0  1 V2000
    7.0590    2.9780    0.2206 O   0  0  0  0  0  0  0  0  0  0  0  0
    6.1002    3.7263    0.1271 C   0  0  0  0  0  0  0  0  0  0  0  0
    4.8010    3.1963    0.0818 N   0  0  0  0  0  0  0  0  0  0  0  0
    3.6383    4.0936   -0.0283 C   0  0  0  0  0  0  0  0  0  0  0  0
    6.3110    5.1936    0.0618 C   0  0  0  0  0  0  0  0  0  0  0  0
    2.3403    3.2646    0.0307 C   0  0  0  0  0  0  0  0  0  0  0  0
    4.6636    2.1977    0.1246 H   0  0  0  0  0  0  0  0  0  0  0  0
    3.6506    4.8028    0.7902 H   0  0  0  0  0  0  0  0  0  0  0  0
    3.6824    4.6279   -0.9694 H   0  0  0  0  0  0  0  0  0  0  0  0
    5.3629    5.6893   -0.1008 H   0  0  0  0  0  0  0  0  0  0  0  0
    6.9835    5.4254   -0.7547 H   0  0  0  0  0  0  0  0  0  0  0  0
    6.7427    5.5379    0.9934 H   0  0  0  0  0  0  0  0  0  0  0  0
    2.3274    2.5554   -0.7875 H   0  0  0  0  0  0  0  0  0  0  0  0
    2.2953    2.7309    0.9719 H   0  0  0  0  0  0  0  0  0  0  0  0
    1.4859    3.9254   -0.0508 H   0  0  0  0  0  0  0  0  0  0  0  0
  1  2  2  0  0  0  0
  2  3  1  0  0  0  0
  3  4  1  0  0  0  0
  2  5  1  0  0  0  0
  4  6  1  0  0  0  0
  3  7  1  0  0  0  0
  4  8  1  0  0  0  0
  4  9  1  0  0  0  0
  5 10  1  0  0  0  0
  5 11  1  0  0  0  0
  5 12  1  0  0  0  0
  6 13  1  0  0  0  0
  6 14  1  0  0  0  0
  6 15  1  0  0  0  0
M  END
>  <Alias name>
N-Ethylacetamide

>  <Polarizability>   A^3
9.45

$$$$
1-Bromo-2-chloroethane
  ChemBrain IXL

  8  7  0  0  0  0  0  0  0  0  1 V2000
    1.5035    3.3830    0.6343 Br  0  0  0  0  0  0  0  0  0  0  0  0
    3.2923    2.7716    0.2501 C   0  0  0  0  0  0  0  0  0  0  0  0
    4.1381    3.9511   -0.2677 C   0  0  0  0  0  0  0  0  0  0  0  0
    5.7925    3.3857   -0.6229 Cl  0  0  0  0  0  0  0  0  0  0  0  0
    3.7401    2.3753    1.1531 H   0  0  0  0  0  0  0  0  0  0  0  0
    3.2544    1.9958   -0.5046 H   0  0  0  0  0  0  0  0  0  0  0  0
    3.6904    4.3474   -1.1706 H   0  0  0  0  0  0  0  0  0  0  0  0
    4.1761    4.7269    0.4870 H   0  0  0  0  0  0  0  0  0  0  0  0
  1  2  1  0  0  0  0
  2  3  1  0  0  0  0
  3  4  1  0  0  0  0
  2  5  1  0  0  0  0
  2  6  1  0  0  0  0
  3  7  1  0  0  0  0
  3  8  1  0  0  0  0
M  END
>  <Alias name>
1-Bromo-2-chloroethane

>  <Polarizability>   A^3
9.5

$$$$
Hexafluorobenzene
  ChemBrain IXL

 12 12  0  0  0  0  0  0  0  0  1 V2000
    3.4270    3.4566    0.0295 C   0  0  0  0  0  0  0  0  0  0  0  0
    3.3285    4.8479    0.0525 C   0  0  0  0  0  0  0  0  0  0  0  0
    4.4838    5.6294    0.0327 C   0  0  0  0  0  0  0  0  0  0  0  0
    5.7378    5.0196   -0.0098 C   0  0  0  0  0  0  0  0  0  0  0  0
    5.8363    3.6283   -0.0327 C   0  0  0  0  0  0  0  0  0  0  0  0
    4.6810    2.8468   -0.0131 C   0  0  0  0  0  0  0  0  0  0  0  0
    2.3007    2.6947    0.0487 F   0  0  0  0  0  0  0  0  0  0  0  0
    2.1060    5.4424    0.0941 F   0  0  0  0  0  0  0  0  0  0  0  0
    4.3877    6.9859    0.0550 F   0  0  0  0  0  0  0  0  0  0  0  0
    6.8641    5.7816   -0.0289 F   0  0  0  0  0  0  0  0  0  0  0  0
    7.0588    3.0338   -0.0742 F   0  0  0  0  0  0  0  0  0  0  0  0
    4.7771    1.4904   -0.0355 F   0  0  0  0  0  0  0  0  0  0  0  0
  1  2  4  0  0  0  0
  2  3  4  0  0  0  0
  3  4  4  0  0  0  0
  4  5  4  0  0  0  0
  5  6  4  0  0  0  0
  6  1  4  0  0  0  0
  1  7  1  0  0  0  0
  2  8  1  0  0  0  0
  3  9  1  0  0  0  0
  4 10  1  0  0  0  0
  5 11  1  0  0  0  0
  6 12  1  0  0  0  0
M  END
>  <Alias name>
Hexafluorobenzene

>  <Polarizability>   A^3
9.58

$$$$
2-Cyano-2-methylpropane
  ChemBrain IXL

 15 14  0  0  0  0  0  0  0  0  1 V2000
    3.5328    2.3891    0.9404 C   0  0  0  0  0  0  0  0  0  0  0  0
    3.7584    3.6120    0.0303 C   0  0  0  0  0  0  0  0  0  0  0  0
    3.7036    4.8989    0.8763 C   0  0  0  0  0  0  0  0  0  0  0  0
    2.6590    3.6593   -1.0485 C   0  0  0  0  0  0  0  0  0  0  0  0
    5.1381    3.5008   -0.6469 C   0  0  0  0  0  0  0  0  0  0  0  0
    6.1749    3.4172   -1.1558 N   0  0  0  0  0  0  0  0  0  0  0  0
    4.3054    2.3558    1.6985 H   0  0  0  0  0  0  0  0  0  0  0  0
    2.5631    2.4672    1.4163 H   0  0  0  0  0  0  0  0  0  0  0  0
    3.5712    1.4847    0.3459 H   0  0  0  0  0  0  0  0  0  0  0  0
    2.7340    4.9771    1.3522 H   0  0  0  0  0  0  0  0  0  0  0  0
    4.4763    4.8656    1.6344 H   0  0  0  0  0  0  0  0  0  0  0  0
    3.8622    5.7583    0.2367 H   0  0  0  0  0  0  0  0  0  0  0  0
    2.6974    2.7549   -1.6430 H   0  0  0  0  0  0  0  0  0  0  0  0
    1.6893    3.7375   -0.5725 H   0  0  0  0  0  0  0  0  0  0  0  0
    2.8175    4.5188   -1.6881 H   0  0  0  0  0  0  0  0  0  0  0  0
  1  2  1  0  0  0  0
  2  3  1  0  0  0  0
  2  4  1  0  0  0  0
  5  6  3  0  0  0  0
  5  2  1  0  0  0  0
  1  7  1  0  0  0  0
  1  8  1  0  0  0  0
  1  9  1  0  0  0  0
  3 10  1  0  0  0  0
  3 11  1  0  0  0  0
  3 12  1  0  0  0  0
  4 13  1  0  0  0  0
  4 14  1  0  0  0  0
  4 15  1  0  0  0  0
M  END
>  <Alias name>
t-Butyl cyanide

>  <Polarizability>   A^3
9.59

$$$$
2-Bromopropane
  ChemBrain IXL

 11 10  0  0  0  0  0  0  0  0  1 V2000
    3.4580    2.8816    0.2438 C   0  0  0  0  0  0  0  0  0  0  0  0
    2.2451    3.5325   -0.4491 C   0  0  0  0  0  0  0  0  0  0  0  0
    4.1750    4.0963    1.5597 Br  0  0  0  0  0  0  0  0  0  0  0  0
    4.5403    2.5645   -0.8062 C   0  0  0  0  0  0  0  0  0  0  0  0
    3.1471    1.9652    0.7300 H   0  0  0  0  0  0  0  0  0  0  0  0
    1.4844    3.7553    0.2889 H   0  0  0  0  0  0  0  0  0  0  0  0
    1.8426    2.8505   -1.1879 H   0  0  0  0  0  0  0  0  0  0  0  0
    2.5560    4.4489   -0.9352 H   0  0  0  0  0  0  0  0  0  0  0  0
    4.8512    3.4810   -1.2923 H   0  0  0  0  0  0  0  0  0  0  0  0
    4.1378    1.8826   -1.5450 H   0  0  0  0  0  0  0  0  0  0  0  0
    5.3927    2.1071   -0.3192 H   0  0  0  0  0  0  0  0  0  0  0  0
  1  2  1  0  0  0  0
  1  3  1  0  0  0  0
  1  4  1  0  0  0  0
  1  5  1  0  0  0  0
  2  6  1  0  0  0  0
  2  7  1  0  0  0  0
  2  8  1  0  0  0  0
  4  9  1  0  0  0  0
  4 10  1  0  0  0  0
  4 11  1  0  0  0  0
M  END
>  <Alias name>
2-Bromopropane

>  <Polarizability>   A^3
9.6

$$$$
Pentafluorobenzene
  ChemBrain IXL

 12 12  0  0  0  0  0  0  0  0  1 V2000
    3.4071    3.5256    0.0296 C   0  0  0  0  0  0  0  0  0  0  0  0
    3.3801    4.9202    0.0065 C   0  0  0  0  0  0  0  0  0  0  0  0
    4.5745    5.6406   -0.0130 C   0  0  0  0  0  0  0  0  0  0  0  0
    5.7959    4.9666   -0.0095 C   0  0  0  0  0  0  0  0  0  0  0  0
    5.8228    3.5720    0.0136 C   0  0  0  0  0  0  0  0  0  0  0  0
    4.6284    2.8515    0.0331 C   0  0  0  0  0  0  0  0  0  0  0  0
    4.6547    1.4920    0.0556 F   0  0  0  0  0  0  0  0  0  0  0  0
    7.0135    2.9149    0.0171 F   0  0  0  0  0  0  0  0  0  0  0  0
    4.5483    7.0002   -0.0356 F   0  0  0  0  0  0  0  0  0  0  0  0
    2.1895    5.5773    0.0031 F   0  0  0  0  0  0  0  0  0  0  0  0
    6.9603    5.6690   -0.0285 F   0  0  0  0  0  0  0  0  0  0  0  0
    2.4798    2.9663    0.0448 H   0  0  0  0  0  0  0  0  0  0  0  0
  1  2  4  0  0  0  0
  2  3  4  0  0  0  0
  3  4  4  0  0  0  0
  4  5  4  0  0  0  0
  5  6  4  0  0  0  0
  6  1  4  0  0  0  0
  6  7  1  0  0  0  0
  5  8  1  0  0  0  0
  3  9  1  0  0  0  0
  2 10  1  0  0  0  0
  4 11  1  0  0  0  0
  1 12  1  0  0  0  0
M  END
>  <Alias name>
Pentafluorobenzene

>  <Polarizability>   A^3
9.63

$$$$
1-Pentene
  ChemBrain IXL

 15 14  0  0  0  0  0  0  0  0  1 V2000
    2.4002    4.7692    0.0000 C   0  0  0  0  0  0  0  0  0  0  0  0
    3.5732    4.1334   -0.0487 C   0  0  0  0  0  0  0  0  0  0  0  0
    4.8320    4.9076   -0.1387 C   0  0  0  0  0  0  0  0  0  0  0  0
    6.0273    3.9827    0.1641 C   0  0  0  0  0  0  0  0  0  0  0  0
    7.3374    4.7885    0.0696 C   0  0  0  0  0  0  0  0  0  0  0  0
    1.4796    4.2026    0.0658 H   0  0  0  0  0  0  0  0  0  0  0  0
    2.3691    5.8515   -0.0263 H   0  0  0  0  0  0  0  0  0  0  0  0
    3.6037    3.0511   -0.0224 H   0  0  0  0  0  0  0  0  0  0  0  0
    4.8105    5.7168    0.5810 H   0  0  0  0  0  0  0  0  0  0  0  0
    4.9346    5.3150   -1.1368 H   0  0  0  0  0  0  0  0  0  0  0  0
    6.0488    3.1733   -0.5551 H   0  0  0  0  0  0  0  0  0  0  0  0
    5.9251    3.5758    1.1625 H   0  0  0  0  0  0  0  0  0  0  0  0
    7.3161    5.5979    0.7889 H   0  0  0  0  0  0  0  0  0  0  0  0
    7.4398    5.1954   -0.9288 H   0  0  0  0  0  0  0  0  0  0  0  0
    8.1770    4.1385    0.2824 H   0  0  0  0  0  0  0  0  0  0  0  0
  1  2  2  0  0  0  0
  2  3  1  0  0  0  0
  3  4  1  0  0  0  0
  4  5  1  0  0  0  0
  1  6  1  0  0  0  0
  1  7  1  0  0  0  0
  2  8  1  0  0  0  0
  3  9  1  0  0  0  0
  3 10  1  0  0  0  0
  4 11  1  0  0  0  0
  4 12  1  0  0  0  0
  5 13  1  0  0  0  0
  5 14  1  0  0  0  0
  5 15  1  0  0  0  0
M  END
>  <Alias name>
1-Pentene

>  <Polarizability>   A^3
9.65

$$$$
Thiophene
  ChemBrain IXL

  9  9  0  0  0  0  0  0  0  0  1 V2000
    3.1927    2.8886    0.0760 C   0  0  0  0  0  0  0  0  0  0  0  0
    2.7097    4.0360   -0.0936 C   0  0  0  0  0  0  0  0  0  0  0  0
    4.5820    2.8849    0.1049 C   0  0  0  0  0  0  0  0  0  0  0  0
    5.0780    4.0295   -0.0444 C   0  0  0  0  0  0  0  0  0  0  0  0
    3.9003    5.1893   -0.2293 S   0  0  0  0  0  0  0  0  0  0  0  0
    2.5888    1.9991    0.1870 H   0  0  0  0  0  0  0  0  0  0  0  0
    1.6402    4.2438   -0.1440 H   0  0  0  0  0  0  0  0  0  0  0  0
    5.1759    1.9920    0.2408 H   0  0  0  0  0  0  0  0  0  0  0  0
    6.1497    4.2313   -0.0503 H   0  0  0  0  0  0  0  0  0  0  0  0
  1  2  2  0  0  0  0
  1  3  1  0  0  0  0
  3  4  2  0  0  0  0
  4  5  1  0  0  0  0
  5  2  1  0  0  0  0
  1  6  1  0  0  0  0
  2  7  1  0  0  0  0
  3  8  1  0  0  0  0
  4  9  1  0  0  0  0
M  END
>  <Alias name>
Thiophene

>  <Polarizability>   A^3
9.67

$$$$
1,2,3,4-Tetrafluorobenzene
  ChemBrain IXL

 12 12  0  0  0  0  0  0  0  0  1 V2000
    3.2942    3.5316    0.0297 C   0  0  0  0  0  0  0  0  0  0  0  0
    3.2652    4.9262    0.0108 C   0  0  0  0  0  0  0  0  0  0  0  0
    4.4585    5.6484   -0.0134 C   0  0  0  0  0  0  0  0  0  0  0  0
    5.6808    4.9759   -0.0190 C   0  0  0  0  0  0  0  0  0  0  0  0
    5.7097    3.5814   -0.0002 C   0  0  0  0  0  0  0  0  0  0  0  0
    4.5164    2.8592    0.0242 C   0  0  0  0  0  0  0  0  0  0  0  0
    4.5447    1.4996    0.0427 F   0  0  0  0  0  0  0  0  0  0  0  0
    6.9013    2.9258   -0.0057 F   0  0  0  0  0  0  0  0  0  0  0  0
    6.8441    5.6800   -0.0427 F   0  0  0  0  0  0  0  0  0  0  0  0
    4.4303    7.0079   -0.0316 F   0  0  0  0  0  0  0  0  0  0  0  0
    2.3678    2.9710    0.0485 H   0  0  0  0  0  0  0  0  0  0  0  0
    2.3164    5.4482    0.0150 H   0  0  0  0  0  0  0  0  0  0  0  0
  1  2  4  0  0  0  0
  2  3  4  0  0  0  0
  3  4  4  0  0  0  0
  4  5  4  0  0  0  0
  5  6  4  0  0  0  0
  6  1  4  0  0  0  0
  6  7  1  0  0  0  0
  5  8  1  0  0  0  0
  4  9  1  0  0  0  0
  3 10  1  0  0  0  0
  1 11  1  0  0  0  0
  2 12  1  0  0  0  0
M  END
>  <Alias name>
1,2,3,4-Tetrafluorobenzene

>  <Polarizability>   A^3
9.69

$$$$
1,2,4,5-Tetrafluorobenzene
  ChemBrain IXL

 12 12  0  0  0  0  0  0  0  0  1 V2000
    3.4078    3.5263    0.0296 C   0  0  0  0  0  0  0  0  0  0  0  0
    3.3809    4.9209    0.0075 C   0  0  0  0  0  0  0  0  0  0  0  0
    4.5753    5.6412   -0.0136 C   0  0  0  0  0  0  0  0  0  0  0  0
    5.7966    4.9671   -0.0124 C   0  0  0  0  0  0  0  0  0  0  0  0
    5.8234    3.5725    0.0097 C   0  0  0  0  0  0  0  0  0  0  0  0
    4.6290    2.8521    0.0308 C   0  0  0  0  0  0  0  0  0  0  0  0
    4.6552    1.4925    0.0524 F   0  0  0  0  0  0  0  0  0  0  0  0
    7.0141    2.9152    0.0108 F   0  0  0  0  0  0  0  0  0  0  0  0
    4.5491    7.0008   -0.0352 F   0  0  0  0  0  0  0  0  0  0  0  0
    2.1903    5.5781    0.0064 F   0  0  0  0  0  0  0  0  0  0  0  0
    2.4805    2.9670    0.0460 H   0  0  0  0  0  0  0  0  0  0  0  0
    6.7239    5.5263   -0.0288 H   0  0  0  0  0  0  0  0  0  0  0  0
  1  2  4  0  0  0  0
  2  3  4  0  0  0  0
  3  4  4  0  0  0  0
  4  5  4  0  0  0  0
  5  6  4  0  0  0  0
  6  1  4  0  0  0  0
  6  7  1  0  0  0  0
  5  8  1  0  0  0  0
  3  9  1  0  0  0  0
  2 10  1  0  0  0  0
  1 11  1  0  0  0  0
  4 12  1  0  0  0  0
M  END
>  <Alias name>
1,2,4,5-Tetrafluorobenzene

>  <Polarizability>   A^3
9.69

$$$$
1,3,5-Trifluorobenzene
  ChemBrain IXL

 12 12  0  0  0  0  0  0  0  0  1 V2000
    3.2725    3.5309    0.0287 C   0  0  0  0  0  0  0  0  0  0  0  0
    3.2452    4.9254    0.0043 C   0  0  0  0  0  0  0  0  0  0  0  0
    4.4394    5.6461   -0.0201 C   0  0  0  0  0  0  0  0  0  0  0  0
    5.6609    4.9723   -0.0201 C   0  0  0  0  0  0  0  0  0  0  0  0
    5.6882    3.5777    0.0044 C   0  0  0  0  0  0  0  0  0  0  0  0
    4.4940    2.8571    0.0287 C   0  0  0  0  0  0  0  0  0  0  0  0
    4.5206    1.4975    0.0525 F   0  0  0  0  0  0  0  0  0  0  0  0
    2.0544    5.5823    0.0043 F   0  0  0  0  0  0  0  0  0  0  0  0
    6.8251    5.6749   -0.0438 F   0  0  0  0  0  0  0  0  0  0  0  0
    2.3454    2.9714    0.0476 H   0  0  0  0  0  0  0  0  0  0  0  0
    4.4182    6.7287   -0.0390 H   0  0  0  0  0  0  0  0  0  0  0  0
    6.6364    3.0546    0.0044 H   0  0  0  0  0  0  0  0  0  0  0  0
  1  2  4  0  0  0  0
  2  3  4  0  0  0  0
  3  4  4  0  0  0  0
  4  5  4  0  0  0  0
  5  6  4  0  0  0  0
  6  1  4  0  0  0  0
  6  7  1  0  0  0  0
  2  8  1  0  0  0  0
  4  9  1  0  0  0  0
  1 10  1  0  0  0  0
  3 11  1  0  0  0  0
  5 12  1  0  0  0  0
M  END
>  <Alias name>
1,3,5-Trifluorobenzene

>  <Polarizability>   A^3
9.74

$$$$
1,2-Difluorobenzene
  ChemBrain IXL

 12 12  0  0  0  0  0  0  0  0  1 V2000
    3.0189    3.1851    0.0277 C   0  0  0  0  0  0  0  0  0  0  0  0
    2.9190    4.5762    0.0560 C   0  0  0  0  0  0  0  0  0  0  0  0
    4.0737    5.3588    0.0421 C   0  0  0  0  0  0  0  0  0  0  0  0
    5.3283    4.7503    0.0000 C   0  0  0  0  0  0  0  0  0  0  0  0
    5.4282    3.3592   -0.0283 C   0  0  0  0  0  0  0  0  0  0  0  0
    4.2735    2.5766   -0.0145 C   0  0  0  0  0  0  0  0  0  0  0  0
    6.6513    2.7660   -0.0694 F   0  0  0  0  0  0  0  0  0  0  0  0
    6.4540    5.5133   -0.0135 F   0  0  0  0  0  0  0  0  0  0  0  0
    2.1224    2.5775    0.0385 H   0  0  0  0  0  0  0  0  0  0  0  0
    1.9450    5.0486    0.0887 H   0  0  0  0  0  0  0  0  0  0  0  0
    3.9961    6.4388    0.0641 H   0  0  0  0  0  0  0  0  0  0  0  0
    4.3510    1.4966   -0.0364 H   0  0  0  0  0  0  0  0  0  0  0  0
  1  2  4  0  0  0  0
  2  3  4  0  0  0  0
  3  4  4  0  0  0  0
  4  5  4  0  0  0  0
  5  6  4  0  0  0  0
  6  1  4  0  0  0  0
  5  7  1  0  0  0  0
  4  8  1  0  0  0  0
  1  9  1  0  0  0  0
  2 10  1  0  0  0  0
  3 11  1  0  0  0  0
  6 12  1  0  0  0  0
M  END
>  <Alias name>
1,2-Difluorobenzene

>  <Polarizability>   A^3
9.8

$$$$
1,4-Difluorobenzene
  ChemBrain IXL

 12 12  0  0  0  0  0  0  0  0  1 V2000
    3.4345    3.4641    0.0296 C   0  0  0  0  0  0  0  0  0  0  0  0
    3.3346    4.8555    0.0343 C   0  0  0  0  0  0  0  0  0  0  0  0
    4.4893    5.6377    0.0061 C   0  0  0  0  0  0  0  0  0  0  0  0
    5.7438    5.0286   -0.0269 C   0  0  0  0  0  0  0  0  0  0  0  0
    5.8437    3.6372   -0.0316 C   0  0  0  0  0  0  0  0  0  0  0  0
    4.6890    2.8549   -0.0034 C   0  0  0  0  0  0  0  0  0  0  0  0
    4.7864    1.4984   -0.0080 F   0  0  0  0  0  0  0  0  0  0  0  0
    4.3919    6.9943    0.0108 F   0  0  0  0  0  0  0  0  0  0  0  0
    2.5380    2.8568    0.0515 H   0  0  0  0  0  0  0  0  0  0  0  0
    2.3606    5.3284    0.0599 H   0  0  0  0  0  0  0  0  0  0  0  0
    6.6403    5.6359   -0.0488 H   0  0  0  0  0  0  0  0  0  0  0  0
    6.8176    3.1643   -0.0572 H   0  0  0  0  0  0  0  0  0  0  0  0
  1  2  4  0  0  0  0
  2  3  4  0  0  0  0
  3  4  4  0  0  0  0
  4  5  4  0  0  0  0
  5  6  4  0  0  0  0
  6  1  4  0  0  0  0
  6  7  1  0  0  0  0
  3  8  1  0  0  0  0
  1  9  1  0  0  0  0
  2 10  1  0  0  0  0
  4 11  1  0  0  0  0
  5 12  1  0  0  0  0
M  END
>  <Alias name>
1,4-Difluorobenzene

>  <Polarizability>   A^3
9.8

$$$$
cis-2-Pentene
  ChemBrain IXL

 15 14  0  0  0  0  0  0  0  0  1 V2000
    3.4183    3.3053    0.3673 C   0  0  0  0  0  0  0  0  0  0  0  0
    4.7210    3.4897    0.1316 C   0  0  0  0  0  0  0  0  0  0  0  0
    5.2554    4.8590   -0.0607 C   0  0  0  0  0  0  0  0  0  0  0  0
    2.5034    4.4689    0.4372 C   0  0  0  0  0  0  0  0  0  0  0  0
    6.7718    4.7871   -0.3258 C   0  0  0  0  0  0  0  0  0  0  0  0
    3.0308    2.3040    0.5073 H   0  0  0  0  0  0  0  0  0  0  0  0
    5.3870    2.6373    0.0810 H   0  0  0  0  0  0  0  0  0  0  0  0
    4.7630    5.3233   -0.9062 H   0  0  0  0  0  0  0  0  0  0  0  0
    5.0725    5.4464    0.8306 H   0  0  0  0  0  0  0  0  0  0  0  0
    1.4960    4.1246    0.6351 H   0  0  0  0  0  0  0  0  0  0  0  0
    2.8214    5.1310    1.2332 H   0  0  0  0  0  0  0  0  0  0  0  0
    2.5241    5.0018   -0.5055 H   0  0  0  0  0  0  0  0  0  0  0  0
    7.1614    5.7878   -0.4661 H   0  0  0  0  0  0  0  0  0  0  0  0
    6.9551    4.2001   -1.2172 H   0  0  0  0  0  0  0  0  0  0  0  0
    7.2646    4.3232    0.5197 H   0  0  0  0  0  0  0  0  0  0  0  0
  1  2  2  0  0  0  0
  2  3  1  0  0  0  0
  1  4  1  0  0  0  0
  3  5  1  0  0  0  0
  1  6  1  0  0  0  0
  2  7  1  0  0  0  0
  3  8  1  0  0  0  0
  3  9  1  0  0  0  0
  4 10  1  0  0  0  0
  4 11  1  0  0  0  0
  4 12  1  0  0  0  0
  5 13  1  0  0  0  0
  5 14  1  0  0  0  0
  5 15  1  0  0  0  0
M  END
>  <Alias name>
cis-2-Pentene

>  <Polarizability>   A^3
9.84

$$$$
trans-2-Pentene
  ChemBrain IXL

 15 14  0  0  0  0  0  0  0  0  1 V2000
    3.5140    4.6066    0.3544 C   0  0  0  0  0  0  0  0  0  0  0  0
    4.5748    3.9592   -0.1333 C   0  0  0  0  0  0  0  0  0  0  0  0
    5.7268    4.7212   -0.6650 C   0  0  0  0  0  0  0  0  0  0  0  0
    2.3621    3.8446    0.8861 C   0  0  0  0  0  0  0  0  0  0  0  0
    6.8122    3.7402   -1.1489 C   0  0  0  0  0  0  0  0  0  0  0  0
    3.4965    5.6895    0.3608 H   0  0  0  0  0  0  0  0  0  0  0  0
    4.5924    2.8763   -0.1397 H   0  0  0  0  0  0  0  0  0  0  0  0
    6.1330    5.3528    0.1153 H   0  0  0  0  0  0  0  0  0  0  0  0
    5.4007    5.3365   -1.4944 H   0  0  0  0  0  0  0  0  0  0  0  0
    2.5632    2.7835    0.8060 H   0  0  0  0  0  0  0  0  0  0  0  0
    2.2059    4.1050    1.9257 H   0  0  0  0  0  0  0  0  0  0  0  0
    1.4741    4.0878    0.3157 H   0  0  0  0  0  0  0  0  0  0  0  0
    7.6552    4.2978   -1.5380 H   0  0  0  0  0  0  0  0  0  0  0  0
    6.4061    3.1085   -1.9292 H   0  0  0  0  0  0  0  0  0  0  0  0
    7.1383    3.1248   -0.3195 H   0  0  0  0  0  0  0  0  0  0  0  0
  1  2  2  0  0  0  0
  2  3  1  0  0  0  0
  1  4  1  0  0  0  0
  3  5  1  0  0  0  0
  1  6  1  0  0  0  0
  2  7  1  0  0  0  0
  3  8  1  0  0  0  0
  3  9  1  0  0  0  0
  4 10  1  0  0  0  0
  4 11  1  0  0  0  0
  4 12  1  0  0  0  0
  5 13  1  0  0  0  0
  5 14  1  0  0  0  0
  5 15  1  0  0  0  0
M  END
>  <Alias name>
trans-2-Pentene

>  <Polarizability>   A^3
9.84

$$$$
2-Pentanone
  ChemBrain IXL

 16 15  0  0  0  0  0  0  0  0  1 V2000
    2.1839    4.3679    1.6800 C   0  0  0  0  0  0  0  0  0  0  0  0
    3.2004    3.5573    0.8526 C   0  0  0  0  0  0  0  0  0  0  0  0
    4.1888    4.5203    0.1668 C   0  0  0  0  0  0  0  0  0  0  0  0
    5.1656    3.7417   -0.6271 C   0  0  0  0  0  0  0  0  0  0  0  0
    6.2267    4.4404   -1.3863 C   0  0  0  0  0  0  0  0  0  0  0  0
    5.0961    2.5240   -0.6556 O   0  0  0  0  0  0  0  0  0  0  0  0
    1.4893    3.6911    2.1619 H   0  0  0  0  0  0  0  0  0  0  0  0
    2.7084    4.9434    2.4327 H   0  0  0  0  0  0  0  0  0  0  0  0
    1.6399    5.0388    1.0267 H   0  0  0  0  0  0  0  0  0  0  0  0
    3.7444    2.8864    1.5058 H   0  0  0  0  0  0  0  0  0  0  0  0
    2.6759    2.9818    0.0998 H   0  0  0  0  0  0  0  0  0  0  0  0
    3.6449    5.1908   -0.4870 H   0  0  0  0  0  0  0  0  0  0  0  0
    4.7128    5.0962    0.9196 H   0  0  0  0  0  0  0  0  0  0  0  0
    6.1297    5.5093   -1.2419 H   0  0  0  0  0  0  0  0  0  0  0  0
    6.1295    4.2081   -2.4396 H   0  0  0  0  0  0  0  0  0  0  0  0
    7.1973    4.1150   -1.0329 H   0  0  0  0  0  0  0  0  0  0  0  0
  1  2  1  0  0  0  0
  2  3  1  0  0  0  0
  3  4  1  0  0  0  0
  4  5  1  0  0  0  0
  4  6  2  0  0  0  0
  1  7  1  0  0  0  0
  1  8  1  0  0  0  0
  1  9  1  0  0  0  0
  2 10  1  0  0  0  0
  2 11  1  0  0  0  0
  3 12  1  0  0  0  0
  3 13  1  0  0  0  0
  5 14  1  0  0  0  0
  5 15  1  0  0  0  0
  5 16  1  0  0  0  0
M  END
>  <Alias name>
Methyl-n-propylketone

>  <Polarizability>   A^3
9.93

$$$$
3-Pentanone
  ChemBrain IXL

 16 15  0  0  0  0  0  0  0  0  1 V2000
    2.4014    4.8340    0.4990 C   0  0  0  0  0  0  0  0  0  0  0  0
    3.5746    3.8523    0.3130 C   0  0  0  0  0  0  0  0  0  0  0  0
    4.8324    4.6134    0.1421 C   0  0  0  0  0  0  0  0  0  0  0  0
    6.1278    3.8996    0.0885 C   0  0  0  0  0  0  0  0  0  0  0  0
    7.2313    4.8719   -0.3715 C   0  0  0  0  0  0  0  0  0  0  0  0
    4.8013    5.8292    0.0455 O   0  0  0  0  0  0  0  0  0  0  0  0
    1.4812    4.2771    0.6251 H   0  0  0  0  0  0  0  0  0  0  0  0
    2.5770    5.4444    1.3762 H   0  0  0  0  0  0  0  0  0  0  0  0
    2.3215    5.4704   -0.3736 H   0  0  0  0  0  0  0  0  0  0  0  0
    3.3995    3.2426   -0.5647 H   0  0  0  0  0  0  0  0  0  0  0  0
    3.6539    3.2152    1.1852 H   0  0  0  0  0  0  0  0  0  0  0  0
    6.3704    3.5175    1.0724 H   0  0  0  0  0  0  0  0  0  0  0  0
    6.0575    3.0761   -0.6113 H   0  0  0  0  0  0  0  0  0  0  0  0
    7.3015    5.6954    0.3283 H   0  0  0  0  0  0  0  0  0  0  0  0
    6.9887    5.2539   -1.3554 H   0  0  0  0  0  0  0  0  0  0  0  0
    8.1792    4.3496   -0.4106 H   0  0  0  0  0  0  0  0  0  0  0  0
  1  2  1  0  0  0  0
  2  3  1  0  0  0  0
  3  4  1  0  0  0  0
  4  5  1  0  0  0  0
  3  6  2  0  0  0  0
  1  7  1  0  0  0  0
  1  8  1  0  0  0  0
  1  9  1  0  0  0  0
  2 10  1  0  0  0  0
  2 11  1  0  0  0  0
  4 12  1  0  0  0  0
  4 13  1  0  0  0  0
  5 14  1  0  0  0  0
  5 15  1  0  0  0  0
  5 16  1  0  0  0  0
M  END
>  <Alias name>
Diethylketone

>  <Polarizability>   A^3
9.93

$$$$
1-Fluoropentane
  ChemBrain IXL

 17 16  0  0  0  0  0  0  0  0  1 V2000
    2.1126    4.4856    1.4470 C   0  0  0  0  0  0  0  0  0  0  0  0
    3.3610    3.6786    1.0409 C   0  0  0  0  0  0  0  0  0  0  0  0
    4.2515    4.5377    0.1223 C   0  0  0  0  0  0  0  0  0  0  0  0
    5.5000    3.7308   -0.2837 C   0  0  0  0  0  0  0  0  0  0  0  0
    6.3905    4.5899   -1.2022 C   0  0  0  0  0  0  0  0  0  0  0  0
    7.4923    3.8777   -1.5606 F   0  0  0  0  0  0  0  0  0  0  0  0
    1.4867    3.8818    2.0925 H   0  0  0  0  0  0  0  0  0  0  0  0
    2.4173    5.3811    1.9743 H   0  0  0  0  0  0  0  0  0  0  0  0
    1.5563    4.7609    0.5595 H   0  0  0  0  0  0  0  0  0  0  0  0
    3.9173    3.4033    1.9283 H   0  0  0  0  0  0  0  0  0  0  0  0
    3.0563    2.7831    0.5135 H   0  0  0  0  0  0  0  0  0  0  0  0
    3.6952    4.8131   -0.7651 H   0  0  0  0  0  0  0  0  0  0  0  0
    4.5563    5.4332    0.6497 H   0  0  0  0  0  0  0  0  0  0  0  0
    6.0563    3.4554    0.6037 H   0  0  0  0  0  0  0  0  0  0  0  0
    5.1952    2.8353   -0.8111 H   0  0  0  0  0  0  0  0  0  0  0  0
    5.8342    4.8652   -2.0897 H   0  0  0  0  0  0  0  0  0  0  0  0
    6.6952    5.4854   -0.6749 H   0  0  0  0  0  0  0  0  0  0  0  0
  1  2  1  0  0  0  0
  2  3  1  0  0  0  0
  3  4  1  0  0  0  0
  4  5  1  0  0  0  0
  5  6  1  0  0  0  0
  1  7  1  0  0  0  0
  1  8  1  0  0  0  0
  1  9  1  0  0  0  0
  2 10  1  0  0  0  0
  2 11  1  0  0  0  0
  3 12  1  0  0  0  0
  3 13  1  0  0  0  0
  4 14  1  0  0  0  0
  4 15  1  0  0  0  0
  5 16  1  0  0  0  0
  5 17  1  0  0  0  0
M  END
>  <Alias name>
1-Fluoropentane

>  <Polarizability>   A^3
9.95

$$$$
2-Methyl-1,3-butadiene
  ChemBrain IXL

 13 12  0  0  0  0  0  0  0  0  1 V2000
    2.2762    4.0815    0.1831 C   0  0  0  0  0  0  0  0  0  0  0  0
    3.5255    3.6731   -0.0506 C   0  0  0  0  0  0  0  0  0  0  0  0
    4.6008    4.6669   -0.2665 C   0  0  0  0  0  0  0  0  0  0  0  0
    5.8490    4.2584   -0.5061 C   0  0  0  0  0  0  0  0  0  0  0  0
    3.8353    2.2265   -0.0939 C   0  0  0  0  0  0  0  0  0  0  0  0
    1.4894    3.3543    0.3412 H   0  0  0  0  0  0  0  0  0  0  0  0
    2.0495    5.1400    0.2147 H   0  0  0  0  0  0  0  0  0  0  0  0
    4.3750    5.7255   -0.2301 H   0  0  0  0  0  0  0  0  0  0  0  0
    6.6358    4.9857   -0.6641 H   0  0  0  0  0  0  0  0  0  0  0  0
    6.0747    3.1998   -0.5425 H   0  0  0  0  0  0  0  0  0  0  0  0
    4.8908    2.0892   -0.2938 H   0  0  0  0  0  0  0  0  0  0  0  0
    3.2551    1.7564   -0.8783 H   0  0  0  0  0  0  0  0  0  0  0  0
    3.5867    1.7754    0.8588 H   0  0  0  0  0  0  0  0  0  0  0  0
  1  2  2  0  0  0  0
  2  3  1  0  0  0  0
  3  4  2  0  0  0  0
  2  5  1  0  0  0  0
  1  6  1  0  0  0  0
  1  7  1  0  0  0  0
  3  8  1  0  0  0  0
  4  9  1  0  0  0  0
  4 10  1  0  0  0  0
  5 11  1  0  0  0  0
  5 12  1  0  0  0  0
  5 13  1  0  0  0  0
M  END
>  <Alias name>
Isoprene

>  <Polarizability>   A^3
9.99

$$$$
Pentane
  ChemBrain IXL

 17 16  0  0  0  0  0  0  0  0  1 V2000
    2.5096    2.5378    0.5076 C   0  0  0  0  0  0  0  0  0  0  0  0
    3.1313    3.9470    0.4578 C   0  0  0  0  0  0  0  0  0  0  0  0
    4.6053    3.8431    0.0200 C   0  0  0  0  0  0  0  0  0  0  0  0
    5.2270    5.2524   -0.0295 C   0  0  0  0  0  0  0  0  0  0  0  0
    6.7009    5.1485   -0.4673 C   0  0  0  0  0  0  0  0  0  0  0  0
    2.5632    2.0859   -0.4719 H   0  0  0  0  0  0  0  0  0  0  0  0
    3.0533    1.9293    1.2151 H   0  0  0  0  0  0  0  0  0  0  0  0
    1.4767    2.6107    0.8144 H   0  0  0  0  0  0  0  0  0  0  0  0
    3.0777    4.3989    1.4373 H   0  0  0  0  0  0  0  0  0  0  0  0
    2.5877    4.5556   -0.2496 H   0  0  0  0  0  0  0  0  0  0  0  0
    4.6589    3.3914   -0.9595 H   0  0  0  0  0  0  0  0  0  0  0  0
    5.1489    3.2345    0.7274 H   0  0  0  0  0  0  0  0  0  0  0  0
    5.1734    5.7041    0.9500 H   0  0  0  0  0  0  0  0  0  0  0  0
    4.6834    5.8611   -0.7369 H   0  0  0  0  0  0  0  0  0  0  0  0
    6.7545    4.6968   -1.4468 H   0  0  0  0  0  0  0  0  0  0  0  0
    7.2445    4.5398    0.2401 H   0  0  0  0  0  0  0  0  0  0  0  0
    7.1366    6.1361   -0.5019 H   0  0  0  0  0  0  0  0  0  0  0  0
  1  2  1  0  0  0  0
  2  3  1  0  0  0  0
  3  4  1  0  0  0  0
  4  5  1  0  0  0  0
  1  6  1  0  0  0  0
  1  7  1  0  0  0  0
  1  8  1  0  0  0  0
  2  9  1  0  0  0  0
  2 10  1  0  0  0  0
  3 11  1  0  0  0  0
  3 12  1  0  0  0  0
  4 13  1  0  0  0  0
  4 14  1  0  0  0  0
  5 15  1  0  0  0  0
  5 16  1  0  0  0  0
  5 17  1  0  0  0  0
M  END
>  <Alias name>
Pentane

>  <Polarizability>   A^3
9.99

$$$$
1-Chloro-1,3-butadiene
  ChemBrain IXL

 10  9  0  0  0  0  0  0  0  0  1 V2000
    3.1966    3.3709    0.0581 C   0  0  0  0  0  0  0  0  0  0  0  0
    4.1196    4.3342    0.0049 C   0  0  0  0  0  0  0  0  0  0  0  0
    5.5572    3.9818   -0.0131 C   0  0  0  0  0  0  0  0  0  0  0  0
    6.4802    4.9450   -0.0661 C   0  0  0  0  0  0  0  0  0  0  0  0
    1.4641    3.7959    0.0798 Cl  0  0  0  0  0  0  0  0  0  0  0  0
    3.4995    2.3315    0.0881 H   0  0  0  0  0  0  0  0  0  0  0  0
    3.8164    5.3735   -0.0251 H   0  0  0  0  0  0  0  0  0  0  0  0
    5.8604    2.9425    0.0167 H   0  0  0  0  0  0  0  0  0  0  0  0
    6.1773    5.9845   -0.0959 H   0  0  0  0  0  0  0  0  0  0  0  0
    7.5319    4.6870   -0.0793 H   0  0  0  0  0  0  0  0  0  0  0  0
  1  2  2  0  0  0  0
  2  3  1  0  0  0  0
  3  4  2  0  0  0  0
  1  5  1  0  0  0  0
  1  6  1  0  0  0  0
  2  7  1  0  0  0  0
  3  8  1  0  0  0  0
  4  9  1  0  0  0  0
  4 10  1  0  0  0  0
M  END
>  <Alias name>
1-Chloro-1,3-butadiene

>  <Polarizability>   A^3
10

$$$$
Iodoethane
  ChemBrain IXL

  8  7  0  0  0  0  0  0  0  0  1 V2000
    4.8327    1.6925    0.5913 I   0  0  0  0  0  0  0  0  0  0  0  0
    3.6062    3.3124   -0.0135 C   0  0  0  0  0  0  0  0  0  0  0  0
    2.1279    2.8792    0.0234 C   0  0  0  0  0  0  0  0  0  0  0  0
    3.7543    4.1481    0.6592 H   0  0  0  0  0  0  0  0  0  0  0  0
    3.8705    3.6088   -1.0210 H   0  0  0  0  0  0  0  0  0  0  0  0
    1.8635    2.5829    1.0309 H   0  0  0  0  0  0  0  0  0  0  0  0
    1.9797    2.0436   -0.6493 H   0  0  0  0  0  0  0  0  0  0  0  0
    1.5015    3.7068   -0.2856 H   0  0  0  0  0  0  0  0  0  0  0  0
  1  2  1  0  0  0  0
  2  3  1  0  0  0  0
  2  4  1  0  0  0  0
  2  5  1  0  0  0  0
  3  6  1  0  0  0  0
  3  7  1  0  0  0  0
  3  8  1  0  0  0  0
M  END
>  <Alias name>
Ethyl iodide

>  <Polarizability>   A^3
10

$$$$
trans-Piperylene
  ChemBrain IXL

 13 12  0  0  0  0  0  0  0  0  1 V2000
    2.3177    4.5526    1.7107 C   0  0  0  0  0  0  0  0  0  0  0  0
    3.0864    3.7011    1.0276 C   0  0  0  0  0  0  0  0  0  0  0  0
    4.2346    4.2069    0.2417 C   0  0  0  0  0  0  0  0  0  0  0  0
    5.0036    3.3551   -0.4416 C   0  0  0  0  0  0  0  0  0  0  0  0
    6.1520    3.8605   -1.2277 C   0  0  0  0  0  0  0  0  0  0  0  0
    1.4779    4.1822    2.2855 H   0  0  0  0  0  0  0  0  0  0  0  0
    2.5338    5.6137    1.6900 H   0  0  0  0  0  0  0  0  0  0  0  0
    2.8700    2.6401    1.0485 H   0  0  0  0  0  0  0  0  0  0  0  0
    4.4508    5.2680    0.2209 H   0  0  0  0  0  0  0  0  0  0  0  0
    4.7873    2.2941   -0.4207 H   0  0  0  0  0  0  0  0  0  0  0  0
    6.2113    4.9377   -1.1298 H   0  0  0  0  0  0  0  0  0  0  0  0
    6.0183    3.5998   -2.2702 H   0  0  0  0  0  0  0  0  0  0  0  0
    7.0667    3.4137   -0.8584 H   0  0  0  0  0  0  0  0  0  0  0  0
  1  2  2  0  0  0  0
  2  3  1  0  0  0  0
  3  4  2  0  0  0  0
  4  5  1  0  0  0  0
  1  6  1  0  0  0  0
  1  7  1  0  0  0  0
  2  8  1  0  0  0  0
  3  9  1  0  0  0  0
  4 10  1  0  0  0  0
  5 11  1  0  0  0  0
  5 12  1  0  0  0  0
  5 13  1  0  0  0  0
M  END
>  <Alias name>
trans-1,3-Pentadiene

>  <Polarizability>   A^3
10

$$$$
Trichloroethylene
  ChemBrain IXL

  6  5  0  0  0  0  0  0  0  0  1 V2000
    2.5961    2.9760    0.0000 C   0  0  0  0  0  0  0  0  0  0  0  0
    3.9311    2.9197    0.0004 C   0  0  0  0  0  0  0  0  0  0  0  0
    1.6407    1.4701    0.0263 Cl  0  0  0  0  0  0  0  0  0  0  0  0
    1.7672    4.5568   -0.0269 Cl  0  0  0  0  0  0  0  0  0  0  0  0
    4.8902    4.4250   -0.0258 Cl  0  0  0  0  0  0  0  0  0  0  0  0
    4.4319    1.9599    0.0167 H   0  0  0  0  0  0  0  0  0  0  0  0
  1  2  2  0  0  0  0
  1  3  1  0  0  0  0
  1  4  1  0  0  0  0
  2  5  1  0  0  0  0
  2  6  1  0  0  0  0
M  END
>  <Alias name>
Trichloroethylene

>  <Polarizability>   A^3
10.03

$$$$
Uracil
  ChemBrain IXL

 12 12  0  0  0  0  0  0  0  0  1 V2000
    4.4678    2.4345    0.0000 N   0  0  0  0  0  0  0  0  0  0  0  0
    3.1075    2.7512    0.0565 C   0  0  0  0  0  0  0  0  0  0  0  0
    5.4062    3.4580   -0.0726 C   0  0  0  0  0  0  0  0  0  0  0  0
    4.9500    4.8593   -0.0876 C   0  0  0  0  0  0  0  0  0  0  0  0
    3.6427    5.1347   -0.0322 C   0  0  0  0  0  0  0  0  0  0  0  0
    2.6955    4.0946    0.0405 N   0  0  0  0  0  0  0  0  0  0  0  0
    2.2789    1.8584    0.1196 O   0  0  0  0  0  0  0  0  0  0  0  0
    6.5983    3.1964   -0.1236 O   0  0  0  0  0  0  0  0  0  0  0  0
    4.7683    1.4684    0.0118 H   0  0  0  0  0  0  0  0  0  0  0  0
    1.7153    4.3152    0.0813 H   0  0  0  0  0  0  0  0  0  0  0  0
    5.6748    5.6631   -0.1434 H   0  0  0  0  0  0  0  0  0  0  0  0
    3.3123    6.1629   -0.0434 H   0  0  0  0  0  0  0  0  0  0  0  0
  1  2  1  0  0  0  0
  1  3  1  0  0  0  0
  3  4  1  0  0  0  0
  4  5  2  0  0  0  0
  5  6  1  0  0  0  0
  6  2  1  0  0  0  0
  2  7  2  0  0  0  0
  3  8  2  0  0  0  0
  1  9  1  0  0  0  0
  6 10  1  0  0  0  0
  4 11  1  0  0  0  0
  5 12  1  0  0  0  0
M  END
>  <Alias name>
Uracil

>  <Polarizability>   A^3
10.09

$$$$
Pyridine
  ChemBrain IXL

 11 11  0  0  0  0  0  0  0  0  1 V2000
    2.4994    3.2611    0.0238 C   0  0  0  0  0  0  0  0  0  0  0  0
    2.5146    4.6548   -0.0352 C   0  0  0  0  0  0  0  0  0  0  0  0
    3.6879    5.3251   -0.0746 N   0  0  0  0  0  0  0  0  0  0  0  0
    4.8674    4.6647   -0.0579 C   0  0  0  0  0  0  0  0  0  0  0  0
    4.8954    3.2713    0.0006 C   0  0  0  0  0  0  0  0  0  0  0  0
    3.7007    2.5632    0.0419 C   0  0  0  0  0  0  0  0  0  0  0  0
    1.5603    2.7277    0.0552 H   0  0  0  0  0  0  0  0  0  0  0  0
    1.5833    5.2010   -0.0494 H   0  0  0  0  0  0  0  0  0  0  0  0
    5.7935    5.2188   -0.0901 H   0  0  0  0  0  0  0  0  0  0  0  0
    5.8394    2.7458    0.0139 H   0  0  0  0  0  0  0  0  0  0  0  0
    3.7057    1.4833    0.0874 H   0  0  0  0  0  0  0  0  0  0  0  0
  1  2  4  0  0  0  0
  2  3  4  0  0  0  0
  3  4  4  0  0  0  0
  4  5  4  0  0  0  0
  5  6  4  0  0  0  0
  6  1  4  0  0  0  0
  1  7  1  0  0  0  0
  2  8  1  0  0  0  0
  4  9  1  0  0  0  0
  5 10  1  0  0  0  0
  6 11  1  0  0  0  0
M  END
>  <Alias name>
Pyridine

>  <Polarizability>   A^3
10.11

$$$$
1,1-Difluoro-1,2,2-trichloroethane
  ChemBrain IXL

  8  7  0  0  0  0  0  0  0  0  1 V2000
    1.5954    3.5783   -0.8433 Cl  0  0  0  0  0  0  0  0  0  0  0  0
    3.2085    4.0236   -0.2251 C   0  0  0  0  0  0  0  0  0  0  0  0
    3.8588    2.7971    0.4439 C   0  0  0  0  0  0  0  0  0  0  0  0
    5.4708    3.2431    1.0646 Cl  0  0  0  0  0  0  0  0  0  0  0  0
    3.9889    4.4444   -1.2563 F   0  0  0  0  0  0  0  0  0  0  0  0
    3.0840    5.0247    0.6870 F   0  0  0  0  0  0  0  0  0  0  0  0
    4.0247    1.4848   -0.7532 Cl  0  0  0  0  0  0  0  0  0  0  0  0
    3.2365    2.4610    1.2641 H   0  0  0  0  0  0  0  0  0  0  0  0
  1  2  1  0  0  0  0
  2  3  1  0  0  0  0
  3  4  1  0  0  0  0
  2  5  1  0  0  0  0
  2  6  1  0  0  0  0
  3  7  1  0  0  0  0
  3  8  1  0  0  0  0
M  END
>  <Alias name>
1,1-Difluoro-1,2,2-trichloroethane

>  <Polarizability>   A^3
10.2

$$$$
Diethylamine
  ChemBrain IXL

 16 15  0  0  0  0  0  0  0  0  1 V2000
    2.1102    3.1791    1.2881 C   0  0  0  0  0  0  0  0  0  0  0  0
    3.3020    4.1498    1.1784 C   0  0  0  0  0  0  0  0  0  0  0  0
    4.1596    3.7478    0.0542 N   0  0  0  0  0  0  0  0  0  0  0  0
    5.2959    4.6744   -0.0510 C   0  0  0  0  0  0  0  0  0  0  0  0
    6.1945    4.2535   -1.2301 C   0  0  0  0  0  0  0  0  0  0  0  0
    4.5023    2.8117    0.2106 H   0  0  0  0  0  0  0  0  0  0  0  0
    2.4775    2.1741    1.4556 H   0  0  0  0  0  0  0  0  0  0  0  0
    1.4784    3.4753    2.1163 H   0  0  0  0  0  0  0  0  0  0  0  0
    1.5373    3.2056    0.3694 H   0  0  0  0  0  0  0  0  0  0  0  0
    3.8750    4.1233    2.0970 H   0  0  0  0  0  0  0  0  0  0  0  0
    2.9348    5.1548    1.0109 H   0  0  0  0  0  0  0  0  0  0  0  0
    4.9281    5.6792   -0.2182 H   0  0  0  0  0  0  0  0  0  0  0  0
    5.8695    4.6480    0.8673 H   0  0  0  0  0  0  0  0  0  0  0  0
    7.0316    4.9362   -1.3077 H   0  0  0  0  0  0  0  0  0  0  0  0
    5.6209    4.2797   -2.1484 H   0  0  0  0  0  0  0  0  0  0  0  0
    6.5624    3.2487   -1.0628 H   0  0  0  0  0  0  0  0  0  0  0  0
  1  2  1  0  0  0  0
  2  3  1  0  0  0  0
  3  4  1  0  0  0  0
  4  5  1  0  0  0  0
  3  6  1  0  0  0  0
  1  7  1  0  0  0  0
  1  8  1  0  0  0  0
  1  9  1  0  0  0  0
  2 10  1  0  0  0  0
  2 11  1  0  0  0  0
  4 12  1  0  0  0  0
  4 13  1  0  0  0  0
  5 14  1  0  0  0  0
  5 15  1  0  0  0  0
  5 16  1  0  0  0  0
M  END
>  <Alias name>
Diethylamine

>  <Polarizability>   A^3
10.2

$$$$
Neopentane
  ChemBrain IXL

 17 16  0  0  0  0  0  0  0  0  1 V2000
    2.8613    3.5956    1.1395 C   0  0  0  0  0  0  0  0  0  0  0  0
    3.8450    3.5997   -0.0477 C   0  0  0  0  0  0  0  0  0  0  0  0
    3.6849    4.9105   -0.8433 C   0  0  0  0  0  0  0  0  0  0  0  0
    5.2892    3.4926    0.4812 C   0  0  0  0  0  0  0  0  0  0  0  0
    3.5445    2.3999   -0.9681 C   0  0  0  0  0  0  0  0  0  0  0  0
    2.9738    2.6748    1.6984 H   0  0  0  0  0  0  0  0  0  0  0  0
    3.0723    4.4385    1.7860 H   0  0  0  0  0  0  0  0  0  0  0  0
    1.8468    3.6707    0.7679 H   0  0  0  0  0  0  0  0  0  0  0  0
    2.6703    4.9859   -1.2146 H   0  0  0  0  0  0  0  0  0  0  0  0
    3.8962    5.7533   -0.1968 H   0  0  0  0  0  0  0  0  0  0  0  0
    4.3756    4.9133   -1.6774 H   0  0  0  0  0  0  0  0  0  0  0  0
    5.9803    3.4960   -0.3527 H   0  0  0  0  0  0  0  0  0  0  0  0
    5.4019    2.5715    1.0397 H   0  0  0  0  0  0  0  0  0  0  0  0
    5.5001    4.3352    1.1282 H   0  0  0  0  0  0  0  0  0  0  0  0
    4.2357    2.4025   -1.8020 H   0  0  0  0  0  0  0  0  0  0  0  0
    2.5301    2.4751   -1.3399 H   0  0  0  0  0  0  0  0  0  0  0  0
    3.6567    1.4790   -0.4092 H   0  0  0  0  0  0  0  0  0  0  0  0
  1  2  1  0  0  0  0
  2  3  1  0  0  0  0
  2  4  1  0  0  0  0
  2  5  1  0  0  0  0
  1  6  1  0  0  0  0
  1  7  1  0  0  0  0
  1  8  1  0  0  0  0
  3  9  1  0  0  0  0
  3 10  1  0  0  0  0
  3 11  1  0  0  0  0
  4 12  1  0  0  0  0
  4 13  1  0  0  0  0
  4 14  1  0  0  0  0
  5 15  1  0  0  0  0
  5 16  1  0  0  0  0
  5 17  1  0  0  0  0
M  END
>  <Alias name>
2,2-Dimethylpropane

>  <Polarizability>   A^3
10.2

$$$$
Thiophosgene
  ChemBrain IXL

  4  3  0  0  0  0  0  0  0  0  1 V2000
    2.9537    2.9958    0.1055 C   0  0  0  0  0  0  0  0  0  0  0  0
    4.5063    2.9535   -0.6097 S   0  0  0  0  0  0  0  0  0  0  0  0
    2.0431    1.4815    0.3510 Cl  0  0  0  0  0  0  0  0  0  0  0  0
    2.2444    4.5544    0.6061 Cl  0  0  0  0  0  0  0  0  0  0  0  0
  1  2  2  0  0  0  0
  1  3  1  0  0  0  0
  1  4  1  0  0  0  0
M  END
>  <Alias name>
Thiophosgene

>  <Polarizability>   A^3
10.2

$$$$
1,5-Hexadiyne
  ChemBrain IXL

 12 11  0  0  0  0  0  0  0  0  1 V2000
    2.4343    5.0400    1.1314 C   0  0  0  0  0  0  0  0  0  0  0  0
    3.5151    5.2700    0.6534 C   0  0  0  0  0  0  0  0  0  0  0  0
    4.8985    5.5645    0.0416 C   0  0  0  0  0  0  0  0  0  0  0  0
    5.7077    4.2564   -0.0519 C   0  0  0  0  0  0  0  0  0  0  0  0
    7.0911    4.5508   -0.6637 C   0  0  0  0  0  0  0  0  0  0  0  0
    8.1719    4.7808   -1.1417 C   0  0  0  0  0  0  0  0  0  0  0  0
    1.4621    4.8331    1.5614 H   0  0  0  0  0  0  0  0  0  0  0  0
    5.4272    6.2720    0.6683 H   0  0  0  0  0  0  0  0  0  0  0  0
    4.7733    5.9832   -0.9493 H   0  0  0  0  0  0  0  0  0  0  0  0
    5.1790    3.5489   -0.6787 H   0  0  0  0  0  0  0  0  0  0  0  0
    5.8329    3.8377    0.9390 H   0  0  0  0  0  0  0  0  0  0  0  0
    9.1441    4.9878   -1.5717 H   0  0  0  0  0  0  0  0  0  0  0  0
  1  2  3  0  0  0  0
  2  3  1  0  0  0  0
  4  5  1  0  0  0  0
  5  6  3  0  0  0  0
  3  4  1  0  0  0  0
  1  7  1  0  0  0  0
  3  8  1  0  0  0  0
  3  9  1  0  0  0  0
  4 10  1  0  0  0  0
  4 11  1  0  0  0  0
  6 12  1  0  0  0  0
M  END
>  <Alias name>
1,5-Hexadiyne

>  <Polarizability>   A^3
10.21

$$$$
1,3-Difluorobenzene
  ChemBrain IXL

 12 12  0  0  0  0  0  0  0  0  1 V2000
    3.2574    3.4288    0.0000 C   0  0  0  0  0  0  0  0  0  0  0  0
    3.1575    4.8200    0.0234 C   0  0  0  0  0  0  0  0  0  0  0  0
    4.3123    5.6025    0.0126 C   0  0  0  0  0  0  0  0  0  0  0  0
    5.5670    4.9938   -0.0215 C   0  0  0  0  0  0  0  0  0  0  0  0
    5.6669    3.6026   -0.0449 C   0  0  0  0  0  0  0  0  0  0  0  0
    4.5121    2.8201   -0.0341 C   0  0  0  0  0  0  0  0  0  0  0  0
    4.6095    1.4638   -0.0570 F   0  0  0  0  0  0  0  0  0  0  0  0
    6.6928    5.7567   -0.0319 F   0  0  0  0  0  0  0  0  0  0  0  0
    2.3608    2.8213    0.0084 H   0  0  0  0  0  0  0  0  0  0  0  0
    2.1834    5.2926    0.0499 H   0  0  0  0  0  0  0  0  0  0  0  0
    4.2347    6.6826    0.0308 H   0  0  0  0  0  0  0  0  0  0  0  0
    6.6410    3.1300   -0.0714 H   0  0  0  0  0  0  0  0  0  0  0  0
  1  2  4  0  0  0  0
  2  3  4  0  0  0  0
  3  4  4  0  0  0  0
  4  5  4  0  0  0  0
  5  6  4  0  0  0  0
  6  1  4  0  0  0  0
  6  7  1  0  0  0  0
  4  8  1  0  0  0  0
  1  9  1  0  0  0  0
  2 10  1  0  0  0  0
  3 11  1  0  0  0  0
  5 12  1  0  0  0  0
M  END
>  <Alias name>
1,3-Difluorobenzene

>  <Polarizability>   A^3
10.3

$$$$
2-Methyl-2-nitropropane
  ChemBrain IXL

 16 15  0  0  0  0  0  0  0  0  1 V2000
    1.7088    3.6157    0.6687 O   0  5  0  0  0  0  0  0  0  0  0  0
    2.9069    3.3598    0.8603 N   0  3  0  0  0  0  0  0  0  0  0  0
    3.2806    2.9301    1.9618 O   0  0  0  0  0  0  0  0  0  0  0  0
    3.8842    3.5659   -0.2183 C   0  0  0  0  0  0  0  0  0  0  0  0
    5.2402    3.9752    0.3885 C   0  0  0  0  0  0  0  0  0  0  0  0
    4.0521    2.2583   -1.0160 C   0  0  0  0  0  0  0  0  0  0  0  0
    3.3846    4.6804   -1.1580 C   0  0  0  0  0  0  0  0  0  0  0  0
    5.5890    3.1942    1.0528 H   0  0  0  0  0  0  0  0  0  0  0  0
    5.9615    4.1223   -0.4058 H   0  0  0  0  0  0  0  0  0  0  0  0
    5.1232    4.8969    0.9451 H   0  0  0  0  0  0  0  0  0  0  0  0
    4.4032    1.4750   -0.3556 H   0  0  0  0  0  0  0  0  0  0  0  0
    4.7722    2.4101   -1.8107 H   0  0  0  0  0  0  0  0  0  0  0  0
    3.0991    1.9706   -1.4426 H   0  0  0  0  0  0  0  0  0  0  0  0
    4.1021    4.8287   -1.9556 H   0  0  0  0  0  0  0  0  0  0  0  0
    3.2715    5.6007   -0.5985 H   0  0  0  0  0  0  0  0  0  0  0  0
    2.4291    4.3950   -1.5805 H   0  0  0  0  0  0  0  0  0  0  0  0
  1  2  1  0  0  0  0
  2  3  2  0  0  0  0
  2  4  1  0  0  0  0
  4  5  1  0  0  0  0
  4  6  1  0  0  0  0
  4  7  1  0  0  0  0
  5  8  1  0  0  0  0
  5  9  1  0  0  0  0
  5 10  1  0  0  0  0
  6 11  1  0  0  0  0
  6 12  1  0  0  0  0
  6 13  1  0  0  0  0
  7 14  1  0  0  0  0
  7 15  1  0  0  0  0
  7 16  1  0  0  0  0
M  END
>  <Alias name>
2-Nitroisobutane

>  <Polarizability>   A^3
10.3

$$$$
Cytosin
  ChemBrain IXL

 13 13  0  0  0  0  0  0  0  0  1 V2000
    3.9437    3.0705   -0.0282 N   0  0  0  0  0  0  0  0  0  0  0  0
    5.3215    2.7916   -0.0272 C   0  0  0  0  0  0  0  0  0  0  0  0
    3.5293    4.2771   -0.0182 C   0  0  0  0  0  0  0  0  0  0  0  0
    4.4923    5.4022   -0.0050 C   0  0  0  0  0  0  0  0  0  0  0  0
    5.8002    5.1560   -0.0067 C   0  0  0  0  0  0  0  0  0  0  0  0
    6.2497    3.8383   -0.0215 N   0  0  0  0  0  0  0  0  0  0  0  0
    5.7110    1.6354   -0.0313 O   0  0  0  0  0  0  0  0  0  0  0  0
    2.1595    4.5423   -0.0196 N   0  0  0  0  0  0  0  0  0  0  0  0
    7.2412    3.6398   -0.0280 H   0  0  0  0  0  0  0  0  0  0  0  0
    1.4997    3.7814   -0.0182 H   0  0  0  0  0  0  0  0  0  0  0  0
    1.8313    5.4961   -0.0219 H   0  0  0  0  0  0  0  0  0  0  0  0
    4.1343    6.4243    0.0059 H   0  0  0  0  0  0  0  0  0  0  0  0
    6.5117    5.9756    0.0034 H   0  0  0  0  0  0  0  0  0  0  0  0
  1  2  1  0  0  0  0
  1  3  2  0  0  0  0
  3  4  1  0  0  0  0
  4  5  2  0  0  0  0
  5  6  1  0  0  0  0
  6  2  1  0  0  0  0
  2  7  2  0  0  0  0
  3  8  1  0  0  0  0
  6  9  1  0  0  0  0
  8 10  1  0  0  0  0
  8 11  1  0  0  0  0
  4 12  1  0  0  0  0
  5 13  1  0  0  0  0
M  END
>  <Alias name>
Cytosine

>  <Polarizability>   A^3
10.3

$$$$
Fluorobenzene
  ChemBrain IXL

 12 12  0  0  0  0  0  0  0  0  1 V2000
    4.0899    2.5358   -0.2999 C   0  0  0  0  0  0  0  0  0  0  0  0
    2.9637    3.3577   -0.2550 C   0  0  0  0  0  0  0  0  0  0  0  0
    3.1006    4.7125    0.0482 C   0  0  0  0  0  0  0  0  0  0  0  0
    4.3637    5.2453    0.3066 C   0  0  0  0  0  0  0  0  0  0  0  0
    5.4899    4.4233    0.2617 C   0  0  0  0  0  0  0  0  0  0  0  0
    5.3530    3.0685   -0.0416 C   0  0  0  0  0  0  0  0  0  0  0  0
    6.4510    2.2672   -0.0853 F   0  0  0  0  0  0  0  0  0  0  0  0
    3.9837    1.4840   -0.5354 H   0  0  0  0  0  0  0  0  0  0  0  0
    1.9831    2.9441   -0.4556 H   0  0  0  0  0  0  0  0  0  0  0  0
    2.2263    5.3506    0.0831 H   0  0  0  0  0  0  0  0  0  0  0  0
    4.4700    6.2970    0.5420 H   0  0  0  0  0  0  0  0  0  0  0  0
    6.4705    4.8369    0.4622 H   0  0  0  0  0  0  0  0  0  0  0  0
  1  2  4  0  0  0  0
  2  3  4  0  0  0  0
  3  4  4  0  0  0  0
  4  5  4  0  0  0  0
  5  6  4  0  0  0  0
  6  1  4  0  0  0  0
  6  7  1  0  0  0  0
  1  8  1  0  0  0  0
  2  9  1  0  0  0  0
  3 10  1  0  0  0  0
  4 11  1  0  0  0  0
  5 12  1  0  0  0  0
M  END
>  <Alias name>
Fluorobenzene

>  <Polarizability>   A^3
10.3

$$$$
3-Chloro-1-butanol
  ChemBrain IXL

 15 14  0  0  0  0  0  0  0  0  1 V2000
    3.8744    4.3263    0.7525 C   0  0  0  0  0  0  0  0  0  0  0  0
    4.6923    5.1694   -0.2450 C   0  0  0  0  0  0  0  0  0  0  0  0
    6.0482    4.4849   -0.5053 C   0  0  0  0  0  0  0  0  0  0  0  0
    2.5254    5.0192    1.0257 C   0  0  0  0  0  0  0  0  0  0  0  0
    6.8309    5.2924   -1.4520 O   0  0  0  0  0  0  0  0  0  0  0  0
    3.5824    2.7070    0.0632 Cl  0  0  0  0  0  0  0  0  0  0  0  0
    7.7160    4.9281   -1.6760 H   0  0  0  0  0  0  0  0  0  0  0  0
    4.4251    4.2299    1.6801 H   0  0  0  0  0  0  0  0  0  0  0  0
    4.1468    5.2560   -1.1766 H   0  0  0  0  0  0  0  0  0  0  0  0
    4.8595    6.1562    0.1685 H   0  0  0  0  0  0  0  0  0  0  0  0
    6.5916    4.3941    0.4271 H   0  0  0  0  0  0  0  0  0  0  0  0
    5.8810    3.4999   -0.9232 H   0  0  0  0  0  0  0  0  0  0  0  0
    1.9508    4.4269    1.7270 H   0  0  0  0  0  0  0  0  0  0  0  0
    2.7027    6.0024    1.4438 H   0  0  0  0  0  0  0  0  0  0  0  0
    1.9746    5.1154    0.0981 H   0  0  0  0  0  0  0  0  0  0  0  0
  1  2  1  0  0  0  0
  2  3  1  0  0  0  0
  1  4  1  0  0  0  0
  3  5  1  0  0  0  0
  5  7  1  0  0  0  0
  1  6  1  0  0  0  0
  1  8  1  0  0  0  0
  2  9  1  0  0  0  0
  2 10  1  0  0  0  0
  3 11  1  0  0  0  0
  3 12  1  0  0  0  0
  4 13  1  0  0  0  0
  4 14  1  0  0  0  0
  4 15  1  0  0  0  0
M  END
>  <Alias name>
3-Chloro-1-butanol

>  <Polarizability>   A^3
10.38

$$$$
1-Chloro-1-nitropropane
  ChemBrain IXL

 13 12  0  0  0  0  0  0  0  0  1 V2000
    3.7705    2.1902    0.4159 Cl  0  0  0  0  0  0  0  0  0  0  0  0
    3.8204    3.8192   -0.3098 C   0  0  0  0  0  0  0  0  0  0  0  0
    4.9819    4.6214    0.3082 C   0  0  0  0  0  0  0  0  0  0  0  0
    6.3144    3.9051    0.0147 C   0  0  0  0  0  0  0  0  0  0  0  0
    2.5440    5.7345    0.1631 O   0  5  0  0  0  0  0  0  0  0  0  0
    2.5512    4.5123   -0.0460 N   0  3  0  0  0  0  0  0  0  0  0  0
    1.4878    3.8747   -0.0325 O   0  0  0  0  0  0  0  0  0  0  0  0
    3.9695    3.7336   -1.3791 H   0  0  0  0  0  0  0  0  0  0  0  0
    5.0037    5.6149   -0.1224 H   0  0  0  0  0  0  0  0  0  0  0  0
    4.8400    4.6952    1.3793 H   0  0  0  0  0  0  0  0  0  0  0  0
    7.1309    4.4705    0.4464 H   0  0  0  0  0  0  0  0  0  0  0  0
    6.4548    3.8286   -1.0564 H   0  0  0  0  0  0  0  0  0  0  0  0
    6.2937    2.9127    0.4479 H   0  0  0  0  0  0  0  0  0  0  0  0
  1  2  1  0  0  0  0
  2  3  1  0  0  0  0
  3  4  1  0  0  0  0
  5  6  1  0  0  0  0
  6  7  2  0  0  0  0
  6  2  1  0  0  0  0
  2  8  1  0  0  0  0
  3  9  1  0  0  0  0
  3 10  1  0  0  0  0
  4 11  1  0  0  0  0
  4 12  1  0  0  0  0
  4 13  1  0  0  0  0
M  END
>  <Alias name>
1-Chloro-1-nitropropane

>  <Polarizability>   A^3
10.4

$$$$
1-Nitrobutane
  ChemBrain IXL

 16 15  0  0  0  0  0  0  0  0  1 V2000
    8.1574    4.4212   -0.3736 O   0  5  0  0  0  0  0  0  0  0  0  0
    7.2783    4.2523    0.4843 N   0  3  0  0  0  0  0  0  0  0  0  0
    7.4591    3.4430    1.4064 O   0  0  0  0  0  0  0  0  0  0  0  0
    4.8682    4.0616    0.0320 C   0  0  0  0  0  0  0  0  0  0  0  0
    3.5511    4.8582   -0.0466 C   0  0  0  0  0  0  0  0  0  0  0  0
    2.3970    3.9080   -0.4204 C   0  0  0  0  0  0  0  0  0  0  0  0
    6.0218    5.0119    0.4086 C   0  0  0  0  0  0  0  0  0  0  0  0
    5.0735    3.6078   -0.9297 H   0  0  0  0  0  0  0  0  0  0  0  0
    4.7777    3.2879    0.7843 H   0  0  0  0  0  0  0  0  0  0  0  0
    3.3467    5.3134    0.9146 H   0  0  0  0  0  0  0  0  0  0  0  0
    3.6409    5.6309   -0.8001 H   0  0  0  0  0  0  0  0  0  0  0  0
    2.3069    3.1354    0.3332 H   0  0  0  0  0  0  0  0  0  0  0  0
    1.4718    4.4681   -0.4755 H   0  0  0  0  0  0  0  0  0  0  0  0
    2.6011    3.4527   -1.3816 H   0  0  0  0  0  0  0  0  0  0  0  0
    5.8161    5.4661    1.3699 H   0  0  0  0  0  0  0  0  0  0  0  0
    6.1125    5.7854   -0.3440 H   0  0  0  0  0  0  0  0  0  0  0  0
  1  2  1  0  0  0  0
  2  3  2  0  0  0  0
  4  5  1  0  0  0  0
  5  6  1  0  0  0  0
  4  7  1  0  0  0  0
  2  7  1  0  0  0  0
  4  8  1  0  0  0  0
  4  9  1  0  0  0  0
  5 10  1  0  0  0  0
  5 11  1  0  0  0  0
  6 12  1  0  0  0  0
  6 13  1  0  0  0  0
  6 14  1  0  0  0  0
  7 15  1  0  0  0  0
  7 16  1  0  0  0  0
M  END
>  <Alias name>
1-Nitrobutane

>  <Polarizability>   A^3
10.4

$$$$
Valeronitrile
  ChemBrain IXL

 15 14  0  0  0  0  0  0  0  0  1 V2000
    4.8129    4.0628   -0.1875 C   0  0  0  0  0  0  0  0  0  0  0  0
    6.0105    5.0074   -0.4083 C   0  0  0  0  0  0  0  0  0  0  0  0
    3.5646    4.8915    0.1741 C   0  0  0  0  0  0  0  0  0  0  0  0
    2.3671    3.9471    0.3949 C   0  0  0  0  0  0  0  0  0  0  0  0
    7.2585    4.1788   -0.7698 C   0  0  0  0  0  0  0  0  0  0  0  0
    8.1963    3.5562   -1.0414 N   0  0  0  0  0  0  0  0  0  0  0  0
    4.6235    3.5020   -1.0944 H   0  0  0  0  0  0  0  0  0  0  0  0
    5.0377    3.3776    0.6204 H   0  0  0  0  0  0  0  0  0  0  0  0
    5.7857    5.6926   -1.2162 H   0  0  0  0  0  0  0  0  0  0  0  0
    6.1999    5.5683    0.4986 H   0  0  0  0  0  0  0  0  0  0  0  0
    3.7539    5.4523    1.0810 H   0  0  0  0  0  0  0  0  0  0  0  0
    3.3397    5.5767   -0.6338 H   0  0  0  0  0  0  0  0  0  0  0  0
    2.5918    3.2619    1.2028 H   0  0  0  0  0  0  0  0  0  0  0  0
    1.4902    4.5296    0.6489 H   0  0  0  0  0  0  0  0  0  0  0  0
    2.1776    3.3863   -0.5120 H   0  0  0  0  0  0  0  0  0  0  0  0
  1  2  1  0  0  0  0
  1  3  1  0  0  0  0
  3  4  1  0  0  0  0
  5  6  3  0  0  0  0
  5  2  1  0  0  0  0
  1  7  1  0  0  0  0
  1  8  1  0  0  0  0
  2  9  1  0  0  0  0
  2 10  1  0  0  0  0
  3 11  1  0  0  0  0
  3 12  1  0  0  0  0
  4 13  1  0  0  0  0
  4 14  1  0  0  0  0
  4 15  1  0  0  0  0
M  END
>  <Alias name>
Pentanenitrile

>  <Polarizability>   A^3
10.4

$$$$
Ethylpropionate
  ChemBrain IXL

 17 16  0  0  0  0  0  0  0  0  1 V2000
    2.1778    4.3863    0.0000 C   0  0  0  0  0  0  0  0  0  0  0  0
    3.4305    3.5967   -0.0234 C   0  0  0  0  0  0  0  0  0  0  0  0
    3.3904    2.3882    0.1425 O   0  0  0  0  0  0  0  0  0  0  0  0
    4.7228    4.2691   -0.2465 O   0  0  0  0  0  0  0  0  0  0  0  0
    5.8979    3.3829   -0.2491 C   0  0  0  0  0  0  0  0  0  0  0  0
    2.4830    5.8245    0.4625 C   0  0  0  0  0  0  0  0  0  0  0  0
    7.1708    4.2186   -0.4839 C   0  0  0  0  0  0  0  0  0  0  0  0
    1.7479    4.4103   -0.9936 H   0  0  0  0  0  0  0  0  0  0  0  0
    1.4757    3.9283    0.6858 H   0  0  0  0  0  0  0  0  0  0  0  0
    5.7960    2.6503   -1.0403 H   0  0  0  0  0  0  0  0  0  0  0  0
    5.9700    2.8759    0.7052 H   0  0  0  0  0  0  0  0  0  0  0  0
    1.5659    6.4000    0.4806 H   0  0  0  0  0  0  0  0  0  0  0  0
    3.1837    6.2835   -0.2241 H   0  0  0  0  0  0  0  0  0  0  0  0
    2.9139    5.8006    1.4558 H   0  0  0  0  0  0  0  0  0  0  0  0
    7.2731    4.9504    0.3078 H   0  0  0  0  0  0  0  0  0  0  0  0
    7.0985    4.7262   -1.4377 H   0  0  0  0  0  0  0  0  0  0  0  0
    8.0354    3.5664   -0.4866 H   0  0  0  0  0  0  0  0  0  0  0  0
  1  2  1  0  0  0  0
  2  3  2  0  0  0  0
  2  4  1  0  0  0  0
  4  5  1  0  0  0  0
  1  6  1  0  0  0  0
  5  7  1  0  0  0  0
  1  8  1  0  0  0  0
  1  9  1  0  0  0  0
  5 10  1  0  0  0  0
  5 11  1  0  0  0  0
  6 12  1  0  0  0  0
  6 13  1  0  0  0  0
  6 14  1  0  0  0  0
  7 15  1  0  0  0  0
  7 16  1  0  0  0  0
  7 17  1  0  0  0  0
M  END
>  <Alias name>
Ethyl propionate

>  <Polarizability>   A^3
10.41

$$$$
Methylbutyrate
  ChemBrain IXL

 17 16  0  0  0  0  0  0  0  0  1 V2000
    5.5607    3.8521   -0.0932 C   0  0  0  0  0  0  0  0  0  0  0  0
    6.1898    2.8395    0.1681 O   0  0  0  0  0  0  0  0  0  0  0  0
    6.2640    5.1364   -0.2591 O   0  0  0  0  0  0  0  0  0  0  0  0
    7.7243    5.0781   -0.0848 C   0  0  0  0  0  0  0  0  0  0  0  0
    4.0893    3.7882   -0.2433 C   0  0  0  0  0  0  0  0  0  0  0  0
    3.4623    5.1040    0.2578 C   0  0  0  0  0  0  0  0  0  0  0  0
    1.9307    5.0335    0.1059 C   0  0  0  0  0  0  0  0  0  0  0  0
    8.1441    6.0667   -0.2227 H   0  0  0  0  0  0  0  0  0  0  0  0
    8.1484    4.4006   -0.8157 H   0  0  0  0  0  0  0  0  0  0  0  0
    7.9551    4.7238    0.9124 H   0  0  0  0  0  0  0  0  0  0  0  0
    3.8390    3.6435   -1.2870 H   0  0  0  0  0  0  0  0  0  0  0  0
    3.7032    2.9601    0.3384 H   0  0  0  0  0  0  0  0  0  0  0  0
    3.7151    5.2503    1.3006 H   0  0  0  0  0  0  0  0  0  0  0  0
    3.8452    5.9317   -0.3262 H   0  0  0  0  0  0  0  0  0  0  0  0
    1.5475    4.2068    0.6914 H   0  0  0  0  0  0  0  0  0  0  0  0
    1.4903    5.9586    0.4562 H   0  0  0  0  0  0  0  0  0  0  0  0
    1.6777    4.8852   -0.9367 H   0  0  0  0  0  0  0  0  0  0  0  0
  1  2  2  0  0  0  0
  1  3  1  0  0  0  0
  3  4  1  0  0  0  0
  1  5  1  0  0  0  0
  5  6  1  0  0  0  0
  6  7  1  0  0  0  0
  4  8  1  0  0  0  0
  4  9  1  0  0  0  0
  4 10  1  0  0  0  0
  5 11  1  0  0  0  0
  5 12  1  0  0  0  0
  6 13  1  0  0  0  0
  6 14  1  0  0  0  0
  7 15  1  0  0  0  0
  7 16  1  0  0  0  0
  7 17  1  0  0  0  0
M  END
>  <Alias name>
Butyric acid methylester

>  <Polarizability>   A^3
10.41

$$$$
Trichloroacetonitrile
  ChemBrain IXL

  6  5  0  0  0  0  0  0  0  0  1 V2000
    2.7744    3.0755    0.1075 C   0  0  0  0  0  0  0  0  0  0  0  0
    4.1468    3.0754   -0.5933 C   0  0  0  0  0  0  0  0  0  0  0  0
    2.6273    4.5321    1.1270 Cl  0  0  0  0  0  0  0  0  0  0  0  0
    1.4798    3.0755   -1.1199 Cl  0  0  0  0  0  0  0  0  0  0  0  0
    2.6273    1.6189    1.1270 Cl  0  0  0  0  0  0  0  0  0  0  0  0
    5.1781    3.0754   -1.1200 N   0  0  0  0  0  0  0  0  0  0  0  0
  1  2  1  0  0  0  0
  1  3  1  0  0  0  0
  1  4  1  0  0  0  0
  1  5  1  0  0  0  0
  2  6  3  0  0  0  0
M  END
>  <Alias name>
Trichloroacetonitrile

>  <Polarizability>   A^3
10.42

$$$$
1-Butylamine
  ChemBrain IXL

 16 15  0  0  0  0  0  0  0  0  1 V2000
    2.3885    4.2014    1.0935 C   0  0  0  0  0  0  0  0  0  0  0  0
    3.3109    4.6463   -0.0580 C   0  0  0  0  0  0  0  0  0  0  0  0
    4.6391    3.8685    0.0178 C   0  0  0  0  0  0  0  0  0  0  0  0
    5.5615    4.3135   -1.1337 C   0  0  0  0  0  0  0  0  0  0  0  0
    6.8284    3.5715   -1.0614 N   0  0  0  0  0  0  0  0  0  0  0  0
    2.1912    3.1430    1.0083 H   0  0  0  0  0  0  0  0  0  0  0  0
    2.8701    4.4029    2.0389 H   0  0  0  0  0  0  0  0  0  0  0  0
    1.4577    4.7466    1.0403 H   0  0  0  0  0  0  0  0  0  0  0  0
    2.8292    4.4449   -1.0034 H   0  0  0  0  0  0  0  0  0  0  0  0
    3.5081    5.7048    0.0272 H   0  0  0  0  0  0  0  0  0  0  0  0
    5.1207    4.0699    0.9632 H   0  0  0  0  0  0  0  0  0  0  0  0
    4.4418    2.8101   -0.0674 H   0  0  0  0  0  0  0  0  0  0  0  0
    5.0798    4.1120   -2.0792 H   0  0  0  0  0  0  0  0  0  0  0  0
    5.7588    5.3719   -1.0485 H   0  0  0  0  0  0  0  0  0  0  0  0
    7.4749    3.8833   -1.8683 H   0  0  0  0  0  0  0  0  0  0  0  0
    6.6311    2.5130   -1.1467 H   0  0  0  0  0  0  0  0  0  0  0  0
  1  2  1  0  0  0  0
  2  3  1  0  0  0  0
  3  4  1  0  0  0  0
  4  5  1  0  0  0  0
  1  6  1  0  0  0  0
  1  7  1  0  0  0  0
  1  8  1  0  0  0  0
  2  9  1  0  0  0  0
  2 10  1  0  0  0  0
  3 11  1  0  0  0  0
  3 12  1  0  0  0  0
  4 13  1  0  0  0  0
  4 14  1  0  0  0  0
  5 15  1  0  0  0  0
  5 16  1  0  0  0  0
M  END
>  <Alias name>
1-Butylamine

>  <Polarizability>   A^3
10.5

$$$$
1-Cyano-1,3-butadiene
  ChemBrain IXL

 11 10  0  0  0  0  0  0  0  0  1 V2000
    3.9248    5.0735    0.0000 C   0  0  0  0  0  0  0  0  0  0  0  0
    4.9871    4.2649    0.0001 C   0  0  0  0  0  0  0  0  0  0  0  0
    6.3522    4.8366    0.0001 C   0  0  0  0  0  0  0  0  0  0  0  0
    7.4145    4.0281    0.0000 C   0  0  0  0  0  0  0  0  0  0  0  0
    2.5597    4.5018    0.0000 C   0  0  0  0  0  0  0  0  0  0  0  0
    1.4915    4.0545    0.0000 N   0  0  0  0  0  0  0  0  0  0  0  0
    4.0620    6.1478   -0.0001 H   0  0  0  0  0  0  0  0  0  0  0  0
    4.8499    3.1907    0.0003 H   0  0  0  0  0  0  0  0  0  0  0  0
    6.4894    5.9109    0.0002 H   0  0  0  0  0  0  0  0  0  0  0  0
    8.4134    4.4464    0.0000 H   0  0  0  0  0  0  0  0  0  0  0  0
    7.2773    2.9538   -0.0001 H   0  0  0  0  0  0  0  0  0  0  0  0
  1  2  2  0  0  0  0
  2  3  1  0  0  0  0
  3  4  2  0  0  0  0
  5  6  3  0  0  0  0
  5  1  1  0  0  0  0
  1  7  1  0  0  0  0
  2  8  1  0  0  0  0
  3  9  1  0  0  0  0
  4 10  1  0  0  0  0
  4 11  1  0  0  0  0
M  END
>  <Alias name>
1-Cyano-1,3-butadiene

>  <Polarizability>   A^3
10.5

$$$$
Acetylacetone (enol form)
  ChemBrain IXL

 15 14  0  0  0  0  0  0  0  0  1 V2000
    6.1364    2.9101    0.3774 O   0  0  0  0  0  0  0  0  0  0  0  0
    6.0356    4.3528    0.1131 C   0  0  0  0  0  0  0  0  0  0  0  0
    3.6100    4.1044    0.1098 C   0  0  0  0  0  0  0  0  0  0  0  0
    3.6968    2.9063    0.3292 O   0  0  0  0  0  0  0  0  0  0  0  0
    7.2637    5.1715   -0.0113 C   0  0  0  0  0  0  0  0  0  0  0  0
    2.2796    4.7379   -0.0317 C   0  0  0  0  0  0  0  0  0  0  0  0
    4.8357    4.9240   -0.0148 C   0  0  0  0  0  0  0  0  0  0  0  0
    5.2723    2.4403    0.4456 H   0  0  0  0  0  0  0  0  0  0  0  0
    6.9931    6.2027   -0.2043 H   0  0  0  0  0  0  0  0  0  0  0  0
    7.8657    4.7973   -0.8300 H   0  0  0  0  0  0  0  0  0  0  0  0
    7.8308    5.1138    0.9094 H   0  0  0  0  0  0  0  0  0  0  0  0
    1.5079    3.9881    0.0895 H   0  0  0  0  0  0  0  0  0  0  0  0
    2.1617    5.5030    0.7259 H   0  0  0  0  0  0  0  0  0  0  0  0
    2.1960    5.1866   -1.0139 H   0  0  0  0  0  0  0  0  0  0  0  0
    4.7592    5.9869   -0.2096 H   0  0  0  0  0  0  0  0  0  0  0  0
  1  2  1  0  0  0  0
  3  4  2  0  0  0  0
  2  5  1  0  0  0  0
  3  6  1  0  0  0  0
  2  7  2  0  0  0  0
  7  3  1  0  0  0  0
  1  8  1  0  0  0  0
  5  9  1  0  0  0  0
  5 10  1  0  0  0  0
  5 11  1  0  0  0  0
  6 12  1  0  0  0  0
  6 13  1  0  0  0  0
  6 14  1  0  0  0  0
  7 15  1  0  0  0  0
M  END
>  <Alias name>
Acetylacetone (enol form)

>  <Polarizability>   A^3
10.5

$$$$
Carbon tetrachloride
  ChemBrain IXL

  5  4  0  0  0  0  0  0  0  0  1 V2000
    2.7206    2.6305    0.0541 C   0  0  0  0  0  0  0  0  0  0  0  0
    3.8851    3.6436   -0.8406 Cl  0  0  0  0  0  0  0  0  0  0  0  0
    1.6862    3.6697    1.0703 Cl  0  0  0  0  0  0  0  0  0  0  0  0
    1.7045    1.7296   -1.1029 Cl  0  0  0  0  0  0  0  0  0  0  0  0
    3.6067    1.4791    1.0893 Cl  0  0  0  0  0  0  0  0  0  0  0  0
  1  2  1  0  0  0  0
  1  3  1  0  0  0  0
  1  4  1  0  0  0  0
  1  5  1  0  0  0  0
M  END
>  <Alias name>
Carbon tetrachloride

>  <Polarizability>   A^3
10.5

$$$$
2-Chloroethyl ethylether
  ChemBrain IXL

 15 14  0  0  0  0  0  0  0  0  1 V2000
    1.4640    4.6199    0.7483 Cl  0  0  0  0  0  0  0  0  0  0  0  0
    3.0735    3.9007    0.4741 C   0  0  0  0  0  0  0  0  0  0  0  0
    4.0938    5.0193    0.1870 C   0  0  0  0  0  0  0  0  0  0  0  0
    5.4199    4.4267   -0.0389 O   0  0  0  0  0  0  0  0  0  0  0  0
    6.4911    5.3919   -0.3252 C   0  0  0  0  0  0  0  0  0  0  0  0
    7.8179    4.6382   -0.5395 C   0  0  0  0  0  0  0  0  0  0  0  0
    3.3786    3.3516    1.3563 H   0  0  0  0  0  0  0  0  0  0  0  0
    3.0284    3.2272   -0.3728 H   0  0  0  0  0  0  0  0  0  0  0  0
    3.7887    5.5684   -0.6952 H   0  0  0  0  0  0  0  0  0  0  0  0
    4.1388    5.6929    1.0338 H   0  0  0  0  0  0  0  0  0  0  0  0
    6.2444    5.9501   -1.2199 H   0  0  0  0  0  0  0  0  0  0  0  0
    6.5944    6.0746    0.5091 H   0  0  0  0  0  0  0  0  0  0  0  0
    8.6071    5.3493   -0.7505 H   0  0  0  0  0  0  0  0  0  0  0  0
    7.7146    3.9555   -1.3739 H   0  0  0  0  0  0  0  0  0  0  0  0
    8.0646    4.0800    0.3552 H   0  0  0  0  0  0  0  0  0  0  0  0
  1  2  1  0  0  0  0
  2  3  1  0  0  0  0
  3  4  1  0  0  0  0
  4  5  1  0  0  0  0
  5  6  1  0  0  0  0
  2  7  1  0  0  0  0
  2  8  1  0  0  0  0
  3  9  1  0  0  0  0
  3 10  1  0  0  0  0
  5 11  1  0  0  0  0
  5 12  1  0  0  0  0
  6 13  1  0  0  0  0
  6 14  1  0  0  0  0
  6 15  1  0  0  0  0
M  END
>  <Alias name>
2-Chloroethyl ethyl ether

>  <Polarizability>   A^3
10.56

$$$$
Ethyl-n-propylether
  ChemBrain IXL

 18 17  0  0  0  0  0  0  0  0  1 V2000
    2.3258    5.1375    0.4166 C   0  0  0  0  0  0  0  0  0  0  0  0
    3.6268    4.3153    0.3402 C   0  0  0  0  0  0  0  0  0  0  0  0
    4.7567    5.2114    0.0550 O   0  0  0  0  0  0  0  0  0  0  0  0
    6.0653    4.5489   -0.0441 C   0  0  0  0  0  0  0  0  0  0  0  0
    7.1516    5.5999   -0.3440 C   0  0  0  0  0  0  0  0  0  0  0  0
    8.5234    4.9055   -0.4479 C   0  0  0  0  0  0  0  0  0  0  0  0
    1.4933    4.4774    0.6266 H   0  0  0  0  0  0  0  0  0  0  0  0
    2.4102    5.8744    1.2057 H   0  0  0  0  0  0  0  0  0  0  0  0
    2.1594    5.6386   -0.5290 H   0  0  0  0  0  0  0  0  0  0  0  0
    3.7932    3.8142    1.2858 H   0  0  0  0  0  0  0  0  0  0  0  0
    3.5424    3.5784   -0.4489 H   0  0  0  0  0  0  0  0  0  0  0  0
    6.2910    4.0535    0.8921 H   0  0  0  0  0  0  0  0  0  0  0  0
    6.0402    3.8177   -0.8426 H   0  0  0  0  0  0  0  0  0  0  0  0
    6.9259    6.0954   -1.2802 H   0  0  0  0  0  0  0  0  0  0  0  0
    7.1767    6.3312    0.4545 H   0  0  0  0  0  0  0  0  0  0  0  0
    9.2869    5.6442   -0.6587 H   0  0  0  0  0  0  0  0  0  0  0  0
    8.4983    4.1743   -1.2464 H   0  0  0  0  0  0  0  0  0  0  0  0
    8.7491    4.4101    0.4883 H   0  0  0  0  0  0  0  0  0  0  0  0
  1  2  1  0  0  0  0
  2  3  1  0  0  0  0
  3  4  1  0  0  0  0
  4  5  1  0  0  0  0
  5  6  1  0  0  0  0
  1  7  1  0  0  0  0
  1  8  1  0  0  0  0
  1  9  1  0  0  0  0
  2 10  1  0  0  0  0
  2 11  1  0  0  0  0
  4 12  1  0  0  0  0
  4 13  1  0  0  0  0
  5 14  1  0  0  0  0
  5 15  1  0  0  0  0
  6 16  1  0  0  0  0
  6 17  1  0  0  0  0
  6 18  1  0  0  0  0
M  END
>  <Alias name>
Ethyl-n-propylether

>  <Polarizability>   A^3
10.68

$$$$
gamma-Chlorobutyric acid
  ChemBrain IXL

 14 13  0  0  0  0  0  0  0  0  1 V2000
    4.1336    3.9565   -0.0591 C   0  0  0  0  0  0  0  0  0  0  0  0
    5.4568    3.2007   -0.2888 C   0  0  0  0  0  0  0  0  0  0  0  0
    6.5337    4.1709   -0.5873 C   0  0  0  0  0  0  0  0  0  0  0  0
    6.2361    5.6099   -0.6281 O   0  0  0  0  0  0  0  0  0  0  0  0
    7.6685    3.7765   -0.7996 O   0  0  0  0  0  0  0  0  0  0  0  0
    3.0123    2.9462    0.2518 C   0  0  0  0  0  0  0  0  0  0  0  0
    1.4805    3.8212    0.5178 Cl  0  0  0  0  0  0  0  0  0  0  0  0
    7.0047    6.1875   -0.8329 H   0  0  0  0  0  0  0  0  0  0  0  0
    3.8783    4.5163   -0.9503 H   0  0  0  0  0  0  0  0  0  0  0  0
    4.2472    4.6378    0.7751 H   0  0  0  0  0  0  0  0  0  0  0  0
    5.7121    2.6408    0.6024 H   0  0  0  0  0  0  0  0  0  0  0  0
    5.3432    2.5194   -1.1229 H   0  0  0  0  0  0  0  0  0  0  0  0
    3.2676    2.3864    1.1430 H   0  0  0  0  0  0  0  0  0  0  0  0
    2.8987    2.2649   -0.5823 H   0  0  0  0  0  0  0  0  0  0  0  0
  1  2  1  0  0  0  0
  2  3  1  0  0  0  0
  3  4  1  0  0  0  0
  3  5  2  0  0  0  0
  1  6  1  0  0  0  0
  4  8  1  0  0  0  0
  6  7  1  0  0  0  0
  1  9  1  0  0  0  0
  1 10  1  0  0  0  0
  2 11  1  0  0  0  0
  2 12  1  0  0  0  0
  6 13  1  0  0  0  0
  6 14  1  0  0  0  0
M  END
>  <Alias name>
4-Chlorobutanoic acid

>  <Polarizability>   A^3
10.69

$$$$
1,1,1-Trichloroethane
  ChemBrain IXL

  8  7  0  0  0  0  0  0  0  0  1 V2000
    2.4316    3.1263   -0.0772 C   0  0  0  0  0  0  0  0  0  0  0  0
    3.9067    3.0308   -0.5128 C   0  0  0  0  0  0  0  0  0  0  0  0
    1.7627    1.4844    0.1216 Cl  0  0  0  0  0  0  0  0  0  0  0  0
    1.4996    4.0015   -1.3215 Cl  0  0  0  0  0  0  0  0  0  0  0  0
    2.3247    4.0036    1.4725 Cl  0  0  0  0  0  0  0  0  0  0  0  0
    4.3127    4.0275   -0.6334 H   0  0  0  0  0  0  0  0  0  0  0  0
    3.9715    2.4983   -1.4535 H   0  0  0  0  0  0  0  0  0  0  0  0
    4.4724    2.4995    0.2426 H   0  0  0  0  0  0  0  0  0  0  0  0
  1  2  1  0  0  0  0
  1  3  1  0  0  0  0
  1  4  1  0  0  0  0
  1  5  1  0  0  0  0
  2  6  1  0  0  0  0
  2  7  1  0  0  0  0
  2  8  1  0  0  0  0
M  END
>  <Alias name>
1,1,1-Trichloroethane

>  <Polarizability>   A^3
10.7

$$$$
1,2-Dibromoethane
  ChemBrain IXL

  8  7  0  0  0  0  0  0  0  0  1 V2000
    3.2864    4.0411    0.2191 C   0  0  0  0  0  0  0  0  0  0  0  0
    4.2732    2.9417   -0.2194 C   0  0  0  0  0  0  0  0  0  0  0  0
    6.0609    3.4322    0.3142 Br  0  0  0  0  0  0  0  0  0  0  0  0
    1.4987    3.5506   -0.3144 Br  0  0  0  0  0  0  0  0  0  0  0  0
    3.3243    4.1517    1.2958 H   0  0  0  0  0  0  0  0  0  0  0  0
    3.5587    4.9785   -0.2499 H   0  0  0  0  0  0  0  0  0  0  0  0
    4.2354    2.8311   -1.2961 H   0  0  0  0  0  0  0  0  0  0  0  0
    4.0009    2.0042    0.2496 H   0  0  0  0  0  0  0  0  0  0  0  0
  1  2  1  0  0  0  0
  2  3  1  0  0  0  0
  1  4  1  0  0  0  0
  1  5  1  0  0  0  0
  1  6  1  0  0  0  0
  2  7  1  0  0  0  0
  2  8  1  0  0  0  0
M  END
>  <Alias name>
1,2-Dibromoethane

>  <Polarizability>   A^3
10.7

$$$$
2-Chloro-1-butanol
  ChemBrain IXL

 15 14  0  0  0  0  0  0  0  0  1 V2000
    3.4611    4.8118   -0.5346 C   0  0  0  0  0  0  0  0  0  0  0  0
    4.1295    3.9075    0.5219 C   0  0  0  0  0  0  0  0  0  0  0  0
    5.6177    4.2872    0.6559 C   0  0  0  0  0  0  0  0  0  0  0  0
    1.9684    4.4454   -0.6581 C   0  0  0  0  0  0  0  0  0  0  0  0
    3.9948    2.2003    0.0186 Cl  0  0  0  0  0  0  0  0  0  0  0  0
    6.2895    4.1048   -0.6392 O   0  0  0  0  0  0  0  0  0  0  0  0
    7.2474    4.3252   -0.6449 H   0  0  0  0  0  0  0  0  0  0  0  0
    3.5539    5.8477   -0.2329 H   0  0  0  0  0  0  0  0  0  0  0  0
    3.9481    4.6698   -1.4915 H   0  0  0  0  0  0  0  0  0  0  0  0
    3.6358    4.0423    1.4764 H   0  0  0  0  0  0  0  0  0  0  0  0
    6.0865    3.6531    1.3982 H   0  0  0  0  0  0  0  0  0  0  0  0
    5.6997    5.3227    0.9623 H   0  0  0  0  0  0  0  0  0  0  0  0
    1.8742    3.4111   -0.9643 H   0  0  0  0  0  0  0  0  0  0  0  0
    1.4823    4.5842    0.2996 H   0  0  0  0  0  0  0  0  0  0  0  0
    1.5001    5.0842   -1.3965 H   0  0  0  0  0  0  0  0  0  0  0  0
  1  2  1  0  0  0  0
  2  3  1  0  0  0  0
  1  4  1  0  0  0  0
  2  5  1  0  0  0  0
  3  6  1  0  0  0  0
  6  7  1  0  0  0  0
  1  8  1  0  0  0  0
  1  9  1  0  0  0  0
  2 10  1  0  0  0  0
  3 11  1  0  0  0  0
  3 12  1  0  0  0  0
  4 13  1  0  0  0  0
  4 14  1  0  0  0  0
  4 15  1  0  0  0  0
M  END
>  <Alias name>
2-Chloro-1-butanol

>  <Polarizability>   A^3
10.7

$$$$
Cyclohexene
  ChemBrain IXL

 16 16  0  0  0  0  0  0  0  0  1 V2000
    2.5338    3.6486    0.5574 C   0  0  0  0  0  0  0  0  0  0  0  0
    3.3205    4.9632    0.5954 C   0  0  0  0  0  0  0  0  0  0  0  0
    4.8076    4.7105    0.4307 C   0  0  0  0  0  0  0  0  0  0  0  0
    5.2975    3.5336   -0.0607 C   0  0  0  0  0  0  0  0  0  0  0  0
    4.3917    2.3883   -0.4734 C   0  0  0  0  0  0  0  0  0  0  0  0
    2.9505    2.8719   -0.6667 C   0  0  0  0  0  0  0  0  0  0  0  0
    2.7465    3.0671    1.4462 H   0  0  0  0  0  0  0  0  0  0  0  0
    1.4703    3.8620    0.5095 H   0  0  0  0  0  0  0  0  0  0  0  0
    2.9775    5.6033   -0.2072 H   0  0  0  0  0  0  0  0  0  0  0  0
    3.1431    5.4556    1.5442 H   0  0  0  0  0  0  0  0  0  0  0  0
    5.5022    5.4888    0.7100 H   0  0  0  0  0  0  0  0  0  0  0  0
    6.3663    3.4131   -0.1571 H   0  0  0  0  0  0  0  0  0  0  0  0
    4.4085    1.6267    0.2955 H   0  0  0  0  0  0  0  0  0  0  0  0
    4.7513    1.9636   -1.4033 H   0  0  0  0  0  0  0  0  0  0  0  0
    2.2941    2.0171   -0.7973 H   0  0  0  0  0  0  0  0  0  0  0  0
    2.8910    3.5107   -1.5396 H   0  0  0  0  0  0  0  0  0  0  0  0
  1  2  1  0  0  0  0
  2  3  1  0  0  0  0
  3  4  2  0  0  0  0
  4  5  1  0  0  0  0
  5  6  1  0  0  0  0
  1  6  1  0  0  0  0
  1  7  1  0  0  0  0
  1  8  1  0  0  0  0
  2  9  1  0  0  0  0
  2 10  1  0  0  0  0
  3 11  1  0  0  0  0
  4 12  1  0  0  0  0
  5 13  1  0  0  0  0
  5 14  1  0  0  0  0
  6 15  1  0  0  0  0
  6 16  1  0  0  0  0
M  END
>  <Alias name>
Cyclohexene

>  <Polarizability>   A^3
10.7

$$$$
1,5-Dimethylpyrazole
  ChemBrain IXL

 15 15  0  0  0  0  0  0  0  0  1 V2000
    4.6947    2.5453    0.7070 C   0  0  0  0  0  0  0  0  0  0  0  0
    4.1992    3.4518    0.0640 C   0  0  0  0  0  0  0  0  0  0  0  0
    5.9382    2.9286    1.0568 C   0  0  0  0  0  0  0  0  0  0  0  0
    6.1073    4.0027    0.6191 N   0  0  0  0  0  0  0  0  0  0  0  0
    5.0622    4.3881   -0.0106 N   0  0  0  0  0  0  0  0  0  0  0  0
    4.8902    5.6118   -0.6577 C   0  0  0  0  0  0  0  0  0  0  0  0
    2.8152    3.4479   -0.5279 C   0  0  0  0  0  0  0  0  0  0  0  0
    4.2002    1.5871    0.9507 H   0  0  0  0  0  0  0  0  0  0  0  0
    6.6520    2.3357    1.6434 H   0  0  0  0  0  0  0  0  0  0  0  0
    3.8411    5.7804   -0.8126 H   0  0  0  0  0  0  0  0  0  0  0  0
    5.3008    6.3942   -0.0403 H   0  0  0  0  0  0  0  0  0  0  0  0
    5.4010    5.5805   -1.6076 H   0  0  0  0  0  0  0  0  0  0  0  0
    2.4769    2.4257   -0.6629 H   0  0  0  0  0  0  0  0  0  0  0  0
    2.1310    3.9645    0.1392 H   0  0  0  0  0  0  0  0  0  0  0  0
    2.8327    3.9475   -1.4883 H   0  0  0  0  0  0  0  0  0  0  0  0
  1  2  2  0  0  0  0
  1  3  1  0  0  0  0
  3  4  2  0  0  0  0
  4  5  1  0  0  0  0
  5  2  1  0  0  0  0
  5  6  1  0  0  0  0
  2  7  1  0  0  0  0
  1  8  1  0  0  0  0
  3  9  1  0  0  0  0
  6 10  1  0  0  0  0
  6 11  1  0  0  0  0
  6 12  1  0  0  0  0
  7 13  1  0  0  0  0
  7 14  1  0  0  0  0
  7 15  1  0  0  0  0
M  END
>  <Alias name>
1,5-Dimethylpyrazole

>  <Polarizability>   A^3
10.72

$$$$
Benzene
  ChemBrain IXL

 12 12  0  0  0  0  0  0  0  0  1 V2000
    5.5339    4.1370    0.0269 C   0  0  0  0  0  0  0  0  0  0  0  0
    4.6062    5.1703   -0.1063 C   0  0  0  0  0  0  0  0  0  0  0  0
    3.2414    4.8829   -0.1354 C   0  0  0  0  0  0  0  0  0  0  0  0
    2.8044    3.5622   -0.0314 C   0  0  0  0  0  0  0  0  0  0  0  0
    3.7321    2.5289    0.1017 C   0  0  0  0  0  0  0  0  0  0  0  0
    5.0969    2.8163    0.1308 C   0  0  0  0  0  0  0  0  0  0  0  0
    6.5934    4.3601    0.0496 H   0  0  0  0  0  0  0  0  0  0  0  0
    4.9455    6.1956   -0.1871 H   0  0  0  0  0  0  0  0  0  0  0  0
    2.5212    5.6851   -0.2386 H   0  0  0  0  0  0  0  0  0  0  0  0
    1.7449    3.3391   -0.0541 H   0  0  0  0  0  0  0  0  0  0  0  0
    3.3928    1.5036    0.1824 H   0  0  0  0  0  0  0  0  0  0  0  0
    5.8171    2.0141    0.2340 H   0  0  0  0  0  0  0  0  0  0  0  0
  1  2  4  0  0  0  0
  2  3  4  0  0  0  0
  3  4  4  0  0  0  0
  4  5  4  0  0  0  0
  5  6  4  0  0  0  0
  6  1  4  0  0  0  0
  1  7  1  0  0  0  0
  2  8  1  0  0  0  0
  3  9  1  0  0  0  0
  4 10  1  0  0  0  0
  5 11  1  0  0  0  0
  6 12  1  0  0  0  0
M  END
>  <Alias name>
Benzene

>  <Polarizability>   A^3
10.74

$$$$
1-Chloro-2-methyl-1-propene
  ChemBrain IXL

 12 11  0  0  0  0  0  0  0  0  1 V2000
    2.7281    3.1626    0.6036 C   0  0  0  0  0  0  0  0  0  0  0  0
    3.9554    3.3704    0.1212 C   0  0  0  0  0  0  0  0  0  0  0  0
    4.5534    4.7230    0.1771 C   0  0  0  0  0  0  0  0  0  0  0  0
    1.8087    4.5156    1.3155 Cl  0  0  0  0  0  0  0  0  0  0  0  0
    4.7182    2.2479   -0.4694 C   0  0  0  0  0  0  0  0  0  0  0  0
    2.2905    2.1728    0.5627 H   0  0  0  0  0  0  0  0  0  0  0  0
    3.8658    5.4017    0.6665 H   0  0  0  0  0  0  0  0  0  0  0  0
    4.7508    5.0723   -0.8288 H   0  0  0  0  0  0  0  0  0  0  0  0
    5.4811    4.6849    0.7346 H   0  0  0  0  0  0  0  0  0  0  0  0
    5.6733    2.6102   -0.8290 H   0  0  0  0  0  0  0  0  0  0  0  0
    4.1583    1.8258   -1.2948 H   0  0  0  0  0  0  0  0  0  0  0  0
    4.8810    1.4865    0.2833 H   0  0  0  0  0  0  0  0  0  0  0  0
  1  2  2  0  0  0  0
  2  3  1  0  0  0  0
  1  4  1  0  0  0  0
  2  5  1  0  0  0  0
  1  6  1  0  0  0  0
  3  7  1  0  0  0  0
  3  8  1  0  0  0  0
  3  9  1  0  0  0  0
  5 10  1  0  0  0  0
  5 11  1  0  0  0  0
  5 12  1  0  0  0  0
M  END
>  <Alias name>
1-Chloro-2-methyl-1-propene

>  <Polarizability>   A^3
10.8

$$$$
beta-Chlorobutyric acid
  ChemBrain IXL

 14 13  0  0  0  0  0  0  0  0  1 V2000
    3.5015    4.2557   -0.1616 C   0  0  0  0  0  0  0  0  0  0  0  0
    4.3166    2.9505   -0.2634 C   0  0  0  0  0  0  0  0  0  0  0  0
    5.6969    3.1907    0.2148 C   0  0  0  0  0  0  0  0  0  0  0  0
    5.9265    3.9905    1.4269 O   0  0  0  0  0  0  0  0  0  0  0  0
    6.6439    2.7249   -0.3970 O   0  0  0  0  0  0  0  0  0  0  0  0
    2.0638    4.0030   -0.6554 C   0  0  0  0  0  0  0  0  0  0  0  0
    4.2638    5.5149   -1.1707 Cl  0  0  0  0  0  0  0  0  0  0  0  0
    6.8703    4.1040    1.6771 H   0  0  0  0  0  0  0  0  0  0  0  0
    3.4760    4.5858    0.8696 H   0  0  0  0  0  0  0  0  0  0  0  0
    4.3441    2.6216   -1.2949 H   0  0  0  0  0  0  0  0  0  0  0  0
    3.8514    2.1862    0.3467 H   0  0  0  0  0  0  0  0  0  0  0  0
    1.6009    3.2391   -0.0431 H   0  0  0  0  0  0  0  0  0  0  0  0
    1.4912    4.9194   -0.5834 H   0  0  0  0  0  0  0  0  0  0  0  0
    2.0890    3.6731   -1.6866 H   0  0  0  0  0  0  0  0  0  0  0  0
  1  2  1  0  0  0  0
  2  3  1  0  0  0  0
  3  4  1  0  0  0  0
  3  5  2  0  0  0  0
  1  6  1  0  0  0  0
  1  7  1  0  0  0  0
  4  8  1  0  0  0  0
  1  9  1  0  0  0  0
  2 10  1  0  0  0  0
  2 11  1  0  0  0  0
  6 12  1  0  0  0  0
  6 13  1  0  0  0  0
  6 14  1  0  0  0  0
M  END
>  <Alias name>
3-Chlorobutanoic acid

>  <Polarizability>   A^3
10.8

$$$$
Chloropicrin
  ChemBrain IXL

  7  6  0  0  0  0  0  0  0  0  1 V2000
    3.5200    3.7764   -0.2564 C   0  0  0  0  0  0  0  0  0  0  0  0
    4.3547    2.6712   -0.7492 N   0  3  0  0  0  0  0  0  0  0  0  0
    3.6823    5.1772   -1.3490 Cl  0  0  0  0  0  0  0  0  0  0  0  0
    4.0503    4.2367    1.3835 Cl  0  0  0  0  0  0  0  0  0  0  0  0
    1.8142    3.2564   -0.2057 Cl  0  0  0  0  0  0  0  0  0  0  0  0
    5.3976    2.9132   -1.3748 O   0  0  0  0  0  0  0  0  0  0  0  0
    4.0159    1.4970   -0.5393 O   0  5  0  0  0  0  0  0  0  0  0  0
  1  2  1  0  0  0  0
  1  3  1  0  0  0  0
  1  4  1  0  0  0  0
  1  5  1  0  0  0  0
  2  6  2  0  0  0  0
  2  7  1  0  0  0  0
M  END
>  <Alias name>
Trichloronitromethane

>  <Polarizability>   A^3
10.8

$$$$
Diethylsulfide
  ChemBrain IXL

 15 14  0  0  0  0  0  0  0  0  1 V2000
    3.2135    4.1399    0.6948 C   0  0  0  0  0  0  0  0  0  0  0  0
    4.8044    3.6003    0.0032 S   0  0  0  0  0  0  0  0  0  0  0  0
    5.4410    5.2344   -0.4707 C   0  0  0  0  0  0  0  0  0  0  0  0
    2.4281    2.9124    1.1955 C   0  0  0  0  0  0  0  0  0  0  0  0
    6.8342    5.0774   -1.1100 C   0  0  0  0  0  0  0  0  0  0  0  0
    2.6404    4.6472   -0.0713 H   0  0  0  0  0  0  0  0  0  0  0  0
    3.3902    4.8170    1.5213 H   0  0  0  0  0  0  0  0  0  0  0  0
    5.5161    5.8616    0.4090 H   0  0  0  0  0  0  0  0  0  0  0  0
    4.7662    5.6918   -1.1836 H   0  0  0  0  0  0  0  0  0  0  0  0
    2.2513    2.2352    0.3690 H   0  0  0  0  0  0  0  0  0  0  0  0
    3.0011    2.4051    1.9617 H   0  0  0  0  0  0  0  0  0  0  0  0
    1.4798    3.2342    1.6076 H   0  0  0  0  0  0  0  0  0  0  0  0
    7.2135    6.0516   -1.3924 H   0  0  0  0  0  0  0  0  0  0  0  0
    6.7591    4.4503   -1.9897 H   0  0  0  0  0  0  0  0  0  0  0  0
    7.5091    4.6201   -0.3971 H   0  0  0  0  0  0  0  0  0  0  0  0
  1  2  1  0  0  0  0
  2  3  1  0  0  0  0
  1  4  1  0  0  0  0
  3  5  1  0  0  0  0
  1  6  1  0  0  0  0
  1  7  1  0  0  0  0
  3  8  1  0  0  0  0
  3  9  1  0  0  0  0
  4 10  1  0  0  0  0
  4 11  1  0  0  0  0
  4 12  1  0  0  0  0
  5 13  1  0  0  0  0
  5 14  1  0  0  0  0
  5 15  1  0  0  0  0
M  END
>  <Alias name>
Diethyl sulphide

>  <Polarizability>   A^3
10.8

$$$$
1-Bromobutane
  ChemBrain IXL

 14 13  0  0  0  0  0  0  0  0  1 V2000
    3.2282    4.1062    0.6198 C   0  0  0  0  0  0  0  0  0  0  0  0
    4.2279    3.2841   -0.2165 C   0  0  0  0  0  0  0  0  0  0  0  0
    5.2744    4.2279   -0.8398 C   0  0  0  0  0  0  0  0  0  0  0  0
    6.5259    3.1988   -1.8865 Br  0  0  0  0  0  0  0  0  0  0  0  0
    2.1816    3.1624    1.2431 C   0  0  0  0  0  0  0  0  0  0  0  0
    2.7305    4.8264   -0.0179 H   0  0  0  0  0  0  0  0  0  0  0  0
    3.7588    4.6272    1.4072 H   0  0  0  0  0  0  0  0  0  0  0  0
    4.7255    2.5640    0.4212 H   0  0  0  0  0  0  0  0  0  0  0  0
    3.6973    2.7631   -1.0038 H   0  0  0  0  0  0  0  0  0  0  0  0
    4.7768    4.9480   -1.4775 H   0  0  0  0  0  0  0  0  0  0  0  0
    5.8050    4.7489   -0.0524 H   0  0  0  0  0  0  0  0  0  0  0  0
    2.6792    2.4422    1.8808 H   0  0  0  0  0  0  0  0  0  0  0  0
    1.4790    3.7402    1.8308 H   0  0  0  0  0  0  0  0  0  0  0  0
    1.6510    2.6414    0.4558 H   0  0  0  0  0  0  0  0  0  0  0  0
  1  2  1  0  0  0  0
  2  3  1  0  0  0  0
  3  4  1  0  0  0  0
  1  5  1  0  0  0  0
  1  6  1  0  0  0  0
  1  7  1  0  0  0  0
  2  8  1  0  0  0  0
  2  9  1  0  0  0  0
  3 10  1  0  0  0  0
  3 11  1  0  0  0  0
  5 12  1  0  0  0  0
  5 13  1  0  0  0  0
  5 14  1  0  0  0  0
M  END
>  <Alias name>
1-Bromobutane

>  <Polarizability>   A^3
10.86

$$$$
Trimethylphosphate
  ChemBrain IXL

 17 16  0  0  0  0  0  0  0  0  1 V2000
    4.8987    5.5986   -0.1272 P   0  0  0  0  0  0  0  0  0  0  0  0
    4.9029    6.8040    0.5445 O   0  0  0  0  0  0  0  0  0  0  0  0
    3.5862    5.5292   -1.1247 O   0  0  0  0  0  0  0  0  0  0  0  0
    4.8272    4.3619    0.9627 O   0  0  0  0  0  0  0  0  0  0  0  0
    6.2779    5.4633   -1.0229 O   0  0  0  0  0  0  0  0  0  0  0  0
    4.8165    3.0149    0.3741 C   0  0  0  0  0  0  0  0  0  0  0  0
    2.2854    5.6323   -0.4478 C   0  0  0  0  0  0  0  0  0  0  0  0
    7.5274    5.5041   -0.2495 C   0  0  0  0  0  0  0  0  0  0  0  0
    5.7199    2.8665   -0.2045 H   0  0  0  0  0  0  0  0  0  0  0  0
    4.7685    2.2760    1.1644 H   0  0  0  0  0  0  0  0  0  0  0  0
    3.9531    2.9098   -0.2712 H   0  0  0  0  0  0  0  0  0  0  0  0
    2.1809    4.8188    0.2594 H   0  0  0  0  0  0  0  0  0  0  0  0
    2.2259    6.5774    0.0778 H   0  0  0  0  0  0  0  0  0  0  0  0
    1.4910    5.5768   -1.1818 H   0  0  0  0  0  0  0  0  0  0  0  0
    7.5931    6.4461    0.2807 H   0  0  0  0  0  0  0  0  0  0  0  0
    8.3712    5.4085   -0.9216 H   0  0  0  0  0  0  0  0  0  0  0  0
    7.5383    4.6878    0.4621 H   0  0  0  0  0  0  0  0  0  0  0  0
  1  2  2  0  0  0  0
  1  3  1  0  0  0  0
  1  4  1  0  0  0  0
  1  5  1  0  0  0  0
  4  6  1  0  0  0  0
  3  7  1  0  0  0  0
  5  8  1  0  0  0  0
  6  9  1  0  0  0  0
  6 10  1  0  0  0  0
  6 11  1  0  0  0  0
  7 12  1  0  0  0  0
  7 13  1  0  0  0  0
  7 14  1  0  0  0  0
  8 15  1  0  0  0  0
  8 16  1  0  0  0  0
  8 17  1  0  0  0  0
M  END
>  <Alias name>
Trimethylphosphate

>  <Polarizability>   A^3
10.86

$$$$
alpha-Chlorobutyric acid
  ChemBrain IXL

 14 13  0  0  0  0  0  0  0  0  1 V2000
    3.6541    3.6541    0.3406 C   0  0  0  0  0  0  0  0  0  0  0  0
    4.7317    4.5350   -0.3209 C   0  0  0  0  0  0  0  0  0  0  0  0
    6.0667    3.9401   -0.0878 C   0  0  0  0  0  0  0  0  0  0  0  0
    7.2628    4.7945   -0.0904 O   0  0  0  0  0  0  0  0  0  0  0  0
    6.1744    2.7405    0.1066 O   0  0  0  0  0  0  0  0  0  0  0  0
    2.2627    4.2645    0.0834 C   0  0  0  0  0  0  0  0  0  0  0  0
    4.6784    6.1719    0.3865 Cl  0  0  0  0  0  0  0  0  0  0  0  0
    8.1100    4.3238    0.0737 H   0  0  0  0  0  0  0  0  0  0  0  0
    3.8344    3.6032    1.4073 H   0  0  0  0  0  0  0  0  0  0  0  0
    3.6945    2.6571   -0.0803 H   0  0  0  0  0  0  0  0  0  0  0  0
    4.5445    4.5957   -1.3859 H   0  0  0  0  0  0  0  0  0  0  0  0
    1.5050    3.6423    0.5434 H   0  0  0  0  0  0  0  0  0  0  0  0
    2.2205    5.2593    0.5094 H   0  0  0  0  0  0  0  0  0  0  0  0
    2.0848    4.3208   -0.9834 H   0  0  0  0  0  0  0  0  0  0  0  0
  1  2  1  0  0  0  0
  2  3  1  0  0  0  0
  3  4  1  0  0  0  0
  3  5  2  0  0  0  0
  1  6  1  0  0  0  0
  2  7  1  0  0  0  0
  4  8  1  0  0  0  0
  1  9  1  0  0  0  0
  1 10  1  0  0  0  0
  2 11  1  0  0  0  0
  6 12  1  0  0  0  0
  6 13  1  0  0  0  0
  6 14  1  0  0  0  0
M  END
>  <Alias name>
2-Chlorobutanoic acid

>  <Polarizability>   A^3
10.87

$$$$
1-Chloro-1-nitroethane
  ChemBrain IXL

 10  9  0  0  0  0  0  0  0  0  1 V2000
    5.5996    3.3343   -0.5600 Cl  0  0  0  0  0  0  0  0  0  0  0  0
    3.8562    3.6206   -0.3123 C   0  0  0  0  0  0  0  0  0  0  0  0
    3.6490    5.0083    0.3248 C   0  0  0  0  0  0  0  0  0  0  0  0
    3.8751    1.4851    0.6679 O   0  5  0  0  0  0  0  0  0  0  0  0
    3.3115    2.5861    0.5787 N   0  3  0  0  0  0  0  0  0  0  0  0
    2.2884    2.8143    1.2411 O   0  0  0  0  0  0  0  0  0  0  0  0
    3.3449    3.5813   -1.2662 H   0  0  0  0  0  0  0  0  0  0  0  0
    2.5908    5.1811    0.4774 H   0  0  0  0  0  0  0  0  0  0  0  0
    4.1624    5.0485    1.2775 H   0  0  0  0  0  0  0  0  0  0  0  0
    4.0481    5.7707   -0.3328 H   0  0  0  0  0  0  0  0  0  0  0  0
  1  2  1  0  0  0  0
  2  3  1  0  0  0  0
  4  5  1  0  0  0  0
  5  6  2  0  0  0  0
  5  2  1  0  0  0  0
  2  7  1  0  0  0  0
  3  8  1  0  0  0  0
  3  9  1  0  0  0  0
  3 10  1  0  0  0  0
M  END
>  <Alias name>
1-Chloro-1-nitroethane

>  <Polarizability>   A^3
10.9

$$$$
1-Hexyne
  ChemBrain IXL

 16 15  0  0  0  0  0  0  0  0  1 V2000
    2.4061    4.3240    0.7672 C   0  0  0  0  0  0  0  0  0  0  0  0
    3.4435    4.9032    0.5726 C   0  0  0  0  0  0  0  0  0  0  0  0
    4.7713    5.6446    0.3236 C   0  0  0  0  0  0  0  0  0  0  0  0
    5.9039    4.6181    0.1278 C   0  0  0  0  0  0  0  0  0  0  0  0
    7.2317    5.3594   -0.1212 C   0  0  0  0  0  0  0  0  0  0  0  0
    8.3642    4.3329   -0.3170 C   0  0  0  0  0  0  0  0  0  0  0  0
    1.4729    3.8030    0.9422 H   0  0  0  0  0  0  0  0  0  0  0  0
    4.9982    6.2745    1.1748 H   0  0  0  0  0  0  0  0  0  0  0  0
    4.6817    6.2570   -0.5651 H   0  0  0  0  0  0  0  0  0  0  0  0
    5.6770    3.9881   -0.7234 H   0  0  0  0  0  0  0  0  0  0  0  0
    5.9936    4.0056    1.0165 H   0  0  0  0  0  0  0  0  0  0  0  0
    7.4586    5.9894    0.7300 H   0  0  0  0  0  0  0  0  0  0  0  0
    7.1420    5.9719   -1.0099 H   0  0  0  0  0  0  0  0  0  0  0  0
    9.2974    4.8539   -0.4921 H   0  0  0  0  0  0  0  0  0  0  0  0
    8.1373    3.7029   -1.1682 H   0  0  0  0  0  0  0  0  0  0  0  0
    8.4539    3.7204    0.5717 H   0  0  0  0  0  0  0  0  0  0  0  0
  1  2  3  0  0  0  0
  2  3  1  0  0  0  0
  3  4  1  0  0  0  0
  4  5  1  0  0  0  0
  5  6  1  0  0  0  0
  1  7  1  0  0  0  0
  3  8  1  0  0  0  0
  3  9  1  0  0  0  0
  4 10  1  0  0  0  0
  4 11  1  0  0  0  0
  5 12  1  0  0  0  0
  5 13  1  0  0  0  0
  6 14  1  0  0  0  0
  6 15  1  0  0  0  0
  6 16  1  0  0  0  0
M  END
>  <Alias name>
1-Hexyne

>  <Polarizability>   A^3
10.9

$$$$
Divinylsulfide
  ChemBrain IXL

 11 10  0  0  0  0  0  0  0  0  1 V2000
    2.3027    4.7972    0.0000 C   0  0  0  0  0  0  0  0  0  0  0  0
    3.5649    4.3626    0.0004 C   0  0  0  0  0  0  0  0  0  0  0  0
    4.9362    5.5546   -0.0003 S   0  0  0  0  0  0  0  0  0  0  0  0
    6.3075    4.3626    0.0006 C   0  0  0  0  0  0  0  0  0  0  0  0
    7.5698    4.7972    0.0004 C   0  0  0  0  0  0  0  0  0  0  0  0
    1.4853    4.0867    0.0004 H   0  0  0  0  0  0  0  0  0  0  0  0
    2.0960    5.8603   -0.0008 H   0  0  0  0  0  0  0  0  0  0  0  0
    3.7716    3.2995    0.0012 H   0  0  0  0  0  0  0  0  0  0  0  0
    6.1009    3.2995    0.0014 H   0  0  0  0  0  0  0  0  0  0  0  0
    7.7765    5.8603   -0.0003 H   0  0  0  0  0  0  0  0  0  0  0  0
    8.3872    4.0867    0.0010 H   0  0  0  0  0  0  0  0  0  0  0  0
  1  2  2  0  0  0  0
  2  3  1  0  0  0  0
  3  4  1  0  0  0  0
  4  5  2  0  0  0  0
  1  6  1  0  0  0  0
  1  7  1  0  0  0  0
  2  8  1  0  0  0  0
  4  9  1  0  0  0  0
  5 10  1  0  0  0  0
  5 11  1  0  0  0  0
M  END
>  <Alias name>
Divinyl sulfide

>  <Polarizability>   A^3
10.9

$$$$
Cyclohexane
  ChemBrain IXL

 18 18  0  0  0  0  0  0  0  0  1 V2000
    2.8888    2.9404   -0.6190 C   0  0  0  0  0  0  0  0  0  0  0  0
    2.6183    4.0649    0.3995 C   0  0  0  0  0  0  0  0  0  0  0  0
    3.7442    5.1141    0.3174 C   0  0  0  0  0  0  0  0  0  0  0  0
    5.0948    4.4446    0.6379 C   0  0  0  0  0  0  0  0  0  0  0  0
    5.3653    3.3201   -0.3807 C   0  0  0  0  0  0  0  0  0  0  0  0
    4.2394    2.2709   -0.2986 C   0  0  0  0  0  0  0  0  0  0  0  0
    2.9207    3.3568   -1.6150 H   0  0  0  0  0  0  0  0  0  0  0  0
    2.0999    2.2051   -0.5614 H   0  0  0  0  0  0  0  0  0  0  0  0
    2.5862    3.6485    1.3955 H   0  0  0  0  0  0  0  0  0  0  0  0
    1.6719    4.5341    0.1748 H   0  0  0  0  0  0  0  0  0  0  0  0
    3.5546    5.9021    1.0313 H   0  0  0  0  0  0  0  0  0  0  0  0
    3.7762    5.5307   -0.6785 H   0  0  0  0  0  0  0  0  0  0  0  0
    5.8837    5.1799    0.5803 H   0  0  0  0  0  0  0  0  0  0  0  0
    5.0629    4.0282    1.6339 H   0  0  0  0  0  0  0  0  0  0  0  0
    5.3974    3.7366   -1.3766 H   0  0  0  0  0  0  0  0  0  0  0  0
    6.3117    2.8509   -0.1560 H   0  0  0  0  0  0  0  0  0  0  0  0
    4.4290    1.4829   -1.0124 H   0  0  0  0  0  0  0  0  0  0  0  0
    4.2074    1.8543    0.6973 H   0  0  0  0  0  0  0  0  0  0  0  0
  1  2  1  0  0  0  0
  2  3  1  0  0  0  0
  3  4  1  0  0  0  0
  4  5  1  0  0  0  0
  5  6  1  0  0  0  0
  6  1  1  0  0  0  0
  1  7  1  0  0  0  0
  1  8  1  0  0  0  0
  2  9  1  0  0  0  0
  2 10  1  0  0  0  0
  3 11  1  0  0  0  0
  3 12  1  0  0  0  0
  4 13  1  0  0  0  0
  4 14  1  0  0  0  0
  5 15  1  0  0  0  0
  5 16  1  0  0  0  0
  6 17  1  0  0  0  0
  6 18  1  0  0  0  0
M  END
>  <Alias name>
Cyclohexane

>  <Polarizability>   A^3
11

$$$$
1-Chloro-2-methylpropane
  ChemBrain IXL

 14 13  0  0  0  0  0  0  0  0  1 V2000
    1.4941    2.8139   -0.0996 Cl  0  0  0  0  0  0  0  0  0  0  0  0
    3.2129    2.3918    0.1241 C   0  0  0  0  0  0  0  0  0  0  0  0
    4.0964    3.5418   -0.3970 C   0  0  0  0  0  0  0  0  0  0  0  0
    5.5813    3.1676   -0.2246 C   0  0  0  0  0  0  0  0  0  0  0  0
    3.7938    4.8245    0.4017 C   0  0  0  0  0  0  0  0  0  0  0  0
    3.4115    2.2326    1.1768 H   0  0  0  0  0  0  0  0  0  0  0  0
    3.4370    1.4865   -0.4264 H   0  0  0  0  0  0  0  0  0  0  0  0
    3.8863    3.7117   -1.4458 H   0  0  0  0  0  0  0  0  0  0  0  0
    6.2021    3.9759   -0.5908 H   0  0  0  0  0  0  0  0  0  0  0  0
    5.7939    2.2662   -0.7860 H   0  0  0  0  0  0  0  0  0  0  0  0
    5.7913    2.9977    0.8241 H   0  0  0  0  0  0  0  0  0  0  0  0
    2.7513    5.0900    0.2770 H   0  0  0  0  0  0  0  0  0  0  0  0
    3.9997    4.6533    1.4511 H   0  0  0  0  0  0  0  0  0  0  0  0
    4.4179    5.6316    0.0385 H   0  0  0  0  0  0  0  0  0  0  0  0
  1  2  1  0  0  0  0
  2  3  1  0  0  0  0
  3  4  1  0  0  0  0
  3  5  1  0  0  0  0
  2  6  1  0  0  0  0
  2  7  1  0  0  0  0
  3  8  1  0  0  0  0
  4  9  1  0  0  0  0
  4 10  1  0  0  0  0
  4 11  1  0  0  0  0
  5 12  1  0  0  0  0
  5 13  1  0  0  0  0
  5 14  1  0  0  0  0
M  END
>  <Alias name>
1-Chloro-2-methylpropane

>  <Polarizability>   A^3
11.1

$$$$
Phenol
  ChemBrain IXL

 13 13  0  0  0  0  0  0  0  0  1 V2000
    3.0110    5.1130    0.0000 C   0  0  0  0  0  0  0  0  0  0  0  0
    2.5519    3.7957   -0.0009 C   0  0  0  0  0  0  0  0  0  0  0  0
    3.4632    2.7394   -0.0033 C   0  0  0  0  0  0  0  0  0  0  0  0
    4.8335    3.0005   -0.0046 C   0  0  0  0  0  0  0  0  0  0  0  0
    5.2926    4.3178   -0.0036 C   0  0  0  0  0  0  0  0  0  0  0  0
    4.3813    5.3740   -0.0015 C   0  0  0  0  0  0  0  0  0  0  0  0
    6.7366    4.5930   -0.0049 O   0  0  0  0  0  0  0  0  0  0  0  0
    7.3115    3.7956   -0.0038 H   0  0  0  0  0  0  0  0  0  0  0  0
    2.3035    5.9329    0.0018 H   0  0  0  0  0  0  0  0  0  0  0  0
    1.4880    3.5930    0.0003 H   0  0  0  0  0  0  0  0  0  0  0  0
    3.1068    1.7168   -0.0041 H   0  0  0  0  0  0  0  0  0  0  0  0
    5.5410    2.1806   -0.0065 H   0  0  0  0  0  0  0  0  0  0  0  0
    4.7377    6.3967   -0.0009 H   0  0  0  0  0  0  0  0  0  0  0  0
  1  2  4  0  0  0  0
  2  3  4  0  0  0  0
  3  4  4  0  0  0  0
  4  5  4  0  0  0  0
  5  6  4  0  0  0  0
  6  1  4  0  0  0  0
  5  7  1  0  0  0  0
  7  8  1  0  0  0  0
  1  9  1  0  0  0  0
  2 10  1  0  0  0  0
  3 11  1  0  0  0  0
  4 12  1  0  0  0  0
  6 13  1  0  0  0  0
M  END
>  <Alias name>
Phenol

>  <Polarizability>   A^3
11.1

$$$$
Aniline
  ChemBrain IXL

 14 14  0  0  0  0  0  0  0  0  1 V2000
    5.8030    3.0153    0.0000 C   0  0  0  0  0  0  0  0  0  0  0  0
    6.2677    4.3306    0.0001 C   0  0  0  0  0  0  0  0  0  0  0  0
    5.3609    5.3907    0.0002 C   0  0  0  0  0  0  0  0  0  0  0  0
    3.9894    5.1354    0.0002 C   0  0  0  0  0  0  0  0  0  0  0  0
    3.5248    3.8201    0.0001 C   0  0  0  0  0  0  0  0  0  0  0  0
    4.4316    2.7600    0.0000 C   0  0  0  0  0  0  0  0  0  0  0  0
    2.1484    3.5639    0.0002 N   0  0  0  0  0  0  0  0  0  0  0  0
    1.8123    2.6125    0.0002 H   0  0  0  0  0  0  0  0  0  0  0  0
    1.4925    4.3307    0.0001 H   0  0  0  0  0  0  0  0  0  0  0  0
    6.5070    2.1923   -0.0001 H   0  0  0  0  0  0  0  0  0  0  0  0
    7.3324    4.5288    0.0001 H   0  0  0  0  0  0  0  0  0  0  0  0
    5.7216    6.4119    0.0003 H   0  0  0  0  0  0  0  0  0  0  0  0
    3.2854    5.9584    0.0003 H   0  0  0  0  0  0  0  0  0  0  0  0
    4.0709    1.7389   -0.0001 H   0  0  0  0  0  0  0  0  0  0  0  0
  1  2  4  0  0  0  0
  2  3  4  0  0  0  0
  3  4  4  0  0  0  0
  4  5  4  0  0  0  0
  5  6  4  0  0  0  0
  6  1  4  0  0  0  0
  5  7  1  0  0  0  0
  7  8  1  0  0  0  0
  7  9  1  0  0  0  0
  1 10  1  0  0  0  0
  2 11  1  0  0  0  0
  3 12  1  0  0  0  0
  4 13  1  0  0  0  0
  6 14  1  0  0  0  0
M  END
>  <Alias name>
Aniline

>  <Polarizability>   A^3
11.17

$$$$
Tetrachlorosilane
  ChemBrain IXL

  5  4  0  0  0  0  0  0  0  0  1 V2000
    1.5330    3.6675    0.7956 Cl  0  0  0  0  0  0  0  0  0  0  0  0
    3.1478    2.6953    0.0419 Si  0  0  0  0  0  0  0  0  0  0  0  0
    4.4929    4.0507   -0.6470 Cl  0  0  0  0  0  0  0  0  0  0  0  0
    4.0042    1.5736    1.5011 Cl  0  0  0  0  0  0  0  0  0  0  0  0
    2.5612    1.4895   -1.4822 Cl  0  0  0  0  0  0  0  0  0  0  0  0
  1  2  1  0  0  0  0
  2  3  1  0  0  0  0
  2  4  1  0  0  0  0
  2  5  1  0  0  0  0
M  END
>  <Alias name>
Tetrachlorosilane

>  <Polarizability>   A^3
11.18

$$$$
Thymin
  ChemBrain IXL

 15 15  0  0  0  0  0  0  0  0  1 V2000
    2.6379    3.3044   -0.6387 N   0  0  0  0  0  0  0  0  0  0  0  0
    2.5668    4.6950   -0.7602 C   0  0  0  0  0  0  0  0  0  0  0  0
    3.8625    2.7020   -0.3736 C   0  0  0  0  0  0  0  0  0  0  0  0
    5.0694    3.5373   -0.2529 C   0  0  0  0  0  0  0  0  0  0  0  0
    4.9768    4.8658   -0.3902 C   0  0  0  0  0  0  0  0  0  0  0  0
    3.7319    5.4725   -0.6496 N   0  0  0  0  0  0  0  0  0  0  0  0
    1.4905    5.2321   -0.9624 O   0  0  0  0  0  0  0  0  0  0  0  0
    3.9358    1.4899   -0.2422 O   0  0  0  0  0  0  0  0  0  0  0  0
    6.3801    2.9020    0.0202 C   0  0  0  0  0  0  0  0  0  0  0  0
    1.8054    2.7396   -0.7426 H   0  0  0  0  0  0  0  0  0  0  0  0
    3.6763    6.4712   -0.7563 H   0  0  0  0  0  0  0  0  0  0  0  0
    5.8640    5.4765   -0.3013 H   0  0  0  0  0  0  0  0  0  0  0  0
    7.1442    3.6645    0.0871 H   0  0  0  0  0  0  0  0  0  0  0  0
    6.6234    2.2160   -0.7829 H   0  0  0  0  0  0  0  0  0  0  0  0
    6.3296    2.3576    0.9560 H   0  0  0  0  0  0  0  0  0  0  0  0
  1  2  1  0  0  0  0
  1  3  1  0  0  0  0
  3  4  1  0  0  0  0
  4  5  2  0  0  0  0
  5  6  1  0  0  0  0
  6  2  1  0  0  0  0
  2  7  2  0  0  0  0
  3  8  2  0  0  0  0
  4  9  1  0  0  0  0
  1 10  1  0  0  0  0
  6 11  1  0  0  0  0
  5 12  1  0  0  0  0
  9 13  1  0  0  0  0
  9 14  1  0  0  0  0
  9 15  1  0  0  0  0
M  END
>  <Alias name>
5-Methyluracil

>  <Polarizability>   A^3
11.23

$$$$
1,2-Diethoxyethane
  ChemBrain IXL

 22 21  0  0  0  0  0  0  0  0  1 V2000
    4.7998    4.4594    0.4766 C   0  0  0  0  0  0  0  0  0  0  0  0
    5.7500    5.2520   -0.4420 C   0  0  0  0  0  0  0  0  0  0  0  0
    3.9598    5.3955    1.2374 O   0  0  0  0  0  0  0  0  0  0  0  0
    3.0027    4.7644    2.1575 C   0  0  0  0  0  0  0  0  0  0  0  0
    2.1931    5.8556    2.8846 C   0  0  0  0  0  0  0  0  0  0  0  0
    6.5899    4.3159   -1.2029 O   0  0  0  0  0  0  0  0  0  0  0  0
    7.5470    4.9471   -2.1230 C   0  0  0  0  0  0  0  0  0  0  0  0
    8.3563    3.8559   -2.8503 C   0  0  0  0  0  0  0  0  0  0  0  0
    5.3811    3.8563    1.1630 H   0  0  0  0  0  0  0  0  0  0  0  0
    4.1697    3.8159   -0.1248 H   0  0  0  0  0  0  0  0  0  0  0  0
    5.1687    5.8553   -1.1283 H   0  0  0  0  0  0  0  0  0  0  0  0
    6.3801    5.8955    0.1595 H   0  0  0  0  0  0  0  0  0  0  0  0
    3.5402    4.1687    2.8849 H   0  0  0  0  0  0  0  0  0  0  0  0
    2.3289    4.1282    1.5970 H   0  0  0  0  0  0  0  0  0  0  0  0
    1.4880    5.3906    3.5624 H   0  0  0  0  0  0  0  0  0  0  0  0
    2.8669    6.4918    3.4451 H   0  0  0  0  0  0  0  0  0  0  0  0
    1.6556    6.4513    2.1572 H   0  0  0  0  0  0  0  0  0  0  0  0
    7.0095    5.5429   -2.8502 H   0  0  0  0  0  0  0  0  0  0  0  0
    8.2210    5.5831   -1.5624 H   0  0  0  0  0  0  0  0  0  0  0  0
    9.0614    4.3209   -3.5282 H   0  0  0  0  0  0  0  0  0  0  0  0
    7.6824    3.2199   -3.4109 H   0  0  0  0  0  0  0  0  0  0  0  0
    8.8939    3.2600   -2.1231 H   0  0  0  0  0  0  0  0  0  0  0  0
  1  2  1  0  0  0  0
  1  3  1  0  0  0  0
  3  4  1  0  0  0  0
  4  5  1  0  0  0  0
  2  6  1  0  0  0  0
  6  7  1  0  0  0  0
  7  8  1  0  0  0  0
  1  9  1  0  0  0  0
  1 10  1  0  0  0  0
  2 11  1  0  0  0  0
  2 12  1  0  0  0  0
  4 13  1  0  0  0  0
  4 14  1  0  0  0  0
  5 15  1  0  0  0  0
  5 16  1  0  0  0  0
  5 17  1  0  0  0  0
  7 18  1  0  0  0  0
  7 19  1  0  0  0  0
  8 20  1  0  0  0  0
  8 21  1  0  0  0  0
  8 22  1  0  0  0  0
M  END
>  <Alias name>
1,2-Diethoxyethane

>  <Polarizability>   A^3
11.3

$$$$
Diethylcarbonate
  ChemBrain IXL

 18 17  0  0  0  0  0  0  0  0  1 V2000
    5.7352    3.7552    0.3414 C   0  0  0  0  0  0  0  0  0  0  0  0
    5.6602    2.5747    0.6419 O   0  0  0  0  0  0  0  0  0  0  0  0
    4.6066    4.6611    0.6189 O   0  0  0  0  0  0  0  0  0  0  0  0
    6.9542    4.2721   -0.2984 O   0  0  0  0  0  0  0  0  0  0  0  0
    3.4407    4.0314    1.2592 C   0  0  0  0  0  0  0  0  0  0  0  0
    2.3470    5.0915    1.4903 C   0  0  0  0  0  0  0  0  0  0  0  0
    6.9310    5.7068   -0.6174 C   0  0  0  0  0  0  0  0  0  0  0  0
    8.2640    6.1070   -1.2775 C   0  0  0  0  0  0  0  0  0  0  0  0
    3.0550    3.2488    0.6175 H   0  0  0  0  0  0  0  0  0  0  0  0
    3.7370    3.6054    2.2099 H   0  0  0  0  0  0  0  0  0  0  0  0
    1.4889    4.6281    1.9612 H   0  0  0  0  0  0  0  0  0  0  0  0
    2.7325    5.8738    2.1322 H   0  0  0  0  0  0  0  0  0  0  0  0
    2.0508    5.5176    0.5398 H   0  0  0  0  0  0  0  0  0  0  0  0
    6.1147    5.9120   -1.2989 H   0  0  0  0  0  0  0  0  0  0  0  0
    6.7934    6.2769    0.2930 H   0  0  0  0  0  0  0  0  0  0  0  0
    8.2473    7.1638   -1.5129 H   0  0  0  0  0  0  0  0  0  0  0  0
    8.4016    5.5364   -2.1876 H   0  0  0  0  0  0  0  0  0  0  0  0
    9.0802    5.9017   -0.5959 H   0  0  0  0  0  0  0  0  0  0  0  0
  1  2  2  0  0  0  0
  1  3  1  0  0  0  0
  1  4  1  0  0  0  0
  3  5  1  0  0  0  0
  5  6  1  0  0  0  0
  4  7  1  0  0  0  0
  7  8  1  0  0  0  0
  5  9  1  0  0  0  0
  5 10  1  0  0  0  0
  6 11  1  0  0  0  0
  6 12  1  0  0  0  0
  6 13  1  0  0  0  0
  7 14  1  0  0  0  0
  7 15  1  0  0  0  0
  8 16  1  0  0  0  0
  8 17  1  0  0  0  0
  8 18  1  0  0  0  0
M  END
>  <Alias name>
Diethylcarbonate

>  <Polarizability>   A^3
11.3

$$$$
n-Butylchloride
  ChemBrain IXL

 14 13  0  0  0  0  0  0  0  0  1 V2000
    4.8686    3.7608   -0.2041 C   0  0  0  0  0  0  0  0  0  0  0  0
    3.6261    4.5656    0.2248 C   0  0  0  0  0  0  0  0  0  0  0  0
    6.1272    4.6364   -0.0477 C   0  0  0  0  0  0  0  0  0  0  0  0
    2.3676    3.6901    0.0684 C   0  0  0  0  0  0  0  0  0  0  0  0
    7.5652    3.7047   -0.5441 Cl  0  0  0  0  0  0  0  0  0  0  0  0
    4.7644    3.4602   -1.2393 H   0  0  0  0  0  0  0  0  0  0  0  0
    4.9616    2.8805    0.4199 H   0  0  0  0  0  0  0  0  0  0  0  0
    3.7303    4.8662    1.2599 H   0  0  0  0  0  0  0  0  0  0  0  0
    3.5332    5.4459   -0.3991 H   0  0  0  0  0  0  0  0  0  0  0  0
    6.0343    5.5167   -0.6717 H   0  0  0  0  0  0  0  0  0  0  0  0
    6.2315    4.9370    0.9875 H   0  0  0  0  0  0  0  0  0  0  0  0
    2.4604    2.8098    0.6923 H   0  0  0  0  0  0  0  0  0  0  0  0
    1.4947    4.2558    0.3698 H   0  0  0  0  0  0  0  0  0  0  0  0
    2.2633    3.3895   -0.9668 H   0  0  0  0  0  0  0  0  0  0  0  0
  1  2  1  0  0  0  0
  1  3  1  0  0  0  0
  2  4  1  0  0  0  0
  3  5  1  0  0  0  0
  1  6  1  0  0  0  0
  1  7  1  0  0  0  0
  2  8  1  0  0  0  0
  2  9  1  0  0  0  0
  3 10  1  0  0  0  0
  3 11  1  0  0  0  0
  4 12  1  0  0  0  0
  4 13  1  0  0  0  0
  4 14  1  0  0  0  0
M  END
>  <Alias name>
1-Chlorobutane

>  <Polarizability>   A^3
11.3

$$$$
Tribromoborane
  ChemBrain IXL

  4  3  0  0  0  0  0  0  0  0  1 V2000
    1.5030    3.6672   -0.7815 Br  0  0  0  0  0  0  0  0  0  0  0  0
    3.2173    3.1331   -0.2594 B   0  0  0  0  0  0  0  0  0  0  0  0
    4.7113    4.1102   -0.8166 Br  0  0  0  0  0  0  0  0  0  0  0  0
    3.4378    1.6220    0.8198 Br  0  0  0  0  0  0  0  0  0  0  0  0
  1  2  1  0  0  0  0
  2  3  1  0  0  0  0
  2  4  1  0  0  0  0
M  END
>  <Alias name>
Tribromoborane

>  <Polarizability>   A^3
11.41

$$$$
1,4-Pentadiene
  ChemBrain IXL

 13 12  0  0  0  0  0  0  0  0  1 V2000
    6.8220    3.8559   -0.8305 C   0  0  0  0  0  0  0  0  0  0  0  0
    5.7279    4.4829   -0.3922 C   0  0  0  0  0  0  0  0  0  0  0  0
    4.5117    3.7063   -0.0632 C   0  0  0  0  0  0  0  0  0  0  0  0
    3.4477    4.6268    0.3960 C   0  0  0  0  0  0  0  0  0  0  0  0
    2.2524    4.1448    0.7438 C   0  0  0  0  0  0  0  0  0  0  0  0
    7.7119    4.4242   -1.0712 H   0  0  0  0  0  0  0  0  0  0  0  0
    6.8196    2.7790   -0.9454 H   0  0  0  0  0  0  0  0  0  0  0  0
    5.7303    5.5597   -0.2773 H   0  0  0  0  0  0  0  0  0  0  0  0
    4.7384    2.9960    0.7223 H   0  0  0  0  0  0  0  0  0  0  0  0
    4.1737    3.1746   -0.9441 H   0  0  0  0  0  0  0  0  0  0  0  0
    3.6389    5.6915    0.4498 H   0  0  0  0  0  0  0  0  0  0  0  0
    2.0612    3.0802    0.6900 H   0  0  0  0  0  0  0  0  0  0  0  0
    1.4738    4.8185    1.0798 H   0  0  0  0  0  0  0  0  0  0  0  0
  1  2  2  0  0  0  0
  2  3  1  0  0  0  0
  3  4  1  0  0  0  0
  4  5  2  0  0  0  0
  1  6  1  0  0  0  0
  1  7  1  0  0  0  0
  2  8  1  0  0  0  0
  3  9  1  0  0  0  0
  3 10  1  0  0  0  0
  4 11  1  0  0  0  0
  5 12  1  0  0  0  0
  5 13  1  0  0  0  0
M  END
>  <Alias name>
1,4-Pentadiene

>  <Polarizability>   A^3
11.49

$$$$
1-Iodopropane
  ChemBrain IXL

 11 10  0  0  0  0  0  0  0  0  1 V2000
    3.4851    4.2914   -0.1560 C   0  0  0  0  0  0  0  0  0  0  0  0
    4.4443    3.1246    0.1504 C   0  0  0  0  0  0  0  0  0  0  0  0
    5.9009    3.6187    0.0568 C   0  0  0  0  0  0  0  0  0  0  0  0
    1.4814    3.6113   -0.0273 I   0  0  0  0  0  0  0  0  0  0  0  0
    3.6432    5.0867    0.5618 H   0  0  0  0  0  0  0  0  0  0  0  0
    3.6766    4.6633   -1.1550 H   0  0  0  0  0  0  0  0  0  0  0  0
    4.2861    2.3293   -0.5674 H   0  0  0  0  0  0  0  0  0  0  0  0
    4.2528    2.7527    1.1493 H   0  0  0  0  0  0  0  0  0  0  0  0
    6.0592    4.4140    0.7747 H   0  0  0  0  0  0  0  0  0  0  0  0
    6.0926    3.9905   -0.9421 H   0  0  0  0  0  0  0  0  0  0  0  0
    6.5747    2.7987    0.2722 H   0  0  0  0  0  0  0  0  0  0  0  0
  1  2  1  0  0  0  0
  2  3  1  0  0  0  0
  1  4  1  0  0  0  0
  1  5  1  0  0  0  0
  1  6  1  0  0  0  0
  2  7  1  0  0  0  0
  2  8  1  0  0  0  0
  3  9  1  0  0  0  0
  3 10  1  0  0  0  0
  3 11  1  0  0  0  0
M  END
>  <Alias name>
1-Iodopropane

>  <Polarizability>   A^3
11.5

$$$$
4-Fluoroaniline
  ChemBrain IXL

 14 14  0  0  0  0  0  0  0  0  1 V2000
    5.6104    4.4061    0.0294 C   0  0  0  0  0  0  0  0  0  0  0  0
    4.7475    5.5004   -0.0320 C   0  0  0  0  0  0  0  0  0  0  0  0
    5.0930    3.1112    0.0702 C   0  0  0  0  0  0  0  0  0  0  0  0
    6.9957    4.6073    0.0500 N   0  0  0  0  0  0  0  0  0  0  0  0
    3.3671    5.2999   -0.0526 C   0  0  0  0  0  0  0  0  0  0  0  0
    3.7127    2.9107    0.0496 C   0  0  0  0  0  0  0  0  0  0  0  0
    2.8497    4.0050   -0.0118 C   0  0  0  0  0  0  0  0  0  0  0  0
    1.5040    3.8095   -0.0319 F   0  0  0  0  0  0  0  0  0  0  0  0
    7.3700    5.5438    0.0184 H   0  0  0  0  0  0  0  0  0  0  0  0
    7.6199    3.8159    0.0965 H   0  0  0  0  0  0  0  0  0  0  0  0
    5.1491    6.5057   -0.0637 H   0  0  0  0  0  0  0  0  0  0  0  0
    5.7630    2.2617    0.1178 H   0  0  0  0  0  0  0  0  0  0  0  0
    2.6972    6.1495   -0.1002 H   0  0  0  0  0  0  0  0  0  0  0  0
    3.3110    1.9054    0.0812 H   0  0  0  0  0  0  0  0  0  0  0  0
  1  2  4  0  0  0  0
  1  3  4  0  0  0  0
  1  4  1  0  0  0  0
  2  5  4  0  0  0  0
  3  6  4  0  0  0  0
  5  7  4  0  0  0  0
  6  7  4  0  0  0  0
  7  8  1  0  0  0  0
  4  9  1  0  0  0  0
  4 10  1  0  0  0  0
  2 11  1  0  0  0  0
  3 12  1  0  0  0  0
  5 13  1  0  0  0  0
  6 14  1  0  0  0  0
M  END
>  <Alias name>
4-Fluoroaniline

>  <Polarizability>   A^3
11.51

$$$$
Cyclohexanol
  ChemBrain IXL

 19 19  0  0  0  0  0  0  0  0  1 V2000
    4.5555    2.9527   -0.8155 C   0  0  0  0  0  0  0  0  0  0  0  0
    3.2083    2.7080   -0.1082 C   0  0  0  0  0  0  0  0  0  0  0  0
    2.4302    4.0347   -0.0119 C   0  0  0  0  0  0  0  0  0  0  0  0
    3.2552    5.0569    0.7940 C   0  0  0  0  0  0  0  0  0  0  0  0
    4.6025    5.3017    0.0868 C   0  0  0  0  0  0  0  0  0  0  0  0
    5.3807    3.9749   -0.0097 C   0  0  0  0  0  0  0  0  0  0  0  0
    6.6656    4.2085   -0.6845 O   0  0  0  0  0  0  0  0  0  0  0  0
    4.3761    3.3375   -1.8085 H   0  0  0  0  0  0  0  0  0  0  0  0
    5.1008    2.0229   -0.8829 H   0  0  0  0  0  0  0  0  0  0  0  0
    3.3877    2.3229    0.8847 H   0  0  0  0  0  0  0  0  0  0  0  0
    2.6301    1.9917   -0.6731 H   0  0  0  0  0  0  0  0  0  0  0  0
    1.4861    3.8632    0.4837 H   0  0  0  0  0  0  0  0  0  0  0  0
    2.2507    4.4197   -1.0049 H   0  0  0  0  0  0  0  0  0  0  0  0
    2.7099    5.9866    0.8615 H   0  0  0  0  0  0  0  0  0  0  0  0
    3.4346    4.6719    1.7870 H   0  0  0  0  0  0  0  0  0  0  0  0
    4.4231    5.6868   -0.9061 H   0  0  0  0  0  0  0  0  0  0  0  0
    5.1807    6.0179    0.6517 H   0  0  0  0  0  0  0  0  0  0  0  0
    5.5603    3.5899    0.9833 H   0  0  0  0  0  0  0  0  0  0  0  0
    7.2116    3.4377   -0.7862 H   0  0  0  0  0  0  0  0  0  0  0  0
  1  2  1  0  0  0  0
  2  3  1  0  0  0  0
  3  4  1  0  0  0  0
  4  5  1  0  0  0  0
  5  6  1  0  0  0  0
  6  1  1  0  0  0  0
  1  8  1  0  0  0  0
  1  9  1  0  0  0  0
  2 10  1  0  0  0  0
  2 11  1  0  0  0  0
  3 12  1  0  0  0  0
  3 13  1  0  0  0  0
  4 14  1  0  0  0  0
  4 15  1  0  0  0  0
  5 16  1  0  0  0  0
  5 17  1  0  0  0  0
  6  7  1  0  0  0  0
  6 18  1  0  0  0  0
  7 19  1  0  0  0  0
M  END
>  <Alias name>
Cyclohexanol

>  <Polarizability>   A^3
11.56

$$$$
1-Hexene
  ChemBrain IXL

 18 17  0  0  0  0  0  0  0  0  1 V2000
    3.5513    5.3965    0.4178 C   0  0  0  0  0  0  0  0  0  0  0  0
    4.6527    4.4400    0.1650 C   0  0  0  0  0  0  0  0  0  0  0  0
    5.9931    5.1994    0.1198 C   0  0  0  0  0  0  0  0  0  0  0  0
    2.3027    4.9508    0.5754 C   0  0  0  0  0  0  0  0  0  0  0  0
    7.1394    4.2035   -0.1436 C   0  0  0  0  0  0  0  0  0  0  0  0
    8.4796    4.9628   -0.1889 C   0  0  0  0  0  0  0  0  0  0  0  0
    3.7582    6.4581    0.4749 H   0  0  0  0  0  0  0  0  0  0  0  0
    4.4879    3.9419   -0.7825 H   0  0  0  0  0  0  0  0  0  0  0  0
    4.6813    3.7043    0.9593 H   0  0  0  0  0  0  0  0  0  0  0  0
    6.1581    5.6973    1.0674 H   0  0  0  0  0  0  0  0  0  0  0  0
    5.9646    5.9352   -0.6744 H   0  0  0  0  0  0  0  0  0  0  0  0
    2.0952    3.8893    0.5185 H   0  0  0  0  0  0  0  0  0  0  0  0
    1.4973    5.6507    0.7603 H   0  0  0  0  0  0  0  0  0  0  0  0
    6.9744    3.7057   -1.0911 H   0  0  0  0  0  0  0  0  0  0  0  0
    7.1681    3.4678    0.6505 H   0  0  0  0  0  0  0  0  0  0  0  0
    8.4510    5.6986   -0.9831 H   0  0  0  0  0  0  0  0  0  0  0  0
    9.2849    4.2629   -0.3741 H   0  0  0  0  0  0  0  0  0  0  0  0
    8.6447    5.4606    0.7586 H   0  0  0  0  0  0  0  0  0  0  0  0
  1  2  1  0  0  0  0
  2  3  1  0  0  0  0
  1  4  2  0  0  0  0
  3  5  1  0  0  0  0
  5  6  1  0  0  0  0
  1  7  1  0  0  0  0
  2  8  1  0  0  0  0
  2  9  1  0  0  0  0
  3 10  1  0  0  0  0
  3 11  1  0  0  0  0
  4 12  1  0  0  0  0
  4 13  1  0  0  0  0
  5 14  1  0  0  0  0
  5 15  1  0  0  0  0
  6 16  1  0  0  0  0
  6 17  1  0  0  0  0
  6 18  1  0  0  0  0
M  END
>  <Alias name>
1-Hexene

>  <Polarizability>   A^3
11.65

$$$$
4-Fluorotoluene
  ChemBrain IXL

 15 15  0  0  0  0  0  0  0  0  1 V2000
    4.2883    2.5241   -0.7328 C   0  0  0  0  0  0  0  0  0  0  0  0
    3.2720    3.3227   -0.2080 C   0  0  0  0  0  0  0  0  0  0  0  0
    3.5158    4.6673    0.0724 C   0  0  0  0  0  0  0  0  0  0  0  0
    4.7760    5.2133   -0.1720 C   0  0  0  0  0  0  0  0  0  0  0  0
    5.7924    4.4148   -0.6968 C   0  0  0  0  0  0  0  0  0  0  0  0
    5.5485    3.0702   -0.9772 C   0  0  0  0  0  0  0  0  0  0  0  0
    6.5394    2.2917   -1.4888 F   0  0  0  0  0  0  0  0  0  0  0  0
    2.4376    5.5144    0.6292 C   0  0  0  0  0  0  0  0  0  0  0  0
    4.0990    1.4803   -0.9505 H   0  0  0  0  0  0  0  0  0  0  0  0
    2.2936    2.8987   -0.0183 H   0  0  0  0  0  0  0  0  0  0  0  0
    4.9654    6.2572    0.0457 H   0  0  0  0  0  0  0  0  0  0  0  0
    6.7707    4.8387   -0.8865 H   0  0  0  0  0  0  0  0  0  0  0  0
    1.6248    4.8858    0.9714 H   0  0  0  0  0  0  0  0  0  0  0  0
    2.8239    6.0899    1.4614 H   0  0  0  0  0  0  0  0  0  0  0  0
    2.0749    6.1876   -0.1377 H   0  0  0  0  0  0  0  0  0  0  0  0
  1  2  4  0  0  0  0
  2  3  4  0  0  0  0
  3  4  4  0  0  0  0
  4  5  4  0  0  0  0
  5  6  4  0  0  0  0
  6  1  4  0  0  0  0
  6  7  1  0  0  0  0
  3  8  1  0  0  0  0
  1  9  1  0  0  0  0
  2 10  1  0  0  0  0
  4 11  1  0  0  0  0
  5 12  1  0  0  0  0
  8 13  1  0  0  0  0
  8 14  1  0  0  0  0
  8 15  1  0  0  0  0
M  END
>  <Alias name>
4-Fluorotoluene

>  <Polarizability>   A^3
11.7

$$$$
1-Fluorohexane
  ChemBrain IXL

 20 19  0  0  0  0  0  0  0  0  1 V2000
    2.2783    4.1146    1.1222 C   0  0  0  0  0  0  0  0  0  0  0  0
    3.4276    5.1019    0.8408 C   0  0  0  0  0  0  0  0  0  0  0  0
    4.5833    4.3593    0.1425 C   0  0  0  0  0  0  0  0  0  0  0  0
    5.7325    5.3466   -0.1390 C   0  0  0  0  0  0  0  0  0  0  0  0
    6.8882    4.6040   -0.8374 C   0  0  0  0  0  0  0  0  0  0  0  0
    8.0373    5.5913   -1.1191 C   0  0  0  0  0  0  0  0  0  0  0  0
    9.0572    4.9360   -1.7354 F   0  0  0  0  0  0  0  0  0  0  0  0
    2.6354    3.3183    1.7634 H   0  0  0  0  0  0  0  0  0  0  0  0
    1.4661    4.6365    1.6129 H   0  0  0  0  0  0  0  0  0  0  0  0
    1.9258    3.6952    0.1880 H   0  0  0  0  0  0  0  0  0  0  0  0
    3.0705    5.8982    0.1995 H   0  0  0  0  0  0  0  0  0  0  0  0
    3.7802    5.5212    1.7750 H   0  0  0  0  0  0  0  0  0  0  0  0
    4.9405    3.5630    0.7838 H   0  0  0  0  0  0  0  0  0  0  0  0
    4.2307    3.9398   -0.7916 H   0  0  0  0  0  0  0  0  0  0  0  0
    5.3753    6.1429   -0.7803 H   0  0  0  0  0  0  0  0  0  0  0  0
    6.0851    5.7660    0.7951 H   0  0  0  0  0  0  0  0  0  0  0  0
    7.2454    3.8077   -0.1961 H   0  0  0  0  0  0  0  0  0  0  0  0
    6.5355    4.1845   -1.7715 H   0  0  0  0  0  0  0  0  0  0  0  0
    8.3900    6.0108   -0.1850 H   0  0  0  0  0  0  0  0  0  0  0  0
    7.6801    6.3876   -1.7604 H   0  0  0  0  0  0  0  0  0  0  0  0
  1  2  1  0  0  0  0
  2  3  1  0  0  0  0
  3  4  1  0  0  0  0
  4  5  1  0  0  0  0
  5  6  1  0  0  0  0
  6  7  1  0  0  0  0
  1  8  1  0  0  0  0
  1  9  1  0  0  0  0
  1 10  1  0  0  0  0
  2 11  1  0  0  0  0
  2 12  1  0  0  0  0
  3 13  1  0  0  0  0
  3 14  1  0  0  0  0
  4 15  1  0  0  0  0
  4 16  1  0  0  0  0
  5 17  1  0  0  0  0
  5 18  1  0  0  0  0
  6 19  1  0  0  0  0
  6 20  1  0  0  0  0
M  END
>  <Alias name>
1-Fluorohexane

>  <Polarizability>   A^3
11.8

$$$$
2,3-Dimethyl-1,3-butadiene
  ChemBrain IXL

 16 15  0  0  0  0  0  0  0  0  1 V2000
    3.3465    5.3756    0.4743 C   0  0  0  0  0  0  0  0  0  0  0  0
    3.4302    4.0725    0.1965 C   0  0  0  0  0  0  0  0  0  0  0  0
    4.7317    3.4789   -0.1833 C   0  0  0  0  0  0  0  0  0  0  0  0
    4.8158    2.1754   -0.4590 C   0  0  0  0  0  0  0  0  0  0  0  0
    2.2215    3.2214    0.2684 C   0  0  0  0  0  0  0  0  0  0  0  0
    5.9399    4.3304   -0.2574 C   0  0  0  0  0  0  0  0  0  0  0  0
    2.3942    5.8099    0.7523 H   0  0  0  0  0  0  0  0  0  0  0  0
    4.2310    5.9983    0.4217 H   0  0  0  0  0  0  0  0  0  0  0  0
    5.7682    1.7410   -0.7369 H   0  0  0  0  0  0  0  0  0  0  0  0
    3.9317    1.5523   -0.4048 H   0  0  0  0  0  0  0  0  0  0  0  0
    2.4821    2.2019    0.0121 H   0  0  0  0  0  0  0  0  0  0  0  0
    1.8195    3.2494    1.2736 H   0  0  0  0  0  0  0  0  0  0  0  0
    1.4785    3.5901   -0.4280 H   0  0  0  0  0  0  0  0  0  0  0  0
    5.6791    5.3501   -0.0023 H   0  0  0  0  0  0  0  0  0  0  0  0
    6.3411    4.3012   -1.2629 H   0  0  0  0  0  0  0  0  0  0  0  0
    6.6837    3.9630    0.4389 H   0  0  0  0  0  0  0  0  0  0  0  0
  1  2  2  0  0  0  0
  2  3  1  0  0  0  0
  3  4  2  0  0  0  0
  2  5  1  0  0  0  0
  3  6  1  0  0  0  0
  1  7  1  0  0  0  0
  1  8  1  0  0  0  0
  4  9  1  0  0  0  0
  4 10  1  0  0  0  0
  5 11  1  0  0  0  0
  5 12  1  0  0  0  0
  5 13  1  0  0  0  0
  6 14  1  0  0  0  0
  6 15  1  0  0  0  0
  6 16  1  0  0  0  0
M  END
>  <Alias name>
2,3-Dimethyl-1,3-butadiene

>  <Polarizability>   A^3
11.8

$$$$
2-Ethyl-1,3-butadiene
  ChemBrain IXL

 16 15  0  0  0  0  0  0  0  0  1 V2000
    4.8333    5.5279   -0.4920 C   0  0  0  0  0  0  0  0  0  0  0  0
    4.4116    4.2846   -0.2501 C   0  0  0  0  0  0  0  0  0  0  0  0
    2.9657    4.0114   -0.0908 C   0  0  0  0  0  0  0  0  0  0  0  0
    2.5379    2.7583    0.0787 C   0  0  0  0  0  0  0  0  0  0  0  0
    5.3899    3.1794   -0.1413 C   0  0  0  0  0  0  0  0  0  0  0  0
    6.7884    3.7580    0.1483 C   0  0  0  0  0  0  0  0  0  0  0  0
    4.1173    6.3364   -0.5730 H   0  0  0  0  0  0  0  0  0  0  0  0
    5.8914    5.7280   -0.6073 H   0  0  0  0  0  0  0  0  0  0  0  0
    2.2548    4.8282   -0.1118 H   0  0  0  0  0  0  0  0  0  0  0  0
    3.2489    1.9416    0.1003 H   0  0  0  0  0  0  0  0  0  0  0  0
    1.4799    2.5583    0.1947 H   0  0  0  0  0  0  0  0  0  0  0  0
    5.4139    2.6256   -1.0716 H   0  0  0  0  0  0  0  0  0  0  0  0
    5.0988    2.5178    0.6653 H   0  0  0  0  0  0  0  0  0  0  0  0
    6.7546    4.3465    1.0568 H   0  0  0  0  0  0  0  0  0  0  0  0
    7.0971    4.3867   -0.6777 H   0  0  0  0  0  0  0  0  0  0  0  0
    7.4965    2.9475    0.2694 H   0  0  0  0  0  0  0  0  0  0  0  0
  1  2  2  0  0  0  0
  2  3  1  0  0  0  0
  3  4  2  0  0  0  0
  2  5  1  0  0  0  0
  5  6  1  0  0  0  0
  1  7  1  0  0  0  0
  1  8  1  0  0  0  0
  3  9  1  0  0  0  0
  4 10  1  0  0  0  0
  4 11  1  0  0  0  0
  5 12  1  0  0  0  0
  5 13  1  0  0  0  0
  6 14  1  0  0  0  0
  6 15  1  0  0  0  0
  6 16  1  0  0  0  0
M  END
>  <Alias name>
2-Ethyl-1,3-butadiene

>  <Polarizability>   A^3
11.8

$$$$
3-Methyl-1,3-pentadiene
  ChemBrain IXL

 16 15  0  0  0  0  0  0  0  0  1 V2000
    2.2855    3.9424    1.5713 C   0  0  0  0  0  0  0  0  0  0  0  0
    3.2781    3.3028    0.9486 C   0  0  0  0  0  0  0  0  0  0  0  0
    4.3487    4.0732    0.2774 C   0  0  0  0  0  0  0  0  0  0  0  0
    5.3416    3.4336   -0.3450 C   0  0  0  0  0  0  0  0  0  0  0  0
    6.4122    4.2041   -1.0162 C   0  0  0  0  0  0  0  0  0  0  0  0
    4.3187    5.5528    0.2960 C   0  0  0  0  0  0  0  0  0  0  0  0
    1.5020    3.3786    2.0624 H   0  0  0  0  0  0  0  0  0  0  0  0
    2.2636    5.0251    1.5852 H   0  0  0  0  0  0  0  0  0  0  0  0
    3.3000    2.2201    0.9346 H   0  0  0  0  0  0  0  0  0  0  0  0
    5.3636    2.3509   -0.3587 H   0  0  0  0  0  0  0  0  0  0  0  0
    6.2230    5.2638   -0.8976 H   0  0  0  0  0  0  0  0  0  0  0  0
    6.4288    3.9561   -2.0703 H   0  0  0  0  0  0  0  0  0  0  0  0
    7.3683    3.9561   -0.5719 H   0  0  0  0  0  0  0  0  0  0  0  0
    3.4464    5.8893    0.8427 H   0  0  0  0  0  0  0  0  0  0  0  0
    4.2742    5.9259   -0.7197 H   0  0  0  0  0  0  0  0  0  0  0  0
    5.2134    5.9260    0.7788 H   0  0  0  0  0  0  0  0  0  0  0  0
  1  2  2  0  0  0  0
  2  3  1  0  0  0  0
  3  4  2  0  0  0  0
  4  5  1  0  0  0  0
  3  6  1  0  0  0  0
  1  7  1  0  0  0  0
  1  8  1  0  0  0  0
  2  9  1  0  0  0  0
  4 10  1  0  0  0  0
  5 11  1  0  0  0  0
  5 12  1  0  0  0  0
  5 13  1  0  0  0  0
  6 14  1  0  0  0  0
  6 15  1  0  0  0  0
  6 16  1  0  0  0  0
M  END
>  <Alias name>
3-Methyl-1,3-pentadiene

>  <Polarizability>   A^3
11.8

$$$$
Bromoform
  ChemBrain IXL

  5  4  0  0  0  0  0  0  0  0  1 V2000
    2.8408    3.1185    0.1495 C   0  0  0  0  0  0  0  0  0  0  0  0
    2.4672    1.5063   -0.8417 Br  0  0  0  0  0  0  0  0  0  0  0  0
    2.8997    4.6188   -1.0615 Br  0  0  0  0  0  0  0  0  0  0  0  0
    4.5423    2.9450    1.0417 Br  0  0  0  0  0  0  0  0  0  0  0  0
    2.0622    3.2786    0.8850 H   0  0  0  0  0  0  0  0  0  0  0  0
  1  2  1  0  0  0  0
  1  3  1  0  0  0  0
  1  4  1  0  0  0  0
  1  5  1  0  0  0  0
M  END
>  <Alias name>
Tribromomethane

>  <Polarizability>   A^3
11.84

$$$$
Hexane
  ChemBrain IXL

 20 19  0  0  0  0  0  0  0  0  1 V2000
    2.5214    2.9859    0.3649 C   0  0  0  0  0  0  0  0  0  0  0  0
    3.3053    4.3109    0.4327 C   0  0  0  0  0  0  0  0  0  0  0  0
    4.7580    4.0723   -0.0228 C   0  0  0  0  0  0  0  0  0  0  0  0
    5.5419    5.3974    0.0451 C   0  0  0  0  0  0  0  0  0  0  0  0
    6.9947    5.1588   -0.4104 C   0  0  0  0  0  0  0  0  0  0  0  0
    7.7786    6.4838   -0.3425 C   0  0  0  0  0  0  0  0  0  0  0  0
    2.5245    2.6173   -0.6502 H   0  0  0  0  0  0  0  0  0  0  0  0
    2.9871    2.2586    1.0135 H   0  0  0  0  0  0  0  0  0  0  0  0
    1.5033    3.1532    0.6841 H   0  0  0  0  0  0  0  0  0  0  0  0
    3.3022    4.6795    1.4478 H   0  0  0  0  0  0  0  0  0  0  0  0
    2.8395    5.0383   -0.2158 H   0  0  0  0  0  0  0  0  0  0  0  0
    5.2237    3.3449    0.6257 H   0  0  0  0  0  0  0  0  0  0  0  0
    4.7611    3.7038   -1.0379 H   0  0  0  0  0  0  0  0  0  0  0  0
    5.0762    6.1248   -0.6034 H   0  0  0  0  0  0  0  0  0  0  0  0
    5.5388    5.7659    1.0603 H   0  0  0  0  0  0  0  0  0  0  0  0
    7.4604    4.4314    0.2380 H   0  0  0  0  0  0  0  0  0  0  0  0
    6.9978    4.7903   -1.4256 H   0  0  0  0  0  0  0  0  0  0  0  0
    8.7967    6.3165   -0.6617 H   0  0  0  0  0  0  0  0  0  0  0  0
    7.3129    7.2112   -0.9908 H   0  0  0  0  0  0  0  0  0  0  0  0
    7.7755    6.8522    0.6728 H   0  0  0  0  0  0  0  0  0  0  0  0
  1  2  1  0  0  0  0
  2  3  1  0  0  0  0
  3  4  1  0  0  0  0
  4  5  1  0  0  0  0
  5  6  1  0  0  0  0
  1  7  1  0  0  0  0
  1  8  1  0  0  0  0
  1  9  1  0  0  0  0
  2 10  1  0  0  0  0
  2 11  1  0  0  0  0
  3 12  1  0  0  0  0
  3 13  1  0  0  0  0
  4 14  1  0  0  0  0
  4 15  1  0  0  0  0
  5 16  1  0  0  0  0
  5 17  1  0  0  0  0
  6 18  1  0  0  0  0
  6 19  1  0  0  0  0
  6 20  1  0  0  0  0
M  END
>  <Alias name>
Hexane

>  <Polarizability>   A^3
11.9

$$$$
1,4-Dichlorobutane
  ChemBrain IXL

 14 13  0  0  0  0  0  0  0  0  1 V2000
    2.6725    4.6637    1.0218 C   0  0  0  0  0  0  0  0  0  0  0  0
    3.5331    3.4880    0.5202 C   0  0  0  0  0  0  0  0  0  0  0  0
    4.5646    4.0054   -0.5010 C   0  0  0  0  0  0  0  0  0  0  0  0
    5.4252    2.8297   -1.0026 C   0  0  0  0  0  0  0  0  0  0  0  0
    1.4783    4.0647    2.2041 Cl  0  0  0  0  0  0  0  0  0  0  0  0
    6.6193    3.4287   -2.1849 Cl  0  0  0  0  0  0  0  0  0  0  0  0
    3.3093    5.4015    1.4941 H   0  0  0  0  0  0  0  0  0  0  0  0
    2.1558    5.1159    0.1843 H   0  0  0  0  0  0  0  0  0  0  0  0
    2.8963    2.7502    0.0479 H   0  0  0  0  0  0  0  0  0  0  0  0
    4.0498    3.0358    1.3577 H   0  0  0  0  0  0  0  0  0  0  0  0
    5.2014    4.7432   -0.0287 H   0  0  0  0  0  0  0  0  0  0  0  0
    4.0479    4.4577   -1.3385 H   0  0  0  0  0  0  0  0  0  0  0  0
    4.7884    2.0919   -1.4749 H   0  0  0  0  0  0  0  0  0  0  0  0
    5.9419    2.3774   -0.1651 H   0  0  0  0  0  0  0  0  0  0  0  0
  1  2  1  0  0  0  0
  2  3  1  0  0  0  0
  3  4  1  0  0  0  0
  1  5  1  0  0  0  0
  4  6  1  0  0  0  0
  1  7  1  0  0  0  0
  1  8  1  0  0  0  0
  2  9  1  0  0  0  0
  2 10  1  0  0  0  0
  3 11  1  0  0  0  0
  3 12  1  0  0  0  0
  4 13  1  0  0  0  0
  4 14  1  0  0  0  0
M  END
>  <Alias name>
1,4-Dichlorobutane

>  <Polarizability>   A^3
12

$$$$
1-Chloropentane
  ChemBrain IXL

 17 16  0  0  0  0  0  0  0  0  1 V2000
    3.1720    3.6575    0.3560 C   0  0  0  0  0  0  0  0  0  0  0  0
    4.0839    4.8706    0.0886 C   0  0  0  0  0  0  0  0  0  0  0  0
    5.5452    4.3973   -0.0353 C   0  0  0  0  0  0  0  0  0  0  0  0
    6.4570    5.6105   -0.3026 C   0  0  0  0  0  0  0  0  0  0  0  0
    7.9183    5.1372   -0.4266 C   0  0  0  0  0  0  0  0  0  0  0  0
    1.4802    4.2053    0.4994 Cl  0  0  0  0  0  0  0  0  0  0  0  0
    3.4744    3.1747    1.2771 H   0  0  0  0  0  0  0  0  0  0  0  0
    3.2557    2.9551   -0.4641 H   0  0  0  0  0  0  0  0  0  0  0  0
    3.7815    5.3534   -0.8325 H   0  0  0  0  0  0  0  0  0  0  0  0
    4.0001    5.5729    0.9087 H   0  0  0  0  0  0  0  0  0  0  0  0
    5.8475    3.9145    0.8857 H   0  0  0  0  0  0  0  0  0  0  0  0
    5.6289    3.6951   -0.8555 H   0  0  0  0  0  0  0  0  0  0  0  0
    6.1546    6.0934   -1.2236 H   0  0  0  0  0  0  0  0  0  0  0  0
    6.3733    6.3127    0.5176 H   0  0  0  0  0  0  0  0  0  0  0  0
    8.5592    5.9898   -0.6144 H   0  0  0  0  0  0  0  0  0  0  0  0
    8.0021    4.4350   -1.2468 H   0  0  0  0  0  0  0  0  0  0  0  0
    8.2207    4.6543    0.4944 H   0  0  0  0  0  0  0  0  0  0  0  0
  1  2  1  0  0  0  0
  2  3  1  0  0  0  0
  3  4  1  0  0  0  0
  4  5  1  0  0  0  0
  1  6  1  0  0  0  0
  1  7  1  0  0  0  0
  1  8  1  0  0  0  0
  2  9  1  0  0  0  0
  2 10  1  0  0  0  0
  3 11  1  0  0  0  0
  3 12  1  0  0  0  0
  4 13  1  0  0  0  0
  4 14  1  0  0  0  0
  5 15  1  0  0  0  0
  5 16  1  0  0  0  0
  5 17  1  0  0  0  0
M  END
>  <Alias name>
1-Chloropentane

>  <Polarizability>   A^3
12

$$$$
2-Methyl-1,3-pentadiene
  ChemBrain IXL

 16 15  0  0  0  0  0  0  0  0  1 V2000
    2.2702    4.7366    1.6817 C   0  0  0  0  0  0  0  0  0  0  0  0
    3.1816    4.0391    0.9998 C   0  0  0  0  0  0  0  0  0  0  0  0
    4.2574    4.7441    0.2675 C   0  0  0  0  0  0  0  0  0  0  0  0
    5.1678    4.0466   -0.4156 C   0  0  0  0  0  0  0  0  0  0  0  0
    6.2435    4.7516   -1.1479 C   0  0  0  0  0  0  0  0  0  0  0  0
    3.1163    2.5607    0.9761 C   0  0  0  0  0  0  0  0  0  0  0  0
    1.4831    4.2207    2.2175 H   0  0  0  0  0  0  0  0  0  0  0  0
    2.3180    5.8185    1.6990 H   0  0  0  0  0  0  0  0  0  0  0  0
    4.3059    5.8259    0.2860 H   0  0  0  0  0  0  0  0  0  0  0  0
    5.1193    2.9648   -0.4340 H   0  0  0  0  0  0  0  0  0  0  0  0
    6.1294    5.8205   -1.0161 H   0  0  0  0  0  0  0  0  0  0  0  0
    6.1817    4.5092   -2.2016 H   0  0  0  0  0  0  0  0  0  0  0  0
    7.2065    4.4411   -0.7619 H   0  0  0  0  0  0  0  0  0  0  0  0
    3.9316    2.1729    0.3779 H   0  0  0  0  0  0  0  0  0  0  0  0
    3.1969    2.1796    1.9866 H   0  0  0  0  0  0  0  0  0  0  0  0
    2.1727    2.2479    0.5464 H   0  0  0  0  0  0  0  0  0  0  0  0
  1  2  2  0  0  0  0
  2  3  1  0  0  0  0
  3  4  2  0  0  0  0
  4  5  1  0  0  0  0
  2  6  1  0  0  0  0
  1  7  1  0  0  0  0
  1  8  1  0  0  0  0
  3  9  1  0  0  0  0
  4 10  1  0  0  0  0
  5 11  1  0  0  0  0
  5 12  1  0  0  0  0
  5 13  1  0  0  0  0
  6 14  1  0  0  0  0
  6 15  1  0  0  0  0
  6 16  1  0  0  0  0
M  END
>  <Alias name>
trans-2-Methyl-1,3-pentadiene

>  <Polarizability>   A^3
12.1

$$$$
Ethylbutyrate
  ChemBrain IXL

 20 19  0  0  0  0  0  0  0  0  1 V2000
    3.9477    4.5272    0.2535 C   0  0  0  0  0  0  0  0  0  0  0  0
    5.3749    4.2529   -0.0270 C   0  0  0  0  0  0  0  0  0  0  0  0
    5.7127    3.1570   -0.4447 O   0  0  0  0  0  0  0  0  0  0  0  0
    6.3851    5.3013    0.1977 O   0  0  0  0  0  0  0  0  0  0  0  0
    7.7699    4.9137   -0.1154 C   0  0  0  0  0  0  0  0  0  0  0  0
    3.5880    5.9415   -0.2422 C   0  0  0  0  0  0  0  0  0  0  0  0
    8.7105    6.1024    0.1591 C   0  0  0  0  0  0  0  0  0  0  0  0
    2.1008    6.2235    0.0452 C   0  0  0  0  0  0  0  0  0  0  0  0
    3.3328    3.7979   -0.2593 H   0  0  0  0  0  0  0  0  0  0  0  0
    3.7706    4.4625    1.3199 H   0  0  0  0  0  0  0  0  0  0  0  0
    8.0589    4.0741    0.5046 H   0  0  0  0  0  0  0  0  0  0  0  0
    7.8389    4.6324   -1.1590 H   0  0  0  0  0  0  0  0  0  0  0  0
    4.2000    6.6712    0.2734 H   0  0  0  0  0  0  0  0  0  0  0  0
    3.7684    6.0073   -1.3080 H   0  0  0  0  0  0  0  0  0  0  0  0
    8.4220    6.9417   -0.4615 H   0  0  0  0  0  0  0  0  0  0  0  0
    9.7296    5.8169   -0.0709 H   0  0  0  0  0  0  0  0  0  0  0  0
    8.6412    6.3842    1.2024 H   0  0  0  0  0  0  0  0  0  0  0  0
    1.4887    5.4948   -0.4719 H   0  0  0  0  0  0  0  0  0  0  0  0
    1.9199    6.1559    1.1108 H   0  0  0  0  0  0  0  0  0  0  0  0
    1.8485    7.2178   -0.3014 H   0  0  0  0  0  0  0  0  0  0  0  0
  1  2  1  0  0  0  0
  2  3  2  0  0  0  0
  2  4  1  0  0  0  0
  4  5  1  0  0  0  0
  1  6  1  0  0  0  0
  5  7  1  0  0  0  0
  6  8  1  0  0  0  0
  1  9  1  0  0  0  0
  1 10  1  0  0  0  0
  5 11  1  0  0  0  0
  5 12  1  0  0  0  0
  6 13  1  0  0  0  0
  6 14  1  0  0  0  0
  7 15  1  0  0  0  0
  7 16  1  0  0  0  0
  7 17  1  0  0  0  0
  8 18  1  0  0  0  0
  8 19  1  0  0  0  0
  8 20  1  0  0  0  0
M  END
>  <Alias name>
Ethyl butanoate

>  <Polarizability>   A^3
12.23

$$$$
4-Chlorobutyric acid methylester
  ChemBrain IXL

 17 16  0  0  0  0  0  0  0  0  1 V2000
    1.4779    4.7871    0.8032 Cl  0  0  0  0  0  0  0  0  0  0  0  0
    2.8056    3.5962    0.8435 C   0  0  0  0  0  0  0  0  0  0  0  0
    4.1040    4.2573    0.3418 C   0  0  0  0  0  0  0  0  0  0  0  0
    5.2509    3.2286    0.3765 C   0  0  0  0  0  0  0  0  0  0  0  0
    6.4973    3.8629   -0.1076 C   0  0  0  0  0  0  0  0  0  0  0  0
    7.5350    3.2221   -0.1405 O   0  0  0  0  0  0  0  0  0  0  0  0
    6.4852    5.2651   -0.5487 O   0  0  0  0  0  0  0  0  0  0  0  0
    7.7818    5.7830   -1.0085 C   0  0  0  0  0  0  0  0  0  0  0  0
    2.5576    2.7573    0.2051 H   0  0  0  0  0  0  0  0  0  0  0  0
    2.9471    3.2476    1.8591 H   0  0  0  0  0  0  0  0  0  0  0  0
    4.3521    5.0962    0.9803 H   0  0  0  0  0  0  0  0  0  0  0  0
    3.9625    4.6060   -0.6737 H   0  0  0  0  0  0  0  0  0  0  0  0
    5.0021    2.3890   -0.2607 H   0  0  0  0  0  0  0  0  0  0  0  0
    5.3935    2.8811    1.3923 H   0  0  0  0  0  0  0  0  0  0  0  0
    7.6711    6.8172   -1.3102 H   0  0  0  0  0  0  0  0  0  0  0  0
    8.1268    5.1962   -1.8508 H   0  0  0  0  0  0  0  0  0  0  0  0
    8.5030    5.7171   -0.2032 H   0  0  0  0  0  0  0  0  0  0  0  0
  1  2  1  0  0  0  0
  2  3  1  0  0  0  0
  3  4  1  0  0  0  0
  5  6  2  0  0  0  0
  5  7  1  0  0  0  0
  5  4  1  0  0  0  0
  7  8  1  0  0  0  0
  2  9  1  0  0  0  0
  2 10  1  0  0  0  0
  3 11  1  0  0  0  0
  3 12  1  0  0  0  0
  4 13  1  0  0  0  0
  4 14  1  0  0  0  0
  8 15  1  0  0  0  0
  8 16  1  0  0  0  0
  8 17  1  0  0  0  0
M  END
>  <Alias name>
Methyl 4-chlorobutanoate

>  <Polarizability>   A^3
12.27

$$$$
Chlorobenzene
  ChemBrain IXL

 12 12  0  0  0  0  0  0  0  0  1 V2000
    3.4870    3.9078    0.0601 C   0  0  0  0  0  0  0  0  0  0  0  0
    3.4410    5.2905    0.2391 C   0  0  0  0  0  0  0  0  0  0  0  0
    4.6185    6.0378    0.2049 C   0  0  0  0  0  0  0  0  0  0  0  0
    5.8419    5.4023   -0.0082 C   0  0  0  0  0  0  0  0  0  0  0  0
    5.8879    4.0196   -0.1871 C   0  0  0  0  0  0  0  0  0  0  0  0
    4.7104    3.2724   -0.1530 C   0  0  0  0  0  0  0  0  0  0  0  0
    4.7692    1.5041   -0.3819 Cl  0  0  0  0  0  0  0  0  0  0  0  0
    2.5728    3.3277    0.0866 H   0  0  0  0  0  0  0  0  0  0  0  0
    2.4912    5.7839    0.4045 H   0  0  0  0  0  0  0  0  0  0  0  0
    4.5828    7.1112    0.3437 H   0  0  0  0  0  0  0  0  0  0  0  0
    6.7561    5.9824   -0.0346 H   0  0  0  0  0  0  0  0  0  0  0  0
    6.8377    3.5262   -0.3524 H   0  0  0  0  0  0  0  0  0  0  0  0
  1  2  4  0  0  0  0
  2  3  4  0  0  0  0
  3  4  4  0  0  0  0
  4  5  4  0  0  0  0
  5  6  4  0  0  0  0
  6  1  4  0  0  0  0
  6  7  1  0  0  0  0
  1  8  1  0  0  0  0
  2  9  1  0  0  0  0
  3 10  1  0  0  0  0
  4 11  1  0  0  0  0
  5 12  1  0  0  0  0
M  END
>  <Alias name>
Chlorobenzene

>  <Polarizability>   A^3
12.3

$$$$
Toluene
  ChemBrain IXL

 15 15  0  0  0  0  0  0  0  0  1 V2000
    2.6327    3.1315   -0.5820 C   0  0  0  0  0  0  0  0  0  0  0  0
    2.4635    4.5103   -0.7108 C   0  0  0  0  0  0  0  0  0  0  0  0
    3.5721    5.3561   -0.6687 C   0  0  0  0  0  0  0  0  0  0  0  0
    4.8501    4.8232   -0.4978 C   0  0  0  0  0  0  0  0  0  0  0  0
    5.0193    3.4444   -0.3690 C   0  0  0  0  0  0  0  0  0  0  0  0
    3.9106    2.5985   -0.4110 C   0  0  0  0  0  0  0  0  0  0  0  0
    6.4309    2.8556   -0.1801 C   0  0  0  0  0  0  0  0  0  0  0  0
    1.7744    2.4768   -0.6146 H   0  0  0  0  0  0  0  0  0  0  0  0
    1.4742    4.9229   -0.8431 H   0  0  0  0  0  0  0  0  0  0  0  0
    3.4411    6.4235   -0.7684 H   0  0  0  0  0  0  0  0  0  0  0  0
    5.7083    5.4780   -0.4652 H   0  0  0  0  0  0  0  0  0  0  0  0
    4.0416    1.5312   -0.3113 H   0  0  0  0  0  0  0  0  0  0  0  0
    7.1257    3.3721   -0.8258 H   0  0  0  0  0  0  0  0  0  0  0  0
    6.7370    2.9770    0.8484 H   0  0  0  0  0  0  0  0  0  0  0  0
    6.4194    1.8052   -0.4308 H   0  0  0  0  0  0  0  0  0  0  0  0
  1  2  4  0  0  0  0
  2  3  4  0  0  0  0
  3  4  4  0  0  0  0
  4  5  4  0  0  0  0
  5  6  4  0  0  0  0
  6  1  4  0  0  0  0
  5  7  1  0  0  0  0
  1  8  1  0  0  0  0
  2  9  1  0  0  0  0
  3 10  1  0  0  0  0
  4 11  1  0  0  0  0
  6 12  1  0  0  0  0
  7 13  1  0  0  0  0
  7 14  1  0  0  0  0
  7 15  1  0  0  0  0
M  END
>  <Alias name>
Methylbenzene

>  <Polarizability>   A^3
12.3

$$$$
beta-Chlorobutyric acid methylester
  ChemBrain IXL

 17 16  0  0  0  0  0  0  0  0  1 V2000
    1.8852    4.7902   -0.3090 C   0  0  0  0  0  0  0  0  0  0  0  0
    3.4212    4.8718   -0.2192 C   0  0  0  0  0  0  0  0  0  0  0  0
    3.9851    3.4970    0.1922 C   0  0  0  0  0  0  0  0  0  0  0  0
    5.4612    3.5718    0.2762 C   0  0  0  0  0  0  0  0  0  0  0  0
    6.0674    2.8125    1.0149 O   0  0  0  0  0  0  0  0  0  0  0  0
    6.1965    4.5612   -0.5308 O   0  0  0  0  0  0  0  0  0  0  0  0
    3.8814    6.0936    0.9975 Cl  0  0  0  0  0  0  0  0  0  0  0  0
    7.6586    4.5436   -0.3637 C   0  0  0  0  0  0  0  0  0  0  0  0
    1.6056    4.0481   -1.0466 H   0  0  0  0  0  0  0  0  0  0  0  0
    1.4815    4.5098    0.6561 H   0  0  0  0  0  0  0  0  0  0  0  0
    1.4888    5.7551   -0.5996 H   0  0  0  0  0  0  0  0  0  0  0  0
    3.8246    5.1533   -1.1841 H   0  0  0  0  0  0  0  0  0  0  0  0
    3.7029    2.7560   -0.5453 H   0  0  0  0  0  0  0  0  0  0  0  0
    3.5827    3.2163    1.1578 H   0  0  0  0  0  0  0  0  0  0  0  0
    8.1030    5.3049   -0.9926 H   0  0  0  0  0  0  0  0  0  0  0  0
    8.0428    3.5715   -0.6473 H   0  0  0  0  0  0  0  0  0  0  0  0
    7.9061    4.7414    0.6721 H   0  0  0  0  0  0  0  0  0  0  0  0
  1  2  1  0  0  0  0
  2  3  1  0  0  0  0
  4  5  2  0  0  0  0
  4  6  1  0  0  0  0
  4  3  1  0  0  0  0
  2  7  1  0  0  0  0
  6  8  1  0  0  0  0
  1  9  1  0  0  0  0
  1 10  1  0  0  0  0
  1 11  1  0  0  0  0
  2 12  1  0  0  0  0
  3 13  1  0  0  0  0
  3 14  1  0  0  0  0
  8 15  1  0  0  0  0
  8 16  1  0  0  0  0
  8 17  1  0  0  0  0
M  END
>  <Alias name>
Methyl 3-chlorobutanoate

>  <Polarizability>   A^3
12.31

$$$$
alpha-Chlorobutyric acid methylester
  ChemBrain IXL

 17 16  0  0  0  0  0  0  0  0  1 V2000
    2.4386    5.6743   -0.8951 C   0  0  0  0  0  0  0  0  0  0  0  0
    3.9325    6.0150   -0.7311 C   0  0  0  0  0  0  0  0  0  0  0  0
    4.5974    4.9776    0.1943 C   0  0  0  0  0  0  0  0  0  0  0  0
    6.0276    5.3163    0.3679 C   0  0  0  0  0  0  0  0  0  0  0  0
    6.4386    6.4162    0.0366 O   0  0  0  0  0  0  0  0  0  0  0  0
    6.9530    4.3274    0.9393 O   0  0  0  0  0  0  0  0  0  0  0  0
    4.4545    3.3546   -0.5322 Cl  0  0  0  0  0  0  0  0  0  0  0  0
    8.3475    4.7772    1.0575 C   0  0  0  0  0  0  0  0  0  0  0  0
    2.3390    4.6888   -1.3331 H   0  0  0  0  0  0  0  0  0  0  0  0
    1.9565    5.6887    0.0746 H   0  0  0  0  0  0  0  0  0  0  0  0
    1.9703    6.4058   -1.5420 H   0  0  0  0  0  0  0  0  0  0  0  0
    4.0320    7.0022   -0.2971 H   0  0  0  0  0  0  0  0  0  0  0  0
    4.4155    5.9963   -1.7002 H   0  0  0  0  0  0  0  0  0  0  0  0
    4.1048    4.9861    1.1588 H   0  0  0  0  0  0  0  0  0  0  0  0
    8.3922    5.6508    1.6959 H   0  0  0  0  0  0  0  0  0  0  0  0
    8.7305    5.0274    0.0758 H   0  0  0  0  0  0  0  0  0  0  0  0
    8.9473    3.9846    1.4877 H   0  0  0  0  0  0  0  0  0  0  0  0
  1  2  1  0  0  0  0
  2  3  1  0  0  0  0
  4  5  2  0  0  0  0
  4  6  1  0  0  0  0
  4  3  1  0  0  0  0
  3  7  1  0  0  0  0
  6  8  1  0  0  0  0
  1  9  1  0  0  0  0
  1 10  1  0  0  0  0
  1 11  1  0  0  0  0
  2 12  1  0  0  0  0
  2 13  1  0  0  0  0
  3 14  1  0  0  0  0
  8 15  1  0  0  0  0
  8 16  1  0  0  0  0
  8 17  1  0  0  0  0
M  END
>  <Alias name>
2-Chlorobutanoic acid methylester

>  <Polarizability>   A^3
12.33

$$$$
Diethylsulfate
  ChemBrain IXL

 19 18  0  0  0  0  0  0  0  0  1 V2000
    5.2549    3.9161   -0.7364 S   0  0  0  0  0  0  0  0  0  0  0  0
    4.8726    4.0090   -2.1112 O   0  0  0  0  0  0  0  0  0  0  0  0
    5.6953    2.5853   -0.4530 O   0  0  0  0  0  0  0  0  0  0  0  0
    3.9774    4.2782    0.2087 O   0  0  0  0  0  0  0  0  0  0  0  0
    6.4661    4.9647   -0.4373 O   0  0  0  0  0  0  0  0  0  0  0  0
    3.4287    5.6288    0.0209 C   0  0  0  0  0  0  0  0  0  0  0  0
    6.9510    4.9745    0.9502 C   0  0  0  0  0  0  0  0  0  0  0  0
    2.2348    5.8346    0.9724 C   0  0  0  0  0  0  0  0  0  0  0  0
    8.0866    6.0060    1.0898 C   0  0  0  0  0  0  0  0  0  0  0  0
    4.1945    6.3630    0.2385 H   0  0  0  0  0  0  0  0  0  0  0  0
    3.0979    5.7449   -1.0038 H   0  0  0  0  0  0  0  0  0  0  0  0
    6.1382    5.2404    1.6148 H   0  0  0  0  0  0  0  0  0  0  0  0
    7.3226    3.9910    1.2098 H   0  0  0  0  0  0  0  0  0  0  0  0
    1.4691    5.1003    0.7549 H   0  0  0  0  0  0  0  0  0  0  0  0
    2.5657    5.7185    1.9970 H   0  0  0  0  0  0  0  0  0  0  0  0
    1.8305    6.8297    0.8341 H   0  0  0  0  0  0  0  0  0  0  0  0
    7.7149    6.9894    0.8302 H   0  0  0  0  0  0  0  0  0  0  0  0
    8.8993    5.7402    0.4251 H   0  0  0  0  0  0  0  0  0  0  0  0
    8.4440    6.0133    2.1120 H   0  0  0  0  0  0  0  0  0  0  0  0
  1  2  2  0  0  0  0
  1  3  2  0  0  0  0
  1  4  1  0  0  0  0
  1  5  1  0  0  0  0
  4  6  1  0  0  0  0
  5  7  1  0  0  0  0
  6  8  1  0  0  0  0
  7  9  1  0  0  0  0
  6 10  1  0  0  0  0
  6 11  1  0  0  0  0
  7 12  1  0  0  0  0
  7 13  1  0  0  0  0
  8 14  1  0  0  0  0
  8 15  1  0  0  0  0
  8 16  1  0  0  0  0
  9 17  1  0  0  0  0
  9 18  1  0  0  0  0
  9 19  1  0  0  0  0
M  END
>  <Alias name>
Diethyl sulfate

>  <Polarizability>   A^3
12.34

$$$$
1-n-Propylimidazole
  ChemBrain IXL

 18 18  0  0  0  0  0  0  0  0  1 V2000
    8.1328    5.0642   -0.7627 C   0  0  0  0  0  0  0  0  0  0  0  0
    7.2093    5.8336   -0.5603 C   0  0  0  0  0  0  0  0  0  0  0  0
    7.7190    3.9025   -0.5484 N   0  0  0  0  0  0  0  0  0  0  0  0
    6.5973    3.9253   -0.2277 C   0  0  0  0  0  0  0  0  0  0  0  0
    6.2277    5.1551   -0.2223 N   0  0  0  0  0  0  0  0  0  0  0  0
    4.9035    5.7025    0.1150 C   0  0  0  0  0  0  0  0  0  0  0  0
    3.9431    4.5514    0.4899 C   0  0  0  0  0  0  0  0  0  0  0  0
    2.5504    5.1140    0.8420 C   0  0  0  0  0  0  0  0  0  0  0  0
    9.1202    5.3406   -1.0693 H   0  0  0  0  0  0  0  0  0  0  0  0
    7.2393    6.9138   -0.6577 H   0  0  0  0  0  0  0  0  0  0  0  0
    5.9835    3.0590    0.0197 H   0  0  0  0  0  0  0  0  0  0  0  0
    4.5124    6.2430   -0.7416 H   0  0  0  0  0  0  0  0  0  0  0  0
    5.0031    6.3856    0.9531 H   0  0  0  0  0  0  0  0  0  0  0  0
    4.3393    4.0197    1.3431 H   0  0  0  0  0  0  0  0  0  0  0  0
    3.8533    3.8747   -0.3476 H   0  0  0  0  0  0  0  0  0  0  0  0
    1.8925    4.3042    1.0977 H   0  0  0  0  0  0  0  0  0  0  0  0
    2.6351    5.7885    1.6905 H   0  0  0  0  0  0  0  0  0  0  0  0
    2.1466    5.6468   -0.0154 H   0  0  0  0  0  0  0  0  0  0  0  0
  1  2  2  0  0  0  0
  1  3  1  0  0  0  0
  3  4  2  0  0  0  0
  4  5  1  0  0  0  0
  5  2  1  0  0  0  0
  5  6  1  0  0  0  0
  6  7  1  0  0  0  0
  7  8  1  0  0  0  0
  1  9  1  0  0  0  0
  2 10  1  0  0  0  0
  4 11  1  0  0  0  0
  6 12  1  0  0  0  0
  6 13  1  0  0  0  0
  7 14  1  0  0  0  0
  7 15  1  0  0  0  0
  8 16  1  0  0  0  0
  8 17  1  0  0  0  0
  8 18  1  0  0  0  0
M  END
>  <Alias name>
1-n-Propylimidazole

>  <Polarizability>   A^3
12.4

$$$$
1-Ethyl-5-methylpyrazole
  ChemBrain IXL

 18 18  0  0  0  0  0  0  0  0  1 V2000
    5.4155    2.9022    0.1795 C   0  0  0  0  0  0  0  0  0  0  0  0
    5.4918    4.1144    0.1071 C   0  0  0  0  0  0  0  0  0  0  0  0
    4.1212    2.5736    0.1017 C   0  0  0  0  0  0  0  0  0  0  0  0
    3.5100    3.5672   -0.0091 N   0  0  0  0  0  0  0  0  0  0  0  0
    4.2942    4.5654   -0.0136 N   0  0  0  0  0  0  0  0  0  0  0  0
    3.8810    5.8937   -0.1167 C   0  0  0  0  0  0  0  0  0  0  0  0
    6.7824    4.9121    0.1539 C   0  0  0  0  0  0  0  0  0  0  0  0
    2.3818    5.8975    0.1004 C   0  0  0  0  0  0  0  0  0  0  0  0
    6.2628    2.2071    0.2891 H   0  0  0  0  0  0  0  0  0  0  0  0
    3.7246    1.5617    0.1365 H   0  0  0  0  0  0  0  0  0  0  0  0
    4.3728    6.4919    0.6404 H   0  0  0  0  0  0  0  0  0  0  0  0
    4.1184    6.2698   -1.1007 H   0  0  0  0  0  0  0  0  0  0  0  0
    6.5577    5.9693    0.1679 H   0  0  0  0  0  0  0  0  0  0  0  0
    7.3866    4.6829   -0.7225 H   0  0  0  0  0  0  0  0  0  0  0  0
    7.3431    4.6499    1.0512 H   0  0  0  0  0  0  0  0  0  0  0  0
    1.9140    5.2077   -0.6197 H   0  0  0  0  0  0  0  0  0  0  0  0
    2.1736    5.5522    1.1161 H   0  0  0  0  0  0  0  0  0  0  0  0
    1.9895    6.8940   -0.0382 H   0  0  0  0  0  0  0  0  0  0  0  0
  1  2  2  0  0  0  0
  1  3  1  0  0  0  0
  3  4  2  0  0  0  0
  4  5  1  0  0  0  0
  5  2  1  0  0  0  0
  5  6  1  0  0  0  0
  2  7  1  0  0  0  0
  6  8  1  0  0  0  0
  1  9  1  0  0  0  0
  3 10  1  0  0  0  0
  6 11  1  0  0  0  0
  6 12  1  0  0  0  0
  7 13  1  0  0  0  0
  7 14  1  0  0  0  0
  7 15  1  0  0  0  0
  8 16  1  0  0  0  0
  8 17  1  0  0  0  0
  8 18  1  0  0  0  0
M  END
>  <Alias name>
1-Ethyl-5-methylpyrazole

>  <Polarizability>   A^3
12.5

$$$$
Benzonitrile
  ChemBrain IXL

 13 13  0  0  0  0  0  0  0  0  1 V2000
    3.0343    2.5934    1.2189 C   0  0  0  0  0  0  0  0  0  0  0  0
    2.3224    3.7862    1.3472 C   0  0  0  0  0  0  0  0  0  0  0  0
    2.6999    4.9068    0.6070 C   0  0  0  0  0  0  0  0  0  0  0  0
    4.5010    3.6417   -0.3897 C   0  0  0  0  0  0  0  0  0  0  0  0
    4.1236    2.5211    0.3504 C   0  0  0  0  0  0  0  0  0  0  0  0
    5.6567    3.5651   -1.3111 C   0  0  0  0  0  0  0  0  0  0  0  0
    6.5610    3.5051   -2.0320 N   0  0  0  0  0  0  0  0  0  0  0  0
    3.7892    4.8345   -0.2614 C   0  0  0  0  0  0  0  0  0  0  0  0
    2.7412    1.7234    1.7935 H   0  0  0  0  0  0  0  0  0  0  0  0
    1.4767    3.8423    2.0214 H   0  0  0  0  0  0  0  0  0  0  0  0
    2.1473    5.8329    0.7066 H   0  0  0  0  0  0  0  0  0  0  0  0
    4.6762    1.5951    0.2508 H   0  0  0  0  0  0  0  0  0  0  0  0
    4.0822    5.7045   -0.8361 H   0  0  0  0  0  0  0  0  0  0  0  0
  1  2  4  0  0  0  0
  2  3  4  0  0  0  0
  4  5  4  0  0  0  0
  5  1  4  0  0  0  0
  6  7  3  0  0  0  0
  6  4  1  0  0  0  0
  4  8  4  0  0  0  0
  3  8  4  0  0  0  0
  1  9  1  0  0  0  0
  2 10  1  0  0  0  0
  3 11  1  0  0  0  0
  5 12  1  0  0  0  0
  8 13  1  0  0  0  0
M  END
>  <Alias name>
Benzonitrile

>  <Polarizability>   A^3
12.5

$$$$
Di-n-propylether
  ChemBrain IXL

 21 20  0  0  0  0  0  0  0  0  1 V2000
    3.3709    3.6166    0.5267 C   0  0  0  0  0  0  0  0  0  0  0  0
    4.2611    4.8720    0.4475 C   0  0  0  0  0  0  0  0  0  0  0  0
    5.4523    4.5777   -0.3622 O   0  0  0  0  0  0  0  0  0  0  0  0
    6.3904    5.6987   -0.5176 C   0  0  0  0  0  0  0  0  0  0  0  0
    2.1222    3.9251    1.3755 C   0  0  0  0  0  0  0  0  0  0  0  0
    7.5848    5.2528   -1.3833 C   0  0  0  0  0  0  0  0  0  0  0  0
    8.5683    6.4280   -1.5461 C   0  0  0  0  0  0  0  0  0  0  0  0
    3.0671    3.3273   -0.4685 H   0  0  0  0  0  0  0  0  0  0  0  0
    3.9257    2.8100    0.9825 H   0  0  0  0  0  0  0  0  0  0  0  0
    4.5649    5.1613    1.4427 H   0  0  0  0  0  0  0  0  0  0  0  0
    3.7063    5.6787   -0.0084 H   0  0  0  0  0  0  0  0  0  0  0  0
    6.7458    6.0081    0.4542 H   0  0  0  0  0  0  0  0  0  0  0  0
    5.8873    6.5255   -0.9969 H   0  0  0  0  0  0  0  0  0  0  0  0
    1.5673    4.7318    0.9197 H   0  0  0  0  0  0  0  0  0  0  0  0
    2.4259    4.2144    2.3708 H   0  0  0  0  0  0  0  0  0  0  0  0
    1.4983    3.0453    1.4310 H   0  0  0  0  0  0  0  0  0  0  0  0
    8.0880    4.4261   -0.9040 H   0  0  0  0  0  0  0  0  0  0  0  0
    7.2295    4.9435   -2.3551 H   0  0  0  0  0  0  0  0  0  0  0  0
    9.4054    6.1154   -2.1528 H   0  0  0  0  0  0  0  0  0  0  0  0
    8.9237    6.7373   -0.5743 H   0  0  0  0  0  0  0  0  0  0  0  0
    8.0652    7.2548   -2.0254 H   0  0  0  0  0  0  0  0  0  0  0  0
  1  2  1  0  0  0  0
  2  3  1  0  0  0  0
  3  4  1  0  0  0  0
  1  5  1  0  0  0  0
  4  6  1  0  0  0  0
  6  7  1  0  0  0  0
  1  8  1  0  0  0  0
  1  9  1  0  0  0  0
  2 10  1  0  0  0  0
  2 11  1  0  0  0  0
  4 12  1  0  0  0  0
  4 13  1  0  0  0  0
  5 14  1  0  0  0  0
  5 15  1  0  0  0  0
  5 16  1  0  0  0  0
  6 17  1  0  0  0  0
  6 18  1  0  0  0  0
  7 19  1  0  0  0  0
  7 20  1  0  0  0  0
  7 21  1  0  0  0  0
M  END
>  <Alias name>
Di-n-propylether

>  <Polarizability>   A^3
12.5

$$$$
t-Butylchloride
  ChemBrain IXL

 14 13  0  0  0  0  0  0  0  0  1 V2000
    2.6495    2.1382    0.5346 C   0  0  0  0  0  0  0  0  0  0  0  0
    3.5286    3.3565    0.1916 C   0  0  0  0  0  0  0  0  0  0  0  0
    3.9306    4.2401    1.6884 Cl  0  0  0  0  0  0  0  0  0  0  0  0
    4.8269    2.8784   -0.4870 C   0  0  0  0  0  0  0  0  0  0  0  0
    2.7623    4.2897   -0.7657 C   0  0  0  0  0  0  0  0  0  0  0  0
    2.4055    1.6019   -0.3741 H   0  0  0  0  0  0  0  0  0  0  0  0
    3.1881    1.4824    1.2073 H   0  0  0  0  0  0  0  0  0  0  0  0
    1.7371    2.4743    1.0115 H   0  0  0  0  0  0  0  0  0  0  0  0
    5.4448    3.7346   -0.7281 H   0  0  0  0  0  0  0  0  0  0  0  0
    4.5829    2.3420   -1.3957 H   0  0  0  0  0  0  0  0  0  0  0  0
    5.3655    2.2225    0.1858 H   0  0  0  0  0  0  0  0  0  0  0  0
    3.3801    5.1460   -1.0068 H   0  0  0  0  0  0  0  0  0  0  0  0
    1.8498    4.6258   -0.2888 H   0  0  0  0  0  0  0  0  0  0  0  0
    2.5183    3.7534   -1.6744 H   0  0  0  0  0  0  0  0  0  0  0  0
  1  2  1  0  0  0  0
  2  3  1  0  0  0  0
  2  4  1  0  0  0  0
  2  5  1  0  0  0  0
  1  6  1  0  0  0  0
  1  7  1  0  0  0  0
  1  8  1  0  0  0  0
  4  9  1  0  0  0  0
  4 10  1  0  0  0  0
  4 11  1  0  0  0  0
  5 12  1  0  0  0  0
  5 13  1  0  0  0  0
  5 14  1  0  0  0  0
M  END
>  <Alias name>
2-Chloro-2-methylpropane

>  <Polarizability>   A^3
12.5

$$$$
gamma-Chlorovaleric acid
  ChemBrain IXL

 17 16  0  0  0  0  0  0  0  0  1 V2000
    4.8194    4.3725   -0.1915 C   0  0  0  0  0  0  0  0  0  0  0  0
    6.1398    5.0823    0.1654 C   0  0  0  0  0  0  0  0  0  0  0  0
    7.2813    4.2171   -0.2071 C   0  0  0  0  0  0  0  0  0  0  0  0
    7.0401    2.8514   -0.6945 O   0  0  0  0  0  0  0  0  0  0  0  0
    8.4225    4.6374   -0.1097 O   0  0  0  0  0  0  0  0  0  0  0  0
    3.6307    5.2704    0.2029 C   0  0  0  0  0  0  0  0  0  0  0  0
    2.3100    4.5532   -0.1378 C   0  0  0  0  0  0  0  0  0  0  0  0
    3.7221    6.8077   -0.6977 Cl  0  0  0  0  0  0  0  0  0  0  0  0
    7.8498    2.3421   -0.9210 H   0  0  0  0  0  0  0  0  0  0  0  0
    4.7891    4.1809   -1.2570 H   0  0  0  0  0  0  0  0  0  0  0  0
    4.7571    3.4344    0.3460 H   0  0  0  0  0  0  0  0  0  0  0  0
    6.1678    5.2785    1.2301 H   0  0  0  0  0  0  0  0  0  0  0  0
    6.2044    6.0181   -0.3759 H   0  0  0  0  0  0  0  0  0  0  0  0
    3.6679    5.4722    1.2663 H   0  0  0  0  0  0  0  0  0  0  0  0
    2.2548    3.6197    0.4084 H   0  0  0  0  0  0  0  0  0  0  0  0
    1.4746    5.1839    0.1399 H   0  0  0  0  0  0  0  0  0  0  0  0
    2.2725    4.3519   -1.2013 H   0  0  0  0  0  0  0  0  0  0  0  0
  1  2  1  0  0  0  0
  2  3  1  0  0  0  0
  3  4  1  0  0  0  0
  3  5  2  0  0  0  0
  1  6  1  0  0  0  0
  6  7  1  0  0  0  0
  4  9  1  0  0  0  0
  6  8  1  0  0  0  0
  1 10  1  0  0  0  0
  1 11  1  0  0  0  0
  2 12  1  0  0  0  0
  2 13  1  0  0  0  0
  6 14  1  0  0  0  0
  7 15  1  0  0  0  0
  7 16  1  0  0  0  0
  7 17  1  0  0  0  0
M  END
>  <Alias name>
4-Chloropentanoic acid

>  <Polarizability>   A^3
12.53

$$$$
beta-Chlorovaleric acid
  ChemBrain IXL

 17 16  0  0  0  0  0  0  0  0  1 V2000
    3.8820    4.8661   -0.4101 C   0  0  0  0  0  0  0  0  0  0  0  0
    4.3365    3.5606   -1.0910 C   0  0  0  0  0  0  0  0  0  0  0  0
    5.4476    2.9620   -0.3179 C   0  0  0  0  0  0  0  0  0  0  0  0
    6.2984    3.8135    0.5259 O   0  0  0  0  0  0  0  0  0  0  0  0
    5.6574    1.7618   -0.3810 O   0  0  0  0  0  0  0  0  0  0  0  0
    3.4853    4.5729    1.0498 C   0  0  0  0  0  0  0  0  0  0  0  0
    2.3357    3.5470    1.0736 C   0  0  0  0  0  0  0  0  0  0  0  0
    5.2184    6.0476   -0.4373 Cl  0  0  0  0  0  0  0  0  0  0  0  0
    7.0123    3.3399    1.0077 H   0  0  0  0  0  0  0  0  0  0  0  0
    3.0300    5.2725   -0.9410 H   0  0  0  0  0  0  0  0  0  0  0  0
    4.6724    3.7765   -2.0977 H   0  0  0  0  0  0  0  0  0  0  0  0
    3.5071    2.8652   -1.1284 H   0  0  0  0  0  0  0  0  0  0  0  0
    4.3387    4.1713    1.5821 H   0  0  0  0  0  0  0  0  0  0  0  0
    3.1610    5.4896    1.5269 H   0  0  0  0  0  0  0  0  0  0  0  0
    2.6673    2.6227    0.6168 H   0  0  0  0  0  0  0  0  0  0  0  0
    2.0418    3.3579    2.0987 H   0  0  0  0  0  0  0  0  0  0  0  0
    1.4903    3.9393    0.5221 H   0  0  0  0  0  0  0  0  0  0  0  0
  1  2  1  0  0  0  0
  2  3  1  0  0  0  0
  3  4  1  0  0  0  0
  3  5  2  0  0  0  0
  1  6  1  0  0  0  0
  6  7  1  0  0  0  0
  4  9  1  0  0  0  0
  1  8  1  0  0  0  0
  1 10  1  0  0  0  0
  2 11  1  0  0  0  0
  2 12  1  0  0  0  0
  6 13  1  0  0  0  0
  6 14  1  0  0  0  0
  7 15  1  0  0  0  0
  7 16  1  0  0  0  0
  7 17  1  0  0  0  0
M  END
>  <Alias name>
3-Chloropentanoic acid

>  <Polarizability>   A^3
12.57

$$$$
alpha-Chlorovaleric acid
  ChemBrain IXL

 17 16  0  0  0  0  0  0  0  0  1 V2000
    4.0460    3.5331   -0.7123 C   0  0  0  0  0  0  0  0  0  0  0  0
    5.5485    3.1927   -0.6754 C   0  0  0  0  0  0  0  0  0  0  0  0
    6.2993    4.3348   -0.1076 C   0  0  0  0  0  0  0  0  0  0  0  0
    5.7622    5.6982   -0.2240 O   0  0  0  0  0  0  0  0  0  0  0  0
    7.3639    4.1447    0.4570 O   0  0  0  0  0  0  0  0  0  0  0  0
    3.5457    3.8056    0.7195 C   0  0  0  0  0  0  0  0  0  0  0  0
    2.0432    4.1457    0.6827 C   0  0  0  0  0  0  0  0  0  0  0  0
    5.8062    1.7482    0.3393 Cl  0  0  0  0  0  0  0  0  0  0  0  0
    6.3189    6.4000    0.1809 H   0  0  0  0  0  0  0  0  0  0  0  0
    3.8903    4.4140   -1.3228 H   0  0  0  0  0  0  0  0  0  0  0  0
    3.4974    2.7000   -1.1340 H   0  0  0  0  0  0  0  0  0  0  0  0
    5.8986    2.9947   -1.6810 H   0  0  0  0  0  0  0  0  0  0  0  0
    3.7016    2.9248    1.3301 H   0  0  0  0  0  0  0  0  0  0  0  0
    4.0942    4.6388    1.1412 H   0  0  0  0  0  0  0  0  0  0  0  0
    1.4948    3.3127    0.2603 H   0  0  0  0  0  0  0  0  0  0  0  0
    1.6914    4.3364    1.6890 H   0  0  0  0  0  0  0  0  0  0  0  0
    1.8874    5.0269    0.0727 H   0  0  0  0  0  0  0  0  0  0  0  0
  1  2  1  0  0  0  0
  2  3  1  0  0  0  0
  3  4  1  0  0  0  0
  3  5  2  0  0  0  0
  1  6  1  0  0  0  0
  6  7  1  0  0  0  0
  2  8  1  0  0  0  0
  4  9  1  0  0  0  0
  1 10  1  0  0  0  0
  1 11  1  0  0  0  0
  2 12  1  0  0  0  0
  6 13  1  0  0  0  0
  6 14  1  0  0  0  0
  7 15  1  0  0  0  0
  7 16  1  0  0  0  0
  7 17  1  0  0  0  0
M  END
>  <Alias name>
2-Chloropentanoic acid

>  <Polarizability>   A^3
12.69

$$$$
1-Heptyne
  ChemBrain IXL

 19 18  0  0  0  0  0  0  0  0  1 V2000
    2.4689    5.3688    0.0000 C   0  0  0  0  0  0  0  0  0  0  0  0
    3.5753    5.8400   -0.0561 C   0  0  0  0  0  0  0  0  0  0  0  0
    4.9913    6.4431   -0.1279 C   0  0  0  0  0  0  0  0  0  0  0  0
    6.0361    5.3199    0.0202 C   0  0  0  0  0  0  0  0  0  0  0  0
    7.4526    5.9229   -0.0519 C   0  0  0  0  0  0  0  0  0  0  0  0
    8.4975    4.7996    0.0960 C   0  0  0  0  0  0  0  0  0  0  0  0
    9.9138    5.4024    0.0237 C   0  0  0  0  0  0  0  0  0  0  0  0
    1.4736    4.9449    0.0504 H   0  0  0  0  0  0  0  0  0  0  0  0
    5.1184    7.1620    0.6720 H   0  0  0  0  0  0  0  0  0  0  0  0
    5.1252    6.9372   -1.0822 H   0  0  0  0  0  0  0  0  0  0  0  0
    5.9088    4.6008   -0.7796 H   0  0  0  0  0  0  0  0  0  0  0  0
    5.9023    4.8258    0.9746 H   0  0  0  0  0  0  0  0  0  0  0  0
    7.5799    6.6420    0.7478 H   0  0  0  0  0  0  0  0  0  0  0  0
    7.5864    6.4170   -1.0063 H   0  0  0  0  0  0  0  0  0  0  0  0
    8.3701    4.0805   -0.7036 H   0  0  0  0  0  0  0  0  0  0  0  0
    8.3638    4.3057    1.0505 H   0  0  0  0  0  0  0  0  0  0  0  0
   10.0414    6.1216    0.8234 H   0  0  0  0  0  0  0  0  0  0  0  0
   10.0477    5.8963   -0.9307 H   0  0  0  0  0  0  0  0  0  0  0  0
   10.6478    4.6130    0.1277 H   0  0  0  0  0  0  0  0  0  0  0  0
  1  2  3  0  0  0  0
  2  3  1  0  0  0  0
  3  4  1  0  0  0  0
  4  5  1  0  0  0  0
  5  6  1  0  0  0  0
  6  7  1  0  0  0  0
  1  8  1  0  0  0  0
  3  9  1  0  0  0  0
  3 10  1  0  0  0  0
  4 11  1  0  0  0  0
  4 12  1  0  0  0  0
  5 13  1  0  0  0  0
  5 14  1  0  0  0  0
  6 15  1  0  0  0  0
  6 16  1  0  0  0  0
  7 17  1  0  0  0  0
  7 18  1  0  0  0  0
  7 19  1  0  0  0  0
M  END
>  <Alias name>
1-Heptyne

>  <Polarizability>   A^3
12.8

$$$$
4-Fluoronitrobenzene
  ChemBrain IXL

 14 14  0  0  0  0  0  0  0  0  1 V2000
    4.6809    2.9706    0.0000 C   0  0  0  0  0  0  0  0  0  0  0  0
    3.3061    3.2071    0.0000 C   0  0  0  0  0  0  0  0  0  0  0  0
    2.8236    4.5160    0.0000 C   0  0  0  0  0  0  0  0  0  0  0  0
    3.7159    5.5883    0.0001 C   0  0  0  0  0  0  0  0  0  0  0  0
    5.0907    5.3518    0.0001 C   0  0  0  0  0  0  0  0  0  0  0  0
    5.5732    4.0429    0.0000 C   0  0  0  0  0  0  0  0  0  0  0  0
    7.0219    3.7936    0.0001 N   0  3  0  0  0  0  0  0  0  0  0  0
    7.4508    2.6301    0.0001 O   0  0  0  0  0  0  0  0  0  0  0  0
    7.8150    4.7467    0.0001 O   0  5  0  0  0  0  0  0  0  0  0  0
    1.4833    4.7467    0.0000 F   0  0  0  0  0  0  0  0  0  0  0  0
    5.0555    1.9544    0.0000 H   0  0  0  0  0  0  0  0  0  0  0  0
    2.6134    2.3747    0.0000 H   0  0  0  0  0  0  0  0  0  0  0  0
    3.3413    6.6045    0.0001 H   0  0  0  0  0  0  0  0  0  0  0  0
    5.7834    6.1842    0.0001 H   0  0  0  0  0  0  0  0  0  0  0  0
  1  2  4  0  0  0  0
  2  3  4  0  0  0  0
  3  4  4  0  0  0  0
  4  5  4  0  0  0  0
  5  6  4  0  0  0  0
  6  1  4  0  0  0  0
  6  7  1  0  0  0  0
  7  8  2  0  0  0  0
  7  9  1  0  0  0  0
  3 10  1  0  0  0  0
  1 11  1  0  0  0  0
  2 12  1  0  0  0  0
  4 13  1  0  0  0  0
  5 14  1  0  0  0  0
M  END
>  <Alias name>
4-Fluoronitrobenzene

>  <Polarizability>   A^3
12.8

$$$$
Benzamide
  ChemBrain IXL

 16 16  0  0  0  0  0  0  0  0  1 V2000
    2.5484    4.9662    0.0000 C   0  0  0  0  0  0  0  0  0  0  0  0
    3.4841    6.0009    0.0023 C   0  0  0  0  0  0  0  0  0  0  0  0
    4.8480    5.7080    0.0030 C   0  0  0  0  0  0  0  0  0  0  0  0
    5.2762    4.3804    0.0012 C   0  0  0  0  0  0  0  0  0  0  0  0
    4.3406    3.3456   -0.0011 C   0  0  0  0  0  0  0  0  0  0  0  0
    2.9767    3.6386   -0.0017 C   0  0  0  0  0  0  0  0  0  0  0  0
    6.7232    4.0696    0.0019 C   0  0  0  0  0  0  0  0  0  0  0  0
    7.0978    2.9085    0.0016 O   0  0  0  0  0  0  0  0  0  0  0  0
    7.6622    5.1080    0.0028 N   0  0  0  0  0  0  0  0  0  0  0  0
    7.3525    6.0683    0.0031 H   0  0  0  0  0  0  0  0  0  0  0  0
    8.6487    4.8962    0.0032 H   0  0  0  0  0  0  0  0  0  0  0  0
    1.4896    5.1936   -0.0005 H   0  0  0  0  0  0  0  0  0  0  0  0
    3.1516    7.0316    0.0037 H   0  0  0  0  0  0  0  0  0  0  0  0
    5.5743    6.5113    0.0048 H   0  0  0  0  0  0  0  0  0  0  0  0
    4.6731    2.3149   -0.0025 H   0  0  0  0  0  0  0  0  0  0  0  0
    2.2504    2.8353   -0.0036 H   0  0  0  0  0  0  0  0  0  0  0  0
  1  2  4  0  0  0  0
  2  3  4  0  0  0  0
  3  4  4  0  0  0  0
  4  5  4  0  0  0  0
  5  6  4  0  0  0  0
  6  1  4  0  0  0  0
  7  8  2  0  0  0  0
  7  9  1  0  0  0  0
  7  4  1  0  0  0  0
  9 10  1  0  0  0  0
  9 11  1  0  0  0  0
  1 12  1  0  0  0  0
  2 13  1  0  0  0  0
  3 14  1  0  0  0  0
  5 15  1  0  0  0  0
  6 16  1  0  0  0  0
M  END
>  <Alias name>
Benzamide

>  <Polarizability>   A^3
12.86

$$$$
3-(Dimethylamino)butyronitrile
  ChemBrain IXL

 20 19  0  0  0  0  0  0  0  0  1 V2000
    6.9923    6.3848   -0.1709 C   0  0  0  0  0  0  0  0  0  0  0  0
    5.8974    5.3212   -0.3828 C   0  0  0  0  0  0  0  0  0  0  0  0
    4.5563    5.8468    0.1728 C   0  0  0  0  0  0  0  0  0  0  0  0
    8.3312    5.8614   -0.7258 C   0  0  0  0  0  0  0  0  0  0  0  0
    9.3374    5.4680   -1.1428 N   0  0  0  0  0  0  0  0  0  0  0  0
    3.4927    4.8503   -0.0599 N   0  0  0  0  0  0  0  0  0  0  0  0
    3.8251    3.5963    0.6391 C   0  0  0  0  0  0  0  0  0  0  0  0
    2.2146    5.3707    0.4503 C   0  0  0  0  0  0  0  0  0  0  0  0
    6.7173    7.2945   -0.6902 H   0  0  0  0  0  0  0  0  0  0  0  0
    7.0958    6.5904    0.8874 H   0  0  0  0  0  0  0  0  0  0  0  0
    6.1735    4.4130    0.1358 H   0  0  0  0  0  0  0  0  0  0  0  0
    5.7940    5.1159   -1.4411 H   0  0  0  0  0  0  0  0  0  0  0  0
    4.2979    6.7706   -0.3300 H   0  0  0  0  0  0  0  0  0  0  0  0
    4.6530    6.0306    1.2359 H   0  0  0  0  0  0  0  0  0  0  0  0
    4.7568    3.2034    0.2555 H   0  0  0  0  0  0  0  0  0  0  0  0
    3.0357    2.8729    0.4763 H   0  0  0  0  0  0  0  0  0  0  0  0
    3.9240    3.7894    1.7004 H   0  0  0  0  0  0  0  0  0  0  0  0
    1.4331    4.6410    0.2782 H   0  0  0  0  0  0  0  0  0  0  0  0
    2.3011    5.5632    1.5128 H   0  0  0  0  0  0  0  0  0  0  0  0
    1.9684    6.2913   -0.0643 H   0  0  0  0  0  0  0  0  0  0  0  0
  1  2  1  0  0  0  0
  2  3  1  0  0  0  0
  4  5  3  0  0  0  0
  4  1  1  0  0  0  0
  3  6  1  0  0  0  0
  6  7  1  0  0  0  0
  6  8  1  0  0  0  0
  1  9  1  0  0  0  0
  1 10  1  0  0  0  0
  2 11  1  0  0  0  0
  2 12  1  0  0  0  0
  3 13  1  0  0  0  0
  3 14  1  0  0  0  0
  7 15  1  0  0  0  0
  7 16  1  0  0  0  0
  7 17  1  0  0  0  0
  8 18  1  0  0  0  0
  8 19  1  0  0  0  0
  8 20  1  0  0  0  0
M  END
>  <Alias name>
3-(Dimethylamino)butyronitrile

>  <Polarizability>   A^3
12.87

$$$$
Bicyclophosphate
  ChemBrain IXL

 19 20  0  0  0  0  0  0  0  0  1 V2000
    3.5806    5.2608   -0.4407 C   0  0  0  0  0  0  0  0  0  0  0  0
    4.7495    5.9052    0.2079 O   0  0  0  0  0  0  0  0  0  0  0  0
    5.8732    4.8250    0.5983 P   0  0  0  0  0  0  0  0  0  0  0  0
    6.0447    3.8680   -0.6809 O   0  0  0  0  0  0  0  0  0  0  0  0
    4.8298    3.0474   -0.9107 C   0  0  0  0  0  0  0  0  0  0  0  0
    3.6202    3.7058   -0.1205 C   0  0  0  0  0  0  0  0  0  0  0  0
    5.2414    3.9151    1.7627 O   0  0  0  0  0  0  0  0  0  0  0  0
    3.8525    3.5058    1.4375 C   0  0  0  0  0  0  0  0  0  0  0  0
    2.2933    3.0468   -0.5441 C   0  0  0  0  0  0  0  0  0  0  0  0
    7.0615    5.4151    0.9775 O   0  0  0  0  0  0  0  0  0  0  0  0
    3.6358    5.4020   -1.5130 H   0  0  0  0  0  0  0  0  0  0  0  0
    2.6656    5.6993   -0.0622 H   0  0  0  0  0  0  0  0  0  0  0  0
    4.6103    3.0094   -1.9705 H   0  0  0  0  0  0  0  0  0  0  0  0
    4.9921    2.0443   -0.5362 H   0  0  0  0  0  0  0  0  0  0  0  0
    3.7048    2.4681    1.7095 H   0  0  0  0  0  0  0  0  0  0  0  0
    3.1529    4.1281    1.9816 H   0  0  0  0  0  0  0  0  0  0  0  0
    2.3295    1.9873   -0.3224 H   0  0  0  0  0  0  0  0  0  0  0  0
    1.4746    3.5016   -0.0004 H   0  0  0  0  0  0  0  0  0  0  0  0
    2.1432    3.1882   -1.6073 H   0  0  0  0  0  0  0  0  0  0  0  0
  1  2  1  0  0  0  0
  2  3  1  0  0  0  0
  3  4  1  0  0  0  0
  4  5  1  0  0  0  0
  5  6  1  0  0  0  0
  6  1  1  0  0  0  0
  3  7  1  0  0  0  0
  7  8  1  0  0  0  0
  8  6  1  0  0  0  0
  6  9  1  0  0  0  0
  3 10  2  0  0  0  0
  1 11  1  0  0  0  0
  1 12  1  0  0  0  0
  5 13  1  0  0  0  0
  5 14  1  0  0  0  0
  8 15  1  0  0  0  0
  8 16  1  0  0  0  0
  9 17  1  0  0  0  0
  9 18  1  0  0  0  0
  9 19  1  0  0  0  0
M  END
>  <Alias name>
Bicyclophosphate

>  <Polarizability>   A^3
12.87

$$$$
Acetoacetic acid ethylester Enolform
  ChemBrain IXL

 19 18  0  0  0  0  0  0  0  0  1 V2000
    4.6165    4.1267   -0.1095 C   0  0  0  0  0  0  0  0  0  0  0  0
    5.9870    3.5706   -0.0559 C   0  0  0  0  0  0  0  0  0  0  0  0
    6.1562    2.3625   -0.0748 O   0  0  0  0  0  0  0  0  0  0  0  0
    7.1443    4.4738    0.0201 O   0  0  0  0  0  0  0  0  0  0  0  0
    6.8143    5.9062    0.0385 C   0  0  0  0  0  0  0  0  0  0  0  0
    8.1133    6.7316    0.1148 C   0  0  0  0  0  0  0  0  0  0  0  0
    2.1950    3.8627   -0.2326 C   0  0  0  0  0  0  0  0  0  0  0  0
    3.5655    3.3065   -0.1789 C   0  0  0  0  0  0  0  0  0  0  0  0
    3.7695    1.8509   -0.2019 O   0  0  0  0  0  0  0  0  0  0  0  0
    4.7083    1.5623   -0.1629 H   0  0  0  0  0  0  0  0  0  0  0  0
    4.4663    5.1991   -0.0924 H   0  0  0  0  0  0  0  0  0  0  0  0
    6.2752    6.1641   -0.8646 H   0  0  0  0  0  0  0  0  0  0  0  0
    6.1973    6.1234    0.9017 H   0  0  0  0  0  0  0  0  0  0  0  0
    7.8702    7.7869    0.1283 H   0  0  0  0  0  0  0  0  0  0  0  0
    8.7303    6.5143   -0.7483 H   0  0  0  0  0  0  0  0  0  0  0  0
    8.6523    6.4738    1.0181 H   0  0  0  0  0  0  0  0  0  0  0  0
    1.4784    3.0523   -0.2840 H   0  0  0  0  0  0  0  0  0  0  0  0
    2.0098    4.4527    0.6564 H   0  0  0  0  0  0  0  0  0  0  0  0
    2.0941    4.4899   -1.1097 H   0  0  0  0  0  0  0  0  0  0  0  0
  1  2  1  0  0  0  0
  2  3  2  0  0  0  0
  2  4  1  0  0  0  0
  4  5  1  0  0  0  0
  5  6  1  0  0  0  0
  7  8  1  0  0  0  0
  8  9  1  0  0  0  0
  8  1  2  0  0  0  0
  9 10  1  0  0  0  0
  1 11  1  0  0  0  0
  5 12  1  0  0  0  0
  5 13  1  0  0  0  0
  6 14  1  0  0  0  0
  6 15  1  0  0  0  0
  6 16  1  0  0  0  0
  7 17  1  0  0  0  0
  7 18  1  0  0  0  0
  7 19  1  0  0  0  0
M  END
>  <Alias name>
Acetoacetic acid ethylester Enolform

>  <Polarizability>   A^3
12.9

$$$$
Acetylacetic acid ethylester
  ChemBrain IXL

 19 18  0  0  0  0  0  0  0  0  1 V2000
    4.2003    5.5338    0.3667 C   0  0  0  0  0  0  0  0  0  0  0  0
    4.8897    4.2401    0.1629 C   0  0  0  0  0  0  0  0  0  0  0  0
    4.3234    3.1964    0.4430 O   0  0  0  0  0  0  0  0  0  0  0  0
    6.2566    4.2126   -0.3770 O   0  0  0  0  0  0  0  0  0  0  0  0
    6.8373    5.5320   -0.6652 C   0  0  0  0  0  0  0  0  0  0  0  0
    8.2670    5.3555   -1.2124 C   0  0  0  0  0  0  0  0  0  0  0  0
    2.3589    3.9032    1.0890 C   0  0  0  0  0  0  0  0  0  0  0  0
    2.8343    5.2893    0.8811 C   0  0  0  0  0  0  0  0  0  0  0  0
    2.1002    6.2303    1.1338 O   0  0  0  0  0  0  0  0  0  0  0  0
    4.7542    6.1292    1.0819 H   0  0  0  0  0  0  0  0  0  0  0  0
    4.1416    6.0640   -0.5758 H   0  0  0  0  0  0  0  0  0  0  0  0
    6.2289    6.0410   -1.4024 H   0  0  0  0  0  0  0  0  0  0  0  0
    6.8688    6.1190    0.2444 H   0  0  0  0  0  0  0  0  0  0  0  0
    8.6962    6.3277   -1.4213 H   0  0  0  0  0  0  0  0  0  0  0  0
    8.2352    4.7716   -2.1239 H   0  0  0  0  0  0  0  0  0  0  0  0
    8.8746    4.8433   -0.4766 H   0  0  0  0  0  0  0  0  0  0  0  0
    3.1420    3.2078    0.8133 H   0  0  0  0  0  0  0  0  0  0  0  0
    2.1016    3.7624    2.1315 H   0  0  0  0  0  0  0  0  0  0  0  0
    1.4852    3.7252    0.4743 H   0  0  0  0  0  0  0  0  0  0  0  0
  1  2  1  0  0  0  0
  2  3  2  0  0  0  0
  2  4  1  0  0  0  0
  4  5  1  0  0  0  0
  5  6  1  0  0  0  0
  7  8  1  0  0  0  0
  8  9  2  0  0  0  0
  8  1  1  0  0  0  0
  1 10  1  0  0  0  0
  1 11  1  0  0  0  0
  5 12  1  0  0  0  0
  5 13  1  0  0  0  0
  6 14  1  0  0  0  0
  6 15  1  0  0  0  0
  6 16  1  0  0  0  0
  7 17  1  0  0  0  0
  7 18  1  0  0  0  0
  7 19  1  0  0  0  0
M  END
>  <Alias name>
Ethyl acetoacetate

>  <Polarizability>   A^3
12.9

$$$$
Diiodomethane
  ChemBrain IXL

  5  4  0  0  0  0  0  0  0  0  1 V2000
    3.4634    3.2366    0.2268 C   0  0  0  0  0  0  0  0  0  0  0  0
    4.8870    1.7683    0.7850 I   0  0  0  0  0  0  0  0  0  0  0  0
    1.5079    2.4810    0.5426 I   0  0  0  0  0  0  0  0  0  0  0  0
    3.6080    4.1263    0.8272 H   0  0  0  0  0  0  0  0  0  0  0  0
    3.5905    3.4830   -0.8201 H   0  0  0  0  0  0  0  0  0  0  0  0
  1  2  1  0  0  0  0
  1  3  1  0  0  0  0
  1  4  1  0  0  0  0
  1  5  1  0  0  0  0
M  END
>  <Alias name>
Diiodomethane

>  <Polarizability>   A^3
12.9

$$$$
Phenylhydrazine
  ChemBrain IXL

 16 16  0  0  0  0  0  0  0  0  1 V2000
    3.4991    5.8003   -0.0946 C   0  0  0  0  0  0  0  0  0  0  0  0
    2.5061    4.9183    0.3324 C   0  0  0  0  0  0  0  0  0  0  0  0
    2.8442    3.6209    0.7175 C   0  0  0  0  0  0  0  0  0  0  0  0
    4.1753    3.2053    0.6756 C   0  0  0  0  0  0  0  0  0  0  0  0
    5.1682    4.0873    0.2487 C   0  0  0  0  0  0  0  0  0  0  0  0
    4.8301    5.3847   -0.1364 C   0  0  0  0  0  0  0  0  0  0  0  0
    6.5040    3.6704    0.2069 N   0  0  0  0  0  0  0  0  0  0  0  0
    7.5215    4.5500   -0.3348 N   0  0  0  0  0  0  0  0  0  0  0  0
    6.7588    2.7577    0.5538 H   0  0  0  0  0  0  0  0  0  0  0  0
    7.1159    5.1310   -1.0532 H   0  0  0  0  0  0  0  0  0  0  0  0
    8.2677    3.9978   -0.7302 H   0  0  0  0  0  0  0  0  0  0  0  0
    3.2366    6.8075   -0.3936 H   0  0  0  0  0  0  0  0  0  0  0  0
    1.4728    5.2409    0.3650 H   0  0  0  0  0  0  0  0  0  0  0  0
    2.0734    2.9362    1.0490 H   0  0  0  0  0  0  0  0  0  0  0  0
    4.4377    2.1980    0.9744 H   0  0  0  0  0  0  0  0  0  0  0  0
    5.6009    6.0694   -0.4680 H   0  0  0  0  0  0  0  0  0  0  0  0
  1  2  4  0  0  0  0
  2  3  4  0  0  0  0
  3  4  4  0  0  0  0
  4  5  4  0  0  0  0
  5  6  4  0  0  0  0
  6  1  4  0  0  0  0
  5  7  1  0  0  0  0
  7  8  1  0  0  0  0
  7  9  1  0  0  0  0
  8 10  1  0  0  0  0
  8 11  1  0  0  0  0
  1 12  1  0  0  0  0
  2 13  1  0  0  0  0
  3 14  1  0  0  0  0
  4 15  1  0  0  0  0
  6 16  1  0  0  0  0
M  END
>  <Alias name>
Phenylhydrazine

>  <Polarizability>   A^3
12.91

$$$$
Nitrobenzene
  ChemBrain IXL

 14 14  0  0  0  0  0  0  0  0  1 V2000
    2.5360    4.2074   -0.2882 C   0  0  0  0  0  0  0  0  0  0  0  0
    3.2937    5.3651   -0.1068 C   0  0  0  0  0  0  0  0  0  0  0  0
    4.6735    5.2743    0.0868 C   0  0  0  0  0  0  0  0  0  0  0  0
    5.3004    4.0234    0.0996 C   0  0  0  0  0  0  0  0  0  0  0  0
    4.5369    2.8650   -0.0827 C   0  0  0  0  0  0  0  0  0  0  0  0
    3.1573    2.9578   -0.2762 C   0  0  0  0  0  0  0  0  0  0  0  0
    7.4452    4.9554    0.4674 O   0  5  0  0  0  0  0  0  0  0  0  0
    6.7688    3.9258    0.3056 N   0  3  0  0  0  0  0  0  0  0  0  0
    7.3241    2.8141    0.3166 O   0  0  0  0  0  0  0  0  0  0  0  0
    1.4688    4.2786   -0.4379 H   0  0  0  0  0  0  0  0  0  0  0  0
    2.8125    6.3318   -0.1161 H   0  0  0  0  0  0  0  0  0  0  0  0
    5.2580    6.1717    0.2271 H   0  0  0  0  0  0  0  0  0  0  0  0
    5.0157    1.8969   -0.0737 H   0  0  0  0  0  0  0  0  0  0  0  0
    2.5705    2.0620   -0.4166 H   0  0  0  0  0  0  0  0  0  0  0  0
  1  2  4  0  0  0  0
  2  3  4  0  0  0  0
  3  4  4  0  0  0  0
  4  5  4  0  0  0  0
  5  6  4  0  0  0  0
  6  1  4  0  0  0  0
  7  8  1  0  0  0  0
  8  9  2  0  0  0  0
  8  4  1  0  0  0  0
  1 10  1  0  0  0  0
  2 11  1  0  0  0  0
  3 12  1  0  0  0  0
  5 13  1  0  0  0  0
  6 14  1  0  0  0  0
M  END
>  <Alias name>
Nitrobenzene

>  <Polarizability>   A^3
12.92

$$$$
Diethylacetamide
  ChemBrain IXL

 21 20  0  0  0  0  0  0  0  0  1 V2000
    6.1273    6.9889    0.4149 C   0  0  0  0  0  0  0  0  0  0  0  0
    6.4453    5.6465   -0.1204 C   0  0  0  0  0  0  0  0  0  0  0  0
    7.5661    5.4087   -0.5410 O   0  0  0  0  0  0  0  0  0  0  0  0
    5.4601    4.6493   -0.1443 N   0  0  0  0  0  0  0  0  0  0  0  0
    4.1069    4.9414    0.3790 C   0  0  0  0  0  0  0  0  0  0  0  0
    5.7808    3.3155   -0.6921 C   0  0  0  0  0  0  0  0  0  0  0  0
    3.2919    3.6351    0.5077 C   0  0  0  0  0  0  0  0  0  0  0  0
    6.3991    2.4386    0.4153 C   0  0  0  0  0  0  0  0  0  0  0  0
    5.2358    7.3684   -0.0690 H   0  0  0  0  0  0  0  0  0  0  0  0
    6.9555    7.6595    0.2229 H   0  0  0  0  0  0  0  0  0  0  0  0
    5.9576    6.9209    1.4823 H   0  0  0  0  0  0  0  0  0  0  0  0
    4.1928    5.4069    1.3529 H   0  0  0  0  0  0  0  0  0  0  0  0
    3.5980    5.6166   -0.2976 H   0  0  0  0  0  0  0  0  0  0  0  0
    6.4894    3.4211   -1.5042 H   0  0  0  0  0  0  0  0  0  0  0  0
    4.8798    2.8477   -1.0616 H   0  0  0  0  0  0  0  0  0  0  0  0
    3.1751    3.1830   -0.4683 H   0  0  0  0  0  0  0  0  0  0  0  0
    3.8100    2.9488    1.1647 H   0  0  0  0  0  0  0  0  0  0  0  0
    2.3154    3.8593    0.9188 H   0  0  0  0  0  0  0  0  0  0  0  0
    7.3053    2.9050    0.7810 H   0  0  0  0  0  0  0  0  0  0  0  0
    6.6335    1.4608    0.0127 H   0  0  0  0  0  0  0  0  0  0  0  0
    5.6938    2.3336    1.2294 H   0  0  0  0  0  0  0  0  0  0  0  0
  1  2  1  0  0  0  0
  2  3  2  0  0  0  0
  2  4  1  0  0  0  0
  4  5  1  0  0  0  0
  4  6  1  0  0  0  0
  5  7  1  0  0  0  0
  6  8  1  0  0  0  0
  1  9  1  0  0  0  0
  1 10  1  0  0  0  0
  1 11  1  0  0  0  0
  5 12  1  0  0  0  0
  5 13  1  0  0  0  0
  6 14  1  0  0  0  0
  6 15  1  0  0  0  0
  7 16  1  0  0  0  0
  7 17  1  0  0  0  0
  7 18  1  0  0  0  0
  8 19  1  0  0  0  0
  8 20  1  0  0  0  0
  8 21  1  0  0  0  0
M  END
>  <Alias name>
Diethylacetamide

>  <Polarizability>   A^3
12.96

$$$$
Tetramethoxymethane
  ChemBrain IXL

 21 20  0  0  0  0  0  0  0  0  1 V2000
    5.5390    4.8383    0.2669 C   0  0  0  0  0  0  0  0  0  0  0  0
    5.9133    3.5850    0.9426 O   0  0  0  0  0  0  0  0  0  0  0  0
    6.2581    4.9398   -1.0136 O   0  0  0  0  0  0  0  0  0  0  0  0
    5.8961    5.9816    1.1229 O   0  0  0  0  0  0  0  0  0  0  0  0
    4.0884    4.8467    0.0159 O   0  0  0  0  0  0  0  0  0  0  0  0
    7.7250    4.9423   -0.9068 C   0  0  0  0  0  0  0  0  0  0  0  0
    3.2467    4.7502    1.2182 C   0  0  0  0  0  0  0  0  0  0  0  0
    5.5743    7.3035    0.5642 C   0  0  0  0  0  0  0  0  0  0  0  0
    5.6099    2.3570    0.1921 C   0  0  0  0  0  0  0  0  0  0  0  0
    8.0418    5.7863   -0.3066 H   0  0  0  0  0  0  0  0  0  0  0  0
    8.1588    5.0198   -1.8960 H   0  0  0  0  0  0  0  0  0  0  0  0
    8.0545    4.0227   -0.4391 H   0  0  0  0  0  0  0  0  0  0  0  0
    3.4651    3.8258    1.7385 H   0  0  0  0  0  0  0  0  0  0  0  0
    3.4524    5.5894    1.8712 H   0  0  0  0  0  0  0  0  0  0  0  0
    2.2029    4.7644    0.9301 H   0  0  0  0  0  0  0  0  0  0  0  0
    4.5079    7.3709    0.3874 H   0  0  0  0  0  0  0  0  0  0  0  0
    6.1046    7.4394   -0.3703 H   0  0  0  0  0  0  0  0  0  0  0  0
    5.8735    8.0737    1.2643 H   0  0  0  0  0  0  0  0  0  0  0  0
    6.1412    2.3701   -0.7516 H   0  0  0  0  0  0  0  0  0  0  0  0
    5.9208    1.4951    0.7694 H   0  0  0  0  0  0  0  0  0  0  0  0
    4.5444    2.3016    0.0060 H   0  0  0  0  0  0  0  0  0  0  0  0
  1  2  1  0  0  0  0
  1  3  1  0  0  0  0
  1  4  1  0  0  0  0
  1  5  1  0  0  0  0
  3  6  1  0  0  0  0
  5  7  1  0  0  0  0
  4  8  1  0  0  0  0
  2  9  1  0  0  0  0
  6 10  1  0  0  0  0
  6 11  1  0  0  0  0
  6 12  1  0  0  0  0
  7 13  1  0  0  0  0
  7 14  1  0  0  0  0
  7 15  1  0  0  0  0
  8 16  1  0  0  0  0
  8 17  1  0  0  0  0
  8 18  1  0  0  0  0
  9 19  1  0  0  0  0
  9 20  1  0  0  0  0
  9 21  1  0  0  0  0
M  END
>  <Alias name>
Tetramethoxymethane

>  <Polarizability>   A^3
13

$$$$
N-Methylaniline
  ChemBrain IXL

 17 17  0  0  0  0  0  0  0  0  1 V2000
    3.3960    5.4002    1.0856 C   0  0  0  0  0  0  0  0  0  0  0  0
    2.3877    4.7346    1.7829 C   0  0  0  0  0  0  0  0  0  0  0  0
    2.2759    3.3471    1.6922 C   0  0  0  0  0  0  0  0  0  0  0  0
    3.1725    2.6249    0.9042 C   0  0  0  0  0  0  0  0  0  0  0  0
    4.1813    3.2900    0.2065 C   0  0  0  0  0  0  0  0  0  0  0  0
    4.2927    4.6783    0.2975 C   0  0  0  0  0  0  0  0  0  0  0  0
    5.1256    2.5254   -0.6240 N   0  0  0  0  0  0  0  0  0  0  0  0
    6.1906    3.2227   -1.3611 C   0  0  0  0  0  0  0  0  0  0  0  0
    3.4825    6.4744    1.1558 H   0  0  0  0  0  0  0  0  0  0  0  0
    1.6935    5.2936    2.3929 H   0  0  0  0  0  0  0  0  0  0  0  0
    1.4953    2.8318    2.2320 H   0  0  0  0  0  0  0  0  0  0  0  0
    3.0858    1.5507    0.8341 H   0  0  0  0  0  0  0  0  0  0  0  0
    5.0724    5.1945   -0.2415 H   0  0  0  0  0  0  0  0  0  0  0  0
    5.0366    1.4513   -0.6922 H   0  0  0  0  0  0  0  0  0  0  0  0
    6.1236    4.2833   -1.1745 H   0  0  0  0  0  0  0  0  0  0  0  0
    6.0779    3.0357   -2.4188 H   0  0  0  0  0  0  0  0  0  0  0  0
    7.1531    2.8596   -1.0321 H   0  0  0  0  0  0  0  0  0  0  0  0
  1  2  4  0  0  0  0
  2  3  4  0  0  0  0
  3  4  4  0  0  0  0
  4  5  4  0  0  0  0
  5  6  4  0  0  0  0
  6  1  4  0  0  0  0
  5  7  1  0  0  0  0
  7  8  1  0  0  0  0
  1  9  1  0  0  0  0
  2 10  1  0  0  0  0
  3 11  1  0  0  0  0
  4 12  1  0  0  0  0
  6 13  1  0  0  0  0
  7 14  1  0  0  0  0
  8 15  1  0  0  0  0
  8 16  1  0  0  0  0
  8 17  1  0  0  0  0
M  END
>  <Alias name>
N-Methylaniline

>  <Polarizability>   A^3
13.01

$$$$
1-Bromopentane
  ChemBrain IXL

 17 16  0  0  0  0  0  0  0  0  1 V2000
    3.3128    3.7392    0.3608 C   0  0  0  0  0  0  0  0  0  0  0  0
    4.2252    4.9386    0.0389 C   0  0  0  0  0  0  0  0  0  0  0  0
    5.6874    4.4611   -0.0550 C   0  0  0  0  0  0  0  0  0  0  0  0
    6.5998    5.6605   -0.3770 C   0  0  0  0  0  0  0  0  0  0  0  0
    8.0619    5.1829   -0.4711 C   0  0  0  0  0  0  0  0  0  0  0  0
    1.4825    4.3370    0.4784 Br  0  0  0  0  0  0  0  0  0  0  0  0
    3.6112    3.3020    1.3056 H   0  0  0  0  0  0  0  0  0  0  0  0
    3.4007    2.9979   -0.4238 H   0  0  0  0  0  0  0  0  0  0  0  0
    3.9269    5.3759   -0.9059 H   0  0  0  0  0  0  0  0  0  0  0  0
    4.1373    5.6799    0.8236 H   0  0  0  0  0  0  0  0  0  0  0  0
    5.9858    4.0239    0.8898 H   0  0  0  0  0  0  0  0  0  0  0  0
    5.7753    3.7198   -0.8397 H   0  0  0  0  0  0  0  0  0  0  0  0
    6.3013    6.0977   -1.3218 H   0  0  0  0  0  0  0  0  0  0  0  0
    6.5119    6.4017    0.4077 H   0  0  0  0  0  0  0  0  0  0  0  0
    8.7031    6.0258   -0.6973 H   0  0  0  0  0  0  0  0  0  0  0  0
    8.1498    4.4416   -1.2557 H   0  0  0  0  0  0  0  0  0  0  0  0
    8.3603    4.7457    0.4737 H   0  0  0  0  0  0  0  0  0  0  0  0
  1  2  1  0  0  0  0
  2  3  1  0  0  0  0
  3  4  1  0  0  0  0
  4  5  1  0  0  0  0
  1  6  1  0  0  0  0
  1  7  1  0  0  0  0
  1  8  1  0  0  0  0
  2  9  1  0  0  0  0
  2 10  1  0  0  0  0
  3 11  1  0  0  0  0
  3 12  1  0  0  0  0
  4 13  1  0  0  0  0
  4 14  1  0  0  0  0
  5 15  1  0  0  0  0
  5 16  1  0  0  0  0
  5 17  1  0  0  0  0
M  END
>  <Alias name>
1-Bromopentane

>  <Polarizability>   A^3
13.1

$$$$
Adenin
  ChemBrain IXL

 15 16  0  0  0  0  0  0  0  0  1 V2000
    3.6743    2.3737    0.0000 C   0  0  0  0  0  0  0  0  0  0  0  0
    4.9233    2.1047   -0.0005 N   0  0  0  0  0  0  0  0  0  0  0  0
    5.8364    3.1450   -0.0020 C   0  0  0  0  0  0  0  0  0  0  0  0
    5.3328    4.4778   -0.0028 C   0  0  0  0  0  0  0  0  0  0  0  0
    4.1948    4.7088   -0.0024 C   0  0  0  0  0  0  0  0  0  0  0  0
    3.2433    3.7119   -0.0009 N   0  0  0  0  0  0  0  0  0  0  0  0
    4.0493    5.9677   -0.0034 N   0  0  0  0  0  0  0  0  0  0  0  0
    5.9603    5.5761   -0.0040 N   0  0  0  0  0  0  0  0  0  0  0  0
    5.2091    6.4677   -0.0043 C   0  0  0  0  0  0  0  0  0  0  0  0
    7.0838    2.9377   -0.0026 N   0  0  0  0  0  0  0  0  0  0  0  0
    2.2639    3.9368   -0.0005 H   0  0  0  0  0  0  0  0  0  0  0  0
    3.1720    6.4739   -0.0037 H   0  0  0  0  0  0  0  0  0  0  0  0
    7.7217    3.7211   -0.0037 H   0  0  0  0  0  0  0  0  0  0  0  0
    2.9484    1.5726    0.0011 H   0  0  0  0  0  0  0  0  0  0  0  0
    5.4519    7.5300   -0.0053 H   0  0  0  0  0  0  0  0  0  0  0  0
  1  2  2  0  0  0  0
  2  3  1  0  0  0  0
  3  4  1  0  0  0  0
  4  5  2  0  0  0  0
  5  6  1  0  0  0  0
  6  1  1  0  0  0  0
  5  7  1  0  0  0  0
  4  8  1  0  0  0  0
  7  9  1  0  0  0  0
  9  8  2  0  0  0  0
  3 10  2  0  0  0  0
  6 11  1  0  0  0  0
  7 12  1  0  0  0  0
 10 13  1  0  0  0  0
  1 14  1  0  0  0  0
  9 15  1  0  0  0  0
M  END
>  <Alias name>
Adenine

>  <Polarizability>   A^3
13.1

$$$$
Anisol
  ChemBrain IXL

 16 16  0  0  0  0  0  0  0  0  1 V2000
    4.8781    5.4558   -0.1284 C   0  0  0  0  0  0  0  0  0  0  0  0
    3.5833    5.9650   -0.2298 C   0  0  0  0  0  0  0  0  0  0  0  0
    2.4889    5.1009   -0.1904 C   0  0  0  0  0  0  0  0  0  0  0  0
    2.6892    3.7276   -0.0497 C   0  0  0  0  0  0  0  0  0  0  0  0
    3.9840    3.2183    0.0517 C   0  0  0  0  0  0  0  0  0  0  0  0
    5.0784    4.0824    0.0123 C   0  0  0  0  0  0  0  0  0  0  0  0
    6.4428    3.5458    0.1191 O   0  0  0  0  0  0  0  0  0  0  0  0
    7.5124    4.5528    0.0657 C   0  0  0  0  0  0  0  0  0  0  0  0
    5.7278    6.1266   -0.1589 H   0  0  0  0  0  0  0  0  0  0  0  0
    3.4278    7.0312   -0.3390 H   0  0  0  0  0  0  0  0  0  0  0  0
    1.4837    5.4963   -0.2691 H   0  0  0  0  0  0  0  0  0  0  0  0
    1.8395    3.0567   -0.0192 H   0  0  0  0  0  0  0  0  0  0  0  0
    4.1395    2.1521    0.1610 H   0  0  0  0  0  0  0  0  0  0  0  0
    7.3899    5.2532    0.8825 H   0  0  0  0  0  0  0  0  0  0  0  0
    7.4609    5.0843   -0.8765 H   0  0  0  0  0  0  0  0  0  0  0  0
    8.4743    4.0626    0.1515 H   0  0  0  0  0  0  0  0  0  0  0  0
  1  2  4  0  0  0  0
  2  3  4  0  0  0  0
  3  4  4  0  0  0  0
  4  5  4  0  0  0  0
  5  6  4  0  0  0  0
  6  1  4  0  0  0  0
  6  7  1  0  0  0  0
  7  8  1  0  0  0  0
  1  9  1  0  0  0  0
  2 10  1  0  0  0  0
  3 11  1  0  0  0  0
  4 12  1  0  0  0  0
  5 13  1  0  0  0  0
  8 14  1  0  0  0  0
  8 15  1  0  0  0  0
  8 16  1  0  0  0  0
M  END
>  <Alias name>
Anisole

>  <Polarizability>   A^3
13.1

$$$$
Methylcyclohexane
  ChemBrain IXL

 21 21  0  0  0  0  0  0  0  0  1 V2000
    3.7646    3.2190   -1.2003 C   0  0  0  0  0  0  0  0  0  0  0  0
    2.3923    3.5360   -0.5746 C   0  0  0  0  0  0  0  0  0  0  0  0
    2.4428    4.9208    0.0999 C   0  0  0  0  0  0  0  0  0  0  0  0
    3.5209    4.9169    1.2011 C   0  0  0  0  0  0  0  0  0  0  0  0
    4.8932    4.5999    0.5755 C   0  0  0  0  0  0  0  0  0  0  0  0
    4.8428    3.2151   -0.0991 C   0  0  0  0  0  0  0  0  0  0  0  0
    6.2150    2.8982   -0.7248 C   0  0  0  0  0  0  0  0  0  0  0  0
    4.0060    3.9700   -1.9379 H   0  0  0  0  0  0  0  0  0  0  0  0
    3.7292    2.2485   -1.6729 H   0  0  0  0  0  0  0  0  0  0  0  0
    2.1508    2.7849    0.1629 H   0  0  0  0  0  0  0  0  0  0  0  0
    1.6368    3.5388   -1.3463 H   0  0  0  0  0  0  0  0  0  0  0  0
    1.4811    5.1429    0.5384 H   0  0  0  0  0  0  0  0  0  0  0  0
    2.6842    5.6719   -0.6376 H   0  0  0  0  0  0  0  0  0  0  0  0
    3.5563    5.8874    1.6737 H   0  0  0  0  0  0  0  0  0  0  0  0
    3.2794    4.1659    1.9387 H   0  0  0  0  0  0  0  0  0  0  0  0
    5.1348    5.3510   -0.1620 H   0  0  0  0  0  0  0  0  0  0  0  0
    5.6487    4.5971    1.3473 H   0  0  0  0  0  0  0  0  0  0  0  0
    4.6014    2.4640    0.6385 H   0  0  0  0  0  0  0  0  0  0  0  0
    6.4565    3.6493   -1.4623 H   0  0  0  0  0  0  0  0  0  0  0  0
    6.9706    2.8954    0.0469 H   0  0  0  0  0  0  0  0  0  0  0  0
    6.1797    1.9277   -1.1975 H   0  0  0  0  0  0  0  0  0  0  0  0
  1  2  1  0  0  0  0
  2  3  1  0  0  0  0
  3  4  1  0  0  0  0
  4  5  1  0  0  0  0
  5  6  1  0  0  0  0
  6  1  1  0  0  0  0
  1  8  1  0  0  0  0
  1  9  1  0  0  0  0
  2 10  1  0  0  0  0
  2 11  1  0  0  0  0
  3 12  1  0  0  0  0
  3 13  1  0  0  0  0
  4 14  1  0  0  0  0
  4 15  1  0  0  0  0
  5 16  1  0  0  0  0
  5 17  1  0  0  0  0
  6  7  1  0  0  0  0
  6 18  1  0  0  0  0
  7 19  1  0  0  0  0
  7 20  1  0  0  0  0
  7 21  1  0  0  0  0
M  END
>  <Alias name>
Methylcyclohexane

>  <Polarizability>   A^3
13.1

$$$$
Acetal
  ChemBrain IXL

 22 21  0  0  0  0  0  0  0  0  1 V2000
    4.5311    3.3436   -0.0625 C   0  0  0  0  0  0  0  0  0  0  0  0
    5.5690    4.1194   -0.7588 O   0  0  0  0  0  0  0  0  0  0  0  0
    3.7096    4.2482    0.7605 O   0  0  0  0  0  0  0  0  0  0  0  0
    3.6380    2.6337   -1.0997 C   0  0  0  0  0  0  0  0  0  0  0  0
    6.4960    4.8479    0.1197 C   0  0  0  0  0  0  0  0  0  0  0  0
    3.0292    5.3240    0.0220 C   0  0  0  0  0  0  0  0  0  0  0  0
    7.5213    5.6136   -0.7381 C   0  0  0  0  0  0  0  0  0  0  0  0
    2.2313    6.1980    1.0083 C   0  0  0  0  0  0  0  0  0  0  0  0
    5.0003    2.6042    0.5745 H   0  0  0  0  0  0  0  0  0  0  0  0
    4.2423    1.9620   -1.6966 H   0  0  0  0  0  0  0  0  0  0  0  0
    2.8691    2.0686   -0.5874 H   0  0  0  0  0  0  0  0  0  0  0  0
    3.1756    3.3710   -1.7436 H   0  0  0  0  0  0  0  0  0  0  0  0
    5.9398    5.5493    0.7292 H   0  0  0  0  0  0  0  0  0  0  0  0
    7.0144    4.1450    0.7601 H   0  0  0  0  0  0  0  0  0  0  0  0
    3.7652    5.9341   -0.4868 H   0  0  0  0  0  0  0  0  0  0  0  0
    2.3533    4.8922   -0.7051 H   0  0  0  0  0  0  0  0  0  0  0  0
    8.2042    6.1503   -0.0912 H   0  0  0  0  0  0  0  0  0  0  0  0
    7.0030    6.3165   -1.3785 H   0  0  0  0  0  0  0  0  0  0  0  0
    8.0775    4.9123   -1.3477 H   0  0  0  0  0  0  0  0  0  0  0  0
    1.4953    5.5880    1.5172 H   0  0  0  0  0  0  0  0  0  0  0  0
    2.9071    6.6303    1.7357 H   0  0  0  0  0  0  0  0  0  0  0  0
    1.7306    6.9900    0.4653 H   0  0  0  0  0  0  0  0  0  0  0  0
  1  2  1  0  0  0  0
  1  3  1  0  0  0  0
  1  4  1  0  0  0  0
  2  5  1  0  0  0  0
  3  6  1  0  0  0  0
  5  7  1  0  0  0  0
  6  8  1  0  0  0  0
  1  9  1  0  0  0  0
  4 10  1  0  0  0  0
  4 11  1  0  0  0  0
  4 12  1  0  0  0  0
  5 13  1  0  0  0  0
  5 14  1  0  0  0  0
  6 15  1  0  0  0  0
  6 16  1  0  0  0  0
  7 17  1  0  0  0  0
  7 18  1  0  0  0  0
  7 19  1  0  0  0  0
  8 20  1  0  0  0  0
  8 21  1  0  0  0  0
  8 22  1  0  0  0  0
M  END
>  <Alias name>
1,1-Diethoxyethane

>  <Polarizability>   A^3
13.2

$$$$
4-Cyanotoluene
  ChemBrain IXL

 16 16  0  0  0  0  0  0  0  0  1 V2000
    8.4048    4.7838    0.0997 C   0  0  0  0  0  0  0  0  0  0  0  0
    4.1423    4.7587    0.3518 C   0  0  0  0  0  0  0  0  0  0  0  0
    4.8501    5.9303    0.6210 C   0  0  0  0  0  0  0  0  0  0  0  0
    6.2426    5.9385    0.5386 C   0  0  0  0  0  0  0  0  0  0  0  0
    6.9274    4.7751    0.1871 C   0  0  0  0  0  0  0  0  0  0  0  0
    6.2196    3.6035   -0.0821 C   0  0  0  0  0  0  0  0  0  0  0  0
    4.8271    3.5953    0.0002 C   0  0  0  0  0  0  0  0  0  0  0  0
    2.6649    4.7500    0.4392 C   0  0  0  0  0  0  0  0  0  0  0  0
    1.5090    4.7432    0.5076 N   0  0  0  0  0  0  0  0  0  0  0  0
    8.7749    5.7726    0.3407 H   0  0  0  0  0  0  0  0  0  0  0  0
    8.7085    4.5198   -0.9058 H   0  0  0  0  0  0  0  0  0  0  0  0
    8.8121    4.0652    0.8002 H   0  0  0  0  0  0  0  0  0  0  0  0
    4.3185    6.8335    0.8940 H   0  0  0  0  0  0  0  0  0  0  0  0
    6.7921    6.8480    0.7476 H   0  0  0  0  0  0  0  0  0  0  0  0
    6.7512    2.7003   -0.3551 H   0  0  0  0  0  0  0  0  0  0  0  0
    4.2776    2.6857   -0.2088 H   0  0  0  0  0  0  0  0  0  0  0  0
  2  3  4  0  0  0  0
  3  4  4  0  0  0  0
  4  5  4  0  0  0  0
  5  6  4  0  0  0  0
  6  7  4  0  0  0  0
  7  2  4  0  0  0  0
  5  1  1  0  0  0  0
  8  9  3  0  0  0  0
  8  2  1  0  0  0  0
  1 10  1  0  0  0  0
  1 11  1  0  0  0  0
  1 12  1  0  0  0  0
  3 13  1  0  0  0  0
  4 14  1  0  0  0  0
  6 15  1  0  0  0  0
  7 16  1  0  0  0  0
M  END
>  <Alias name>
4-Tolunitrile

>  <Polarizability>   A^3
13.28

$$$$
Di-n-propylamine
  ChemBrain IXL

 22 21  0  0  0  0  0  0  0  0  1 V2000
    2.3983    4.9971    1.3104 C   0  0  0  0  0  0  0  0  0  0  0  0
    3.6071    4.4581    0.5211 C   0  0  0  0  0  0  0  0  0  0  0  0
    4.7379    5.5050    0.5343 C   0  0  0  0  0  0  0  0  0  0  0  0
    5.8912    4.9902   -0.2191 N   0  0  0  0  0  0  0  0  0  0  0  0
    6.9704    5.9891   -0.2078 C   0  0  0  0  0  0  0  0  0  0  0  0
    8.1782    5.4493   -0.9982 C   0  0  0  0  0  0  0  0  0  0  0  0
    9.3094    6.4957   -0.9866 C   0  0  0  0  0  0  0  0  0  0  0  0
    6.2184    4.1366    0.2084 H   0  0  0  0  0  0  0  0  0  0  0  0
    1.6038    4.2613    1.3009 H   0  0  0  0  0  0  0  0  0  0  0  0
    2.6943    5.1957    2.3330 H   0  0  0  0  0  0  0  0  0  0  0  0
    2.0471    5.9133    0.8518 H   0  0  0  0  0  0  0  0  0  0  0  0
    3.9580    3.5419    0.9796 H   0  0  0  0  0  0  0  0  0  0  0  0
    3.3110    4.2595   -0.5015 H   0  0  0  0  0  0  0  0  0  0  0  0
    5.0340    5.7036    1.5570 H   0  0  0  0  0  0  0  0  0  0  0  0
    4.3868    6.4212    0.0756 H   0  0  0  0  0  0  0  0  0  0  0  0
    6.6193    6.9053   -0.6664 H   0  0  0  0  0  0  0  0  0  0  0  0
    7.2678    6.1879    0.8146 H   0  0  0  0  0  0  0  0  0  0  0  0
    8.5293    4.5332   -0.5397 H   0  0  0  0  0  0  0  0  0  0  0  0
    7.8809    5.2505   -2.0203 H   0  0  0  0  0  0  0  0  0  0  0  0
    8.9583    7.4119   -1.4451 H   0  0  0  0  0  0  0  0  0  0  0  0
   10.1579    6.1161   -1.5421 H   0  0  0  0  0  0  0  0  0  0  0  0
    9.6068    6.6945    0.0356 H   0  0  0  0  0  0  0  0  0  0  0  0
  1  2  1  0  0  0  0
  2  3  1  0  0  0  0
  3  4  1  0  0  0  0
  4  5  1  0  0  0  0
  5  6  1  0  0  0  0
  6  7  1  0  0  0  0
  4  8  1  0  0  0  0
  1  9  1  0  0  0  0
  1 10  1  0  0  0  0
  1 11  1  0  0  0  0
  2 12  1  0  0  0  0
  2 13  1  0  0  0  0
  3 14  1  0  0  0  0
  3 15  1  0  0  0  0
  5 16  1  0  0  0  0
  5 17  1  0  0  0  0
  6 18  1  0  0  0  0
  6 19  1  0  0  0  0
  7 20  1  0  0  0  0
  7 21  1  0  0  0  0
  7 22  1  0  0  0  0
M  END
>  <Alias name>
Di-n-propylamine

>  <Polarizability>   A^3
13.29

$$$$
n-Butyliodide
  ChemBrain IXL

 14 13  0  0  0  0  0  0  0  0  1 V2000
    4.8963    3.9291   -0.0302 C   0  0  0  0  0  0  0  0  0  0  0  0
    3.5688    4.7105    0.0192 C   0  0  0  0  0  0  0  0  0  0  0  0
    6.0501    4.8966   -0.3584 C   0  0  0  0  0  0  0  0  0  0  0  0
    2.4150    3.7431    0.3473 C   0  0  0  0  0  0  0  0  0  0  0  0
    7.8759    3.8216   -0.4263 I   0  0  0  0  0  0  0  0  0  0  0  0
    5.0775    3.4642    0.9309 H   0  0  0  0  0  0  0  0  0  0  0  0
    4.8372    3.1651   -0.7955 H   0  0  0  0  0  0  0  0  0  0  0  0
    3.3876    5.1755   -0.9420 H   0  0  0  0  0  0  0  0  0  0  0  0
    3.6279    5.4745    0.7844 H   0  0  0  0  0  0  0  0  0  0  0  0
    5.8690    5.3616   -1.3196 H   0  0  0  0  0  0  0  0  0  0  0  0
    6.1093    5.6607    0.4069 H   0  0  0  0  0  0  0  0  0  0  0  0
    2.3558    2.9791   -0.4179 H   0  0  0  0  0  0  0  0  0  0  0  0
    2.5961    3.2782    1.3085 H   0  0  0  0  0  0  0  0  0  0  0  0
    1.4823    4.2923    0.3820 H   0  0  0  0  0  0  0  0  0  0  0  0
  1  2  1  0  0  0  0
  1  3  1  0  0  0  0
  2  4  1  0  0  0  0
  3  5  1  0  0  0  0
  1  6  1  0  0  0  0
  1  7  1  0  0  0  0
  2  8  1  0  0  0  0
  2  9  1  0  0  0  0
  3 10  1  0  0  0  0
  3 11  1  0  0  0  0
  4 12  1  0  0  0  0
  4 13  1  0  0  0  0
  4 14  1  0  0  0  0
M  END
>  <Alias name>
1-Iodobutane

>  <Polarizability>   A^3
13.3

$$$$
Bicyclophosphite
  ChemBrain IXL

 18 19  0  0  0  0  0  0  0  0  1 V2000
    3.6244    4.8163   -0.5108 C   0  0  0  0  0  0  0  0  0  0  0  0
    5.0110    5.3290   -0.4095 O   0  0  0  0  0  0  0  0  0  0  0  0
    5.9802    4.4878    0.6004 P   0  0  0  0  0  0  0  0  0  0  0  0
    6.0575    3.0613   -0.1918 O   0  0  0  0  0  0  0  0  0  0  0  0
    4.8002    2.6530   -0.8618 C   0  0  0  0  0  0  0  0  0  0  0  0
    3.6238    3.3278   -0.1502 C   0  0  0  0  0  0  0  0  0  0  0  0
    4.9132    4.1091    1.7779 O   0  0  0  0  0  0  0  0  0  0  0  0
    3.8259    3.1929    1.3614 C   0  0  0  0  0  0  0  0  0  0  0  0
    2.2940    2.6738   -0.5740 C   0  0  0  0  0  0  0  0  0  0  0  0
    3.2612    4.9543   -1.5217 H   0  0  0  0  0  0  0  0  0  0  0  0
    2.9850    5.3503    0.1813 H   0  0  0  0  0  0  0  0  0  0  0  0
    4.8180    2.9687   -1.8976 H   0  0  0  0  0  0  0  0  0  0  0  0
    4.6973    1.5761   -0.8115 H   0  0  0  0  0  0  0  0  0  0  0  0
    4.0987    2.1709    1.5941 H   0  0  0  0  0  0  0  0  0  0  0  0
    2.9137    3.4537    1.8836 H   0  0  0  0  0  0  0  0  0  0  0  0
    2.3088    1.6231   -0.3119 H   0  0  0  0  0  0  0  0  0  0  0  0
    1.4729    3.1616   -0.0634 H   0  0  0  0  0  0  0  0  0  0  0  0
    2.1659    2.7771   -1.6444 H   0  0  0  0  0  0  0  0  0  0  0  0
  1  2  1  0  0  0  0
  2  3  1  0  0  0  0
  3  4  1  0  0  0  0
  4  5  1  0  0  0  0
  5  6  1  0  0  0  0
  6  1  1  0  0  0  0
  3  7  1  0  0  0  0
  7  8  1  0  0  0  0
  8  6  1  0  0  0  0
  6  9  1  0  0  0  0
  1 10  1  0  0  0  0
  1 11  1  0  0  0  0
  5 12  1  0  0  0  0
  5 13  1  0  0  0  0
  8 14  1  0  0  0  0
  8 15  1  0  0  0  0
  9 16  1  0  0  0  0
  9 17  1  0  0  0  0
  9 18  1  0  0  0  0
M  END
>  <Alias name>
Bicyclophosphite

>  <Polarizability>   A^3
13.32

$$$$
Triethylamine
  ChemBrain IXL

 22 21  0  0  0  0  0  0  0  0  1 V2000
    2.6875    2.4217    0.4135 C   0  0  0  0  0  0  0  0  0  0  0  0
    3.4066    3.6077   -0.2591 C   0  0  0  0  0  0  0  0  0  0  0  0
    4.7934    3.6812    0.2266 N   0  0  0  0  0  0  0  0  0  0  0  0
    5.4961    2.4317   -0.1044 C   0  0  0  0  0  0  0  0  0  0  0  0
    6.9489    2.5073    0.4053 C   0  0  0  0  0  0  0  0  0  0  0  0
    5.4785    4.8142   -0.4149 C   0  0  0  0  0  0  0  0  0  0  0  0
    4.7437    6.1240   -0.0677 C   0  0  0  0  0  0  0  0  0  0  0  0
    3.1997    1.5035    0.1675 H   0  0  0  0  0  0  0  0  0  0  0  0
    2.6900    2.5597    1.4846 H   0  0  0  0  0  0  0  0  0  0  0  0
    1.6684    2.3711    0.0595 H   0  0  0  0  0  0  0  0  0  0  0  0
    3.4071    3.4679   -1.3300 H   0  0  0  0  0  0  0  0  0  0  0  0
    2.8912    4.5249   -0.0162 H   0  0  0  0  0  0  0  0  0  0  0  0
    5.4971    2.2920   -1.1753 H   0  0  0  0  0  0  0  0  0  0  0  0
    4.9930    1.6004    0.3665 H   0  0  0  0  0  0  0  0  0  0  0  0
    7.4541    3.3357   -0.0683 H   0  0  0  0  0  0  0  0  0  0  0  0
    7.4626    1.5880    0.1656 H   0  0  0  0  0  0  0  0  0  0  0  0
    6.9479    2.6505    1.4757 H   0  0  0  0  0  0  0  0  0  0  0  0
    6.4963    4.8678   -0.0584 H   0  0  0  0  0  0  0  0  0  0  0  0
    5.4792    4.6749   -1.4859 H   0  0  0  0  0  0  0  0  0  0  0  0
    3.7270    6.0730   -0.4278 H   0  0  0  0  0  0  0  0  0  0  0  0
    4.7399    6.2616    1.0035 H   0  0  0  0  0  0  0  0  0  0  0  0
    5.2499    6.9554   -0.5356 H   0  0  0  0  0  0  0  0  0  0  0  0
  1  2  1  0  0  0  0
  2  3  1  0  0  0  0
  3  4  1  0  0  0  0
  4  5  1  0  0  0  0
  3  6  1  0  0  0  0
  6  7  1  0  0  0  0
  1  8  1  0  0  0  0
  1  9  1  0  0  0  0
  1 10  1  0  0  0  0
  2 11  1  0  0  0  0
  2 12  1  0  0  0  0
  4 13  1  0  0  0  0
  4 14  1  0  0  0  0
  5 15  1  0  0  0  0
  5 16  1  0  0  0  0
  5 17  1  0  0  0  0
  6 18  1  0  0  0  0
  6 19  1  0  0  0  0
  7 20  1  0  0  0  0
  7 21  1  0  0  0  0
  7 22  1  0  0  0  0
M  END
>  <Alias name>
Triethylamine

>  <Polarizability>   A^3
13.38

$$$$
1-Bromo-4-fluorobenzene
  ChemBrain IXL

 12 12  0  0  0  0  0  0  0  0  1 V2000
    3.7001    4.1113    0.0316 C   0  0  0  0  0  0  0  0  0  0  0  0
    3.7002    5.5060    0.0056 C   0  0  0  0  0  0  0  0  0  0  0  0
    4.9083    6.2030   -0.0233 C   0  0  0  0  0  0  0  0  0  0  0  0
    6.1162    5.5052   -0.0260 C   0  0  0  0  0  0  0  0  0  0  0  0
    6.1161    4.1105    0.0001 C   0  0  0  0  0  0  0  0  0  0  0  0
    4.9081    3.4135    0.0289 C   0  0  0  0  0  0  0  0  0  0  0  0
    4.9079    1.4848    0.0650 Br  0  0  0  0  0  0  0  0  0  0  0  0
    4.9084    7.5628   -0.0490 F   0  0  0  0  0  0  0  0  0  0  0  0
    2.7623    3.5702    0.0540 H   0  0  0  0  0  0  0  0  0  0  0  0
    2.7625    6.0477    0.0078 H   0  0  0  0  0  0  0  0  0  0  0  0
    7.0541    6.0464   -0.0482 H   0  0  0  0  0  0  0  0  0  0  0  0
    7.0539    3.5688   -0.0021 H   0  0  0  0  0  0  0  0  0  0  0  0
  1  2  4  0  0  0  0
  2  3  4  0  0  0  0
  3  4  4  0  0  0  0
  4  5  4  0  0  0  0
  5  6  4  0  0  0  0
  6  1  4  0  0  0  0
  6  7  1  0  0  0  0
  3  8  1  0  0  0  0
  1  9  1  0  0  0  0
  2 10  1  0  0  0  0
  4 11  1  0  0  0  0
  5 12  1  0  0  0  0
M  END
>  <Alias name>
1-Bromo-4-fluorobenzene

>  <Polarizability>   A^3
13.4

$$$$
Methylcyclohexylether
  ChemBrain IXL

 22 22  0  0  0  0  0  0  0  0  1 V2000
    2.7655    5.2203    1.1716 C   0  0  0  0  0  0  0  0  0  0  0  0
    2.8478    3.8507    0.4687 C   0  0  0  0  0  0  0  0  0  0  0  0
    4.3036    3.3440    0.4985 C   0  0  0  0  0  0  0  0  0  0  0  0
    5.2146    4.3512   -0.2321 C   0  0  0  0  0  0  0  0  0  0  0  0
    5.1313    5.7232    0.4700 C   0  0  0  0  0  0  0  0  0  0  0  0
    3.6747    6.2286    0.4413 C   0  0  0  0  0  0  0  0  0  0  0  0
    6.6038    3.8646   -0.2021 O   0  0  0  0  0  0  0  0  0  0  0  0
    7.5827    4.7208   -0.8903 C   0  0  0  0  0  0  0  0  0  0  0  0
    1.7428    5.5757    1.1508 H   0  0  0  0  0  0  0  0  0  0  0  0
    3.0915    5.1188    2.1994 H   0  0  0  0  0  0  0  0  0  0  0  0
    2.5218    3.9523   -0.5591 H   0  0  0  0  0  0  0  0  0  0  0  0
    2.2088    3.1429    0.9817 H   0  0  0  0  0  0  0  0  0  0  0  0
    4.6294    3.2423    1.5263 H   0  0  0  0  0  0  0  0  0  0  0  0
    4.3609    2.3819    0.0050 H   0  0  0  0  0  0  0  0  0  0  0  0
    4.8895    4.4515   -1.2603 H   0  0  0  0  0  0  0  0  0  0  0  0
    5.4585    5.6233    1.4975 H   0  0  0  0  0  0  0  0  0  0  0  0
    5.7682    6.4314   -0.0442 H   0  0  0  0  0  0  0  0  0  0  0  0
    3.3483    6.3304   -0.5863 H   0  0  0  0  0  0  0  0  0  0  0  0
    3.6168    7.1904    0.9353 H   0  0  0  0  0  0  0  0  0  0  0  0
    7.6013    5.6970   -0.4225 H   0  0  0  0  0  0  0  0  0  0  0  0
    7.3027    4.8245   -1.9313 H   0  0  0  0  0  0  0  0  0  0  0  0
    8.5653    4.2705   -0.8239 H   0  0  0  0  0  0  0  0  0  0  0  0
  1  2  1  0  0  0  0
  2  3  1  0  0  0  0
  3  4  1  0  0  0  0
  4  5  1  0  0  0  0
  5  6  1  0  0  0  0
  6  1  1  0  0  0  0
  4  7  1  0  0  0  0
  7  8  1  0  0  0  0
  1  9  1  0  0  0  0
  1 10  1  0  0  0  0
  2 11  1  0  0  0  0
  2 12  1  0  0  0  0
  3 13  1  0  0  0  0
  3 14  1  0  0  0  0
  4 15  1  0  0  0  0
  5 16  1  0  0  0  0
  5 17  1  0  0  0  0
  6 18  1  0  0  0  0
  6 19  1  0  0  0  0
  8 20  1  0  0  0  0
  8 21  1  0  0  0  0
  8 22  1  0  0  0  0
M  END
>  <Alias name>
Methylcyclohexylether

>  <Polarizability>   A^3
13.4

$$$$
4-Methylaniline
  ChemBrain IXL

 17 17  0  0  0  0  0  0  0  0  1 V2000
    3.8684    3.3158   -0.2149 C   0  0  0  0  0  0  0  0  0  0  0  0
    3.4313    4.6225    0.0210 C   0  0  0  0  0  0  0  0  0  0  0  0
    4.3058    5.6946   -0.1731 C   0  0  0  0  0  0  0  0  0  0  0  0
    5.6139    5.4609   -0.6020 C   0  0  0  0  0  0  0  0  0  0  0  0
    6.0500    4.1553   -0.8375 C   0  0  0  0  0  0  0  0  0  0  0  0
    5.1765    3.0831   -0.6437 C   0  0  0  0  0  0  0  0  0  0  0  0
    1.9824    4.8842    0.4963 C   0  0  0  0  0  0  0  0  0  0  0  0
    7.4300    3.9093   -1.2899 N   0  0  0  0  0  0  0  0  0  0  0  0
    3.1942    2.4848   -0.0656 H   0  0  0  0  0  0  0  0  0  0  0  0
    3.9706    6.7055    0.0085 H   0  0  0  0  0  0  0  0  0  0  0  0
    6.2889    6.2905   -0.7517 H   0  0  0  0  0  0  0  0  0  0  0  0
    5.5132    2.0731   -0.8257 H   0  0  0  0  0  0  0  0  0  0  0  0
    1.4562    3.9447    0.5909 H   0  0  0  0  0  0  0  0  0  0  0  0
    2.0026    5.3828    1.4542 H   0  0  0  0  0  0  0  0  0  0  0  0
    1.4751    5.5093   -0.2238 H   0  0  0  0  0  0  0  0  0  0  0  0
    8.0807    4.7085   -1.4343 H   0  0  0  0  0  0  0  0  0  0  0  0
    7.7547    2.9363   -1.4653 H   0  0  0  0  0  0  0  0  0  0  0  0
  1  2  4  0  0  0  0
  2  3  4  0  0  0  0
  3  4  4  0  0  0  0
  4  5  4  0  0  0  0
  5  6  4  0  0  0  0
  6  1  4  0  0  0  0
  7  2  1  0  0  0  0
  5  8  1  0  0  0  0
  1  9  1  0  0  0  0
  3 10  1  0  0  0  0
  4 11  1  0  0  0  0
  6 12  1  0  0  0  0
  7 13  1  0  0  0  0
  7 14  1  0  0  0  0
  7 15  1  0  0  0  0
  8 16  1  0  0  0  0
  8 17  1  0  0  0  0
M  END
>  <Alias name>
p-Toluidine

>  <Polarizability>   A^3
13.47

$$$$
4-Chloroaniline
  ChemBrain IXL

 14 14  0  0  0  0  0  0  0  0  1 V2000
    3.0006    3.4958    0.0291 C   0  0  0  0  0  0  0  0  0  0  0  0
    3.0097    4.8921    0.0360 C   0  0  0  0  0  0  0  0  0  0  0  0
    4.2235    5.5821    0.0179 C   0  0  0  0  0  0  0  0  0  0  0  0
    5.4277    4.8761   -0.0070 C   0  0  0  0  0  0  0  0  0  0  0  0
    5.4191    3.4795   -0.0139 C   0  0  0  0  0  0  0  0  0  0  0  0
    4.2048    2.7898    0.0042 C   0  0  0  0  0  0  0  0  0  0  0  0
    6.6895    2.7347   -0.0402 N   0  0  0  0  0  0  0  0  0  0  0  0
    1.4703    5.7946    0.0679 Cl  0  0  0  0  0  0  0  0  0  0  0  0
    2.0619    2.9616    0.0431 H   0  0  0  0  0  0  0  0  0  0  0  0
    4.2311    6.6622    0.0232 H   0  0  0  0  0  0  0  0  0  0  0  0
    6.3663    5.4102   -0.0210 H   0  0  0  0  0  0  0  0  0  0  0  0
    4.1973    1.7099   -0.0011 H   0  0  0  0  0  0  0  0  0  0  0  0
    7.5942    3.2488   -0.0535 H   0  0  0  0  0  0  0  0  0  0  0  0
    6.6828    1.6941   -0.0454 H   0  0  0  0  0  0  0  0  0  0  0  0
  1  2  4  0  0  0  0
  2  3  4  0  0  0  0
  3  4  4  0  0  0  0
  4  5  4  0  0  0  0
  5  6  4  0  0  0  0
  6  1  4  0  0  0  0
  5  7  1  0  0  0  0
  2  8  1  0  0  0  0
  1  9  1  0  0  0  0
  3 10  1  0  0  0  0
  4 11  1  0  0  0  0
  6 12  1  0  0  0  0
  7 13  1  0  0  0  0
  7 14  1  0  0  0  0
M  END
>  <Alias name>
4-Chloroaniline

>  <Polarizability>   A^3
13.5

$$$$
Diisopropylketone
  ChemBrain IXL

 22 21  0  0  0  0  0  0  0  0  1 V2000
    3.5584    4.4636    0.2809 C   0  0  0  0  0  0  0  0  0  0  0  0
    4.8617    3.7648    0.2223 C   0  0  0  0  0  0  0  0  0  0  0  0
    6.0829    4.5073   -0.1623 C   0  0  0  0  0  0  0  0  0  0  0  0
    4.9295    2.5767    0.4911 O   0  0  0  0  0  0  0  0  0  0  0  0
    3.4155    5.3878   -0.9439 C   0  0  0  0  0  0  0  0  0  0  0  0
    2.4188    3.4263    0.2774 C   0  0  0  0  0  0  0  0  0  0  0  0
    6.3138    5.6647    0.8287 C   0  0  0  0  0  0  0  0  0  0  0  0
    7.2941    3.5552   -0.1313 C   0  0  0  0  0  0  0  0  0  0  0  0
    3.5059    5.0544    1.1871 H   0  0  0  0  0  0  0  0  0  0  0  0
    5.9629    4.9065   -1.1618 H   0  0  0  0  0  0  0  0  0  0  0  0
    2.4606    5.8969   -0.9025 H   0  0  0  0  0  0  0  0  0  0  0  0
    4.2148    6.1186   -0.9398 H   0  0  0  0  0  0  0  0  0  0  0  0
    3.4709    4.7974   -1.8501 H   0  0  0  0  0  0  0  0  0  0  0  0
    2.5220    2.7736    1.1354 H   0  0  0  0  0  0  0  0  0  0  0  0
    1.4652    3.9374    0.3253 H   0  0  0  0  0  0  0  0  0  0  0  0
    2.4682    2.8388   -0.6311 H   0  0  0  0  0  0  0  0  0  0  0  0
    5.4636    6.3352    0.8051 H   0  0  0  0  0  0  0  0  0  0  0  0
    7.2087    6.2065    0.5487 H   0  0  0  0  0  0  0  0  0  0  0  0
    6.4313    5.2657    1.8286 H   0  0  0  0  0  0  0  0  0  0  0  0
    8.1880    4.0991   -0.4107 H   0  0  0  0  0  0  0  0  0  0  0  0
    7.1328    2.7430   -0.8292 H   0  0  0  0  0  0  0  0  0  0  0  0
    7.4129    3.1545    0.8678 H   0  0  0  0  0  0  0  0  0  0  0  0
  1  2  1  0  0  0  0
  2  3  1  0  0  0  0
  2  4  2  0  0  0  0
  1  5  1  0  0  0  0
  1  6  1  0  0  0  0
  3  7  1  0  0  0  0
  3  8  1  0  0  0  0
  1  9  1  0  0  0  0
  3 10  1  0  0  0  0
  5 11  1  0  0  0  0
  5 12  1  0  0  0  0
  5 13  1  0  0  0  0
  6 14  1  0  0  0  0
  6 15  1  0  0  0  0
  6 16  1  0  0  0  0
  7 17  1  0  0  0  0
  7 18  1  0  0  0  0
  7 19  1  0  0  0  0
  8 20  1  0  0  0  0
  8 21  1  0  0  0  0
  8 22  1  0  0  0  0
M  END
>  <Alias name>
2,4-Dimethyl-3-pentanone

>  <Polarizability>   A^3
13.5

$$$$
1-Heptene
  ChemBrain IXL

 21 20  0  0  0  0  0  0  0  0  1 V2000
    9.6767    6.1196   -0.5355 C   0  0  0  0  0  0  0  0  0  0  0  0
    8.2499    6.6798   -0.3766 C   0  0  0  0  0  0  0  0  0  0  0  0
    7.2764    5.5258   -0.0679 C   0  0  0  0  0  0  0  0  0  0  0  0
    5.8496    6.0859    0.0911 C   0  0  0  0  0  0  0  0  0  0  0  0
    4.8762    4.9319    0.3998 C   0  0  0  0  0  0  0  0  0  0  0  0
    3.5059    5.4700    0.5527 C   0  0  0  0  0  0  0  0  0  0  0  0
    2.4925    4.6464    0.8302 C   0  0  0  0  0  0  0  0  0  0  0  0
   10.3608    6.9307   -0.7524 H   0  0  0  0  0  0  0  0  0  0  0  0
    9.6952    5.4044   -1.3485 H   0  0  0  0  0  0  0  0  0  0  0  0
    9.9766    5.6301    0.3828 H   0  0  0  0  0  0  0  0  0  0  0  0
    7.9499    7.1693   -1.2949 H   0  0  0  0  0  0  0  0  0  0  0  0
    8.2313    7.3949    0.4365 H   0  0  0  0  0  0  0  0  0  0  0  0
    7.5764    5.0362    0.8503 H   0  0  0  0  0  0  0  0  0  0  0  0
    7.2949    4.8106   -0.8811 H   0  0  0  0  0  0  0  0  0  0  0  0
    5.5496    6.5755   -0.8272 H   0  0  0  0  0  0  0  0  0  0  0  0
    5.8312    6.8011    0.9042 H   0  0  0  0  0  0  0  0  0  0  0  0
    5.1763    4.4423    1.3180 H   0  0  0  0  0  0  0  0  0  0  0  0
    4.8945    4.2169   -0.4134 H   0  0  0  0  0  0  0  0  0  0  0  0
    3.3254    6.5318    0.4396 H   0  0  0  0  0  0  0  0  0  0  0  0
    2.6731    3.5846    0.9434 H   0  0  0  0  0  0  0  0  0  0  0  0
    1.4899    5.0401    0.9420 H   0  0  0  0  0  0  0  0  0  0  0  0
  1  2  1  0  0  0  0
  2  3  1  0  0  0  0
  3  4  1  0  0  0  0
  4  5  1  0  0  0  0
  5  6  1  0  0  0  0
  6  7  2  0  0  0  0
  1  8  1  0  0  0  0
  1  9  1  0  0  0  0
  1 10  1  0  0  0  0
  2 11  1  0  0  0  0
  2 12  1  0  0  0  0
  3 13  1  0  0  0  0
  3 14  1  0  0  0  0
  4 15  1  0  0  0  0
  4 16  1  0  0  0  0
  5 17  1  0  0  0  0
  5 18  1  0  0  0  0
  6 19  1  0  0  0  0
  7 20  1  0  0  0  0
  7 21  1  0  0  0  0
M  END
>  <Alias name>
1-Heptene

>  <Polarizability>   A^3
13.51

$$$$
4-Nitrotoluene
  ChemBrain IXL

 17 17  0  0  0  0  0  0  0  0  1 V2000
    4.4285    3.2732   -0.3209 C   0  0  0  0  0  0  0  0  0  0  0  0
    3.5455    4.3493   -0.2289 C   0  0  0  0  0  0  0  0  0  0  0  0
    4.0240    5.6553   -0.3358 C   0  0  0  0  0  0  0  0  0  0  0  0
    5.3855    5.8852   -0.5346 C   0  0  0  0  0  0  0  0  0  0  0  0
    6.2685    4.8092   -0.6266 C   0  0  0  0  0  0  0  0  0  0  0  0
    5.7900    3.5032   -0.5197 C   0  0  0  0  0  0  0  0  0  0  0  0
    8.1285    6.2124   -0.9311 O   0  5  0  0  0  0  0  0  0  0  0  0
    7.7031    5.0515   -0.8361 N   0  3  0  0  0  0  0  0  0  0  0  0
    8.4880    4.0950   -0.9178 O   0  0  0  0  0  0  0  0  0  0  0  0
    2.0415    4.0953   -0.0093 C   0  0  0  0  0  0  0  0  0  0  0  0
    4.0580    2.2621   -0.2382 H   0  0  0  0  0  0  0  0  0  0  0  0
    3.3404    6.4884   -0.2645 H   0  0  0  0  0  0  0  0  0  0  0  0
    5.7559    6.8963   -0.6173 H   0  0  0  0  0  0  0  0  0  0  0  0
    6.4736    2.6701   -0.5910 H   0  0  0  0  0  0  0  0  0  0  0  0
    1.8607    3.0321    0.0483 H   0  0  0  0  0  0  0  0  0  0  0  0
    1.7280    4.5642    0.9117 H   0  0  0  0  0  0  0  0  0  0  0  0
    1.4820    4.5116   -0.8339 H   0  0  0  0  0  0  0  0  0  0  0  0
  1  2  4  0  0  0  0
  2  3  4  0  0  0  0
  3  4  4  0  0  0  0
  4  5  4  0  0  0  0
  5  6  4  0  0  0  0
  6  1  4  0  0  0  0
  7  8  1  0  0  0  0
  8  9  2  0  0  0  0
  8  5  1  0  0  0  0
 10  2  1  0  0  0  0
  1 11  1  0  0  0  0
  3 12  1  0  0  0  0
  4 13  1  0  0  0  0
  6 14  1  0  0  0  0
 10 15  1  0  0  0  0
 10 16  1  0  0  0  0
 10 17  1  0  0  0  0
M  END
>  <Alias name>
4-Nitrotoluene

>  <Polarizability>   A^3
13.56

$$$$
Guanin
  ChemBrain IXL

 16 17  0  0  0  0  0  0  0  0  1 V2000
    3.7434    5.7612    0.3388 C   0  0  0  0  0  0  0  0  0  0  0  0
    4.0623    4.5178    0.7832 N   0  0  0  0  0  0  0  0  0  0  0  0
    5.2778    3.9950    0.5380 C   0  0  0  0  0  0  0  0  0  0  0  0
    6.1714    4.7981   -0.1883 C   0  0  0  0  0  0  0  0  0  0  0  0
    5.8760    5.8639   -0.5603 C   0  0  0  0  0  0  0  0  0  0  0  0
    4.6081    6.4367   -0.3172 N   0  0  0  0  0  0  0  0  0  0  0  0
    6.8800    6.3383   -1.1795 N   0  0  0  0  0  0  0  0  0  0  0  0
    7.3596    4.5505   -0.5491 N   0  0  0  0  0  0  0  0  0  0  0  0
    7.7923    5.4532   -1.1370 C   0  0  0  0  0  0  0  0  0  0  0  0
    5.5890    2.8797    0.9265 O   0  0  0  0  0  0  0  0  0  0  0  0
    2.4741    6.2576    0.6176 N   0  0  0  0  0  0  0  0  0  0  0  0
    3.4273    4.0233    1.2642 H   0  0  0  0  0  0  0  0  0  0  0  0
    6.9404    7.2398   -1.6179 H   0  0  0  0  0  0  0  0  0  0  0  0
    1.8145    5.6916    1.1423 H   0  0  0  0  0  0  0  0  0  0  0  0
    2.2133    7.1683    0.3019 H   0  0  0  0  0  0  0  0  0  0  0  0
    8.7933    5.5267   -1.5707 H   0  0  0  0  0  0  0  0  0  0  0  0
  1  2  1  0  0  0  0
  2  3  1  0  0  0  0
  3  4  1  0  0  0  0
  4  5  2  0  0  0  0
  5  6  1  0  0  0  0
  6  1  2  0  0  0  0
  5  7  1  0  0  0  0
  4  8  1  0  0  0  0
  7  9  1  0  0  0  0
  9  8  2  0  0  0  0
  3 10  2  0  0  0  0
  1 11  1  0  0  0  0
  2 12  1  0  0  0  0
  7 13  1  0  0  0  0
 11 14  1  0  0  0  0
 11 15  1  0  0  0  0
  9 16  1  0  0  0  0
M  END
>  <Alias name>
Guanine

>  <Polarizability>   A^3
13.6

$$$$
Heptane
  ChemBrain IXL

 23 22  0  0  0  0  0  0  0  0  1 V2000
    2.2712    2.9953    1.8762 C   0  0  0  0  0  0  0  0  0  0  0  0
    3.1089    4.2810    1.7350 C   0  0  0  0  0  0  0  0  0  0  0  0
    4.2074    4.0647    0.6759 C   0  0  0  0  0  0  0  0  0  0  0  0
    5.0452    5.3504    0.5348 C   0  0  0  0  0  0  0  0  0  0  0  0
    6.1438    5.1341   -0.5241 C   0  0  0  0  0  0  0  0  0  0  0  0
    6.9817    6.4197   -0.6652 C   0  0  0  0  0  0  0  0  0  0  0  0
    8.0803    6.2034   -1.7240 C   0  0  0  0  0  0  0  0  0  0  0  0
    1.5014    3.1469    2.6184 H   0  0  0  0  0  0  0  0  0  0  0  0
    1.8142    2.7573    0.9270 H   0  0  0  0  0  0  0  0  0  0  0  0
    2.9108    2.1807    2.1822 H   0  0  0  0  0  0  0  0  0  0  0  0
    3.5659    4.5190    2.6842 H   0  0  0  0  0  0  0  0  0  0  0  0
    2.4693    5.0957    1.4290 H   0  0  0  0  0  0  0  0  0  0  0  0
    4.8470    3.2500    0.9819 H   0  0  0  0  0  0  0  0  0  0  0  0
    3.7505    3.8268   -0.2733 H   0  0  0  0  0  0  0  0  0  0  0  0
    4.4057    6.1651    0.2288 H   0  0  0  0  0  0  0  0  0  0  0  0
    5.5021    5.5884    1.4840 H   0  0  0  0  0  0  0  0  0  0  0  0
    6.7833    4.3193   -0.2181 H   0  0  0  0  0  0  0  0  0  0  0  0
    5.6869    4.8962   -1.4734 H   0  0  0  0  0  0  0  0  0  0  0  0
    7.4385    6.6577    0.2841 H   0  0  0  0  0  0  0  0  0  0  0  0
    6.3422    7.2345   -0.9712 H   0  0  0  0  0  0  0  0  0  0  0  0
    8.6675    7.1044   -1.8228 H   0  0  0  0  0  0  0  0  0  0  0  0
    8.7198    5.3886   -1.4179 H   0  0  0  0  0  0  0  0  0  0  0  0
    7.6235    5.9654   -2.6733 H   0  0  0  0  0  0  0  0  0  0  0  0
  1  2  1  0  0  0  0
  2  3  1  0  0  0  0
  3  4  1  0  0  0  0
  4  5  1  0  0  0  0
  5  6  1  0  0  0  0
  6  7  1  0  0  0  0
  1  8  1  0  0  0  0
  1  9  1  0  0  0  0
  1 10  1  0  0  0  0
  2 11  1  0  0  0  0
  2 12  1  0  0  0  0
  3 13  1  0  0  0  0
  3 14  1  0  0  0  0
  4 15  1  0  0  0  0
  4 16  1  0  0  0  0
  5 17  1  0  0  0  0
  5 18  1  0  0  0  0
  6 19  1  0  0  0  0
  6 20  1  0  0  0  0
  7 21  1  0  0  0  0
  7 22  1  0  0  0  0
  7 23  1  0  0  0  0
M  END
>  <Alias name>
Heptane

>  <Polarizability>   A^3
13.61

$$$$
Bromobenzene
  ChemBrain IXL

 12 12  0  0  0  0  0  0  0  0  1 V2000
    3.5701    3.9973    0.0305 C   0  0  0  0  0  0  0  0  0  0  0  0
    3.4700    5.3885    0.0503 C   0  0  0  0  0  0  0  0  0  0  0  0
    4.6245    6.1713    0.0292 C   0  0  0  0  0  0  0  0  0  0  0  0
    5.8791    5.5628   -0.0117 C   0  0  0  0  0  0  0  0  0  0  0  0
    5.9792    4.1715   -0.0314 C   0  0  0  0  0  0  0  0  0  0  0  0
    4.8247    3.3888   -0.0103 C   0  0  0  0  0  0  0  0  0  0  0  0
    4.9631    1.4649   -0.0376 Br  0  0  0  0  0  0  0  0  0  0  0  0
    2.6738    3.3896    0.0469 H   0  0  0  0  0  0  0  0  0  0  0  0
    2.4960    5.8610    0.0819 H   0  0  0  0  0  0  0  0  0  0  0  0
    4.5468    7.2514    0.0446 H   0  0  0  0  0  0  0  0  0  0  0  0
    6.7754    6.1705   -0.0280 H   0  0  0  0  0  0  0  0  0  0  0  0
    6.9532    3.6991   -0.0632 H   0  0  0  0  0  0  0  0  0  0  0  0
  1  2  4  0  0  0  0
  2  3  4  0  0  0  0
  3  4  4  0  0  0  0
  4  5  4  0  0  0  0
  5  6  4  0  0  0  0
  6  1  4  0  0  0  0
  6  7  1  0  0  0  0
  1  8  1  0  0  0  0
  2  9  1  0  0  0  0
  3 10  1  0  0  0  0
  4 11  1  0  0  0  0
  5 12  1  0  0  0  0
M  END
>  <Alias name>
Bromobenzene

>  <Polarizability>   A^3
13.62

$$$$
1-Fluoroheptane
  ChemBrain IXL

 23 22  0  0  0  0  0  0  0  0  1 V2000
    2.2667    5.5324    1.3063 C   0  0  0  0  0  0  0  0  0  0  0  0
    3.5258    4.7571    0.8721 C   0  0  0  0  0  0  0  0  0  0  0  0
    4.6198    5.7534    0.4412 C   0  0  0  0  0  0  0  0  0  0  0  0
    5.8789    4.9780    0.0070 C   0  0  0  0  0  0  0  0  0  0  0  0
    6.9729    5.9743   -0.4239 C   0  0  0  0  0  0  0  0  0  0  0  0
    8.2321    5.1988   -0.8580 C   0  0  0  0  0  0  0  0  0  0  0  0
    9.3261    6.1950   -1.2889 C   0  0  0  0  0  0  0  0  0  0  0  0
   10.4370    5.5104   -1.6719 F   0  0  0  0  0  0  0  0  0  0  0  0
    1.4982    4.8321    1.6090 H   0  0  0  0  0  0  0  0  0  0  0  0
    2.5114    6.1816    2.1378 H   0  0  0  0  0  0  0  0  0  0  0  0
    1.9059    6.1283    0.4771 H   0  0  0  0  0  0  0  0  0  0  0  0
    3.8865    4.1612    1.7013 H   0  0  0  0  0  0  0  0  0  0  0  0
    3.2810    4.1079    0.0406 H   0  0  0  0  0  0  0  0  0  0  0  0
    4.2591    6.3493   -0.3881 H   0  0  0  0  0  0  0  0  0  0  0  0
    4.8646    6.4027    1.2727 H   0  0  0  0  0  0  0  0  0  0  0  0
    6.2397    4.3821    0.8363 H   0  0  0  0  0  0  0  0  0  0  0  0
    5.6342    4.3287   -0.8245 H   0  0  0  0  0  0  0  0  0  0  0  0
    6.6121    6.5702   -1.2531 H   0  0  0  0  0  0  0  0  0  0  0  0
    7.2176    6.6236    0.4077 H   0  0  0  0  0  0  0  0  0  0  0  0
    8.5928    4.6030   -0.0288 H   0  0  0  0  0  0  0  0  0  0  0  0
    7.9874    4.5496   -1.6895 H   0  0  0  0  0  0  0  0  0  0  0  0
    8.9654    6.7908   -2.1182 H   0  0  0  0  0  0  0  0  0  0  0  0
    9.5709    6.8442   -0.4574 H   0  0  0  0  0  0  0  0  0  0  0  0
  1  2  1  0  0  0  0
  2  3  1  0  0  0  0
  3  4  1  0  0  0  0
  4  5  1  0  0  0  0
  5  6  1  0  0  0  0
  6  7  1  0  0  0  0
  7  8  1  0  0  0  0
  1  9  1  0  0  0  0
  1 10  1  0  0  0  0
  1 11  1  0  0  0  0
  2 12  1  0  0  0  0
  2 13  1  0  0  0  0
  3 14  1  0  0  0  0
  3 15  1  0  0  0  0
  4 16  1  0  0  0  0
  4 17  1  0  0  0  0
  5 18  1  0  0  0  0
  5 19  1  0  0  0  0
  6 20  1  0  0  0  0
  6 21  1  0  0  0  0
  7 22  1  0  0  0  0
  7 23  1  0  0  0  0
M  END
>  <Alias name>
1-Fluoroheptane

>  <Polarizability>   A^3
13.66

$$$$
4-Chlorotoluene
  ChemBrain IXL

 15 15  0  0  0  0  0  0  0  0  1 V2000
    3.9503    3.8515   -0.0329 C   0  0  0  0  0  0  0  0  0  0  0  0
    3.8455    5.2424   -0.0132 C   0  0  0  0  0  0  0  0  0  0  0  0
    4.9974    6.0290   -0.0343 C   0  0  0  0  0  0  0  0  0  0  0  0
    6.2540    5.4247   -0.0751 C   0  0  0  0  0  0  0  0  0  0  0  0
    6.3588    4.0338   -0.0947 C   0  0  0  0  0  0  0  0  0  0  0  0
    5.2069    3.2472   -0.0737 C   0  0  0  0  0  0  0  0  0  0  0  0
    5.3409    1.4684   -0.0988 Cl  0  0  0  0  0  0  0  0  0  0  0  0
    4.8862    7.5047   -0.0134 C   0  0  0  0  0  0  0  0  0  0  0  0
    3.0560    3.2408   -0.0166 H   0  0  0  0  0  0  0  0  0  0  0  0
    2.8699    5.7116    0.0184 H   0  0  0  0  0  0  0  0  0  0  0  0
    7.1483    6.0354   -0.0914 H   0  0  0  0  0  0  0  0  0  0  0  0
    7.3344    3.5647   -0.1264 H   0  0  0  0  0  0  0  0  0  0  0  0
    3.8409    7.7880   -0.0084 H   0  0  0  0  0  0  0  0  0  0  0  0
    5.3691    7.8906    0.8759 H   0  0  0  0  0  0  0  0  0  0  0  0
    5.3673    7.9155   -0.8925 H   0  0  0  0  0  0  0  0  0  0  0  0
  1  2  4  0  0  0  0
  2  3  4  0  0  0  0
  3  4  4  0  0  0  0
  4  5  4  0  0  0  0
  5  6  4  0  0  0  0
  6  1  4  0  0  0  0
  6  7  1  0  0  0  0
  3  8  1  0  0  0  0
  1  9  1  0  0  0  0
  2 10  1  0  0  0  0
  4 11  1  0  0  0  0
  5 12  1  0  0  0  0
  8 13  1  0  0  0  0
  8 14  1  0  0  0  0
  8 15  1  0  0  0  0
M  END
>  <Alias name>
4-Chlorotoluene

>  <Polarizability>   A^3
13.7

$$$$
1,2-Phenylenediamine
  ChemBrain IXL

 16 16  0  0  0  0  0  0  0  0  1 V2000
    3.0922    2.4965   -0.0284 C   0  0  0  0  0  0  0  0  0  0  0  0
    2.6221    3.6774    0.5465 C   0  0  0  0  0  0  0  0  0  0  0  0
    3.4770    4.7697    0.6945 C   0  0  0  0  0  0  0  0  0  0  0  0
    4.8022    4.6811    0.2677 C   0  0  0  0  0  0  0  0  0  0  0  0
    5.2723    3.5003   -0.3072 C   0  0  0  0  0  0  0  0  0  0  0  0
    4.4174    2.4079   -0.4552 C   0  0  0  0  0  0  0  0  0  0  0  0
    6.6022    3.4114   -0.7356 N   0  0  0  0  0  0  0  0  0  0  0  0
    5.6602    5.7773    0.4163 N   0  0  0  0  0  0  0  0  0  0  0  0
    7.2200    4.2022   -0.6304 H   0  0  0  0  0  0  0  0  0  0  0  0
    6.9428    2.5566   -1.1496 H   0  0  0  0  0  0  0  0  0  0  0  0
    5.3196    6.6321    0.8304 H   0  0  0  0  0  0  0  0  0  0  0  0
    6.6192    5.7126    0.1093 H   0  0  0  0  0  0  0  0  0  0  0  0
    2.4285    1.6485   -0.1433 H   0  0  0  0  0  0  0  0  0  0  0  0
    1.5933    3.7461    0.8779 H   0  0  0  0  0  0  0  0  0  0  0  0
    3.1120    5.6865    1.1408 H   0  0  0  0  0  0  0  0  0  0  0  0
    4.7824    1.4912   -0.9015 H   0  0  0  0  0  0  0  0  0  0  0  0
  1  2  4  0  0  0  0
  2  3  4  0  0  0  0
  3  4  4  0  0  0  0
  4  5  4  0  0  0  0
  5  6  4  0  0  0  0
  6  1  4  0  0  0  0
  5  7  1  0  0  0  0
  4  8  1  0  0  0  0
  7  9  1  0  0  0  0
  7 10  1  0  0  0  0
  8 11  1  0  0  0  0
  8 12  1  0  0  0  0
  1 13  1  0  0  0  0
  2 14  1  0  0  0  0
  3 15  1  0  0  0  0
  6 16  1  0  0  0  0
M  END
>  <Alias name>
1,2-Diaminobenzene

>  <Polarizability>   A^3
13.8

$$$$
1,3-Phenylenediamine
  ChemBrain IXL

 16 16  0  0  0  0  0  0  0  0  1 V2000
    5.9821    3.7003    0.0000 C   0  0  0  0  0  0  0  0  0  0  0  0
    4.7740    3.0028    0.0003 C   0  0  0  0  0  0  0  0  0  0  0  0
    3.5659    3.7003    0.0004 C   0  0  0  0  0  0  0  0  0  0  0  0
    3.5659    5.0953    0.0002 C   0  0  0  0  0  0  0  0  0  0  0  0
    4.7740    5.7928   -0.0001 C   0  0  0  0  0  0  0  0  0  0  0  0
    5.9821    5.0953   -0.0002 C   0  0  0  0  0  0  0  0  0  0  0  0
    7.1945    5.7953   -0.0005 N   0  0  0  0  0  0  0  0  0  0  0  0
    2.3535    5.7953    0.0004 N   0  0  0  0  0  0  0  0  0  0  0  0
    7.1945    6.8043   -0.0016 H   0  0  0  0  0  0  0  0  0  0  0  0
    8.0684    5.2908    0.0003 H   0  0  0  0  0  0  0  0  0  0  0  0
    1.4796    5.2908    0.0005 H   0  0  0  0  0  0  0  0  0  0  0  0
    2.3535    6.8043    0.0003 H   0  0  0  0  0  0  0  0  0  0  0  0
    6.9200    3.1588   -0.0001 H   0  0  0  0  0  0  0  0  0  0  0  0
    4.7740    1.9198    0.0005 H   0  0  0  0  0  0  0  0  0  0  0  0
    2.6280    3.1588    0.0007 H   0  0  0  0  0  0  0  0  0  0  0  0
    4.7740    6.8758   -0.0002 H   0  0  0  0  0  0  0  0  0  0  0  0
  1  2  4  0  0  0  0
  2  3  4  0  0  0  0
  3  4  4  0  0  0  0
  4  5  4  0  0  0  0
  5  6  4  0  0  0  0
  6  1  4  0  0  0  0
  6  7  1  0  0  0  0
  4  8  1  0  0  0  0
  7  9  1  0  0  0  0
  7 10  1  0  0  0  0
  8 11  1  0  0  0  0
  8 12  1  0  0  0  0
  1 13  1  0  0  0  0
  2 14  1  0  0  0  0
  3 15  1  0  0  0  0
  5 16  1  0  0  0  0
M  END
>  <Alias name>
1,3-Diaminobenzene

>  <Polarizability>   A^3
13.8

$$$$
1,4-Phenylenediamine
  ChemBrain IXL

 16 16  0  0  0  0  0  0  0  0  1 V2000
    6.2546    4.1697    0.0000 C   0  0  0  0  0  0  0  0  0  0  0  0
    5.2710    3.1804    0.0000 C   0  0  0  0  0  0  0  0  0  0  0  0
    3.9225    3.5376    0.0000 C   0  0  0  0  0  0  0  0  0  0  0  0
    3.5575    4.8840    0.0000 C   0  0  0  0  0  0  0  0  0  0  0  0
    4.5411    5.8732    0.0000 C   0  0  0  0  0  0  0  0  0  0  0  0
    5.8896    5.5161    0.0000 C   0  0  0  0  0  0  0  0  0  0  0  0
    2.2042    5.2424    0.0000 N   0  0  0  0  0  0  0  0  0  0  0  0
    7.6079    3.8113    0.0000 N   0  0  0  0  0  0  0  0  0  0  0  0
    1.4928    4.5268    0.0000 H   0  0  0  0  0  0  0  0  0  0  0  0
    1.9402    6.2162    0.0000 H   0  0  0  0  0  0  0  0  0  0  0  0
    8.3193    4.5268    0.0000 H   0  0  0  0  0  0  0  0  0  0  0  0
    7.8719    2.8374    0.0000 H   0  0  0  0  0  0  0  0  0  0  0  0
    5.5544    2.1351    0.0000 H   0  0  0  0  0  0  0  0  0  0  0  0
    3.1589    2.7695    0.0000 H   0  0  0  0  0  0  0  0  0  0  0  0
    4.2577    6.9185    0.0000 H   0  0  0  0  0  0  0  0  0  0  0  0
    6.6531    6.2841    0.0000 H   0  0  0  0  0  0  0  0  0  0  0  0
  1  2  4  0  0  0  0
  2  3  4  0  0  0  0
  3  4  4  0  0  0  0
  4  5  4  0  0  0  0
  5  6  4  0  0  0  0
  6  1  4  0  0  0  0
  4  7  1  0  0  0  0
  1  8  1  0  0  0  0
  7  9  1  0  0  0  0
  7 10  1  0  0  0  0
  8 11  1  0  0  0  0
  8 12  1  0  0  0  0
  2 13  1  0  0  0  0
  3 14  1  0  0  0  0
  5 15  1  0  0  0  0
  6 16  1  0  0  0  0
M  END
>  <Alias name>
1,4-Phenylenediamine

>  <Polarizability>   A^3
13.8

$$$$
Pentachloroethane
  ChemBrain IXL

  8  7  0  0  0  0  0  0  0  0  1 V2000
    3.5226    2.7060   -0.0655 C   0  0  0  0  0  0  0  0  0  0  0  0
    3.9529    4.1831    0.0685 C   0  0  0  0  0  0  0  0  0  0  0  0
    4.9541    1.6503    0.0858 Cl  0  0  0  0  0  0  0  0  0  0  0  0
    2.3521    2.3079    1.2213 Cl  0  0  0  0  0  0  0  0  0  0  0  0
    2.7615    2.4499   -1.6591 Cl  0  0  0  0  0  0  0  0  0  0  0  0
    4.7130    4.4416    1.6627 Cl  0  0  0  0  0  0  0  0  0  0  0  0
    5.1226    4.5837   -1.2191 Cl  0  0  0  0  0  0  0  0  0  0  0  0
    3.0830    4.8216   -0.0237 H   0  0  0  0  0  0  0  0  0  0  0  0
  1  2  1  0  0  0  0
  1  3  1  0  0  0  0
  1  4  1  0  0  0  0
  1  5  1  0  0  0  0
  2  6  1  0  0  0  0
  2  7  1  0  0  0  0
  2  8  1  0  0  0  0
M  END
>  <Alias name>
Pentachloroethane

>  <Polarizability>   A^3
14

$$$$
4-Nitroaniline
  ChemBrain IXL

 16 16  0  0  0  0  0  0  0  0  1 V2000
    3.6761    5.3241    0.2218 C   0  0  0  0  0  0  0  0  0  0  0  0
    4.9218    5.9112   -0.0012 C   0  0  0  0  0  0  0  0  0  0  0  0
    6.0427    5.1089   -0.2151 C   0  0  0  0  0  0  0  0  0  0  0  0
    5.9181    3.7195   -0.2060 C   0  0  0  0  0  0  0  0  0  0  0  0
    4.6725    3.1324    0.0171 C   0  0  0  0  0  0  0  0  0  0  0  0
    3.5515    3.9347    0.2310 C   0  0  0  0  0  0  0  0  0  0  0  0
    2.3014    3.3455    0.4549 N   0  0  0  0  0  0  0  0  0  0  0  0
    8.3518    5.0144   -0.6403 O   0  5  0  0  0  0  0  0  0  0  0  0
    7.3553    5.7275   -0.4502 N   0  3  0  0  0  0  0  0  0  0  0  0
    7.4661    6.9625   -0.4584 O   0  0  0  0  0  0  0  0  0  0  0  0
    2.2109    2.3406    0.4596 H   0  0  0  0  0  0  0  0  0  0  0  0
    1.4910    3.9258    0.6115 H   0  0  0  0  0  0  0  0  0  0  0  0
    2.8059    5.9469    0.3879 H   0  0  0  0  0  0  0  0  0  0  0  0
    5.0186    6.9898   -0.0083 H   0  0  0  0  0  0  0  0  0  0  0  0
    6.7883    3.0966   -0.3721 H   0  0  0  0  0  0  0  0  0  0  0  0
    4.5757    2.0537    0.0242 H   0  0  0  0  0  0  0  0  0  0  0  0
  1  2  4  0  0  0  0
  2  3  4  0  0  0  0
  3  4  4  0  0  0  0
  4  5  4  0  0  0  0
  5  6  4  0  0  0  0
  6  1  4  0  0  0  0
  6  7  1  0  0  0  0
  8  9  1  0  0  0  0
  9 10  2  0  0  0  0
  9  3  1  0  0  0  0
  7 11  1  0  0  0  0
  7 12  1  0  0  0  0
  1 13  1  0  0  0  0
  2 14  1  0  0  0  0
  4 15  1  0  0  0  0
  5 16  1  0  0  0  0
M  END
>  <Alias name>
4-Nitroaniline

>  <Polarizability>   A^3
14.1

$$$$
gamma-Chlorobutyric acid ethylester
  ChemBrain IXL

 20 19  0  0  0  0  0  0  0  0  1 V2000
    1.4723    3.3896    1.4723 Cl  0  0  0  0  0  0  0  0  0  0  0  0
    2.1066    4.9928    1.0151 C   0  0  0  0  0  0  0  0  0  0  0  0
    3.5632    4.8504    0.5339 C   0  0  0  0  0  0  0  0  0  0  0  0
    4.1113    6.2356    0.1391 C   0  0  0  0  0  0  0  0  0  0  0  0
    5.5115    6.1010   -0.3224 C   0  0  0  0  0  0  0  0  0  0  0  0
    6.1330    7.0902   -0.6757 O   0  0  0  0  0  0  0  0  0  0  0  0
    6.1531    4.7751   -0.3550 O   0  0  0  0  0  0  0  0  0  0  0  0
    7.5456    4.7645   -0.8307 C   0  0  0  0  0  0  0  0  0  0  0  0
    8.0837    3.3212   -0.8113 C   0  0  0  0  0  0  0  0  0  0  0  0
    1.5018    5.4065    0.2177 H   0  0  0  0  0  0  0  0  0  0  0  0
    2.0728    5.6526    1.8733 H   0  0  0  0  0  0  0  0  0  0  0  0
    4.1681    4.4367    1.3314 H   0  0  0  0  0  0  0  0  0  0  0  0
    3.5971    4.1907   -0.3243 H   0  0  0  0  0  0  0  0  0  0  0  0
    3.5067    6.6488   -0.6587 H   0  0  0  0  0  0  0  0  0  0  0  0
    4.0763    6.8954    0.9972 H   0  0  0  0  0  0  0  0  0  0  0  0
    8.1530    5.3850   -0.1834 H   0  0  0  0  0  0  0  0  0  0  0  0
    7.5847    5.1508   -1.8417 H   0  0  0  0  0  0  0  0  0  0  0  0
    9.1086    3.3134   -1.1612 H   0  0  0  0  0  0  0  0  0  0  0  0
    7.4764    2.7008   -1.4586 H   0  0  0  0  0  0  0  0  0  0  0  0
    8.0444    2.9350    0.1997 H   0  0  0  0  0  0  0  0  0  0  0  0
  1  2  1  0  0  0  0
  2  3  1  0  0  0  0
  3  4  1  0  0  0  0
  5  6  2  0  0  0  0
  5  7  1  0  0  0  0
  5  4  1  0  0  0  0
  7  8  1  0  0  0  0
  8  9  1  0  0  0  0
  2 10  1  0  0  0  0
  2 11  1  0  0  0  0
  3 12  1  0  0  0  0
  3 13  1  0  0  0  0
  4 14  1  0  0  0  0
  4 15  1  0  0  0  0
  8 16  1  0  0  0  0
  8 17  1  0  0  0  0
  9 18  1  0  0  0  0
  9 19  1  0  0  0  0
  9 20  1  0  0  0  0
M  END
>  <Alias name>
Ethyl 4-chlorobutanoate

>  <Polarizability>   A^3
14.11

$$$$
beta-Chlorobutyric acid ethylester
  ChemBrain IXL

 20 19  0  0  0  0  0  0  0  0  1 V2000
    3.5231    6.0930    2.0324 C   0  0  0  0  0  0  0  0  0  0  0  0
    4.1932    4.8667    1.3828 C   0  0  0  0  0  0  0  0  0  0  0  0
    5.5593    5.2768    0.7994 C   0  0  0  0  0  0  0  0  0  0  0  0
    6.2138    4.0938    0.1972 C   0  0  0  0  0  0  0  0  0  0  0  0
    5.9512    2.9758    0.6090 O   0  0  0  0  0  0  0  0  0  0  0  0
    7.1802    4.2659   -0.8970 O   0  0  0  0  0  0  0  0  0  0  0  0
    3.1516    4.2425    0.0759 Cl  0  0  0  0  0  0  0  0  0  0  0  0
    7.4183    5.6587   -1.3023 C   0  0  0  0  0  0  0  0  0  0  0  0
    8.4569    5.6922   -2.4402 C   0  0  0  0  0  0  0  0  0  0  0  0
    3.3794    6.8638    1.2854 H   0  0  0  0  0  0  0  0  0  0  0  0
    4.1557    6.4722    2.8254 H   0  0  0  0  0  0  0  0  0  0  0  0
    2.5633    5.8047    2.4430 H   0  0  0  0  0  0  0  0  0  0  0  0
    4.3365    4.0957    2.1297 H   0  0  0  0  0  0  0  0  0  0  0  0
    6.1853    5.6725    1.5896 H   0  0  0  0  0  0  0  0  0  0  0  0
    5.4145    6.0350    0.0397 H   0  0  0  0  0  0  0  0  0  0  0  0
    6.4904    6.0979   -1.6473 H   0  0  0  0  0  0  0  0  0  0  0  0
    7.7916    6.2221   -0.4561 H   0  0  0  0  0  0  0  0  0  0  0  0
    9.3835    5.2493   -2.0964 H   0  0  0  0  0  0  0  0  0  0  0  0
    8.0818    5.1321   -3.2879 H   0  0  0  0  0  0  0  0  0  0  0  0
    8.6353    6.7186   -2.7361 H   0  0  0  0  0  0  0  0  0  0  0  0
  1  2  1  0  0  0  0
  2  3  1  0  0  0  0
  4  5  2  0  0  0  0
  4  6  1  0  0  0  0
  4  3  1  0  0  0  0
  2  7  1  0  0  0  0
  6  8  1  0  0  0  0
  8  9  1  0  0  0  0
  1 10  1  0  0  0  0
  1 11  1  0  0  0  0
  1 12  1  0  0  0  0
  2 13  1  0  0  0  0
  3 14  1  0  0  0  0
  3 15  1  0  0  0  0
  8 16  1  0  0  0  0
  8 17  1  0  0  0  0
  9 18  1  0  0  0  0
  9 19  1  0  0  0  0
  9 20  1  0  0  0  0
M  END
>  <Alias name>
Ethyl 3-chlorobutanoate

>  <Polarizability>   A^3
14.13

$$$$
alpha-Chlorobutyric acid ethylester
  ChemBrain IXL

 20 19  0  0  0  0  0  0  0  0  1 V2000
    2.3146    5.6885   -0.0392 C   0  0  0  0  0  0  0  0  0  0  0  0
    3.6278    4.9683    0.3237 C   0  0  0  0  0  0  0  0  0  0  0  0
    4.8171    5.7228   -0.3016 C   0  0  0  0  0  0  0  0  0  0  0  0
    6.0768    5.0213    0.0323 C   0  0  0  0  0  0  0  0  0  0  0  0
    6.0453    3.8725    0.4416 O   0  0  0  0  0  0  0  0  0  0  0  0
    7.3660    5.7088   -0.1293 O   0  0  0  0  0  0  0  0  0  0  0  0
    4.8728    7.3848    0.3442 Cl  0  0  0  0  0  0  0  0  0  0  0  0
    8.5449    4.9146    0.2453 C   0  0  0  0  0  0  0  0  0  0  0  0
    9.8199    5.7506    0.0212 C   0  0  0  0  0  0  0  0  0  0  0  0
    1.4784    5.1556    0.3963 H   0  0  0  0  0  0  0  0  0  0  0  0
    2.3388    6.6999    0.3472 H   0  0  0  0  0  0  0  0  0  0  0  0
    2.2037    5.7160   -1.1162 H   0  0  0  0  0  0  0  0  0  0  0  0
    3.7410    4.9449    1.4005 H   0  0  0  0  0  0  0  0  0  0  0  0
    3.6016    3.9554   -0.0587 H   0  0  0  0  0  0  0  0  0  0  0  0
    4.6974    5.7573   -1.3774 H   0  0  0  0  0  0  0  0  0  0  0  0
    8.5871    4.0211   -0.3653 H   0  0  0  0  0  0  0  0  0  0  0  0
    8.4752    4.6354    1.2894 H   0  0  0  0  0  0  0  0  0  0  0  0
    9.7771    6.6447    0.6310 H   0  0  0  0  0  0  0  0  0  0  0  0
    9.8903    6.0289   -1.0230 H   0  0  0  0  0  0  0  0  0  0  0  0
   10.6883    5.1659    0.2984 H   0  0  0  0  0  0  0  0  0  0  0  0
  1  2  1  0  0  0  0
  2  3  1  0  0  0  0
  4  5  2  0  0  0  0
  4  6  1  0  0  0  0
  4  3  1  0  0  0  0
  3  7  1  0  0  0  0
  6  8  1  0  0  0  0
  8  9  1  0  0  0  0
  1 10  1  0  0  0  0
  1 11  1  0  0  0  0
  1 12  1  0  0  0  0
  2 13  1  0  0  0  0
  2 14  1  0  0  0  0
  3 15  1  0  0  0  0
  8 16  1  0  0  0  0
  8 17  1  0  0  0  0
  9 18  1  0  0  0  0
  9 19  1  0  0  0  0
  9 20  1  0  0  0  0
M  END
>  <Alias name>
Ethyl 2-chlorobutanoate

>  <Polarizability>   A^3
14.16

$$$$
1,4-Dichlorobenzene
  ChemBrain IXL

 12 12  0  0  0  0  0  0  0  0  1 V2000
    3.9177    3.8850    0.0326 C   0  0  0  0  0  0  0  0  0  0  0  0
    3.8169    5.2764    0.0350 C   0  0  0  0  0  0  0  0  0  0  0  0
    4.9711    6.0593    0.0052 C   0  0  0  0  0  0  0  0  0  0  0  0
    6.2260    5.4509   -0.0271 C   0  0  0  0  0  0  0  0  0  0  0  0
    6.3268    4.0596   -0.0293 C   0  0  0  0  0  0  0  0  0  0  0  0
    5.1726    3.2766    0.0006 C   0  0  0  0  0  0  0  0  0  0  0  0
    5.3014    1.4973   -0.0022 Cl  0  0  0  0  0  0  0  0  0  0  0  0
    4.8422    7.8387    0.0082 Cl  0  0  0  0  0  0  0  0  0  0  0  0
    3.0216    3.2772    0.0557 H   0  0  0  0  0  0  0  0  0  0  0  0
    2.8427    5.7487    0.0600 H   0  0  0  0  0  0  0  0  0  0  0  0
    7.1220    6.0588   -0.0504 H   0  0  0  0  0  0  0  0  0  0  0  0
    7.3010    3.5872   -0.0543 H   0  0  0  0  0  0  0  0  0  0  0  0
  1  2  4  0  0  0  0
  2  3  4  0  0  0  0
  3  4  4  0  0  0  0
  4  5  4  0  0  0  0
  5  6  4  0  0  0  0
  6  1  4  0  0  0  0
  6  7  1  0  0  0  0
  3  8  1  0  0  0  0
  1  9  1  0  0  0  0
  2 10  1  0  0  0  0
  4 11  1  0  0  0  0
  5 12  1  0  0  0  0
M  END
>  <Alias name>
1,4-Dichlorobenzene

>  <Polarizability>   A^3
14.2

$$$$
Ethylbenzene
  ChemBrain IXL

 18 18  0  0  0  0  0  0  0  0  1 V2000
    3.5008    5.8996   -0.6159 C   0  0  0  0  0  0  0  0  0  0  0  0
    2.5443    4.9878   -0.1678 C   0  0  0  0  0  0  0  0  0  0  0  0
    2.9339    3.7111    0.2392 C   0  0  0  0  0  0  0  0  0  0  0  0
    4.2804    3.3457    0.1982 C   0  0  0  0  0  0  0  0  0  0  0  0
    5.2381    4.2571   -0.2499 C   0  0  0  0  0  0  0  0  0  0  0  0
    4.8471    5.5347   -0.6571 C   0  0  0  0  0  0  0  0  0  0  0  0
    6.6686    3.8675   -0.2930 C   0  0  0  0  0  0  0  0  0  0  0  0
    7.5301    4.9887    0.3247 C   0  0  0  0  0  0  0  0  0  0  0  0
    3.1985    6.8903   -0.9317 H   0  0  0  0  0  0  0  0  0  0  0  0
    1.4996    5.2711   -0.1359 H   0  0  0  0  0  0  0  0  0  0  0  0
    2.1915    3.0037    0.5868 H   0  0  0  0  0  0  0  0  0  0  0  0
    4.5820    2.3549    0.5141 H   0  0  0  0  0  0  0  0  0  0  0  0
    5.5881    6.2430   -1.0051 H   0  0  0  0  0  0  0  0  0  0  0  0
    6.8102    2.9532    0.2700 H   0  0  0  0  0  0  0  0  0  0  0  0
    6.9680    3.7076   -1.3212 H   0  0  0  0  0  0  0  0  0  0  0  0
    7.2244    5.1558    1.3500 H   0  0  0  0  0  0  0  0  0  0  0  0
    7.3991    5.9004   -0.2442 H   0  0  0  0  0  0  0  0  0  0  0  0
    8.5726    4.6964    0.3020 H   0  0  0  0  0  0  0  0  0  0  0  0
  1  2  4  0  0  0  0
  2  3  4  0  0  0  0
  3  4  4  0  0  0  0
  4  5  4  0  0  0  0
  5  6  4  0  0  0  0
  6  1  4  0  0  0  0
  5  7  1  0  0  0  0
  7  8  1  0  0  0  0
  1  9  1  0  0  0  0
  2 10  1  0  0  0  0
  3 11  1  0  0  0  0
  4 12  1  0  0  0  0
  6 13  1  0  0  0  0
  7 14  1  0  0  0  0
  7 15  1  0  0  0  0
  8 16  1  0  0  0  0
  8 17  1  0  0  0  0
  8 18  1  0  0  0  0
M  END
>  <Alias name>
Ethylbenzene

>  <Polarizability>   A^3
14.2

$$$$
m-Xylene
  ChemBrain IXL

 18 18  0  0  0  0  0  0  0  0  1 V2000
    3.1268    3.5020   -0.4378 C   0  0  0  0  0  0  0  0  0  0  0  0
    3.2230    4.8674   -0.1681 C   0  0  0  0  0  0  0  0  0  0  0  0
    4.4733    5.4518    0.0359 C   0  0  0  0  0  0  0  0  0  0  0  0
    5.6274    4.6707   -0.0298 C   0  0  0  0  0  0  0  0  0  0  0  0
    5.5312    3.3053   -0.2994 C   0  0  0  0  0  0  0  0  0  0  0  0
    4.2809    2.7209   -0.5034 C   0  0  0  0  0  0  0  0  0  0  0  0
    6.8061    2.4425   -0.3719 C   0  0  0  0  0  0  0  0  0  0  0  0
    4.5796    6.9600    0.3338 C   0  0  0  0  0  0  0  0  0  0  0  0
    2.1589    3.0497   -0.5957 H   0  0  0  0  0  0  0  0  0  0  0  0
    2.3296    5.4721   -0.1173 H   0  0  0  0  0  0  0  0  0  0  0  0
    6.5953    5.1230    0.1282 H   0  0  0  0  0  0  0  0  0  0  0  0
    4.2064    1.6639   -0.7122 H   0  0  0  0  0  0  0  0  0  0  0  0
    7.5378    2.9332   -0.9966 H   0  0  0  0  0  0  0  0  0  0  0  0
    7.2098    2.3125    0.6213 H   0  0  0  0  0  0  0  0  0  0  0  0
    6.5641    1.4771   -0.7914 H   0  0  0  0  0  0  0  0  0  0  0  0
    4.7590    7.4969   -0.5860 H   0  0  0  0  0  0  0  0  0  0  0  0
    5.3967    7.1352    1.0180 H   0  0  0  0  0  0  0  0  0  0  0  0
    3.6577    7.3051    0.7782 H   0  0  0  0  0  0  0  0  0  0  0  0
  1  2  4  0  0  0  0
  2  3  4  0  0  0  0
  3  4  4  0  0  0  0
  4  5  4  0  0  0  0
  5  6  4  0  0  0  0
  6  1  4  0  0  0  0
  5  7  1  0  0  0  0
  3  8  1  0  0  0  0
  1  9  1  0  0  0  0
  2 10  1  0  0  0  0
  4 11  1  0  0  0  0
  6 12  1  0  0  0  0
  7 13  1  0  0  0  0
  7 14  1  0  0  0  0
  7 15  1  0  0  0  0
  8 16  1  0  0  0  0
  8 17  1  0  0  0  0
  8 18  1  0  0  0  0
M  END
>  <Alias name>
m-Xylene

>  <Polarizability>   A^3
14.2

$$$$
n-Pentylformate
  ChemBrain IXL

 20 19  0  0  0  0  0  0  0  0  1 V2000
   10.2460    6.0493   -2.1173 O   0  0  0  0  0  0  0  0  0  0  0  0
    9.3672    5.4041   -1.5700 C   0  0  0  0  0  0  0  0  0  0  0  0
    8.0614    6.0228   -1.2993 O   0  0  0  0  0  0  0  0  0  0  0  0
    7.0841    5.1474   -0.6363 C   0  0  0  0  0  0  0  0  0  0  0  0
    5.7698    5.9204   -0.4150 C   0  0  0  0  0  0  0  0  0  0  0  0
    4.7450    5.0032    0.2804 C   0  0  0  0  0  0  0  0  0  0  0  0
    3.4304    5.7766    0.5022 C   0  0  0  0  0  0  0  0  0  0  0  0
    2.4057    4.8597    1.1978 C   0  0  0  0  0  0  0  0  0  0  0  0
    9.5491    4.3755   -1.2835 H   0  0  0  0  0  0  0  0  0  0  0  0
    6.8936    4.2821   -1.2592 H   0  0  0  0  0  0  0  0  0  0  0  0
    7.4785    4.8245    0.3193 H   0  0  0  0  0  0  0  0  0  0  0  0
    5.9605    6.7858    0.2076 H   0  0  0  0  0  0  0  0  0  0  0  0
    5.3755    6.2430   -1.3706 H   0  0  0  0  0  0  0  0  0  0  0  0
    4.5540    4.1379   -0.3422 H   0  0  0  0  0  0  0  0  0  0  0  0
    5.1394    4.6804    1.2360 H   0  0  0  0  0  0  0  0  0  0  0  0
    3.6214    6.6420    1.1247 H   0  0  0  0  0  0  0  0  0  0  0  0
    3.0358    6.0993   -0.4533 H   0  0  0  0  0  0  0  0  0  0  0  0
    2.8002    4.5371    2.1534 H   0  0  0  0  0  0  0  0  0  0  0  0
    1.4822    5.4034    1.3535 H   0  0  0  0  0  0  0  0  0  0  0  0
    2.2145    3.9944    0.5753 H   0  0  0  0  0  0  0  0  0  0  0  0
  1  2  2  0  0  0  0
  2  3  1  0  0  0  0
  3  4  1  0  0  0  0
  4  5  1  0  0  0  0
  5  6  1  0  0  0  0
  6  7  1  0  0  0  0
  7  8  1  0  0  0  0
  2  9  1  0  0  0  0
  4 10  1  0  0  0  0
  4 11  1  0  0  0  0
  5 12  1  0  0  0  0
  5 13  1  0  0  0  0
  6 14  1  0  0  0  0
  6 15  1  0  0  0  0
  7 16  1  0  0  0  0
  7 17  1  0  0  0  0
  8 18  1  0  0  0  0
  8 19  1  0  0  0  0
  8 20  1  0  0  0  0
M  END
>  <Alias name>
Amyl formate

>  <Polarizability>   A^3
14.2

$$$$
o-Anisidine
  ChemBrain IXL

 18 18  0  0  0  0  0  0  0  0  1 V2000
    3.5927    5.3199    0.1727 C   0  0  0  0  0  0  0  0  0  0  0  0
    3.6881    6.7067    0.2904 C   0  0  0  0  0  0  0  0  0  0  0  0
    4.9402    7.3218    0.2954 C   0  0  0  0  0  0  0  0  0  0  0  0
    6.0968    6.5501    0.1827 C   0  0  0  0  0  0  0  0  0  0  0  0
    6.0014    5.1634    0.0651 C   0  0  0  0  0  0  0  0  0  0  0  0
    4.7494    4.5483    0.0601 C   0  0  0  0  0  0  0  0  0  0  0  0
    4.6488    3.0869   -0.0637 O   0  0  0  0  0  0  0  0  0  0  0  0
    7.1622    4.3889   -0.0479 N   0  0  0  0  0  0  0  0  0  0  0  0
    3.2783    2.5555   -0.0549 C   0  0  0  0  0  0  0  0  0  0  0  0
    8.0679    4.8338   -0.0438 H   0  0  0  0  0  0  0  0  0  0  0  0
    7.0932    3.3859   -0.1335 H   0  0  0  0  0  0  0  0  0  0  0  0
    2.6207    4.8424    0.1688 H   0  0  0  0  0  0  0  0  0  0  0  0
    2.7901    7.3058    0.3778 H   0  0  0  0  0  0  0  0  0  0  0  0
    5.0142    8.3984    0.3867 H   0  0  0  0  0  0  0  0  0  0  0  0
    7.0689    7.0276    0.1866 H   0  0  0  0  0  0  0  0  0  0  0  0
    3.3085    1.4773   -0.1512 H   0  0  0  0  0  0  0  0  0  0  0  0
    2.7940    2.8213    0.8767 H   0  0  0  0  0  0  0  0  0  0  0  0
    2.7225    2.9765   -0.8836 H   0  0  0  0  0  0  0  0  0  0  0  0
  1  2  4  0  0  0  0
  2  3  4  0  0  0  0
  3  4  4  0  0  0  0
  4  5  4  0  0  0  0
  5  6  4  0  0  0  0
  6  1  4  0  0  0  0
  5  8  1  0  0  0  0
  7  9  1  0  0  0  0
  7  6  1  0  0  0  0
  8 10  1  0  0  0  0
  8 11  1  0  0  0  0
  1 12  1  0  0  0  0
  2 13  1  0  0  0  0
  3 14  1  0  0  0  0
  4 15  1  0  0  0  0
  9 16  1  0  0  0  0
  9 17  1  0  0  0  0
  9 18  1  0  0  0  0
M  END
>  <Alias name>
2-Methoxyaniline

>  <Polarizability>   A^3
14.2

$$$$
1,2-Dichlorobenzene
  ChemBrain IXL

 12 12  0  0  0  0  0  0  0  0  1 V2000
    2.8237    3.1836    0.0277 C   0  0  0  0  0  0  0  0  0  0  0  0
    2.7233    4.5747    0.0581 C   0  0  0  0  0  0  0  0  0  0  0  0
    3.8777    5.3577    0.0496 C   0  0  0  0  0  0  0  0  0  0  0  0
    5.1327    4.7497    0.0108 C   0  0  0  0  0  0  0  0  0  0  0  0
    5.2331    3.3587   -0.0197 C   0  0  0  0  0  0  0  0  0  0  0  0
    4.0787    2.5756   -0.0113 C   0  0  0  0  0  0  0  0  0  0  0  0
    6.8380    2.5811   -0.0695 Cl  0  0  0  0  0  0  0  0  0  0  0  0
    6.6091    5.7511    0.0002 Cl  0  0  0  0  0  0  0  0  0  0  0  0
    1.9275    2.5757    0.0343 H   0  0  0  0  0  0  0  0  0  0  0  0
    1.7490    5.0467    0.0884 H   0  0  0  0  0  0  0  0  0  0  0  0
    3.7997    6.4377    0.0732 H   0  0  0  0  0  0  0  0  0  0  0  0
    4.1567    1.4957   -0.0351 H   0  0  0  0  0  0  0  0  0  0  0  0
  1  2  4  0  0  0  0
  2  3  4  0  0  0  0
  3  4  4  0  0  0  0
  4  5  4  0  0  0  0
  5  6  4  0  0  0  0
  6  1  4  0  0  0  0
  5  7  1  0  0  0  0
  4  8  1  0  0  0  0
  1  9  1  0  0  0  0
  2 10  1  0  0  0  0
  3 11  1  0  0  0  0
  6 12  1  0  0  0  0
M  END
>  <Alias name>
1,2-Dichlorobenzene

>  <Polarizability>   A^3
14.27

$$$$
1,3-Dichlorobenzene
  ChemBrain IXL

 12 12  0  0  0  0  0  0  0  0  1 V2000
    3.3056    3.8765    0.0000 C   0  0  0  0  0  0  0  0  0  0  0  0
    3.2050    5.2677    0.0268 C   0  0  0  0  0  0  0  0  0  0  0  0
    4.3594    6.0508    0.0158 C   0  0  0  0  0  0  0  0  0  0  0  0
    5.6143    5.4428   -0.0218 C   0  0  0  0  0  0  0  0  0  0  0  0
    5.7149    4.0517   -0.0486 C   0  0  0  0  0  0  0  0  0  0  0  0
    4.5606    3.2686   -0.0377 C   0  0  0  0  0  0  0  0  0  0  0  0
    4.6892    1.4896   -0.0719 Cl  0  0  0  0  0  0  0  0  0  0  0  0
    7.0906    6.4444   -0.0358 Cl  0  0  0  0  0  0  0  0  0  0  0  0
    2.4094    3.2686    0.0085 H   0  0  0  0  0  0  0  0  0  0  0  0
    2.2307    5.7396    0.0560 H   0  0  0  0  0  0  0  0  0  0  0  0
    4.2813    7.1308    0.0366 H   0  0  0  0  0  0  0  0  0  0  0  0
    6.6892    3.5797   -0.0778 H   0  0  0  0  0  0  0  0  0  0  0  0
  1  2  4  0  0  0  0
  2  3  4  0  0  0  0
  3  4  4  0  0  0  0
  4  5  4  0  0  0  0
  5  6  4  0  0  0  0
  6  1  4  0  0  0  0
  6  7  1  0  0  0  0
  4  8  1  0  0  0  0
  1  9  1  0  0  0  0
  2 10  1  0  0  0  0
  3 11  1  0  0  0  0
  5 12  1  0  0  0  0
M  END
>  <Alias name>
1,3-Dichlorobenzene

>  <Polarizability>   A^3
14.32

$$$$
Styrene
  ChemBrain IXL

 16 16  0  0  0  0  0  0  0  0  1 V2000
    3.5314    6.0165   -0.0327 C   0  0  0  0  0  0  0  0  0  0  0  0
    2.5429    5.0328    0.0002 C   0  0  0  0  0  0  0  0  0  0  0  0
    2.9009    3.6848    0.0264 C   0  0  0  0  0  0  0  0  0  0  0  0
    4.2474    3.3205    0.0196 C   0  0  0  0  0  0  0  0  0  0  0  0
    5.2360    4.3042   -0.0133 C   0  0  0  0  0  0  0  0  0  0  0  0
    4.8780    5.6522   -0.0395 C   0  0  0  0  0  0  0  0  0  0  0  0
    6.6646    3.9176   -0.0206 C   0  0  0  0  0  0  0  0  0  0  0  0
    7.6108    4.8593   -0.0339 C   0  0  0  0  0  0  0  0  0  0  0  0
    3.2535    7.0631   -0.0530 H   0  0  0  0  0  0  0  0  0  0  0  0
    1.4975    5.3157    0.0054 H   0  0  0  0  0  0  0  0  0  0  0  0
    2.1334    2.9211    0.0519 H   0  0  0  0  0  0  0  0  0  0  0  0
    4.5253    2.2739    0.0400 H   0  0  0  0  0  0  0  0  0  0  0  0
    5.6455    6.4159   -0.0650 H   0  0  0  0  0  0  0  0  0  0  0  0
    6.9424    2.8709   -0.0152 H   0  0  0  0  0  0  0  0  0  0  0  0
    7.3330    5.9060   -0.0394 H   0  0  0  0  0  0  0  0  0  0  0  0
    8.6562    4.5764   -0.0391 H   0  0  0  0  0  0  0  0  0  0  0  0
  1  2  4  0  0  0  0
  2  3  4  0  0  0  0
  3  4  4  0  0  0  0
  4  5  4  0  0  0  0
  5  6  4  0  0  0  0
  6  1  4  0  0  0  0
  5  7  1  0  0  0  0
  7  8  2  0  0  0  0
  1  9  1  0  0  0  0
  2 10  1  0  0  0  0
  3 11  1  0  0  0  0
  4 12  1  0  0  0  0
  6 13  1  0  0  0  0
  7 14  1  0  0  0  0
  8 15  1  0  0  0  0
  8 16  1  0  0  0  0
M  END
>  <Alias name>
Styrene

>  <Polarizability>   A^3
14.41

$$$$
1-Bromohexane
  ChemBrain IXL

 20 19  0  0  0  0  0  0  0  0  1 V2000
    5.6459    4.6194    0.1833 C   0  0  0  0  0  0  0  0  0  0  0  0
    4.1886    4.8642   -0.2541 C   0  0  0  0  0  0  0  0  0  0  0  0
    3.3239    3.6501    0.1371 C   0  0  0  0  0  0  0  0  0  0  0  0
    1.5000    3.9568   -0.4104 Br  0  0  0  0  0  0  0  0  0  0  0  0
    6.5107    5.8336   -0.2079 C   0  0  0  0  0  0  0  0  0  0  0  0
    7.9681    5.5888    0.2296 C   0  0  0  0  0  0  0  0  0  0  0  0
    8.8329    6.8028   -0.1616 C   0  0  0  0  0  0  0  0  0  0  0  0
    5.6822    4.4813    1.2569 H   0  0  0  0  0  0  0  0  0  0  0  0
    6.0261    3.7322   -0.3079 H   0  0  0  0  0  0  0  0  0  0  0  0
    4.1523    5.0024   -1.3276 H   0  0  0  0  0  0  0  0  0  0  0  0
    3.8085    5.7514    0.2371 H   0  0  0  0  0  0  0  0  0  0  0  0
    3.3601    3.5119    1.2106 H   0  0  0  0  0  0  0  0  0  0  0  0
    3.7039    2.7629   -0.3542 H   0  0  0  0  0  0  0  0  0  0  0  0
    6.4744    5.9717   -1.2814 H   0  0  0  0  0  0  0  0  0  0  0  0
    6.1306    6.7208    0.2833 H   0  0  0  0  0  0  0  0  0  0  0  0
    8.0045    5.4507    1.3031 H   0  0  0  0  0  0  0  0  0  0  0  0
    8.3483    4.7016   -0.2616 H   0  0  0  0  0  0  0  0  0  0  0  0
    8.4529    7.6900    0.3296 H   0  0  0  0  0  0  0  0  0  0  0  0
    8.7967    6.9409   -1.2351 H   0  0  0  0  0  0  0  0  0  0  0  0
    9.8569    6.6306    0.1459 H   0  0  0  0  0  0  0  0  0  0  0  0
  1  2  1  0  0  0  0
  2  3  1  0  0  0  0
  3  4  1  0  0  0  0
  1  5  1  0  0  0  0
  5  6  1  0  0  0  0
  6  7  1  0  0  0  0
  1  8  1  0  0  0  0
  1  9  1  0  0  0  0
  2 10  1  0  0  0  0
  2 11  1  0  0  0  0
  3 12  1  0  0  0  0
  3 13  1  0  0  0  0
  5 14  1  0  0  0  0
  5 15  1  0  0  0  0
  6 16  1  0  0  0  0
  6 17  1  0  0  0  0
  7 18  1  0  0  0  0
  7 19  1  0  0  0  0
  7 20  1  0  0  0  0
M  END
>  <Alias name>
Hexyl bromide

>  <Polarizability>   A^3
14.44

$$$$
para-Quinone
  ChemBrain IXL

 12 12  0  0  0  0  0  0  0  0  1 V2000
    4.3277    2.6129   -0.5716 C   0  0  0  0  0  0  0  0  0  0  0  0
    3.0043    3.1545   -0.1896 C   0  0  0  0  0  0  0  0  0  0  0  0
    5.5481    3.4227   -0.3589 C   0  0  0  0  0  0  0  0  0  0  0  0
    4.4125    1.4989   -1.0617 O   0  0  0  0  0  0  0  0  0  0  0  0
    2.9114    4.3739    0.3458 C   0  0  0  0  0  0  0  0  0  0  0  0
    5.4551    4.6421    0.1765 C   0  0  0  0  0  0  0  0  0  0  0  0
    4.1316    5.1842    0.5574 C   0  0  0  0  0  0  0  0  0  0  0  0
    4.0466    6.2989    1.0458 O   0  0  0  0  0  0  0  0  0  0  0  0
    2.1114    2.5616   -0.3445 H   0  0  0  0  0  0  0  0  0  0  0  0
    6.5165    3.0261   -0.6376 H   0  0  0  0  0  0  0  0  0  0  0  0
    1.9430    4.7702    0.6253 H   0  0  0  0  0  0  0  0  0  0  0  0
    6.3481    5.2347    0.3321 H   0  0  0  0  0  0  0  0  0  0  0  0
  1  2  1  0  0  0  0
  1  3  1  0  0  0  0
  1  4  2  0  0  0  0
  2  5  2  0  0  0  0
  3  6  2  0  0  0  0
  5  7  1  0  0  0  0
  6  7  1  0  0  0  0
  7  8  2  0  0  0  0
  2  9  1  0  0  0  0
  3 10  1  0  0  0  0
  5 11  1  0  0  0  0
  6 12  1  0  0  0  0
M  END
>  <Alias name>
1,4-Benzoquinone

>  <Polarizability>   A^3
14.5

$$$$
4-Bromoaniline
  ChemBrain IXL

 14 14  0  0  0  0  0  0  0  0  1 V2000
    3.5581    3.7063   -0.2965 C   0  0  0  0  0  0  0  0  0  0  0  0
    4.7108    2.9241   -0.3693 C   0  0  0  0  0  0  0  0  0  0  0  0
    3.6363    5.0232    0.1572 C   0  0  0  0  0  0  0  0  0  0  0  0
    2.3227    3.1698   -0.6787 N   0  0  0  0  0  0  0  0  0  0  0  0
    5.9417    3.4586    0.0115 C   0  0  0  0  0  0  0  0  0  0  0  0
    4.8672    5.5578    0.5380 C   0  0  0  0  0  0  0  0  0  0  0  0
    6.0200    4.7755    0.4652 C   0  0  0  0  0  0  0  0  0  0  0  0
    7.7221    5.5147    0.9919 Br  0  0  0  0  0  0  0  0  0  0  0  0
    2.2658    2.2167   -1.0048 H   0  0  0  0  0  0  0  0  0  0  0  0
    1.4893    3.7364   -0.6282 H   0  0  0  0  0  0  0  0  0  0  0  0
    4.6501    1.9017   -0.7215 H   0  0  0  0  0  0  0  0  0  0  0  0
    2.7414    5.6305    0.2137 H   0  0  0  0  0  0  0  0  0  0  0  0
    6.8367    2.8513   -0.0450 H   0  0  0  0  0  0  0  0  0  0  0  0
    4.9280    6.5801    0.8902 H   0  0  0  0  0  0  0  0  0  0  0  0
  1  2  4  0  0  0  0
  1  3  4  0  0  0  0
  1  4  1  0  0  0  0
  2  5  4  0  0  0  0
  3  6  4  0  0  0  0
  5  7  4  0  0  0  0
  6  7  4  0  0  0  0
  7  8  1  0  0  0  0
  4  9  1  0  0  0  0
  4 10  1  0  0  0  0
  2 11  1  0  0  0  0
  3 12  1  0  0  0  0
  5 13  1  0  0  0  0
  6 14  1  0  0  0  0
M  END
>  <Alias name>
4-Bromoaniline

>  <Polarizability>   A^3
14.55

$$$$
4-Bromotoluene
  ChemBrain IXL

 15 15  0  0  0  0  0  0  0  0  1 V2000
    4.3314    2.4278   -0.8277 C   0  0  0  0  0  0  0  0  0  0  0  0
    3.2791    3.3185   -0.6144 C   0  0  0  0  0  0  0  0  0  0  0  0
    3.4993    4.5026    0.0894 C   0  0  0  0  0  0  0  0  0  0  0  0
    4.7718    4.7961    0.5800 C   0  0  0  0  0  0  0  0  0  0  0  0
    5.8241    3.9054    0.3668 C   0  0  0  0  0  0  0  0  0  0  0  0
    5.6039    2.7213   -0.3371 C   0  0  0  0  0  0  0  0  0  0  0  0
    2.3829    5.4475    0.3156 C   0  0  0  0  0  0  0  0  0  0  0  0
    7.0590    1.4898   -0.6320 Br  0  0  0  0  0  0  0  0  0  0  0  0
    4.1605    1.5085   -1.3740 H   0  0  0  0  0  0  0  0  0  0  0  0
    2.2913    3.0906   -0.9953 H   0  0  0  0  0  0  0  0  0  0  0  0
    4.9428    5.7154    1.1264 H   0  0  0  0  0  0  0  0  0  0  0  0
    6.8120    4.1332    0.7477 H   0  0  0  0  0  0  0  0  0  0  0  0
    1.4859    5.0661   -0.1564 H   0  0  0  0  0  0  0  0  0  0  0  0
    2.2124    5.5568    1.3795 H   0  0  0  0  0  0  0  0  0  0  0  0
    2.6335    6.4110   -0.1106 H   0  0  0  0  0  0  0  0  0  0  0  0
  1  2  4  0  0  0  0
  2  3  4  0  0  0  0
  3  4  4  0  0  0  0
  4  5  4  0  0  0  0
  5  6  4  0  0  0  0
  6  1  4  0  0  0  0
  3  7  1  0  0  0  0
  6  8  1  0  0  0  0
  1  9  1  0  0  0  0
  2 10  1  0  0  0  0
  4 11  1  0  0  0  0
  5 12  1  0  0  0  0
  7 13  1  0  0  0  0
  7 14  1  0  0  0  0
  7 15  1  0  0  0  0
M  END
>  <Alias name>
4-Bromotoluene

>  <Polarizability>   A^3
14.8

$$$$
1,1-Methylphenylhydrazine
  ChemBrain IXL

 19 19  0  0  0  0  0  0  0  0  1 V2000
    6.6208    5.0138    0.3535 N   0  0  0  0  0  0  0  0  0  0  0  0
    7.5713    3.9568    0.6532 N   0  0  0  0  0  0  0  0  0  0  0  0
    2.5279    4.1392    0.0077 C   0  0  0  0  0  0  0  0  0  0  0  0
    2.9961    5.4193   -0.2915 C   0  0  0  0  0  0  0  0  0  0  0  0
    4.3562    5.7101   -0.1765 C   0  0  0  0  0  0  0  0  0  0  0  0
    5.2507    4.7204    0.2380 C   0  0  0  0  0  0  0  0  0  0  0  0
    4.7799    3.4392    0.5372 C   0  0  0  0  0  0  0  0  0  0  0  0
    3.4197    3.1494    0.4221 C   0  0  0  0  0  0  0  0  0  0  0  0
    7.0957    6.3939    0.1713 C   0  0  0  0  0  0  0  0  0  0  0  0
    8.4656    4.1830    0.2443 H   0  0  0  0  0  0  0  0  0  0  0  0
    7.2382    3.0857    0.2703 H   0  0  0  0  0  0  0  0  0  0  0  0
    1.4725    3.9141   -0.0815 H   0  0  0  0  0  0  0  0  0  0  0  0
    2.3038    6.1873   -0.6129 H   0  0  0  0  0  0  0  0  0  0  0  0
    4.7176    6.7037   -0.4091 H   0  0  0  0  0  0  0  0  0  0  0  0
    5.4696    2.6699    0.8590 H   0  0  0  0  0  0  0  0  0  0  0  0
    3.0564    2.1560    0.6543 H   0  0  0  0  0  0  0  0  0  0  0  0
    6.5535    7.0533    0.8376 H   0  0  0  0  0  0  0  0  0  0  0  0
    6.9297    6.7004   -0.8541 H   0  0  0  0  0  0  0  0  0  0  0  0
    8.1538    6.4441    0.3961 H   0  0  0  0  0  0  0  0  0  0  0  0
  1  2  1  0  0  0  0
  3  4  4  0  0  0  0
  4  5  4  0  0  0  0
  5  6  4  0  0  0  0
  6  7  4  0  0  0  0
  7  8  4  0  0  0  0
  8  3  4  0  0  0  0
  6  1  1  0  0  0  0
  1  9  1  0  0  0  0
  2 10  1  0  0  0  0
  2 11  1  0  0  0  0
  3 12  1  0  0  0  0
  4 13  1  0  0  0  0
  5 14  1  0  0  0  0
  7 15  1  0  0  0  0
  8 16  1  0  0  0  0
  9 17  1  0  0  0  0
  9 18  1  0  0  0  0
  9 19  1  0  0  0  0
M  END
>  <Alias name>
1-Methyl-1-phenylhydrazine

>  <Polarizability>   A^3
14.81

$$$$
N,N-Dimethylaniline
  ChemBrain IXL

 20 20  0  0  0  0  0  0  0  0  1 V2000
    3.3342    6.0509    0.4940 C   0  0  0  0  0  0  0  0  0  0  0  0
    2.4490    5.1807    1.1302 C   0  0  0  0  0  0  0  0  0  0  0  0
    2.8087    3.8490    1.3384 C   0  0  0  0  0  0  0  0  0  0  0  0
    4.0538    3.3876    0.9104 C   0  0  0  0  0  0  0  0  0  0  0  0
    4.9397    4.2575    0.2739 C   0  0  0  0  0  0  0  0  0  0  0  0
    4.5793    5.5898    0.0658 C   0  0  0  0  0  0  0  0  0  0  0  0
    6.2527    3.7680   -0.1767 N   0  0  0  0  0  0  0  0  0  0  0  0
    7.1894    4.6822   -0.8481 C   0  0  0  0  0  0  0  0  0  0  0  0
    6.6285    2.3641    0.0445 C   0  0  0  0  0  0  0  0  0  0  0  0
    3.0556    7.0819    0.3328 H   0  0  0  0  0  0  0  0  0  0  0  0
    1.4851    5.5378    1.4616 H   0  0  0  0  0  0  0  0  0  0  0  0
    2.1234    3.1753    1.8310 H   0  0  0  0  0  0  0  0  0  0  0  0
    4.3319    2.3566    1.0718 H   0  0  0  0  0  0  0  0  0  0  0  0
    5.2633    6.2642   -0.4264 H   0  0  0  0  0  0  0  0  0  0  0  0
    6.7457    5.6629   -0.9220 H   0  0  0  0  0  0  0  0  0  0  0  0
    7.4075    4.3105   -1.8384 H   0  0  0  0  0  0  0  0  0  0  0  0
    8.1041    4.7432   -0.2772 H   0  0  0  0  0  0  0  0  0  0  0  0
    7.6172    2.1891   -0.3535 H   0  0  0  0  0  0  0  0  0  0  0  0
    5.9203    1.7190   -0.4542 H   0  0  0  0  0  0  0  0  0  0  0  0
    6.6242    2.1529    1.1036 H   0  0  0  0  0  0  0  0  0  0  0  0
  1  2  4  0  0  0  0
  2  3  4  0  0  0  0
  3  4  4  0  0  0  0
  4  5  4  0  0  0  0
  5  6  4  0  0  0  0
  6  1  4  0  0  0  0
  5  7  1  0  0  0  0
  7  8  1  0  0  0  0
  7  9  1  0  0  0  0
  1 10  1  0  0  0  0
  2 11  1  0  0  0  0
  3 12  1  0  0  0  0
  4 13  1  0  0  0  0
  6 14  1  0  0  0  0
  8 15  1  0  0  0  0
  8 16  1  0  0  0  0
  8 17  1  0  0  0  0
  9 18  1  0  0  0  0
  9 19  1  0  0  0  0
  9 20  1  0  0  0  0
M  END
>  <Alias name>
N,N-Dimethylaniline

>  <Polarizability>   A^3
14.84

$$$$
N-Ethylaniline
  ChemBrain IXL

 20 20  0  0  0  0  0  0  0  0  1 V2000
    2.9269    5.6998    1.5097 C   0  0  0  0  0  0  0  0  0  0  0  0
    2.3128    4.6100    2.1271 C   0  0  0  0  0  0  0  0  0  0  0  0
    2.7717    3.3166    1.8766 C   0  0  0  0  0  0  0  0  0  0  0  0
    3.8446    3.1131    1.0086 C   0  0  0  0  0  0  0  0  0  0  0  0
    4.4588    4.2029    0.3912 C   0  0  0  0  0  0  0  0  0  0  0  0
    3.9999    5.4963    0.6417 C   0  0  0  0  0  0  0  0  0  0  0  0
    5.5356    3.9987   -0.4798 N   0  0  0  0  0  0  0  0  0  0  0  0
    6.1827    5.1471   -1.1305 C   0  0  0  0  0  0  0  0  0  0  0  0
    7.3396    4.6495   -2.0185 C   0  0  0  0  0  0  0  0  0  0  0  0
    5.8675    3.0632   -0.6610 H   0  0  0  0  0  0  0  0  0  0  0  0
    2.5707    6.7039    1.7042 H   0  0  0  0  0  0  0  0  0  0  0  0
    1.4798    4.7680    2.8009 H   0  0  0  0  0  0  0  0  0  0  0  0
    2.2949    2.4706    2.3559 H   0  0  0  0  0  0  0  0  0  0  0  0
    4.2009    2.1090    0.8142 H   0  0  0  0  0  0  0  0  0  0  0  0
    4.4767    6.3423    0.1624 H   0  0  0  0  0  0  0  0  0  0  0  0
    5.4582    5.6712   -1.7415 H   0  0  0  0  0  0  0  0  0  0  0  0
    6.5708    5.8187   -0.3747 H   0  0  0  0  0  0  0  0  0  0  0  0
    7.8163    5.4956   -2.4980 H   0  0  0  0  0  0  0  0  0  0  0  0
    6.9515    3.9778   -2.7742 H   0  0  0  0  0  0  0  0  0  0  0  0
    8.0641    4.1255   -1.4075 H   0  0  0  0  0  0  0  0  0  0  0  0
  1  2  4  0  0  0  0
  2  3  4  0  0  0  0
  3  4  4  0  0  0  0
  4  5  4  0  0  0  0
  5  6  4  0  0  0  0
  6  1  4  0  0  0  0
  5  7  1  0  0  0  0
  7  8  1  0  0  0  0
  7 10  1  0  0  0  0
  8  9  1  0  0  0  0
  1 11  1  0  0  0  0
  2 12  1  0  0  0  0
  3 13  1  0  0  0  0
  4 14  1  0  0  0  0
  6 15  1  0  0  0  0
  8 16  1  0  0  0  0
  8 17  1  0  0  0  0
  9 18  1  0  0  0  0
  9 19  1  0  0  0  0
  9 20  1  0  0  0  0
M  END
>  <Alias name>
N-Ethylaniline

>  <Polarizability>   A^3
14.84

$$$$
n-Pentylacetate
  ChemBrain IXL

 23 22  0  0  0  0  0  0  0  0  1 V2000
    2.5014    6.0970    1.2898 C   0  0  0  0  0  0  0  0  0  0  0  0
    2.8958    4.6706    1.2968 C   0  0  0  0  0  0  0  0  0  0  0  0
    2.0969    3.8185    1.6489 O   0  0  0  0  0  0  0  0  0  0  0  0
    4.2503    4.2805    0.8796 O   0  0  0  0  0  0  0  0  0  0  0  0
    5.1216    5.3943    0.4778 C   0  0  0  0  0  0  0  0  0  0  0  0
    6.5027    4.8451    0.0710 C   0  0  0  0  0  0  0  0  0  0  0  0
    7.4167    6.0128   -0.3481 C   0  0  0  0  0  0  0  0  0  0  0  0
    8.7986    5.4638   -0.7527 C   0  0  0  0  0  0  0  0  0  0  0  0
    9.7132    6.6316   -1.1703 C   0  0  0  0  0  0  0  0  0  0  0  0
    1.4707    6.1881    1.6096 H   0  0  0  0  0  0  0  0  0  0  0  0
    3.1397    6.6515    1.9665 H   0  0  0  0  0  0  0  0  0  0  0  0
    2.6050    6.4953    0.2880 H   0  0  0  0  0  0  0  0  0  0  0  0
    4.6782    5.9144   -0.3623 H   0  0  0  0  0  0  0  0  0  0  0  0
    5.2361    6.0806    1.3077 H   0  0  0  0  0  0  0  0  0  0  0  0
    6.9454    4.3236    0.9107 H   0  0  0  0  0  0  0  0  0  0  0  0
    6.3884    4.1599   -0.7598 H   0  0  0  0  0  0  0  0  0  0  0  0
    6.9749    6.5333   -1.1888 H   0  0  0  0  0  0  0  0  0  0  0  0
    7.5298    6.6988    0.4822 H   0  0  0  0  0  0  0  0  0  0  0  0
    9.2400    4.9423    0.0876 H   0  0  0  0  0  0  0  0  0  0  0  0
    8.6857    4.7787   -1.5838 H   0  0  0  0  0  0  0  0  0  0  0  0
    9.8259    7.3169   -0.3393 H   0  0  0  0  0  0  0  0  0  0  0  0
    9.2719    7.1529   -2.0108 H   0  0  0  0  0  0  0  0  0  0  0  0
   10.6844    6.2458   -1.4544 H   0  0  0  0  0  0  0  0  0  0  0  0
  1  2  1  0  0  0  0
  2  3  2  0  0  0  0
  2  4  1  0  0  0  0
  4  5  1  0  0  0  0
  5  6  1  0  0  0  0
  6  7  1  0  0  0  0
  7  8  1  0  0  0  0
  8  9  1  0  0  0  0
  1 10  1  0  0  0  0
  1 11  1  0  0  0  0
  1 12  1  0  0  0  0
  5 13  1  0  0  0  0
  5 14  1  0  0  0  0
  6 15  1  0  0  0  0
  6 16  1  0  0  0  0
  7 17  1  0  0  0  0
  7 18  1  0  0  0  0
  8 19  1  0  0  0  0
  8 20  1  0  0  0  0
  9 21  1  0  0  0  0
  9 22  1  0  0  0  0
  9 23  1  0  0  0  0
M  END
>  <Alias name>
Amyl acetate

>  <Polarizability>   A^3
14.9

$$$$
o-Xylene
  ChemBrain IXL

 18 18  0  0  0  0  0  0  0  0  1 V2000
    2.6196    3.3365    1.2960 C   0  0  0  0  0  0  0  0  0  0  0  0
    2.6887    4.7285    1.2338 C   0  0  0  0  0  0  0  0  0  0  0  0
    3.7235    5.3447    0.5297 C   0  0  0  0  0  0  0  0  0  0  0  0
    4.6891    4.5691   -0.1124 C   0  0  0  0  0  0  0  0  0  0  0  0
    4.6200    3.1768   -0.0502 C   0  0  0  0  0  0  0  0  0  0  0  0
    3.5851    2.5607    0.6540 C   0  0  0  0  0  0  0  0  0  0  0  0
    5.6864    2.3189   -0.7592 C   0  0  0  0  0  0  0  0  0  0  0  0
    5.8320    5.2506   -0.8901 C   0  0  0  0  0  0  0  0  0  0  0  0
    1.8185    2.8595    1.8411 H   0  0  0  0  0  0  0  0  0  0  0  0
    1.9412    5.3290    1.7308 H   0  0  0  0  0  0  0  0  0  0  0  0
    3.7769    6.4223    0.4816 H   0  0  0  0  0  0  0  0  0  0  0  0
    3.5315    1.4831    0.7022 H   0  0  0  0  0  0  0  0  0  0  0  0
    5.2021    1.5298   -1.3153 H   0  0  0  0  0  0  0  0  0  0  0  0
    6.3483    1.8868   -0.0233 H   0  0  0  0  0  0  0  0  0  0  0  0
    6.2559    2.9387   -1.4357 H   0  0  0  0  0  0  0  0  0  0  0  0
    5.9166    4.8047   -1.8701 H   0  0  0  0  0  0  0  0  0  0  0  0
    6.7603    5.1200   -0.3539 H   0  0  0  0  0  0  0  0  0  0  0  0
    5.6200    6.3047   -0.9914 H   0  0  0  0  0  0  0  0  0  0  0  0
  1  2  4  0  0  0  0
  2  3  4  0  0  0  0
  3  4  4  0  0  0  0
  4  5  4  0  0  0  0
  5  6  4  0  0  0  0
  6  1  4  0  0  0  0
  5  7  1  0  0  0  0
  4  8  1  0  0  0  0
  1  9  1  0  0  0  0
  2 10  1  0  0  0  0
  3 11  1  0  0  0  0
  6 12  1  0  0  0  0
  7 13  1  0  0  0  0
  7 14  1  0  0  0  0
  7 15  1  0  0  0  0
  8 16  1  0  0  0  0
  8 17  1  0  0  0  0
  8 18  1  0  0  0  0
M  END
>  <Alias name>
o-Xylene

>  <Polarizability>   A^3
14.9

$$$$
p-Xylene
  ChemBrain IXL

 18 18  0  0  0  0  0  0  0  0  1 V2000
    3.8500    3.5975   -0.2209 C   0  0  0  0  0  0  0  0  0  0  0  0
    3.5672    4.9491   -0.0215 C   0  0  0  0  0  0  0  0  0  0  0  0
    4.6086    5.8630    0.1411 C   0  0  0  0  0  0  0  0  0  0  0  0
    5.9328    5.4255    0.1044 C   0  0  0  0  0  0  0  0  0  0  0  0
    6.2156    4.0739   -0.0950 C   0  0  0  0  0  0  0  0  0  0  0  0
    5.1742    3.1600   -0.2576 C   0  0  0  0  0  0  0  0  0  0  0  0
    7.6784    3.5906   -0.1356 C   0  0  0  0  0  0  0  0  0  0  0  0
    2.1044    5.4324    0.0191 C   0  0  0  0  0  0  0  0  0  0  0  0
    3.0438    2.8900   -0.3468 H   0  0  0  0  0  0  0  0  0  0  0  0
    4.3897    6.9093    0.2954 H   0  0  0  0  0  0  0  0  0  0  0  0
    6.7390    6.1330    0.2303 H   0  0  0  0  0  0  0  0  0  0  0  0
    5.3931    2.1137   -0.4120 H   0  0  0  0  0  0  0  0  0  0  0  0
    8.3397    4.4444   -0.1409 H   0  0  0  0  0  0  0  0  0  0  0  0
    7.8812    2.9835    0.7343 H   0  0  0  0  0  0  0  0  0  0  0  0
    7.8394    3.0050   -1.0287 H   0  0  0  0  0  0  0  0  0  0  0  0
    1.4685    4.6951   -0.4483 H   0  0  0  0  0  0  0  0  0  0  0  0
    1.7997    5.5718    1.0458 H   0  0  0  0  0  0  0  0  0  0  0  0
    2.0199    6.3691   -0.5119 H   0  0  0  0  0  0  0  0  0  0  0  0
  1  2  4  0  0  0  0
  2  3  4  0  0  0  0
  3  4  4  0  0  0  0
  4  5  4  0  0  0  0
  5  6  4  0  0  0  0
  6  1  4  0  0  0  0
  5  7  1  0  0  0  0
  2  8  1  0  0  0  0
  1  9  1  0  0  0  0
  3 10  1  0  0  0  0
  4 11  1  0  0  0  0
  6 12  1  0  0  0  0
  7 13  1  0  0  0  0
  7 14  1  0  0  0  0
[truncated: 303,031 more chars]
