# Supplementary material for: A Generally Applicable Computer Algorithm Based on the Group Additivity Method for the Calculation of Seven Molecular Descriptors: Heat of Combustion, LogPO/W, LogS, Refractivity, Polarizability, Toxicity and LogBB of Organic Compounds; Scope and Limits of Applicability
Source: Molecules. 2015 Oct 7;20(10):18279–351. doi: 10.3390/molecules201018279 (PMC6332030; doi:10.3390/molecules201018279)
Supplement: Supplementary file 1 [file molecules-20-18279-s001.zip › Compounds List for Refractivity Calculations.sdf]

Hydrogencyanide
  ChemBrain IXL

  3  2  0  0  0  0  0  0  0  0  1 V2000
    2.5455    3.4055    0.0000 C   0  0  0  0  0  0  0  0  0  0  0  0
    3.6809    3.1824   -0.0457 N   0  0  0  0  0  0  0  0  0  0  0  0
    1.4837    3.6141    0.0428 H   0  0  0  0  0  0  0  0  0  0  0  0
  1  2  3  0  0  0  0
  1  3  1  0  0  0  0
M  END
>  <Alias name>
Hydrogen cyanide

>  <Refractivity>   
6.47

$$$$
Fluoromethane
  ChemBrain IXL

  5  4  0  0  0  0  0  0  0  0  1 V2000
    2.2569    8.4303   -0.0664 C   0  0  0  0  0  0  0  0  0  0  0  0
    3.4808    8.5236   -0.6520 F   0  0  0  0  0  0  0  0  0  0  0  0
    2.0852    7.4090    0.2503 H   0  0  0  0  0  0  0  0  0  0  0  0
    2.2176    9.0866    0.7942 H   0  0  0  0  0  0  0  0  0  0  0  0
    1.4934    8.7210   -0.7773 H   0  0  0  0  0  0  0  0  0  0  0  0
  1  2  1  0  0  0  0
  1  3  1  0  0  0  0
  1  4  1  0  0  0  0
  1  5  1  0  0  0  0
M  END
>  <Alias name>
Fluoromethane

>  <Refractivity>   
6.59

$$$$
Methanol
  ChemBrain IXL

  6  5  0  0  0  0  0  0  0  0  1 V2000
    2.3186   12.5774    0.6035 C   0  0  0  0  0  0  0  0  0  0  0  0
    2.7978   13.1560   -0.6600 O   0  0  0  0  0  0  0  0  0  0  0  0
    3.1511   12.1492    1.1419 H   0  0  0  0  0  0  0  0  0  0  0  0
    1.5910   11.8073    0.3937 H   0  0  0  0  0  0  0  0  0  0  0  0
    1.8615   13.3507    1.2031 H   0  0  0  0  0  0  0  0  0  0  0  0
    2.1255   13.5564   -1.1988 H   0  0  0  0  0  0  0  0  0  0  0  0
  1  2  1  0  0  0  0
  1  3  1  0  0  0  0
  1  4  1  0  0  0  0
  1  5  1  0  0  0  0
  2  6  1  0  0  0  0
M  END
>  <Alias name>
Methanol

>  <Refractivity>   
8.23

$$$$
Formic acid
  ChemBrain IXL

  5  4  0  0  0  0  0  0  0  0  1 V2000
    2.2430    2.3688    0.4193 O   0  0  0  0  0  0  0  0  0  0  0  0
    3.1442    3.4757    0.0679 C   0  0  0  0  0  0  0  0  0  0  0  0
    4.2453    3.2402   -0.4017 O   0  0  0  0  0  0  0  0  0  0  0  0
    2.5894    1.5003    0.2513 H   0  0  0  0  0  0  0  0  0  0  0  0
    2.8316    4.4974    0.2255 H   0  0  0  0  0  0  0  0  0  0  0  0
  1  2  1  0  0  0  0
  2  3  2  0  0  0  0
  1  4  1  0  0  0  0
  2  5  1  0  0  0  0
M  END
>  <Alias name>
Formic acid

>  <Refractivity>   
8.56

$$$$
Cyanamide
  ChemBrain IXL

  5  4  0  0  0  0  0  0  0  0  1 V2000
    3.4889    2.9567   -0.0986 C   0  0  0  0  0  0  0  0  0  0  0  0
    4.6399    3.0415   -0.1941 N   0  0  0  0  0  0  0  0  0  0  0  0
    2.0279    2.8491    0.0228 N   0  0  0  0  0  0  0  0  0  0  0  0
    1.5793    1.9496   -0.0651 H   0  0  0  0  0  0  0  0  0  0  0  0
    1.4737    3.6748    0.1939 H   0  0  0  0  0  0  0  0  0  0  0  0
  1  2  3  0  0  0  0
  1  3  1  0  0  0  0
  3  4  1  0  0  0  0
  3  5  1  0  0  0  0
M  END
>  <Alias name>
Cyanamide

>  <Refractivity>   
8.67

$$$$
Carbonylsulfide
  ChemBrain IXL

  3  2  0  0  0  0  0  0  0  0  1 V2000
    1.4761    2.7061   -0.1514 O   0  0  0  0  0  0  0  0  0  0  0  0
    2.6889    2.7061   -0.0191 C   0  0  0  0  0  0  0  0  0  0  0  0
    4.3888    2.7061    0.1663 S   0  0  0  0  0  0  0  0  0  0  0  0
  1  2  2  0  0  0  0
  2  3  2  0  0  0  0
M  END
>  <Alias name>
Carbonylsulfide

>  <Refractivity>   
8.88

$$$$
Formamide
  ChemBrain IXL

  6  5  0  0  0  0  0  0  0  0  1 V2000
    1.6021    3.0398    0.0000 O   0  0  0  0  0  0  0  0  0  0  0  0
    2.7202    2.5518    0.0001 C   0  0  0  0  0  0  0  0  0  0  0  0
    3.8468    3.3829    0.0001 N   0  0  0  0  0  0  0  0  0  0  0  0
    3.7340    4.3856    0.0001 H   0  0  0  0  0  0  0  0  0  0  0  0
    4.7715    2.9792    0.0000 H   0  0  0  0  0  0  0  0  0  0  0  0
    2.8413    1.4756    0.0003 H   0  0  0  0  0  0  0  0  0  0  0  0
  1  2  2  0  0  0  0
  2  3  1  0  0  0  0
  3  4  1  0  0  0  0
  3  5  1  0  0  0  0
  2  6  1  0  0  0  0
M  END
>  <Alias name>
Formamide

>  <Refractivity>   
10.62

$$$$
Methylhydroperoxide
  ChemBrain IXL

  7  6  0  0  0  0  0  0  0  0  1 V2000
    4.6383    3.5233    0.7359 O   0  0  0  0  0  0  0  0  0  0  0  0
    3.5074    2.5834    0.5679 O   0  0  0  0  0  0  0  0  0  0  0  0
    2.2497    3.1985    0.1200 C   0  0  0  0  0  0  0  0  0  0  0  0
    5.4225    3.3342    0.1742 H   0  0  0  0  0  0  0  0  0  0  0  0
    1.4873    2.4348    0.0272 H   0  0  0  0  0  0  0  0  0  0  0  0
    1.9324    3.9393    0.8435 H   0  0  0  0  0  0  0  0  0  0  0  0
    2.4026    3.6744   -0.8407 H   0  0  0  0  0  0  0  0  0  0  0  0
  1  2  1  0  0  0  0
  1  4  1  0  0  0  0
  2  3  1  0  0  0  0
  3  5  1  0  0  0  0
  3  6  1  0  0  0  0
  3  7  1  0  0  0  0
M  END
>  <Alias name>
Methylhydroperoxide

>  <Refractivity>   
10.75

$$$$
Ethylene
  ChemBrain IXL

  6  5  0  0  0  0  0  0  0  0  1 V2000
    2.0930    2.5009   -0.1064 C   0  0  0  0  0  0  0  0  0  0  0  0
    3.4080    2.5582    0.1168 C   0  0  0  0  0  0  0  0  0  0  0  0
    1.6214    1.5504   -0.3233 H   0  0  0  0  0  0  0  0  0  0  0  0
    1.4978    3.4050   -0.0706 H   0  0  0  0  0  0  0  0  0  0  0  0
    3.8795    3.5087    0.3336 H   0  0  0  0  0  0  0  0  0  0  0  0
    4.0031    1.6541    0.0810 H   0  0  0  0  0  0  0  0  0  0  0  0
  1  2  2  0  0  0  0
  1  3  1  0  0  0  0
  1  4  1  0  0  0  0
  2  5  1  0  0  0  0
  2  6  1  0  0  0  0
M  END
>  <Alias name>
Ethylene

>  <Refractivity>   
10.99

$$$$
Ethylene oxide
  ChemBrain IXL

  7  7  0  0  0  0  0  0  0  0  1 V2000
    2.1144    2.5266    0.3046 C   0  0  0  0  0  0  0  0  0  0  0  0
    3.5443    2.7940   -0.0576 C   0  0  0  0  0  0  0  0  0  0  0  0
    3.1824    1.5696    0.7143 O   0  0  0  0  0  0  0  0  0  0  0  0
    1.7212    3.1779    1.0753 H   0  0  0  0  0  0  0  0  0  0  0  0
    1.4909    2.2334   -0.5309 H   0  0  0  0  0  0  0  0  0  0  0  0
    3.8269    2.6034   -1.0855 H   0  0  0  0  0  0  0  0  0  0  0  0
    4.0576    3.5498    0.5239 H   0  0  0  0  0  0  0  0  0  0  0  0
  1  2  1  0  0  0  0
  1  3  1  0  0  0  0
  2  3  1  0  0  0  0
  1  4  1  0  0  0  0
  1  5  1  0  0  0  0
  2  6  1  0  0  0  0
  2  7  1  0  0  0  0
M  END
>  <Alias name>
Oxirane

>  <Refractivity>   
11.01

$$$$
Acetonitrile
  ChemBrain IXL

  6  5  0  0  0  0  0  0  0  0  1 V2000
    3.6098    3.0346    0.5157 C   0  0  0  0  0  0  0  0  0  0  0  0
    4.6706    3.0273    0.9799 N   0  0  0  0  0  0  0  0  0  0  0  0
    2.1981    3.0444   -0.1021 C   0  0  0  0  0  0  0  0  0  0  0  0
    1.9062    2.0318   -0.3517 H   0  0  0  0  0  0  0  0  0  0  0  0
    1.4950    3.4574    0.6107 H   0  0  0  0  0  0  0  0  0  0  0  0
    2.2009    3.6509   -0.9993 H   0  0  0  0  0  0  0  0  0  0  0  0
  1  2  3  0  0  0  0
  1  3  1  0  0  0  0
  3  4  1  0  0  0  0
  3  5  1  0  0  0  0
  3  6  1  0  0  0  0
M  END
>  <Alias name>
Acetonitrile

>  <Refractivity>   
11.08

$$$$
Fluoroethane
  ChemBrain IXL

  8  7  0  0  0  0  0  0  0  0  1 V2000
    2.2153    2.5428   -0.0193 C   0  0  0  0  0  0  0  0  0  0  0  0
    3.7480    2.7002    0.0105 C   0  0  0  0  0  0  0  0  0  0  0  0
    4.0679    4.0220    0.0176 F   0  0  0  0  0  0  0  0  0  0  0  0
    1.9606    1.4902   -0.0249 H   0  0  0  0  0  0  0  0  0  0  0  0
    1.7871    3.0132    0.8572 H   0  0  0  0  0  0  0  0  0  0  0  0
    1.8212    3.0144   -0.9110 H   0  0  0  0  0  0  0  0  0  0  0  0
    4.1421    2.2286    0.9022 H   0  0  0  0  0  0  0  0  0  0  0  0
    4.1762    2.2298   -0.8660 H   0  0  0  0  0  0  0  0  0  0  0  0
  1  2  1  0  0  0  0
  2  3  1  0  0  0  0
  1  4  1  0  0  0  0
  1  5  1  0  0  0  0
  1  6  1  0  0  0  0
  2  7  1  0  0  0  0
  2  8  1  0  0  0  0
M  END
>  <Alias name>
Fluoroethane

>  <Refractivity>   
11.18

$$$$
Acetaldehyde
  ChemBrain IXL

  7  6  0  0  0  0  0  0  0  0  1 V2000
    3.4160    2.6195    0.0177 C   0  0  0  0  0  0  0  0  0  0  0  0
    3.9716    1.5659   -0.2460 O   0  0  0  0  0  0  0  0  0  0  0  0
    1.8794    2.7170   -0.0445 C   0  0  0  0  0  0  0  0  0  0  0  0
    4.0012    3.4840    0.2947 H   0  0  0  0  0  0  0  0  0  0  0  0
    1.4605    1.7288   -0.1638 H   0  0  0  0  0  0  0  0  0  0  0  0
    1.5093    3.1569    0.8698 H   0  0  0  0  0  0  0  0  0  0  0  0
    1.5914    3.3338   -0.8831 H   0  0  0  0  0  0  0  0  0  0  0  0
  1  2  2  0  0  0  0
  1  3  1  0  0  0  0
  1  4  1  0  0  0  0
  3  5  1  0  0  0  0
  3  6  1  0  0  0  0
  3  7  1  0  0  0  0
M  END
>  <Alias name>
Acetaldehyde

>  <Refractivity>   
11.52

$$$$
Chloromethane
  ChemBrain IXL

  5  4  0  0  0  0  0  0  0  0  1 V2000
    2.1946    2.6232   -0.0514 C   0  0  0  0  0  0  0  0  0  0  0  0
    3.8422    2.7047   -0.7306 Cl  0  0  0  0  0  0  0  0  0  0  0  0
    1.9830    1.6083    0.2617 H   0  0  0  0  0  0  0  0  0  0  0  0
    2.1225    3.2866    0.8015 H   0  0  0  0  0  0  0  0  0  0  0  0
    1.4780    2.9252   -0.8053 H   0  0  0  0  0  0  0  0  0  0  0  0
  1  2  1  0  0  0  0
  1  3  1  0  0  0  0
  1  4  1  0  0  0  0
  1  5  1  0  0  0  0
M  END
>  <Alias name>
Chloromethane

>  <Refractivity>   
11.58

$$$$
N-Methylhydroxylamine
  ChemBrain IXL

  8  7  0  0  0  0  0  0  0  0  1 V2000
    2.2433    3.0284    0.1570 C   0  0  0  0  0  0  0  0  0  0  0  0
    3.5767    3.4823    0.5774 N   0  0  0  0  0  0  0  0  0  0  0  0
    4.5453    2.9658   -0.2996 O   0  0  0  0  0  0  0  0  0  0  0  0
    3.6101    4.4906    0.5593 H   0  0  0  0  0  0  0  0  0  0  0  0
    5.4717    3.2206   -0.0920 H   0  0  0  0  0  0  0  0  0  0  0  0
    2.2075    1.9462    0.1766 H   0  0  0  0  0  0  0  0  0  0  0  0
    1.4967    3.4265    0.8330 H   0  0  0  0  0  0  0  0  0  0  0  0
    2.0432    3.3781   -0.8482 H   0  0  0  0  0  0  0  0  0  0  0  0
  1  2  1  0  0  0  0
  2  3  1  0  0  0  0
  2  4  1  0  0  0  0
  3  5  1  0  0  0  0
  1  6  1  0  0  0  0
  1  7  1  0  0  0  0
  1  8  1  0  0  0  0
M  END
>  <Alias name>
N-Methylhydroxylamine

>  <Refractivity>   
11.82

$$$$
Glyoxal
  ChemBrain IXL

  6  5  0  0  0  0  0  0  0  0  1 V2000
    1.6573    1.4897    0.2607 O   0  0  0  0  0  0  0  0  0  0  0  0
    2.1654    2.5946    0.1631 C   0  0  0  0  0  0  0  0  0  0  0  0
    3.5862    2.7198   -0.1485 C   0  0  0  0  0  0  0  0  0  0  0  0
    4.0943    3.8247   -0.2462 O   0  0  0  0  0  0  0  0  0  0  0  0
    1.5641    3.4801    0.3072 H   0  0  0  0  0  0  0  0  0  0  0  0
    4.1875    1.8343   -0.2927 H   0  0  0  0  0  0  0  0  0  0  0  0
  1  2  2  0  0  0  0
  2  3  1  0  0  0  0
  3  4  2  0  0  0  0
  2  5  1  0  0  0  0
  3  6  1  0  0  0  0
M  END
>  <Alias name>
Glyoxal

>  <Refractivity>   
11.86

$$$$
Glycolaldehyde
  ChemBrain IXL

  8  7  0  0  0  0  0  0  0  0  1 V2000
    3.5418    2.7638    0.1073 C   0  0  0  0  0  0  0  0  0  0  0  0
    2.1228    3.0272    0.4351 C   0  0  0  0  0  0  0  0  0  0  0  0
    1.3458    2.0969    0.5730 O   0  0  0  0  0  0  0  0  0  0  0  0
    4.2646    4.0393   -0.0012 O   0  0  0  0  0  0  0  0  0  0  0  0
    5.2200    3.9583   -0.2179 H   0  0  0  0  0  0  0  0  0  0  0  0
    3.9874    2.1618    0.8895 H   0  0  0  0  0  0  0  0  0  0  0  0
    3.6022    2.2335   -0.8350 H   0  0  0  0  0  0  0  0  0  0  0  0
    1.7743    4.0458    0.5527 H   0  0  0  0  0  0  0  0  0  0  0  0
  1  2  1  0  0  0  0
  2  3  2  0  0  0  0
  1  4  1  0  0  0  0
  4  5  1  0  0  0  0
  1  6  1  0  0  0  0
  1  7  1  0  0  0  0
  2  8  1  0  0  0  0
M  END
>  <Alias name>
Glycolaldehyde

>  <Refractivity>   
12.43

$$$$
Nitromethane
  ChemBrain IXL

  7  6  0  0  0  0  0  0  0  0  1 V2000
    4.2926    1.6797   -0.6159 O   0  5  0  0  0  0  0  0  0  0  0  0
    3.5771    2.6882   -0.5235 N   0  3  0  0  0  0  0  0  0  0  0  0
    3.9838    3.7783   -0.9524 O   0  0  0  0  0  0  0  0  0  0  0  0
    2.2468    2.5916    0.0944 C   0  0  0  0  0  0  0  0  0  0  0  0
    2.0738    1.5737    0.4215 H   0  0  0  0  0  0  0  0  0  0  0  0
    2.1952    3.2582    0.9464 H   0  0  0  0  0  0  0  0  0  0  0  0
    1.4914    2.8715   -0.6293 H   0  0  0  0  0  0  0  0  0  0  0  0
  1  2  1  0  0  0  0
  2  3  2  0  0  0  0
  2  4  1  0  0  0  0
  4  5  1  0  0  0  0
  4  6  1  0  0  0  0
  4  7  1  0  0  0  0
M  END
>  <Alias name>
Nitromethane

>  <Refractivity>   
12.48

$$$$
Ethanol
  ChemBrain IXL

  9  8  0  0  0  0  0  0  0  0  1 V2000
    2.1990    2.8653    0.1777 C   0  0  0  0  0  0  0  0  0  0  0  0
    3.5654    3.4776   -0.1867 C   0  0  0  0  0  0  0  0  0  0  0  0
    4.5001    2.4049   -0.5561 O   0  0  0  0  0  0  0  0  0  0  0  0
    1.8088    2.3245   -0.6718 H   0  0  0  0  0  0  0  0  0  0  0  0
    2.3183    2.1890    1.0112 H   0  0  0  0  0  0  0  0  0  0  0  0
    1.5122    3.6534    0.4491 H   0  0  0  0  0  0  0  0  0  0  0  0
    3.4460    4.1540   -1.0201 H   0  0  0  0  0  0  0  0  0  0  0  0
    3.9556    4.0184    0.6628 H   0  0  0  0  0  0  0  0  0  0  0  0
    5.3716    2.6970   -0.7964 H   0  0  0  0  0  0  0  0  0  0  0  0
  1  2  1  0  0  0  0
  2  3  1  0  0  0  0
  1  4  1  0  0  0  0
  1  5  1  0  0  0  0
  1  6  1  0  0  0  0
  2  7  1  0  0  0  0
  2  8  1  0  0  0  0
  3  9  1  0  0  0  0
M  END
>  <Alias name>
Ethanol

>  <Refractivity>   
12.92

$$$$
2-Fluoroethanol
  ChemBrain IXL

  9  8  0  0  0  0  0  0  0  0  1 V2000
    2.8265    2.5798   -0.2692 C   0  0  0  0  0  0  0  0  0  0  0  0
    3.5101    3.8426    0.2894 C   0  0  0  0  0  0  0  0  0  0  0  0
    1.4851    2.6605   -0.0606 F   0  0  0  0  0  0  0  0  0  0  0  0
    4.9599    3.7553    0.0640 O   0  0  0  0  0  0  0  0  0  0  0  0
    5.4782    4.5238    0.3912 H   0  0  0  0  0  0  0  0  0  0  0  0
    3.0227    2.5031   -1.3315 H   0  0  0  0  0  0  0  0  0  0  0  0
    3.2181    1.7046    0.2344 H   0  0  0  0  0  0  0  0  0  0  0  0
    3.1185    4.7178   -0.2141 H   0  0  0  0  0  0  0  0  0  0  0  0
    3.3139    3.9194    1.3517 H   0  0  0  0  0  0  0  0  0  0  0  0
  1  2  1  0  0  0  0
  1  3  1  0  0  0  0
  2  4  1  0  0  0  0
  4  5  1  0  0  0  0
  1  6  1  0  0  0  0
  1  7  1  0  0  0  0
  2  8  1  0  0  0  0
  2  9  1  0  0  0  0
M  END
>  <Alias name>
2-Fluoroethanol

>  <Refractivity>   
12.96

$$$$
Urea
  ChemBrain IXL

  8  7  0  0  0  0  0  0  0  0  1 V2000
    3.5687    3.5457    0.0000 C   0  0  0  0  0  0  0  0  0  0  0  0
    4.7812    2.8457    0.0036 N   0  0  0  0  0  0  0  0  0  0  0  0
    2.3563    2.8457   -0.0005 N   0  0  0  0  0  0  0  0  0  0  0  0
    3.5687    4.7657   -0.0027 O   0  0  0  0  0  0  0  0  0  0  0  0
    5.6550    3.3502    0.0037 H   0  0  0  0  0  0  0  0  0  0  0  0
    4.7811    1.8367    0.0061 H   0  0  0  0  0  0  0  0  0  0  0  0
    2.3564    1.8367    0.0015 H   0  0  0  0  0  0  0  0  0  0  0  0
    1.4825    3.3502   -0.0028 H   0  0  0  0  0  0  0  0  0  0  0  0
  1  2  1  0  0  0  0
  1  3  1  0  0  0  0
  1  4  2  0  0  0  0
  2  5  1  0  0  0  0
  2  6  1  0  0  0  0
  3  7  1  0  0  0  0
  3  8  1  0  0  0  0
M  END
>  <Alias name>
Urea

>  <Refractivity>   
12.99

$$$$
Methylisocyanate
  ChemBrain IXL

  7  6  0  0  0  0  0  0  0  0  1 V2000
    2.3545    3.5104    0.2355 C   0  0  0  0  0  0  0  0  0  0  0  0
    3.5169    3.8853   -0.4488 N   0  0  0  0  0  0  0  0  0  0  0  0
    4.3429    2.9993   -0.8305 C   0  0  0  0  0  0  0  0  0  0  0  0
    5.1363    2.1481   -1.1971 O   0  0  0  0  0  0  0  0  0  0  0  0
    2.3321    2.4332    0.3457 H   0  0  0  0  0  0  0  0  0  0  0  0
    2.3465    3.9737    1.2143 H   0  0  0  0  0  0  0  0  0  0  0  0
    1.4858    3.8342   -0.3243 H   0  0  0  0  0  0  0  0  0  0  0  0
  1  2  1  0  0  0  0
  2  3  2  0  0  0  0
  3  4  2  0  0  0  0
  1  5  1  0  0  0  0
  1  6  1  0  0  0  0
  1  7  1  0  0  0  0
M  END
>  <Alias name>
Methylisocyanate

>  <Refractivity>   
13.02

$$$$
Formic acid methylester
  ChemBrain IXL

  8  7  0  0  0  0  0  0  0  0  1 V2000
    2.4230    1.4858   -0.7543 O   0  0  0  0  0  0  0  0  0  0  0  0
    2.6621    2.6655   -0.5552 C   0  0  0  0  0  0  0  0  0  0  0  0
    3.9999    3.0789   -0.1078 O   0  0  0  0  0  0  0  0  0  0  0  0
    4.1668    4.5249    0.0982 C   0  0  0  0  0  0  0  0  0  0  0  0
    1.8908    3.4060   -0.7078 H   0  0  0  0  0  0  0  0  0  0  0  0
    5.1763    4.7279    0.4242 H   0  0  0  0  0  0  0  0  0  0  0  0
    3.9764    5.0450   -0.8289 H   0  0  0  0  0  0  0  0  0  0  0  0
    3.4705    4.8641    0.8509 H   0  0  0  0  0  0  0  0  0  0  0  0
  1  2  2  0  0  0  0
  2  3  1  0  0  0  0
  3  4  1  0  0  0  0
  2  5  1  0  0  0  0
  4  6  1  0  0  0  0
  4  7  1  0  0  0  0
  4  8  1  0  0  0  0
M  END
>  <Alias name>
Formic acid methylester

>  <Refractivity>   
13.03

$$$$
Methylformate
  ChemBrain IXL

  8  7  0  0  0  0  0  0  0  0  1 V2000
    1.5005    1.6550   -0.4855 O   0  0  0  0  0  0  0  0  0  0  0  0
    2.1451    2.6742   -0.3007 C   0  0  0  0  0  0  0  0  0  0  0  0
    3.6136    2.6352   -0.3554 O   0  0  0  0  0  0  0  0  0  0  0  0
    4.2787    3.9244   -0.1170 C   0  0  0  0  0  0  0  0  0  0  0  0
    1.6368    3.6051   -0.0970 H   0  0  0  0  0  0  0  0  0  0  0  0
    5.3490    3.7938   -0.1774 H   0  0  0  0  0  0  0  0  0  0  0  0
    3.9602    4.6372   -0.8633 H   0  0  0  0  0  0  0  0  0  0  0  0
    4.0153    4.2892    0.8648 H   0  0  0  0  0  0  0  0  0  0  0  0
  1  2  2  0  0  0  0
  2  3  1  0  0  0  0
  3  4  1  0  0  0  0
  2  5  1  0  0  0  0
  4  6  1  0  0  0  0
  4  7  1  0  0  0  0
  4  8  1  0  0  0  0
M  END
>  <Alias name>
Methyl formate

>  <Refractivity>   
13.03

$$$$
Acetic acid
  ChemBrain IXL

  8  7  0  0  0  0  0  0  0  0  1 V2000
    2.5272    2.5061    0.0211 C   0  0  0  0  0  0  0  0  0  0  0  0
    3.9810    2.5532   -0.4876 C   0  0  0  0  0  0  0  0  0  0  0  0
    4.6611    1.5403   -0.4856 O   0  0  0  0  0  0  0  0  0  0  0  0
    4.5486    3.8185   -0.9753 O   0  0  0  0  0  0  0  0  0  0  0  0
    2.2284    1.4780    0.1628 H   0  0  0  0  0  0  0  0  0  0  0  0
    2.4572    3.0341    0.9606 H   0  0  0  0  0  0  0  0  0  0  0  0
    1.8769    2.9733   -0.7037 H   0  0  0  0  0  0  0  0  0  0  0  0
    3.9575    4.5616   -0.9452 H   0  0  0  0  0  0  0  0  0  0  0  0
  1  2  1  0  0  0  0
  2  3  2  0  0  0  0
  2  4  1  0  0  0  0
  1  5  1  0  0  0  0
  1  6  1  0  0  0  0
  1  7  1  0  0  0  0
  4  8  1  0  0  0  0
M  END
>  <Alias name>
Acetic acid

>  <Refractivity>   
13.05

$$$$
2,2,2-Trifluoroethanol
  ChemBrain IXL

  9  8  0  0  0  0  0  0  0  0  1 V2000
    2.3790    2.7862    0.4072 C   0  0  0  0  0  0  0  0  0  0  0  0
    3.4519    3.5266   -0.4145 C   0  0  0  0  0  0  0  0  0  0  0  0
    2.9697    2.1454    1.4513 F   0  0  0  0  0  0  0  0  0  0  0  0
    1.7487    1.8775   -0.3844 F   0  0  0  0  0  0  0  0  0  0  0  0
    1.4717    3.6822    0.8800 F   0  0  0  0  0  0  0  0  0  0  0  0
    4.4327    2.5581   -0.9255 O   0  0  0  0  0  0  0  0  0  0  0  0
    5.1576    2.9459   -1.4643 H   0  0  0  0  0  0  0  0  0  0  0  0
    3.9539    4.2502    0.2158 H   0  0  0  0  0  0  0  0  0  0  0  0
    2.9816    4.0369   -1.2460 H   0  0  0  0  0  0  0  0  0  0  0  0
  1  2  1  0  0  0  0
  1  3  1  0  0  0  0
  1  4  1  0  0  0  0
  1  5  1  0  0  0  0
  2  6  1  0  0  0  0
  6  7  1  0  0  0  0
  2  8  1  0  0  0  0
  2  9  1  0  0  0  0
M  END
>  <Alias name>
2,2,2-Trifluoroethanol

>  <Refractivity>   
13.13

$$$$
Difluoroacetic acid
  ChemBrain IXL

  8  7  0  0  0  0  0  0  0  0  1 V2000
    4.5847    3.5735   -0.7605 C   0  0  0  0  0  0  0  0  0  0  0  0
    3.3614    2.8815   -0.2966 C   0  0  0  0  0  0  0  0  0  0  0  0
    3.3734    1.6746   -0.1189 O   0  0  0  0  0  0  0  0  0  0  0  0
    2.1318    3.6485   -0.0501 O   0  0  0  0  0  0  0  0  0  0  0  0
    5.3177    2.7285   -1.5340 F   0  0  0  0  0  0  0  0  0  0  0  0
    4.2377    4.6685   -1.4886 F   0  0  0  0  0  0  0  0  0  0  0  0
    1.3641    3.1159    0.2554 H   0  0  0  0  0  0  0  0  0  0  0  0
    5.1724    3.8806    0.0957 H   0  0  0  0  0  0  0  0  0  0  0  0
  1  2  1  0  0  0  0
  2  3  2  0  0  0  0
  2  4  1  0  0  0  0
  1  5  1  0  0  0  0
  1  6  1  0  0  0  0
  4  7  1  0  0  0  0
  1  8  1  0  0  0  0
M  END
>  <Alias name>
Difluoroacetic acid

>  <Refractivity>   
13.44

$$$$
Methylhydrazine
  ChemBrain IXL

  9  8  0  0  0  0  0  0  0  0  1 V2000
    3.5760    4.0287   -0.1358 N   0  0  0  0  0  0  0  0  0  0  0  0
    4.6097    3.1286    0.3384 N   0  0  0  0  0  0  0  0  0  0  0  0
    2.2577    3.4079    0.0595 C   0  0  0  0  0  0  0  0  0  0  0  0
    3.7175    4.2162   -1.1171 H   0  0  0  0  0  0  0  0  0  0  0  0
    5.5142    3.5552    0.2052 H   0  0  0  0  0  0  0  0  0  0  0  0
    4.5663    2.2635   -0.1795 H   0  0  0  0  0  0  0  0  0  0  0  0
    2.2101    2.4793   -0.4959 H   0  0  0  0  0  0  0  0  0  0  0  0
    2.1060    3.2067    1.1127 H   0  0  0  0  0  0  0  0  0  0  0  0
    1.4861    4.0802   -0.2945 H   0  0  0  0  0  0  0  0  0  0  0  0
  1  2  1  0  0  0  0
  1  3  1  0  0  0  0
  1  4  1  0  0  0  0
  2  5  1  0  0  0  0
  2  6  1  0  0  0  0
  3  7  1  0  0  0  0
  3  8  1  0  0  0  0
  3  9  1  0  0  0  0
M  END
>  <Alias name>
Methylhydrazine

>  <Refractivity>   
13.69

$$$$
1,1-Difluoroethane
  ChemBrain IXL

  8  7  0  0  0  0  0  0  0  0  1 V2000
    2.0995    2.4896   -0.0557 C   0  0  0  0  0  0  0  0  0  0  0  0
    3.6356    2.5779    0.0293 C   0  0  0  0  0  0  0  0  0  0  0  0
    3.9972    3.8326    0.4095 F   0  0  0  0  0  0  0  0  0  0  0  0
    4.0915    1.6786    0.9419 F   0  0  0  0  0  0  0  0  0  0  0  0
    1.8115    1.4905   -0.3585 H   0  0  0  0  0  0  0  0  0  0  0  0
    1.6709    2.7106    0.9140 H   0  0  0  0  0  0  0  0  0  0  0  0
    1.7364    3.2058   -0.7825 H   0  0  0  0  0  0  0  0  0  0  0  0
    4.0641    2.3570   -0.9405 H   0  0  0  0  0  0  0  0  0  0  0  0
  1  2  1  0  0  0  0
  2  3  1  0  0  0  0
  2  4  1  0  0  0  0
  1  5  1  0  0  0  0
  1  6  1  0  0  0  0
  1  7  1  0  0  0  0
  2  8  1  0  0  0  0
M  END
>  <Alias name>
1,1-Difluoroethane

>  <Refractivity>   
13.83

$$$$
Malonodinitrile
  ChemBrain IXL

  7  6  0  0  0  0  0  0  0  0  1 V2000
    4.5118    2.6721   -0.6790 C   0  0  0  0  0  0  0  0  0  0  0  0
    5.3078    1.9454   -1.1025 N   0  0  0  0  0  0  0  0  0  0  0  0
    3.4525    3.6390   -0.1154 C   0  0  0  0  0  0  0  0  0  0  0  0
    2.3378    2.8322    0.5783 C   0  0  0  0  0  0  0  0  0  0  0  0
    1.5002    2.2259    1.0995 N   0  0  0  0  0  0  0  0  0  0  0  0
    3.9165    4.3044    0.6021 H   0  0  0  0  0  0  0  0  0  0  0  0
    3.0275    4.2202   -0.9244 H   0  0  0  0  0  0  0  0  0  0  0  0
  1  2  3  0  0  0  0
  1  3  1  0  0  0  0
  4  5  3  0  0  0  0
  4  3  1  0  0  0  0
  3  6  1  0  0  0  0
  3  7  1  0  0  0  0
M  END
>  <Alias name>
Dicyanomethane

>  <Refractivity>   
13.88

$$$$
Dimethylamine
  ChemBrain IXL

 10  9  0  0  0  0  0  0  0  0  1 V2000
    2.8474    2.3874   -0.7666 C   0  0  0  0  0  0  0  0  0  0  0  0
    3.9655    2.7601    0.1122 N   0  0  0  0  0  0  0  0  0  0  0  0
    3.6257    3.9896    0.8430 C   0  0  0  0  0  0  0  0  0  0  0  0
    1.9621    2.2193   -0.1713 H   0  0  0  0  0  0  0  0  0  0  0  0
    2.6616    3.1850   -1.4707 H   0  0  0  0  0  0  0  0  0  0  0  0
    3.0971    1.4842   -1.3035 H   0  0  0  0  0  0  0  0  0  0  0  0
    4.8507    2.9281   -0.4832 H   0  0  0  0  0  0  0  0  0  0  0  0
    4.4471    4.2632    1.4886 H   0  0  0  0  0  0  0  0  0  0  0  0
    2.7405    3.8215    1.4384 H   0  0  0  0  0  0  0  0  0  0  0  0
    3.4400    4.7872    0.1389 H   0  0  0  0  0  0  0  0  0  0  0  0
  1  2  1  0  0  0  0
  2  3  1  0  0  0  0
  1  4  1  0  0  0  0
  1  5  1  0  0  0  0
  1  6  1  0  0  0  0
  2  7  1  0  0  0  0
  3  8  1  0  0  0  0
  3  9  1  0  0  0  0
  3 10  1  0  0  0  0
M  END
>  <Alias name>
Dimethylamine

>  <Refractivity>   
14.26

$$$$
Methylbromide
  ChemBrain IXL

  5  4  0  0  0  0  0  0  0  0  1 V2000
    2.1201    2.4705    0.1402 C   0  0  0  0  0  0  0  0  0  0  0  0
    3.9500    2.2004   -0.4070 Br  0  0  0  0  0  0  0  0  0  0  0  0
    1.7908    1.6238    0.7297 H   0  0  0  0  0  0  0  0  0  0  0  0
    2.0504    3.3731    0.7345 H   0  0  0  0  0  0  0  0  0  0  0  0
    1.4915    2.5662   -0.7366 H   0  0  0  0  0  0  0  0  0  0  0  0
  1  2  1  0  0  0  0
  1  3  1  0  0  0  0
  1  4  1  0  0  0  0
  1  5  1  0  0  0  0
M  END
>  <Alias name>
Bromomethane

>  <Refractivity>   
14.39

$$$$
Propargyl aldehyde
  ChemBrain IXL

  6  5  0  0  0  0  0  0  0  0  1 V2000
    3.7014    3.8661    0.0558 C   0  0  0  0  0  0  0  0  0  0  0  0
    5.1086    3.4645   -0.1649 C   0  0  0  0  0  0  0  0  0  0  0  0
    2.5566    4.1929    0.2354 C   0  0  0  0  0  0  0  0  0  0  0  0
    5.9899    4.3081   -0.1716 O   0  0  0  0  0  0  0  0  0  0  0  0
    5.3561    2.4217   -0.3205 H   0  0  0  0  0  0  0  0  0  0  0  0
    1.5268    4.4868    0.3969 H   0  0  0  0  0  0  0  0  0  0  0  0
  1  2  1  0  0  0  0
  1  3  3  0  0  0  0
  2  4  2  0  0  0  0
  2  5  1  0  0  0  0
  3  6  1  0  0  0  0
M  END
>  <Alias name>
Propargyl aldehyde

>  <Refractivity>   
14.42

$$$$
Ethyleneglycol
  ChemBrain IXL

 10  9  0  0  0  0  0  0  0  0  1 V2000
    2.3264    4.2827    0.3701 O   0  0  0  0  0  0  0  0  0  0  0  0
    3.4609    3.3656    0.1897 C   0  0  0  0  0  0  0  0  0  0  0  0
    4.7197    4.1729   -0.1812 C   0  0  0  0  0  0  0  0  0  0  0  0
    5.8542    3.2558   -0.3617 O   0  0  0  0  0  0  0  0  0  0  0  0
    1.4768    3.8503    0.6099 H   0  0  0  0  0  0  0  0  0  0  0  0
    6.7038    3.6882   -0.6015 H   0  0  0  0  0  0  0  0  0  0  0  0
    3.2352    2.6639   -0.6037 H   0  0  0  0  0  0  0  0  0  0  0  0
    3.6376    2.8244    1.1109 H   0  0  0  0  0  0  0  0  0  0  0  0
    4.9454    4.8746    0.6122 H   0  0  0  0  0  0  0  0  0  0  0  0
    4.5430    4.7141   -1.1024 H   0  0  0  0  0  0  0  0  0  0  0  0
  1  2  1  0  0  0  0
  2  3  1  0  0  0  0
  3  4  1  0  0  0  0
  1  5  1  0  0  0  0
  4  6  1  0  0  0  0
  2  7  1  0  0  0  0
  2  8  1  0  0  0  0
  3  9  1  0  0  0  0
  3 10  1  0  0  0  0
M  END
>  <Alias name>
Ethyleneglycol

>  <Refractivity>   
14.45

$$$$
Methylnitrate
  ChemBrain IXL

  8  7  0  0  0  0  0  0  0  0  1 V2000
    4.5536    2.2657   -0.2888 O   0  5  0  0  0  0  0  0  0  0  0  0
    4.4583    3.4499   -0.6440 N   0  3  0  0  0  0  0  0  0  0  0  0
    5.4057    4.0014   -1.2236 O   0  0  0  0  0  0  0  0  0  0  0  0
    3.4158    4.0826   -0.4196 O   0  0  0  0  0  0  0  0  0  0  0  0
    2.3649    3.3229    0.2729 C   0  0  0  0  0  0  0  0  0  0  0  0
    2.0847    2.4656   -0.3266 H   0  0  0  0  0  0  0  0  0  0  0  0
    2.7359    2.9862    1.2330 H   0  0  0  0  0  0  0  0  0  0  0  0
    1.4999    3.9571    0.4223 H   0  0  0  0  0  0  0  0  0  0  0  0
  1  2  1  0  0  0  0
  2  3  2  0  0  0  0
  2  4  1  0  0  0  0
  4  5  1  0  0  0  0
  5  6  1  0  0  0  0
  5  7  1  0  0  0  0
  5  8  1  0  0  0  0
M  END
>  <Alias name>
Methylnitrate

>  <Refractivity>   
14.6

$$$$
Cyanoacetylene
  ChemBrain IXL

  5  4  0  0  0  0  0  0  0  0  1 V2000
    2.5701    3.6752    0.0000 C   0  0  0  0  0  0  0  0  0  0  0  0
    3.7741    3.6753    0.0000 C   0  0  0  0  0  0  0  0  0  0  0  0
    5.3151    3.6753    0.0000 C   0  0  0  0  0  0  0  0  0  0  0  0
    6.4731    3.6753    0.0000 N   0  0  0  0  0  0  0  0  0  0  0  0
    1.4871    3.6752    0.0000 H   0  0  0  0  0  0  0  0  0  0  0  0
  1  2  3  0  0  0  0
  3  4  3  0  0  0  0
  3  2  1  0  0  0  0
  1  5  1  0  0  0  0
M  END
>  <Alias name>
Cyanoacetylene

>  <Refractivity>   
14.71

$$$$
Ethylamine
  ChemBrain IXL

 10  9  0  0  0  0  0  0  0  0  1 V2000
    3.5752    2.6814   -0.2458 C   0  0  0  0  0  0  0  0  0  0  0  0
    4.5437    3.7858   -0.1906 N   0  0  0  0  0  0  0  0  0  0  0  0
    2.2016    3.1777    0.2458 C   0  0  0  0  0  0  0  0  0  0  0  0
    4.2278    4.5400   -0.7817 H   0  0  0  0  0  0  0  0  0  0  0  0
    5.4432    3.4607   -0.5120 H   0  0  0  0  0  0  0  0  0  0  0  0
    3.9145    1.8716    0.3882 H   0  0  0  0  0  0  0  0  0  0  0  0
    3.4876    2.3287   -1.2660 H   0  0  0  0  0  0  0  0  0  0  0  0
    1.4881    2.3640    0.2052 H   0  0  0  0  0  0  0  0  0  0  0  0
    2.2892    3.5304    1.2660 H   0  0  0  0  0  0  0  0  0  0  0  0
    1.8622    3.9874   -0.3882 H   0  0  0  0  0  0  0  0  0  0  0  0
  1  2  1  0  0  0  0
  1  3  1  0  0  0  0
  2  4  1  0  0  0  0
  2  5  1  0  0  0  0
  1  6  1  0  0  0  0
  1  7  1  0  0  0  0
  3  8  1  0  0  0  0
  3  9  1  0  0  0  0
  3 10  1  0  0  0  0
M  END
>  <Alias name>
Ethylamine

>  <Refractivity>   
14.93

$$$$
Propionaldehyde
  ChemBrain IXL

 10  9  0  0  0  0  0  0  0  0  1 V2000
    3.5312    4.7248    0.4974 C   0  0  0  0  0  0  0  0  0  0  0  0
    4.0867    5.6196    1.1131 O   0  0  0  0  0  0  0  0  0  0  0  0
    4.3611    3.5780   -0.1116 C   0  0  0  0  0  0  0  0  0  0  0  0
    3.5241    2.2841   -0.1157 C   0  0  0  0  0  0  0  0  0  0  0  0
    2.4577    4.7365    0.3790 H   0  0  0  0  0  0  0  0  0  0  0  0
    5.2537    3.4275    0.4775 H   0  0  0  0  0  0  0  0  0  0  0  0
    4.6368    3.8316   -1.1245 H   0  0  0  0  0  0  0  0  0  0  0  0
    3.2484    2.0305    0.8973 H   0  0  0  0  0  0  0  0  0  0  0  0
    4.1058    1.4804   -0.5425 H   0  0  0  0  0  0  0  0  0  0  0  0
    2.6315    2.4346   -0.7048 H   0  0  0  0  0  0  0  0  0  0  0  0
  1  2  2  0  0  0  0
  1  3  1  0  0  0  0
  1  5  1  0  0  0  0
  3  4  1  0  0  0  0
  3  6  1  0  0  0  0
  3  7  1  0  0  0  0
  4  8  1  0  0  0  0
  4  9  1  0  0  0  0
  4 10  1  0  0  0  0
M  END
>  <Alias name>
Propanal

>  <Refractivity>   
14.94

$$$$
Peracetic acid
  ChemBrain IXL

  9  8  0  0  0  0  0  0  0  0  1 V2000
    3.5333    3.9816   -0.3428 C   0  0  0  0  0  0  0  0  0  0  0  0
    4.6619    3.0485   -0.4717 O   0  0  0  0  0  0  0  0  0  0  0  0
    2.1740    3.4652   -0.0672 C   0  0  0  0  0  0  0  0  0  0  0  0
    3.7172    5.1816   -0.4629 O   0  0  0  0  0  0  0  0  0  0  0  0
    5.9703    3.6836   -0.7461 O   0  0  0  0  0  0  0  0  0  0  0  0
    6.6637    3.5152   -0.0700 H   0  0  0  0  0  0  0  0  0  0  0  0
    2.2048    2.3846   -0.0011 H   0  0  0  0  0  0  0  0  0  0  0  0
    1.8155    3.8741    0.8694 H   0  0  0  0  0  0  0  0  0  0  0  0
    1.5069    3.7589   -0.8682 H   0  0  0  0  0  0  0  0  0  0  0  0
  1  2  1  0  0  0  0
  1  3  1  0  0  0  0
  1  4  2  0  0  0  0
  2  5  1  0  0  0  0
  5  6  1  0  0  0  0
  3  7  1  0  0  0  0
  3  8  1  0  0  0  0
  3  9  1  0  0  0  0
M  END
>  <Alias name>
Peroxyacetic acid

>  <Refractivity>   
14.95

$$$$
N-Methylformamide
  ChemBrain IXL

  9  8  0  0  0  0  0  0  0  0  1 V2000
    1.5795    3.4416    1.1789 O   0  0  0  0  0  0  0  0  0  0  0  0
    2.5836    2.9132    0.7306 C   0  0  0  0  0  0  0  0  0  0  0  0
    3.6632    3.7015    0.3145 N   0  0  0  0  0  0  0  0  0  0  0  0
    4.8730    3.0648   -0.2257 C   0  0  0  0  0  0  0  0  0  0  0  0
    3.6107    4.7066    0.3853 H   0  0  0  0  0  0  0  0  0  0  0  0
    2.6399    1.8343    0.6546 H   0  0  0  0  0  0  0  0  0  0  0  0
    5.5946    3.8276   -0.4909 H   0  0  0  0  0  0  0  0  0  0  0  0
    4.6157    2.4895   -1.1064 H   0  0  0  0  0  0  0  0  0  0  0  0
    5.3002    2.4084    0.5223 H   0  0  0  0  0  0  0  0  0  0  0  0
  1  2  2  0  0  0  0
  2  3  1  0  0  0  0
  3  4  1  0  0  0  0
  3  5  1  0  0  0  0
  2  6  1  0  0  0  0
  4  7  1  0  0  0  0
  4  8  1  0  0  0  0
  4  9  1  0  0  0  0
M  END
>  <Alias name>
N-Methylformamide

>  <Refractivity>   
15.15

$$$$
Propylene oxide
  ChemBrain IXL

 10 10  0  0  0  0  0  0  0  0  1 V2000
    3.3820    3.5147   -0.4200 C   0  0  0  0  0  0  0  0  0  0  0  0
    2.0103    2.9093   -0.3819 C   0  0  0  0  0  0  0  0  0  0  0  0
    2.2544    4.2469    0.2282 O   0  0  0  0  0  0  0  0  0  0  0  0
    4.4162    3.0469    0.6227 C   0  0  0  0  0  0  0  0  0  0  0  0
    3.7041    4.0084   -1.3284 H   0  0  0  0  0  0  0  0  0  0  0  0
    1.5034    2.8949   -1.3387 H   0  0  0  0  0  0  0  0  0  0  0  0
    1.9111    2.0733    0.2994 H   0  0  0  0  0  0  0  0  0  0  0  0
    4.5846    3.8372    1.3437 H   0  0  0  0  0  0  0  0  0  0  0  0
    5.3477    2.8077    0.1250 H   0  0  0  0  0  0  0  0  0  0  0  0
    4.0429    2.1671    1.1322 H   0  0  0  0  0  0  0  0  0  0  0  0
  1  2  1  0  0  0  0
  1  3  1  0  0  0  0
  1  4  1  0  0  0  0
  2  3  1  0  0  0  0
  1  5  1  0  0  0  0
  2  6  1  0  0  0  0
  2  7  1  0  0  0  0
  4  8  1  0  0  0  0
  4  9  1  0  0  0  0
  4 10  1  0  0  0  0
M  END
>  <Alias name>
Methyloxiran

>  <Refractivity>   
15.15

$$$$
Acetamide
  ChemBrain IXL

  9  8  0  0  0  0  0  0  0  0  1 V2000
    2.3108    3.2884    0.2222 C   0  0  0  0  0  0  0  0  0  0  0  0
    3.5953    3.5881   -0.4490 C   0  0  0  0  0  0  0  0  0  0  0  0
    3.8442    4.7268   -0.8093 O   0  0  0  0  0  0  0  0  0  0  0  0
    4.5248    2.5649   -0.6705 N   0  0  0  0  0  0  0  0  0  0  0  0
    5.4005    2.7692   -1.1282 H   0  0  0  0  0  0  0  0  0  0  0  0
    4.3190    1.6231   -0.3725 H   0  0  0  0  0  0  0  0  0  0  0  0
    2.2686    2.2342    0.4667 H   0  0  0  0  0  0  0  0  0  0  0  0
    2.2330    3.8731    1.1305 H   0  0  0  0  0  0  0  0  0  0  0  0
    1.4907    3.5386   -0.4395 H   0  0  0  0  0  0  0  0  0  0  0  0
  1  2  1  0  0  0  0
  2  3  2  0  0  0  0
  2  4  1  0  0  0  0
  4  5  1  0  0  0  0
  4  6  1  0  0  0  0
  1  7  1  0  0  0  0
  1  8  1  0  0  0  0
  1  9  1  0  0  0  0
M  END
>  <Alias name>
Acetamide

>  <Refractivity>   
15.21

$$$$
Propargyl alcohol
  ChemBrain IXL

  8  7  0  0  0  0  0  0  0  0  1 V2000
    3.7200    3.5628   -0.1834 C   0  0  0  0  0  0  0  0  0  0  0  0
    5.2353    3.8299   -0.2666 C   0  0  0  0  0  0  0  0  0  0  0  0
    2.5360    3.3541   -0.1183 C   0  0  0  0  0  0  0  0  0  0  0  0
    5.7091    4.3686    1.0164 O   0  0  0  0  0  0  0  0  0  0  0  0
    6.6708    4.5692    1.0531 H   0  0  0  0  0  0  0  0  0  0  0  0
    5.7538    2.9040   -0.4829 H   0  0  0  0  0  0  0  0  0  0  0  0
    5.4329    4.5466   -1.0541 H   0  0  0  0  0  0  0  0  0  0  0  0
    1.4710    3.1664   -0.0598 H   0  0  0  0  0  0  0  0  0  0  0  0
  1  2  1  0  0  0  0
  1  3  3  0  0  0  0
  2  4  1  0  0  0  0
  4  5  1  0  0  0  0
  2  6  1  0  0  0  0
  2  7  1  0  0  0  0
  3  8  1  0  0  0  0
M  END
>  <Alias name>
Propargyl alcohol

>  <Refractivity>   
15.35

$$$$
Dimethylperoxide
  ChemBrain IXL

 10  9  0  0  0  0  0  0  0  0  1 V2000
    2.5516    2.8410   -0.1841 C   0  0  0  0  0  0  0  0  0  0  0  0
    3.3573    3.8741   -0.8509 O   0  0  0  0  0  0  0  0  0  0  0  0
    4.8164    3.6261   -0.8510 O   0  0  0  0  0  0  0  0  0  0  0  0
    5.6221    4.6592   -0.1843 C   0  0  0  0  0  0  0  0  0  0  0  0
    2.7043    1.8894   -0.6781 H   0  0  0  0  0  0  0  0  0  0  0  0
    2.8530    2.7618    0.8531 H   0  0  0  0  0  0  0  0  0  0  0  0
    1.5041    3.1108   -0.2361 H   0  0  0  0  0  0  0  0  0  0  0  0
    5.4694    5.6108   -0.6783 H   0  0  0  0  0  0  0  0  0  0  0  0
    6.6697    4.3894   -0.2364 H   0  0  0  0  0  0  0  0  0  0  0  0
    5.3209    4.7385    0.8529 H   0  0  0  0  0  0  0  0  0  0  0  0
  1  2  1  0  0  0  0
  2  3  1  0  0  0  0
  3  4  1  0  0  0  0
  1  5  1  0  0  0  0
  1  6  1  0  0  0  0
  1  7  1  0  0  0  0
  4  8  1  0  0  0  0
  4  9  1  0  0  0  0
  4 10  1  0  0  0  0
M  END
>  <Alias name>
Dimethylperoxide

>  <Refractivity>   
15.4

$$$$
Nitroethylene
  ChemBrain IXL

  8  7  0  0  0  0  0  0  0  0  1 V2000
    3.8213    3.9407    0.0000 C   0  0  0  0  0  0  0  0  0  0  0  0
    5.0586    3.4395   -0.0020 C   0  0  0  0  0  0  0  0  0  0  0  0
    2.8336    1.8086   -0.0010 O   0  5  0  0  0  0  0  0  0  0  0  0
    2.6621    3.0367    0.0004 N   0  3  0  0  0  0  0  0  0  0  0  0
    1.5128    3.5022    0.0023 O   0  0  0  0  0  0  0  0  0  0  0  0
    3.6715    5.0133    0.0013 H   0  0  0  0  0  0  0  0  0  0  0  0
    5.9126    4.1055   -0.0023 H   0  0  0  0  0  0  0  0  0  0  0  0
    5.2084    2.3669   -0.0033 H   0  0  0  0  0  0  0  0  0  0  0  0
  1  2  2  0  0  0  0
  3  4  1  0  0  0  0
  4  5  2  0  0  0  0
  4  1  1  0  0  0  0
  1  6  1  0  0  0  0
  2  7  1  0  0  0  0
  2  8  1  0  0  0  0
M  END
>  <Alias name>
Nitroethylene

>  <Refractivity>   
15.4

$$$$
Ethylhydroperoxide
  ChemBrain IXL

 10  9  0  0  0  0  0  0  0  0  1 V2000
    2.0862    2.9278    0.1012 C   0  0  0  0  0  0  0  0  0  0  0  0
    3.6073    2.8894   -0.1427 C   0  0  0  0  0  0  0  0  0  0  0  0
    4.0883    4.2436   -0.4519 O   0  0  0  0  0  0  0  0  0  0  0  0
    5.5422    4.3475   -0.7087 O   0  0  0  0  0  0  0  0  0  0  0  0
    6.0306    4.9421   -0.0971 H   0  0  0  0  0  0  0  0  0  0  0  0
    1.7318    1.9301    0.3290 H   0  0  0  0  0  0  0  0  0  0  0  0
    1.8706    3.5863    0.9336 H   0  0  0  0  0  0  0  0  0  0  0  0
    1.5872    3.2940   -0.7875 H   0  0  0  0  0  0  0  0  0  0  0  0
    4.1063    2.5232    0.7461 H   0  0  0  0  0  0  0  0  0  0  0  0
    3.8229    2.2309   -0.9750 H   0  0  0  0  0  0  0  0  0  0  0  0
  1  2  1  0  0  0  0
  2  3  1  0  0  0  0
  3  4  1  0  0  0  0
  4  5  1  0  0  0  0
  1  6  1  0  0  0  0
  1  7  1  0  0  0  0
  1  8  1  0  0  0  0
  2  9  1  0  0  0  0
  2 10  1  0  0  0  0
M  END
>  <Alias name>
Ethyl hydroperoxide

>  <Refractivity>   
15.41

$$$$
Propyne
  ChemBrain IXL

  7  6  0  0  0  0  0  0  0  0  1 V2000
    4.7627    4.1292    0.5865 C   0  0  0  0  0  0  0  0  0  0  0  0
    3.6279    3.7550    0.4389 C   0  0  0  0  0  0  0  0  0  0  0  0
    2.1755    3.2760    0.2500 C   0  0  0  0  0  0  0  0  0  0  0  0
    5.7835    4.4659    0.7193 H   0  0  0  0  0  0  0  0  0  0  0  0
    1.9205    3.3026   -0.8022 H   0  0  0  0  0  0  0  0  0  0  0  0
    1.5065    3.9262    0.8001 H   0  0  0  0  0  0  0  0  0  0  0  0
    2.0786    2.2626    0.6194 H   0  0  0  0  0  0  0  0  0  0  0  0
  1  2  3  0  0  0  0
  2  3  1  0  0  0  0
  1  4  1  0  0  0  0
  3  5  1  0  0  0  0
  3  6  1  0  0  0  0
  3  7  1  0  0  0  0
M  END
>  <Alias name>
Propyne

>  <Refractivity>   
15.51

$$$$
Vinylchloride
  ChemBrain IXL

  6  5  0  0  0  0  0  0  0  0  1 V2000
    2.1306    2.6923    0.0000 C   0  0  0  0  0  0  0  0  0  0  0  0
    3.4576    2.5459    0.0000 C   0  0  0  0  0  0  0  0  0  0  0  0
    4.5137    3.9837    0.0000 Cl  0  0  0  0  0  0  0  0  0  0  0  0
    1.4895    1.8195    0.0000 H   0  0  0  0  0  0  0  0  0  0  0  0
    1.6953    3.6840    0.0000 H   0  0  0  0  0  0  0  0  0  0  0  0
    3.8929    1.5542    0.0000 H   0  0  0  0  0  0  0  0  0  0  0  0
  1  2  2  0  0  0  0
  2  3  1  0  0  0  0
  1  4  1  0  0  0  0
  1  5  1  0  0  0  0
  2  6  1  0  0  0  0
M  END
>  <Alias name>
Chloroethylene

>  <Refractivity>   
15.52

$$$$
Propiolactone
  ChemBrain IXL

  9  9  0  0  0  0  0  0  0  0  1 V2000
    2.6723    2.3068    0.1142 C   0  0  0  0  0  0  0  0  0  0  0  0
    2.4155    3.6028    0.6352 O   0  0  0  0  0  0  0  0  0  0  0  0
    4.1385    2.6914    0.0847 C   0  0  0  0  0  0  0  0  0  0  0  0
    3.7526    3.8811    0.5822 C   0  0  0  0  0  0  0  0  0  0  0  0
    4.4352    4.9393    0.8973 O   0  0  0  0  0  0  0  0  0  0  0  0
    2.2447    2.1818   -0.8513 H   0  0  0  0  0  0  0  0  0  0  0  0
    2.4415    1.5481    0.8183 H   0  0  0  0  0  0  0  0  0  0  0  0
    4.7875    2.1603    0.7854 H   0  0  0  0  0  0  0  0  0  0  0  0
    4.5895    2.7979   -0.9032 H   0  0  0  0  0  0  0  0  0  0  0  0
  1  2  1  0  0  0  0
  1  3  1  0  0  0  0
  3  4  1  0  0  0  0
  4  2  1  0  0  0  0
  4  5  2  0  0  0  0
  1  6  1  0  0  0  0
  1  7  1  0  0  0  0
  3  8  1  0  0  0  0
  3  9  1  0  0  0  0
M  END
>  <Alias name>
2-Oxetanone

>  <Refractivity>   
15.6

$$$$
Trimethyleneoxide
  ChemBrain IXL

 10 10  0  0  0  0  0  0  0  0  1 V2000
    3.4022    2.6367   -0.2339 C   0  0  0  0  0  0  0  0  0  0  0  0
    2.2405    3.2283    0.5621 C   0  0  0  0  0  0  0  0  0  0  0  0
    4.3106    3.7296    0.3261 C   0  0  0  0  0  0  0  0  0  0  0  0
    3.1657    4.2487    1.1154 O   0  0  0  0  0  0  0  0  0  0  0  0
    3.2630    2.7069   -1.3056 H   0  0  0  0  0  0  0  0  0  0  0  0
    3.6812    1.6548    0.1277 H   0  0  0  0  0  0  0  0  0  0  0  0
    1.4845    3.6701   -0.0751 H   0  0  0  0  0  0  0  0  0  0  0  0
    1.8625    2.5474    1.3147 H   0  0  0  0  0  0  0  0  0  0  0  0
    5.1060    3.3329    0.9448 H   0  0  0  0  0  0  0  0  0  0  0  0
    4.6302    4.4319   -0.4338 H   0  0  0  0  0  0  0  0  0  0  0  0
  1  2  1  0  0  0  0
  1  3  1  0  0  0  0
  2  4  1  0  0  0  0
  3  4  1  0  0  0  0
  1  5  1  0  0  0  0
  1  6  1  0  0  0  0
  2  7  1  0  0  0  0
  2  8  1  0  0  0  0
  3  9  1  0  0  0  0
  3 10  1  0  0  0  0
M  END
>  <Alias name>
Oxetan

>  <Refractivity>   
15.63

$$$$
Acetaldoxime
  ChemBrain IXL

  9  8  0  0  0  0  0  0  0  0  1 V2000
    3.3786    3.7641    0.2268 C   0  0  0  0  0  0  0  0  0  0  0  0
    2.4595    2.6286    0.4644 C   0  0  0  0  0  0  0  0  0  0  0  0
    4.4262    3.5976   -0.4717 N   0  0  0  0  0  0  0  0  0  0  0  0
    4.7126    2.3356   -1.0187 O   0  0  0  0  0  0  0  0  0  0  0  0
    5.5410    2.2896   -1.5459 H   0  0  0  0  0  0  0  0  0  0  0  0
    3.1578    4.7369    0.6484 H   0  0  0  0  0  0  0  0  0  0  0  0
    2.8415    1.7450   -0.0317 H   0  0  0  0  0  0  0  0  0  0  0  0
    2.3846    2.4414    1.5284 H   0  0  0  0  0  0  0  0  0  0  0  0
    1.4797    2.8687    0.0703 H   0  0  0  0  0  0  0  0  0  0  0  0
  1  2  1  0  0  0  0
  1  3  2  0  0  0  0
  3  4  1  0  0  0  0
  4  5  1  0  0  0  0
  1  6  1  0  0  0  0
  2  7  1  0  0  0  0
  2  8  1  0  0  0  0
  2  9  1  0  0  0  0
M  END
>  <Alias name>
Acetaldoxime

>  <Refractivity>   
15.69

$$$$
Acrylonitrile
  ChemBrain IXL

  7  6  0  0  0  0  0  0  0  0  1 V2000
    2.5123    3.0196    0.0000 C   0  0  0  0  0  0  0  0  0  0  0  0
    3.5182    3.8975    0.0000 C   0  0  0  0  0  0  0  0  0  0  0  0
    4.9188    3.4186    0.0000 C   0  0  0  0  0  0  0  0  0  0  0  0
    6.0144    3.0439    0.0000 N   0  0  0  0  0  0  0  0  0  0  0  0
    2.7208    1.9568    0.0000 H   0  0  0  0  0  0  0  0  0  0  0  0
    1.4877    3.3703    0.0000 H   0  0  0  0  0  0  0  0  0  0  0  0
    3.3095    4.9601    0.0000 H   0  0  0  0  0  0  0  0  0  0  0  0
  1  2  2  0  0  0  0
  2  3  1  0  0  0  0
  3  4  3  0  0  0  0
  1  5  1  0  0  0  0
  1  6  1  0  0  0  0
  2  7  1  0  0  0  0
M  END
>  <Alias name>
Cyanoethylene

>  <Refractivity>   
15.75

$$$$
Propionitrile
  ChemBrain IXL

  9  8  0  0  0  0  0  0  0  0  1 V2000
    3.0981    3.4755   -0.3575 C   0  0  0  0  0  0  0  0  0  0  0  0
    3.7393    2.2127   -0.9649 C   0  0  0  0  0  0  0  0  0  0  0  0
    2.3256    3.0953    0.9206 C   0  0  0  0  0  0  0  0  0  0  0  0
    1.7451    2.8097    1.8810 N   0  0  0  0  0  0  0  0  0  0  0  0
    3.8729    4.1911   -0.1116 H   0  0  0  0  0  0  0  0  0  0  0  0
    2.4157    3.9144   -1.0747 H   0  0  0  0  0  0  0  0  0  0  0  0
    4.2822    2.4798   -1.8630 H   0  0  0  0  0  0  0  0  0  0  0  0
    2.9645    1.4970   -1.2107 H   0  0  0  0  0  0  0  0  0  0  0  0
    4.4218    1.7737   -0.2476 H   0  0  0  0  0  0  0  0  0  0  0  0
  1  2  1  0  0  0  0
  3  4  3  0  0  0  0
  3  1  1  0  0  0  0
  1  5  1  0  0  0  0
  1  6  1  0  0  0  0
  2  7  1  0  0  0  0
  2  8  1  0  0  0  0
  2  9  1  0  0  0  0
M  END
>  <Alias name>
Propanenitrile

>  <Refractivity>   
15.76

$$$$
2,2-Difluoropropane
  ChemBrain IXL

 11 10  0  0  0  0  0  0  0  0  1 V2000
    2.2104    3.7371    0.1595 C   0  0  0  0  0  0  0  0  0  0  0  0
    3.5732    3.0371    0.3246 C   0  0  0  0  0  0  0  0  0  0  0  0
    4.6173    3.7269   -0.5746 C   0  0  0  0  0  0  0  0  0  0  0  0
    3.4582    1.7304   -0.0345 F   0  0  0  0  0  0  0  0  0  0  0  0
    3.9696    3.1171    1.6231 F   0  0  0  0  0  0  0  0  0  0  0  0
    1.4766    3.2523    0.7915 H   0  0  0  0  0  0  0  0  0  0  0  0
    2.3020    4.7776    0.4455 H   0  0  0  0  0  0  0  0  0  0  0  0
    1.8947    3.6734   -0.8745 H   0  0  0  0  0  0  0  0  0  0  0  0
    4.7089    4.7675   -0.2886 H   0  0  0  0  0  0  0  0  0  0  0  0
    4.3017    3.6632   -1.6086 H   0  0  0  0  0  0  0  0  0  0  0  0
    5.5751    3.2350   -0.4585 H   0  0  0  0  0  0  0  0  0  0  0  0
  1  2  1  0  0  0  0
  2  3  1  0  0  0  0
  2  4  1  0  0  0  0
  2  5  1  0  0  0  0
  1  6  1  0  0  0  0
  1  7  1  0  0  0  0
  1  8  1  0  0  0  0
  3  9  1  0  0  0  0
  3 10  1  0  0  0  0
  3 11  1  0  0  0  0
M  END
>  <Alias name>
2,2-Difluoropropane

>  <Refractivity>   
15.79

$$$$
Cyclopropane
  ChemBrain IXL

  9  9  0  0  0  0  0  0  0  0  1 V2000
    3.6997    1.9262    0.2098 C   0  0  0  0  0  0  0  0  0  0  0  0
    2.2345    1.9288   -0.2567 C   0  0  0  0  0  0  0  0  0  0  0  0
    3.0063    3.2541   -0.1450 C   0  0  0  0  0  0  0  0  0  0  0  0
    3.8441    1.7274    1.2616 H   0  0  0  0  0  0  0  0  0  0  0  0
    4.4146    1.5557   -0.5108 H   0  0  0  0  0  0  0  0  0  0  0  0
    1.4979    1.7494    0.5128 H   0  0  0  0  0  0  0  0  0  0  0  0
    2.0621    1.5708   -1.2612 H   0  0  0  0  0  0  0  0  0  0  0  0
    2.7286    3.8830    0.6886 H   0  0  0  0  0  0  0  0  0  0  0  0
    3.2837    3.7022   -1.0878 H   0  0  0  0  0  0  0  0  0  0  0  0
  1  2  1  0  0  0  0
  2  3  1  0  0  0  0
  3  1  1  0  0  0  0
  1  4  1  0  0  0  0
  1  5  1  0  0  0  0
  2  6  1  0  0  0  0
  2  7  1  0  0  0  0
  3  8  1  0  0  0  0
  3  9  1  0  0  0  0
M  END
>  <Alias name>
Cyclopropane

>  <Refractivity>   
15.79

$$$$
1-Fluoropropane
  ChemBrain IXL

 11 10  0  0  0  0  0  0  0  0  1 V2000
    2.7323    3.9786   -0.1438 C   0  0  0  0  0  0  0  0  0  0  0  0
    3.7806    2.8902    0.1589 C   0  0  0  0  0  0  0  0  0  0  0  0
    5.1940    3.4965    0.0616 C   0  0  0  0  0  0  0  0  0  0  0  0
    1.4852    3.4432   -0.0579 F   0  0  0  0  0  0  0  0  0  0  0  0
    2.8298    4.7834    0.5743 H   0  0  0  0  0  0  0  0  0  0  0  0
    2.8912    4.3650   -1.1430 H   0  0  0  0  0  0  0  0  0  0  0  0
    3.6829    2.0854   -0.5592 H   0  0  0  0  0  0  0  0  0  0  0  0
    3.6215    2.5038    1.1579 H   0  0  0  0  0  0  0  0  0  0  0  0
    5.2918    4.3013    0.7797 H   0  0  0  0  0  0  0  0  0  0  0  0
    5.3532    3.8829   -0.9375 H   0  0  0  0  0  0  0  0  0  0  0  0
    5.9303    2.7315    0.2744 H   0  0  0  0  0  0  0  0  0  0  0  0
  1  2  1  0  0  0  0
  2  3  1  0  0  0  0
  1  4  1  0  0  0  0
  1  5  1  0  0  0  0
  1  6  1  0  0  0  0
  2  7  1  0  0  0  0
  2  8  1  0  0  0  0
  3  9  1  0  0  0  0
  3 10  1  0  0  0  0
  3 11  1  0  0  0  0
M  END
>  <Alias name>
1-Fluoropropane

>  <Refractivity>   
15.82

$$$$
Propionyl fluoride
  ChemBrain IXL

 10  9  0  0  0  0  0  0  0  0  1 V2000
    3.6006    4.1358    0.0020 C   0  0  0  0  0  0  0  0  0  0  0  0
    4.5617    3.1680   -0.5783 C   0  0  0  0  0  0  0  0  0  0  0  0
    5.5752    3.5696   -1.1257 O   0  0  0  0  0  0  0  0  0  0  0  0
    4.3152    1.8313   -0.5016 F   0  0  0  0  0  0  0  0  0  0  0  0
    2.6236    3.3969    0.9394 C   0  0  0  0  0  0  0  0  0  0  0  0
    4.1410    4.8871    0.5644 H   0  0  0  0  0  0  0  0  0  0  0  0
    3.0441    4.6130   -0.7950 H   0  0  0  0  0  0  0  0  0  0  0  0
    2.0818    2.6462    0.3773 H   0  0  0  0  0  0  0  0  0  0  0  0
    3.1795    2.9195    1.7369 H   0  0  0  0  0  0  0  0  0  0  0  0
    1.9231    4.1064    1.3624 H   0  0  0  0  0  0  0  0  0  0  0  0
  1  2  1  0  0  0  0
  2  3  2  0  0  0  0
  2  4  1  0  0  0  0
  1  5  1  0  0  0  0
  1  6  1  0  0  0  0
  1  7  1  0  0  0  0
  5  8  1  0  0  0  0
  5  9  1  0  0  0  0
  5 10  1  0  0  0  0
M  END
>  <Alias name>
Propionyl fluoride

>  <Refractivity>   
15.92

$$$$
Propynoic acid
  ChemBrain IXL

  7  6  0  0  0  0  0  0  0  0  1 V2000
    2.7572    2.7756    0.7861 C   0  0  0  0  0  0  0  0  0  0  0  0
    3.7925    2.7928    0.1717 C   0  0  0  0  0  0  0  0  0  0  0  0
    5.0651    2.8141   -0.5835 C   0  0  0  0  0  0  0  0  0  0  0  0
    5.5600    1.7697   -0.9744 O   0  0  0  0  0  0  0  0  0  0  0  0
    5.7328    4.0935   -0.8628 O   0  0  0  0  0  0  0  0  0  0  0  0
    5.2706    4.8881   -0.5144 H   0  0  0  0  0  0  0  0  0  0  0  0
    1.8259    2.7600    1.3387 H   0  0  0  0  0  0  0  0  0  0  0  0
  1  2  3  0  0  0  0
  3  4  2  0  0  0  0
  3  5  1  0  0  0  0
  3  2  1  0  0  0  0
  5  6  1  0  0  0  0
  1  7  1  0  0  0  0
M  END
>  <Alias name>
Propiolic acid

>  <Refractivity>   
15.92

$$$$
Chloroacetonitrile
  ChemBrain IXL

  6  5  0  0  0  0  0  0  0  0  1 V2000
    2.5631    2.4848    0.2739 C   0  0  0  0  0  0  0  0  0  0  0  0
    3.7199    3.1549   -0.4925 C   0  0  0  0  0  0  0  0  0  0  0  0
    1.4949    3.7408    0.9553 Cl  0  0  0  0  0  0  0  0  0  0  0  0
    4.5892    3.6584   -1.0685 N   0  0  0  0  0  0  0  0  0  0  0  0
    1.9966    1.8578   -0.4034 H   0  0  0  0  0  0  0  0  0  0  0  0
    2.9650    1.8785    1.0763 H   0  0  0  0  0  0  0  0  0  0  0  0
  1  2  1  0  0  0  0
  1  3  1  0  0  0  0
  2  4  3  0  0  0  0
  1  5  1  0  0  0  0
  1  6  1  0  0  0  0
M  END
>  <Alias name>
Chloroacetonitrile

>  <Refractivity>   
16.02

$$$$
1-Chloro-2-fluoroethane
  ChemBrain IXL

  8  7  0  0  0  0  0  0  0  0  1 V2000
    1.5053    3.1151    1.0244 Cl  0  0  0  0  0  0  0  0  0  0  0  0
    2.9733    2.4166    0.2898 C   0  0  0  0  0  0  0  0  0  0  0  0
    3.8587    3.5492   -0.2652 C   0  0  0  0  0  0  0  0  0  0  0  0
    4.9778    3.0167   -0.8252 F   0  0  0  0  0  0  0  0  0  0  0  0
    3.5239    1.8627    1.0400 H   0  0  0  0  0  0  0  0  0  0  0  0
    2.6917    1.7506   -0.5164 H   0  0  0  0  0  0  0  0  0  0  0  0
    3.3081    4.1032   -1.0155 H   0  0  0  0  0  0  0  0  0  0  0  0
    4.1403    4.2153    0.5410 H   0  0  0  0  0  0  0  0  0  0  0  0
  1  2  1  0  0  0  0
  2  3  1  0  0  0  0
  3  4  1  0  0  0  0
  2  5  1  0  0  0  0
  2  6  1  0  0  0  0
  3  7  1  0  0  0  0
  3  8  1  0  0  0  0
M  END
>  <Alias name>
1-Chloro-2-fluoroethane

>  <Refractivity>   
16.17

$$$$
Oxiranecarboxaldehyde
  ChemBrain IXL

  9  9  0  0  0  0  0  0  0  0  1 V2000
    3.7067    3.1057    0.4066 C   0  0  0  0  0  0  0  0  0  0  0  0
    5.0541    3.7626    0.4255 C   0  0  0  0  0  0  0  0  0  0  0  0
    4.8168    2.5635   -0.4296 O   0  0  0  0  0  0  0  0  0  0  0  0
    2.6535    3.8259   -0.3435 C   0  0  0  0  0  0  0  0  0  0  0  0
    1.4921    3.7643    0.0247 O   0  0  0  0  0  0  0  0  0  0  0  0
    3.4573    2.5394    1.2953 H   0  0  0  0  0  0  0  0  0  0  0  0
    5.6506    3.5821    1.3112 H   0  0  0  0  0  0  0  0  0  0  0  0
    5.1110    4.7135   -0.0898 H   0  0  0  0  0  0  0  0  0  0  0  0
    2.9139    4.4075   -1.2192 H   0  0  0  0  0  0  0  0  0  0  0  0
  1  2  1  0  0  0  0
  1  3  1  0  0  0  0
  2  3  1  0  0  0  0
  1  4  1  0  0  0  0
  4  5  2  0  0  0  0
  1  6  1  0  0  0  0
  2  7  1  0  0  0  0
  2  8  1  0  0  0  0
  4  9  1  0  0  0  0
M  END
>  <Alias name>
Oxiranecarboxaldehyde

>  <Refractivity>   
16.21

$$$$
Methoxyacetylene
  ChemBrain IXL

  8  7  0  0  0  0  0  0  0  0  1 V2000
    2.5864    4.1264    0.8615 C   0  0  0  0  0  0  0  0  0  0  0  0
    3.4722    3.0009    0.5305 O   0  0  0  0  0  0  0  0  0  0  0  0
    4.5377    3.3116   -0.4333 C   0  0  0  0  0  0  0  0  0  0  0  0
    5.4105    3.5660   -1.2227 C   0  0  0  0  0  0  0  0  0  0  0  0
    1.8391    3.8002    1.5743 H   0  0  0  0  0  0  0  0  0  0  0  0
    3.1700    4.9304    1.2928 H   0  0  0  0  0  0  0  0  0  0  0  0
    2.0975    4.4779   -0.0387 H   0  0  0  0  0  0  0  0  0  0  0  0
    6.1955    3.7949   -1.9328 H   0  0  0  0  0  0  0  0  0  0  0  0
  1  2  1  0  0  0  0
  2  3  1  0  0  0  0
  3  4  3  0  0  0  0
  1  5  1  0  0  0  0
  1  6  1  0  0  0  0
  1  7  1  0  0  0  0
  4  8  1  0  0  0  0
M  END
>  <Alias name>
Methoxyacetylene

>  <Refractivity>   
16.22

$$$$
Acrolein
  ChemBrain IXL

  8  7  0  0  0  0  0  0  0  0  1 V2000
    2.3598    3.4563    0.0000 C   0  0  0  0  0  0  0  0  0  0  0  0
    3.6001    2.9622   -0.0018 C   0  0  0  0  0  0  0  0  0  0  0  0
    4.7463    3.8666   -0.0024 C   0  0  0  0  0  0  0  0  0  0  0  0
    5.8796    3.4150   -0.0041 O   0  0  0  0  0  0  0  0  0  0  0  0
    1.5120    2.7873    0.0004 H   0  0  0  0  0  0  0  0  0  0  0  0
    2.2043    4.5251    0.0010 H   0  0  0  0  0  0  0  0  0  0  0  0
    3.7555    1.8935   -0.0029 H   0  0  0  0  0  0  0  0  0  0  0  0
    4.5909    4.9354   -0.0014 H   0  0  0  0  0  0  0  0  0  0  0  0
  1  2  2  0  0  0  0
  2  3  1  0  0  0  0
  3  4  2  0  0  0  0
  1  5  1  0  0  0  0
  1  6  1  0  0  0  0
  2  7  1  0  0  0  0
  3  8  1  0  0  0  0
M  END
>  <Alias name>
Propynal

>  <Refractivity>   
16.24

$$$$
Ethanolamine
  ChemBrain IXL

 11 10  0  0  0  0  0  0  0  0  1 V2000
    4.8132    4.1982   -0.1872 C   0  0  0  0  0  0  0  0  0  0  0  0
    3.5082    3.4709    0.1906 C   0  0  0  0  0  0  0  0  0  0  0  0
    5.9653    3.3887    0.2352 N   0  0  0  0  0  0  0  0  0  0  0  0
    2.3563    4.2805   -0.2318 O   0  0  0  0  0  0  0  0  0  0  0  0
    6.8197    3.8650   -0.0120 H   0  0  0  0  0  0  0  0  0  0  0  0
    5.9341    2.4923   -0.2270 H   0  0  0  0  0  0  0  0  0  0  0  0
    1.4773    3.8898   -0.0290 H   0  0  0  0  0  0  0  0  0  0  0  0
    4.8468    5.1604    0.3088 H   0  0  0  0  0  0  0  0  0  0  0  0
    4.8480    4.3435   -1.2598 H   0  0  0  0  0  0  0  0  0  0  0  0
    3.4746    2.5088   -0.3054 H   0  0  0  0  0  0  0  0  0  0  0  0
    3.4735    3.3256    1.2632 H   0  0  0  0  0  0  0  0  0  0  0  0
  1  2  1  0  0  0  0
  1  3  1  0  0  0  0
  2  4  1  0  0  0  0
  3  5  1  0  0  0  0
  3  6  1  0  0  0  0
  4  7  1  0  0  0  0
  1  8  1  0  0  0  0
  1  9  1  0  0  0  0
  2 10  1  0  0  0  0
  2 11  1  0  0  0  0
M  END
>  <Alias name>
Colamine

>  <Refractivity>   
16.25

$$$$
Acetylcyanide
  ChemBrain IXL

  8  7  0  0  0  0  0  0  0  0  1 V2000
    3.2120    1.9752    0.1043 O   0  0  0  0  0  0  0  0  0  0  0  0
    3.4325    3.1475   -0.1513 C   0  0  0  0  0  0  0  0  0  0  0  0
    2.3982    4.1710    0.1189 C   0  0  0  0  0  0  0  0  0  0  0  0
    4.7343    3.5462   -0.7316 C   0  0  0  0  0  0  0  0  0  0  0  0
    5.7529    3.8582   -1.1857 N   0  0  0  0  0  0  0  0  0  0  0  0
    1.5209    3.6954    0.5395 H   0  0  0  0  0  0  0  0  0  0  0  0
    2.7856    4.8991    0.8209 H   0  0  0  0  0  0  0  0  0  0  0  0
    2.1314    4.6676   -0.8058 H   0  0  0  0  0  0  0  0  0  0  0  0
  1  2  2  0  0  0  0
  2  3  1  0  0  0  0
  4  5  3  0  0  0  0
  4  2  1  0  0  0  0
  3  6  1  0  0  0  0
  3  7  1  0  0  0  0
  3  8  1  0  0  0  0
M  END
>  <Alias name>
Acetylcyanide

>  <Refractivity>   
16.28

$$$$
Acetone
  ChemBrain IXL

 10  9  0  0  0  0  0  0  0  0  1 V2000
    2.1092    3.4006    0.9255 C   0  0  0  0  0  0  0  0  0  0  0  0
    3.2233    2.7282    0.1000 C   0  0  0  0  0  0  0  0  0  0  0  0
    4.2410    3.5929   -0.6691 C   0  0  0  0  0  0  0  0  0  0  0  0
    3.2996    1.5115    0.0553 O   0  0  0  0  0  0  0  0  0  0  0  0
    1.4732    2.6419    1.3571 H   0  0  0  0  0  0  0  0  0  0  0  0
    2.5519    3.9907    1.7143 H   0  0  0  0  0  0  0  0  0  0  0  0
    1.5218    4.0403    0.2836 H   0  0  0  0  0  0  0  0  0  0  0  0
    4.0608    4.6362   -0.4561 H   0  0  0  0  0  0  0  0  0  0  0  0
    4.1334    3.4181   -1.7294 H   0  0  0  0  0  0  0  0  0  0  0  0
    5.2422    3.3302   -0.3608 H   0  0  0  0  0  0  0  0  0  0  0  0
  1  2  1  0  0  0  0
  2  3  1  0  0  0  0
  2  4  2  0  0  0  0
  1  5  1  0  0  0  0
  1  6  1  0  0  0  0
  1  7  1  0  0  0  0
  3  8  1  0  0  0  0
  3  9  1  0  0  0  0
  3 10  1  0  0  0  0
M  END
>  <Alias name>
Acetone

>  <Refractivity>   
16.29

$$$$
Ethylchloride
  ChemBrain IXL

  8  7  0  0  0  0  0  0  0  0  1 V2000
    3.5548    3.1858    0.1554 C   0  0  0  0  0  0  0  0  0  0  0  0
    2.0835    2.8404   -0.1453 C   0  0  0  0  0  0  0  0  0  0  0  0
    4.5298    1.6917    0.1491 Cl  0  0  0  0  0  0  0  0  0  0  0  0
    3.9285    3.8638   -0.6019 H   0  0  0  0  0  0  0  0  0  0  0  0
    3.6234    3.6574    1.1278 H   0  0  0  0  0  0  0  0  0  0  0  0
    1.4918    3.7474   -0.1415 H   0  0  0  0  0  0  0  0  0  0  0  0
    2.0149    2.3687   -1.1178 H   0  0  0  0  0  0  0  0  0  0  0  0
    1.7098    2.1623    0.6119 H   0  0  0  0  0  0  0  0  0  0  0  0
  1  2  1  0  0  0  0
  1  3  1  0  0  0  0
  1  4  1  0  0  0  0
  1  5  1  0  0  0  0
  2  6  1  0  0  0  0
  2  7  1  0  0  0  0
  2  8  1  0  0  0  0
M  END
>  <Alias name>
Ethyl chloride

>  <Refractivity>   
16.3

$$$$
Methylene chloride
  ChemBrain IXL

  5  4  0  0  0  0  0  0  0  0  1 V2000
    2.8662    2.6024   -0.1407 C   0  0  0  0  0  0  0  0  0  0  0  0
    3.9692    1.9053    1.0759 Cl  0  0  0  0  0  0  0  0  0  0  0  0
    1.4977    1.4899   -0.4095 Cl  0  0  0  0  0  0  0  0  0  0  0  0
    2.4927    3.5549    0.2144 H   0  0  0  0  0  0  0  0  0  0  0  0
    3.4008    2.7485   -1.0711 H   0  0  0  0  0  0  0  0  0  0  0  0
  1  2  1  0  0  0  0
  1  3  1  0  0  0  0
  1  4  1  0  0  0  0
  1  5  1  0  0  0  0
M  END
>  <Alias name>
Dichloromethane

>  <Refractivity>   
16.34

$$$$
2-Chloro-1,1,1-trifluoroethane
  ChemBrain IXL

  8  7  0  0  0  0  0  0  0  0  1 V2000
    2.7209    3.5684    0.0892 C   0  0  0  0  0  0  0  0  0  0  0  0
    3.7857    2.5573   -0.3783 C   0  0  0  0  0  0  0  0  0  0  0  0
    2.9518    4.7736   -0.4971 F   0  0  0  0  0  0  0  0  0  0  0  0
    1.4858    3.1218   -0.2637 F   0  0  0  0  0  0  0  0  0  0  0  0
    2.7854    3.7021    1.4411 F   0  0  0  0  0  0  0  0  0  0  0  0
    5.4059    3.1431    0.0847 Cl  0  0  0  0  0  0  0  0  0  0  0  0
    3.7343    2.4508   -1.4549 H   0  0  0  0  0  0  0  0  0  0  0  0
    3.6018    1.5976    0.0885 H   0  0  0  0  0  0  0  0  0  0  0  0
  1  2  1  0  0  0  0
  1  3  1  0  0  0  0
  1  4  1  0  0  0  0
  1  5  1  0  0  0  0
  2  6  1  0  0  0  0
  2  7  1  0  0  0  0
  2  8  1  0  0  0  0
M  END
>  <Alias name>
2-Chloro-1,1,1-trifluoroethane

>  <Refractivity>   
16.39

$$$$
Methyl carbamate
  ChemBrain IXL

 10  9  0  0  0  0  0  0  0  0  1 V2000
    5.2693    3.1716    0.0499 N   0  0  0  0  0  0  0  0  0  0  0  0
    4.4019    4.1863   -0.3718 C   0  0  0  0  0  0  0  0  0  0  0  0
    4.8381    5.2992   -0.6162 O   0  0  0  0  0  0  0  0  0  0  0  0
    2.9655    3.9109   -0.5201 O   0  0  0  0  0  0  0  0  0  0  0  0
    2.5600    2.5356   -0.1962 C   0  0  0  0  0  0  0  0  0  0  0  0
    6.2551    3.3608    0.1524 H   0  0  0  0  0  0  0  0  0  0  0  0
    4.9087    2.2510    0.2514 H   0  0  0  0  0  0  0  0  0  0  0  0
    3.0777    1.8434   -0.8486 H   0  0  0  0  0  0  0  0  0  0  0  0
    2.8125    2.3180    0.8343 H   0  0  0  0  0  0  0  0  0  0  0  0
    1.4910    2.4322   -0.3355 H   0  0  0  0  0  0  0  0  0  0  0  0
  1  2  1  0  0  0  0
  2  3  2  0  0  0  0
  2  4  1  0  0  0  0
  4  5  1  0  0  0  0
  1  6  1  0  0  0  0
  1  7  1  0  0  0  0
  5  8  1  0  0  0  0
  5  9  1  0  0  0  0
  5 10  1  0  0  0  0
M  END
>  <Alias name>
Methyl carbamate

>  <Refractivity>   
16.46

$$$$
Ethylisocyanide
  ChemBrain IXL

  9  8  0  0  0  0  0  0  0  0  1 V2000
    2.3410    3.7275    0.2046 C   0  0  0  0  0  0  0  0  0  0  0  0
    3.4804    2.7684   -0.1914 C   0  0  0  0  0  0  0  0  0  0  0  0
    4.6459    3.5479   -0.6329 N   0  3  0  0  0  0  0  0  0  0  0  0
    5.5576    4.1577   -0.9782 C   0  5  0  0  0  0  0  0  0  0  0  0
    1.4823    3.1532    0.5297 H   0  0  0  0  0  0  0  0  0  0  0  0
    2.6731    4.3687    1.0116 H   0  0  0  0  0  0  0  0  0  0  0  0
    2.0669    4.3345   -0.6494 H   0  0  0  0  0  0  0  0  0  0  0  0
    3.1483    2.1271   -0.9985 H   0  0  0  0  0  0  0  0  0  0  0  0
    3.7545    2.1614    0.6625 H   0  0  0  0  0  0  0  0  0  0  0  0
  1  2  1  0  0  0  0
  2  3  1  0  0  0  0
  3  4  3  0  0  0  0
  1  5  1  0  0  0  0
  1  6  1  0  0  0  0
  1  7  1  0  0  0  0
  2  8  1  0  0  0  0
  2  9  1  0  0  0  0
M  END
>  <Alias name>
Ethylisocyanide

>  <Refractivity>   
16.51

$$$$
1,2-Propadiene-1,3-dione
  ChemBrain IXL

  5  4  0  0  0  0  0  0  0  0  1 V2000
    1.4728    3.6434   -0.3359 O   0  0  0  0  0  0  0  0  0  0  0  0
    2.6819    3.6683   -0.1748 C   0  0  0  0  0  0  0  0  0  0  0  0
    4.0049    3.6957    0.0016 C   0  0  0  0  0  0  0  0  0  0  0  0
    5.3279    3.7230    0.1779 C   0  0  0  0  0  0  0  0  0  0  0  0
    6.5370    3.7480    0.3390 O   0  0  0  0  0  0  0  0  0  0  0  0
  1  2  2  0  0  0  0
  2  3  2  0  0  0  0
  3  4  2  0  0  0  0
  4  5  2  0  0  0  0
M  END
>  <Alias name>
Carbon suboxide

>  <Refractivity>   
16.53

$$$$
Isoxazole
  ChemBrain IXL

  8  8  0  0  0  0  0  0  0  0  1 V2000
    3.0272    2.4905    0.0215 C   0  0  0  0  0  0  0  0  0  0  0  0
    2.6114    3.6587   -0.0066 C   0  0  0  0  0  0  0  0  0  0  0  0
    4.4316    2.5302    0.0170 C   0  0  0  0  0  0  0  0  0  0  0  0
    4.7902    3.6959   -0.0129 N   0  0  0  0  0  0  0  0  0  0  0  0
    3.7250    4.5515   -0.0316 O   0  0  0  0  0  0  0  0  0  0  0  0
    2.3495    1.5553    0.0464 H   0  0  0  0  0  0  0  0  0  0  0  0
    1.5210    3.9298   -0.0107 H   0  0  0  0  0  0  0  0  0  0  0  0
    5.1194    1.6272    0.0379 H   0  0  0  0  0  0  0  0  0  0  0  0
  1  2  2  0  0  0  0
  1  3  1  0  0  0  0
  3  4  2  0  0  0  0
  4  5  1  0  0  0  0
  5  2  1  0  0  0  0
  1  6  1  0  0  0  0
  2  7  1  0  0  0  0
  3  8  1  0  0  0  0
M  END
>  <Alias name>
Isoxazole

>  <Refractivity>   
16.54

$$$$
Chloropentafluoroethane
  ChemBrain IXL

  8  7  0  0  0  0  0  0  0  0  1 V2000
    3.0253    3.3124    0.4637 C   0  0  0  0  0  0  0  0  0  0  0  0
    4.1967    3.0018   -0.4881 C   0  0  0  0  0  0  0  0  0  0  0  0
    1.4818    3.1144   -0.4085 Cl  0  0  0  0  0  0  0  0  0  0  0  0
    3.0614    2.4578    1.5211 F   0  0  0  0  0  0  0  0  0  0  0  0
    3.1321    4.5922    0.9114 F   0  0  0  0  0  0  0  0  0  0  0  0
    4.1606    3.8564   -1.5454 F   0  0  0  0  0  0  0  0  0  0  0  0
    4.0900    1.7220   -0.9358 F   0  0  0  0  0  0  0  0  0  0  0  0
    5.3735    3.1527    0.1769 F   0  0  0  0  0  0  0  0  0  0  0  0
  1  2  1  0  0  0  0
  1  3  1  0  0  0  0
  1  4  1  0  0  0  0
  1  5  1  0  0  0  0
  2  6  1  0  0  0  0
  2  7  1  0  0  0  0
  2  8  1  0  0  0  0
M  END
>  <Alias name>
Refrigerant 115

>  <Refractivity>   
16.59

$$$$
Methyl fluorosulfonate
  ChemBrain IXL

  9  8  0  0  0  0  0  0  0  0  1 V2000
    4.7388    3.6530   -0.0136 S   0  0  0  0  0  0  0  0  0  0  0  0
    6.0057    3.7479    0.6427 O   0  0  0  0  0  0  0  0  0  0  0  0
    4.6003    2.3549   -0.5971 O   0  0  0  0  0  0  0  0  0  0  0  0
    4.6513    4.7169   -1.1097 F   0  0  0  0  0  0  0  0  0  0  0  0
    3.5457    3.8912    1.0712 O   0  0  0  0  0  0  0  0  0  0  0  0
    2.1839    3.8208    0.5223 C   0  0  0  0  0  0  0  0  0  0  0  0
    2.0190    2.8415    0.0901 H   0  0  0  0  0  0  0  0  0  0  0  0
    1.4659    3.9910    1.3150 H   0  0  0  0  0  0  0  0  0  0  0  0
    2.0633    4.5779   -0.2426 H   0  0  0  0  0  0  0  0  0  0  0  0
  1  2  2  0  0  0  0
  1  3  2  0  0  0  0
  1  4  1  0  0  0  0
  1  5  1  0  0  0  0
  5  6  1  0  0  0  0
  6  7  1  0  0  0  0
  6  8  1  0  0  0  0
  6  9  1  0  0  0  0
M  END
>  <Alias name>
Methyl fluorosulfonate

>  <Refractivity>   
16.6

$$$$
Dichlorofluoromethane
  ChemBrain IXL

  5  4  0  0  0  0  0  0  0  0  1 V2000
    2.9617    2.4540   -0.0677 C   0  0  0  0  0  0  0  0  0  0  0  0
    3.5811    1.4938   -1.4377 Cl  0  0  0  0  0  0  0  0  0  0  0  0
    3.0548    1.4855    1.4276 Cl  0  0  0  0  0  0  0  0  0  0  0  0
    1.6678    2.7993   -0.3044 F   0  0  0  0  0  0  0  0  0  0  0  0
    3.5597    3.3500    0.0447 H   0  0  0  0  0  0  0  0  0  0  0  0
  1  2  1  0  0  0  0
  1  3  1  0  0  0  0
  1  4  1  0  0  0  0
  1  5  1  0  0  0  0
M  END
>  <Alias name>
Dichlorofluoromethane

>  <Refractivity>   
16.67

$$$$
Ethylenecarbonate
  ChemBrain IXL

 10 10  0  0  0  0  0  0  0  0  1 V2000
    2.2857    2.5120   -0.2942 C   0  0  0  0  0  0  0  0  0  0  0  0
    2.3178    4.0397    0.1520 C   0  0  0  0  0  0  0  0  0  0  0  0
    3.5860    2.2631   -0.8677 O   0  0  0  0  0  0  0  0  0  0  0  0
    4.3146    3.4495   -0.8111 C   0  0  0  0  0  0  0  0  0  0  0  0
    3.6250    4.5137   -0.2332 O   0  0  0  0  0  0  0  0  0  0  0  0
    5.4628    3.5487   -1.2332 O   0  0  0  0  0  0  0  0  0  0  0  0
    1.5196    2.3512   -1.0355 H   0  0  0  0  0  0  0  0  0  0  0  0
    2.1312    1.8711    0.5586 H   0  0  0  0  0  0  0  0  0  0  0  0
    1.5564    4.6015   -0.3641 H   0  0  0  0  0  0  0  0  0  0  0  0
    2.1957    4.1238    1.2198 H   0  0  0  0  0  0  0  0  0  0  0  0
  1  2  1  0  0  0  0
  1  3  1  0  0  0  0
  3  4  1  0  0  0  0
  4  5  1  0  0  0  0
  5  2  1  0  0  0  0
  4  6  2  0  0  0  0
  1  7  1  0  0  0  0
  1  8  1  0  0  0  0
  2  9  1  0  0  0  0
  2 10  1  0  0  0  0
M  END
>  <Alias name>
Ethylene carbonate

>  <Refractivity>   
16.68

$$$$
1,2,3-Triazole
  ChemBrain IXL

  8  8  0  0  0  0  0  0  0  0  1 V2000
    3.8626    2.5246    0.0252 C   0  0  0  0  0  0  0  0  0  0  0  0
    3.3955    3.7001    0.0087 C   0  0  0  0  0  0  0  0  0  0  0  0
    5.1890    2.6155   -0.0198 N   0  0  0  0  0  0  0  0  0  0  0  0
    5.5082    3.7986   -0.0619 N   0  0  0  0  0  0  0  0  0  0  0  0
    4.4103    4.5383   -0.0465 N   0  0  0  0  0  0  0  0  0  0  0  0
    4.3410    5.5316   -0.0711 H   0  0  0  0  0  0  0  0  0  0  0  0
    3.2430    1.5930    0.0702 H   0  0  0  0  0  0  0  0  0  0  0  0
    2.3036    3.9702    0.0365 H   0  0  0  0  0  0  0  0  0  0  0  0
  1  2  2  0  0  0  0
  1  3  1  0  0  0  0
  3  4  2  0  0  0  0
  4  5  1  0  0  0  0
  5  2  1  0  0  0  0
  5  6  1  0  0  0  0
  1  7  1  0  0  0  0
  2  8  1  0  0  0  0
M  END
>  <Alias name>
1,2,3-Triazole

>  <Refractivity>   
16.7

$$$$
1,2-Propanedione
  ChemBrain IXL

  9  8  0  0  0  0  0  0  0  0  1 V2000
    1.4997    3.3743    0.6796 O   0  0  0  0  0  0  0  0  0  0  0  0
    2.6014    2.8699    0.5372 C   0  0  0  0  0  0  0  0  0  0  0  0
    3.7382    3.6946    0.0705 C   0  0  0  0  0  0  0  0  0  0  0  0
    5.0747    3.0826   -0.1020 C   0  0  0  0  0  0  0  0  0  0  0  0
    3.5737    4.8789   -0.1720 O   0  0  0  0  0  0  0  0  0  0  0  0
    2.7474    1.8185    0.7523 H   0  0  0  0  0  0  0  0  0  0  0  0
    5.7738    3.8339   -0.4478 H   0  0  0  0  0  0  0  0  0  0  0  0
    5.0144    2.2832   -0.8302 H   0  0  0  0  0  0  0  0  0  0  0  0
    5.4138    2.6829    0.8457 H   0  0  0  0  0  0  0  0  0  0  0  0
  1  2  2  0  0  0  0
  2  3  1  0  0  0  0
  3  4  1  0  0  0  0
  3  5  2  0  0  0  0
  2  6  1  0  0  0  0
  4  7  1  0  0  0  0
  4  8  1  0  0  0  0
  4  9  1  0  0  0  0
M  END
>  <Alias name>
Pyruvaldehyde

>  <Refractivity>   
16.72

$$$$
Fluoroacetone
  ChemBrain IXL

 10  9  0  0  0  0  0  0  0  0  1 V2000
    2.3931    3.5430    0.8785 C   0  0  0  0  0  0  0  0  0  0  0  0
    4.4293    4.1461   -0.5572 C   0  0  0  0  0  0  0  0  0  0  0  0
    3.5608    3.1254    0.0706 C   0  0  0  0  0  0  0  0  0  0  0  0
    3.8073    1.9398   -0.0777 O   0  0  0  0  0  0  0  0  0  0  0  0
    5.4291    3.5304   -1.2435 F   0  0  0  0  0  0  0  0  0  0  0  0
    1.8815    2.6654    1.2539 H   0  0  0  0  0  0  0  0  0  0  0  0
    2.7283    4.1492    1.7110 H   0  0  0  0  0  0  0  0  0  0  0  0
    1.7152    4.1199    0.2618 H   0  0  0  0  0  0  0  0  0  0  0  0
    3.8425    4.7499   -1.2383 H   0  0  0  0  0  0  0  0  0  0  0  0
    4.8556    4.7794    0.2110 H   0  0  0  0  0  0  0  0  0  0  0  0
  2  3  1  0  0  0  0
  3  4  2  0  0  0  0
  3  1  1  0  0  0  0
  2  5  1  0  0  0  0
  1  6  1  0  0  0  0
  1  7  1  0  0  0  0
  1  8  1  0  0  0  0
  2  9  1  0  0  0  0
  2 10  1  0  0  0  0
M  END
>  <Alias name>
Fluoroacetone

>  <Refractivity>   
16.72

$$$$
Acetylchloride
  ChemBrain IXL

  7  6  0  0  0  0  0  0  0  0  1 V2000
    2.2534    3.5895   -0.0598 C   0  0  0  0  0  0  0  0  0  0  0  0
    3.6418    3.1938   -0.3856 C   0  0  0  0  0  0  0  0  0  0  0  0
    4.5300    4.0301   -0.3874 O   0  0  0  0  0  0  0  0  0  0  0  0
    4.0167    1.4937   -0.7755 Cl  0  0  0  0  0  0  0  0  0  0  0  0
    1.6416    2.7026    0.0504 H   0  0  0  0  0  0  0  0  0  0  0  0
    2.2458    4.1506    0.8664 H   0  0  0  0  0  0  0  0  0  0  0  0
    1.8567    4.2048   -0.8579 H   0  0  0  0  0  0  0  0  0  0  0  0
  1  2  1  0  0  0  0
  2  3  2  0  0  0  0
  2  4  1  0  0  0  0
  1  5  1  0  0  0  0
  1  6  1  0  0  0  0
  1  7  1  0  0  0  0
M  END
>  <Alias name>
Acetylchloride

>  <Refractivity>   
16.78

$$$$
Methylnitroamine
  ChemBrain IXL

  9  8  0  0  0  0  0  0  0  0  1 V2000
    3.2624    3.5590    0.0000 N   0  0  0  0  0  0  0  0  0  0  0  0
    4.3207    2.9729   -0.8351 C   0  0  0  0  0  0  0  0  0  0  0  0
    1.5527    3.2044    1.5324 O   0  5  0  0  0  0  0  0  0  0  0  0
    2.4454    2.7100    0.8279 N   0  3  0  0  0  0  0  0  0  0  0  0
    2.6347    1.4845    0.8365 O   0  0  0  0  0  0  0  0  0  0  0  0
    3.1084    4.5561   -0.0069 H   0  0  0  0  0  0  0  0  0  0  0  0
    4.8250    3.7591   -1.3832 H   0  0  0  0  0  0  0  0  0  0  0  0
    3.8823    2.2703   -1.5330 H   0  0  0  0  0  0  0  0  0  0  0  0
    5.0344    2.4574   -0.2044 H   0  0  0  0  0  0  0  0  0  0  0  0
  1  2  1  0  0  0  0
  3  4  1  0  0  0  0
  4  5  2  0  0  0  0
  4  1  1  0  0  0  0
  1  6  1  0  0  0  0
  2  7  1  0  0  0  0
  2  8  1  0  0  0  0
  2  9  1  0  0  0  0
M  END
>  <Alias name>
Methylnitroamine

>  <Refractivity>   
16.8

$$$$
Methanesulfonic acid
  ChemBrain IXL

  9  8  0  0  0  0  0  0  0  0  1 V2000
    3.2790    2.8236   -0.4554 S   0  0  0  0  0  0  0  0  0  0  0  0
    2.6306    3.0717   -1.7056 O   0  0  0  0  0  0  0  0  0  0  0  0
    2.9705    1.4993   -0.0129 O   0  0  0  0  0  0  0  0  0  0  0  0
    2.6976    4.0250    0.7774 C   0  0  0  0  0  0  0  0  0  0  0  0
    4.8915    2.9727   -0.6408 O   0  0  0  0  0  0  0  0  0  0  0  0
    5.4193    2.8182    0.1740 H   0  0  0  0  0  0  0  0  0  0  0  0
    1.6262    3.9260    0.9006 H   0  0  0  0  0  0  0  0  0  0  0  0
    2.9313    5.0279    0.4422 H   0  0  0  0  0  0  0  0  0  0  0  0
    3.1888    3.8371    1.7241 H   0  0  0  0  0  0  0  0  0  0  0  0
  1  2  2  0  0  0  0
  1  3  2  0  0  0  0
  1  4  1  0  0  0  0
  1  5  1  0  0  0  0
  5  6  1  0  0  0  0
  4  7  1  0  0  0  0
  4  8  1  0  0  0  0
  4  9  1  0  0  0  0
M  END
>  <Alias name>
Methanesulfonic acid

>  <Refractivity>   
16.82

$$$$
1,3-Dioxolane
  ChemBrain IXL

 11 11  0  0  0  0  0  0  0  0  1 V2000
    4.5391    3.3317   -0.4919 C   0  0  0  0  0  0  0  0  0  0  0  0
    3.7362    4.5445   -0.4420 O   0  0  0  0  0  0  0  0  0  0  0  0
    2.5468    4.2780    0.3642 C   0  0  0  0  0  0  0  0  0  0  0  0
    2.2702    2.8543    0.1391 O   0  0  0  0  0  0  0  0  0  0  0  0
    3.5168    2.1815   -0.3071 C   0  0  0  0  0  0  0  0  0  0  0  0
    5.2269    3.3346    0.3447 H   0  0  0  0  0  0  0  0  0  0  0  0
    5.0809    3.2389   -1.4250 H   0  0  0  0  0  0  0  0  0  0  0  0
    1.7125    4.8951    0.0546 H   0  0  0  0  0  0  0  0  0  0  0  0
    2.7736    4.4438    1.4101 H   0  0  0  0  0  0  0  0  0  0  0  0
    3.3348    1.6735   -1.2461 H   0  0  0  0  0  0  0  0  0  0  0  0
    3.8770    1.4823    0.4373 H   0  0  0  0  0  0  0  0  0  0  0  0
  1  2  1  0  0  0  0
  2  3  1  0  0  0  0
  3  4  1  0  0  0  0
  4  5  1  0  0  0  0
  5  1  1  0  0  0  0
  1  6  1  0  0  0  0
  1  7  1  0  0  0  0
  3  8  1  0  0  0  0
  3  9  1  0  0  0  0
  5 10  1  0  0  0  0
  5 11  1  0  0  0  0
M  END
>  <Alias name>
1,3-Dioxolane

>  <Refractivity>   
16.85

$$$$
Carbonyl dicyanide
  ChemBrain IXL

  6  5  0  0  0  0  0  0  0  0  1 V2000
    3.7736    3.4328    0.0000 C   0  0  0  0  0  0  0  0  0  0  0  0
    3.7736    2.2128    0.0000 O   0  0  0  0  0  0  0  0  0  0  0  0
    2.4919    4.1728    0.0000 C   0  0  0  0  0  0  0  0  0  0  0  0
    1.4891    4.7518    0.0000 N   0  0  0  0  0  0  0  0  0  0  0  0
    5.0554    4.1728    0.0000 C   0  0  0  0  0  0  0  0  0  0  0  0
    6.0582    4.7518    0.0000 N   0  0  0  0  0  0  0  0  0  0  0  0
  1  2  2  0  0  0  0
  3  4  3  0  0  0  0
  3  1  1  0  0  0  0
  5  6  3  0  0  0  0
  5  1  1  0  0  0  0
M  END
>  <Alias name>
Carbonyl dicyanide

>  <Refractivity>   
16.95

$$$$
1-Propenol
  ChemBrain IXL

 10  9  0  0  0  0  0  0  0  0  1 V2000
    2.3665    3.3279   -0.0493 C   0  0  0  0  0  0  0  0  0  0  0  0
    3.5589    3.8813   -0.2821 C   0  0  0  0  0  0  0  0  0  0  0  0
    4.8357    3.0220   -0.2039 C   0  0  0  0  0  0  0  0  0  0  0  0
    5.9777    3.7936   -0.7151 O   0  0  0  0  0  0  0  0  0  0  0  0
    2.2967    2.2779    0.1938 H   0  0  0  0  0  0  0  0  0  0  0  0
    1.4717    3.9302   -0.1041 H   0  0  0  0  0  0  0  0  0  0  0  0
    3.6287    4.9313   -0.5251 H   0  0  0  0  0  0  0  0  0  0  0  0
    4.7071    2.1311   -0.8008 H   0  0  0  0  0  0  0  0  0  0  0  0
    5.0201    2.7437    0.8232 H   0  0  0  0  0  0  0  0  0  0  0  0
    6.1619    4.5979   -0.2442 H   0  0  0  0  0  0  0  0  0  0  0  0
  1  2  2  0  0  0  0
  2  3  1  0  0  0  0
  3  4  1  0  0  0  0
  1  5  1  0  0  0  0
  1  6  1  0  0  0  0
  2  7  1  0  0  0  0
  3  8  1  0  0  0  0
  3  9  1  0  0  0  0
  4 10  1  0  0  0  0
M  END
>  <Alias name>
Allyl alcohol

>  <Refractivity>   
16.98

$$$$
Nitroethane
  ChemBrain IXL

 10  9  0  0  0  0  0  0  0  0  1 V2000
    4.0495    2.0583   -1.5661 O   0  5  0  0  0  0  0  0  0  0  0  0
    4.2792    2.8871   -0.6726 N   0  3  0  0  0  0  0  0  0  0  0  0
    5.4407    3.0667   -0.2774 O   0  0  0  0  0  0  0  0  0  0  0  0
    3.1745    3.6569   -0.0821 C   0  0  0  0  0  0  0  0  0  0  0  0
    2.3093    2.7275    0.7914 C   0  0  0  0  0  0  0  0  0  0  0  0
    3.5771    4.4550    0.5292 H   0  0  0  0  0  0  0  0  0  0  0  0
    2.5661    4.0792   -0.8722 H   0  0  0  0  0  0  0  0  0  0  0  0
    1.9063    1.9295    0.1802 H   0  0  0  0  0  0  0  0  0  0  0  0
    2.9176    2.3051    1.5816 H   0  0  0  0  0  0  0  0  0  0  0  0
    1.4958    3.2950    1.2263 H   0  0  0  0  0  0  0  0  0  0  0  0
  1  2  1  0  0  0  0
  2  3  2  0  0  0  0
  2  4  1  0  0  0  0
  4  5  1  0  0  0  0
  4  6  1  0  0  0  0
  4  7  1  0  0  0  0
  5  8  1  0  0  0  0
  5  9  1  0  0  0  0
  5 10  1  0  0  0  0
M  END
>  <Alias name>
Nitroethane

>  <Refractivity>   
17.1

$$$$
Glycidol
  ChemBrain IXL

 11 11  0  0  0  0  0  0  0  0  1 V2000
    3.6078    3.2354   -0.4422 C   0  0  0  0  0  0  0  0  0  0  0  0
    2.3445    2.9077    0.2958 C   0  0  0  0  0  0  0  0  0  0  0  0
    2.7619    4.3284    0.1196 O   0  0  0  0  0  0  0  0  0  0  0  0
    4.8535    3.0518    0.3332 C   0  0  0  0  0  0  0  0  0  0  0  0
    4.9268    4.1663    1.2280 O   0  0  0  0  0  0  0  0  0  0  0  0
    4.0245    4.5169    1.4838 H   0  0  0  0  0  0  0  0  0  0  0  0
    3.5711    3.0622   -1.5106 H   0  0  0  0  0  0  0  0  0  0  0  0
    1.5104    2.5951   -0.3202 H   0  0  0  0  0  0  0  0  0  0  0  0
    2.4830    2.4890    1.2850 H   0  0  0  0  0  0  0  0  0  0  0  0
    4.7992    2.1278    0.8955 H   0  0  0  0  0  0  0  0  0  0  0  0
    5.7148    3.0391   -0.3232 H   0  0  0  0  0  0  0  0  0  0  0  0
  1  2  1  0  0  0  0
  1  3  1  0  0  0  0
  1  4  1  0  0  0  0
  2  3  1  0  0  0  0
  4  5  1  0  0  0  0
  5  6  1  0  0  0  0
  1  7  1  0  0  0  0
  2  8  1  0  0  0  0
  2  9  1  0  0  0  0
  4 10  1  0  0  0  0
  4 11  1  0  0  0  0
M  END
>  <Alias name>
Glycidol

>  <Refractivity>   
17.13

$$$$
Methyl vinyl ether
  ChemBrain IXL

 10  9  0  0  0  0  0  0  0  0  1 V2000
    4.5308    4.5210   -0.4010 O   0  0  0  0  0  0  0  0  0  0  0  0
    5.7135    3.8721   -0.9850 C   0  0  0  0  0  0  0  0  0  0  0  0
    3.6134    3.6178    0.3085 C   0  0  0  0  0  0  0  0  0  0  0  0
    2.5070    4.1021    0.8773 C   0  0  0  0  0  0  0  0  0  0  0  0
    6.3240    4.6151   -1.4831 H   0  0  0  0  0  0  0  0  0  0  0  0
    5.3978    3.1245   -1.7023 H   0  0  0  0  0  0  0  0  0  0  0  0
    6.2899    3.3984   -0.2000 H   0  0  0  0  0  0  0  0  0  0  0  0
    3.8350    2.5595    0.3698 H   0  0  0  0  0  0  0  0  0  0  0  0
    1.8310    3.4367    1.4000 H   0  0  0  0  0  0  0  0  0  0  0  0
    2.2853    5.1604    0.8160 H   0  0  0  0  0  0  0  0  0  0  0  0
  1  2  1  0  0  0  0
  1  3  1  0  0  0  0
  3  4  2  0  0  0  0
  2  5  1  0  0  0  0
  2  6  1  0  0  0  0
  2  7  1  0  0  0  0
  3  8  1  0  0  0  0
  4  9  1  0  0  0  0
  4 10  1  0  0  0  0
M  END
>  <Alias name>
Methyl vinyl ether

>  <Refractivity>   
17.13

$$$$
Butadiyne
  ChemBrain IXL

  6  5  0  0  0  0  0  0  0  0  1 V2000
    5.2575    4.2699    0.0000 C   0  0  0  0  0  0  0  0  0  0  0  0
    6.4466    4.4575   -0.0194 C   0  0  0  0  0  0  0  0  0  0  0  0
    3.7356    4.0297    0.0248 C   0  0  0  0  0  0  0  0  0  0  0  0
    2.5465    3.8421    0.0441 C   0  0  0  0  0  0  0  0  0  0  0  0
    7.5162    4.6263   -0.0368 H   0  0  0  0  0  0  0  0  0  0  0  0
    1.4770    3.6733    0.0615 H   0  0  0  0  0  0  0  0  0  0  0  0
  1  2  3  0  0  0  0
  1  3  1  0  0  0  0
  3  4  3  0  0  0  0
  2  5  1  0  0  0  0
  4  6  1  0  0  0  0
M  END
>  <Alias name>
Butadiyne

>  <Refractivity>   
17.16

$$$$
Allene
  ChemBrain IXL

  7  6  0  0  0  0  0  0  0  0  1 V2000
    2.0685    3.1354    0.0435 C   0  0  0  0  0  0  0  0  0  0  0  0
    3.4027    3.1793    0.0264 C   0  0  0  0  0  0  0  0  0  0  0  0
    4.7368    3.2232    0.0093 C   0  0  0  0  0  0  0  0  0  0  0  0
    1.5605    2.2452    0.3933 H   0  0  0  0  0  0  0  0  0  0  0  0
    1.4942    3.9900   -0.2923 H   0  0  0  0  0  0  0  0  0  0  0  0
    5.2779    3.5840    0.8753 H   0  0  0  0  0  0  0  0  0  0  0  0
    5.2781    2.8981   -0.8706 H   0  0  0  0  0  0  0  0  0  0  0  0
  1  2  2  0  0  0  0
  2  3  2  0  0  0  0
  1  4  1  0  0  0  0
  1  5  1  0  0  0  0
  3  6  1  0  0  0  0
  3  7  1  0  0  0  0
M  END
>  <Alias name>
Cumulene

>  <Refractivity>   
17.25

$$$$
Thiacyclopropane
  ChemBrain IXL

  7  7  0  0  0  0  0  0  0  0  1 V2000
    3.6403    2.2733   -0.0664 C   0  0  0  0  0  0  0  0  0  0  0  0
    2.5601    3.5354    0.2526 C   0  0  0  0  0  0  0  0  0  0  0  0
    4.1258    3.5776    0.8994 S   0  0  0  0  0  0  0  0  0  0  0  0
    3.9639    2.2655   -1.0999 H   0  0  0  0  0  0  0  0  0  0  0  0
    3.3547    1.3564    0.4342 H   0  0  0  0  0  0  0  0  0  0  0  0
    2.3514    4.0858   -0.6565 H   0  0  0  0  0  0  0  0  0  0  0  0
    1.7449    3.1806    0.8710 H   0  0  0  0  0  0  0  0  0  0  0  0
  1  2  1  0  0  0  0
  2  3  1  0  0  0  0
  3  1  1  0  0  0  0
  1  4  1  0  0  0  0
  1  5  1  0  0  0  0
  2  6  1  0  0  0  0
  2  7  1  0  0  0  0
M  END
>  <Alias name>
Thiirane

>  <Refractivity>   
17.26

$$$$
Propionic acid
  ChemBrain IXL

 11 10  0  0  0  0  0  0  0  0  1 V2000
    2.4244    3.3134    0.1616 C   0  0  0  0  0  0  0  0  0  0  0  0
    3.4775    4.3984   -0.1363 C   0  0  0  0  0  0  0  0  0  0  0  0
    4.8414    3.7318   -0.4014 C   0  0  0  0  0  0  0  0  0  0  0  0
    6.0790    4.3874    0.0452 O   0  0  0  0  0  0  0  0  0  0  0  0
    4.8942    2.6601   -0.9819 O   0  0  0  0  0  0  0  0  0  0  0  0
    1.4686    3.7807    0.3473 H   0  0  0  0  0  0  0  0  0  0  0  0
    2.3419    2.6494   -0.6861 H   0  0  0  0  0  0  0  0  0  0  0  0
    2.7248    2.7497    1.0325 H   0  0  0  0  0  0  0  0  0  0  0  0
    3.5600    5.0624    0.7114 H   0  0  0  0  0  0  0  0  0  0  0  0
    3.1770    4.9621   -1.0072 H   0  0  0  0  0  0  0  0  0  0  0  0
    6.8785    3.9148   -0.1548 H   0  0  0  0  0  0  0  0  0  0  0  0
  1  2  1  0  0  0  0
  2  3  1  0  0  0  0
  3  4  1  0  0  0  0
  3  5  2  0  0  0  0
  1  6  1  0  0  0  0
  1  7  1  0  0  0  0
  1  8  1  0  0  0  0
  2  9  1  0  0  0  0
  2 10  1  0  0  0  0
  4 11  1  0  0  0  0
M  END
>  <Alias name>
Propionic acid

>  <Refractivity>   
17.4

$$$$
Acrylic acid
  ChemBrain IXL

  9  8  0  0  0  0  0  0  0  0  1 V2000
    3.5899    3.2708    0.0000 C   0  0  0  0  0  0  0  0  0  0  0  0
    4.7024    4.2167   -0.0013 C   0  0  0  0  0  0  0  0  0  0  0  0
    4.4829    5.4168   -0.0038 O   0  0  0  0  0  0  0  0  0  0  0  0
    6.0869    3.7228    0.0003 O   0  0  0  0  0  0  0  0  0  0  0  0
    2.3322    3.7189   -0.0015 C   0  0  0  0  0  0  0  0  0  0  0  0
    3.7844    2.2084    0.0022 H   0  0  0  0  0  0  0  0  0  0  0  0
    6.7543    4.3988   -0.0007 H   0  0  0  0  0  0  0  0  0  0  0  0
    1.5096    3.0191   -0.0005 H   0  0  0  0  0  0  0  0  0  0  0  0
    2.1375    4.7812   -0.0037 H   0  0  0  0  0  0  0  0  0  0  0  0
  1  2  1  0  0  0  0
  2  3  2  0  0  0  0
  2  4  1  0  0  0  0
  1  5  2  0  0  0  0
  1  6  1  0  0  0  0
  4  7  1  0  0  0  0
  5  8  1  0  0  0  0
  5  9  1  0  0  0  0
M  END
>  <Alias name>
Acrylic acid

>  <Refractivity>   
17.44

$$$$
Azetidine
  ChemBrain IXL

 11 11  0  0  0  0  0  0  0  0  1 V2000
    2.3896    3.6830    0.3069 C   0  0  0  0  0  0  0  0  0  0  0  0
    2.8999    2.3353   -0.2281 C   0  0  0  0  0  0  0  0  0  0  0  0
    3.7900    4.1194    0.4478 N   0  0  0  0  0  0  0  0  0  0  0  0
    4.3359    2.8119    0.0433 C   0  0  0  0  0  0  0  0  0  0  0  0
    3.9798    4.7699   -0.3001 H   0  0  0  0  0  0  0  0  0  0  0  0
    1.8330    4.2557   -0.4247 H   0  0  0  0  0  0  0  0  0  0  0  0
    1.9024    3.5615    1.2665 H   0  0  0  0  0  0  0  0  0  0  0  0
    2.7038    2.2175   -1.2866 H   0  0  0  0  0  0  0  0  0  0  0  0
    2.6073    1.4949    0.3891 H   0  0  0  0  0  0  0  0  0  0  0  0
    4.7722    2.2770    0.8778 H   0  0  0  0  0  0  0  0  0  0  0  0
    4.9508    2.8602   -0.8470 H   0  0  0  0  0  0  0  0  0  0  0  0
  1  2  1  0  0  0  0
  1  3  1  0  0  0  0
  2  4  1  0  0  0  0
  3  4  1  0  0  0  0
  3  5  1  0  0  0  0
  1  6  1  0  0  0  0
  1  7  1  0  0  0  0
  2  8  1  0  0  0  0
  2  9  1  0  0  0  0
  4 10  1  0  0  0  0
  4 11  1  0  0  0  0
M  END
>  <Alias name>
Azetidine

>  <Refractivity>   
17.44

$$$$
3-Hydroxypropanenitrile
  ChemBrain IXL

 10  9  0  0  0  0  0  0  0  0  1 V2000
    3.6647    4.5360    0.3176 C   0  0  0  0  0  0  0  0  0  0  0  0
    4.6131    3.4119   -0.1425 C   0  0  0  0  0  0  0  0  0  0  0  0
    5.8383    4.0288   -0.8448 C   0  0  0  0  0  0  0  0  0  0  0  0
    6.7589    4.4923   -1.3725 N   0  0  0  0  0  0  0  0  0  0  0  0
    2.4961    3.9476    0.9876 O   0  0  0  0  0  0  0  0  0  0  0  0
    1.8347    4.5967    1.3154 H   0  0  0  0  0  0  0  0  0  0  0  0
    4.1859    5.1883    1.0074 H   0  0  0  0  0  0  0  0  0  0  0  0
    3.3381    5.1073   -0.5425 H   0  0  0  0  0  0  0  0  0  0  0  0
    4.0920    2.7597   -0.8323 H   0  0  0  0  0  0  0  0  0  0  0  0
    4.9398    2.8406    0.7177 H   0  0  0  0  0  0  0  0  0  0  0  0
  1  2  1  0  0  0  0
  2  3  1  0  0  0  0
  3  4  3  0  0  0  0
  1  5  1  0  0  0  0
  5  6  1  0  0  0  0
  1  7  1  0  0  0  0
  1  8  1  0  0  0  0
  2  9  1  0  0  0  0
  2 10  1  0  0  0  0
M  END
>  <Alias name>
3-Hydroxypropanenitrile

>  <Refractivity>   
17.46

$$$$
Ethylmethylether
  ChemBrain IXL

 12 11  0  0  0  0  0  0  0  0  1 V2000
    2.0902    3.2706    0.8607 C   0  0  0  0  0  0  0  0  0  0  0  0
    3.3264    2.8594    0.1797 O   0  0  0  0  0  0  0  0  0  0  0  0
    4.2275    3.9604   -0.1902 C   0  0  0  0  0  0  0  0  0  0  0  0
    5.4752    3.3893   -0.8915 C   0  0  0  0  0  0  0  0  0  0  0  0
    1.4964    2.3946    1.0909 H   0  0  0  0  0  0  0  0  0  0  0  0
    2.3389    3.7894    1.7782 H   0  0  0  0  0  0  0  0  0  0  0  0
    1.5246    3.9306    0.2147 H   0  0  0  0  0  0  0  0  0  0  0  0
    3.7139    4.6371   -0.8619 H   0  0  0  0  0  0  0  0  0  0  0  0
    4.5281    4.4961    0.7017 H   0  0  0  0  0  0  0  0  0  0  0  0
    6.1391    4.2004   -1.1641 H   0  0  0  0  0  0  0  0  0  0  0  0
    5.1746    2.8536   -1.7834 H   0  0  0  0  0  0  0  0  0  0  0  0
    5.9889    2.7126   -0.2198 H   0  0  0  0  0  0  0  0  0  0  0  0
  1  2  1  0  0  0  0
  2  3  1  0  0  0  0
  3  4  1  0  0  0  0
  1  5  1  0  0  0  0
  1  6  1  0  0  0  0
  1  7  1  0  0  0  0
  3  8  1  0  0  0  0
  3  9  1  0  0  0  0
  4 10  1  0  0  0  0
  4 11  1  0  0  0  0
  4 12  1  0  0  0  0
M  END
>  <Alias name>
Ethylmethylether

>  <Refractivity>   
17.47

$$$$
Methoxyacetonitrile
  ChemBrain IXL

 10  9  0  0  0  0  0  0  0  0  1 V2000
    5.6060    3.9582   -1.1581 C   0  0  0  0  0  0  0  0  0  0  0  0
    6.4381    4.2250   -1.9179 N   0  0  0  0  0  0  0  0  0  0  0  0
    4.4988    3.6032   -0.1471 C   0  0  0  0  0  0  0  0  0  0  0  0
    3.4045    4.5789   -0.2564 O   0  0  0  0  0  0  0  0  0  0  0  0
    2.2768    4.3535    0.6596 C   0  0  0  0  0  0  0  0  0  0  0  0
    4.1204    2.6109   -0.3597 H   0  0  0  0  0  0  0  0  0  0  0  0
    4.9051    3.6273    0.8566 H   0  0  0  0  0  0  0  0  0  0  0  0
    1.8441    3.3796    0.4668 H   0  0  0  0  0  0  0  0  0  0  0  0
    2.6288    4.3960    1.6829 H   0  0  0  0  0  0  0  0  0  0  0  0
    1.5267    5.1190    0.5038 H   0  0  0  0  0  0  0  0  0  0  0  0
  1  2  3  0  0  0  0
  1  3  1  0  0  0  0
  3  4  1  0  0  0  0
  4  5  1  0  0  0  0
  3  6  1  0  0  0  0
  3  7  1  0  0  0  0
  5  8  1  0  0  0  0
  5  9  1  0  0  0  0
  5 10  1  0  0  0  0
M  END
>  <Alias name>
Methoxyacetonitrile

>  <Refractivity>   
17.47

$$$$
Vinylformate
  ChemBrain IXL

  9  8  0  0  0  0  0  0  0  0  1 V2000
    1.4724    3.5838    0.0000 O   0  0  0  0  0  0  0  0  0  0  0  0
    2.5372    4.1794    0.0012 C   0  0  0  0  0  0  0  0  0  0  0  0
    3.8001    3.4272   -0.0017 O   0  0  0  0  0  0  0  0  0  0  0  0
    5.0156    4.2540   -0.0002 C   0  0  0  0  0  0  0  0  0  0  0  0
    6.2178    3.6734   -0.0025 C   0  0  0  0  0  0  0  0  0  0  0  0
    2.5519    5.2623    0.0045 H   0  0  0  0  0  0  0  0  0  0  0  0
    4.9359    5.3340    0.0028 H   0  0  0  0  0  0  0  0  0  0  0  0
    7.1133    4.2825   -0.0013 H   0  0  0  0  0  0  0  0  0  0  0  0
    6.2975    2.5933   -0.0054 H   0  0  0  0  0  0  0  0  0  0  0  0
  1  2  2  0  0  0  0
  2  3  1  0  0  0  0
  3  4  1  0  0  0  0
  4  5  2  0  0  0  0
  2  6  1  0  0  0  0
  4  7  1  0  0  0  0
  5  8  1  0  0  0  0
  5  9  1  0  0  0  0
M  END
>  <Alias name>
Vinylformate

>  <Refractivity>   
17.47

$$$$
1,2,4-Triazole
  ChemBrain IXL

  8  8  0  0  0  0  0  0  0  0  1 V2000
    3.5855    2.0722    0.2328 N   0  0  0  0  0  0  0  0  0  0  0  0
    2.5584    2.5653   -0.1872 C   0  0  0  0  0  0  0  0  0  0  0  0
    4.5471    3.0433    0.3444 C   0  0  0  0  0  0  0  0  0  0  0  0
    4.0226    4.0815   -0.0247 N   0  0  0  0  0  0  0  0  0  0  0  0
    2.8280    3.8430   -0.3536 N   0  0  0  0  0  0  0  0  0  0  0  0
    2.1814    4.5458   -0.6951 H   0  0  0  0  0  0  0  0  0  0  0  0
    1.5616    2.0352   -0.3965 H   0  0  0  0  0  0  0  0  0  0  0  0
    5.6373    2.9201    0.7115 H   0  0  0  0  0  0  0  0  0  0  0  0
  1  2  2  0  0  0  0
  1  3  1  0  0  0  0
  3  4  2  0  0  0  0
  4  5  1  0  0  0  0
  5  2  1  0  0  0  0
  5  6  1  0  0  0  0
  2  7  1  0  0  0  0
  3  8  1  0  0  0  0
M  END
>  <Alias name>
1,2,4-Triazole

>  <Refractivity>   
17.5

$$$$
Chlorotrifluoroethylene
  ChemBrain IXL

  6  5  0  0  0  0  0  0  0  0  1 V2000
    2.5270    3.0045    0.0199 C   0  0  0  0  0  0  0  0  0  0  0  0
    3.8606    2.9520   -0.0127 C   0  0  0  0  0  0  0  0  0  0  0  0
    1.5751    1.4959    0.0430 Cl  0  0  0  0  0  0  0  0  0  0  0  0
    1.8941    4.2082    0.0355 F   0  0  0  0  0  0  0  0  0  0  0  0
    4.5862    4.1021   -0.0303 F   0  0  0  0  0  0  0  0  0  0  0  0
    4.4935    1.7483   -0.0283 F   0  0  0  0  0  0  0  0  0  0  0  0
  1  2  2  0  0  0  0
  1  3  1  0  0  0  0
  1  4  1  0  0  0  0
  2  5  1  0  0  0  0
  2  6  1  0  0  0  0
M  END
>  <Alias name>
Chlorotrifluoroethylene

>  <Refractivity>   
17.52

$$$$
1,1,1-Trifluoro-2-propanol
  ChemBrain IXL

 12 11  0  0  0  0  0  0  0  0  1 V2000
    3.9969    5.1425    0.1018 C   0  0  0  0  0  0  0  0  0  0  0  0
    4.0663    3.6838    0.5938 C   0  0  0  0  0  0  0  0  0  0  0  0
    3.2529    2.7824   -0.3551 C   0  0  0  0  0  0  0  0  0  0  0  0
    3.3143    1.4950    0.0790 F   0  0  0  0  0  0  0  0  0  0  0  0
    5.4672    3.2388    0.6114 O   0  0  0  0  0  0  0  0  0  0  0  0
    1.9568    3.1940   -0.3713 F   0  0  0  0  0  0  0  0  0  0  0  0
    3.7697    2.8626   -1.6105 F   0  0  0  0  0  0  0  0  0  0  0  0
    5.9225    3.2652   -0.2594 H   0  0  0  0  0  0  0  0  0  0  0  0
    2.9648    5.4703    0.0888 H   0  0  0  0  0  0  0  0  0  0  0  0
    4.5685    5.7760    0.7688 H   0  0  0  0  0  0  0  0  0  0  0  0
    4.4086    5.2063   -0.8978 H   0  0  0  0  0  0  0  0  0  0  0  0
    3.6547    3.6200    1.5935 H   0  0  0  0  0  0  0  0  0  0  0  0
  1  2  1  0  0  0  0
  2  3  1  0  0  0  0
  3  4  1  0  0  0  0
  2  5  1  0  0  0  0
  3  6  1  0  0  0  0
  3  7  1  0  0  0  0
  5  8  1  0  0  0  0
  1  9  1  0  0  0  0
  1 10  1  0  0  0  0
  1 11  1  0  0  0  0
  2 12  1  0  0  0  0
M  END
>  <Alias name>
1,1,1-Trifluoro-2-propanol

>  <Refractivity>   
17.56

$$$$
Acetic acid methylester
  ChemBrain IXL

 11 10  0  0  0  0  0  0  0  0  1 V2000
    2.3701    3.4597    0.4359 C   0  0  0  0  0  0  0  0  0  0  0  0
    3.6103    4.2352   -0.0491 C   0  0  0  0  0  0  0  0  0  0  0  0
    3.4875    5.3633   -0.4971 O   0  0  0  0  0  0  0  0  0  0  0  0
    4.9414    3.6154    0.0283 O   0  0  0  0  0  0  0  0  0  0  0  0
    6.0462    4.4515   -0.4635 C   0  0  0  0  0  0  0  0  0  0  0  0
    1.4764    3.9526    0.0824 H   0  0  0  0  0  0  0  0  0  0  0  0
    2.4020    2.4517    0.0496 H   0  0  0  0  0  0  0  0  0  0  0  0
    2.3625    3.4315    1.5155 H   0  0  0  0  0  0  0  0  0  0  0  0
    5.8786    4.6950   -1.5022 H   0  0  0  0  0  0  0  0  0  0  0  0
    6.0948    5.3614    0.1163 H   0  0  0  0  0  0  0  0  0  0  0  0
    6.9768    3.9122   -0.3658 H   0  0  0  0  0  0  0  0  0  0  0  0
  1  2  1  0  0  0  0
  2  3  2  0  0  0  0
  2  4  1  0  0  0  0
  4  5  1  0  0  0  0
  1  6  1  0  0  0  0
  1  7  1  0  0  0  0
  1  8  1  0  0  0  0
  5  9  1  0  0  0  0
  5 10  1  0  0  0  0
  5 11  1  0  0  0  0
M  END
>  <Alias name>
Methyl acetate

>  <Refractivity>   
17.56

$$$$
Chloroacetic acid
  ChemBrain IXL

  8  7  0  0  0  0  0  0  0  0  1 V2000
    3.8316    2.8292   -0.6460 C   0  0  0  0  0  0  0  0  0  0  0  0
    3.0198    3.7127    0.2204 C   0  0  0  0  0  0  0  0  0  0  0  0
    5.1433    3.2804   -1.1326 O   0  0  0  0  0  0  0  0  0  0  0  0
    3.4123    1.7264   -0.9564 O   0  0  0  0  0  0  0  0  0  0  0  0
    1.4918    2.8931    0.6402 Cl  0  0  0  0  0  0  0  0  0  0  0  0
    5.4086    4.1800   -0.8382 H   0  0  0  0  0  0  0  0  0  0  0  0
    3.5706    3.9355    1.1259 H   0  0  0  0  0  0  0  0  0  0  0  0
    2.8025    4.6339   -0.3059 H   0  0  0  0  0  0  0  0  0  0  0  0
  1  2  1  0  0  0  0
  1  3  1  0  0  0  0
  1  4  2  0  0  0  0
  2  5  1  0  0  0  0
  3  6  1  0  0  0  0
  2  7  1  0  0  0  0
  2  8  1  0  0  0  0
M  END
>  <Alias name>
Chloroacetic acid

>  <Refractivity>   
17.56

$$$$
Cyclopropylamine
  ChemBrain IXL

 11 11  0  0  0  0  0  0  0  0  1 V2000
    3.0240    4.3299    0.3207 C   0  0  0  0  0  0  0  0  0  0  0  0
    3.6712    3.0446   -0.2286 C   0  0  0  0  0  0  0  0  0  0  0  0
    2.2390    3.0027    0.3367 C   0  0  0  0  0  0  0  0  0  0  0  0
    4.7453    2.5031    0.6160 N   0  0  0  0  0  0  0  0  0  0  0  0
    5.6122    2.9714    0.3991 H   0  0  0  0  0  0  0  0  0  0  0  0
    4.8443    1.5144    0.4414 H   0  0  0  0  0  0  0  0  0  0  0  0
    3.3218    4.6582    1.3088 H   0  0  0  0  0  0  0  0  0  0  0  0
    2.6371    5.0426   -0.3970 H   0  0  0  0  0  0  0  0  0  0  0  0
    3.7721    3.0351   -1.3068 H   0  0  0  0  0  0  0  0  0  0  0  0
    1.4857    2.8567   -0.4275 H   0  0  0  0  0  0  0  0  0  0  0  0
    2.1704    2.4721    1.2783 H   0  0  0  0  0  0  0  0  0  0  0  0
  1  2  1  0  0  0  0
  1  3  1  0  0  0  0
  3  2  1  0  0  0  0
  2  4  1  0  0  0  0
  4  5  1  0  0  0  0
  4  6  1  0  0  0  0
  1  7  1  0  0  0  0
  1  8  1  0  0  0  0
  2  9  1  0  0  0  0
  3 10  1  0  0  0  0
  3 11  1  0  0  0  0
M  END
>  <Alias name>
Cyclopropylamine

>  <Refractivity>   
17.57

$$$$
Ethylnitrite
  ChemBrain IXL

 10  9  0  0  0  0  0  0  0  0  1 V2000
    2.9581    3.7648    0.1467 C   0  0  0  0  0  0  0  0  0  0  0  0
    4.4079    3.8476    0.3749 O   0  0  0  0  0  0  0  0  0  0  0  0
    4.8922    5.1363    0.6554 N   0  0  0  0  0  0  0  0  0  0  0  0
    6.1019    5.3124    0.8632 O   0  0  0  0  0  0  0  0  0  0  0  0
    2.5671    2.3037   -0.1480 C   0  0  0  0  0  0  0  0  0  0  0  0
    2.6894    4.3878   -0.6975 H   0  0  0  0  0  0  0  0  0  0  0  0
    2.4335    4.1078    1.0299 H   0  0  0  0  0  0  0  0  0  0  0  0
    3.0917    1.9607   -1.0312 H   0  0  0  0  0  0  0  0  0  0  0  0
    2.8358    1.6808    0.6962 H   0  0  0  0  0  0  0  0  0  0  0  0
    1.4990    2.2427   -0.3162 H   0  0  0  0  0  0  0  0  0  0  0  0
  1  2  1  0  0  0  0
  2  3  1  0  0  0  0
  3  4  2  0  0  0  0
  1  5  1  0  0  0  0
  1  6  1  0  0  0  0
  1  7  1  0  0  0  0
  5  8  1  0  0  0  0
  5  9  1  0  0  0  0
  5 10  1  0  0  0  0
M  END
>  <Alias name>
Ethylnitrite

>  <Refractivity>   
17.59

$$$$
1-Propanol
  ChemBrain IXL

 12 11  0  0  0  0  0  0  0  0  1 V2000
    2.3875    2.9721    0.1462 C   0  0  0  0  0  0  0  0  0  0  0  0
    3.5975    3.9259    0.1769 C   0  0  0  0  0  0  0  0  0  0  0  0
    4.8741    3.1485   -0.1980 C   0  0  0  0  0  0  0  0  0  0  0  0
    6.0283    4.0584   -0.1687 O   0  0  0  0  0  0  0  0  0  0  0  0
    2.5422    2.1713    0.8541 H   0  0  0  0  0  0  0  0  0  0  0  0
    1.4928    3.5170    0.4089 H   0  0  0  0  0  0  0  0  0  0  0  0
    2.2793    2.5596   -0.8461 H   0  0  0  0  0  0  0  0  0  0  0  0
    3.4427    4.7268   -0.5310 H   0  0  0  0  0  0  0  0  0  0  0  0
    3.7056    4.3385    1.1692 H   0  0  0  0  0  0  0  0  0  0  0  0
    5.0289    2.3477    0.5099 H   0  0  0  0  0  0  0  0  0  0  0  0
    4.7661    2.7360   -1.1903 H   0  0  0  0  0  0  0  0  0  0  0  0
    5.9737    4.7956   -0.7654 H   0  0  0  0  0  0  0  0  0  0  0  0
  1  2  1  0  0  0  0
  2  3  1  0  0  0  0
  3  4  1  0  0  0  0
  1  5  1  0  0  0  0
  1  6  1  0  0  0  0
  1  7  1  0  0  0  0
  2  8  1  0  0  0  0
  2  9  1  0  0  0  0
  3 10  1  0  0  0  0
  3 11  1  0  0  0  0
  4 12  1  0  0  0  0
M  END
>  <Alias name>
1-Propanol

>  <Refractivity>   
17.61

$$$$
2,2,3,3-Tetrafluoro-1-propanol
  ChemBrain IXL

 12 11  0  0  0  0  0  0  0  0  1 V2000
    2.7881    4.2213   -0.5993 C   0  0  0  0  0  0  0  0  0  0  0  0
    3.4938    3.2347    0.3511 C   0  0  0  0  0  0  0  0  0  0  0  0
    4.9729    3.6388    0.5052 C   0  0  0  0  0  0  0  0  0  0  0  0
    5.6295    3.6055   -0.8097 O   0  0  0  0  0  0  0  0  0  0  0  0
    3.4184    1.9777   -0.1627 F   0  0  0  0  0  0  0  0  0  0  0  0
    2.8867    3.2643    1.5677 F   0  0  0  0  0  0  0  0  0  0  0  0
    1.4831    3.8640   -0.7362 F   0  0  0  0  0  0  0  0  0  0  0  0
    2.8625    5.4781   -0.0849 F   0  0  0  0  0  0  0  0  0  0  0  0
    6.5816    3.8499   -0.8049 H   0  0  0  0  0  0  0  0  0  0  0  0
    3.2722    4.1984   -1.5678 H   0  0  0  0  0  0  0  0  0  0  0  0
    5.4687    2.9460    1.1738 H   0  0  0  0  0  0  0  0  0  0  0  0
    5.0330    4.6401    0.9134 H   0  0  0  0  0  0  0  0  0  0  0  0
  1  2  1  0  0  0  0
  2  3  1  0  0  0  0
  3  4  1  0  0  0  0
  2  5  1  0  0  0  0
  2  6  1  0  0  0  0
  1  7  1  0  0  0  0
  1  8  1  0  0  0  0
  4  9  1  0  0  0  0
  1 10  1  0  0  0  0
  3 11  1  0  0  0  0
  3 12  1  0  0  0  0
M  END
>  <Alias name>
2,2,3,3-Tetrafluoro-1-propanol

>  <Refractivity>   
17.62

$$$$
1,3-Difluoro-2-propanol
  ChemBrain IXL

 12 11  0  0  0  0  0  0  0  0  1 V2000
    2.5574    2.8926    0.1775 C   0  0  0  0  0  0  0  0  0  0  0  0
    4.0049    3.3897    0.3574 C   0  0  0  0  0  0  0  0  0  0  0  0
    4.8747    2.8696   -0.8035 C   0  0  0  0  0  0  0  0  0  0  0  0
    4.0213    4.8597    0.3614 O   0  0  0  0  0  0  0  0  0  0  0  0
    1.7902    3.3504    1.2029 F   0  0  0  0  0  0  0  0  0  0  0  0
    6.1525    3.3070   -0.6439 F   0  0  0  0  0  0  0  0  0  0  0  0
    3.6787    5.2812   -0.4579 H   0  0  0  0  0  0  0  0  0  0  0  0
    2.1630    3.2617   -0.7612 H   0  0  0  0  0  0  0  0  0  0  0  0
    2.5456    1.8097    0.1732 H   0  0  0  0  0  0  0  0  0  0  0  0
    4.3989    3.0218    1.2967 H   0  0  0  0  0  0  0  0  0  0  0  0
    4.8616    1.7867   -0.8072 H   0  0  0  0  0  0  0  0  0  0  0  0
    4.4814    3.2386   -1.7427 H   0  0  0  0  0  0  0  0  0  0  0  0
  1  2  1  0  0  0  0
  2  3  1  0  0  0  0
  2  4  1  0  0  0  0
  1  5  1  0  0  0  0
  3  6  1  0  0  0  0
  4  7  1  0  0  0  0
  1  8  1  0  0  0  0
  1  9  1  0  0  0  0
  2 10  1  0  0  0  0
  3 11  1  0  0  0  0
  3 12  1  0  0  0  0
M  END
>  <Alias name>
1,3-Difluoro-2-propanol

>  <Refractivity>   
17.63

$$$$
2-Hydroxypropionitrile
  ChemBrain IXL

 10  9  0  0  0  0  0  0  0  0  1 V2000
    3.9946    4.0597   -0.4559 C   0  0  0  0  0  0  0  0  0  0  0  0
    3.6969    2.8499    0.4509 C   0  0  0  0  0  0  0  0  0  0  0  0
    2.4836    2.0785   -0.1036 C   0  0  0  0  0  0  0  0  0  0  0  0
    1.5718    1.4988   -0.5203 N   0  0  0  0  0  0  0  0  0  0  0  0
    4.8683    1.9624    0.4841 O   0  0  0  0  0  0  0  0  0  0  0  0
    5.1401    1.6004   -0.3885 H   0  0  0  0  0  0  0  0  0  0  0  0
    3.1315    4.7135   -0.4804 H   0  0  0  0  0  0  0  0  0  0  0  0
    4.2141    3.7140   -1.4585 H   0  0  0  0  0  0  0  0  0  0  0  0
    4.8473    4.6018   -0.0662 H   0  0  0  0  0  0  0  0  0  0  0  0
    3.4774    3.1955    1.4535 H   0  0  0  0  0  0  0  0  0  0  0  0
  1  2  1  0  0  0  0
  2  3  1  0  0  0  0
  3  4  3  0  0  0  0
  2  5  1  0  0  0  0
  5  6  1  0  0  0  0
  1  7  1  0  0  0  0
  1  8  1  0  0  0  0
  1  9  1  0  0  0  0
  2 10  1  0  0  0  0
M  END
>  <Alias name>
2-Hydroxypropionitrile

>  <Refractivity>   
17.67

$$$$
Methoxyacetaldehyde
  ChemBrain IXL

 11 10  0  0  0  0  0  0  0  0  1 V2000
    5.5371    3.4510   -0.8499 C   0  0  0  0  0  0  0  0  0  0  0  0
    6.4921    4.0021   -1.3721 O   0  0  0  0  0  0  0  0  0  0  0  0
    4.3647    4.2478   -0.4244 C   0  0  0  0  0  0  0  0  0  0  0  0
    3.3600    3.3588    0.1764 O   0  0  0  0  0  0  0  0  0  0  0  0
    2.1377    4.0286    0.6436 C   0  0  0  0  0  0  0  0  0  0  0  0
    5.5473    2.3788   -0.6976 H   0  0  0  0  0  0  0  0  0  0  0  0
    3.9364    4.7474   -1.2846 H   0  0  0  0  0  0  0  0  0  0  0  0
    4.6753    4.9862    0.3044 H   0  0  0  0  0  0  0  0  0  0  0  0
    1.4635    3.2948    1.0678 H   0  0  0  0  0  0  0  0  0  0  0  0
    2.3939    4.7622    1.3980 H   0  0  0  0  0  0  0  0  0  0  0  0
    1.6552    4.5224   -0.1908 H   0  0  0  0  0  0  0  0  0  0  0  0
  1  2  2  0  0  0  0
  1  3  1  0  0  0  0
  3  4  1  0  0  0  0
  4  5  1  0  0  0  0
  1  6  1  0  0  0  0
  3  7  1  0  0  0  0
  3  8  1  0  0  0  0
  5  9  1  0  0  0  0
  5 10  1  0  0  0  0
  5 11  1  0  0  0  0
M  END
>  <Alias name>
Methoxyacetaldehyde

>  <Refractivity>   
17.67

$$$$
Hydroxyacetone
  ChemBrain IXL

 11 10  0  0  0  0  0  0  0  0  1 V2000
    3.3750    2.8929    0.5329 C   0  0  0  0  0  0  0  0  0  0  0  0
    4.4573    3.7822    0.0554 C   0  0  0  0  0  0  0  0  0  0  0  0
    5.7080    3.2025   -0.4832 C   0  0  0  0  0  0  0  0  0  0  0  0
    4.3186    4.9933    0.1058 O   0  0  0  0  0  0  0  0  0  0  0  0
    2.2490    3.7061    1.0142 O   0  0  0  0  0  0  0  0  0  0  0  0
    1.4810    3.1939    1.3520 H   0  0  0  0  0  0  0  0  0  0  0  0
    3.7457    2.2751    1.3415 H   0  0  0  0  0  0  0  0  0  0  0  0
    3.0418    2.2607   -0.2809 H   0  0  0  0  0  0  0  0  0  0  0  0
    6.3772    4.0005   -0.7803 H   0  0  0  0  0  0  0  0  0  0  0  0
    5.4787    2.5848   -1.3428 H   0  0  0  0  0  0  0  0  0  0  0  0
    6.1833    2.5979    0.2793 H   0  0  0  0  0  0  0  0  0  0  0  0
  1  2  1  0  0  0  0
  2  3  1  0  0  0  0
  2  4  2  0  0  0  0
  1  5  1  0  0  0  0
  5  6  1  0  0  0  0
  1  7  1  0  0  0  0
  1  8  1  0  0  0  0
  3  9  1  0  0  0  0
  3 10  1  0  0  0  0
  3 11  1  0  0  0  0
M  END
>  <Alias name>
Acetol

>  <Refractivity>   
17.69

$$$$
Ethylene chlorohydrin
  ChemBrain IXL

  9  8  0  0  0  0  0  0  0  0  1 V2000
    3.8803    3.8338   -0.1394 C   0  0  0  0  0  0  0  0  0  0  0  0
    2.8184    2.8084    0.3028 C   0  0  0  0  0  0  0  0  0  0  0  0
    4.9772    3.1376   -0.8271 O   0  0  0  0  0  0  0  0  0  0  0  0
    1.4871    3.6533    1.1374 Cl  0  0  0  0  0  0  0  0  0  0  0  0
    5.7034    3.7188   -1.1452 H   0  0  0  0  0  0  0  0  0  0  0  0
    3.4299    4.5521   -0.8133 H   0  0  0  0  0  0  0  0  0  0  0  0
    4.2688    4.3491    0.7304 H   0  0  0  0  0  0  0  0  0  0  0  0
    3.2687    2.0901    0.9766 H   0  0  0  0  0  0  0  0  0  0  0  0
    2.4299    2.2932   -0.5670 H   0  0  0  0  0  0  0  0  0  0  0  0
  1  2  1  0  0  0  0
  1  3  1  0  0  0  0
  2  4  1  0  0  0  0
  3  5  1  0  0  0  0
  1  6  1  0  0  0  0
  1  7  1  0  0  0  0
  2  8  1  0  0  0  0
  2  9  1  0  0  0  0
M  END
>  <Alias name>
2-Chloroethanol

>  <Refractivity>   
17.72

$$$$
Isopropanol
  ChemBrain IXL

 12 11  0  0  0  0  0  0  0  0  1 V2000
    2.3569    2.4269    0.2800 C   0  0  0  0  0  0  0  0  0  0  0  0
    3.6287    3.2948    0.3440 C   0  0  0  0  0  0  0  0  0  0  0  0
    4.7987    2.5413   -0.3181 C   0  0  0  0  0  0  0  0  0  0  0  0
    3.3951    4.5596   -0.3678 O   0  0  0  0  0  0  0  0  0  0  0  0
    1.5370    2.9550    0.7440 H   0  0  0  0  0  0  0  0  0  0  0  0
    2.5285    1.4977    0.8030 H   0  0  0  0  0  0  0  0  0  0  0  0
    2.1139    2.2199   -0.7517 H   0  0  0  0  0  0  0  0  0  0  0  0
    3.8718    3.5019    1.3757 H   0  0  0  0  0  0  0  0  0  0  0  0
    4.9703    1.6121    0.2048 H   0  0  0  0  0  0  0  0  0  0  0  0
    5.6900    3.1496   -0.2733 H   0  0  0  0  0  0  0  0  0  0  0  0
    4.5557    2.3343   -1.3498 H   0  0  0  0  0  0  0  0  0  0  0  0
    4.1333    5.1575   -0.3768 H   0  0  0  0  0  0  0  0  0  0  0  0
  1  2  1  0  0  0  0
  2  3  1  0  0  0  0
  2  4  1  0  0  0  0
  1  5  1  0  0  0  0
  1  6  1  0  0  0  0
  1  7  1  0  0  0  0
  2  8  1  0  0  0  0
  3  9  1  0  0  0  0
  3 10  1  0  0  0  0
  3 11  1  0  0  0  0
  4 12  1  0  0  0  0
M  END
>  <Alias name>
2-Propanol

>  <Refractivity>   
17.73

$$$$
Formic acid ethylester
  ChemBrain IXL

 11 10  0  0  0  0  0  0  0  0  1 V2000
    6.9185    4.0155   -1.0581 O   0  0  0  0  0  0  0  0  0  0  0  0
    5.9009    3.4932   -0.6339 C   0  0  0  0  0  0  0  0  0  0  0  0
    4.6903    4.3016   -0.4291 O   0  0  0  0  0  0  0  0  0  0  0  0
    3.5287    3.5618    0.0852 C   0  0  0  0  0  0  0  0  0  0  0  0
    2.3381    4.5259    0.2514 C   0  0  0  0  0  0  0  0  0  0  0  0
    5.8894    2.4370   -0.4088 H   0  0  0  0  0  0  0  0  0  0  0  0
    3.2637    2.7791   -0.6102 H   0  0  0  0  0  0  0  0  0  0  0  0
    3.7747    3.1253    1.0419 H   0  0  0  0  0  0  0  0  0  0  0  0
    2.0921    4.9625   -0.7053 H   0  0  0  0  0  0  0  0  0  0  0  0
    1.4848    3.9824    0.6293 H   0  0  0  0  0  0  0  0  0  0  0  0
    2.6031    5.3087    0.9468 H   0  0  0  0  0  0  0  0  0  0  0  0
  1  2  2  0  0  0  0
  2  3  1  0  0  0  0
  3  4  1  0  0  0  0
  2  6  1  0  0  0  0
  4  5  1  0  0  0  0
  4  7  1  0  0  0  0
  4  8  1  0  0  0  0
  5  9  1  0  0  0  0
  5 10  1  0  0  0  0
  5 11  1  0  0  0  0
M  END
>  <Alias name>
Ethyl formate

>  <Refractivity>   
17.8

$$$$
Furan
  ChemBrain IXL

  9  9  0  0  0  0  0  0  0  0  1 V2000
    5.1679    4.5027   -0.1023 O   0  0  0  0  0  0  0  0  0  0  0  0
    3.7396    4.7950   -0.1308 C   0  0  0  0  0  0  0  0  0  0  0  0
    3.0552    3.6817   -0.0124 C   0  0  0  0  0  0  0  0  0  0  0  0
    3.9166    2.6213    0.0979 C   0  0  0  0  0  0  0  0  0  0  0  0
    5.1550    3.0526    0.0504 C   0  0  0  0  0  0  0  0  0  0  0  0
    3.3205    5.7519   -0.2309 H   0  0  0  0  0  0  0  0  0  0  0  0
    2.0023    3.6134   -0.0035 H   0  0  0  0  0  0  0  0  0  0  0  0
    3.6280    1.6120    0.2046 H   0  0  0  0  0  0  0  0  0  0  0  0
    6.0075    2.4440    0.1131 H   0  0  0  0  0  0  0  0  0  0  0  0
  1  2  1  0  0  0  0
  2  3  2  0  0  0  0
  3  4  1  0  0  0  0
  4  5  2  0  0  0  0
  5  1  1  0  0  0  0
  2  6  1  0  0  0  0
  3  7  1  0  0  0  0
  4  8  1  0  0  0  0
  5  9  1  0  0  0  0
M  END
>  <Alias name>
Furan

>  <Refractivity>   
18.16

$$$$
Methylchloroformate
  ChemBrain IXL

  8  7  0  0  0  0  0  0  0  0  1 V2000
    4.2322    2.0601   -1.1420 Cl  0  0  0  0  0  0  0  0  0  0  0  0
    4.4314    3.7264   -0.5367 C   0  0  0  0  0  0  0  0  0  0  0  0
    5.4405    4.3568   -0.8065 O   0  0  0  0  0  0  0  0  0  0  0  0
    3.3797    4.3398    0.2870 O   0  0  0  0  0  0  0  0  0  0  0  0
    2.2125    3.4837    0.5431 C   0  0  0  0  0  0  0  0  0  0  0  0
    2.5294    2.5867    1.0607 H   0  0  0  0  0  0  0  0  0  0  0  0
    1.4984    4.0205    1.1553 H   0  0  0  0  0  0  0  0  0  0  0  0
    1.7499    3.2131   -0.3980 H   0  0  0  0  0  0  0  0  0  0  0  0
  1  2  1  0  0  0  0
  2  3  2  0  0  0  0
  2  4  1  0  0  0  0
  4  5  1  0  0  0  0
  5  6  1  0  0  0  0
  5  7  1  0  0  0  0
  5  8  1  0  0  0  0
M  END
>  <Alias name>
Methyl chlorocarbonate

>  <Refractivity>   
18.18

$$$$
Ethylene-1,2-diamine
  ChemBrain IXL

 12 11  0  0  0  0  0  0  0  0  1 V2000
    3.4127    2.8033   -0.0975 C   0  0  0  0  0  0  0  0  0  0  0  0
    4.1587    4.1515   -0.1167 C   0  0  0  0  0  0  0  0  0  0  0  0
    1.9846    3.0371    0.1607 N   0  0  0  0  0  0  0  0  0  0  0  0
    5.5868    3.9177   -0.3749 N   0  0  0  0  0  0  0  0  0  0  0  0
    1.4961    2.1543    0.1731 H   0  0  0  0  0  0  0  0  0  0  0  0
    1.8746    3.4949    1.0531 H   0  0  0  0  0  0  0  0  0  0  0  0
    5.9688    3.3325    0.3530 H   0  0  0  0  0  0  0  0  0  0  0  0
    6.0753    4.8005   -0.3877 H   0  0  0  0  0  0  0  0  0  0  0  0
    3.5307    2.3118   -1.0553 H   0  0  0  0  0  0  0  0  0  0  0  0
    3.8226    2.1750    0.6836 H   0  0  0  0  0  0  0  0  0  0  0  0
    4.0407    4.6431    0.8411 H   0  0  0  0  0  0  0  0  0  0  0  0
    3.7488    4.7798   -0.8978 H   0  0  0  0  0  0  0  0  0  0  0  0
  1  2  1  0  0  0  0
  1  3  1  0  0  0  0
  2  4  1  0  0  0  0
  3  5  1  0  0  0  0
  3  6  1  0  0  0  0
  4  7  1  0  0  0  0
  4  8  1  0  0  0  0
  1  9  1  0  0  0  0
  1 10  1  0  0  0  0
  2 11  1  0  0  0  0
  2 12  1  0  0  0  0
M  END
>  <Alias name>
Ethylene-1,2-diamine

>  <Refractivity>   
18.21

$$$$
Cyclobutane
  ChemBrain IXL

 12 12  0  0  0  0  0  0  0  0  1 V2000
    3.6626    2.3713   -0.5400 C   0  0  0  0  0  0  0  0  0  0  0  0
    2.6091    3.0904    0.3257 C   0  0  0  0  0  0  0  0  0  0  0  0
    3.5867    4.2633    0.5376 C   0  0  0  0  0  0  0  0  0  0  0  0
    4.5958    3.5918   -0.4148 C   0  0  0  0  0  0  0  0  0  0  0  0
    4.0638    1.5040   -0.0508 H   0  0  0  0  0  0  0  0  0  0  0  0
    3.3285    2.1914   -1.5581 H   0  0  0  0  0  0  0  0  0  0  0  0
    2.3748    2.5582    1.2436 H   0  0  0  0  0  0  0  0  0  0  0  0
    1.7473    3.3807   -0.2448 H   0  0  0  0  0  0  0  0  0  0  0  0
    3.9513    4.3081    1.5463 H   0  0  0  0  0  0  0  0  0  0  0  0
    3.2074    5.2091    0.1606 H   0  0  0  0  0  0  0  0  0  0  0  0
    5.5435    3.3580    0.0625 H   0  0  0  0  0  0  0  0  0  0  0  0
    4.6917    4.1238   -1.3422 H   0  0  0  0  0  0  0  0  0  0  0  0
  1  2  1  0  0  0  0
  2  3  1  0  0  0  0
  3  4  1  0  0  0  0
  4  1  1  0  0  0  0
  1  5  1  0  0  0  0
  1  6  1  0  0  0  0
  2  7  1  0  0  0  0
  2  8  1  0  0  0  0
  3  9  1  0  0  0  0
  3 10  1  0  0  0  0
  4 11  1  0  0  0  0
  4 12  1  0  0  0  0
M  END
>  <Alias name>
Cyclobutane

>  <Refractivity>   
18.25

$$$$
Ethyl isocyanate
  ChemBrain IXL

 10  9  0  0  0  0  0  0  0  0  1 V2000
    3.7779    3.6681    0.3979 C   0  0  0  0  0  0  0  0  0  0  0  0
    4.4729    4.6983   -0.2468 N   0  0  0  0  0  0  0  0  0  0  0  0
    5.4564    4.4249   -1.0024 C   0  0  0  0  0  0  0  0  0  0  0  0
    6.4012    4.1622   -1.7282 O   0  0  0  0  0  0  0  0  0  0  0  0
    2.6425    4.2687    1.2492 C   0  0  0  0  0  0  0  0  0  0  0  0
    4.4576    3.1195    1.0381 H   0  0  0  0  0  0  0  0  0  0  0  0
    3.3584    2.9975   -0.3419 H   0  0  0  0  0  0  0  0  0  0  0  0
    2.1048    3.4718    1.7479 H   0  0  0  0  0  0  0  0  0  0  0  0
    3.0620    4.9393    1.9890 H   0  0  0  0  0  0  0  0  0  0  0  0
    1.9627    4.8173    0.6090 H   0  0  0  0  0  0  0  0  0  0  0  0
  1  2  1  0  0  0  0
  2  3  2  0  0  0  0
  3  4  2  0  0  0  0
  1  5  1  0  0  0  0
  1  6  1  0  0  0  0
  1  7  1  0  0  0  0
  5  8  1  0  0  0  0
  5  9  1  0  0  0  0
  5 10  1  0  0  0  0
M  END
>  <Alias name>
Ethyl isocyanate

>  <Refractivity>   
18.27

$$$$
Chloromethylmethylether
  ChemBrain IXL

  9  8  0  0  0  0  0  0  0  0  1 V2000
    2.2247    3.3834    0.5562 C   0  0  0  0  0  0  0  0  0  0  0  0
    3.3553    2.6555   -0.0378 O   0  0  0  0  0  0  0  0  0  0  0  0
    4.4217    3.5053   -0.5869 C   0  0  0  0  0  0  0  0  0  0  0  0
    5.7115    2.4767   -1.2659 Cl  0  0  0  0  0  0  0  0  0  0  0  0
    1.4959    2.6752    0.9304 H   0  0  0  0  0  0  0  0  0  0  0  0
    2.5810    3.9999    1.3722 H   0  0  0  0  0  0  0  0  0  0  0  0
    1.7643    4.0115   -0.1964 H   0  0  0  0  0  0  0  0  0  0  0  0
    4.0147    4.1362   -1.3674 H   0  0  0  0  0  0  0  0  0  0  0  0
    4.8314    4.1249    0.2012 H   0  0  0  0  0  0  0  0  0  0  0  0
  1  2  1  0  0  0  0
  2  3  1  0  0  0  0
  3  4  1  0  0  0  0
  1  5  1  0  0  0  0
  1  6  1  0  0  0  0
  1  7  1  0  0  0  0
  3  8  1  0  0  0  0
  3  9  1  0  0  0  0
M  END
>  <Alias name>
Chloromethyl methyl ether

>  <Refractivity>   
18.28

$$$$
2-Propyn-1-amine
  ChemBrain IXL

  9  8  0  0  0  0  0  0  0  0  1 V2000
    5.0468    2.9420   -0.9328 C   0  0  0  0  0  0  0  0  0  0  0  0
    4.0602    3.3310   -0.3629 C   0  0  0  0  0  0  0  0  0  0  0  0
    2.7974    3.8290    0.3666 C   0  0  0  0  0  0  0  0  0  0  0  0
    1.6699    2.9377    0.0583 N   0  0  0  0  0  0  0  0  0  0  0  0
    1.8879    2.0013    0.3644 H   0  0  0  0  0  0  0  0  0  0  0  0
    1.5047    2.9362   -0.9371 H   0  0  0  0  0  0  0  0  0  0  0  0
    5.9343    2.5920   -1.4455 H   0  0  0  0  0  0  0  0  0  0  0  0
    2.5634    4.8340    0.0380 H   0  0  0  0  0  0  0  0  0  0  0  0
    2.9747    3.8305    1.4350 H   0  0  0  0  0  0  0  0  0  0  0  0
  1  2  3  0  0  0  0
  2  3  1  0  0  0  0
  3  4  1  0  0  0  0
  4  5  1  0  0  0  0
  4  6  1  0  0  0  0
  1  7  1  0  0  0  0
  3  8  1  0  0  0  0
  3  9  1  0  0  0  0
M  END
>  <Alias name>
2-Propyn-1-amine

>  <Refractivity>   
18.36

$$$$
Dicyanoacetylene
  ChemBrain IXL

  6  5  0  0  0  0  0  0  0  0  1 V2000
    3.5411    3.3085   -0.0517 C   0  0  0  0  0  0  0  0  0  0  0  0
    4.4649    4.0725    0.0597 C   0  0  0  0  0  0  0  0  0  0  0  0
    2.3587    2.3306   -0.1942 C   0  0  0  0  0  0  0  0  0  0  0  0
    1.4701    1.5957   -0.3013 N   0  0  0  0  0  0  0  0  0  0  0  0
    5.6473    5.0504    0.2022 C   0  0  0  0  0  0  0  0  0  0  0  0
    6.5359    5.7852    0.3093 N   0  0  0  0  0  0  0  0  0  0  0  0
  1  2  3  0  0  0  0
  3  4  3  0  0  0  0
  3  1  1  0  0  0  0
  5  6  3  0  0  0  0
  5  2  1  0  0  0  0
M  END
>  <Alias name>
Dicyanoacetylene

>  <Refractivity>   
18.41

$$$$
1,2-Dimethylhydrazine
  ChemBrain IXL

 12 11  0  0  0  0  0  0  0  0  1 V2000
    3.5409    3.9314    0.4947 N   0  0  0  0  0  0  0  0  0  0  0  0
    4.5196    3.4968   -0.4829 N   0  0  0  0  0  0  0  0  0  0  0  0
    2.1960    3.5390    0.0495 C   0  0  0  0  0  0  0  0  0  0  0  0
    5.8645    3.8892   -0.0377 C   0  0  0  0  0  0  0  0  0  0  0  0
    3.5840    4.9349    0.5905 H   0  0  0  0  0  0  0  0  0  0  0  0
    4.4765    2.4932   -0.5787 H   0  0  0  0  0  0  0  0  0  0  0  0
    2.1497    2.4619   -0.0533 H   0  0  0  0  0  0  0  0  0  0  0  0
    1.4650    3.8637    0.7796 H   0  0  0  0  0  0  0  0  0  0  0  0
    1.9825    4.0023   -0.9059 H   0  0  0  0  0  0  0  0  0  0  0  0
    5.9108    4.9663    0.0651 H   0  0  0  0  0  0  0  0  0  0  0  0
    6.5955    3.5644   -0.7678 H   0  0  0  0  0  0  0  0  0  0  0  0
    6.0780    3.4259    0.9176 H   0  0  0  0  0  0  0  0  0  0  0  0
  1  2  1  0  0  0  0
  1  3  1  0  0  0  0
  2  4  1  0  0  0  0
  1  5  1  0  0  0  0
  2  6  1  0  0  0  0
  3  7  1  0  0  0  0
  3  8  1  0  0  0  0
  3  9  1  0  0  0  0
  4 10  1  0  0  0  0
  4 11  1  0  0  0  0
  4 12  1  0  0  0  0
M  END
>  <Alias name>
1,2-Dimethylhydrazine

>  <Refractivity>   
18.42

$$$$
1-Buten-3-yne
  ChemBrain IXL

  8  7  0  0  0  0  0  0  0  0  1 V2000
    3.5217    3.5217    0.0000 C   0  0  0  0  0  0  0  0  0  0  0  0
    4.9231    3.9975    0.0000 C   0  0  0  0  0  0  0  0  0  0  0  0
    2.5179    4.4019    0.0000 C   0  0  0  0  0  0  0  0  0  0  0  0
    6.0632    4.3846    0.0000 C   0  0  0  0  0  0  0  0  0  0  0  0
    3.3105    2.4595    0.0000 H   0  0  0  0  0  0  0  0  0  0  0  0
    1.4924    4.0537    0.0000 H   0  0  0  0  0  0  0  0  0  0  0  0
    2.7292    5.4641    0.0000 H   0  0  0  0  0  0  0  0  0  0  0  0
    7.0887    4.7327    0.0000 H   0  0  0  0  0  0  0  0  0  0  0  0
  1  2  1  0  0  0  0
  1  3  2  0  0  0  0
  2  4  3  0  0  0  0
  1  5  1  0  0  0  0
  3  6  1  0  0  0  0
  3  7  1  0  0  0  0
  4  8  1  0  0  0  0
M  END
>  <Alias name>
Vinylacetylene

>  <Refractivity>   
18.43

$$$$
Ethyl cyanate
  ChemBrain IXL

 10  9  0  0  0  0  0  0  0  0  1 V2000
    6.4256    4.2099    0.0831 C   0  0  0  0  0  0  0  0  0  0  0  0
    4.9728    3.7259   -0.0873 C   0  0  0  0  0  0  0  0  0  0  0  0
    4.0504    4.7681    0.3863 O   0  0  0  0  0  0  0  0  0  0  0  0
    2.6236    4.4311    0.2786 C   0  0  0  0  0  0  0  0  0  0  0  0
    1.4997    4.1656    0.1937 N   0  0  0  0  0  0  0  0  0  0  0  0
    6.5750    5.1138   -0.4943 H   0  0  0  0  0  0  0  0  0  0  0  0
    7.1051    3.4421   -0.2658 H   0  0  0  0  0  0  0  0  0  0  0  0
    6.6177    4.4138    1.1292 H   0  0  0  0  0  0  0  0  0  0  0  0
    4.7806    3.5220   -1.1335 H   0  0  0  0  0  0  0  0  0  0  0  0
    4.8234    2.8219    0.4901 H   0  0  0  0  0  0  0  0  0  0  0  0
  1  2  1  0  0  0  0
  2  3  1  0  0  0  0
  3  4  1  0  0  0  0
  4  5  3  0  0  0  0
  1  6  1  0  0  0  0
  1  7  1  0  0  0  0
  1  8  1  0  0  0  0
  2  9  1  0  0  0  0
  2 10  1  0  0  0  0
M  END
>  <Alias name>
Ethyl cyanate

>  <Refractivity>   
18.45

$$$$
Pyruvic acid
  ChemBrain IXL

 10  9  0  0  0  0  0  0  0  0  1 V2000
    2.3451    2.5500    0.7513 C   0  0  0  0  0  0  0  0  0  0  0  0
    3.5111    2.6953   -0.1485 C   0  0  0  0  0  0  0  0  0  0  0  0
    4.0381    1.7053   -0.6287 O   0  0  0  0  0  0  0  0  0  0  0  0
    4.0379    4.0415   -0.4658 C   0  0  0  0  0  0  0  0  0  0  0  0
    3.5111    5.0314    0.0147 O   0  0  0  0  0  0  0  0  0  0  0  0
    5.1957    4.1857   -1.3600 O   0  0  0  0  0  0  0  0  0  0  0  0
    5.5619    3.3413   -1.7050 H   0  0  0  0  0  0  0  0  0  0  0  0
    2.1054    1.5000    0.8650 H   0  0  0  0  0  0  0  0  0  0  0  0
    2.5815    2.9733    1.7198 H   0  0  0  0  0  0  0  0  0  0  0  0
    1.4951    3.0705    0.3277 H   0  0  0  0  0  0  0  0  0  0  0  0
  1  2  1  0  0  0  0
  2  3  2  0  0  0  0
  4  5  2  0  0  0  0
  4  6  1  0  0  0  0
  4  2  1  0  0  0  0
  6  7  1  0  0  0  0
  1  8  1  0  0  0  0
  1  9  1  0  0  0  0
  1 10  1  0  0  0  0
M  END
>  <Alias name>
Pyruvic acid

>  <Refractivity>   
18.46

$$$$
2-Butyne
  ChemBrain IXL

 10  9  0  0  0  0  0  0  0  0  1 V2000
    3.6260    3.5723    0.1343 C   0  0  0  0  0  0  0  0  0  0  0  0
    4.6749    4.0910   -0.1487 C   0  0  0  0  0  0  0  0  0  0  0  0
    2.2836    2.9084    0.4965 C   0  0  0  0  0  0  0  0  0  0  0  0
    6.0173    4.7549   -0.5108 C   0  0  0  0  0  0  0  0  0  0  0  0
    2.1184    2.0534   -0.1474 H   0  0  0  0  0  0  0  0  0  0  0  0
    2.3088    2.5831    1.5291 H   0  0  0  0  0  0  0  0  0  0  0  0
    1.4802    3.6220    0.3623 H   0  0  0  0  0  0  0  0  0  0  0  0
    6.1825    5.6099    0.1330 H   0  0  0  0  0  0  0  0  0  0  0  0
    5.9921    5.0802   -1.5435 H   0  0  0  0  0  0  0  0  0  0  0  0
    6.8207    4.0413   -0.3766 H   0  0  0  0  0  0  0  0  0  0  0  0
  1  2  3  0  0  0  0
  1  3  1  0  0  0  0
  2  4  1  0  0  0  0
  3  5  1  0  0  0  0
  3  6  1  0  0  0  0
  3  7  1  0  0  0  0
  4  8  1  0  0  0  0
  4  9  1  0  0  0  0
  4 10  1  0  0  0  0
M  END
>  <Alias name>
2-Butyne

>  <Refractivity>   
18.64

$$$$
Bromochlorofluoromethane
  ChemBrain IXL

  5  4  0  0  0  0  0  0  0  0  1 V2000
    1.7366    3.8566    0.7718 Cl  0  0  0  0  0  0  0  0  0  0  0  0
    2.7300    2.7124   -0.1697 C   0  0  0  0  0  0  0  0  0  0  0  0
    4.3321    3.5996   -0.7759 Br  0  0  0  0  0  0  0  0  0  0  0  0
    3.0673    1.6534    0.6141 F   0  0  0  0  0  0  0  0  0  0  0  0
    2.1652    2.3629   -1.0251 H   0  0  0  0  0  0  0  0  0  0  0  0
  1  2  1  0  0  0  0
  2  3  1  0  0  0  0
  2  4  1  0  0  0  0
  2  5  1  0  0  0  0
M  END
>  <Alias name>
Bromochlorofluoromethane

>  <Refractivity>   
18.64

$$$$
Cyclobutanone
  ChemBrain IXL

 11 11  0  0  0  0  0  0  0  0  1 V2000
    2.6883    2.1506   -0.0430 C   0  0  0  0  0  0  0  0  0  0  0  0
    2.0965    3.5451    0.0403 C   0  0  0  0  0  0  0  0  0  0  0  0
    3.5196    4.0671    0.0362 C   0  0  0  0  0  0  0  0  0  0  0  0
    3.9347    2.7493   -0.0424 C   0  0  0  0  0  0  0  0  0  0  0  0
    5.1170    2.2374   -0.0960 O   0  0  0  0  0  0  0  0  0  0  0  0
    2.5181    1.6011   -0.9814 H   0  0  0  0  0  0  0  0  0  0  0  0
    2.5615    1.5101    0.8417 H   0  0  0  0  0  0  0  0  0  0  0  0
    1.5553    3.8169   -0.8343 H   0  0  0  0  0  0  0  0  0  0  0  0
    1.5945    3.7257    0.9601 H   0  0  0  0  0  0  0  0  0  0  0  0
    3.8729    4.5343    0.9666 H   0  0  0  0  0  0  0  0  0  0  0  0
    3.8319    4.6306   -0.8560 H   0  0  0  0  0  0  0  0  0  0  0  0
  1  2  1  0  0  0  0
  2  3  1  0  0  0  0
  3  4  1  0  0  0  0
  4  1  1  0  0  0  0
  4  5  2  0  0  0  0
  1  6  1  0  0  0  0
  1  7  1  0  0  0  0
  2  8  1  0  0  0  0
  2  9  1  0  0  0  0
  3 10  1  0  0  0  0
  3 11  1  0  0  0  0
M  END
>  <Alias name>
Cyclobutanone

>  <Refractivity>   
18.64

$$$$
1,1-Dimethylhydrazine
  ChemBrain IXL

 12 11  0  0  0  0  0  0  0  0  1 V2000
    3.6361    3.1729   -0.7411 N   0  0  0  0  0  0  0  0  0  0  0  0
    4.7804    2.4948   -0.1638 N   0  0  0  0  0  0  0  0  0  0  0  0
    3.7401    4.6163   -0.4827 C   0  0  0  0  0  0  0  0  0  0  0  0
    2.4017    2.6542   -0.1344 C   0  0  0  0  0  0  0  0  0  0  0  0
    5.6277    2.8508   -0.5802 H   0  0  0  0  0  0  0  0  0  0  0  0
    4.7089    1.5041   -0.3412 H   0  0  0  0  0  0  0  0  0  0  0  0
    2.8854    5.1227   -0.9137 H   0  0  0  0  0  0  0  0  0  0  0  0
    4.6495    4.9984   -0.9298 H   0  0  0  0  0  0  0  0  0  0  0  0
    3.7622    4.7910    0.5859 H   0  0  0  0  0  0  0  0  0  0  0  0
    2.3249    1.5909   -0.3250 H   0  0  0  0  0  0  0  0  0  0  0  0
    2.4236    2.8288    0.9342 H   0  0  0  0  0  0  0  0  0  0  0  0
    1.5470    3.1608   -0.5655 H   0  0  0  0  0  0  0  0  0  0  0  0
  1  2  1  0  0  0  0
  1  3  1  0  0  0  0
  1  4  1  0  0  0  0
  2  5  1  0  0  0  0
  2  6  1  0  0  0  0
  3  7  1  0  0  0  0
  3  8  1  0  0  0  0
  3  9  1  0  0  0  0
  4 10  1  0  0  0  0
  4 11  1  0  0  0  0
  4 12  1  0  0  0  0
M  END
>  <Alias name>
1,1-Dimethylhydrazine

>  <Refractivity>   
18.72

$$$$
2-Bromo-1,1,1-trifluoroethane
  ChemBrain IXL

  8  7  0  0  0  0  0  0  0  0  1 V2000
    4.2068    2.8045    0.1809 C   0  0  0  0  0  0  0  0  0  0  0  0
    3.9134    1.6201   -0.4196 F   0  0  0  0  0  0  0  0  0  0  0  0
    5.5301    3.0765    0.0247 F   0  0  0  0  0  0  0  0  0  0  0  0
    3.9136    2.7255    1.5066 F   0  0  0  0  0  0  0  0  0  0  0  0
    3.3719    3.9280   -0.4637 C   0  0  0  0  0  0  0  0  0  0  0  0
    1.4949    3.5422   -0.2422 Br  0  0  0  0  0  0  0  0  0  0  0  0
    3.6055    4.8711    0.0145 H   0  0  0  0  0  0  0  0  0  0  0  0
    3.6054    3.9909   -1.5194 H   0  0  0  0  0  0  0  0  0  0  0  0
  1  2  1  0  0  0  0
  1  3  1  0  0  0  0
  1  4  1  0  0  0  0
  1  5  1  0  0  0  0
  5  6  1  0  0  0  0
  5  7  1  0  0  0  0
  5  8  1  0  0  0  0
M  END
>  <Alias name>
2-Bromo-1,1,1-trifluoroethane

>  <Refractivity>   
18.75

$$$$
Imidazole
  ChemBrain IXL

  9  9  0  0  0  0  0  0  0  0  1 V2000
    3.2077    2.4921   -0.1234 C   0  0  0  0  0  0  0  0  0  0  0  0
    2.7783    3.6267    0.0780 C   0  0  0  0  0  0  0  0  0  0  0  0
    4.5246    2.5828   -0.2786 N   0  0  0  0  0  0  0  0  0  0  0  0
    4.8642    3.7026   -0.1767 C   0  0  0  0  0  0  0  0  0  0  0  0
    3.7784    4.3910    0.0501 N   0  0  0  0  0  0  0  0  0  0  0  0
    2.5828    1.5850   -0.1616 H   0  0  0  0  0  0  0  0  0  0  0  0
    1.7140    3.9002    0.2484 H   0  0  0  0  0  0  0  0  0  0  0  0
    5.9038    4.0727   -0.2606 H   0  0  0  0  0  0  0  0  0  0  0  0
    3.7337    5.4200    0.1890 H   0  0  0  0  0  0  0  0  0  0  0  0
  1  2  2  0  0  0  0
  1  3  1  0  0  0  0
  3  4  2  0  0  0  0
  4  5  1  0  0  0  0
  5  2  1  0  0  0  0
  1  6  1  0  0  0  0
  2  7  1  0  0  0  0
  4  8  1  0  0  0  0
  5  9  1  0  0  0  0
M  END
>  <Alias name>
Imidazole

>  <Refractivity>   
18.77

$$$$
Perfluorocyclobutene
  ChemBrain IXL

 10 10  0  0  0  0  0  0  0  0  1 V2000
    2.6743    2.8096   -0.3917 C   0  0  0  0  0  0  0  0  0  0  0  0
    2.8592    4.0553    0.0932 C   0  0  0  0  0  0  0  0  0  0  0  0
    4.0428    3.9252   -0.3387 C   0  0  0  0  0  0  0  0  0  0  0  0
    3.8739    2.8878   -0.7387 C   0  0  0  0  0  0  0  0  0  0  0  0
    1.9162    2.6905   -1.5027 F   0  0  0  0  0  0  0  0  0  0  0  0
    2.5559    1.8123    0.5114 F   0  0  0  0  0  0  0  0  0  0  0  0
    2.2373    5.0089   -0.5799 F   0  0  0  0  0  0  0  0  0  0  0  0
    2.8682    4.1411    1.4133 F   0  0  0  0  0  0  0  0  0  0  0  0
    5.2217    4.7399   -0.3551 F   0  0  0  0  0  0  0  0  0  0  0  0
    4.7098    2.0537   -1.3704 F   0  0  0  0  0  0  0  0  0  0  0  0
  1  2  1  0  0  0  0
  2  3  1  0  0  0  0
  1  4  1  0  0  0  0
  4  3  2  0  0  0  0
  1  5  1  0  0  0  0
  1  6  1  0  0  0  0
  2  7  1  0  0  0  0
  2  8  1  0  0  0  0
  3  9  1  0  0  0  0
  4 10  1  0  0  0  0
M  END
>  <Alias name>
Perfluorocyclobutene

>  <Refractivity>   
18.8

$$$$
Vinylbromide
  ChemBrain IXL

  6  5  0  0  0  0  0  0  0  0  1 V2000
    2.1415    2.6916    0.0196 C   0  0  0  0  0  0  0  0  0  0  0  0
    3.4671    2.5391   -0.0222 C   0  0  0  0  0  0  0  0  0  0  0  0
    4.6156    4.0886   -0.0569 Br  0  0  0  0  0  0  0  0  0  0  0  0
    1.4967    1.8217    0.0391 H   0  0  0  0  0  0  0  0  0  0  0  0
    1.7109    3.6852    0.0341 H   0  0  0  0  0  0  0  0  0  0  0  0
    3.8977    1.5455   -0.0366 H   0  0  0  0  0  0  0  0  0  0  0  0
  1  2  2  0  0  0  0
  2  3  1  0  0  0  0
  1  4  1  0  0  0  0
  1  5  1  0  0  0  0
  2  6  1  0  0  0  0
M  END
>  <Alias name>
Bromoethylene

>  <Refractivity>   
18.8

$$$$
Propargylchloride
  ChemBrain IXL

  7  6  0  0  0  0  0  0  0  0  1 V2000
    2.8324    2.8101    0.1784 C   0  0  0  0  0  0  0  0  0  0  0  0
    3.7345    3.3861   -0.9302 C   0  0  0  0  0  0  0  0  0  0  0  0
    2.1275    2.3600    1.0446 C   0  0  0  0  0  0  0  0  0  0  0  0
    5.4339    3.3586   -0.3882 Cl  0  0  0  0  0  0  0  0  0  0  0  0
    3.6318    2.7872   -1.8267 H   0  0  0  0  0  0  0  0  0  0  0  0
    3.4395    4.4064   -1.1419 H   0  0  0  0  0  0  0  0  0  0  0  0
    1.4935    1.9552    1.8238 H   0  0  0  0  0  0  0  0  0  0  0  0
  1  2  1  0  0  0  0
  1  3  3  0  0  0  0
  2  4  1  0  0  0  0
  2  5  1  0  0  0  0
  2  6  1  0  0  0  0
  3  7  1  0  0  0  0
M  END
>  <Alias name>
3-Chloropropyne

>  <Refractivity>   
18.87

$$$$
1-Bromo-2-fluoroethane
  ChemBrain IXL

  8  7  0  0  0  0  0  0  0  0  1 V2000
    2.8457    2.6701    0.3108 C   0  0  0  0  0  0  0  0  0  0  0  0
    3.7068    3.8575   -0.1617 C   0  0  0  0  0  0  0  0  0  0  0  0
    5.4892    3.2393   -0.5641 Br  0  0  0  0  0  0  0  0  0  0  0  0
    1.5891    3.1060    0.5944 F   0  0  0  0  0  0  0  0  0  0  0  0
    3.2864    2.2357    1.1996 H   0  0  0  0  0  0  0  0  0  0  0  0
    2.8006    1.9229   -0.4718 H   0  0  0  0  0  0  0  0  0  0  0  0
    3.2662    4.2919   -1.0505 H   0  0  0  0  0  0  0  0  0  0  0  0
    3.7520    4.6047    0.6209 H   0  0  0  0  0  0  0  0  0  0  0  0
  2  3  1  0  0  0  0
  1  4  1  0  0  0  0
  1  2  1  0  0  0  0
  1  5  1  0  0  0  0
  1  6  1  0  0  0  0
  2  7  1  0  0  0  0
  2  8  1  0  0  0  0
M  END
>  <Alias name>
1-Bromo-2-fluoroethane

>  <Refractivity>   
18.99

$$$$
Methylthiocyanate
  ChemBrain IXL

  7  6  0  0  0  0  0  0  0  0  1 V2000
    2.3042    3.4998    0.7391 C   0  0  0  0  0  0  0  0  0  0  0  0
    3.2418    1.9679    0.4639 S   0  0  0  0  0  0  0  0  0  0  0  0
    4.4677    2.6280   -0.7035 C   0  0  0  0  0  0  0  0  0  0  0  0
    5.2490    3.0487   -1.4476 N   0  0  0  0  0  0  0  0  0  0  0  0
    1.4963    3.3086    1.4345 H   0  0  0  0  0  0  0  0  0  0  0  0
    2.9616    4.2568    1.1487 H   0  0  0  0  0  0  0  0  0  0  0  0
    1.8959    3.8471   -0.2020 H   0  0  0  0  0  0  0  0  0  0  0  0
  1  2  1  0  0  0  0
  2  3  1  0  0  0  0
  3  4  3  0  0  0  0
  1  5  1  0  0  0  0
  1  6  1  0  0  0  0
  1  7  1  0  0  0  0
M  END
>  <Alias name>
Methylthiocyanate

>  <Refractivity>   
19

$$$$
1,3-Propyleneglycol
  ChemBrain IXL

 13 12  0  0  0  0  0  0  0  0  1 V2000
    3.4536    3.4248    0.0576 C   0  0  0  0  0  0  0  0  0  0  0  0
    4.3022    4.6892    0.2941 C   0  0  0  0  0  0  0  0  0  0  0  0
    5.7163    4.4736   -0.2791 C   0  0  0  0  0  0  0  0  0  0  0  0
    6.5256    5.6797   -0.0533 O   0  0  0  0  0  0  0  0  0  0  0  0
    2.1048    3.6307    0.6044 O   0  0  0  0  0  0  0  0  0  0  0  0
    7.4480    5.6299   -0.3893 H   0  0  0  0  0  0  0  0  0  0  0  0
    1.4923    2.8694    0.4967 H   0  0  0  0  0  0  0  0  0  0  0  0
    3.3861    3.2289   -1.0054 H   0  0  0  0  0  0  0  0  0  0  0  0
    3.9184    2.5805    0.5515 H   0  0  0  0  0  0  0  0  0  0  0  0
    4.3695    4.8851    1.3570 H   0  0  0  0  0  0  0  0  0  0  0  0
    3.8374    5.5335   -0.1998 H   0  0  0  0  0  0  0  0  0  0  0  0
    6.1812    3.6293    0.2148 H   0  0  0  0  0  0  0  0  0  0  0  0
    5.6490    4.2778   -1.3421 H   0  0  0  0  0  0  0  0  0  0  0  0
  1  2  1  0  0  0  0
  2  3  1  0  0  0  0
  3  4  1  0  0  0  0
  1  5  1  0  0  0  0
  4  6  1  0  0  0  0
  5  7  1  0  0  0  0
  1  8  1  0  0  0  0
  1  9  1  0  0  0  0
  2 10  1  0  0  0  0
  2 11  1  0  0  0  0
  3 12  1  0  0  0  0
  3 13  1  0  0  0  0
M  END
>  <Alias name>
Trimethyleneglycol

>  <Refractivity>   
19.02

$$$$
2-Nitroethanol
  ChemBrain IXL

 11 10  0  0  0  0  0  0  0  0  1 V2000
    5.8193    2.4826   -0.4805 O   0  5  0  0  0  0  0  0  0  0  0  0
    5.7777    3.7191   -0.5631 N   0  3  0  0  0  0  0  0  0  0  0  0
    6.7768    4.3493   -0.9403 O   0  0  0  0  0  0  0  0  0  0  0  0
    4.5439    4.4379   -0.2140 C   0  0  0  0  0  0  0  0  0  0  0  0
    3.4648    3.4263    0.2181 C   0  0  0  0  0  0  0  0  0  0  0  0
    2.2311    4.1452    0.5677 O   0  0  0  0  0  0  0  0  0  0  0  0
    1.4853    3.5740    0.8572 H   0  0  0  0  0  0  0  0  0  0  0  0
    4.7435    5.1230    0.6008 H   0  0  0  0  0  0  0  0  0  0  0  0
    4.1938    4.9935   -1.0751 H   0  0  0  0  0  0  0  0  0  0  0  0
    3.2650    2.7415   -0.5967 H   0  0  0  0  0  0  0  0  0  0  0  0
    3.8150    2.8706    1.0792 H   0  0  0  0  0  0  0  0  0  0  0  0
  1  2  1  0  0  0  0
  2  3  2  0  0  0  0
  2  4  1  0  0  0  0
  4  5  1  0  0  0  0
  5  6  1  0  0  0  0
  6  7  1  0  0  0  0
  4  8  1  0  0  0  0
  4  9  1  0  0  0  0
  5 10  1  0  0  0  0
  5 11  1  0  0  0  0
M  END
>  <Alias name>
2-Nitroethanol

>  <Refractivity>   
19.04

$$$$
Ethylbromide
  ChemBrain IXL

  8  7  0  0  0  0  0  0  0  0  1 V2000
    2.1029    2.4339    0.1558 C   0  0  0  0  0  0  0  0  0  0  0  0
    3.6085    2.4108   -0.1719 C   0  0  0  0  0  0  0  0  0  0  0  0
    4.4022    4.0950    0.3325 Br  0  0  0  0  0  0  0  0  0  0  0  0
    1.6572    1.4883   -0.1274 H   0  0  0  0  0  0  0  0  0  0  0  0
    1.9671    2.5931    1.2184 H   0  0  0  0  0  0  0  0  0  0  0  0
    1.6262    3.2364   -0.3934 H   0  0  0  0  0  0  0  0  0  0  0  0
    4.0851    1.6082    0.3773 H   0  0  0  0  0  0  0  0  0  0  0  0
    3.7443    2.2515   -1.2345 H   0  0  0  0  0  0  0  0  0  0  0  0
  1  2  1  0  0  0  0
  2  3  1  0  0  0  0
  1  4  1  0  0  0  0
  1  5  1  0  0  0  0
  1  6  1  0  0  0  0
  2  7  1  0  0  0  0
  2  8  1  0  0  0  0
M  END
>  <Alias name>
Ethyl bromide

>  <Refractivity>   
19.04

$$$$
3-Butyn-2-one
  ChemBrain IXL

  9  8  0  0  0  0  0  0  0  0  1 V2000
    3.7122    3.9568    0.2203 C   0  0  0  0  0  0  0  0  0  0  0  0
    4.9508    3.4336   -0.3983 C   0  0  0  0  0  0  0  0  0  0  0  0
    5.9642    4.3707   -0.9323 C   0  0  0  0  0  0  0  0  0  0  0  0
    2.7046    4.3824    0.7235 C   0  0  0  0  0  0  0  0  0  0  0  0
    5.1364    2.2298   -0.4680 O   0  0  0  0  0  0  0  0  0  0  0  0
    5.6284    5.3894   -0.7825 H   0  0  0  0  0  0  0  0  0  0  0  0
    6.1024    4.1882   -1.9908 H   0  0  0  0  0  0  0  0  0  0  0  0
    6.9034    4.2204   -0.4144 H   0  0  0  0  0  0  0  0  0  0  0  0
    1.7983    4.7653    1.1761 H   0  0  0  0  0  0  0  0  0  0  0  0
  1  2  1  0  0  0  0
  3  2  1  0  0  0  0
  1  4  3  0  0  0  0
  2  5  2  0  0  0  0
  3  6  1  0  0  0  0
  3  7  1  0  0  0  0
  3  8  1  0  0  0  0
  4  9  1  0  0  0  0
M  END
>  <Alias name>
3-Butyn-2-one

>  <Refractivity>   
19.06

$$$$
1,2-Propyleneglycol
  ChemBrain IXL

 13 12  0  0  0  0  0  0  0  0  1 V2000
    2.3583    3.8781    1.2578 O   0  0  0  0  0  0  0  0  0  0  0  0
    3.3754    3.1603    0.4760 C   0  0  0  0  0  0  0  0  0  0  0  0
    4.6637    4.0033    0.4121 C   0  0  0  0  0  0  0  0  0  0  0  0
    4.3739    5.2932   -0.2307 O   0  0  0  0  0  0  0  0  0  0  0  0
    5.7305    3.2500   -0.4059 C   0  0  0  0  0  0  0  0  0  0  0  0
    1.4989    3.4101    1.3506 H   0  0  0  0  0  0  0  0  0  0  0  0
    4.0317    5.2315   -1.1502 H   0  0  0  0  0  0  0  0  0  0  0  0
    3.5892    2.2095    0.9484 H   0  0  0  0  0  0  0  0  0  0  0  0
    3.0054    2.9897   -0.5275 H   0  0  0  0  0  0  0  0  0  0  0  0
    5.0330    4.1750    1.4156 H   0  0  0  0  0  0  0  0  0  0  0  0
    6.6360    3.8425   -0.4508 H   0  0  0  0  0  0  0  0  0  0  0  0
    5.3613    3.0783   -1.4094 H   0  0  0  0  0  0  0  0  0  0  0  0
    5.9440    2.2997    0.0677 H   0  0  0  0  0  0  0  0  0  0  0  0
  1  2  1  0  0  0  0
  2  3  1  0  0  0  0
  3  4  1  0  0  0  0
  1  6  1  0  0  0  0
  4  7  1  0  0  0  0
  3  5  1  0  0  0  0
  2  8  1  0  0  0  0
  2  9  1  0  0  0  0
  3 10  1  0  0  0  0
  5 11  1  0  0  0  0
  5 12  1  0  0  0  0
  5 13  1  0  0  0  0
M  END
>  <Alias name>
1,2-Propanediol

>  <Refractivity>   
19.07

$$$$
Allylamine
  ChemBrain IXL

 11 10  0  0  0  0  0  0  0  0  1 V2000
    2.4345    2.9365    0.7529 C   0  0  0  0  0  0  0  0  0  0  0  0
    3.3113    3.8651    0.3642 C   0  0  0  0  0  0  0  0  0  0  0  0
    4.5933    3.4596   -0.2543 C   0  0  0  0  0  0  0  0  0  0  0  0
    5.4288    4.6488   -0.4747 N   0  0  0  0  0  0  0  0  0  0  0  0
    4.9474    5.2891   -1.0882 H   0  0  0  0  0  0  0  0  0  0  0  0
    6.3029    4.3723   -0.8961 H   0  0  0  0  0  0  0  0  0  0  0  0
    2.6613    1.8864    0.6157 H   0  0  0  0  0  0  0  0  0  0  0  0
    1.4964    3.2332    1.2055 H   0  0  0  0  0  0  0  0  0  0  0  0
    3.0845    4.9151    0.5014 H   0  0  0  0  0  0  0  0  0  0  0  0
    5.1101    2.7722    0.4039 H   0  0  0  0  0  0  0  0  0  0  0  0
    4.3989    2.9741   -1.2027 H   0  0  0  0  0  0  0  0  0  0  0  0
  1  2  2  0  0  0  0
  2  3  1  0  0  0  0
  3  4  1  0  0  0  0
  4  5  1  0  0  0  0
  4  6  1  0  0  0  0
  1  7  1  0  0  0  0
  1  8  1  0  0  0  0
  2  9  1  0  0  0  0
  3 10  1  0  0  0  0
  3 11  1  0  0  0  0
M  END
>  <Alias name>
Allylamine

>  <Refractivity>   
19.08

$$$$
Cyclopropanecarbonitrile
  ChemBrain IXL

 10 10  0  0  0  0  0  0  0  0  1 V2000
    4.6424    2.6099    0.2079 C   0  0  0  0  0  0  0  0  0  0  0  0
    3.6363    3.7768    0.2381 C   0  0  0  0  0  0  0  0  0  0  0  0
    3.6273    2.7819   -0.9387 C   0  0  0  0  0  0  0  0  0  0  0  0
    2.4076    3.6354    1.1574 C   0  0  0  0  0  0  0  0  0  0  0  0
    1.4843    3.5292    1.8482 N   0  0  0  0  0  0  0  0  0  0  0  0
    5.6605    2.9324    0.0283 H   0  0  0  0  0  0  0  0  0  0  0  0
    4.4343    1.8509    0.9518 H   0  0  0  0  0  0  0  0  0  0  0  0
    3.9992    4.7586   -0.0395 H   0  0  0  0  0  0  0  0  0  0  0  0
    4.0859    3.0994   -1.8669 H   0  0  0  0  0  0  0  0  0  0  0  0
    2.8597    2.0179   -0.9434 H   0  0  0  0  0  0  0  0  0  0  0  0
  1  2  1  0  0  0  0
  2  3  1  0  0  0  0
  3  1  1  0  0  0  0
  4  5  3  0  0  0  0
  4  2  1  0  0  0  0
  1  6  1  0  0  0  0
  1  7  1  0  0  0  0
  2  8  1  0  0  0  0
  3  9  1  0  0  0  0
  3 10  1  0  0  0  0
M  END
>  <Alias name>
Cyclopropanecarbonitrile

>  <Refractivity>   
19.09

$$$$
Dimethylcarbonate
  ChemBrain IXL

 12 11  0  0  0  0  0  0  0  0  1 V2000
    4.1067    4.7213    0.3632 C   0  0  0  0  0  0  0  0  0  0  0  0
    3.4877    5.6107    0.9237 O   0  0  0  0  0  0  0  0  0  0  0  0
    3.4482    3.4404    0.0687 O   0  0  0  0  0  0  0  0  0  0  0  0
    5.5110    4.9305   -0.0178 O   0  0  0  0  0  0  0  0  0  0  0  0
    6.1501    3.7880   -0.6863 C   0  0  0  0  0  0  0  0  0  0  0  0
    2.0448    3.3505    0.4968 C   0  0  0  0  0  0  0  0  0  0  0  0
    7.1763    4.0378   -0.9259 H   0  0  0  0  0  0  0  0  0  0  0  0
    5.6128    3.5562   -1.5976 H   0  0  0  0  0  0  0  0  0  0  0  0
    6.1322    2.9282   -0.0280 H   0  0  0  0  0  0  0  0  0  0  0  0
    1.6501    2.3758    0.2377 H   0  0  0  0  0  0  0  0  0  0  0  0
    1.9847    3.4910    1.5689 H   0  0  0  0  0  0  0  0  0  0  0  0
    1.4657    4.1184   -0.0010 H   0  0  0  0  0  0  0  0  0  0  0  0
  1  2  2  0  0  0  0
  1  3  1  0  0  0  0
  1  4  1  0  0  0  0
  4  5  1  0  0  0  0
  3  6  1  0  0  0  0
  5  7  1  0  0  0  0
  5  8  1  0  0  0  0
  5  9  1  0  0  0  0
  6 10  1  0  0  0  0
  6 11  1  0  0  0  0
  6 12  1  0  0  0  0
M  END
>  <Alias name>
Dimethyl carbonate

>  <Refractivity>   
19.1

$$$$
Methylal
  ChemBrain IXL

 13 12  0  0  0  0  0  0  0  0  1 V2000
    1.9940    2.7695   -0.8308 C   0  0  0  0  0  0  0  0  0  0  0  0
    3.4471    2.8467   -0.6210 O   0  0  0  0  0  0  0  0  0  0  0  0
    3.9331    4.1344   -0.1042 C   0  0  0  0  0  0  0  0  0  0  0  0
    5.3930    4.0772    0.0590 O   0  0  0  0  0  0  0  0  0  0  0  0
    6.0099    5.3090    0.5724 C   0  0  0  0  0  0  0  0  0  0  0  0
    1.7358    1.7886   -1.2104 H   0  0  0  0  0  0  0  0  0  0  0  0
    1.4839    2.9384    0.1095 H   0  0  0  0  0  0  0  0  0  0  0  0
    1.6919    3.5244   -1.5462 H   0  0  0  0  0  0  0  0  0  0  0  0
    3.6784    4.9227   -0.8019 H   0  0  0  0  0  0  0  0  0  0  0  0
    3.4703    4.3368    0.8539 H   0  0  0  0  0  0  0  0  0  0  0  0
    5.5978    5.5402    1.5469 H   0  0  0  0  0  0  0  0  0  0  0  0
    5.8060    6.1260   -0.1088 H   0  0  0  0  0  0  0  0  0  0  0  0
    7.0803    5.1684    0.6572 H   0  0  0  0  0  0  0  0  0  0  0  0
  1  2  1  0  0  0  0
  2  3  1  0  0  0  0
  3  4  1  0  0  0  0
  4  5  1  0  0  0  0
  1  6  1  0  0  0  0
  1  7  1  0  0  0  0
  1  8  1  0  0  0  0
  3  9  1  0  0  0  0
  3 10  1  0  0  0  0
  5 11  1  0  0  0  0
  5 12  1  0  0  0  0
  5 13  1  0  0  0  0
M  END
>  <Alias name>
Dimethoxymethane

>  <Refractivity>   
19.12

$$$$
Bromochloromethane
  ChemBrain IXL

  5  4  0  0  0  0  0  0  0  0  1 V2000
    1.4958    3.5321    0.6307 Cl  0  0  0  0  0  0  0  0  0  0  0  0
    2.7161    2.3603    0.0649 C   0  0  0  0  0  0  0  0  0  0  0  0
    4.1009    3.2909   -0.9032 Br  0  0  0  0  0  0  0  0  0  0  0  0
    2.2450    1.6349   -0.5869 H   0  0  0  0  0  0  0  0  0  0  0  0
    3.1505    1.8517    0.9167 H   0  0  0  0  0  0  0  0  0  0  0  0
  1  2  1  0  0  0  0
  2  3  1  0  0  0  0
  2  4  1  0  0  0  0
  2  5  1  0  0  0  0
M  END
>  <Alias name>
Halon 1011

>  <Refractivity>   
19.13

$$$$
Propionamide
  ChemBrain IXL

 12 11  0  0  0  0  0  0  0  0  1 V2000
    4.7947    4.0983   -0.4018 C   0  0  0  0  0  0  0  0  0  0  0  0
    3.5347    3.3953   -0.0724 C   0  0  0  0  0  0  0  0  0  0  0  0
    5.9596    3.3647   -0.6566 N   0  0  0  0  0  0  0  0  0  0  0  0
    4.8183    5.3171   -0.4513 O   0  0  0  0  0  0  0  0  0  0  0  0
    2.3933    4.4221    0.0604 C   0  0  0  0  0  0  0  0  0  0  0  0
    6.8182    3.8439   -0.8831 H   0  0  0  0  0  0  0  0  0  0  0  0
    5.9405    2.3568   -0.6137 H   0  0  0  0  0  0  0  0  0  0  0  0
    3.6523    2.8632    0.8635 H   0  0  0  0  0  0  0  0  0  0  0  0
    3.2973    2.6915   -0.8605 H   0  0  0  0  0  0  0  0  0  0  0  0
    1.4706    3.9074    0.2985 H   0  0  0  0  0  0  0  0  0  0  0  0
    2.6293    5.1240    0.8507 H   0  0  0  0  0  0  0  0  0  0  0  0
    2.2778    4.9564   -0.8745 H   0  0  0  0  0  0  0  0  0  0  0  0
  1  2  1  0  0  0  0
  1  3  1  0  0  0  0
  1  4  2  0  0  0  0
  2  5  1  0  0  0  0
  3  6  1  0  0  0  0
  3  7  1  0  0  0  0
  2  8  1  0  0  0  0
  2  9  1  0  0  0  0
  5 10  1  0  0  0  0
  5 11  1  0  0  0  0
  5 12  1  0  0  0  0
M  END
>  <Alias name>
Propanamide

>  <Refractivity>   
19.14

$$$$
Trifluoroiodomethane
  ChemBrain IXL

  5  4  0  0  0  0  0  0  0  0  1 V2000
    1.5008    3.3053    0.4645 F   0  0  0  0  0  0  0  0  0  0  0  0
    2.4163    2.4248   -0.0215 C   0  0  0  0  0  0  0  0  0  0  0  0
    4.0428    3.4906   -0.8659 I   0  0  0  0  0  0  0  0  0  0  0  0
    1.8370    1.6499   -0.9773 F   0  0  0  0  0  0  0  0  0  0  0  0
    2.8676    1.6356    0.9899 F   0  0  0  0  0  0  0  0  0  0  0  0
  1  2  1  0  0  0  0
  2  3  1  0  0  0  0
  2  4  1  0  0  0  0
  2  5  1  0  0  0  0
M  END
>  <Alias name>
Trifluoroiodomethane

>  <Refractivity>   
19.18

$$$$
Methoxyacetic acid
  ChemBrain IXL

 12 11  0  0  0  0  0  0  0  0  1 V2000
    3.7145    4.7524    0.2185 C   0  0  0  0  0  0  0  0  0  0  0  0
    2.4790    4.0323    0.6014 C   0  0  0  0  0  0  0  0  0  0  0  0
    1.4722    4.6587    0.8884 O   0  0  0  0  0  0  0  0  0  0  0  0
    2.4647    2.5623    0.6358 O   0  0  0  0  0  0  0  0  0  0  0  0
    4.8850    3.9207    0.5351 O   0  0  0  0  0  0  0  0  0  0  0  0
    6.1841    4.5227    0.2013 C   0  0  0  0  0  0  0  0  0  0  0  0
    3.3146    2.1326    0.3921 H   0  0  0  0  0  0  0  0  0  0  0  0
    3.7743    5.6839    0.7678 H   0  0  0  0  0  0  0  0  0  0  0  0
    3.6964    4.9606   -0.8442 H   0  0  0  0  0  0  0  0  0  0  0  0
    6.3048    5.4484    0.7503 H   0  0  0  0  0  0  0  0  0  0  0  0
    6.2256    4.7254   -0.8618 H   0  0  0  0  0  0  0  0  0  0  0  0
    6.9789    3.8377    0.4694 H   0  0  0  0  0  0  0  0  0  0  0  0
  1  2  1  0  0  0  0
  2  3  2  0  0  0  0
  2  4  1  0  0  0  0
  1  5  1  0  0  0  0
  5  6  1  0  0  0  0
  4  7  1  0  0  0  0
  1  8  1  0  0  0  0
  1  9  1  0  0  0  0
  6 10  1  0  0  0  0
  6 11  1  0  0  0  0
  6 12  1  0  0  0  0
M  END
>  <Alias name>
Methoxyacetic acid

>  <Refractivity>   
19.24

$$$$
3-Aminopropionitrile
  ChemBrain IXL

 11 10  0  0  0  0  0  0  0  0  1 V2000
    4.4219    3.3096   -0.2442 C   0  0  0  0  0  0  0  0  0  0  0  0
    3.4775    4.4325    0.2269 C   0  0  0  0  0  0  0  0  0  0  0  0
    5.8486    3.8705   -0.4011 C   0  0  0  0  0  0  0  0  0  0  0  0
    2.1165    3.8974    0.3768 N   0  0  0  0  0  0  0  0  0  0  0  0
    6.9207    4.2920   -0.5190 N   0  0  0  0  0  0  0  0  0  0  0  0
    2.1208    3.1536    1.0585 H   0  0  0  0  0  0  0  0  0  0  0  0
    1.4981    4.6327    0.6851 H   0  0  0  0  0  0  0  0  0  0  0  0
    4.0785    2.9249   -1.1965 H   0  0  0  0  0  0  0  0  0  0  0  0
    4.4264    2.5111    0.4874 H   0  0  0  0  0  0  0  0  0  0  0  0
    3.8210    4.8174    1.1791 H   0  0  0  0  0  0  0  0  0  0  0  0
    3.4729    5.2310   -0.5048 H   0  0  0  0  0  0  0  0  0  0  0  0
  1  2  1  0  0  0  0
  1  3  1  0  0  0  0
  2  4  1  0  0  0  0
  3  5  3  0  0  0  0
  4  6  1  0  0  0  0
  4  7  1  0  0  0  0
  1  8  1  0  0  0  0
  1  9  1  0  0  0  0
  2 10  1  0  0  0  0
  2 11  1  0  0  0  0
M  END
>  <Alias name>
3-Aminopropionitrile

>  <Refractivity>   
19.26

$$$$
Ethylnitrate
  ChemBrain IXL

 11 10  0  0  0  0  0  0  0  0  1 V2000
    5.6364    2.4268   -0.7306 O   0  5  0  0  0  0  0  0  0  0  0  0
    5.6123    3.6641   -0.8085 N   0  3  0  0  0  0  0  0  0  0  0  0
    6.6013    4.2777   -1.2363 O   0  0  0  0  0  0  0  0  0  0  0  0
    4.5993    4.2878   -0.4587 O   0  0  0  0  0  0  0  0  0  0  0  0
    3.4933    3.4521    0.0304 C   0  0  0  0  0  0  0  0  0  0  0  0
    2.3067    4.3515    0.4276 C   0  0  0  0  0  0  0  0  0  0  0  0
    3.8224    2.8866    0.8934 H   0  0  0  0  0  0  0  0  0  0  0  0
    3.1832    2.7698   -0.7514 H   0  0  0  0  0  0  0  0  0  0  0  0
    1.4918    3.7358    0.7879 H   0  0  0  0  0  0  0  0  0  0  0  0
    2.6167    5.0337    1.2095 H   0  0  0  0  0  0  0  0  0  0  0  0
    1.9776    4.9170   -0.4354 H   0  0  0  0  0  0  0  0  0  0  0  0
  1  2  1  0  0  0  0
  2  3  2  0  0  0  0
  2  4  1  0  0  0  0
  4  5  1  0  0  0  0
  5  6  1  0  0  0  0
  5  7  1  0  0  0  0
  5  8  1  0  0  0  0
  6  9  1  0  0  0  0
  6 10  1  0  0  0  0
  6 11  1  0  0  0  0
M  END
>  <Alias name>
Ethylnitrate

>  <Refractivity>   
19.26

$$$$
Iodomethane
  ChemBrain IXL

  5  4  0  0  0  0  0  0  0  0  1 V2000
    2.0035    2.7369   -0.0358 C   0  0  0  0  0  0  0  0  0  0  0  0
    4.0568    2.5149   -0.5145 I   0  0  0  0  0  0  0  0  0  0  0  0
    1.5665    1.7618    0.1409 H   0  0  0  0  0  0  0  0  0  0  0  0
    1.9042    3.3438    0.8557 H   0  0  0  0  0  0  0  0  0  0  0  0
    1.4908    3.2184   -0.8593 H   0  0  0  0  0  0  0  0  0  0  0  0
  1  2  1  0  0  0  0
  1  3  1  0  0  0  0
  1  4  1  0  0  0  0
  1  5  1  0  0  0  0
M  END
>  <Alias name>
Iodomethane

>  <Refractivity>   
19.26

$$$$
2,3-Dihydrofuran
  ChemBrain IXL

 11 11  0  0  0  0  0  0  0  0  1 V2000
    3.6701    4.7187   -0.0228 O   0  0  0  0  0  0  0  0  0  0  0  0
    4.8447    3.8705    0.0483 C   0  0  0  0  0  0  0  0  0  0  0  0
    4.2745    2.4357   -0.1593 C   0  0  0  0  0  0  0  0  0  0  0  0
    2.9099    2.6671   -0.4043 C   0  0  0  0  0  0  0  0  0  0  0  0
    2.5887    3.8904   -0.3221 C   0  0  0  0  0  0  0  0  0  0  0  0
    5.3180    3.9587    1.0032 H   0  0  0  0  0  0  0  0  0  0  0  0
    5.5193    4.1197   -0.7404 H   0  0  0  0  0  0  0  0  0  0  0  0
    4.3962    1.8388    0.7331 H   0  0  0  0  0  0  0  0  0  0  0  0
    4.7268    1.9555   -1.0073 H   0  0  0  0  0  0  0  0  0  0  0  0
    2.1906    1.8719   -0.6475 H   0  0  0  0  0  0  0  0  0  0  0  0
    1.5618    4.2527   -0.4755 H   0  0  0  0  0  0  0  0  0  0  0  0
  1  2  1  0  0  0  0
  2  3  1  0  0  0  0
  4  5  2  0  0  0  0
  5  1  1  0  0  0  0
  4  3  1  0  0  0  0
  2  6  1  0  0  0  0
  2  7  1  0  0  0  0
  3  8  1  0  0  0  0
  3  9  1  0  0  0  0
  4 10  1  0  0  0  0
  5 11  1  0  0  0  0
M  END
>  <Alias name>
2,3-Dihydrofuran

>  <Refractivity>   
19.29

$$$$
Cyclopropanecarboxaldehyde
  ChemBrain IXL

 11 11  0  0  0  0  0  0  0  0  1 V2000
    4.8209    3.9904    0.2275 C   0  0  0  0  0  0  0  0  0  0  0  0
    3.7061    2.9335    0.3497 C   0  0  0  0  0  0  0  0  0  0  0  0
    5.0508    2.5628   -0.3053 C   0  0  0  0  0  0  0  0  0  0  0  0
    2.5887    3.0013   -0.6185 C   0  0  0  0  0  0  0  0  0  0  0  0
    1.4857    2.5833   -0.3072 O   0  0  0  0  0  0  0  0  0  0  0  0
    5.2675    4.2477    1.1799 H   0  0  0  0  0  0  0  0  0  0  0  0
    4.5942    4.7645   -0.4952 H   0  0  0  0  0  0  0  0  0  0  0  0
    3.5622    2.4664    1.3161 H   0  0  0  0  0  0  0  0  0  0  0  0
    5.7585    1.9976    0.2884 H   0  0  0  0  0  0  0  0  0  0  0  0
    5.0853    2.5143   -1.3867 H   0  0  0  0  0  0  0  0  0  0  0  0
    2.7502    3.4221   -1.6033 H   0  0  0  0  0  0  0  0  0  0  0  0
  1  2  1  0  0  0  0
  1  3  1  0  0  0  0
  2  3  1  0  0  0  0
  4  5  2  0  0  0  0
  4  2  1  0  0  0  0
  1  6  1  0  0  0  0
  1  7  1  0  0  0  0
  2  8  1  0  0  0  0
  3  9  1  0  0  0  0
  3 10  1  0  0  0  0
  4 11  1  0  0  0  0
M  END
>  <Alias name>
Cyclopropanecarboxaldehyde

>  <Refractivity>   
19.3

$$$$
N-Nitrosodimethylamine
  ChemBrain IXL

 11 10  0  0  0  0  0  0  0  0  1 V2000
    3.5908    4.3684    0.5718 C   0  0  0  0  0  0  0  0  0  0  0  0
    3.6563    2.9299    0.2762 N   0  0  0  0  0  0  0  0  0  0  0  0
    4.8759    2.3547   -0.3093 C   0  0  0  0  0  0  0  0  0  0  0  0
    2.5181    2.0784    0.5622 N   0  0  0  0  0  0  0  0  0  0  0  0
    1.4894    2.5636    1.0561 O   0  0  0  0  0  0  0  0  0  0  0  0
    2.6228    4.6062    0.9954 H   0  0  0  0  0  0  0  0  0  0  0  0
    4.3682    4.6272    1.2800 H   0  0  0  0  0  0  0  0  0  0  0  0
    3.7330    4.9316   -0.3423 H   0  0  0  0  0  0  0  0  0  0  0  0
    5.6118    3.1365   -0.4508 H   0  0  0  0  0  0  0  0  0  0  0  0
    4.6395    1.9041   -1.2653 H   0  0  0  0  0  0  0  0  0  0  0  0
    5.2747    1.5997    0.3569 H   0  0  0  0  0  0  0  0  0  0  0  0
  1  2  1  0  0  0  0
  2  3  1  0  0  0  0
  2  4  1  0  0  0  0
  4  5  2  0  0  0  0
  1  6  1  0  0  0  0
  1  7  1  0  0  0  0
  1  8  1  0  0  0  0
  3  9  1  0  0  0  0
  3 10  1  0  0  0  0
  3 11  1  0  0  0  0
M  END
>  <Alias name>
N-Nitrosodimethylamine

>  <Refractivity>   
19.31

$$$$
2-Methoxyethanol
  ChemBrain IXL

 13 12  0  0  0  0  0  0  0  0  1 V2000
    7.0318    3.7703    0.5685 C   0  0  0  0  0  0  0  0  0  0  0  0
    5.7946    4.5559    0.4528 O   0  0  0  0  0  0  0  0  0  0  0  0
    4.6693    3.8537   -0.1811 C   0  0  0  0  0  0  0  0  0  0  0  0
    3.4462    4.7890   -0.2365 C   0  0  0  0  0  0  0  0  0  0  0  0
    2.3210    4.0870   -0.8703 O   0  0  0  0  0  0  0  0  0  0  0  0
    1.4940    4.6126   -0.9476 H   0  0  0  0  0  0  0  0  0  0  0  0
    6.8434    2.8856    1.1642 H   0  0  0  0  0  0  0  0  0  0  0  0
    7.3665    3.4762   -0.4186 H   0  0  0  0  0  0  0  0  0  0  0  0
    7.7971    4.3702    1.0453 H   0  0  0  0  0  0  0  0  0  0  0  0
    4.4230    2.9712    0.3964 H   0  0  0  0  0  0  0  0  0  0  0  0
    4.9462    3.5616   -1.1865 H   0  0  0  0  0  0  0  0  0  0  0  0
    3.6925    5.6714   -0.8139 H   0  0  0  0  0  0  0  0  0  0  0  0
    3.1693    5.0810    0.7689 H   0  0  0  0  0  0  0  0  0  0  0  0
  1  2  1  0  0  0  0
  2  3  1  0  0  0  0
  3  4  1  0  0  0  0
  4  5  1  0  0  0  0
  5  6  1  0  0  0  0
  1  7  1  0  0  0  0
  1  8  1  0  0  0  0
  1  9  1  0  0  0  0
  3 10  1  0  0  0  0
  3 11  1  0  0  0  0
  4 12  1  0  0  0  0
  4 13  1  0  0  0  0
M  END
>  <Alias name>
Methyl cellosolve

>  <Refractivity>   
19.33

$$$$
Ethanethiol
  ChemBrain IXL

  9  8  0  0  0  0  0  0  0  0  1 V2000
    3.5910    3.7574   -0.0951 C   0  0  0  0  0  0  0  0  0  0  0  0
    2.2294    3.0678    0.1172 C   0  0  0  0  0  0  0  0  0  0  0  0
    4.8132    2.5295   -0.6424 S   0  0  0  0  0  0  0  0  0  0  0  0
    5.8665    3.3505   -0.7511 H   0  0  0  0  0  0  0  0  0  0  0  0
    3.9189    4.2030    0.8358 H   0  0  0  0  0  0  0  0  0  0  0  0
    3.4914    4.5284   -0.8490 H   0  0  0  0  0  0  0  0  0  0  0  0
    2.3289    2.2968    0.8712 H   0  0  0  0  0  0  0  0  0  0  0  0
    1.5010    3.7998    0.4433 H   0  0  0  0  0  0  0  0  0  0  0  0
    1.9013    2.6222   -0.8138 H   0  0  0  0  0  0  0  0  0  0  0  0
  1  2  1  0  0  0  0
  1  3  1  0  0  0  0
  3  4  1  0  0  0  0
  1  5  1  0  0  0  0
  1  6  1  0  0  0  0
  2  7  1  0  0  0  0
  2  8  1  0  0  0  0
  2  9  1  0  0  0  0
M  END
>  <Alias name>
Ethanethiol

>  <Refractivity>   
19.34

$$$$
Dichloroacetylene
  ChemBrain IXL

  4  3  0  0  0  0  0  0  0  0  1 V2000
    3.2795    3.6050    0.0501 C   0  0  0  0  0  0  0  0  0  0  0  0
    4.4798    3.5666   -0.0365 C   0  0  0  0  0  0  0  0  0  0  0  0
    1.5011    3.6619    0.1783 Cl  0  0  0  0  0  0  0  0  0  0  0  0
    6.2583    3.5097   -0.1647 Cl  0  0  0  0  0  0  0  0  0  0  0  0
  1  2  3  0  0  0  0
  1  3  1  0  0  0  0
  2  4  1  0  0  0  0
M  END
>  <Alias name>
Dichloroacetylene

>  <Refractivity>   
19.36

$$$$
1-Propylamine
  ChemBrain IXL

 13 12  0  0  0  0  0  0  0  0  1 V2000
    2.2320    3.6668   -0.0797 C   0  0  0  0  0  0  0  0  0  0  0  0
    3.6130    4.0307    0.4992 C   0  0  0  0  0  0  0  0  0  0  0  0
    4.7145    3.5927   -0.4855 C   0  0  0  0  0  0  0  0  0  0  0  0
    6.0318    3.9399    0.0668 N   0  0  0  0  0  0  0  0  0  0  0  0
    2.1753    2.5990   -0.2315 H   0  0  0  0  0  0  0  0  0  0  0  0
    1.4600    3.9738    0.6104 H   0  0  0  0  0  0  0  0  0  0  0  0
    2.0927    4.1725   -1.0238 H   0  0  0  0  0  0  0  0  0  0  0  0
    3.6697    5.0985    0.6511 H   0  0  0  0  0  0  0  0  0  0  0  0
    3.7522    3.5250    1.4433 H   0  0  0  0  0  0  0  0  0  0  0  0
    4.6578    2.5249   -0.6373 H   0  0  0  0  0  0  0  0  0  0  0  0
    4.5753    4.0985   -1.4296 H   0  0  0  0  0  0  0  0  0  0  0  0
    6.0885    5.0077    0.2186 H   0  0  0  0  0  0  0  0  0  0  0  0
    6.8038    3.6329   -0.6233 H   0  0  0  0  0  0  0  0  0  0  0  0
  1  2  1  0  0  0  0
  2  3  1  0  0  0  0
  3  4  1  0  0  0  0
  1  5  1  0  0  0  0
  1  6  1  0  0  0  0
  1  7  1  0  0  0  0
  2  8  1  0  0  0  0
  2  9  1  0  0  0  0
  3 10  1  0  0  0  0
  3 11  1  0  0  0  0
  4 12  1  0  0  0  0
  4 13  1  0  0  0  0
M  END
>  <Alias name>
1-Propylamine

>  <Refractivity>   
19.4

$$$$
Dimethylsulfide
  ChemBrain IXL

  9  8  0  0  0  0  0  0  0  0  1 V2000
    2.4216    3.3903   -0.0242 C   0  0  0  0  0  0  0  0  0  0  0  0
    3.7395    2.4046   -0.7938 S   0  0  0  0  0  0  0  0  0  0  0  0
    5.1149    3.5577   -0.5118 C   0  0  0  0  0  0  0  0  0  0  0  0
    1.4832    2.8540   -0.0921 H   0  0  0  0  0  0  0  0  0  0  0  0
    2.6629    3.5654    1.0169 H   0  0  0  0  0  0  0  0  0  0  0  0
    2.3332    4.3391   -0.5388 H   0  0  0  0  0  0  0  0  0  0  0  0
    4.9036    4.4989   -1.0041 H   0  0  0  0  0  0  0  0  0  0  0  0
    6.0276    3.1364   -0.9147 H   0  0  0  0  0  0  0  0  0  0  0  0
    5.2333    3.7251    0.5516 H   0  0  0  0  0  0  0  0  0  0  0  0
  1  2  1  0  0  0  0
  2  3  1  0  0  0  0
  1  4  1  0  0  0  0
  1  5  1  0  0  0  0
  1  6  1  0  0  0  0
  3  7  1  0  0  0  0
  3  8  1  0  0  0  0
  3  9  1  0  0  0  0
M  END
>  <Alias name>
Dimethyl sulfide

>  <Refractivity>   
19.45

$$$$
2-Pyrazoline
  ChemBrain IXL

 11 11  0  0  0  0  0  0  0  0  1 V2000
    3.4132    2.2754    0.0989 C   0  0  0  0  0  0  0  0  0  0  0  0
    2.6142    3.5651   -0.1799 C   0  0  0  0  0  0  0  0  0  0  0  0
    4.7703    2.7511    0.0488 C   0  0  0  0  0  0  0  0  0  0  0  0
    3.6552    4.5090   -0.3570 N   0  0  0  0  0  0  0  0  0  0  0  0
    4.8388    3.9437   -0.2005 N   0  0  0  0  0  0  0  0  0  0  0  0
    3.5285    5.4727   -0.5775 H   0  0  0  0  0  0  0  0  0  0  0  0
    3.2488    1.5354   -0.6722 H   0  0  0  0  0  0  0  0  0  0  0  0
    3.1907    1.8753    1.0786 H   0  0  0  0  0  0  0  0  0  0  0  0
    2.0334    3.4697   -1.0732 H   0  0  0  0  0  0  0  0  0  0  0  0
    2.0087    3.8274    0.6641 H   0  0  0  0  0  0  0  0  0  0  0  0
    5.6535    2.1123    0.2170 H   0  0  0  0  0  0  0  0  0  0  0  0
  1  2  1  0  0  0  0
  1  3  1  0  0  0  0
  2  4  1  0  0  0  0
  3  5  2  0  0  0  0
  4  5  1  0  0  0  0
  4  6  1  0  0  0  0
  1  7  1  0  0  0  0
  1  8  1  0  0  0  0
  2  9  1  0  0  0  0
  2 10  1  0  0  0  0
  3 11  1  0  0  0  0
M  END
>  <Alias name>
4,5-Dihydro-1H-pyrazole

>  <Refractivity>   
19.51

$$$$
Vinyloxirane
  ChemBrain IXL

 11 11  0  0  0  0  0  0  0  0  1 V2000
    4.6200    3.7969    0.3717 C   0  0  0  0  0  0  0  0  0  0  0  0
    6.0138    4.1591   -0.0447 C   0  0  0  0  0  0  0  0  0  0  0  0
    5.4875    2.7870   -0.3013 O   0  0  0  0  0  0  0  0  0  0  0  0
    3.5354    4.3499   -0.4705 C   0  0  0  0  0  0  0  0  0  0  0  0
    2.2694    4.2946   -0.0504 C   0  0  0  0  0  0  0  0  0  0  0  0
    4.4757    3.6686    1.4374 H   0  0  0  0  0  0  0  0  0  0  0  0
    6.7388    4.2284    0.7568 H   0  0  0  0  0  0  0  0  0  0  0  0
    6.0829    4.8133   -0.9050 H   0  0  0  0  0  0  0  0  0  0  0  0
    3.7689    4.7995   -1.4278 H   0  0  0  0  0  0  0  0  0  0  0  0
    2.0355    3.8450    0.9069 H   0  0  0  0  0  0  0  0  0  0  0  0
    1.4762    4.6992   -0.6667 H   0  0  0  0  0  0  0  0  0  0  0  0
  1  2  1  0  0  0  0
  1  3  1  0  0  0  0
  2  3  1  0  0  0  0
  1  4  1  0  0  0  0
  4  5  2  0  0  0  0
  1  6  1  0  0  0  0
  2  7  1  0  0  0  0
  2  8  1  0  0  0  0
  4  9  1  0  0  0  0
  5 10  1  0  0  0  0
  5 11  1  0  0  0  0
M  END
>  <Alias name>
Vinyloxirane

>  <Refractivity>   
19.56

$$$$
2-Butyn-1-al
  ChemBrain IXL

  9  8  0  0  0  0  0  0  0  0  1 V2000
    3.4560    3.1179    0.3137 C   0  0  0  0  0  0  0  0  0  0  0  0
    4.5182    3.5577   -0.0440 C   0  0  0  0  0  0  0  0  0  0  0  0
    2.1503    2.5772    0.7535 C   0  0  0  0  0  0  0  0  0  0  0  0
    5.8776    4.1206   -0.5019 C   0  0  0  0  0  0  0  0  0  0  0  0
    1.8962    1.3942    0.5976 O   0  0  0  0  0  0  0  0  0  0  0  0
    1.4205    3.2318    1.2136 H   0  0  0  0  0  0  0  0  0  0  0  0
    5.9216    5.1804   -0.2834 H   0  0  0  0  0  0  0  0  0  0  0  0
    5.9916    3.9667   -1.5678 H   0  0  0  0  0  0  0  0  0  0  0  0
    6.6752    3.6102    0.0238 H   0  0  0  0  0  0  0  0  0  0  0  0
  1  2  3  0  0  0  0
  1  3  1  0  0  0  0
  2  4  1  0  0  0  0
  3  5  2  0  0  0  0
  3  6  1  0  0  0  0
  4  7  1  0  0  0  0
  4  8  1  0  0  0  0
  4  9  1  0  0  0  0
M  END
>  <Alias name>
2-Butyn-1-al

>  <Refractivity>   
19.59

$$$$
Isopropylamine
  ChemBrain IXL

 13 12  0  0  0  0  0  0  0  0  1 V2000
    2.3649    4.1502    0.3014 N   0  0  0  0  0  0  0  0  0  0  0  0
    3.5332    3.4935   -0.3025 C   0  0  0  0  0  0  0  0  0  0  0  0
    4.8223    4.0671    0.3171 C   0  0  0  0  0  0  0  0  0  0  0  0
    3.4654    1.9773   -0.0354 C   0  0  0  0  0  0  0  0  0  0  0  0
    2.4093    5.1429    0.1265 H   0  0  0  0  0  0  0  0  0  0  0  0
    1.5209    3.7746   -0.1043 H   0  0  0  0  0  0  0  0  0  0  0  0
    3.5356    3.6721   -1.3707 H   0  0  0  0  0  0  0  0  0  0  0  0
    4.8699    5.1326    0.1293 H   0  0  0  0  0  0  0  0  0  0  0  0
    5.6830    3.5833   -0.1278 H   0  0  0  0  0  0  0  0  0  0  0  0
    4.8198    3.8885    1.3853 H   0  0  0  0  0  0  0  0  0  0  0  0
    4.3262    1.4936   -0.4803 H   0  0  0  0  0  0  0  0  0  0  0  0
    3.4628    1.7987    1.0327 H   0  0  0  0  0  0  0  0  0  0  0  0
    2.5595    1.5742   -0.4711 H   0  0  0  0  0  0  0  0  0  0  0  0
  1  2  1  0  0  0  0
  2  3  1  0  0  0  0
  2  4  1  0  0  0  0
  1  5  1  0  0  0  0
  1  6  1  0  0  0  0
  2  7  1  0  0  0  0
  3  8  1  0  0  0  0
  3  9  1  0  0  0  0
  3 10  1  0  0  0  0
  4 11  1  0  0  0  0
  4 12  1  0  0  0  0
  4 13  1  0  0  0  0
M  END
>  <Alias name>
Isopropylamine

>  <Refractivity>   
19.6

$$$$
dl-Lactic acid
  ChemBrain IXL

 12 11  0  0  0  0  0  0  0  0  1 V2000
    4.7930    3.7755   -0.2945 C   0  0  0  0  0  0  0  0  0  0  0  0
    3.5244    3.0960    0.0507 C   0  0  0  0  0  0  0  0  0  0  0  0
    4.7815    5.2064    0.2774 C   0  0  0  0  0  0  0  0  0  0  0  0
    5.9213    3.0277    0.2789 O   0  0  0  0  0  0  0  0  0  0  0  0
    2.2743    3.8660    0.1236 O   0  0  0  0  0  0  0  0  0  0  0  0
    3.5161    1.8967    0.2747 O   0  0  0  0  0  0  0  0  0  0  0  0
    6.8083    3.4105    0.0977 H   0  0  0  0  0  0  0  0  0  0  0  0
    1.4769    3.3421    0.3599 H   0  0  0  0  0  0  0  0  0  0  0  0
    4.8983    3.8181   -1.3716 H   0  0  0  0  0  0  0  0  0  0  0  0
    3.9494    5.7569   -0.1440 H   0  0  0  0  0  0  0  0  0  0  0  0
    4.6776    5.1638    1.3546 H   0  0  0  0  0  0  0  0  0  0  0  0
    5.7092    5.7041    0.0236 H   0  0  0  0  0  0  0  0  0  0  0  0
  1  2  1  0  0  0  0
  1  3  1  0  0  0  0
  1  4  1  0  0  0  0
  2  5  1  0  0  0  0
  2  6  2  0  0  0  0
  4  7  1  0  0  0  0
  5  8  1  0  0  0  0
  1  9  1  0  0  0  0
  3 10  1  0  0  0  0
  3 11  1  0  0  0  0
  3 12  1  0  0  0  0
M  END
>  <Alias name>
dl-Lactic acid

>  <Refractivity>   
19.65

$$$$
Methylacetamide
  ChemBrain IXL

 12 11  0  0  0  0  0  0  0  0  1 V2000
    2.5145    4.0892   -0.0762 C   0  0  0  0  0  0  0  0  0  0  0  0
    3.4498    3.0399   -0.5394 C   0  0  0  0  0  0  0  0  0  0  0  0
    3.0168    2.0075   -1.0242 O   0  0  0  0  0  0  0  0  0  0  0  0
    4.8315    3.2321   -0.4214 N   0  0  0  0  0  0  0  0  0  0  0  0
    5.3533    4.4761    0.1628 C   0  0  0  0  0  0  0  0  0  0  0  0
    5.4692    2.5169   -0.7374 H   0  0  0  0  0  0  0  0  0  0  0  0
    1.4956    3.7715   -0.2603 H   0  0  0  0  0  0  0  0  0  0  0  0
    2.6548    4.2550    0.9848 H   0  0  0  0  0  0  0  0  0  0  0  0
    2.7086    5.0089   -0.6141 H   0  0  0  0  0  0  0  0  0  0  0  0
    4.7444    4.7590    1.0126 H   0  0  0  0  0  0  0  0  0  0  0  0
    5.3246    5.2636   -0.5800 H   0  0  0  0  0  0  0  0  0  0  0  0
    6.3753    4.3220    0.4864 H   0  0  0  0  0  0  0  0  0  0  0  0
  1  2  1  0  0  0  0
  2  3  2  0  0  0  0
  2  4  1  0  0  0  0
  4  5  1  0  0  0  0
  4  6  1  0  0  0  0
  1  7  1  0  0  0  0
  1  8  1  0  0  0  0
  1  9  1  0  0  0  0
  5 10  1  0  0  0  0
  5 11  1  0  0  0  0
  5 12  1  0  0  0  0
M  END
>  <Alias name>
Methylacetamide

>  <Refractivity>   
19.73

$$$$
3-Butenenitrile
  ChemBrain IXL

 10  9  0  0  0  0  0  0  0  0  1 V2000
    3.1806    3.1317    0.3915 C   0  0  0  0  0  0  0  0  0  0  0  0
    3.9700    4.2859   -0.0935 C   0  0  0  0  0  0  0  0  0  0  0  0
    2.0691    3.3346    1.1025 C   0  0  0  0  0  0  0  0  0  0  0  0
    5.1933    3.7772   -0.8805 C   0  0  0  0  0  0  0  0  0  0  0  0
    6.1126    3.3950   -1.4719 N   0  0  0  0  0  0  0  0  0  0  0  0
    3.5047    2.1224    0.1695 H   0  0  0  0  0  0  0  0  0  0  0  0
    3.3539    4.8984   -0.7401 H   0  0  0  0  0  0  0  0  0  0  0  0
    4.3039    4.8754    0.7514 H   0  0  0  0  0  0  0  0  0  0  0  0
    1.4915    2.4901    1.4573 H   0  0  0  0  0  0  0  0  0  0  0  0
    1.7450    4.3439    1.3245 H   0  0  0  0  0  0  0  0  0  0  0  0
  1  2  1  0  0  0  0
  3  1  2  0  0  0  0
  4  5  3  0  0  0  0
  4  2  1  0  0  0  0
  1  6  1  0  0  0  0
  2  7  1  0  0  0  0
  2  8  1  0  0  0  0
  3  9  1  0  0  0  0
  3 10  1  0  0  0  0
M  END
>  <Alias name>
Allyl cyanide

>  <Refractivity>   
19.76

$$$$
Thioacetic acid
  ChemBrain IXL

  8  7  0  0  0  0  0  0  0  0  1 V2000
    3.6792    2.1496   -0.2067 C   0  0  0  0  0  0  0  0  0  0  0  0
    3.8379    3.5334    0.2937 C   0  0  0  0  0  0  0  0  0  0  0  0
    4.9270    4.0805    0.2394 O   0  0  0  0  0  0  0  0  0  0  0  0
    2.4108    4.4174    0.9890 S   0  0  0  0  0  0  0  0  0  0  0  0
    1.4983    3.4482    0.8355 H   0  0  0  0  0  0  0  0  0  0  0  0
    4.6297    1.7897   -0.5807 H   0  0  0  0  0  0  0  0  0  0  0  0
    3.3432    1.5102    0.6003 H   0  0  0  0  0  0  0  0  0  0  0  0
    2.9484    2.1364   -1.0059 H   0  0  0  0  0  0  0  0  0  0  0  0
  1  2  1  0  0  0  0
  2  3  2  0  0  0  0
  2  4  1  0  0  0  0
  4  5  1  0  0  0  0
  1  6  1  0  0  0  0
  1  7  1  0  0  0  0
  1  8  1  0  0  0  0
M  END
>  <Alias name>
Thioacetic acid

>  <Refractivity>   
19.77

$$$$
Azomethane
  ChemBrain IXL

 10  9  0  0  0  0  0  0  0  0  1 V2000
    3.1566    3.6215    0.1958 N   0  0  0  0  0  0  0  0  0  0  0  0
    4.4133    3.3898   -0.1730 N   0  0  0  0  0  0  0  0  0  0  0  0
    2.3455    2.5629    0.6216 C   0  0  0  0  0  0  0  0  0  0  0  0
    5.2244    4.4485   -0.5988 C   0  0  0  0  0  0  0  0  0  0  0  0
    2.9141    1.6414    0.6006 H   0  0  0  0  0  0  0  0  0  0  0  0
    2.0039    2.7534    1.6315 H   0  0  0  0  0  0  0  0  0  0  0  0
    1.4910    2.4749   -0.0380 H   0  0  0  0  0  0  0  0  0  0  0  0
    4.6558    5.3700   -0.5778 H   0  0  0  0  0  0  0  0  0  0  0  0
    5.5660    4.2580   -1.6087 H   0  0  0  0  0  0  0  0  0  0  0  0
    6.0789    4.5365    0.0608 H   0  0  0  0  0  0  0  0  0  0  0  0
  1  2  2  0  0  0  0
  1  3  1  0  0  0  0
  2  4  1  0  0  0  0
  3  5  1  0  0  0  0
  3  6  1  0  0  0  0
  3  7  1  0  0  0  0
  4  8  1  0  0  0  0
  4  9  1  0  0  0  0
  4 10  1  0  0  0  0
M  END
>  <Alias name>
Azomethane

>  <Refractivity>   
19.78

$$$$
Acetylbromide
  ChemBrain IXL

  7  6  0  0  0  0  0  0  0  0  1 V2000
    3.2506    3.7605    0.2549 C   0  0  0  0  0  0  0  0  0  0  0  0
    3.4797    2.4933   -0.4746 C   0  0  0  0  0  0  0  0  0  0  0  0
    4.6149    2.0726   -0.6248 O   0  0  0  0  0  0  0  0  0  0  0  0
    1.9832    1.5070   -1.1880 Br  0  0  0  0  0  0  0  0  0  0  0  0
    2.1896    3.8899    0.4293 H   0  0  0  0  0  0  0  0  0  0  0  0
    3.7713    3.7298    1.2040 H   0  0  0  0  0  0  0  0  0  0  0  0
    3.6232    4.5890   -0.3347 H   0  0  0  0  0  0  0  0  0  0  0  0
  1  2  1  0  0  0  0
  2  3  2  0  0  0  0
  2  4  1  0  0  0  0
  1  5  1  0  0  0  0
  1  6  1  0  0  0  0
  1  7  1  0  0  0  0
M  END
>  <Alias name>
Acetylbromide

>  <Refractivity>   
19.82

$$$$
Butyrolactone
  ChemBrain IXL

 12 12  0  0  0  0  0  0  0  0  1 V2000
    3.1268    2.2658    0.0906 C   0  0  0  0  0  0  0  0  0  0  0  0
    4.4761    2.7555   -0.4372 C   0  0  0  0  0  0  0  0  0  0  0  0
    4.5037    4.1307   -0.1028 C   0  0  0  0  0  0  0  0  0  0  0  0
    3.2972    4.6453    0.4144 O   0  0  0  0  0  0  0  0  0  0  0  0
    5.5059    4.8202   -0.2474 O   0  0  0  0  0  0  0  0  0  0  0  0
    2.3411    3.5711    0.5187 C   0  0  0  0  0  0  0  0  0  0  0  0
    2.5918    1.7375   -0.6819 H   0  0  0  0  0  0  0  0  0  0  0  0
    3.2804    1.6276    0.9508 H   0  0  0  0  0  0  0  0  0  0  0  0
    4.5293    2.6326   -1.5183 H   0  0  0  0  0  0  0  0  0  0  0  0
    5.2959    2.2317    0.0433 H   0  0  0  0  0  0  0  0  0  0  0  0
    1.5138    3.7492   -0.1564 H   0  0  0  0  0  0  0  0  0  0  0  0
    1.9893    3.4863    1.5347 H   0  0  0  0  0  0  0  0  0  0  0  0
  1  2  1  0  0  0  0
  2  3  1  0  0  0  0
  3  4  1  0  0  0  0
  3  5  2  0  0  0  0
  1  6  1  0  0  0  0
  6  4  1  0  0  0  0
  1  7  1  0  0  0  0
  1  8  1  0  0  0  0
  2  9  1  0  0  0  0
  2 10  1  0  0  0  0
  6 11  1  0  0  0  0
  6 12  1  0  0  0  0
M  END
>  <Alias name>
GBL

>  <Refractivity>   
19.85

$$$$
N-Ethylformamide
  ChemBrain IXL

 12 11  0  0  0  0  0  0  0  0  1 V2000
    1.4941    4.9233    1.2247 O   0  0  0  0  0  0  0  0  0  0  0  0
    2.0974    3.8914    0.9806 C   0  0  0  0  0  0  0  0  0  0  0  0
    3.4529    3.9384    0.6338 N   0  0  0  0  0  0  0  0  0  0  0  0
    4.1799    2.6949    0.3384 C   0  0  0  0  0  0  0  0  0  0  0  0
    5.5301    3.0334   -0.3226 C   0  0  0  0  0  0  0  0  0  0  0  0
    3.9310    4.8258    0.5868 H   0  0  0  0  0  0  0  0  0  0  0  0
    1.5842    2.9390    1.0321 H   0  0  0  0  0  0  0  0  0  0  0  0
    3.5915    2.0840   -0.3350 H   0  0  0  0  0  0  0  0  0  0  0  0
    4.3548    2.1517    1.2588 H   0  0  0  0  0  0  0  0  0  0  0  0
    6.1186    3.6442    0.3507 H   0  0  0  0  0  0  0  0  0  0  0  0
    5.3553    3.5765   -1.2431 H   0  0  0  0  0  0  0  0  0  0  0  0
    6.0653    2.1174   -0.5400 H   0  0  0  0  0  0  0  0  0  0  0  0
  1  2  2  0  0  0  0
  2  3  1  0  0  0  0
  3  4  1  0  0  0  0
  4  5  1  0  0  0  0
  3  6  1  0  0  0  0
  2  7  1  0  0  0  0
  4  8  1  0  0  0  0
  4  9  1  0  0  0  0
  5 10  1  0  0  0  0
  5 11  1  0  0  0  0
  5 12  1  0  0  0  0
M  END
>  <Alias name>
N-Ethylformamide

>  <Refractivity>   
19.85

$$$$
Tetrahydrofuran
  ChemBrain IXL

 13 13  0  0  0  0  0  0  0  0  1 V2000
    3.5206    4.6867    0.5158 O   0  0  0  0  0  0  0  0  0  0  0  0
    4.5874    3.9803   -0.2123 C   0  0  0  0  0  0  0  0  0  0  0  0
    4.0225    2.6060   -0.6167 C   0  0  0  0  0  0  0  0  0  0  0  0
    2.6294    2.4890    0.0263 C   0  0  0  0  0  0  0  0  0  0  0  0
    2.3140    3.8561    0.6611 C   0  0  0  0  0  0  0  0  0  0  0  0
    5.4469    3.8502    0.4294 H   0  0  0  0  0  0  0  0  0  0  0  0
    4.8663    4.5392   -1.0931 H   0  0  0  0  0  0  0  0  0  0  0  0
    4.6656    1.8193   -0.2526 H   0  0  0  0  0  0  0  0  0  0  0  0
    3.9369    2.5455   -1.6921 H   0  0  0  0  0  0  0  0  0  0  0  0
    1.8931    2.2511   -0.7263 H   0  0  0  0  0  0  0  0  0  0  0  0
    2.6399    1.7232    0.7884 H   0  0  0  0  0  0  0  0  0  0  0  0
    2.0746    3.7319    1.7067 H   0  0  0  0  0  0  0  0  0  0  0  0
    1.4847    4.3184    0.1453 H   0  0  0  0  0  0  0  0  0  0  0  0
  1  2  1  0  0  0  0
  2  3  1  0  0  0  0
  3  4  1  0  0  0  0
  4  5  1  0  0  0  0
  5  1  1  0  0  0  0
  2  6  1  0  0  0  0
  2  7  1  0  0  0  0
  3  8  1  0  0  0  0
  3  9  1  0  0  0  0
  4 10  1  0  0  0  0
  4 11  1  0  0  0  0
  5 12  1  0  0  0  0
  5 13  1  0  0  0  0
M  END
>  <Alias name>
Tetrahydrofuran

>  <Refractivity>   
19.88

$$$$
3-Butyn-1-ol
  ChemBrain IXL

 11 10  0  0  0  0  0  0  0  0  1 V2000
    3.6426    4.5246    0.4569 C   0  0  0  0  0  0  0  0  0  0  0  0
    4.9448    3.8707   -0.0446 C   0  0  0  0  0  0  0  0  0  0  0  0
    5.9393    4.9678   -0.4711 C   0  0  0  0  0  0  0  0  0  0  0  0
    2.6252    5.0355    0.8487 C   0  0  0  0  0  0  0  0  0  0  0  0
    7.1815    4.3440   -0.9495 O   0  0  0  0  0  0  0  0  0  0  0  0
    7.8762    4.9742   -1.2437 H   0  0  0  0  0  0  0  0  0  0  0  0
    5.3803    3.2778    0.7502 H   0  0  0  0  0  0  0  0  0  0  0  0
    4.7254    3.2330   -0.8920 H   0  0  0  0  0  0  0  0  0  0  0  0
    5.5038    5.5607   -1.2659 H   0  0  0  0  0  0  0  0  0  0  0  0
    6.1586    5.6055    0.3763 H   0  0  0  0  0  0  0  0  0  0  0  0
    1.7100    5.4950    1.2011 H   0  0  0  0  0  0  0  0  0  0  0  0
  1  2  1  0  0  0  0
  3  2  1  0  0  0  0
  1  4  3  0  0  0  0
  3  5  1  0  0  0  0
  5  6  1  0  0  0  0
  2  7  1  0  0  0  0
  2  8  1  0  0  0  0
  3  9  1  0  0  0  0
  3 10  1  0  0  0  0
  4 11  1  0  0  0  0
M  END
>  <Alias name>
3-Butyn-1-ol

>  <Refractivity>   
19.99

$$$$
1-Butyne
  ChemBrain IXL

 10  9  0  0  0  0  0  0  0  0  1 V2000
    2.3274    3.1282    0.9009 C   0  0  0  0  0  0  0  0  0  0  0  0
    3.2635    3.5723    0.2877 C   0  0  0  0  0  0  0  0  0  0  0  0
    4.4617    4.1407   -0.4972 C   0  0  0  0  0  0  0  0  0  0  0  0
    5.4419    3.0006   -0.8350 C   0  0  0  0  0  0  0  0  0  0  0  0
    1.4854    2.7288    1.4525 H   0  0  0  0  0  0  0  0  0  0  0  0
    4.9675    4.8851    0.1052 H   0  0  0  0  0  0  0  0  0  0  0  0
    4.1090    4.5970   -1.4139 H   0  0  0  0  0  0  0  0  0  0  0  0
    6.2839    3.4001   -1.3866 H   0  0  0  0  0  0  0  0  0  0  0  0
    4.9360    2.2563   -1.4375 H   0  0  0  0  0  0  0  0  0  0  0  0
    5.7946    2.5443    0.0816 H   0  0  0  0  0  0  0  0  0  0  0  0
  1  2  3  0  0  0  0
  2  3  1  0  0  0  0
  3  4  1  0  0  0  0
  1  5  1  0  0  0  0
  3  6  1  0  0  0  0
  3  7  1  0  0  0  0
  4  8  1  0  0  0  0
  4  9  1  0  0  0  0
  4 10  1  0  0  0  0
M  END
>  <Alias name>
1-Butyne

>  <Refractivity>   
20

$$$$
N,N-Dimethylformamide
  ChemBrain IXL

 12 11  0  0  0  0  0  0  0  0  1 V2000
    1.6896    2.8649    0.3673 O   0  0  0  0  0  0  0  0  0  0  0  0
    2.8159    2.5143    0.0561 C   0  0  0  0  0  0  0  0  0  0  0  0
    3.8646    3.4418    0.0625 N   0  0  0  0  0  0  0  0  0  0  0  0
    5.2217    3.0194   -0.3124 C   0  0  0  0  0  0  0  0  0  0  0  0
    3.6085    4.8382    0.4440 C   0  0  0  0  0  0  0  0  0  0  0  0
    3.0046    1.4856   -0.2250 H   0  0  0  0  0  0  0  0  0  0  0  0
    5.8939    3.8661   -0.2486 H   0  0  0  0  0  0  0  0  0  0  0  0
    5.2144    2.6399   -1.3267 H   0  0  0  0  0  0  0  0  0  0  0  0
    5.5567    2.2410    0.3619 H   0  0  0  0  0  0  0  0  0  0  0  0
    2.5598    4.9599    0.6856 H   0  0  0  0  0  0  0  0  0  0  0  0
    4.2098    5.0924    1.3080 H   0  0  0  0  0  0  0  0  0  0  0  0
    3.8671    5.4909   -0.3806 H   0  0  0  0  0  0  0  0  0  0  0  0
  1  2  2  0  0  0  0
  2  3  1  0  0  0  0
  3  4  1  0  0  0  0
  3  5  1  0  0  0  0
  2  6  1  0  0  0  0
  4  7  1  0  0  0  0
  4  8  1  0  0  0  0
  4  9  1  0  0  0  0
  5 10  1  0  0  0  0
  5 11  1  0  0  0  0
  5 12  1  0  0  0  0
M  END
>  <Alias name>
N,N-Dimethylformamide

>  <Refractivity>   
20.01

$$$$
Methylvinylketone
  ChemBrain IXL

 11 10  0  0  0  0  0  0  0  0  1 V2000
    3.1736    1.9623    0.3392 C   0  0  0  0  0  0  0  0  0  0  0  0
    2.9064    3.4144    0.4412 C   0  0  0  0  0  0  0  0  0  0  0  0
    3.8266    4.3827   -0.1959 C   0  0  0  0  0  0  0  0  0  0  0  0
    1.9276    3.8131    1.0506 O   0  0  0  0  0  0  0  0  0  0  0  0
    4.8977    3.9464   -0.8626 C   0  0  0  0  0  0  0  0  0  0  0  0
    4.0783    1.8011   -0.2338 H   0  0  0  0  0  0  0  0  0  0  0  0
    2.3417    1.4760   -0.1553 H   0  0  0  0  0  0  0  0  0  0  0  0
    3.2962    1.5471    1.3319 H   0  0  0  0  0  0  0  0  0  0  0  0
    3.6310    5.4453   -0.1212 H   0  0  0  0  0  0  0  0  0  0  0  0
    5.5711    4.6550   -1.3288 H   0  0  0  0  0  0  0  0  0  0  0  0
    5.0933    2.8838   -0.9372 H   0  0  0  0  0  0  0  0  0  0  0  0
  1  2  1  0  0  0  0
  2  3  1  0  0  0  0
  2  4  2  0  0  0  0
  3  5  2  0  0  0  0
  1  6  1  0  0  0  0
  1  7  1  0  0  0  0
  1  8  1  0  0  0  0
  3  9  1  0  0  0  0
  5 10  1  0  0  0  0
  5 11  1  0  0  0  0
M  END
>  <Alias name>
Methyl vinyl ketone

>  <Refractivity>   
20.02

$$$$
Ethylene glycol monosulfite
  ChemBrain IXL

 10 10  0  0  0  0  0  0  0  0  1 V2000
    1.8215    3.1771   -0.8049 O   0  0  0  0  0  0  0  0  0  0  0  0
    2.8804    2.2212   -0.4381 C   0  0  0  0  0  0  0  0  0  0  0  0
    4.1836    3.1263   -0.1472 C   0  0  0  0  0  0  0  0  0  0  0  0
    3.6786    4.5407   -0.0716 O   0  0  0  0  0  0  0  0  0  0  0  0
    2.1417    4.5046   -0.1160 S   0  0  0  0  0  0  0  0  0  0  0  0
    1.6482    4.4498    1.2251 O   0  0  0  0  0  0  0  0  0  0  0  0
    3.0652    1.4989   -1.2235 H   0  0  0  0  0  0  0  0  0  0  0  0
    2.5898    1.7159    0.4747 H   0  0  0  0  0  0  0  0  0  0  0  0
    4.6424    2.8223    0.7854 H   0  0  0  0  0  0  0  0  0  0  0  0
    4.8949    3.0440   -0.9597 H   0  0  0  0  0  0  0  0  0  0  0  0
  1  2  1  0  0  0  0
  2  3  1  0  0  0  0
  4  3  1  0  0  0  0
  1  5  1  0  0  0  0
  5  4  1  0  0  0  0
  5  6  2  0  0  0  0
  2  7  1  0  0  0  0
  2  8  1  0  0  0  0
  3  9  1  0  0  0  0
  3 10  1  0  0  0  0
M  END
>  <Alias name>
Ethylene glycol monosulfite

>  <Refractivity>   
20.03

$$$$
trans-1-Chloropropene
  ChemBrain IXL

  9  8  0  0  0  0  0  0  0  0  1 V2000
    3.9961    2.7342   -0.0789 C   0  0  0  0  0  0  0  0  0  0  0  0
    3.7006    4.0286   -0.2184 C   0  0  0  0  0  0  0  0  0  0  0  0
    4.7589    5.0507   -0.0587 C   0  0  0  0  0  0  0  0  0  0  0  0
    2.7204    1.5021   -0.2714 Cl  0  0  0  0  0  0  0  0  0  0  0  0
    5.0104    2.4321    0.1512 H   0  0  0  0  0  0  0  0  0  0  0  0
    2.6863    4.3306   -0.4485 H   0  0  0  0  0  0  0  0  0  0  0  0
    4.3112    6.0369   -0.0580 H   0  0  0  0  0  0  0  0  0  0  0  0
    5.4618    4.9739   -0.8790 H   0  0  0  0  0  0  0  0  0  0  0  0
    5.2782    4.8894    0.8780 H   0  0  0  0  0  0  0  0  0  0  0  0
  1  2  2  0  0  0  0
  2  3  1  0  0  0  0
  1  4  1  0  0  0  0
  1  5  1  0  0  0  0
  2  6  1  0  0  0  0
  3  7  1  0  0  0  0
  3  8  1  0  0  0  0
  3  9  1  0  0  0  0
M  END
>  <Alias name>
trans-1-Chloropropene

>  <Refractivity>   
20.08

$$$$
cis-1-Chloropropene
  ChemBrain IXL

  9  8  0  0  0  0  0  0  0  0  1 V2000
    3.2040    2.1668   -0.0461 C   0  0  0  0  0  0  0  0  0  0  0  0
    3.0622    3.4805   -0.2365 C   0  0  0  0  0  0  0  0  0  0  0  0
    4.1839    4.3974    0.0659 C   0  0  0  0  0  0  0  0  0  0  0  0
    4.7457    1.5165    0.5728 Cl  0  0  0  0  0  0  0  0  0  0  0  0
    2.3832    1.4958   -0.2674 H   0  0  0  0  0  0  0  0  0  0  0  0
    2.1263    3.8752   -0.6122 H   0  0  0  0  0  0  0  0  0  0  0  0
    5.0288    3.8263    0.4303 H   0  0  0  0  0  0  0  0  0  0  0  0
    3.8752    5.1081    0.8225 H   0  0  0  0  0  0  0  0  0  0  0  0
    4.4684    4.9288   -0.8339 H   0  0  0  0  0  0  0  0  0  0  0  0
  1  2  2  0  0  0  0
  2  3  1  0  0  0  0
  1  4  1  0  0  0  0
  1  5  1  0  0  0  0
  2  6  1  0  0  0  0
  3  7  1  0  0  0  0
  3  8  1  0  0  0  0
  3  9  1  0  0  0  0
M  END
>  <Alias name>
cis-1-Chloropropene

>  <Refractivity>   
20.09

$$$$
Acetoxime
  ChemBrain IXL

 12 11  0  0  0  0  0  0  0  0  1 V2000
    3.4133    3.7325    0.0246 C   0  0  0  0  0  0  0  0  0  0  0  0
    4.2076    4.7150    0.1540 N   0  0  0  0  0  0  0  0  0  0  0  0
    3.9297    2.4160   -0.4118 C   0  0  0  0  0  0  0  0  0  0  0  0
    1.9713    3.9041    0.3101 C   0  0  0  0  0  0  0  0  0  0  0  0
    5.5765    4.5521   -0.1170 O   0  0  0  0  0  0  0  0  0  0  0  0
    6.1235    5.3594    0.0070 H   0  0  0  0  0  0  0  0  0  0  0  0
    4.9988    2.4824   -0.5715 H   0  0  0  0  0  0  0  0  0  0  0  0
    3.4441    2.1258   -1.3354 H   0  0  0  0  0  0  0  0  0  0  0  0
    3.7240    1.6763    0.3520 H   0  0  0  0  0  0  0  0  0  0  0  0
    1.4674    2.9508    0.2096 H   0  0  0  0  0  0  0  0  0  0  0  0
    1.8448    4.2747    1.3198 H   0  0  0  0  0  0  0  0  0  0  0  0
    1.5464    4.6126   -0.3903 H   0  0  0  0  0  0  0  0  0  0  0  0
  1  2  2  0  0  0  0
  1  3  1  0  0  0  0
  1  4  1  0  0  0  0
  2  5  1  0  0  0  0
  5  6  1  0  0  0  0
  3  7  1  0  0  0  0
  3  8  1  0  0  0  0
  3  9  1  0  0  0  0
  4 10  1  0  0  0  0
  4 11  1  0  0  0  0
  4 12  1  0  0  0  0
M  END
>  <Alias name>
Acetone oxime

>  <Refractivity>   
20.11

$$$$
Dimethylsulfoxide
  ChemBrain IXL

 10  9  0  0  0  0  0  0  0  0  1 V2000
    3.8665    2.4221   -0.0222 S   0  0  0  0  0  0  0  0  0  0  0  0
    4.7312    2.0344   -1.0931 O   0  0  0  0  0  0  0  0  0  0  0  0
    2.1586    2.5297   -0.6317 C   0  0  0  0  0  0  0  0  0  0  0  0
    4.3838    4.0416    0.6179 C   0  0  0  0  0  0  0  0  0  0  0  0
    1.8500    1.5644   -1.0134 H   0  0  0  0  0  0  0  0  0  0  0  0
    1.5037    2.8233    0.1794 H   0  0  0  0  0  0  0  0  0  0  0  0
    2.1039    3.2656   -1.4243 H   0  0  0  0  0  0  0  0  0  0  0  0
    3.7288    4.3352    1.4288 H   0  0  0  0  0  0  0  0  0  0  0  0
    5.4020    3.9777    0.9813 H   0  0  0  0  0  0  0  0  0  0  0  0
    4.3290    4.7773   -0.1749 H   0  0  0  0  0  0  0  0  0  0  0  0
  1  2  2  0  0  0  0
  1  3  1  0  0  0  0
  1  4  1  0  0  0  0
  3  5  1  0  0  0  0
  3  6  1  0  0  0  0
  3  7  1  0  0  0  0
  4  8  1  0  0  0  0
  4  9  1  0  0  0  0
  4 10  1  0  0  0  0
M  END
>  <Alias name>
DMSO

>  <Refractivity>   
20.13

$$$$
2,2-Dimethyloxirane
  ChemBrain IXL

 13 13  0  0  0  0  0  0  0  0  1 V2000
    3.0662    4.7953    0.8530 O   0  0  0  0  0  0  0  0  0  0  0  0
    2.2318    3.5855    0.5916 C   0  0  0  0  0  0  0  0  0  0  0  0
    3.6472    3.6447    0.1023 C   0  0  0  0  0  0  0  0  0  0  0  0
    4.6779    2.8149    0.8923 C   0  0  0  0  0  0  0  0  0  0  0  0
    3.8381    3.8909   -1.4069 C   0  0  0  0  0  0  0  0  0  0  0  0
    1.4865    3.6665   -0.1900 H   0  0  0  0  0  0  0  0  0  0  0  0
    2.0763    2.9110    1.4245 H   0  0  0  0  0  0  0  0  0  0  0  0
    5.6561    3.2701    0.7982 H   0  0  0  0  0  0  0  0  0  0  0  0
    4.7092    1.8072    0.4972 H   0  0  0  0  0  0  0  0  0  0  0  0
    4.3929    2.7845    1.9368 H   0  0  0  0  0  0  0  0  0  0  0  0
    3.0375    4.5211   -1.7741 H   0  0  0  0  0  0  0  0  0  0  0  0
    3.8219    2.9439   -1.9320 H   0  0  0  0  0  0  0  0  0  0  0  0
    4.7892    4.3807   -1.5752 H   0  0  0  0  0  0  0  0  0  0  0  0
  1  2  1  0  0  0  0
  2  3  1  0  0  0  0
  3  4  1  0  0  0  0
  1  3  1  0  0  0  0
  3  5  1  0  0  0  0
  2  6  1  0  0  0  0
  2  7  1  0  0  0  0
  4  8  1  0  0  0  0
  4  9  1  0  0  0  0
  4 10  1  0  0  0  0
  5 11  1  0  0  0  0
  5 12  1  0  0  0  0
  5 13  1  0  0  0  0
M  END
>  <Alias name>
2,2-Dimethyloxirane

>  <Refractivity>   
20.16

$$$$
Erythritol anhydride
  ChemBrain IXL

 12 13  0  0  0  0  0  0  0  0  1 V2000
    3.2996    3.8167   -0.6648 C   0  0  0  0  0  0  0  0  0  0  0  0
    4.3894    3.6587    0.4132 C   0  0  0  0  0  0  0  0  0  0  0  0
    2.3971    4.9928   -0.4424 C   0  0  0  0  0  0  0  0  0  0  0  0
    1.8848    3.6058   -0.2426 O   0  0  0  0  0  0  0  0  0  0  0  0
    4.7202    2.2317    0.7319 C   0  0  0  0  0  0  0  0  0  0  0  0
    3.9781    3.0683    1.7196 O   0  0  0  0  0  0  0  0  0  0  0  0
    3.5371    3.6432   -1.7071 H   0  0  0  0  0  0  0  0  0  0  0  0
    5.2512    4.3145    0.4148 H   0  0  0  0  0  0  0  0  0  0  0  0
    2.0147    5.4838   -1.3287 H   0  0  0  0  0  0  0  0  0  0  0  0
    2.5432    5.5485    0.4756 H   0  0  0  0  0  0  0  0  0  0  0  0
    5.7461    2.0230    1.0090 H   0  0  0  0  0  0  0  0  0  0  0  0
    4.1153    1.4747    0.2481 H   0  0  0  0  0  0  0  0  0  0  0  0
  1  3  1  0  0  0  0
  1  4  1  0  0  0  0
  2  5  1  0  0  0  0
  2  6  1  0  0  0  0
  3  4  1  0  0  0  0
  5  6  1  0  0  0  0
  1  2  1  0  0  0  0
  1  7  1  0  0  0  0
  2  8  1  0  0  0  0
  3  9  1  0  0  0  0
  3 10  1  0  0  0  0
  5 11  1  0  0  0  0
  5 12  1  0  0  0  0
M  END
>  <Alias name>
2,2�-Bioxirane

>  <Refractivity>   
20.18

$$$$
2-Butyn-1-ol
  ChemBrain IXL

 11 10  0  0  0  0  0  0  0  0  1 V2000
    3.8319    4.4669    0.7352 C   0  0  0  0  0  0  0  0  0  0  0  0
    4.7409    4.2400   -0.0210 C   0  0  0  0  0  0  0  0  0  0  0  0
    5.9043    3.9496   -0.9889 C   0  0  0  0  0  0  0  0  0  0  0  0
    2.6685    4.7572    1.7031 C   0  0  0  0  0  0  0  0  0  0  0  0
    6.6408    5.1933   -1.2568 O   0  0  0  0  0  0  0  0  0  0  0  0
    7.4046    5.1002   -1.8686 H   0  0  0  0  0  0  0  0  0  0  0  0
    6.5724    3.2234   -0.5427 H   0  0  0  0  0  0  0  0  0  0  0  0
    5.5112    3.5556   -1.9179 H   0  0  0  0  0  0  0  0  0  0  0  0
    2.1259    3.8410    1.9005 H   0  0  0  0  0  0  0  0  0  0  0  0
    3.0616    5.1513    2.6321 H   0  0  0  0  0  0  0  0  0  0  0  0
    2.0004    5.4835    1.2569 H   0  0  0  0  0  0  0  0  0  0  0  0
  1  2  3  0  0  0  0
  3  2  1  0  0  0  0
  1  4  1  0  0  0  0
  3  5  1  0  0  0  0
  5  6  1  0  0  0  0
  3  7  1  0  0  0  0
  3  8  1  0  0  0  0
  4  9  1  0  0  0  0
  4 10  1  0  0  0  0
  4 11  1  0  0  0  0
M  END
>  <Alias name>
2-Butyn-1-ol

>  <Refractivity>   
20.22

$$$$
3-Chloropropanenitrile
  ChemBrain IXL

  9  8  0  0  0  0  0  0  0  0  1 V2000
    4.0567    4.3690   -0.1326 C   0  0  0  0  0  0  0  0  0  0  0  0
    2.7715    4.0870    0.6695 C   0  0  0  0  0  0  0  0  0  0  0  0
    1.8057    3.8750    1.2722 N   0  0  0  0  0  0  0  0  0  0  0  0
    4.8612    3.0641   -0.2893 C   0  0  0  0  0  0  0  0  0  0  0  0
    6.3491    3.3906   -1.2180 Cl  0  0  0  0  0  0  0  0  0  0  0  0
    4.6565    5.1020    0.3926 H   0  0  0  0  0  0  0  0  0  0  0  0
    3.7948    4.7513   -1.1115 H   0  0  0  0  0  0  0  0  0  0  0  0
    4.2614    2.3310   -0.8145 H   0  0  0  0  0  0  0  0  0  0  0  0
    5.1232    2.6818    0.6895 H   0  0  0  0  0  0  0  0  0  0  0  0
  1  2  1  0  0  0  0
  2  3  3  0  0  0  0
  1  4  1  0  0  0  0
  4  5  1  0  0  0  0
  1  6  1  0  0  0  0
  1  7  1  0  0  0  0
  4  8  1  0  0  0  0
  4  9  1  0  0  0  0
M  END
>  <Alias name>
3-Chloropropanenitrile

>  <Refractivity>   
20.23

$$$$
1,1-Dichloro-2,2-difluoroethane
  ChemBrain IXL

  8  7  0  0  0  0  0  0  0  0  1 V2000
    3.3546    1.6549   -1.0735 Cl  0  0  0  0  0  0  0  0  0  0  0  0
    3.1515    2.8667    0.2199 C   0  0  0  0  0  0  0  0  0  0  0  0
    4.1619    4.0120    0.0142 C   0  0  0  0  0  0  0  0  0  0  0  0
    5.4266    3.5137    0.0559 F   0  0  0  0  0  0  0  0  0  0  0  0
    1.4925    3.5207    0.1670 Cl  0  0  0  0  0  0  0  0  0  0  0  0
    3.9446    4.5965   -1.1944 F   0  0  0  0  0  0  0  0  0  0  0  0
    3.3252    2.4006    1.1819 H   0  0  0  0  0  0  0  0  0  0  0  0
    4.0378    4.7481    0.7987 H   0  0  0  0  0  0  0  0  0  0  0  0
  1  2  1  0  0  0  0
  2  3  1  0  0  0  0
  3  4  1  0  0  0  0
  2  5  1  0  0  0  0
  3  6  1  0  0  0  0
  2  7  1  0  0  0  0
  3  8  1  0  0  0  0
M  END
>  <Alias name>
1,1-Dichloro-2,2-difluoroethane

>  <Refractivity>   
20.24

$$$$
2-Chloropropanal
  ChemBrain IXL

 10  9  0  0  0  0  0  0  0  0  1 V2000
    3.5987    3.4803   -0.3551 C   0  0  0  0  0  0  0  0  0  0  0  0
    4.6739    2.5729    0.1040 C   0  0  0  0  0  0  0  0  0  0  0  0
    5.8422    2.9067   -0.0060 O   0  0  0  0  0  0  0  0  0  0  0  0
    2.2793    3.1119    0.3508 C   0  0  0  0  0  0  0  0  0  0  0  0
    4.0336    5.1650    0.0388 Cl  0  0  0  0  0  0  0  0  0  0  0  0
    3.4750    3.3805   -1.4264 H   0  0  0  0  0  0  0  0  0  0  0  0
    4.4237    1.6126    0.5377 H   0  0  0  0  0  0  0  0  0  0  0  0
    2.0169    2.0882    0.1141 H   0  0  0  0  0  0  0  0  0  0  0  0
    2.4021    3.2147    1.4219 H   0  0  0  0  0  0  0  0  0  0  0  0
    1.4918    3.7739    0.0125 H   0  0  0  0  0  0  0  0  0  0  0  0
  1  2  1  0  0  0  0
  2  3  2  0  0  0  0
  1  4  1  0  0  0  0
  1  5  1  0  0  0  0
  1  6  1  0  0  0  0
  2  7  1  0  0  0  0
  4  8  1  0  0  0  0
  4  9  1  0  0  0  0
  4 10  1  0  0  0  0
M  END
>  <Alias name>
2-Chloropropanal

>  <Refractivity>   
20.26

$$$$
2-Methyloxetane
  ChemBrain IXL

 13 13  0  0  0  0  0  0  0  0  1 V2000
    4.1942    2.7375   -0.2763 C   0  0  0  0  0  0  0  0  0  0  0  0
    3.5080    3.8531    0.5096 C   0  0  0  0  0  0  0  0  0  0  0  0
    5.3785    3.6712   -0.5199 C   0  0  0  0  0  0  0  0  0  0  0  0
    4.6954    4.7148    0.2857 O   0  0  0  0  0  0  0  0  0  0  0  0
    2.2556    4.3969   -0.2054 C   0  0  0  0  0  0  0  0  0  0  0  0
    3.6684    2.4712   -1.1849 H   0  0  0  0  0  0  0  0  0  0  0  0
    4.4623    1.9021    0.3585 H   0  0  0  0  0  0  0  0  0  0  0  0
    3.3623    3.5976    1.5518 H   0  0  0  0  0  0  0  0  0  0  0  0
    6.2919    3.3130   -0.0613 H   0  0  0  0  0  0  0  0  0  0  0  0
    5.4719    3.9588   -1.5598 H   0  0  0  0  0  0  0  0  0  0  0  0
    1.4703    3.6518   -0.1745 H   0  0  0  0  0  0  0  0  0  0  0  0
    1.9184    5.2976    0.2924 H   0  0  0  0  0  0  0  0  0  0  0  0
    2.4981    4.6234   -1.2363 H   0  0  0  0  0  0  0  0  0  0  0  0
  1  2  1  0  0  0  0
  1  3  1  0  0  0  0
  2  4  1  0  0  0  0
  3  4  1  0  0  0  0
  2  5  1  0  0  0  0
  1  6  1  0  0  0  0
  1  7  1  0  0  0  0
  2  8  1  0  0  0  0
  3  9  1  0  0  0  0
  3 10  1  0  0  0  0
  5 11  1  0  0  0  0
  5 12  1  0  0  0  0
  5 13  1  0  0  0  0
M  END
>  <Alias name>
2-Methyloxetane

>  <Refractivity>   
20.26

$$$$
cis-1,2-Dichloroethylene
  ChemBrain IXL

  6  5  0  0  0  0  0  0  0  0  1 V2000
    2.3382    3.1045    0.0000 C   0  0  0  0  0  0  0  0  0  0  0  0
    3.6727    3.1406   -0.0145 C   0  0  0  0  0  0  0  0  0  0  0  0
    1.4884    1.5360    0.0098 Cl  0  0  0  0  0  0  0  0  0  0  0  0
    4.6061    1.6204   -0.0240 Cl  0  0  0  0  0  0  0  0  0  0  0  0
    1.7716    4.0274    0.0058 H   0  0  0  0  0  0  0  0  0  0  0  0
    4.1886    4.0929   -0.0205 H   0  0  0  0  0  0  0  0  0  0  0  0
  1  2  2  0  0  0  0
  1  3  1  0  0  0  0
  2  4  1  0  0  0  0
  1  5  1  0  0  0  0
  2  6  1  0  0  0  0
M  END
>  <Alias name>
cis-1,2-Dichloroethylene

>  <Refractivity>   
20.26

$$$$
Methylcumulene
  ChemBrain IXL

 10  9  0  0  0  0  0  0  0  0  1 V2000
    2.0202    3.0687    0.1790 C   0  0  0  0  0  0  0  0  0  0  0  0
    3.2163    3.5278   -0.1961 C   0  0  0  0  0  0  0  0  0  0  0  0
    4.4125    3.9869   -0.5712 C   0  0  0  0  0  0  0  0  0  0  0  0
    5.6389    3.2458   -0.2010 C   0  0  0  0  0  0  0  0  0  0  0  0
    1.4758    2.3876   -0.4634 H   0  0  0  0  0  0  0  0  0  0  0  0
    1.5942    3.3773    1.1257 H   0  0  0  0  0  0  0  0  0  0  0  0
    4.4854    4.9017   -1.1463 H   0  0  0  0  0  0  0  0  0  0  0  0
    6.4346    3.9487    0.0131 H   0  0  0  0  0  0  0  0  0  0  0  0
    5.9349    2.6047   -1.0221 H   0  0  0  0  0  0  0  0  0  0  0  0
    5.4447    2.6419    0.6767 H   0  0  0  0  0  0  0  0  0  0  0  0
  1  2  2  0  0  0  0
  2  3  2  0  0  0  0
  3  4  1  0  0  0  0
  1  5  1  0  0  0  0
  1  6  1  0  0  0  0
  3  7  1  0  0  0  0
  4  8  1  0  0  0  0
  4  9  1  0  0  0  0
  4 10  1  0  0  0  0
M  END
>  <Alias name>
1,2-Butadiene

>  <Refractivity>   
20.27

$$$$
Diketene
  ChemBrain IXL

 10 10  0  0  0  0  0  0  0  0  1 V2000
    4.1544    2.3193    0.0255 O   0  0  0  0  0  0  0  0  0  0  0  0
    3.5973    3.4619    0.2458 C   0  0  0  0  0  0  0  0  0  0  0  0
    5.1505    2.9659   -0.4648 C   0  0  0  0  0  0  0  0  0  0  0  0
    4.6065    4.1560   -0.2556 C   0  0  0  0  0  0  0  0  0  0  0  0
    2.3569    3.8164    0.8168 C   0  0  0  0  0  0  0  0  0  0  0  0
    6.2514    2.5771   -0.9672 O   0  0  0  0  0  0  0  0  0  0  0  0
    5.1314    4.7748    0.4585 H   0  0  0  0  0  0  0  0  0  0  0  0
    4.3624    4.7001   -1.1674 H   0  0  0  0  0  0  0  0  0  0  0  0
    1.6495    3.0480    1.1715 H   0  0  0  0  0  0  0  0  0  0  0  0
    2.0627    4.8687    0.9223 H   0  0  0  0  0  0  0  0  0  0  0  0
  1  2  1  0  0  0  0
  1  3  1  0  0  0  0
  3  4  1  0  0  0  0
  4  2  1  0  0  0  0
  2  5  2  0  0  0  0
  3  6  2  0  0  0  0
  4  7  1  0  0  0  0
  4  8  1  0  0  0  0
  5  9  1  0  0  0  0
  5 10  1  0  0  0  0
M  END
>  <Alias name>
4-Methylene-2-oxetanone

>  <Refractivity>   
20.29

$$$$
cis-2,3-Dimethyloxiran
  ChemBrain IXL

 13 13  0  0  0  0  0  0  0  0  1 V2000
    4.8288    3.5864   -0.1172 C   0  0  0  0  0  0  0  0  0  0  0  0
    3.7419    4.5615   -0.4784 C   0  0  0  0  0  0  0  0  0  0  0  0
    4.5370    4.7513    0.7732 O   0  0  0  0  0  0  0  0  0  0  0  0
    4.2808    2.2027    0.2988 C   0  0  0  0  0  0  0  0  0  0  0  0
    2.3015    4.0327   -0.2914 C   0  0  0  0  0  0  0  0  0  0  0  0
    5.6783    3.6538   -0.7854 H   0  0  0  0  0  0  0  0  0  0  0  0
    3.9863    5.2133   -1.3079 H   0  0  0  0  0  0  0  0  0  0  0  0
    5.0898    1.4828    0.3052 H   0  0  0  0  0  0  0  0  0  0  0  0
    3.8488    2.2682    1.2897 H   0  0  0  0  0  0  0  0  0  0  0  0
    3.5248    1.8850   -0.4046 H   0  0  0  0  0  0  0  0  0  0  0  0
    2.2118    3.0550   -0.7422 H   0  0  0  0  0  0  0  0  0  0  0  0
    2.0757    3.9659    0.7657 H   0  0  0  0  0  0  0  0  0  0  0  0
    1.6046    4.7120   -0.7664 H   0  0  0  0  0  0  0  0  0  0  0  0
  1  2  1  0  0  0  0
  1  3  1  0  0  0  0
  1  4  1  0  0  0  0
  2  3  1  0  0  0  0
  2  5  1  0  0  0  0
  1  6  1  0  0  0  0
  2  7  1  0  0  0  0
  4  8  1  0  0  0  0
  4  9  1  0  0  0  0
  4 10  1  0  0  0  0
  5 11  1  0  0  0  0
  5 12  1  0  0  0  0
  5 13  1  0  0  0  0
M  END
>  <Alias name>
cis-2,3-Epoxybutane

>  <Refractivity>   
20.31

$$$$
Methacrylonitrile
  ChemBrain IXL

 10  9  0  0  0  0  0  0  0  0  1 V2000
    3.9785    3.5431   -0.2967 C   0  0  0  0  0  0  0  0  0  0  0  0
    4.6117    2.2821   -0.7432 C   0  0  0  0  0  0  0  0  0  0  0  0
    4.8054    4.7526   -0.0874 C   0  0  0  0  0  0  0  0  0  0  0  0
    2.6616    3.5895   -0.0826 C   0  0  0  0  0  0  0  0  0  0  0  0
    5.1070    1.2954   -1.0926 N   0  0  0  0  0  0  0  0  0  0  0  0
    4.1733    5.5705    0.2360 H   0  0  0  0  0  0  0  0  0  0  0  0
    5.5527    4.5524    0.6704 H   0  0  0  0  0  0  0  0  0  0  0  0
    5.2951    5.0202   -1.0156 H   0  0  0  0  0  0  0  0  0  0  0  0
    2.0566    2.7044   -0.2357 H   0  0  0  0  0  0  0  0  0  0  0  0
    2.1984    4.5123    0.2442 H   0  0  0  0  0  0  0  0  0  0  0  0
  1  2  1  0  0  0  0
  1  3  1  0  0  0  0
  1  4  2  0  0  0  0
  2  5  3  0  0  0  0
  3  6  1  0  0  0  0
  3  7  1  0  0  0  0
  3  8  1  0  0  0  0
  4  9  1  0  0  0  0
  4 10  1  0  0  0  0
M  END
>  <Alias name>
2-Methylacrylonitrile

>  <Refractivity>   
20.34

$$$$
Propanal oxime
  ChemBrain IXL

 12 11  0  0  0  0  0  0  0  0  1 V2000
    4.7443    4.6698    0.1728 C   0  0  0  0  0  0  0  0  0  0  0  0
    3.7696    4.1872    0.8284 N   0  0  0  0  0  0  0  0  0  0  0  0
    5.5282    3.8017   -0.7344 C   0  0  0  0  0  0  0  0  0  0  0  0
    6.6457    4.6287   -1.3996 C   0  0  0  0  0  0  0  0  0  0  0  0
    3.0256    5.0111    1.6894 O   0  0  0  0  0  0  0  0  0  0  0  0
    2.2885    4.5622    2.1598 H   0  0  0  0  0  0  0  0  0  0  0  0
    5.0018    5.7166    0.2777 H   0  0  0  0  0  0  0  0  0  0  0  0
    4.8763    3.3958   -1.4980 H   0  0  0  0  0  0  0  0  0  0  0  0
    5.9682    2.9909   -0.1671 H   0  0  0  0  0  0  0  0  0  0  0  0
    6.2058    5.4399   -1.9667 H   0  0  0  0  0  0  0  0  0  0  0  0
    7.2185    3.9933   -2.0635 H   0  0  0  0  0  0  0  0  0  0  0  0
    7.2981    5.0343   -0.6361 H   0  0  0  0  0  0  0  0  0  0  0  0
  1  2  2  0  0  0  0
  1  3  1  0  0  0  0
  3  4  1  0  0  0  0
  2  5  1  0  0  0  0
  5  6  1  0  0  0  0
  1  7  1  0  0  0  0
  3  8  1  0  0  0  0
  3  9  1  0  0  0  0
  4 10  1  0  0  0  0
  4 11  1  0  0  0  0
  4 12  1  0  0  0  0
M  END
>  <Alias name>
Propanal oxime

>  <Refractivity>   
20.34

$$$$
1,2-Epoxybutane
  ChemBrain IXL

 13 13  0  0  0  0  0  0  0  0  1 V2000
    2.3465    3.7107    0.3820 C   0  0  0  0  0  0  0  0  0  0  0  0
    3.6922    3.4415   -0.2206 C   0  0  0  0  0  0  0  0  0  0  0  0
    4.8071    4.4025    0.2364 C   0  0  0  0  0  0  0  0  0  0  0  0
    6.1749    3.7077    0.0931 C   0  0  0  0  0  0  0  0  0  0  0  0
    3.1368    2.5197    0.8117 O   0  0  0  0  0  0  0  0  0  0  0  0
    1.4856    3.4744   -0.2311 H   0  0  0  0  0  0  0  0  0  0  0  0
    2.2962    4.5004    1.1214 H   0  0  0  0  0  0  0  0  0  0  0  0
    3.6628    3.0929   -1.2455 H   0  0  0  0  0  0  0  0  0  0  0  0
    4.7891    5.2943   -0.3777 H   0  0  0  0  0  0  0  0  0  0  0  0
    4.6472    4.6745    1.2725 H   0  0  0  0  0  0  0  0  0  0  0  0
    6.9582    4.3831    0.4141 H   0  0  0  0  0  0  0  0  0  0  0  0
    6.3349    3.4357   -0.9429 H   0  0  0  0  0  0  0  0  0  0  0  0
    6.1930    2.8160    0.7074 H   0  0  0  0  0  0  0  0  0  0  0  0
  1  2  1  0  0  0  0
  2  3  1  0  0  0  0
  3  4  1  0  0  0  0
  1  5  1  0  0  0  0
  5  2  1  0  0  0  0
  1  6  1  0  0  0  0
  1  7  1  0  0  0  0
  2  8  1  0  0  0  0
  3  9  1  0  0  0  0
  3 10  1  0  0  0  0
  4 11  1  0  0  0  0
  4 12  1  0  0  0  0
  4 13  1  0  0  0  0
M  END
>  <Alias name>
Ethylepoxide

>  <Refractivity>   
20.37

$$$$
1-Cyanopropane
  ChemBrain IXL

 12 11  0  0  0  0  0  0  0  0  1 V2000
    4.6732    4.0535   -0.3098 C   0  0  0  0  0  0  0  0  0  0  0  0
    3.4253    3.4082    0.3241 C   0  0  0  0  0  0  0  0  0  0  0  0
    2.3648    4.4940    0.5915 C   0  0  0  0  0  0  0  0  0  0  0  0
    5.7335    2.9677   -0.5772 C   0  0  0  0  0  0  0  0  0  0  0  0
    6.5302    2.1518   -0.7781 N   0  0  0  0  0  0  0  0  0  0  0  0
    4.3991    4.5282   -1.2439 H   0  0  0  0  0  0  0  0  0  0  0  0
    5.0790    4.7955    0.3667 H   0  0  0  0  0  0  0  0  0  0  0  0
    3.6993    2.9336    1.2582 H   0  0  0  0  0  0  0  0  0  0  0  0
    3.0194    2.6662   -0.3523 H   0  0  0  0  0  0  0  0  0  0  0  0
    2.7705    5.2360    1.2680 H   0  0  0  0  0  0  0  0  0  0  0  0
    1.4882    4.0403    1.0369 H   0  0  0  0  0  0  0  0  0  0  0  0
    2.0906    4.9685   -0.3426 H   0  0  0  0  0  0  0  0  0  0  0  0
  1  2  1  0  0  0  0
  2  3  1  0  0  0  0
  4  5  3  0  0  0  0
  4  1  1  0  0  0  0
  1  6  1  0  0  0  0
  1  7  1  0  0  0  0
  2  8  1  0  0  0  0
  2  9  1  0  0  0  0
  3 10  1  0  0  0  0
  3 11  1  0  0  0  0
  3 12  1  0  0  0  0
M  END
>  <Alias name>
Butyronitrile

>  <Refractivity>   
20.37

$$$$
Aldol
  ChemBrain IXL

 14 13  0  0  0  0  0  0  0  0  1 V2000
    4.7246    4.1141   -0.7432 C   0  0  0  0  0  0  0  0  0  0  0  0
    3.3075    3.6321   -0.3768 C   0  0  0  0  0  0  0  0  0  0  0  0
    5.5247    2.9684   -1.2306 C   0  0  0  0  0  0  0  0  0  0  0  0
    2.4734    4.8256    0.1278 C   0  0  0  0  0  0  0  0  0  0  0  0
    3.3942    2.6134    0.6795 O   0  0  0  0  0  0  0  0  0  0  0  0
    6.7264    3.0921   -1.4008 O   0  0  0  0  0  0  0  0  0  0  0  0
    3.8123    2.9168    1.5159 H   0  0  0  0  0  0  0  0  0  0  0  0
    5.1990    4.5392    0.1327 H   0  0  0  0  0  0  0  0  0  0  0  0
    4.6605    4.8661   -1.5199 H   0  0  0  0  0  0  0  0  0  0  0  0
    2.8338    3.2051   -1.2521 H   0  0  0  0  0  0  0  0  0  0  0  0
    5.0434    2.0202   -1.4362 H   0  0  0  0  0  0  0  0  0  0  0  0
    1.4775    4.4868    0.3853 H   0  0  0  0  0  0  0  0  0  0  0  0
    2.4096    5.5761   -0.6503 H   0  0  0  0  0  0  0  0  0  0  0  0
    2.9471    5.2526    1.0032 H   0  0  0  0  0  0  0  0  0  0  0  0
  1  2  1  0  0  0  0
  1  3  1  0  0  0  0
  2  4  1  0  0  0  0
  2  5  1  0  0  0  0
  3  6  2  0  0  0  0
  5  7  1  0  0  0  0
  1  8  1  0  0  0  0
  1  9  1  0  0  0  0
  2 10  1  0  0  0  0
  3 11  1  0  0  0  0
  4 12  1  0  0  0  0
  4 13  1  0  0  0  0
  4 14  1  0  0  0  0
M  END
>  <Alias name>
Acetaldol

>  <Refractivity>   
20.37

$$$$
2-Cyanopropane
  ChemBrain IXL

 12 11  0  0  0  0  0  0  0  0  1 V2000
    3.7025    4.5585   -0.4293 C   0  0  0  0  0  0  0  0  0  0  0  0
    3.8917    3.3018    0.4422 C   0  0  0  0  0  0  0  0  0  0  0  0
    2.5250    2.6303    0.6788 C   0  0  0  0  0  0  0  0  0  0  0  0
    4.8314    2.3146   -0.2770 C   0  0  0  0  0  0  0  0  0  0  0  0
    5.5375    1.5728   -0.8175 N   0  0  0  0  0  0  0  0  0  0  0  0
    4.6630    5.0304   -0.5956 H   0  0  0  0  0  0  0  0  0  0  0  0
    3.0422    5.2523    0.0762 H   0  0  0  0  0  0  0  0  0  0  0  0
    3.2695    4.2761   -1.3809 H   0  0  0  0  0  0  0  0  0  0  0  0
    4.3248    3.5842    1.3938 H   0  0  0  0  0  0  0  0  0  0  0  0
    1.8646    3.3240    1.1842 H   0  0  0  0  0  0  0  0  0  0  0  0
    2.6580    1.7471    1.2913 H   0  0  0  0  0  0  0  0  0  0  0  0
    2.0920    2.3478   -0.2728 H   0  0  0  0  0  0  0  0  0  0  0  0
  1  2  1  0  0  0  0
  2  3  1  0  0  0  0
  4  5  3  0  0  0  0
  4  2  1  0  0  0  0
  1  6  1  0  0  0  0
  1  7  1  0  0  0  0
  1  8  1  0  0  0  0
  2  9  1  0  0  0  0
  3 10  1  0  0  0  0
  3 11  1  0  0  0  0
  3 12  1  0  0  0  0
M  END
>  <Alias name>
Isobutyronitrile

>  <Refractivity>   
20.39

$$$$
1,1-Dichloroethylene
  ChemBrain IXL

  6  5  0  0  0  0  0  0  0  0  1 V2000
    2.4079    2.8515    0.0845 C   0  0  0  0  0  0  0  0  0  0  0  0
    3.7359    2.9544   -0.0054 C   0  0  0  0  0  0  0  0  0  0  0  0
    4.5135    4.5582    0.0719 Cl  0  0  0  0  0  0  0  0  0  0  0  0
    4.7329    1.4882   -0.2028 Cl  0  0  0  0  0  0  0  0  0  0  0  0
    1.9358    1.8779    0.0376 H   0  0  0  0  0  0  0  0  0  0  0  0
    1.8027    3.7415    0.2043 H   0  0  0  0  0  0  0  0  0  0  0  0
  1  2  2  0  0  0  0
  2  3  1  0  0  0  0
  2  4  1  0  0  0  0
  1  5  1  0  0  0  0
  1  6  1  0  0  0  0
M  END
>  <Alias name>
Vinylidenechloride

>  <Refractivity>   
20.43

$$$$
1,1-Dichoro-2-fluoroethene
  ChemBrain IXL

  6  5  0  0  0  0  0  0  0  0  1 V2000
    2.4453    2.9302    0.0843 C   0  0  0  0  0  0  0  0  0  0  0  0
    3.7759    2.9850   -0.0096 C   0  0  0  0  0  0  0  0  0  0  0  0
    4.6110    4.5599    0.0610 Cl  0  0  0  0  0  0  0  0  0  0  0  0
    4.7189    1.4834   -0.2059 Cl  0  0  0  0  0  0  0  0  0  0  0  0
    1.8087    1.7296    0.0304 F   0  0  0  0  0  0  0  0  0  0  0  0
    1.8729    3.8418    0.2035 H   0  0  0  0  0  0  0  0  0  0  0  0
  1  2  2  0  0  0  0
  2  3  1  0  0  0  0
  2  4  1  0  0  0  0
  1  5  1  0  0  0  0
  1  6  1  0  0  0  0
M  END
>  <Alias name>
1,1-Dichoro-2-fluoroethene

>  <Refractivity>   
20.43

$$$$
Bromoacetic acid
  ChemBrain IXL

  8  7  0  0  0  0  0  0  0  0  1 V2000
    2.7314    3.8837    0.0427 C   0  0  0  0  0  0  0  0  0  0  0  0
    4.0399    3.2689   -0.2739 C   0  0  0  0  0  0  0  0  0  0  0  0
    4.9657    3.9666   -0.6542 O   0  0  0  0  0  0  0  0  0  0  0  0
    4.2241    1.8176   -0.1301 O   0  0  0  0  0  0  0  0  0  0  0  0
    1.4975    2.5136    0.6096 Br  0  0  0  0  0  0  0  0  0  0  0  0
    5.1213    1.4879   -0.3598 H   0  0  0  0  0  0  0  0  0  0  0  0
    2.8560    4.6087    0.8375 H   0  0  0  0  0  0  0  0  0  0  0  0
    2.3420    4.3779   -0.8388 H   0  0  0  0  0  0  0  0  0  0  0  0
  1  2  1  0  0  0  0
  2  3  2  0  0  0  0
  2  4  1  0  0  0  0
  1  5  1  0  0  0  0
  4  6  1  0  0  0  0
  1  7  1  0  0  0  0
  1  8  1  0  0  0  0
M  END
>  <Alias name>
Bromoacetic acid

>  <Refractivity>   
20.43

$$$$
Butanedinitrile
  ChemBrain IXL

 10  9  0  0  0  0  0  0  0  0  1 V2000
    6.1931    4.1754   -0.5605 C   0  0  0  0  0  0  0  0  0  0  0  0
    7.2079    4.6948   -0.7641 N   0  0  0  0  0  0  0  0  0  0  0  0
    4.8427    3.4843   -0.2895 C   0  0  0  0  0  0  0  0  0  0  0  0
    2.5050    3.8125    0.5823 C   0  0  0  0  0  0  0  0  0  0  0  0
    1.4902    3.2932    0.7859 N   0  0  0  0  0  0  0  0  0  0  0  0
    3.8554    4.5036    0.3113 C   0  0  0  0  0  0  0  0  0  0  0  0
    4.4420    3.0981   -1.2186 H   0  0  0  0  0  0  0  0  0  0  0  0
    4.9881    2.6685    0.4077 H   0  0  0  0  0  0  0  0  0  0  0  0
    4.2561    4.8899    1.2404 H   0  0  0  0  0  0  0  0  0  0  0  0
    3.7099    5.3194   -0.3860 H   0  0  0  0  0  0  0  0  0  0  0  0
  1  2  3  0  0  0  0
  1  3  1  0  0  0  0
  4  5  3  0  0  0  0
  3  6  1  0  0  0  0
  4  6  1  0  0  0  0
  3  7  1  0  0  0  0
  3  8  1  0  0  0  0
  6  9  1  0  0  0  0
  6 10  1  0  0  0  0
M  END
>  <Alias name>
Succinonitrile

>  <Refractivity>   
20.43

$$$$
2-Chloropropene
  ChemBrain IXL

  9  8  0  0  0  0  0  0  0  0  1 V2000
    2.3473    2.7987    0.4740 C   0  0  0  0  0  0  0  0  0  0  0  0
    3.6123    2.9153    0.0637 C   0  0  0  0  0  0  0  0  0  0  0  0
    4.2956    4.2261    0.1351 C   0  0  0  0  0  0  0  0  0  0  0  0
    4.4792    1.4909   -0.5706 Cl  0  0  0  0  0  0  0  0  0  0  0  0
    1.8473    1.8394    0.4217 H   0  0  0  0  0  0  0  0  0  0  0  0
    1.8210    3.6634    0.8591 H   0  0  0  0  0  0  0  0  0  0  0  0
    3.6150    4.9666    0.5369 H   0  0  0  0  0  0  0  0  0  0  0  0
    4.6086    4.5246   -0.8577 H   0  0  0  0  0  0  0  0  0  0  0  0
    5.1632    4.1465    0.7785 H   0  0  0  0  0  0  0  0  0  0  0  0
  1  2  2  0  0  0  0
  2  3  1  0  0  0  0
  2  4  1  0  0  0  0
  1  5  1  0  0  0  0
  1  6  1  0  0  0  0
  3  7  1  0  0  0  0
  3  8  1  0  0  0  0
  3  9  1  0  0  0  0
M  END
>  <Alias name>
2-Chloropropene

>  <Refractivity>   
20.45

$$$$
n-Butylfluoride
  ChemBrain IXL

 14 13  0  0  0  0  0  0  0  0  1 V2000
    2.1662    3.8457    1.1440 C   0  0  0  0  0  0  0  0  0  0  0  0
    3.1951    3.0012    0.3674 C   0  0  0  0  0  0  0  0  0  0  0  0
    4.1704    3.9350   -0.3752 C   0  0  0  0  0  0  0  0  0  0  0  0
    5.1993    3.0906   -1.1517 C   0  0  0  0  0  0  0  0  0  0  0  0
    6.0600    3.9147   -1.8072 F   0  0  0  0  0  0  0  0  0  0  0  0
    1.4808    3.1894    1.6658 H   0  0  0  0  0  0  0  0  0  0  0  0
    2.6815    4.4732    1.8607 H   0  0  0  0  0  0  0  0  0  0  0  0
    1.6134    4.4680    0.4511 H   0  0  0  0  0  0  0  0  0  0  0  0
    3.7480    2.3790    1.0603 H   0  0  0  0  0  0  0  0  0  0  0  0
    2.6798    2.3737   -0.3492 H   0  0  0  0  0  0  0  0  0  0  0  0
    3.6175    4.5572   -1.0681 H   0  0  0  0  0  0  0  0  0  0  0  0
    4.6856    4.5626    0.3414 H   0  0  0  0  0  0  0  0  0  0  0  0
    5.7523    2.4685   -0.4587 H   0  0  0  0  0  0  0  0  0  0  0  0
    4.6841    2.4629   -1.8682 H   0  0  0  0  0  0  0  0  0  0  0  0
  1  2  1  0  0  0  0
  2  3  1  0  0  0  0
  3  4  1  0  0  0  0
  4  5  1  0  0  0  0
  1  6  1  0  0  0  0
  1  7  1  0  0  0  0
  1  8  1  0  0  0  0
  2  9  1  0  0  0  0
  2 10  1  0  0  0  0
  3 11  1  0  0  0  0
  3 12  1  0  0  0  0
  4 13  1  0  0  0  0
  4 14  1  0  0  0  0
M  END
>  <Alias name>
1-Fluorobutane

>  <Refractivity>   
20.46

$$$$
1-Chloro-2,3-epoxypropane
  ChemBrain IXL

 10 10  0  0  0  0  0  0  0  0  1 V2000
    2.2611    3.8439   -0.1005 C   0  0  0  0  0  0  0  0  0  0  0  0
    3.6749    3.9373    0.3885 C   0  0  0  0  0  0  0  0  0  0  0  0
    3.0489    5.0931   -0.3158 O   0  0  0  0  0  0  0  0  0  0  0  0
    4.6916    3.1041   -0.4158 C   0  0  0  0  0  0  0  0  0  0  0  0
    6.3156    3.8217   -0.2448 Cl  0  0  0  0  0  0  0  0  0  0  0  0
    2.0971    3.2621   -0.9992 H   0  0  0  0  0  0  0  0  0  0  0  0
    1.4833    3.9331    0.6477 H   0  0  0  0  0  0  0  0  0  0  0  0
    3.7726    4.0222    1.4637 H   0  0  0  0  0  0  0  0  0  0  0  0
    4.4077    3.0985   -1.4610 H   0  0  0  0  0  0  0  0  0  0  0  0
    4.7041    2.0887   -0.0397 H   0  0  0  0  0  0  0  0  0  0  0  0
  1  2  1  0  0  0  0
  1  3  1  0  0  0  0
  3  2  1  0  0  0  0
  2  4  1  0  0  0  0
  4  5  1  0  0  0  0
  1  6  1  0  0  0  0
  1  7  1  0  0  0  0
  2  8  1  0  0  0  0
  4  9  1  0  0  0  0
  4 10  1  0  0  0  0
M  END
>  <Alias name>
Epichlorohydrin

>  <Refractivity>   
20.47

$$$$
3-Chloropropene
  ChemBrain IXL

  9  8  0  0  0  0  0  0  0  0  1 V2000
    2.1561    3.2800    0.7569 C   0  0  0  0  0  0  0  0  0  0  0  0
    3.2920    2.9515    0.1372 C   0  0  0  0  0  0  0  0  0  0  0  0
    4.2022    4.0117   -0.3507 C   0  0  0  0  0  0  0  0  0  0  0  0
    5.6198    3.2642   -1.1344 Cl  0  0  0  0  0  0  0  0  0  0  0  0
    1.4901    2.5042    1.1139 H   0  0  0  0  0  0  0  0  0  0  0  0
    1.9007    4.3223    0.9027 H   0  0  0  0  0  0  0  0  0  0  0  0
    3.5474    1.9093   -0.0086 H   0  0  0  0  0  0  0  0  0  0  0  0
    3.6802    4.6343   -1.0668 H   0  0  0  0  0  0  0  0  0  0  0  0
    4.5296    4.6188    0.4843 H   0  0  0  0  0  0  0  0  0  0  0  0
  1  2  2  0  0  0  0
  2  3  1  0  0  0  0
  3  4  1  0  0  0  0
  1  5  1  0  0  0  0
  1  6  1  0  0  0  0
  2  7  1  0  0  0  0
  3  8  1  0  0  0  0
  3  9  1  0  0  0  0
M  END
>  <Alias name>
Allyl chloride

>  <Refractivity>   
20.47

$$$$
Dimethylsulfone
  ChemBrain IXL

 11 10  0  0  0  0  0  0  0  0  1 V2000
    3.5329    2.6609   -0.1565 S   0  0  0  0  0  0  0  0  0  0  0  0
    2.1402    3.4354    0.7163 C   0  0  0  0  0  0  0  0  0  0  0  0
    4.6125    3.9524   -0.8407 C   0  0  0  0  0  0  0  0  0  0  0  0
    4.2778    1.8519    0.7576 O   0  0  0  0  0  0  0  0  0  0  0  0
    3.0346    1.8439   -1.2191 O   0  0  0  0  0  0  0  0  0  0  0  0
    1.5761    4.0481    0.0240 H   0  0  0  0  0  0  0  0  0  0  0  0
    1.4967    2.6656    1.1241 H   0  0  0  0  0  0  0  0  0  0  0  0
    2.5176    4.0541    1.5211 H   0  0  0  0  0  0  0  0  0  0  0  0
    4.9900    4.5711   -0.0359 H   0  0  0  0  0  0  0  0  0  0  0  0
    4.0484    4.5651   -1.5330 H   0  0  0  0  0  0  0  0  0  0  0  0
    5.4427    3.4907   -1.3609 H   0  0  0  0  0  0  0  0  0  0  0  0
  1  2  1  0  0  0  0
  1  3  1  0  0  0  0
  1  4  2  0  0  0  0
  1  5  2  0  0  0  0
  2  6  1  0  0  0  0
  2  7  1  0  0  0  0
  2  8  1  0  0  0  0
  3  9  1  0  0  0  0
  3 10  1  0  0  0  0
  3 11  1  0  0  0  0
M  END
>  <Alias name>
Dimethyl sulfone

>  <Refractivity>   
20.47

$$$$
1,2-Dichloro-1,2-difluoroethene
  ChemBrain IXL

  6  5  0  0  0  0  0  0  0  0  1 V2000
    2.4829    2.9714    0.0000 C   0  0  0  0  0  0  0  0  0  0  0  0
    3.8139    2.8690    0.0177 C   0  0  0  0  0  0  0  0  0  0  0  0
    1.4752    1.4993   -0.0147 Cl  0  0  0  0  0  0  0  0  0  0  0  0
    1.8952    4.1978   -0.0068 F   0  0  0  0  0  0  0  0  0  0  0  0
    4.4016    1.6426    0.0245 F   0  0  0  0  0  0  0  0  0  0  0  0
    4.8215    4.3411    0.0324 Cl  0  0  0  0  0  0  0  0  0  0  0  0
  1  2  2  0  0  0  0
  1  3  1  0  0  0  0
  1  4  1  0  0  0  0
  2  5  1  0  0  0  0
  2  6  1  0  0  0  0
M  END
>  <Alias name>
1,2-Dichloro-1,2-difluoroethene

>  <Refractivity>   
20.48

$$$$
1,2,5-Thiadiazole
  ChemBrain IXL

  7  7  0  0  0  0  0  0  0  0  1 V2000
    2.6889    2.4685    0.0220 C   0  0  0  0  0  0  0  0  0  0  0  0
    2.2303    3.6105    0.0086 N   0  0  0  0  0  0  0  0  0  0  0  0
    4.0899    2.4934   -0.0237 C   0  0  0  0  0  0  0  0  0  0  0  0
    4.5058    3.6510   -0.0657 N   0  0  0  0  0  0  0  0  0  0  0  0
    3.3475    4.7382   -0.0552 S   0  0  0  0  0  0  0  0  0  0  0  0
    2.0750    1.5206    0.0652 H   0  0  0  0  0  0  0  0  0  0  0  0
    4.7386    1.5680   -0.0217 H   0  0  0  0  0  0  0  0  0  0  0  0
  1  2  2  0  0  0  0
  1  3  1  0  0  0  0
  3  4  2  0  0  0  0
  4  5  1  0  0  0  0
  5  2  1  0  0  0  0
  1  6  1  0  0  0  0
  3  7  1  0  0  0  0
M  END
>  <Alias name>
Piazthiole

>  <Refractivity>   
20.48

$$$$
2-Oxobutanoic acid
  ChemBrain IXL

 13 12  0  0  0  0  0  0  0  0  1 V2000
    4.2186    4.5826    0.0764 C   0  0  0  0  0  0  0  0  0  0  0  0
    5.6321    4.6387   -0.3584 C   0  0  0  0  0  0  0  0  0  0  0  0
    6.1758    5.7176   -0.5282 O   0  0  0  0  0  0  0  0  0  0  0  0
    6.3811    3.3944   -0.5857 O   0  0  0  0  0  0  0  0  0  0  0  0
    3.5588    3.2738    0.2814 C   0  0  0  0  0  0  0  0  0  0  0  0
    2.1035    3.4978    0.7361 C   0  0  0  0  0  0  0  0  0  0  0  0
    3.5972    5.6153    0.2658 O   0  0  0  0  0  0  0  0  0  0  0  0
    7.3133    3.5171   -0.8726 H   0  0  0  0  0  0  0  0  0  0  0  0
    4.0924    2.7155    1.0407 H   0  0  0  0  0  0  0  0  0  0  0  0
    3.5651    2.7169   -0.6475 H   0  0  0  0  0  0  0  0  0  0  0  0
    1.6207    2.5400    0.8861 H   0  0  0  0  0  0  0  0  0  0  0  0
    2.0972    4.0547    1.6649 H   0  0  0  0  0  0  0  0  0  0  0  0
    1.5699    4.0560   -0.0232 H   0  0  0  0  0  0  0  0  0  0  0  0
  1  2  1  0  0  0  0
  2  3  2  0  0  0  0
  2  4  1  0  0  0  0
  1  5  1  0  0  0  0
  5  6  1  0  0  0  0
  1  7  2  0  0  0  0
  4  8  1  0  0  0  0
  5  9  1  0  0  0  0
  5 10  1  0  0  0  0
  6 11  1  0  0  0  0
  6 12  1  0  0  0  0
  6 13  1  0  0  0  0
M  END
>  <Alias name>
2-Oxobutyric acid

>  <Refractivity>   
20.5

$$$$
Cyclobutanol
  ChemBrain IXL

 13 13  0  0  0  0  0  0  0  0  1 V2000
    2.4010    3.0733    0.3314 C   0  0  0  0  0  0  0  0  0  0  0  0
    3.3970    4.2426    0.4653 C   0  0  0  0  0  0  0  0  0  0  0  0
    4.4377    3.4466   -0.3443 C   0  0  0  0  0  0  0  0  0  0  0  0
    3.4176    2.3094   -0.5404 C   0  0  0  0  0  0  0  0  0  0  0  0
    5.5611    3.0182    0.5021 O   0  0  0  0  0  0  0  0  0  0  0  0
    5.3040    2.5781    1.3428 H   0  0  0  0  0  0  0  0  0  0  0  0
    1.5013    3.3439   -0.2071 H   0  0  0  0  0  0  0  0  0  0  0  0
    2.2316    2.5782    1.2796 H   0  0  0  0  0  0  0  0  0  0  0  0
    3.0593    5.1226   -0.0680 H   0  0  0  0  0  0  0  0  0  0  0  0
    3.7039    4.4211    1.4884 H   0  0  0  0  0  0  0  0  0  0  0  0
    4.7382    3.9293   -1.2659 H   0  0  0  0  0  0  0  0  0  0  0  0
    3.0900    2.2355   -1.5700 H   0  0  0  0  0  0  0  0  0  0  0  0
    3.7363    1.3744   -0.0966 H   0  0  0  0  0  0  0  0  0  0  0  0
  1  2  1  0  0  0  0
  2  3  1  0  0  0  0
  1  4  1  0  0  0  0
  4  3  1  0  0  0  0
  3  5  1  0  0  0  0
  5  6  1  0  0  0  0
  1  7  1  0  0  0  0
  1  8  1  0  0  0  0
  2  9  1  0  0  0  0
  2 10  1  0  0  0  0
  3 11  1  0  0  0  0
  4 12  1  0  0  0  0
  4 13  1  0  0  0  0
M  END
>  <Alias name>
Cyclobutanol

>  <Refractivity>   
20.5

$$$$
Glycerol
  ChemBrain IXL

 14 13  0  0  0  0  0  0  0  0  1 V2000
    2.8119    3.8599   -1.0481 C   0  0  0  0  0  0  0  0  0  0  0  0
    3.7741    2.8718   -0.3608 C   0  0  0  0  0  0  0  0  0  0  0  0
    4.8074    3.6557    0.4713 C   0  0  0  0  0  0  0  0  0  0  0  0
    5.7259    2.7131    1.1262 O   0  0  0  0  0  0  0  0  0  0  0  0
    3.0105    1.9781    0.5220 O   0  0  0  0  0  0  0  0  0  0  0  0
    2.1140    4.6546   -0.0271 O   0  0  0  0  0  0  0  0  0  0  0  0
    6.4225    3.1294    1.6809 H   0  0  0  0  0  0  0  0  0  0  0  0
    2.5111    2.4292    1.2385 H   0  0  0  0  0  0  0  0  0  0  0  0
    1.4757    5.3143   -0.3788 H   0  0  0  0  0  0  0  0  0  0  0  0
    3.3747    4.5198   -1.6967 H   0  0  0  0  0  0  0  0  0  0  0  0
    2.0870    3.3091   -1.6346 H   0  0  0  0  0  0  0  0  0  0  0  0
    4.2866    2.2848   -1.1129 H   0  0  0  0  0  0  0  0  0  0  0  0
    4.2950    4.2421    1.2238 H   0  0  0  0  0  0  0  0  0  0  0  0
    5.3695    4.3146   -0.1789 H   0  0  0  0  0  0  0  0  0  0  0  0
  1  2  1  0  0  0  0
  2  3  1  0  0  0  0
  3  4  1  0  0  0  0
  2  5  1  0  0  0  0
  1  6  1  0  0  0  0
  4  7  1  0  0  0  0
  5  8  1  0  0  0  0
  6  9  1  0  0  0  0
  1 10  1  0  0  0  0
  1 11  1  0  0  0  0
  2 12  1  0  0  0  0
  3 13  1  0  0  0  0
  3 14  1  0  0  0  0
M  END
>  <Alias name>
Glycerol

>  <Refractivity>   
20.54

$$$$
trans-2,3-Dimethyloxiran
  ChemBrain IXL

 13 13  0  0  0  0  0  0  0  0  1 V2000
    4.6912    3.4581    0.4289 C   0  0  0  0  0  0  0  0  0  0  0  0
    3.5512    4.3834    0.1239 C   0  0  0  0  0  0  0  0  0  0  0  0
    4.3433    4.5525    1.3784 O   0  0  0  0  0  0  0  0  0  0  0  0
    5.9439    3.6698   -0.4434 C   0  0  0  0  0  0  0  0  0  0  0  0
    2.1189    3.9032    0.4293 C   0  0  0  0  0  0  0  0  0  0  0  0
    4.3921    2.4573    0.7150 H   0  0  0  0  0  0  0  0  0  0  0  0
    3.7199    5.2027   -0.5639 H   0  0  0  0  0  0  0  0  0  0  0  0
    6.0578    4.7244   -0.6621 H   0  0  0  0  0  0  0  0  0  0  0  0
    5.8362    3.1187   -1.3694 H   0  0  0  0  0  0  0  0  0  0  0  0
    6.8181    3.3150    0.0883 H   0  0  0  0  0  0  0  0  0  0  0  0
    2.1325    2.8428    0.6492 H   0  0  0  0  0  0  0  0  0  0  0  0
    1.7314    4.4441    1.2837 H   0  0  0  0  0  0  0  0  0  0  0  0
    1.4862    4.0855   -0.4305 H   0  0  0  0  0  0  0  0  0  0  0  0
  1  2  1  0  0  0  0
  1  3  1  0  0  0  0
  1  4  1  0  0  0  0
  2  3  1  0  0  0  0
  2  5  1  0  0  0  0
  1  6  1  0  0  0  0
  2  7  1  0  0  0  0
  4  8  1  0  0  0  0
  4  9  1  0  0  0  0
  4 10  1  0  0  0  0
  5 11  1  0  0  0  0
  5 12  1  0  0  0  0
  5 13  1  0  0  0  0
M  END
>  <Alias name>
trans-2,3-Epoxybutane

>  <Refractivity>   
20.54

$$$$
2-Bromoethanol
  ChemBrain IXL

  9  8  0  0  0  0  0  0  0  0  1 V2000
    3.9839    3.8896   -0.1650 C   0  0  0  0  0  0  0  0  0  0  0  0
    2.9390    2.8418    0.2650 C   0  0  0  0  0  0  0  0  0  0  0  0
    5.0943    3.2191   -0.8566 O   0  0  0  0  0  0  0  0  0  0  0  0
    1.4819    3.7217    1.1725 Br  0  0  0  0  0  0  0  0  0  0  0  0
    5.8110    3.8158   -1.1675 H   0  0  0  0  0  0  0  0  0  0  0  0
    3.5226    4.6063   -0.8332 H   0  0  0  0  0  0  0  0  0  0  0  0
    4.3615    4.4033    0.7105 H   0  0  0  0  0  0  0  0  0  0  0  0
    3.4003    2.1250    0.9331 H   0  0  0  0  0  0  0  0  0  0  0  0
    2.5614    2.3281   -0.6105 H   0  0  0  0  0  0  0  0  0  0  0  0
  1  2  1  0  0  0  0
  1  3  1  0  0  0  0
  2  4  1  0  0  0  0
  3  5  1  0  0  0  0
  1  6  1  0  0  0  0
  1  7  1  0  0  0  0
  2  8  1  0  0  0  0
  2  9  1  0  0  0  0
M  END
>  <Alias name>
2-Bromoethanol

>  <Refractivity>   
20.55

$$$$
trans-1,2-Dichloroethylene
  ChemBrain IXL

  6  5  0  0  0  0  0  0  0  0  1 V2000
    2.5405    2.8710    0.0000 C   0  0  0  0  0  0  0  0  0  0  0  0
    3.8675    3.0163    0.0048 C   0  0  0  0  0  0  0  0  0  0  0  0
    1.4872    4.2862    0.2654 Cl  0  0  0  0  0  0  0  0  0  0  0  0
    4.9208    1.6010   -0.2606 Cl  0  0  0  0  0  0  0  0  0  0  0  0
    2.1033    1.8939   -0.1650 H   0  0  0  0  0  0  0  0  0  0  0  0
    4.3047    3.9933    0.1698 H   0  0  0  0  0  0  0  0  0  0  0  0
  1  2  2  0  0  0  0
  1  3  1  0  0  0  0
  2  4  1  0  0  0  0
  1  5  1  0  0  0  0
  2  6  1  0  0  0  0
M  END
>  <Alias name>
trans-1,2-Dichloroethylene

>  <Refractivity>   
20.55

$$$$
2-Chloro-2-propenenitrile
  ChemBrain IXL

  7  6  0  0  0  0  0  0  0  0  1 V2000
    3.9003    3.6138    0.0000 C   0  0  0  0  0  0  0  0  0  0  0  0
    4.0482    2.2870    0.0000 C   0  0  0  0  0  0  0  0  0  0  0  0
    2.5444    4.2072    0.0000 C   0  0  0  0  0  0  0  0  0  0  0  0
    1.4836    4.6715    0.0000 N   0  0  0  0  0  0  0  0  0  0  0  0
    5.3369    4.6715    0.0000 Cl  0  0  0  0  0  0  0  0  0  0  0  0
    5.0404    1.8528    0.0000 H   0  0  0  0  0  0  0  0  0  0  0  0
    3.1761    1.6449    0.0000 H   0  0  0  0  0  0  0  0  0  0  0  0
  1  2  2  0  0  0  0
  1  3  1  0  0  0  0
  3  4  3  0  0  0  0
  1  5  1  0  0  0  0
  2  6  1  0  0  0  0
  2  7  1  0  0  0  0
M  END
>  <Alias name>
2-Chloro-2-propenenitrile

>  <Refractivity>   
20.58

$$$$
2-Mercaptoethanol
  ChemBrain IXL

 10  9  0  0  0  0  0  0  0  0  1 V2000
    2.3549    4.7097    0.6655 S   0  0  0  0  0  0  0  0  0  0  0  0
    3.5647    3.3838    0.3834 C   0  0  0  0  0  0  0  0  0  0  0  0
    4.7132    3.9149   -0.4961 C   0  0  0  0  0  0  0  0  0  0  0  0
    5.6920    2.8422   -0.7243 O   0  0  0  0  0  0  0  0  0  0  0  0
    1.4941    4.0184    1.4249 H   0  0  0  0  0  0  0  0  0  0  0  0
    6.4632    3.0946   -1.2792 H   0  0  0  0  0  0  0  0  0  0  0  0
    3.9625    3.0499    1.3338 H   0  0  0  0  0  0  0  0  0  0  0  0
    3.0809    2.5540   -0.1169 H   0  0  0  0  0  0  0  0  0  0  0  0
    5.1970    4.7446    0.0043 H   0  0  0  0  0  0  0  0  0  0  0  0
    4.3154    4.2488   -1.4464 H   0  0  0  0  0  0  0  0  0  0  0  0
  1  2  1  0  0  0  0
  2  3  1  0  0  0  0
  3  4  1  0  0  0  0
  1  5  1  0  0  0  0
  4  6  1  0  0  0  0
  2  7  1  0  0  0  0
  2  8  1  0  0  0  0
  3  9  1  0  0  0  0
  3 10  1  0  0  0  0
M  END
>  <Alias name>
2-Mercaptoethanol

>  <Refractivity>   
20.61

$$$$
3-Butyn-2-ol
  ChemBrain IXL

 11 10  0  0  0  0  0  0  0  0  1 V2000
    3.9273    2.6370   -0.2353 C   0  0  0  0  0  0  0  0  0  0  0  0
    2.6100    3.4237   -0.0917 C   0  0  0  0  0  0  0  0  0  0  0  0
    2.7616    4.4808    1.0192 C   0  0  0  0  0  0  0  0  0  0  0  0
    4.9565    2.0223   -0.3475 C   0  0  0  0  0  0  0  0  0  0  0  0
    1.5223    2.4985    0.2573 O   0  0  0  0  0  0  0  0  0  0  0  0
    1.6494    2.0065    1.0988 H   0  0  0  0  0  0  0  0  0  0  0  0
    2.3792    3.9152   -1.0287 H   0  0  0  0  0  0  0  0  0  0  0  0
    1.8359    5.0337    1.1201 H   0  0  0  0  0  0  0  0  0  0  0  0
    2.9925    3.9893    1.9562 H   0  0  0  0  0  0  0  0  0  0  0  0
    3.5630    5.1624    0.7620 H   0  0  0  0  0  0  0  0  0  0  0  0
    5.8822    1.4694   -0.4484 H   0  0  0  0  0  0  0  0  0  0  0  0
  1  2  1  0  0  0  0
  3  2  1  0  0  0  0
  1  4  3  0  0  0  0
  2  5  1  0  0  0  0
  5  6  1  0  0  0  0
  2  7  1  0  0  0  0
  3  8  1  0  0  0  0
  3  9  1  0  0  0  0
  3 10  1  0  0  0  0
  4 11  1  0  0  0  0
M  END
>  <Alias name>
3-Butyn-2-ol

>  <Refractivity>   
20.61

$$$$
Cyclopropyl methyl ether
  ChemBrain IXL

 13 13  0  0  0  0  0  0  0  0  1 V2000
    3.7066    4.4586   -0.4029 C   0  0  0  0  0  0  0  0  0  0  0  0
    3.1332    3.2947    0.4281 C   0  0  0  0  0  0  0  0  0  0  0  0
    2.2856    4.5587    0.1843 C   0  0  0  0  0  0  0  0  0  0  0  0
    4.7769    5.1959    0.2839 O   0  0  0  0  0  0  0  0  0  0  0  0
    6.1160    4.6014    0.1649 C   0  0  0  0  0  0  0  0  0  0  0  0
    3.7935    4.2296   -1.4578 H   0  0  0  0  0  0  0  0  0  0  0  0
    3.4671    3.1993    1.4539 H   0  0  0  0  0  0  0  0  0  0  0  0
    2.7669    2.4285   -0.1087 H   0  0  0  0  0  0  0  0  0  0  0  0
    1.5104    4.5045   -0.5700 H   0  0  0  0  0  0  0  0  0  0  0  0
    2.2105    5.2754    0.9927 H   0  0  0  0  0  0  0  0  0  0  0  0
    6.8314    5.2132    0.7005 H   0  0  0  0  0  0  0  0  0  0  0  0
    6.3963    4.5492   -0.8799 H   0  0  0  0  0  0  0  0  0  0  0  0
    6.1069    3.6038    0.5865 H   0  0  0  0  0  0  0  0  0  0  0  0
  1  2  1  0  0  0  0
  1  3  1  0  0  0  0
  1  4  1  0  0  0  0
  2  3  1  0  0  0  0
  4  5  1  0  0  0  0
  1  6  1  0  0  0  0
  2  7  1  0  0  0  0
  2  8  1  0  0  0  0
  3  9  1  0  0  0  0
  3 10  1  0  0  0  0
  5 11  1  0  0  0  0
  5 12  1  0  0  0  0
  5 13  1  0  0  0  0
M  END
>  <Alias name>
Cyclopropyl methyl ether

>  <Refractivity>   
20.63

$$$$
1-Chloro-2,2-difluoropropane
  ChemBrain IXL

 11 10  0  0  0  0  0  0  0  0  1 V2000
    2.9728    4.1470    0.0261 C   0  0  0  0  0  0  0  0  0  0  0  0
    4.2543    3.2920    0.0665 C   0  0  0  0  0  0  0  0  0  0  0  0
    5.1918    3.7171   -1.0803 C   0  0  0  0  0  0  0  0  0  0  0  0
    3.9282    1.9795   -0.0775 F   0  0  0  0  0  0  0  0  0  0  0  0
    4.8838    3.4747    1.2581 F   0  0  0  0  0  0  0  0  0  0  0  0
    1.8875    3.6548    1.3536 Cl  0  0  0  0  0  0  0  0  0  0  0  0
    3.2325    5.1921    0.1407 H   0  0  0  0  0  0  0  0  0  0  0  0
    2.4716    4.0015   -0.9229 H   0  0  0  0  0  0  0  0  0  0  0  0
    5.4514    4.7623   -0.9657 H   0  0  0  0  0  0  0  0  0  0  0  0
    4.6905    3.5716   -2.0292 H   0  0  0  0  0  0  0  0  0  0  0  0
    6.0924    3.1162   -1.0519 H   0  0  0  0  0  0  0  0  0  0  0  0
  1  2  1  0  0  0  0
  2  3  1  0  0  0  0
  2  4  1  0  0  0  0
  2  5  1  0  0  0  0
  1  6  1  0  0  0  0
  1  7  1  0  0  0  0
  1  8  1  0  0  0  0
  3  9  1  0  0  0  0
  3 10  1  0  0  0  0
  3 11  1  0  0  0  0
M  END
>  <Alias name>
1-Chloro-2,2-difluoropropane

>  <Refractivity>   
20.64

$$$$
Pyrrole
  ChemBrain IXL

 10 10  0  0  0  0  0  0  0  0  1 V2000
    2.8930    2.3950   -0.0237 C   0  0  0  0  0  0  0  0  0  0  0  0
    2.6139    3.5137   -0.4868 C   0  0  0  0  0  0  0  0  0  0  0  0
    4.2524    2.4527    0.4417 C   0  0  0  0  0  0  0  0  0  0  0  0
    4.6707    3.6009    0.2174 C   0  0  0  0  0  0  0  0  0  0  0  0
    3.6858    4.2657   -0.3495 N   0  0  0  0  0  0  0  0  0  0  0  0
    2.1612    1.5028    0.0057 H   0  0  0  0  0  0  0  0  0  0  0  0
    1.6153    3.8043   -0.9370 H   0  0  0  0  0  0  0  0  0  0  0  0
    4.8781    1.6180    0.9359 H   0  0  0  0  0  0  0  0  0  0  0  0
    5.7103    3.9781    0.4650 H   0  0  0  0  0  0  0  0  0  0  0  0
    3.7471    5.2651   -0.6526 H   0  0  0  0  0  0  0  0  0  0  0  0
  1  2  2  0  0  0  0
  1  3  1  0  0  0  0
  3  4  2  0  0  0  0
  4  5  1  0  0  0  0
  5  2  1  0  0  0  0
  1  6  1  0  0  0  0
  2  7  1  0  0  0  0
  3  8  1  0  0  0  0
  4  9  1  0  0  0  0
  5 10  1  0  0  0  0
M  END
>  <Alias name>
Pyrrole

>  <Refractivity>   
20.64

$$$$
1,1-Dichloro-1-fluoroethane
  ChemBrain IXL

  8  7  0  0  0  0  0  0  0  0  1 V2000
    2.8737    2.8529    0.2082 C   0  0  0  0  0  0  0  0  0  0  0  0
    4.1300    2.5595   -0.6347 C   0  0  0  0  0  0  0  0  0  0  0  0
    2.5732    1.7655    0.9677 F   0  0  0  0  0  0  0  0  0  0  0  0
    3.1836    4.2526    1.2701 Cl  0  0  0  0  0  0  0  0  0  0  0  0
    1.5036    3.2194   -0.8740 Cl  0  0  0  0  0  0  0  0  0  0  0  0
    4.3694    3.4254   -1.2396 H   0  0  0  0  0  0  0  0  0  0  0  0
    3.9419    1.7098   -1.2792 H   0  0  0  0  0  0  0  0  0  0  0  0
    4.9617    2.3370    0.0223 H   0  0  0  0  0  0  0  0  0  0  0  0
  1  2  1  0  0  0  0
  1  3  1  0  0  0  0
  1  4  1  0  0  0  0
  1  5  1  0  0  0  0
  2  6  1  0  0  0  0
  2  7  1  0  0  0  0
  2  8  1  0  0  0  0
M  END
>  <Alias name>
1,1-Dichloro-1-fluoroethane

>  <Refractivity>   
20.65

$$$$
3-Chloro-1,1,1-trifluoropropane
  ChemBrain IXL

 11 10  0  0  0  0  0  0  0  0  1 V2000
    2.5433    3.7111    0.3374 C   0  0  0  0  0  0  0  0  0  0  0  0
    2.5008    4.8200    1.1235 F   0  0  0  0  0  0  0  0  0  0  0  0
    1.4777    3.7134   -0.5077 F   0  0  0  0  0  0  0  0  0  0  0  0
    2.4993    2.5991    1.1192 F   0  0  0  0  0  0  0  0  0  0  0  0
    3.8485    3.7118   -0.4817 C   0  0  0  0  0  0  0  0  0  0  0  0
    5.0559    3.7091    0.4759 C   0  0  0  0  0  0  0  0  0  0  0  0
    6.5670    3.7100   -0.4724 Cl  0  0  0  0  0  0  0  0  0  0  0  0
    3.8835    4.5973   -1.1043 H   0  0  0  0  0  0  0  0  0  0  0  0
    3.8823    2.8287   -1.1078 H   0  0  0  0  0  0  0  0  0  0  0  0
    5.0209    2.8236    1.0984 H   0  0  0  0  0  0  0  0  0  0  0  0
    5.0221    4.5922    1.1019 H   0  0  0  0  0  0  0  0  0  0  0  0
  1  2  1  0  0  0  0
  1  3  1  0  0  0  0
  1  4  1  0  0  0  0
  1  5  1  0  0  0  0
  5  6  1  0  0  0  0
  6  7  1  0  0  0  0
  5  8  1  0  0  0  0
  5  9  1  0  0  0  0
  6 10  1  0  0  0  0
  6 11  1  0  0  0  0
M  END
>  <Alias name>
3-Chloro-1,1,1-trifluoropropane

>  <Refractivity>   
20.68

$$$$
trans-2-Butenenitrile
  ChemBrain IXL

 10  9  0  0  0  0  0  0  0  0  1 V2000
    3.4569    3.3758   -0.1620 C   0  0  0  0  0  0  0  0  0  0  0  0
    4.3251    4.3521   -0.4363 C   0  0  0  0  0  0  0  0  0  0  0  0
    2.0258    3.6938    0.0410 C   0  0  0  0  0  0  0  0  0  0  0  0
    5.7563    4.0341   -0.6394 C   0  0  0  0  0  0  0  0  0  0  0  0
    6.8760    3.7854   -0.7983 N   0  0  0  0  0  0  0  0  0  0  0  0
    3.7997    2.3512   -0.0881 H   0  0  0  0  0  0  0  0  0  0  0  0
    3.9823    5.3767   -0.5102 H   0  0  0  0  0  0  0  0  0  0  0  0
    1.4799    2.7825    0.2519 H   0  0  0  0  0  0  0  0  0  0  0  0
    1.9226    4.3775    0.8746 H   0  0  0  0  0  0  0  0  0  0  0  0
    1.6276    4.1541   -0.8548 H   0  0  0  0  0  0  0  0  0  0  0  0
  1  2  2  0  0  0  0
  3  1  1  0  0  0  0
  4  5  3  0  0  0  0
  4  2  1  0  0  0  0
  1  6  1  0  0  0  0
  2  7  1  0  0  0  0
  3  8  1  0  0  0  0
  3  9  1  0  0  0  0
  3 10  1  0  0  0  0
M  END
>  <Alias name>
trans-Crotononitrile

>  <Refractivity>   
20.71

$$$$
Butanedial
  ChemBrain IXL

 12 11  0  0  0  0  0  0  0  0  1 V2000
    2.6029    3.6899    0.0000 C   0  0  0  0  0  0  0  0  0  0  0  0
    3.8192    4.5331   -0.0003 C   0  0  0  0  0  0  0  0  0  0  0  0
    5.0691    3.6317   -0.0001 C   0  0  0  0  0  0  0  0  0  0  0  0
    6.2854    4.4749    0.0000 C   0  0  0  0  0  0  0  0  0  0  0  0
    1.4997    4.2106   -0.0028 O   0  0  0  0  0  0  0  0  0  0  0  0
    7.3887    3.9542   -0.0028 O   0  0  0  0  0  0  0  0  0  0  0  0
    2.6923    2.6106    0.0027 H   0  0  0  0  0  0  0  0  0  0  0  0
    3.8250    5.1580   -0.8848 H   0  0  0  0  0  0  0  0  0  0  0  0
    3.8251    5.1586    0.8837 H   0  0  0  0  0  0  0  0  0  0  0  0
    5.0632    3.0065    0.8842 H   0  0  0  0  0  0  0  0  0  0  0  0
    5.0634    3.0064   -0.8843 H   0  0  0  0  0  0  0  0  0  0  0  0
    6.1961    5.5542    0.0026 H   0  0  0  0  0  0  0  0  0  0  0  0
  1  2  1  0  0  0  0
  2  3  1  0  0  0  0
  3  4  1  0  0  0  0
  1  5  2  0  0  0  0
  4  6  2  0  0  0  0
  1  7  1  0  0  0  0
  2  8  1  0  0  0  0
  2  9  1  0  0  0  0
  3 10  1  0  0  0  0
  3 11  1  0  0  0  0
  4 12  1  0  0  0  0
M  END
>  <Alias name>
Butanedial

>  <Refractivity>   
20.72

$$$$
Thioglycolic acid
  ChemBrain IXL

  9  8  0  0  0  0  0  0  0  0  1 V2000
    3.7081    2.5196    0.1188 C   0  0  0  0  0  0  0  0  0  0  0  0
    4.8990    3.1837   -0.4564 C   0  0  0  0  0  0  0  0  0  0  0  0
    5.8786    2.5232   -0.7604 O   0  0  0  0  0  0  0  0  0  0  0  0
    4.9015    4.6393   -0.6616 O   0  0  0  0  0  0  0  0  0  0  0  0
    2.4305    3.7634    0.4683 S   0  0  0  0  0  0  0  0  0  0  0  0
    5.7291    5.0030   -1.0477 H   0  0  0  0  0  0  0  0  0  0  0  0
    1.4966    2.9383    0.9609 H   0  0  0  0  0  0  0  0  0  0  0  0
    3.3225    1.7947   -0.5874 H   0  0  0  0  0  0  0  0  0  0  0  0
    3.9836    2.0171    1.0378 H   0  0  0  0  0  0  0  0  0  0  0  0
  1  2  1  0  0  0  0
  2  3  2  0  0  0  0
  2  4  1  0  0  0  0
  1  5  1  0  0  0  0
  4  6  1  0  0  0  0
  5  7  1  0  0  0  0
  1  8  1  0  0  0  0
  1  9  1  0  0  0  0
M  END
>  <Alias name>
Mercaptoacetic acid

>  <Refractivity>   
20.72

$$$$
2-Fluoro-1,3-butadiene
  ChemBrain IXL

 10  9  0  0  0  0  0  0  0  0  1 V2000
    2.5289    3.0670    0.0538 C   0  0  0  0  0  0  0  0  0  0  0  0
    3.4537    4.0285    0.0053 C   0  0  0  0  0  0  0  0  0  0  0  0
    4.8901    3.6731   -0.0201 C   0  0  0  0  0  0  0  0  0  0  0  0
    5.8149    4.6347   -0.0684 C   0  0  0  0  0  0  0  0  0  0  0  0
    3.0758    5.3347   -0.0208 F   0  0  0  0  0  0  0  0  0  0  0  0
    2.8298    2.0268    0.0746 H   0  0  0  0  0  0  0  0  0  0  0  0
    1.4777    3.3270    0.0724 H   0  0  0  0  0  0  0  0  0  0  0  0
    5.1911    2.6330    0.0005 H   0  0  0  0  0  0  0  0  0  0  0  0
    5.5140    5.6749   -0.0890 H   0  0  0  0  0  0  0  0  0  0  0  0
    6.8661    4.3747   -0.0870 H   0  0  0  0  0  0  0  0  0  0  0  0
  1  2  2  0  0  0  0
  2  3  1  0  0  0  0
  3  4  2  0  0  0  0
  2  5  1  0  0  0  0
  1  6  1  0  0  0  0
  1  7  1  0  0  0  0
  3  8  1  0  0  0  0
  4  9  1  0  0  0  0
  4 10  1  0  0  0  0
M  END
>  <Alias name>
2-Fluoro-1,3-butadiene

>  <Refractivity>   
20.75

$$$$
2-Chloroacrolein
  ChemBrain IXL

  8  7  0  0  0  0  0  0  0  0  1 V2000
    2.3516    3.8243    0.0000 C   0  0  0  0  0  0  0  0  0  0  0  0
    3.5802    3.3021   -0.0017 C   0  0  0  0  0  0  0  0  0  0  0  0
    4.7626    4.1922   -0.0023 C   0  0  0  0  0  0  0  0  0  0  0  0
    5.8854    3.7150   -0.0039 O   0  0  0  0  0  0  0  0  0  0  0  0
    3.7968    1.5313   -0.0032 Cl  0  0  0  0  0  0  0  0  0  0  0  0
    1.4864    3.1729    0.0005 H   0  0  0  0  0  0  0  0  0  0  0  0
    2.2201    4.8993    0.0009 H   0  0  0  0  0  0  0  0  0  0  0  0
    4.6311    5.2672   -0.0014 H   0  0  0  0  0  0  0  0  0  0  0  0
  1  2  2  0  0  0  0
  2  3  1  0  0  0  0
  3  4  2  0  0  0  0
  2  5  1  0  0  0  0
  1  6  1  0  0  0  0
  1  7  1  0  0  0  0
  3  8  1  0  0  0  0
M  END
>  <Alias name>
2-Chloroacrolein

>  <Refractivity>   
20.79

$$$$
2-Chloroacrylaldehyde
  ChemBrain IXL

  8  7  0  0  0  0  0  0  0  0  1 V2000
    3.0364    3.8613    0.3868 C   0  0  0  0  0  0  0  0  0  0  0  0
    4.1470    3.2746   -0.0654 C   0  0  0  0  0  0  0  0  0  0  0  0
    5.2794    4.1006   -0.5405 C   0  0  0  0  0  0  0  0  0  0  0  0
    6.2944    3.5645   -0.9537 O   0  0  0  0  0  0  0  0  0  0  0  0
    1.6714    2.8656    0.9595 Cl  0  0  0  0  0  0  0  0  0  0  0  0
    2.9641    4.9417    0.4060 H   0  0  0  0  0  0  0  0  0  0  0  0
    4.2194    2.1942   -0.0846 H   0  0  0  0  0  0  0  0  0  0  0  0
    5.2071    5.1810   -0.5213 H   0  0  0  0  0  0  0  0  0  0  0  0
  1  2  2  0  0  0  0
  2  3  1  0  0  0  0
  3  4  2  0  0  0  0
  1  5  1  0  0  0  0
  1  6  1  0  0  0  0
  2  7  1  0  0  0  0
  3  8  1  0  0  0  0
M  END
>  <Alias name>
2-Chloroacrylaldehyde

>  <Refractivity>   
20.79

$$$$
Cyclopropanecarboxylic acid
  ChemBrain IXL

 12 12  0  0  0  0  0  0  0  0  1 V2000
    3.7752    3.5235   -0.6040 C   0  0  0  0  0  0  0  0  0  0  0  0
    4.7071    2.5169   -0.0462 C   0  0  0  0  0  0  0  0  0  0  0  0
    4.9359    1.4900   -0.6636 O   0  0  0  0  0  0  0  0  0  0  0  0
    5.3570    2.7546    1.2515 O   0  0  0  0  0  0  0  0  0  0  0  0
    2.8215    4.1149    0.4525 C   0  0  0  0  0  0  0  0  0  0  0  0
    3.9446    4.9850   -0.1449 C   0  0  0  0  0  0  0  0  0  0  0  0
    5.9602    2.0388    1.5513 H   0  0  0  0  0  0  0  0  0  0  0  0
    3.2951    3.3510   -1.5592 H   0  0  0  0  0  0  0  0  0  0  0  0
    2.9952    3.8511    1.4885 H   0  0  0  0  0  0  0  0  0  0  0  0
    1.8337    4.4139    0.1245 H   0  0  0  0  0  0  0  0  0  0  0  0
    4.8316    5.1407    0.4566 H   0  0  0  0  0  0  0  0  0  0  0  0
    3.6700    5.7035   -0.9073 H   0  0  0  0  0  0  0  0  0  0  0  0
  1  2  1  0  0  0  0
  2  3  2  0  0  0  0
  2  4  1  0  0  0  0
  1  5  1  0  0  0  0
  1  6  1  0  0  0  0
  5  6  1  0  0  0  0
  4  7  1  0  0  0  0
  1  8  1  0  0  0  0
  5  9  1  0  0  0  0
  5 10  1  0  0  0  0
  6 11  1  0  0  0  0
  6 12  1  0  0  0  0
M  END
>  <Alias name>
Cyclopropanecarboxylic acid

>  <Refractivity>   
20.8

$$$$
1-Chloropropane
  ChemBrain IXL

 11 10  0  0  0  0  0  0  0  0  1 V2000
    2.1733    3.6628    0.5861 C   0  0  0  0  0  0  0  0  0  0  0  0
    3.5389    2.9917    0.3423 C   0  0  0  0  0  0  0  0  0  0  0  0
    4.4973    4.0020   -0.3175 C   0  0  0  0  0  0  0  0  0  0  0  0
    6.0782    3.2250   -0.5996 Cl  0  0  0  0  0  0  0  0  0  0  0  0
    1.4997    2.9528    1.0498 H   0  0  0  0  0  0  0  0  0  0  0  0
    2.3024    4.5173    1.2388 H   0  0  0  0  0  0  0  0  0  0  0  0
    1.7581    3.9901   -0.3591 H   0  0  0  0  0  0  0  0  0  0  0  0
    3.9541    2.6644    1.2875 H   0  0  0  0  0  0  0  0  0  0  0  0
    3.4098    2.1372   -0.3105 H   0  0  0  0  0  0  0  0  0  0  0  0
    4.0821    4.3293   -1.2627 H   0  0  0  0  0  0  0  0  0  0  0  0
    4.6264    4.8565    0.3353 H   0  0  0  0  0  0  0  0  0  0  0  0
  1  2  1  0  0  0  0
  2  3  1  0  0  0  0
  3  4  1  0  0  0  0
  1  5  1  0  0  0  0
  1  6  1  0  0  0  0
  1  7  1  0  0  0  0
  2  8  1  0  0  0  0
  2  9  1  0  0  0  0
  3 10  1  0  0  0  0
  3 11  1  0  0  0  0
M  END
>  <Alias name>
1-Chloropropane

>  <Refractivity>   
20.82

$$$$
2,3-Dihydro-1,4-dioxin
  ChemBrain IXL

 12 12  0  0  0  0  0  0  0  0  1 V2000
    3.7238    4.7777   -0.2342 O   0  0  0  0  0  0  0  0  0  0  0  0
    4.8460    4.0250    0.3361 C   0  0  0  0  0  0  0  0  0  0  0  0
    4.9299    2.6604   -0.3462 C   0  0  0  0  0  0  0  0  0  0  0  0
    3.6908    1.9191   -0.0890 O   0  0  0  0  0  0  0  0  0  0  0  0
    2.4374    2.6827   -0.2920 C   0  0  0  0  0  0  0  0  0  0  0  0
    2.4536    4.0262   -0.3658 C   0  0  0  0  0  0  0  0  0  0  0  0
    4.6879    3.8888    1.3989 H   0  0  0  0  0  0  0  0  0  0  0  0
    5.7694    4.5692    0.1741 H   0  0  0  0  0  0  0  0  0  0  0  0
    5.7739    2.1077    0.0501 H   0  0  0  0  0  0  0  0  0  0  0  0
    5.0555    2.7968   -1.4133 H   0  0  0  0  0  0  0  0  0  0  0  0
    1.4986    2.1537   -0.3817 H   0  0  0  0  0  0  0  0  0  0  0  0
    1.5290    4.5642   -0.5232 H   0  0  0  0  0  0  0  0  0  0  0  0
  1  2  1  0  0  0  0
  2  3  1  0  0  0  0
  3  4  1  0  0  0  0
  4  5  1  0  0  0  0
  5  6  2  0  0  0  0
  6  1  1  0  0  0  0
  2  7  1  0  0  0  0
  2  8  1  0  0  0  0
  3  9  1  0  0  0  0
  3 10  1  0  0  0  0
  5 11  1  0  0  0  0
  6 12  1  0  0  0  0
M  END
>  <Alias name>
2,3-Dihydro-1,4-dioxin

>  <Refractivity>   
20.82

$$$$
Ethylmethylketone
  ChemBrain IXL

 13 12  0  0  0  0  0  0  0  0  1 V2000
    3.3413    3.8633   -0.3655 C   0  0  0  0  0  0  0  0  0  0  0  0
    4.8463    3.6395   -0.1200 C   0  0  0  0  0  0  0  0  0  0  0  0
    5.7887    4.8480    0.0415 C   0  0  0  0  0  0  0  0  0  0  0  0
    5.2917    2.5056   -0.0541 O   0  0  0  0  0  0  0  0  0  0  0  0
    2.5320    2.7935    0.3934 C   0  0  0  0  0  0  0  0  0  0  0  0
    3.1340    3.7888   -1.4227 H   0  0  0  0  0  0  0  0  0  0  0  0
    3.0610    4.8446   -0.0120 H   0  0  0  0  0  0  0  0  0  0  0  0
    6.6348    4.5658    0.6504 H   0  0  0  0  0  0  0  0  0  0  0  0
    5.2567    5.6583    0.5176 H   0  0  0  0  0  0  0  0  0  0  0  0
    6.1351    5.1668   -0.9305 H   0  0  0  0  0  0  0  0  0  0  0  0
    1.4774    2.9505    0.2212 H   0  0  0  0  0  0  0  0  0  0  0  0
    2.7391    2.8682    1.4507 H   0  0  0  0  0  0  0  0  0  0  0  0
    2.8123    1.8122    0.0400 H   0  0  0  0  0  0  0  0  0  0  0  0
  1  2  1  0  0  0  0
  2  3  1  0  0  0  0
  2  4  2  0  0  0  0
  1  5  1  0  0  0  0
  1  6  1  0  0  0  0
  1  7  1  0  0  0  0
  3  8  1  0  0  0  0
  3  9  1  0  0  0  0
  3 10  1  0  0  0  0
  5 11  1  0  0  0  0
  5 12  1  0  0  0  0
  5 13  1  0  0  0  0
M  END
>  <Alias name>
2-Butanone

>  <Refractivity>   
20.82

$$$$
Isobutyric aldehyde
  ChemBrain IXL

 13 12  0  0  0  0  0  0  0  0  1 V2000
    3.8543    4.7697    0.3373 C   0  0  0  0  0  0  0  0  0  0  0  0
    3.6539    3.3939   -0.3274 C   0  0  0  0  0  0  0  0  0  0  0  0
    4.8362    2.5429   -0.0660 C   0  0  0  0  0  0  0  0  0  0  0  0
    2.3968    2.7200    0.2558 C   0  0  0  0  0  0  0  0  0  0  0  0
    5.9575    3.0183   -0.1360 O   0  0  0  0  0  0  0  0  0  0  0  0
    2.9897    5.3929    0.1451 H   0  0  0  0  0  0  0  0  0  0  0  0
    4.7384    5.2429   -0.0719 H   0  0  0  0  0  0  0  0  0  0  0  0
    3.9758    4.6403    1.4056 H   0  0  0  0  0  0  0  0  0  0  0  0
    3.5314    3.5235   -1.3956 H   0  0  0  0  0  0  0  0  0  0  0  0
    4.7059    1.4981    0.1876 H   0  0  0  0  0  0  0  0  0  0  0  0
    2.2574    1.7520   -0.2094 H   0  0  0  0  0  0  0  0  0  0  0  0
    2.5182    2.5928    1.3245 H   0  0  0  0  0  0  0  0  0  0  0  0
    1.5313    3.3416    0.0623 H   0  0  0  0  0  0  0  0  0  0  0  0
  1  2  1  0  0  0  0
  2  3  1  0  0  0  0
  2  4  1  0  0  0  0
  3  5  2  0  0  0  0
  1  6  1  0  0  0  0
  1  7  1  0  0  0  0
  1  8  1  0  0  0  0
  2  9  1  0  0  0  0
  3 10  1  0  0  0  0
  4 11  1  0  0  0  0
  4 12  1  0  0  0  0
  4 13  1  0  0  0  0
M  END
>  <Alias name>
2-Methyl-1-propanal

>  <Refractivity>   
20.82

$$$$
Methacrolein
  ChemBrain IXL

 11 10  0  0  0  0  0  0  0  0  1 V2000
    4.8853    2.6561   -0.7352 C   0  0  0  0  0  0  0  0  0  0  0  0
    3.7936    3.2339   -0.2288 C   0  0  0  0  0  0  0  0  0  0  0  0
    3.8625    4.6178    0.2914 C   0  0  0  0  0  0  0  0  0  0  0  0
    2.5144    2.4907   -0.1875 C   0  0  0  0  0  0  0  0  0  0  0  0
    1.5167    3.0188    0.2753 O   0  0  0  0  0  0  0  0  0  0  0  0
    5.8213    3.1999   -0.7653 H   0  0  0  0  0  0  0  0  0  0  0  0
    4.8349    1.6434   -1.1158 H   0  0  0  0  0  0  0  0  0  0  0  0
    2.8876    4.9145    0.6583 H   0  0  0  0  0  0  0  0  0  0  0  0
    4.5818    4.6643    1.0997 H   0  0  0  0  0  0  0  0  0  0  0  0
    4.1683    5.2873   -0.5030 H   0  0  0  0  0  0  0  0  0  0  0  0
    2.4640    1.4781   -0.5682 H   0  0  0  0  0  0  0  0  0  0  0  0
  1  2  2  0  0  0  0
  2  3  1  0  0  0  0
  2  4  1  0  0  0  0
  4  5  2  0  0  0  0
  1  6  1  0  0  0  0
  1  7  1  0  0  0  0
  3  8  1  0  0  0  0
  3  9  1  0  0  0  0
  3 10  1  0  0  0  0
  4 11  1  0  0  0  0
M  END
>  <Alias name>
Methacrolein

>  <Refractivity>   
20.87

$$$$
1-Amino-2-propanol
  ChemBrain IXL

 14 13  0  0  0  0  0  0  0  0  1 V2000
    2.1236    3.2978    0.9743 N   0  0  0  0  0  0  0  0  0  0  0  0
    3.3550    2.6572    0.4900 C   0  0  0  0  0  0  0  0  0  0  0  0
    4.2966    3.7288   -0.0941 C   0  0  0  0  0  0  0  0  0  0  0  0
    5.5866    3.0569   -0.6034 C   0  0  0  0  0  0  0  0  0  0  0  0
    4.6334    4.7074    0.9500 O   0  0  0  0  0  0  0  0  0  0  0  0
    1.6644    3.7666    0.2078 H   0  0  0  0  0  0  0  0  0  0  0  0
    1.5076    2.5963    1.3570 H   0  0  0  0  0  0  0  0  0  0  0  0
    3.8656    5.1869    1.3332 H   0  0  0  0  0  0  0  0  0  0  0  0
    3.8475    2.1536    1.3127 H   0  0  0  0  0  0  0  0  0  0  0  0
    3.1081    1.9356   -0.2790 H   0  0  0  0  0  0  0  0  0  0  0  0
    3.8037    4.2331   -0.9160 H   0  0  0  0  0  0  0  0  0  0  0  0
    6.2479    3.8099   -1.0138 H   0  0  0  0  0  0  0  0  0  0  0  0
    5.3387    2.3361   -1.3728 H   0  0  0  0  0  0  0  0  0  0  0  0
    6.0797    2.5526    0.2184 H   0  0  0  0  0  0  0  0  0  0  0  0
  1  2  1  0  0  0  0
  2  3  1  0  0  0  0
  3  4  1  0  0  0  0
  3  5  1  0  0  0  0
  1  6  1  0  0  0  0
  1  7  1  0  0  0  0
  5  8  1  0  0  0  0
  2  9  1  0  0  0  0
  2 10  1  0  0  0  0
  3 11  1  0  0  0  0
  4 12  1  0  0  0  0
  4 13  1  0  0  0  0
  4 14  1  0  0  0  0
M  END
>  <Alias name>
Isopropanolamine

>  <Refractivity>   
20.92

$$$$
Trimethylamine
  ChemBrain IXL

 13 12  0  0  0  0  0  0  0  0  1 V2000
    2.5412    3.2566   -0.2467 C   0  0  0  0  0  0  0  0  0  0  0  0
    3.8746    3.4899   -0.8203 N   0  0  0  0  0  0  0  0  0  0  0  0
    4.8067    2.4662   -0.3259 C   0  0  0  0  0  0  0  0  0  0  0  0
    4.3532    4.8218   -0.4223 C   0  0  0  0  0  0  0  0  0  0  0  0
    2.1896    2.2782   -0.5392 H   0  0  0  0  0  0  0  0  0  0  0  0
    2.5979    3.3116    0.8304 H   0  0  0  0  0  0  0  0  0  0  0  0
    1.8564    4.0087   -0.6100 H   0  0  0  0  0  0  0  0  0  0  0  0
    5.7862    2.6375   -0.7473 H   0  0  0  0  0  0  0  0  0  0  0  0
    4.4551    1.4878   -0.6184 H   0  0  0  0  0  0  0  0  0  0  0  0
    4.8637    2.5211    0.7512 H   0  0  0  0  0  0  0  0  0  0  0  0
    3.6684    5.5738   -0.7855 H   0  0  0  0  0  0  0  0  0  0  0  0
    5.3327    4.9931   -0.8437 H   0  0  0  0  0  0  0  0  0  0  0  0
    4.4101    4.8769    0.6549 H   0  0  0  0  0  0  0  0  0  0  0  0
  1  2  1  0  0  0  0
  2  3  1  0  0  0  0
  2  4  1  0  0  0  0
  1  5  1  0  0  0  0
  1  6  1  0  0  0  0
  1  7  1  0  0  0  0
  3  8  1  0  0  0  0
  3  9  1  0  0  0  0
  3 10  1  0  0  0  0
  4 11  1  0  0  0  0
  4 12  1  0  0  0  0
  4 13  1  0  0  0  0
M  END
>  <Alias name>
Trimethylamine

>  <Refractivity>   
20.97

$$$$
Methylisothiocyanate
  ChemBrain IXL

  7  6  0  0  0  0  0  0  0  0  1 V2000
    2.1296    3.3260    0.0239 C   0  0  0  0  0  0  0  0  0  0  0  0
    3.0177    4.3896    0.5148 N   0  0  0  0  0  0  0  0  0  0  0  0
    4.2760    4.2170    0.5143 C   0  0  0  0  0  0  0  0  0  0  0  0
    5.9701    3.9845    0.5137 S   0  0  0  0  0  0  0  0  0  0  0  0
    2.7215    2.4789   -0.2900 H   0  0  0  0  0  0  0  0  0  0  0  0
    1.4591    3.0234    0.8147 H   0  0  0  0  0  0  0  0  0  0  0  0
    1.5556    3.6942   -0.8135 H   0  0  0  0  0  0  0  0  0  0  0  0
  1  2  1  0  0  0  0
  2  3  2  0  0  0  0
  3  4  2  0  0  0  0
  1  5  1  0  0  0  0
  1  6  1  0  0  0  0
  1  7  1  0  0  0  0
M  END
>  <Alias name>
Methylisothiocyanate

>  <Refractivity>   
20.98

$$$$
2-Chloropropane
  ChemBrain IXL

 11 10  0  0  0  0  0  0  0  0  1 V2000
    2.1636    3.2990    0.4070 C   0  0  0  0  0  0  0  0  0  0  0  0
    3.3521    2.7373   -0.3976 C   0  0  0  0  0  0  0  0  0  0  0  0
    4.3225    3.8822   -0.7481 C   0  0  0  0  0  0  0  0  0  0  0  0
    4.2055    1.5123    0.5789 Cl  0  0  0  0  0  0  0  0  0  0  0  0
    1.4818    2.4944    0.6531 H   0  0  0  0  0  0  0  0  0  0  0  0
    2.5284    3.7548    1.3192 H   0  0  0  0  0  0  0  0  0  0  0  0
    1.6455    4.0426   -0.1858 H   0  0  0  0  0  0  0  0  0  0  0  0
    2.9871    2.2816   -1.3097 H   0  0  0  0  0  0  0  0  0  0  0  0
    3.8045    4.6257   -1.3411 H   0  0  0  0  0  0  0  0  0  0  0  0
    5.1574    3.4873   -1.3136 H   0  0  0  0  0  0  0  0  0  0  0  0
    4.6876    4.3380    0.1639 H   0  0  0  0  0  0  0  0  0  0  0  0
  1  2  1  0  0  0  0
  2  3  1  0  0  0  0
  2  4  1  0  0  0  0
  1  5  1  0  0  0  0
  1  6  1  0  0  0  0
  1  7  1  0  0  0  0
  2  8  1  0  0  0  0
  3  9  1  0  0  0  0
  3 10  1  0  0  0  0
  3 11  1  0  0  0  0
M  END
>  <Alias name>
2-Chloropropane

>  <Refractivity>   
21

$$$$
3-Amino-1-propanol
  ChemBrain IXL

 14 13  0  0  0  0  0  0  0  0  1 V2000
    1.9685    3.7456    1.0936 N   0  0  0  0  0  0  0  0  0  0  0  0
    3.2632    4.3657    0.7774 C   0  0  0  0  0  0  0  0  0  0  0  0
    4.0339    3.4698   -0.2116 C   0  0  0  0  0  0  0  0  0  0  0  0
    5.3912    4.1199   -0.5431 C   0  0  0  0  0  0  0  0  0  0  0  0
    6.1264    3.2653   -1.4866 O   0  0  0  0  0  0  0  0  0  0  0  0
    2.1223    2.8397    1.5106 H   0  0  0  0  0  0  0  0  0  0  0  0
    1.4636    4.3324    1.7408 H   0  0  0  0  0  0  0  0  0  0  0  0
    7.0090    3.6056   -1.7543 H   0  0  0  0  0  0  0  0  0  0  0  0
    3.0981    5.3382    0.3303 H   0  0  0  0  0  0  0  0  0  0  0  0
    3.8406    4.4796    1.6866 H   0  0  0  0  0  0  0  0  0  0  0  0
    4.1991    2.4973    0.2355 H   0  0  0  0  0  0  0  0  0  0  0  0
    3.4566    3.3559   -1.1208 H   0  0  0  0  0  0  0  0  0  0  0  0
    5.9686    4.2339    0.3660 H   0  0  0  0  0  0  0  0  0  0  0  0
    5.2261    5.0924   -0.9902 H   0  0  0  0  0  0  0  0  0  0  0  0
  1  2  1  0  0  0  0
  2  3  1  0  0  0  0
  3  4  1  0  0  0  0
  4  5  1  0  0  0  0
  1  6  1  0  0  0  0
  1  7  1  0  0  0  0
  5  8  1  0  0  0  0
  2  9  1  0  0  0  0
  2 10  1  0  0  0  0
  3 11  1  0  0  0  0
  3 12  1  0  0  0  0
  4 13  1  0  0  0  0
  4 14  1  0  0  0  0
M  END
>  <Alias name>
Propanolamine

>  <Refractivity>   
21.01

$$$$
1,2-Dichloroethane
  ChemBrain IXL

  8  7  0  0  0  0  0  0  0  0  1 V2000
    3.1003    2.6640    0.0459 C   0  0  0  0  0  0  0  0  0  0  0  0
    4.0246    3.8927   -0.0569 C   0  0  0  0  0  0  0  0  0  0  0  0
    1.4897    3.1774    0.6159 Cl  0  0  0  0  0  0  0  0  0  0  0  0
    5.6352    3.3792   -0.6269 Cl  0  0  0  0  0  0  0  0  0  0  0  0
    3.5213    1.9531    0.7461 H   0  0  0  0  0  0  0  0  0  0  0  0
    3.0074    2.1996   -0.9280 H   0  0  0  0  0  0  0  0  0  0  0  0
    3.6036    4.6036   -0.7571 H   0  0  0  0  0  0  0  0  0  0  0  0
    4.1175    4.3571    0.9171 H   0  0  0  0  0  0  0  0  0  0  0  0
  1  2  1  0  0  0  0
  1  3  1  0  0  0  0
  2  4  1  0  0  0  0
  1  5  1  0  0  0  0
  1  6  1  0  0  0  0
  2  7  1  0  0  0  0
  2  8  1  0  0  0  0
M  END
>  <Alias name>
Ethylenedichloride

>  <Refractivity>   
21.03

$$$$
Diacetyl
  ChemBrain IXL

 12 11  0  0  0  0  0  0  0  0  1 V2000
    5.6841    2.8906   -0.5344 O   0  0  0  0  0  0  0  0  0  0  0  0
    4.6317    3.3953   -0.1792 C   0  0  0  0  0  0  0  0  0  0  0  0
    3.6830    2.6209    0.6519 C   0  0  0  0  0  0  0  0  0  0  0  0
    3.9535    1.4779    0.9819 O   0  0  0  0  0  0  0  0  0  0  0  0
    4.3037    4.7819   -0.5795 C   0  0  0  0  0  0  0  0  0  0  0  0
    2.4062    3.2330    1.0826 C   0  0  0  0  0  0  0  0  0  0  0  0
    3.3375    5.0556   -0.1740 H   0  0  0  0  0  0  0  0  0  0  0  0
    5.0598    5.4564   -0.1972 H   0  0  0  0  0  0  0  0  0  0  0  0
    4.2737    4.8482   -1.6600 H   0  0  0  0  0  0  0  0  0  0  0  0
    1.8477    2.5216    1.6783 H   0  0  0  0  0  0  0  0  0  0  0  0
    2.6110    4.1170    1.6738 H   0  0  0  0  0  0  0  0  0  0  0  0
    1.8257    3.5083    0.2107 H   0  0  0  0  0  0  0  0  0  0  0  0
  1  2  2  0  0  0  0
  2  3  1  0  0  0  0
  3  4  2  0  0  0  0
  2  5  1  0  0  0  0
  3  6  1  0  0  0  0
  5  7  1  0  0  0  0
  5  8  1  0  0  0  0
  5  9  1  0  0  0  0
  6 10  1  0  0  0  0
  6 11  1  0  0  0  0
  6 12  1  0  0  0  0
M  END
>  <Alias name>
2,3-Butandione

>  <Refractivity>   
21.05

$$$$
n-Butyric aldehyde
  ChemBrain IXL

 13 12  0  0  0  0  0  0  0  0  1 V2000
    5.6830    4.7759    0.4002 C   0  0  0  0  0  0  0  0  0  0  0  0
    6.8040    4.6931    0.8745 O   0  0  0  0  0  0  0  0  0  0  0  0
    4.8505    3.5008    0.1635 C   0  0  0  0  0  0  0  0  0  0  0  0
    3.3534    3.8643    0.1261 C   0  0  0  0  0  0  0  0  0  0  0  0
    2.5209    2.5892   -0.1107 C   0  0  0  0  0  0  0  0  0  0  0  0
    5.2741    5.7427    0.1462 H   0  0  0  0  0  0  0  0  0  0  0  0
    5.0308    2.7993    0.9646 H   0  0  0  0  0  0  0  0  0  0  0  0
    5.1361    3.0539   -0.7774 H   0  0  0  0  0  0  0  0  0  0  0  0
    3.0678    4.3111    1.0669 H   0  0  0  0  0  0  0  0  0  0  0  0
    3.1731    4.5658   -0.6750 H   0  0  0  0  0  0  0  0  0  0  0  0
    1.4717    2.8440   -0.1369 H   0  0  0  0  0  0  0  0  0  0  0  0
    2.8065    2.1424   -1.0515 H   0  0  0  0  0  0  0  0  0  0  0  0
    2.7011    1.8877    0.6905 H   0  0  0  0  0  0  0  0  0  0  0  0
  1  2  2  0  0  0  0
  1  3  1  0  0  0  0
  1  6  1  0  0  0  0
  3  4  1  0  0  0  0
  3  7  1  0  0  0  0
  3  8  1  0  0  0  0
  4  9  1  0  0  0  0
  4  5  1  0  0  0  0
  4 10  1  0  0  0  0
  5 11  1  0  0  0  0
  5 12  1  0  0  0  0
  5 13  1  0  0  0  0
M  END
>  <Alias name>
Butyraldehyde

>  <Refractivity>   
21.05

$$$$
3-Pyrroline
  ChemBrain IXL

 12 12  0  0  0  0  0  0  0  0  1 V2000
    3.3567    4.7402    0.2495 N   0  0  0  0  0  0  0  0  0  0  0  0
    4.6064    4.0999   -0.2556 C   0  0  0  0  0  0  0  0  0  0  0  0
    2.2995    3.6923    0.1429 C   0  0  0  0  0  0  0  0  0  0  0  0
    4.2474    2.7529   -0.3999 C   0  0  0  0  0  0  0  0  0  0  0  0
    3.0189    2.5359   -0.1877 C   0  0  0  0  0  0  0  0  0  0  0  0
    3.4816    4.9826    1.2210 H   0  0  0  0  0  0  0  0  0  0  0  0
    4.8860    4.5103   -1.2196 H   0  0  0  0  0  0  0  0  0  0  0  0
    5.4147    4.1983    0.4547 H   0  0  0  0  0  0  0  0  0  0  0  0
    1.7827    3.5566    1.0820 H   0  0  0  0  0  0  0  0  0  0  0  0
    1.6016    3.9300   -0.6524 H   0  0  0  0  0  0  0  0  0  0  0  0
    4.9570    1.9605   -0.6655 H   0  0  0  0  0  0  0  0  0  0  0  0
    2.5683    1.5385   -0.2530 H   0  0  0  0  0  0  0  0  0  0  0  0
  1  2  1  0  0  0  0
  1  3  1  0  0  0  0
  2  4  1  0  0  0  0
  3  5  1  0  0  0  0
  5  4  2  0  0  0  0
  1  6  1  0  0  0  0
  2  7  1  0  0  0  0
  2  8  1  0  0  0  0
  3  9  1  0  0  0  0
  3 10  1  0  0  0  0
  4 11  1  0  0  0  0
  5 12  1  0  0  0  0
M  END
>  <Alias name>
2,5-Dihydro-1H-pyrrole

>  <Refractivity>   
21.06

$$$$
Methylethanolamine
  ChemBrain IXL

 14 13  0  0  0  0  0  0  0  0  1 V2000
    2.3847    4.6166   -0.5503 O   0  0  0  0  0  0  0  0  0  0  0  0
    3.4925    4.0934    0.2618 C   0  0  0  0  0  0  0  0  0  0  0  0
    4.8260    4.6595   -0.2629 C   0  0  0  0  0  0  0  0  0  0  0  0
    5.9345    4.1361    0.5498 N   0  0  0  0  0  0  0  0  0  0  0  0
    7.2075    4.6768    0.0502 C   0  0  0  0  0  0  0  0  0  0  0  0
    1.4913    4.3052   -0.2841 H   0  0  0  0  0  0  0  0  0  0  0  0
    5.9498    3.1290    0.4890 H   0  0  0  0  0  0  0  0  0  0  0  0
    3.5087    3.0125    0.1967 H   0  0  0  0  0  0  0  0  0  0  0  0
    3.3553    4.3909    1.2940 H   0  0  0  0  0  0  0  0  0  0  0  0
    4.8096    5.7405   -0.1978 H   0  0  0  0  0  0  0  0  0  0  0  0
    4.9631    4.3620   -1.2952 H   0  0  0  0  0  0  0  0  0  0  0  0
    7.1914    5.7577    0.1157 H   0  0  0  0  0  0  0  0  0  0  0  0
    7.3458    4.3796   -0.9821 H   0  0  0  0  0  0  0  0  0  0  0  0
    8.0232    4.2911    0.6491 H   0  0  0  0  0  0  0  0  0  0  0  0
  1  2  1  0  0  0  0
  2  3  1  0  0  0  0
  3  4  1  0  0  0  0
  4  5  1  0  0  0  0
  1  6  1  0  0  0  0
  4  7  1  0  0  0  0
  2  8  1  0  0  0  0
  2  9  1  0  0  0  0
  3 10  1  0  0  0  0
  3 11  1  0  0  0  0
  5 12  1  0  0  0  0
  5 13  1  0  0  0  0
  5 14  1  0  0  0  0
M  END
>  <Alias name>
Methylethanolamine

>  <Refractivity>   
21.06

$$$$
Methanesulfonylchloride
  ChemBrain IXL

  8  7  0  0  0  0  0  0  0  0  1 V2000
    3.3813    2.8140   -0.4539 S   0  0  0  0  0  0  0  0  0  0  0  0
    2.6415    2.9540   -1.6696 O   0  0  0  0  0  0  0  0  0  0  0  0
    3.2206    1.4860    0.0516 O   0  0  0  0  0  0  0  0  0  0  0  0
    2.7654    4.0067    0.7707 C   0  0  0  0  0  0  0  0  0  0  0  0
    5.3088    3.1608   -0.8066 Cl  0  0  0  0  0  0  0  0  0  0  0  0
    1.7164    3.8180    0.9626 H   0  0  0  0  0  0  0  0  0  0  0  0
    3.3257    3.9006    1.6914 H   0  0  0  0  0  0  0  0  0  0  0  0
    2.8872    5.0125    0.3879 H   0  0  0  0  0  0  0  0  0  0  0  0
  1  2  2  0  0  0  0
  1  3  2  0  0  0  0
  1  4  1  0  0  0  0
  1  5  1  0  0  0  0
  4  6  1  0  0  0  0
  4  7  1  0  0  0  0
  4  8  1  0  0  0  0
M  END
>  <Alias name>
Methanesulfonylchloride

>  <Refractivity>   
21.08

$$$$
1,2-Dichloro-1-fluoroethane
  ChemBrain IXL

  8  7  0  0  0  0  0  0  0  0  1 V2000
    2.4979    3.0975    0.1799 C   0  0  0  0  0  0  0  0  0  0  0  0
    3.7761    2.4400   -0.3758 C   0  0  0  0  0  0  0  0  0  0  0  0
    2.8372    4.0599    1.0789 F   0  0  0  0  0  0  0  0  0  0  0  0
    1.4940    1.8607    0.9831 Cl  0  0  0  0  0  0  0  0  0  0  0  0
    4.6993    1.7086    0.9642 Cl  0  0  0  0  0  0  0  0  0  0  0  0
    1.9389    3.5439   -0.6332 H   0  0  0  0  0  0  0  0  0  0  0  0
    4.3842    3.1902   -0.8658 H   0  0  0  0  0  0  0  0  0  0  0  0
    3.5058    1.6717   -1.0896 H   0  0  0  0  0  0  0  0  0  0  0  0
  1  2  1  0  0  0  0
  1  3  1  0  0  0  0
  1  4  1  0  0  0  0
  2  5  1  0  0  0  0
  1  6  1  0  0  0  0
  2  7  1  0  0  0  0
  2  8  1  0  0  0  0
M  END
>  <Alias name>
1,2-Dichloro-1-fluoroethane

>  <Refractivity>   
21.12

$$$$
1,2-Dichloro-1,1-difluoroethane
  ChemBrain IXL

  8  7  0  0  0  0  0  0  0  0  1 V2000
    3.1957    2.6788    0.4465 C   0  0  0  0  0  0  0  0  0  0  0  0
    4.0686    3.7836   -0.1799 C   0  0  0  0  0  0  0  0  0  0  0  0
    3.7967    4.9722    0.4225 F   0  0  0  0  0  0  0  0  0  0  0  0
    5.7916    3.3814    0.0487 Cl  0  0  0  0  0  0  0  0  0  0  0  0
    3.7973    3.8765   -1.5093 F   0  0  0  0  0  0  0  0  0  0  0  0
    1.4728    3.0809    0.2178 Cl  0  0  0  0  0  0  0  0  0  0  0  0
    3.4118    2.6048    1.5051 H   0  0  0  0  0  0  0  0  0  0  0  0
    3.4123    1.7322   -0.0332 H   0  0  0  0  0  0  0  0  0  0  0  0
  1  2  1  0  0  0  0
  2  3  1  0  0  0  0
  2  4  1  0  0  0  0
  2  5  1  0  0  0  0
  1  6  1  0  0  0  0
  1  7  1  0  0  0  0
  1  8  1  0  0  0  0
M  END
>  <Alias name>
1,2-Dichloro-1,1-difluoroethane

>  <Refractivity>   
21.13

$$$$
1,2-Dichloro-1,2-difluoroethane
  ChemBrain IXL

  8  7  0  0  0  0  0  0  0  0  1 V2000
    3.2151    2.7559    0.1122 C   0  0  0  0  0  0  0  0  0  0  0  0
    4.0570    3.9657   -0.3376 C   0  0  0  0  0  0  0  0  0  0  0  0
    4.0409    4.9160    0.6351 F   0  0  0  0  0  0  0  0  0  0  0  0
    5.7375    3.4443   -0.6318 Cl  0  0  0  0  0  0  0  0  0  0  0  0
    1.5323    3.2754    0.3969 Cl  0  0  0  0  0  0  0  0  0  0  0  0
    3.7326    2.2457    1.2617 F   0  0  0  0  0  0  0  0  0  0  0  0
    3.2328    1.9967   -0.6599 H   0  0  0  0  0  0  0  0  0  0  0  0
    3.6413    4.3757   -1.2498 H   0  0  0  0  0  0  0  0  0  0  0  0
  1  2  1  0  0  0  0
  2  3  1  0  0  0  0
  2  4  1  0  0  0  0
  1  5  1  0  0  0  0
  1  6  1  0  0  0  0
  1  7  1  0  0  0  0
  2  8  1  0  0  0  0
M  END
>  <Alias name>
1,2-Dichloro-1,2-difluoroethane

>  <Refractivity>   
21.13

$$$$
Dichloroacetonitrile
  ChemBrain IXL

  6  5  0  0  0  0  0  0  0  0  1 V2000
    1.9299    1.4988    0.6365 Cl  0  0  0  0  0  0  0  0  0  0  0  0
    2.1935    3.0873   -0.1314 C   0  0  0  0  0  0  0  0  0  0  0  0
    1.7553    4.3821    1.0150 Cl  0  0  0  0  0  0  0  0  0  0  0  0
    3.6772    3.2287   -0.5231 C   0  0  0  0  0  0  0  0  0  0  0  0
    4.7921    3.3348   -0.8175 N   0  0  0  0  0  0  0  0  0  0  0  0
    1.5769    3.1664   -1.0182 H   0  0  0  0  0  0  0  0  0  0  0  0
  1  2  1  0  0  0  0
  2  3  1  0  0  0  0
  4  5  3  0  0  0  0
  4  2  1  0  0  0  0
  2  6  1  0  0  0  0
M  END
>  <Alias name>
Dichloroacetonitrile

>  <Refractivity>   
21.13

$$$$
1,1-Dichloroethane
  ChemBrain IXL

  8  7  0  0  0  0  0  0  0  0  1 V2000
    2.5579    3.1875    0.2951 C   0  0  0  0  0  0  0  0  0  0  0  0
    3.9782    3.0584   -0.2885 C   0  0  0  0  0  0  0  0  0  0  0  0
    1.9205    1.5647    0.6732 Cl  0  0  0  0  0  0  0  0  0  0  0  0
    1.4947    3.9809   -0.8977 Cl  0  0  0  0  0  0  0  0  0  0  0  0
    2.5920    3.7817    1.1999 H   0  0  0  0  0  0  0  0  0  0  0  0
    4.3651    4.0436   -0.5180 H   0  0  0  0  0  0  0  0  0  0  0  0
    3.9441    2.4642   -1.1932 H   0  0  0  0  0  0  0  0  0  0  0  0
    4.6237    2.5768    0.4356 H   0  0  0  0  0  0  0  0  0  0  0  0
  1  2  1  0  0  0  0
  1  3  1  0  0  0  0
  1  4  1  0  0  0  0
  1  5  1  0  0  0  0
  2  6  1  0  0  0  0
  2  7  1  0  0  0  0
  2  8  1  0  0  0  0
M  END
>  <Alias name>
1,1-Dichloroethane

>  <Refractivity>   
21.14

$$$$
Acrylic chloride
  ChemBrain IXL

  8  7  0  0  0  0  0  0  0  0  1 V2000
    3.5925    4.2111    0.0000 C   0  0  0  0  0  0  0  0  0  0  0  0
    4.7575    3.2983    0.0002 C   0  0  0  0  0  0  0  0  0  0  0  0
    5.8893    3.7537    0.0002 O   0  0  0  0  0  0  0  0  0  0  0  0
    4.5067    1.5320    0.0002 Cl  0  0  0  0  0  0  0  0  0  0  0  0
    2.3540    3.7128   -0.0001 C   0  0  0  0  0  0  0  0  0  0  0  0
    3.7448    5.2833   -0.0001 H   0  0  0  0  0  0  0  0  0  0  0  0
    2.2017    2.6405   -0.0001 H   0  0  0  0  0  0  0  0  0  0  0  0
    1.5016    4.3808   -0.0002 H   0  0  0  0  0  0  0  0  0  0  0  0
  1  2  1  0  0  0  0
  2  3  2  0  0  0  0
  2  4  1  0  0  0  0
  1  5  2  0  0  0  0
  1  6  1  0  0  0  0
  5  7  1  0  0  0  0
  5  8  1  0  0  0  0
M  END
>  <Alias name>
Acrylic acid chloride

>  <Refractivity>   
21.18

$$$$
4-Methyloxazole
  ChemBrain IXL

 11 11  0  0  0  0  0  0  0  0  1 V2000
    3.5132    3.6927    0.2564 C   0  0  0  0  0  0  0  0  0  0  0  0
    2.9672    4.7082    0.6901 C   0  0  0  0  0  0  0  0  0  0  0  0
    4.7257    3.9268    0.0720 N   0  0  0  0  0  0  0  0  0  0  0  0
    4.9992    5.0357    0.3616 C   0  0  0  0  0  0  0  0  0  0  0  0
    3.8814    5.6676    0.7969 O   0  0  0  0  0  0  0  0  0  0  0  0
    2.8649    2.4140   -0.0051 C   0  0  0  0  0  0  0  0  0  0  0  0
    1.9098    4.7973    0.9425 H   0  0  0  0  0  0  0  0  0  0  0  0
    5.9842    5.4771    0.2911 H   0  0  0  0  0  0  0  0  0  0  0  0
    3.6147    1.6461   -0.0688 H   0  0  0  0  0  0  0  0  0  0  0  0
    2.1751    2.1871    0.7995 H   0  0  0  0  0  0  0  0  0  0  0  0
    2.3208    2.4722   -0.9417 H   0  0  0  0  0  0  0  0  0  0  0  0
  1  2  2  0  0  0  0
  1  3  1  0  0  0  0
  3  4  2  0  0  0  0
  4  5  1  0  0  0  0
  5  2  1  0  0  0  0
  1  6  1  0  0  0  0
  2  7  1  0  0  0  0
  4  8  1  0  0  0  0
  6  9  1  0  0  0  0
  6 10  1  0  0  0  0
  6 11  1  0  0  0  0
M  END
>  <Alias name>
4-Methyloxazole

>  <Refractivity>   
21.22

$$$$
Propionyl chloride
  ChemBrain IXL

 10  9  0  0  0  0  0  0  0  0  1 V2000
    4.2151    4.4294   -0.1434 C   0  0  0  0  0  0  0  0  0  0  0  0
    3.2461    3.3792    0.2423 C   0  0  0  0  0  0  0  0  0  0  0  0
    3.5730    2.2044    0.2056 O   0  0  0  0  0  0  0  0  0  0  0  0
    1.6001    3.8314    0.7610 Cl  0  0  0  0  0  0  0  0  0  0  0  0
    5.5499    3.7735   -0.5466 C   0  0  0  0  0  0  0  0  0  0  0  0
    3.8223    4.9930   -0.9806 H   0  0  0  0  0  0  0  0  0  0  0  0
    4.3787    5.0951    0.6950 H   0  0  0  0  0  0  0  0  0  0  0  0
    6.2590    4.5419   -0.8289 H   0  0  0  0  0  0  0  0  0  0  0  0
    5.3863    3.1078   -1.3850 H   0  0  0  0  0  0  0  0  0  0  0  0
    5.9427    3.2099    0.2906 H   0  0  0  0  0  0  0  0  0  0  0  0
  1  2  1  0  0  0  0
  2  3  2  0  0  0  0
  2  4  1  0  0  0  0
  1  5  1  0  0  0  0
  1  6  1  0  0  0  0
  1  7  1  0  0  0  0
  5  8  1  0  0  0  0
  5  9  1  0  0  0  0
  5 10  1  0  0  0  0
M  END
>  <Alias name>
Propionyl chloride

>  <Refractivity>   
21.22

$$$$
Methyl methanesulfonate
  ChemBrain IXL

 12 11  0  0  0  0  0  0  0  0  1 V2000
    4.6607    3.9989    0.1930 S   0  0  0  0  0  0  0  0  0  0  0  0
    4.4836    2.6246    0.5467 O   0  0  0  0  0  0  0  0  0  0  0  0
    4.5113    4.8140    1.3584 O   0  0  0  0  0  0  0  0  0  0  0  0
    3.5424    4.4235   -0.9141 O   0  0  0  0  0  0  0  0  0  0  0  0
    6.3224    4.2358   -0.5028 C   0  0  0  0  0  0  0  0  0  0  0  0
    2.1470    4.2783   -0.4750 C   0  0  0  0  0  0  0  0  0  0  0  0
    6.4565    5.2766   -0.7706 H   0  0  0  0  0  0  0  0  0  0  0  0
    6.4356    3.6185   -1.3854 H   0  0  0  0  0  0  0  0  0  0  0  0
    7.0654    3.9537    0.2328 H   0  0  0  0  0  0  0  0  0  0  0  0
    1.9544    3.2434   -0.2208 H   0  0  0  0  0  0  0  0  0  0  0  0
    1.9754    4.9015    0.3940 H   0  0  0  0  0  0  0  0  0  0  0  0
    1.4833    4.5832   -1.2746 H   0  0  0  0  0  0  0  0  0  0  0  0
  1  2  2  0  0  0  0
  1  3  2  0  0  0  0
  1  4  1  0  0  0  0
  1  5  1  0  0  0  0
  4  6  1  0  0  0  0
  5  7  1  0  0  0  0
  5  8  1  0  0  0  0
  5  9  1  0  0  0  0
  6 10  1  0  0  0  0
  6 11  1  0  0  0  0
  6 12  1  0  0  0  0
M  END
>  <Alias name>
Methyl methanesulfonate

>  <Refractivity>   
21.25

$$$$
Bromomethylether
  ChemBrain IXL

  9  8  0  0  0  0  0  0  0  0  1 V2000
    1.5034    3.7228    1.1216 Br  0  0  0  0  0  0  0  0  0  0  0  0
    3.1786    2.9972    0.4989 C   0  0  0  0  0  0  0  0  0  0  0  0
    4.0293    4.0874   -0.0003 O   0  0  0  0  0  0  0  0  0  0  0  0
    5.3437    3.6677   -0.5078 C   0  0  0  0  0  0  0  0  0  0  0  0
    3.6798    2.4934    1.3162 H   0  0  0  0  0  0  0  0  0  0  0  0
    2.9911    2.2906   -0.3002 H   0  0  0  0  0  0  0  0  0  0  0  0
    5.8924    4.5362   -0.8504 H   0  0  0  0  0  0  0  0  0  0  0  0
    5.2091    2.9776   -1.3315 H   0  0  0  0  0  0  0  0  0  0  0  0
    5.8979    3.1802    0.2848 H   0  0  0  0  0  0  0  0  0  0  0  0
  1  2  1  0  0  0  0
  2  3  1  0  0  0  0
  3  4  1  0  0  0  0
  2  5  1  0  0  0  0
  2  6  1  0  0  0  0
  4  7  1  0  0  0  0
  4  8  1  0  0  0  0
  4  9  1  0  0  0  0
M  END
>  <Alias name>
Bromomethylether

>  <Refractivity>   
21.27

$$$$
3,3,4,4-Tetrafluorodihydro-2,5-furandione
  ChemBrain IXL

 11 11  0  0  0  0  0  0  0  0  1 V2000
    2.6324    2.1082    0.3536 C   0  0  0  0  0  0  0  0  0  0  0  0
    2.1962    3.4563    0.6647 C   0  0  0  0  0  0  0  0  0  0  0  0
    3.9523    2.3321   -0.4568 C   0  0  0  0  0  0  0  0  0  0  0  0
    4.0809    3.7770   -0.4909 C   0  0  0  0  0  0  0  0  0  0  0  0
    3.0463    4.4459    0.1716 O   0  0  0  0  0  0  0  0  0  0  0  0
    1.1673    3.7222    1.3058 O   0  0  0  0  0  0  0  0  0  0  0  0
    5.0132    4.3763   -1.0516 O   0  0  0  0  0  0  0  0  0  0  0  0
    1.6889    1.4674   -0.4164 F   0  0  0  0  0  0  0  0  0  0  0  0
    2.8797    1.4210    1.5193 F   0  0  0  0  0  0  0  0  0  0  0  0
    5.0300    1.7791    0.1976 F   0  0  0  0  0  0  0  0  0  0  0  0
    3.8317    1.8349   -1.7389 F   0  0  0  0  0  0  0  0  0  0  0  0
  1  2  1  0  0  0  0
  1  3  1  0  0  0  0
  3  4  1  0  0  0  0
  4  5  1  0  0  0  0
  5  2  1  0  0  0  0
  2  6  2  0  0  0  0
  4  7  2  0  0  0  0
  1  8  1  0  0  0  0
  1  9  1  0  0  0  0
  3 10  1  0  0  0  0
  3 11  1  0  0  0  0
M  END
>  <Alias name>
3,3,4,4-Tetrafluorodihydro-2,5-furandione

>  <Refractivity>   
21.3

$$$$
5-Methylisoxazole
  ChemBrain IXL

 11 11  0  0  0  0  0  0  0  0  1 V2000
    4.0717    2.9793   -0.0497 C   0  0  0  0  0  0  0  0  0  0  0  0
    3.5994    4.1070   -0.0612 C   0  0  0  0  0  0  0  0  0  0  0  0
    5.4393    3.0821   -0.0945 C   0  0  0  0  0  0  0  0  0  0  0  0
    5.7498    4.2632   -0.1314 N   0  0  0  0  0  0  0  0  0  0  0  0
    4.6593    5.0599   -0.1161 O   0  0  0  0  0  0  0  0  0  0  0  0
    2.0926    4.3600   -0.0205 C   0  0  0  0  0  0  0  0  0  0  0  0
    3.4632    2.0327   -0.0089 H   0  0  0  0  0  0  0  0  0  0  0  0
    6.1360    2.2100   -0.0959 H   0  0  0  0  0  0  0  0  0  0  0  0
    1.5554    3.3997   -0.0114 H   0  0  0  0  0  0  0  0  0  0  0  0
    1.8383    4.9118    0.8730 H   0  0  0  0  0  0  0  0  0  0  0  0
    1.7929    4.9207   -0.8931 H   0  0  0  0  0  0  0  0  0  0  0  0
  1  2  2  0  0  0  0
  1  3  1  0  0  0  0
  3  4  2  0  0  0  0
  4  5  1  0  0  0  0
  5  2  1  0  0  0  0
  2  6  1  0  0  0  0
  1  7  1  0  0  0  0
  3  8  1  0  0  0  0
  6  9  1  0  0  0  0
  6 10  1  0  0  0  0
  6 11  1  0  0  0  0
M  END
>  <Alias name>
5-Methylisoxazole

>  <Refractivity>   
21.35

$$$$
Propylenecarbonate
  ChemBrain IXL

 13 13  0  0  0  0  0  0  0  0  1 V2000
    3.1681    3.5922   -0.5239 C   0  0  0  0  0  0  0  0  0  0  0  0
    2.6034    4.6873    0.4835 C   0  0  0  0  0  0  0  0  0  0  0  0
    4.4800    4.0470   -0.8657 O   0  0  0  0  0  0  0  0  0  0  0  0
    4.7904    5.1113   -0.0311 C   0  0  0  0  0  0  0  0  0  0  0  0
    3.7245    5.5426    0.7580 O   0  0  0  0  0  0  0  0  0  0  0  0
    5.9051    5.6182    0.0122 O   0  0  0  0  0  0  0  0  0  0  0  0
    3.3007    2.2549    0.1816 C   0  0  0  0  0  0  0  0  0  0  0  0
    2.5476    3.5146   -1.4037 H   0  0  0  0  0  0  0  0  0  0  0  0
    1.8121    5.2564    0.0180 H   0  0  0  0  0  0  0  0  0  0  0  0
    2.2579    4.2260    1.3914 H   0  0  0  0  0  0  0  0  0  0  0  0
    3.7044    1.5247   -0.5076 H   0  0  0  0  0  0  0  0  0  0  0  0
    3.9771    2.3645    1.0267 H   0  0  0  0  0  0  0  0  0  0  0  0
    2.3373    1.9341    0.5296 H   0  0  0  0  0  0  0  0  0  0  0  0
  1  2  1  0  0  0  0
  1  3  1  0  0  0  0
  3  4  1  0  0  0  0
  4  5  1  0  0  0  0
  5  2  1  0  0  0  0
  4  6  2  0  0  0  0
  1  7  1  0  0  0  0
  1  8  1  0  0  0  0
  2  9  1  0  0  0  0
  2 10  1  0  0  0  0
  7 11  1  0  0  0  0
  7 12  1  0  0  0  0
  7 13  1  0  0  0  0
M  END
>  <Alias name>
Propylenecarbonate

>  <Refractivity>   
21.4

$$$$
Sulfurylchloride
  ChemBrain IXL

  5  4  0  0  0  0  0  0  0  0  1 V2000
    2.8823    3.1010   -0.0398 S   0  0  0  0  0  0  0  0  0  0  0  0
    4.4340    3.5633    1.1173 Cl  0  0  0  0  0  0  0  0  0  0  0  0
    3.3209    1.4923   -1.1260 Cl  0  0  0  0  0  0  0  0  0  0  0  0
    2.5922    4.1986   -0.9092 O   0  0  0  0  0  0  0  0  0  0  0  0
    1.7422    2.8270    0.7788 O   0  0  0  0  0  0  0  0  0  0  0  0
  1  2  1  0  0  0  0
  1  3  1  0  0  0  0
  1  4  2  0  0  0  0
  1  5  2  0  0  0  0
M  END
>  <Alias name>
Sulfurylchloride

>  <Refractivity>   
21.43

$$$$
4-Methyl-1,3-dioxolane
  ChemBrain IXL

 14 14  0  0  0  0  0  0  0  0  1 V2000
    5.1919    4.5429   -0.5451 C   0  0  0  0  0  0  0  0  0  0  0  0
    4.3272    5.7122   -0.4908 O   0  0  0  0  0  0  0  0  0  0  0  0
    3.0925    5.3419    0.1983 C   0  0  0  0  0  0  0  0  0  0  0  0
    2.9068    3.9237   -0.1315 O   0  0  0  0  0  0  0  0  0  0  0  0
    4.2171    3.3377   -0.5119 C   0  0  0  0  0  0  0  0  0  0  0  0
    4.6930    2.3018    0.5254 C   0  0  0  0  0  0  0  0  0  0  0  0
    5.8107    4.5257    0.3437 H   0  0  0  0  0  0  0  0  0  0  0  0
    5.8095    4.5330   -1.4346 H   0  0  0  0  0  0  0  0  0  0  0  0
    2.2552    5.9384   -0.1421 H   0  0  0  0  0  0  0  0  0  0  0  0
    3.2272    5.4523    1.2672 H   0  0  0  0  0  0  0  0  0  0  0  0
    4.1359    2.8817   -1.4908 H   0  0  0  0  0  0  0  0  0  0  0  0
    5.6654    1.9223    0.2366 H   0  0  0  0  0  0  0  0  0  0  0  0
    3.9849    1.4838    0.5697 H   0  0  0  0  0  0  0  0  0  0  0  0
    4.7633    2.7716    1.4987 H   0  0  0  0  0  0  0  0  0  0  0  0
  1  2  1  0  0  0  0
  2  3  1  0  0  0  0
  3  4  1  0  0  0  0
  4  5  1  0  0  0  0
  5  1  1  0  0  0  0
  5  6  1  0  0  0  0
  1  7  1  0  0  0  0
  1  8  1  0  0  0  0
  3  9  1  0  0  0  0
  3 10  1  0  0  0  0
  5 11  1  0  0  0  0
  6 12  1  0  0  0  0
  6 13  1  0  0  0  0
  6 14  1  0  0  0  0
M  END
>  <Alias name>
4-Methyl-1,3-dioxolane

>  <Refractivity>   
21.48

$$$$
Ethanesulfonic acid
  ChemBrain IXL

 12 11  0  0  0  0  0  0  0  0  1 V2000
    2.5035    3.5001    0.2431 S   0  0  0  0  0  0  0  0  0  0  0  0
    2.0492    3.3252   -1.1015 O   0  0  0  0  0  0  0  0  0  0  0  0
    1.4961    3.0441    1.1497 O   0  0  0  0  0  0  0  0  0  0  0  0
    2.8039    5.0791    0.5140 O   0  0  0  0  0  0  0  0  0  0  0  0
    4.0260    2.5416    0.4975 C   0  0  0  0  0  0  0  0  0  0  0  0
    5.1119    3.0334   -0.4791 C   0  0  0  0  0  0  0  0  0  0  0  0
    3.4884    5.4776   -0.0682 H   0  0  0  0  0  0  0  0  0  0  0  0
    3.8266    1.4925    0.3170 H   0  0  0  0  0  0  0  0  0  0  0  0
    4.3698    2.6736    1.5159 H   0  0  0  0  0  0  0  0  0  0  0  0
    5.3117    4.0823   -0.2982 H   0  0  0  0  0  0  0  0  0  0  0  0
    4.7679    2.9018   -1.4975 H   0  0  0  0  0  0  0  0  0  0  0  0
    6.0192    2.4617   -0.3278 H   0  0  0  0  0  0  0  0  0  0  0  0
  1  2  2  0  0  0  0
  1  3  2  0  0  0  0
  1  4  1  0  0  0  0
  1  5  1  0  0  0  0
  4  7  1  0  0  0  0
  5  6  1  0  0  0  0
  5  8  1  0  0  0  0
  5  9  1  0  0  0  0
  6 10  1  0  0  0  0
  6 11  1  0  0  0  0
  6 12  1  0  0  0  0
M  END
>  <Alias name>
Ethanesulfonic acid

>  <Refractivity>   
21.48

$$$$
1,3-Pentadiyne
  ChemBrain IXL

  9  8  0  0  0  0  0  0  0  0  1 V2000
    2.7539    4.3143    0.9880 C   0  0  0  0  0  0  0  0  0  0  0  0
    3.8533    4.2945    0.4974 C   0  0  0  0  0  0  0  0  0  0  0  0
    5.2604    4.2691   -0.1304 C   0  0  0  0  0  0  0  0  0  0  0  0
    6.3597    4.2492   -0.6210 C   0  0  0  0  0  0  0  0  0  0  0  0
    7.7668    4.2238   -1.2488 C   0  0  0  0  0  0  0  0  0  0  0  0
    1.7651    4.3322    1.4293 H   0  0  0  0  0  0  0  0  0  0  0  0
    8.0884    5.2372   -1.4551 H   0  0  0  0  0  0  0  0  0  0  0  0
    7.7399    3.6586   -2.1723 H   0  0  0  0  0  0  0  0  0  0  0  0
    8.4609    3.7578   -0.5604 H   0  0  0  0  0  0  0  0  0  0  0  0
  1  2  3  0  0  0  0
  2  3  1  0  0  0  0
  3  4  3  0  0  0  0
  4  5  1  0  0  0  0
  1  6  1  0  0  0  0
  5  7  1  0  0  0  0
  5  8  1  0  0  0  0
  5  9  1  0  0  0  0
M  END
>  <Alias name>
1,3-Pentadiyne

>  <Refractivity>   
21.49

$$$$
Carbon disulfide
  ChemBrain IXL

  3  2  0  0  0  0  0  0  0  0  1 V2000
    1.4829    2.9453   -0.0412 S   0  0  0  0  0  0  0  0  0  0  0  0
    3.1926    2.9514   -0.0078 C   0  0  0  0  0  0  0  0  0  0  0  0
    4.9023    2.9575    0.0257 S   0  0  0  0  0  0  0  0  0  0  0  0
  1  2  2  0  0  0  0
  2  3  2  0  0  0  0
M  END
>  <Alias name>
Carbon disulfide

>  <Refractivity>   
21.49

$$$$
Chloroacetylchloride
  ChemBrain IXL

  7  6  0  0  0  0  0  0  0  0  1 V2000
    3.5710    3.7635    0.3849 C   0  0  0  0  0  0  0  0  0  0  0  0
    3.0659    2.5663   -0.3236 C   0  0  0  0  0  0  0  0  0  0  0  0
    3.7293    1.5425   -0.3409 O   0  0  0  0  0  0  0  0  0  0  0  0
    1.4871    2.6203   -1.1525 Cl  0  0  0  0  0  0  0  0  0  0  0  0
    5.1550    3.3960    1.1188 Cl  0  0  0  0  0  0  0  0  0  0  0  0
    3.6797    4.5800   -0.3182 H   0  0  0  0  0  0  0  0  0  0  0  0
    2.8705    4.0461    1.1609 H   0  0  0  0  0  0  0  0  0  0  0  0
  1  2  1  0  0  0  0
  2  3  2  0  0  0  0
  2  4  1  0  0  0  0
  1  5  1  0  0  0  0
  1  6  1  0  0  0  0
  1  7  1  0  0  0  0
M  END
>  <Alias name>
Chloroacetyl chloride

>  <Refractivity>   
21.5

$$$$
1,3-Dioxane
  ChemBrain IXL

 14 14  0  0  0  0  0  0  0  0  1 V2000
    5.0603    4.2251   -0.3685 C   0  0  0  0  0  0  0  0  0  0  0  0
    4.6448    3.0963   -1.2168 O   0  0  0  0  0  0  0  0  0  0  0  0
    3.1880    2.9351   -1.3447 C   0  0  0  0  0  0  0  0  0  0  0  0
    2.5763    2.7636    0.0595 C   0  0  0  0  0  0  0  0  0  0  0  0
    2.9692    3.9726    0.9306 C   0  0  0  0  0  0  0  0  0  0  0  0
    4.4356    4.0877    0.9574 O   0  0  0  0  0  0  0  0  0  0  0  0
    4.7394    5.1543   -0.8231 H   0  0  0  0  0  0  0  0  0  0  0  0
    6.1383    4.2259   -0.2652 H   0  0  0  0  0  0  0  0  0  0  0  0
    2.9690    2.0620   -1.9466 H   0  0  0  0  0  0  0  0  0  0  0  0
    2.7681    3.8151   -1.8162 H   0  0  0  0  0  0  0  0  0  0  0  0
    2.9589    1.8562    0.5100 H   0  0  0  0  0  0  0  0  0  0  0  0
    1.4977    2.7034   -0.0168 H   0  0  0  0  0  0  0  0  0  0  0  0
    2.5445    4.8750    0.5082 H   0  0  0  0  0  0  0  0  0  0  0  0
    2.5957    3.8330    1.9374 H   0  0  0  0  0  0  0  0  0  0  0  0
  1  2  1  0  0  0  0
  2  3  1  0  0  0  0
  3  4  1  0  0  0  0
  4  5  1  0  0  0  0
  5  6  1  0  0  0  0
  6  1  1  0  0  0  0
  1  7  1  0  0  0  0
  1  8  1  0  0  0  0
  3  9  1  0  0  0  0
  3 10  1  0  0  0  0
  4 11  1  0  0  0  0
  4 12  1  0  0  0  0
  5 13  1  0  0  0  0
  5 14  1  0  0  0  0
M  END
>  <Alias name>
1,3-Dioxane

>  <Refractivity>   
21.52

$$$$
Chloroform
  ChemBrain IXL

  5  4  0  0  0  0  0  0  0  0  1 V2000
    3.4729    3.1386    0.4271 C   0  0  0  0  0  0  0  0  0  0  0  0
    4.0558    3.6467   -1.1805 Cl  0  0  0  0  0  0  0  0  0  0  0  0
    4.0477    1.4855    0.7729 Cl  0  0  0  0  0  0  0  0  0  0  0  0
    1.6892    3.1645    0.4485 Cl  0  0  0  0  0  0  0  0  0  0  0  0
    3.8518    3.8160    1.1781 H   0  0  0  0  0  0  0  0  0  0  0  0
  1  2  1  0  0  0  0
  1  3  1  0  0  0  0
  1  4  1  0  0  0  0
  1  5  1  0  0  0  0
M  END
>  <Alias name>
Trichloromethane

>  <Refractivity>   
21.52

$$$$
2-Nitro-1-propene
  ChemBrain IXL

 11 10  0  0  0  0  0  0  0  0  1 V2000
    5.2304    3.1462   -0.6330 C   0  0  0  0  0  0  0  0  0  0  0  0
    2.9705    2.7197    0.4795 N   0  3  0  0  0  0  0  0  0  0  0  0
    1.9140    3.1488    0.9668 O   0  0  0  0  0  0  0  0  0  0  0  0
    3.1841    1.4989    0.4400 O   0  5  0  0  0  0  0  0  0  0  0  0
    3.9695    3.6583   -0.0514 C   0  0  0  0  0  0  0  0  0  0  0  0
    3.7395    4.9726   -0.0088 C   0  0  0  0  0  0  0  0  0  0  0  0
    5.8376    3.9781   -0.9678 H   0  0  0  0  0  0  0  0  0  0  0  0
    5.0047    2.5025   -1.4741 H   0  0  0  0  0  0  0  0  0  0  0  0
    5.7716    2.5832    0.1174 H   0  0  0  0  0  0  0  0  0  0  0  0
    2.8168    5.3474    0.4167 H   0  0  0  0  0  0  0  0  0  0  0  0
    4.4756    5.6641   -0.3998 H   0  0  0  0  0  0  0  0  0  0  0  0
  2  3  2  0  0  0  0
  2  4  1  0  0  0  0
  1  5  1  0  0  0  0
  5  6  2  0  0  0  0
  2  5  1  0  0  0  0
  1  7  1  0  0  0  0
  1  8  1  0  0  0  0
  1  9  1  0  0  0  0
  6 10  1  0  0  0  0
  6 11  1  0  0  0  0
M  END
>  <Alias name>
2-Nitro-1-propene

>  <Refractivity>   
21.55

$$$$
Crotonaldehyde
  ChemBrain IXL

 11 10  0  0  0  0  0  0  0  0  1 V2000
    2.1898    3.5584   -0.2190 C   0  0  0  0  0  0  0  0  0  0  0  0
    3.5613    4.2611   -0.2156 C   0  0  0  0  0  0  0  0  0  0  0  0
    4.6806    3.5401   -0.1173 C   0  0  0  0  0  0  0  0  0  0  0  0
    5.9800    4.2059   -0.1141 C   0  0  0  0  0  0  0  0  0  0  0  0
    7.0028    3.5469   -0.0243 O   0  0  0  0  0  0  0  0  0  0  0  0
    1.4911    4.1355   -0.8065 H   0  0  0  0  0  0  0  0  0  0  0  0
    1.8254    3.4752    0.7943 H   0  0  0  0  0  0  0  0  0  0  0  0
    2.2917    2.5721   -0.6471 H   0  0  0  0  0  0  0  0  0  0  0  0
    3.6170    5.3370   -0.2927 H   0  0  0  0  0  0  0  0  0  0  0  0
    4.6249    2.4643   -0.0402 H   0  0  0  0  0  0  0  0  0  0  0  0
    6.0357    5.2817   -0.1912 H   0  0  0  0  0  0  0  0  0  0  0  0
  1  2  1  0  0  0  0
  2  3  2  0  0  0  0
  3  4  1  0  0  0  0
  4  5  2  0  0  0  0
  1  6  1  0  0  0  0
  1  7  1  0  0  0  0
  1  8  1  0  0  0  0
  2  9  1  0  0  0  0
  3 10  1  0  0  0  0
  4 11  1  0  0  0  0
M  END
>  <Alias name>
Crotonaldehyde

>  <Refractivity>   
21.55

$$$$
3-Methoxy-1-propene
  ChemBrain IXL

 13 12  0  0  0  0  0  0  0  0  1 V2000
    3.6804    3.8376    0.3445 O   0  0  0  0  0  0  0  0  0  0  0  0
    2.3402    4.3551    0.6567 C   0  0  0  0  0  0  0  0  0  0  0  0
    4.6745    4.8605   -0.0113 C   0  0  0  0  0  0  0  0  0  0  0  0
    5.9714    4.2085   -0.3000 C   0  0  0  0  0  0  0  0  0  0  0  0
    7.0276    4.9475   -0.6477 C   0  0  0  0  0  0  0  0  0  0  0  0
    1.6837    3.5304    0.9048 H   0  0  0  0  0  0  0  0  0  0  0  0
    2.4021    5.0332    1.4988 H   0  0  0  0  0  0  0  0  0  0  0  0
    1.9475    4.8828   -0.2037 H   0  0  0  0  0  0  0  0  0  0  0  0
    4.3388    5.4006   -0.8880 H   0  0  0  0  0  0  0  0  0  0  0  0
    4.7934    5.5511    0.8146 H   0  0  0  0  0  0  0  0  0  0  0  0
    6.0637    3.1319   -0.2292 H   0  0  0  0  0  0  0  0  0  0  0  0
    6.9356    6.0243   -0.7187 H   0  0  0  0  0  0  0  0  0  0  0  0
    7.9765    4.4701   -0.8589 H   0  0  0  0  0  0  0  0  0  0  0  0
  1  2  1  0  0  0  0
  3  4  1  0  0  0  0
  4  5  2  0  0  0  0
  1  3  1  0  0  0  0
  2  6  1  0  0  0  0
  2  7  1  0  0  0  0
  2  8  1  0  0  0  0
  3  9  1  0  0  0  0
  3 10  1  0  0  0  0
  4 11  1  0  0  0  0
  5 12  1  0  0  0  0
  5 13  1  0  0  0  0
M  END
>  <Alias name>
Allyl methyl ether

>  <Refractivity>   
21.58

$$$$
Pyrrolidone
  ChemBrain IXL

 13 13  0  0  0  0  0  0  0  0  1 V2000
    3.3977    2.2159   -0.0985 C   0  0  0  0  0  0  0  0  0  0  0  0
    2.5532    3.5187    0.1328 C   0  0  0  0  0  0  0  0  0  0  0  0
    4.8727    2.6995   -0.1002 C   0  0  0  0  0  0  0  0  0  0  0  0
    4.7711    4.0928    0.1026 C   0  0  0  0  0  0  0  0  0  0  0  0
    3.5250    4.5349    0.2280 N   0  0  0  0  0  0  0  0  0  0  0  0
    5.7460    4.8317    0.1582 O   0  0  0  0  0  0  0  0  0  0  0  0
    3.2989    5.5140    0.3782 H   0  0  0  0  0  0  0  0  0  0  0  0
    3.1513    1.7717   -1.0482 H   0  0  0  0  0  0  0  0  0  0  0  0
    3.2371    1.5164    0.7043 H   0  0  0  0  0  0  0  0  0  0  0  0
    1.8995    3.7070   -0.7055 H   0  0  0  0  0  0  0  0  0  0  0  0
    1.9915    3.4546    1.0526 H   0  0  0  0  0  0  0  0  0  0  0  0
    5.4313    2.2444    0.7100 H   0  0  0  0  0  0  0  0  0  0  0  0
    5.3472    2.4948   -1.0531 H   0  0  0  0  0  0  0  0  0  0  0  0
  1  2  1  0  0  0  0
  1  3  1  0  0  0  0
  3  4  1  0  0  0  0
  4  5  1  0  0  0  0
  5  2  1  0  0  0  0
  4  6  2  0  0  0  0
  5  7  1  0  0  0  0
  1  8  1  0  0  0  0
  1  9  1  0  0  0  0
  2 10  1  0  0  0  0
  2 11  1  0  0  0  0
  3 12  1  0  0  0  0
  3 13  1  0  0  0  0
M  END
>  <Alias name>
2-Pyrrolidone

>  <Refractivity>   
21.61

$$$$
Fumaronitrile
  ChemBrain IXL

  8  7  0  0  0  0  0  0  0  0  1 V2000
    3.7918    3.3346    0.1882 C   0  0  0  0  0  0  0  0  0  0  0  0
    4.5301    4.3729   -0.2107 C   0  0  0  0  0  0  0  0  0  0  0  0
    2.4853    3.5644    0.8444 C   0  0  0  0  0  0  0  0  0  0  0  0
    1.4630    3.7441    1.3579 N   0  0  0  0  0  0  0  0  0  0  0  0
    5.8366    4.1432   -0.8670 C   0  0  0  0  0  0  0  0  0  0  0  0
    6.8589    3.9634   -1.3804 N   0  0  0  0  0  0  0  0  0  0  0  0
    4.1490    2.3243    0.0317 H   0  0  0  0  0  0  0  0  0  0  0  0
    4.1730    5.3833   -0.0542 H   0  0  0  0  0  0  0  0  0  0  0  0
  1  2  2  0  0  0  0
  3  4  3  0  0  0  0
  3  1  1  0  0  0  0
  5  6  3  0  0  0  0
  5  2  1  0  0  0  0
  1  7  1  0  0  0  0
  2  8  1  0  0  0  0
M  END
>  <Alias name>
trans-2-Butenedinitrile

>  <Refractivity>   
21.63

$$$$
1-Hydroxy-2-butanone
  ChemBrain IXL

 14 13  0  0  0  0  0  0  0  0  1 V2000
    6.0023    3.8564   -0.1244 C   0  0  0  0  0  0  0  0  0  0  0  0
    7.2467    4.7333    0.1148 C   0  0  0  0  0  0  0  0  0  0  0  0
    4.7810    4.6697    0.0692 C   0  0  0  0  0  0  0  0  0  0  0  0
    3.4580    4.0110    0.1473 C   0  0  0  0  0  0  0  0  0  0  0  0
    4.8649    5.8831    0.1643 O   0  0  0  0  0  0  0  0  0  0  0  0
    2.4016    5.0332    0.1567 O   0  0  0  0  0  0  0  0  0  0  0  0
    1.4846    4.6825    0.2074 H   0  0  0  0  0  0  0  0  0  0  0  0
    6.0221    3.4699   -1.1359 H   0  0  0  0  0  0  0  0  0  0  0  0
    6.0016    3.0315    0.5773 H   0  0  0  0  0  0  0  0  0  0  0  0
    7.2474    5.5582   -0.5869 H   0  0  0  0  0  0  0  0  0  0  0  0
    8.1403    4.1381   -0.0267 H   0  0  0  0  0  0  0  0  0  0  0  0
    7.2269    5.1199    1.1263 H   0  0  0  0  0  0  0  0  0  0  0  0
    3.3260    3.3633   -0.7105 H   0  0  0  0  0  0  0  0  0  0  0  0
    3.4002    3.4237    1.0554 H   0  0  0  0  0  0  0  0  0  0  0  0
  2  1  1  0  0  0  0
  1  3  1  0  0  0  0
  3  4  1  0  0  0  0
  3  5  2  0  0  0  0
  4  6  1  0  0  0  0
  6  7  1  0  0  0  0
  1  8  1  0  0  0  0
  1  9  1  0  0  0  0
  2 10  1  0  0  0  0
  2 11  1  0  0  0  0
  2 12  1  0  0  0  0
  4 13  1  0  0  0  0
  4 14  1  0  0  0  0
M  END
>  <Alias name>
1-Hydroxy-2-butanone

>  <Refractivity>   
21.66

$$$$
Acetone cyanohydrin
  ChemBrain IXL

 13 12  0  0  0  0  0  0  0  0  1 V2000
    2.9369    2.3306    0.6566 C   0  0  0  0  0  0  0  0  0  0  0  0
    3.5322    3.4981   -0.1542 C   0  0  0  0  0  0  0  0  0  0  0  0
    2.6149    4.7301   -0.0301 C   0  0  0  0  0  0  0  0  0  0  0  0
    3.6404    3.1082   -1.5674 O   0  0  0  0  0  0  0  0  0  0  0  0
    4.9313    3.8422    0.3923 C   0  0  0  0  0  0  0  0  0  0  0  0
    5.9827    4.1009    0.8030 N   0  0  0  0  0  0  0  0  0  0  0  0
    4.2100    2.3258   -1.7401 H   0  0  0  0  0  0  0  0  0  0  0  0
    3.5815    1.4648    0.5693 H   0  0  0  0  0  0  0  0  0  0  0  0
    2.8572    2.6179    1.6978 H   0  0  0  0  0  0  0  0  0  0  0  0
    1.9536    2.0888    0.2725 H   0  0  0  0  0  0  0  0  0  0  0  0
    1.6316    4.4882   -0.4142 H   0  0  0  0  0  0  0  0  0  0  0  0
    3.0333    5.5505   -0.5999 H   0  0  0  0  0  0  0  0  0  0  0  0
    2.5351    5.0173    1.0111 H   0  0  0  0  0  0  0  0  0  0  0  0
  1  2  1  0  0  0  0
  2  3  1  0  0  0  0
  2  4  1  0  0  0  0
  5  6  3  0  0  0  0
  5  2  1  0  0  0  0
  4  7  1  0  0  0  0
  1  8  1  0  0  0  0
  1  9  1  0  0  0  0
  1 10  1  0  0  0  0
  3 11  1  0  0  0  0
  3 12  1  0  0  0  0
  3 13  1  0  0  0  0
M  END
>  <Alias name>
Acetone cyanohydrin

>  <Refractivity>   
21.66

$$$$
Methyl pyruvate
  ChemBrain IXL

 13 12  0  0  0  0  0  0  0  0  1 V2000
    2.2382    4.0670    1.3375 C   0  0  0  0  0  0  0  0  0  0  0  0
    3.2742    3.4674    0.4670 C   0  0  0  0  0  0  0  0  0  0  0  0
    3.2968    2.2609    0.2878 O   0  0  0  0  0  0  0  0  0  0  0  0
    4.2828    4.3316   -0.1860 C   0  0  0  0  0  0  0  0  0  0  0  0
    4.2662    5.5370    0.0011 O   0  0  0  0  0  0  0  0  0  0  0  0
    5.3045    3.7374   -1.0600 O   0  0  0  0  0  0  0  0  0  0  0  0
    6.2514    4.6952   -1.6491 C   0  0  0  0  0  0  0  0  0  0  0  0
    1.4856    3.3231    1.5679 H   0  0  0  0  0  0  0  0  0  0  0  0
    2.6952    4.4147    2.2557 H   0  0  0  0  0  0  0  0  0  0  0  0
    1.7757    4.9019    0.8257 H   0  0  0  0  0  0  0  0  0  0  0  0
    5.7094    5.4169   -2.2477 H   0  0  0  0  0  0  0  0  0  0  0  0
    6.9585    4.1652   -2.2751 H   0  0  0  0  0  0  0  0  0  0  0  0
    6.7838    5.2092   -0.8584 H   0  0  0  0  0  0  0  0  0  0  0  0
  1  2  1  0  0  0  0
  2  3  2  0  0  0  0
  4  5  2  0  0  0  0
  4  6  1  0  0  0  0
  4  2  1  0  0  0  0
  6  7  1  0  0  0  0
  1  8  1  0  0  0  0
  1  9  1  0  0  0  0
  1 10  1  0  0  0  0
  7 11  1  0  0  0  0
  7 12  1  0  0  0  0
  7 13  1  0  0  0  0
M  END
>  <Alias name>
Methyl pyruvate

>  <Refractivity>   
21.66

$$$$
N-Methyl-N-nitromethanamine
  ChemBrain IXL

 12 11  0  0  0  0  0  0  0  0  1 V2000
    3.1450    5.5985    0.0133 O   0  5  0  0  0  0  0  0  0  0  0  0
    2.9799    4.3960    0.2669 N   0  3  0  0  0  0  0  0  0  0  0  0
    1.9315    4.0148    0.8082 O   0  0  0  0  0  0  0  0  0  0  0  0
    4.0058    3.4423   -0.0671 N   0  0  0  0  0  0  0  0  0  0  0  0
    5.2488    3.8943   -0.7088 C   0  0  0  0  0  0  0  0  0  0  0  0
    3.8101    2.0167    0.2335 C   0  0  0  0  0  0  0  0  0  0  0  0
    5.2125    4.9674   -0.8502 H   0  0  0  0  0  0  0  0  0  0  0  0
    5.3567    3.4069   -1.6699 H   0  0  0  0  0  0  0  0  0  0  0  0
    6.0928    3.6414   -0.0790 H   0  0  0  0  0  0  0  0  0  0  0  0
    4.6805    1.4575   -0.0867 H   0  0  0  0  0  0  0  0  0  0  0  0
    3.6708    1.8885    1.2998 H   0  0  0  0  0  0  0  0  0  0  0  0
    2.9348    1.6540   -0.2911 H   0  0  0  0  0  0  0  0  0  0  0  0
  1  2  1  0  0  0  0
  2  3  2  0  0  0  0
  2  4  1  0  0  0  0
  4  5  1  0  0  0  0
  4  6  1  0  0  0  0
  5  7  1  0  0  0  0
  5  8  1  0  0  0  0
  5  9  1  0  0  0  0
  6 10  1  0  0  0  0
  6 11  1  0  0  0  0
  6 12  1  0  0  0  0
M  END
>  <Alias name>
N-Methyl-N-nitromethanamine

>  <Refractivity>   
21.67

$$$$
2-Methyl-2-propenol
  ChemBrain IXL

 13 12  0  0  0  0  0  0  0  0  1 V2000
    3.3884    2.1939    0.1219 C   0  0  0  0  0  0  0  0  0  0  0  0
    3.2730    3.6610    0.2793 C   0  0  0  0  0  0  0  0  0  0  0  0
    2.2396    4.1816    0.9451 C   0  0  0  0  0  0  0  0  0  0  0  0
    4.3032    4.5509   -0.3013 C   0  0  0  0  0  0  0  0  0  0  0  0
    5.3285    3.7401   -0.9738 O   0  0  0  0  0  0  0  0  0  0  0  0
    6.0563    4.2528   -1.3905 H   0  0  0  0  0  0  0  0  0  0  0  0
    4.2837    1.9606   -0.4411 H   0  0  0  0  0  0  0  0  0  0  0  0
    2.5212    1.8183   -0.4071 H   0  0  0  0  0  0  0  0  0  0  0  0
    3.4447    1.7294    1.0986 H   0  0  0  0  0  0  0  0  0  0  0  0
    1.4857    3.5305    1.3700 H   0  0  0  0  0  0  0  0  0  0  0  0
    2.1551    5.2552    1.0603 H   0  0  0  0  0  0  0  0  0  0  0  0
    3.8415    5.2172   -1.0195 H   0  0  0  0  0  0  0  0  0  0  0  0
    4.7634    5.1331    0.4874 H   0  0  0  0  0  0  0  0  0  0  0  0
  1  2  1  0  0  0  0
  2  3  2  0  0  0  0
  2  4  1  0  0  0  0
  4  5  1  0  0  0  0
  5  6  1  0  0  0  0
  1  7  1  0  0  0  0
  1  8  1  0  0  0  0
  1  9  1  0  0  0  0
  3 10  1  0  0  0  0
  3 11  1  0  0  0  0
  4 12  1  0  0  0  0
  4 13  1  0  0  0  0
M  END
>  <Alias name>
2-Methyl-2-propenol

>  <Refractivity>   
21.68

$$$$
1,4-Dioxane
  ChemBrain IXL

 14 14  0  0  0  0  0  0  0  0  1 V2000
    2.3329    2.5408    0.0693 C   0  0  0  0  0  0  0  0  0  0  0  0
    2.4354    3.9928    0.5749 C   0  0  0  0  0  0  0  0  0  0  0  0
    3.5076    4.6896   -0.1502 O   0  0  0  0  0  0  0  0  0  0  0  0
    4.8284    4.0492   -0.0720 C   0  0  0  0  0  0  0  0  0  0  0  0
    4.7259    2.5971   -0.5776 C   0  0  0  0  0  0  0  0  0  0  0  0
    3.6537    1.9003    0.1475 O   0  0  0  0  0  0  0  0  0  0  0  0
    1.9923    2.5396   -0.9556 H   0  0  0  0  0  0  0  0  0  0  0  0
    1.6312    1.9948    0.6824 H   0  0  0  0  0  0  0  0  0  0  0  0
    1.4972    4.5002    0.4051 H   0  0  0  0  0  0  0  0  0  0  0  0
    2.6576    3.9912    1.6318 H   0  0  0  0  0  0  0  0  0  0  0  0
    5.1690    4.0503    0.9529 H   0  0  0  0  0  0  0  0  0  0  0  0
    5.5301    4.5952   -0.6851 H   0  0  0  0  0  0  0  0  0  0  0  0
    5.6641    2.0897   -0.4078 H   0  0  0  0  0  0  0  0  0  0  0  0
    4.5037    2.5987   -1.6345 H   0  0  0  0  0  0  0  0  0  0  0  0
  1  2  1  0  0  0  0
  2  3  1  0  0  0  0
  3  4  1  0  0  0  0
  4  5  1  0  0  0  0
  5  6  1  0  0  0  0
  6  1  1  0  0  0  0
  1  7  1  0  0  0  0
  1  8  1  0  0  0  0
  2  9  1  0  0  0  0
  2 10  1  0  0  0  0
  4 11  1  0  0  0  0
  4 12  1  0  0  0  0
  5 13  1  0  0  0  0
  5 14  1  0  0  0  0
M  END
>  <Alias name>
1,4-Dioxane

>  <Refractivity>   
21.68

$$$$
cis-Crotyl alcohol
  ChemBrain IXL

 13 12  0  0  0  0  0  0  0  0  1 V2000
    4.5132    3.5966    0.0369 C   0  0  0  0  0  0  0  0  0  0  0  0
    3.3132    3.7823    0.5956 C   0  0  0  0  0  0  0  0  0  0  0  0
    5.2871    4.7563   -0.4652 C   0  0  0  0  0  0  0  0  0  0  0  0
    2.7520    5.1487    0.7150 C   0  0  0  0  0  0  0  0  0  0  0  0
    6.5571    4.2873   -1.0376 O   0  0  0  0  0  0  0  0  0  0  0  0
    7.1372    4.9949   -1.3969 H   0  0  0  0  0  0  0  0  0  0  0  0
    4.9206    2.5970   -0.0489 H   0  0  0  0  0  0  0  0  0  0  0  0
    2.7501    2.9330    0.9616 H   0  0  0  0  0  0  0  0  0  0  0  0
    4.7149    5.2692   -1.2285 H   0  0  0  0  0  0  0  0  0  0  0  0
    5.4894    5.4369    0.3526 H   0  0  0  0  0  0  0  0  0  0  0  0
    1.7814    5.0998    1.1927 H   0  0  0  0  0  0  0  0  0  0  0  0
    3.4171    5.7615    1.3109 H   0  0  0  0  0  0  0  0  0  0  0  0
    2.6472    5.5836   -0.2714 H   0  0  0  0  0  0  0  0  0  0  0  0
  1  2  2  0  0  0  0
  1  3  1  0  0  0  0
  2  4  1  0  0  0  0
  3  5  1  0  0  0  0
  5  6  1  0  0  0  0
  1  7  1  0  0  0  0
  2  8  1  0  0  0  0
  3  9  1  0  0  0  0
  3 10  1  0  0  0  0
  4 11  1  0  0  0  0
  4 12  1  0  0  0  0
  4 13  1  0  0  0  0
M  END
>  <Alias name>
cis-Crotyl alcohol

>  <Refractivity>   
21.69

$$$$
1-Chloro-1-nitroethane
  ChemBrain IXL

 10  9  0  0  0  0  0  0  0  0  1 V2000
    5.5996    3.3343   -0.5600 Cl  0  0  0  0  0  0  0  0  0  0  0  0
    3.8562    3.6206   -0.3123 C   0  0  0  0  0  0  0  0  0  0  0  0
    3.6490    5.0083    0.3248 C   0  0  0  0  0  0  0  0  0  0  0  0
    3.8751    1.4851    0.6679 O   0  5  0  0  0  0  0  0  0  0  0  0
    3.3115    2.5861    0.5787 N   0  3  0  0  0  0  0  0  0  0  0  0
    2.2884    2.8143    1.2411 O   0  0  0  0  0  0  0  0  0  0  0  0
    3.3449    3.5813   -1.2662 H   0  0  0  0  0  0  0  0  0  0  0  0
    2.5908    5.1811    0.4774 H   0  0  0  0  0  0  0  0  0  0  0  0
    4.1624    5.0485    1.2775 H   0  0  0  0  0  0  0  0  0  0  0  0
    4.0481    5.7707   -0.3328 H   0  0  0  0  0  0  0  0  0  0  0  0
  1  2  1  0  0  0  0
  2  3  1  0  0  0  0
  4  5  1  0  0  0  0
  5  6  2  0  0  0  0
  5  2  1  0  0  0  0
  2  7  1  0  0  0  0
  3  8  1  0  0  0  0
  3  9  1  0  0  0  0
  3 10  1  0  0  0  0
M  END
>  <Alias name>
1-Chloro-1-nitroethane

>  <Refractivity>   
21.7

$$$$
2-Nitropropane
  ChemBrain IXL

 13 12  0  0  0  0  0  0  0  0  1 V2000
    1.6766    3.9788    0.1501 O   0  5  0  0  0  0  0  0  0  0  0  0
    2.8148    4.4530    0.0185 N   0  3  0  0  0  0  0  0  0  0  0  0
    3.0032    5.6675    0.1827 O   0  0  0  0  0  0  0  0  0  0  0  0
    3.9407    3.5753   -0.3320 C   0  0  0  0  0  0  0  0  0  0  0  0
    5.2304    4.1082    0.3217 C   0  0  0  0  0  0  0  0  0  0  0  0
    3.6580    2.1488    0.1777 C   0  0  0  0  0  0  0  0  0  0  0  0
    4.0624    3.5566   -1.4080 H   0  0  0  0  0  0  0  0  0  0  0  0
    5.4262    5.1127   -0.0325 H   0  0  0  0  0  0  0  0  0  0  0  0
    6.0608    3.4645    0.0591 H   0  0  0  0  0  0  0  0  0  0  0  0
    5.1105    4.1219    1.3980 H   0  0  0  0  0  0  0  0  0  0  0  0
    4.4852    1.5010   -0.0849 H   0  0  0  0  0  0  0  0  0  0  0  0
    3.5411    2.1666    1.2542 H   0  0  0  0  0  0  0  0  0  0  0  0
    2.7489    1.7761   -0.2780 H   0  0  0  0  0  0  0  0  0  0  0  0
  1  2  1  0  0  0  0
  2  3  2  0  0  0  0
  2  4  1  0  0  0  0
  4  5  1  0  0  0  0
  4  6  1  0  0  0  0
  4  7  1  0  0  0  0
  5  8  1  0  0  0  0
  5  9  1  0  0  0  0
  5 10  1  0  0  0  0
  6 11  1  0  0  0  0
  6 12  1  0  0  0  0
  6 13  1  0  0  0  0
M  END
>  <Alias name>
2-Nitropropane

>  <Refractivity>   
21.72

$$$$
Isobutyric acid
  ChemBrain IXL

 14 13  0  0  0  0  0  0  0  0  1 V2000
    2.5314    2.6618    0.4175 C   0  0  0  0  0  0  0  0  0  0  0  0
    3.3240    3.6648   -0.4432 C   0  0  0  0  0  0  0  0  0  0  0  0
    4.8316    3.4968   -0.1705 C   0  0  0  0  0  0  0  0  0  0  0  0
    5.6762    4.6808    0.0444 O   0  0  0  0  0  0  0  0  0  0  0  0
    5.3242    2.3813   -0.1332 O   0  0  0  0  0  0  0  0  0  0  0  0
    2.8939    5.1008   -0.0857 C   0  0  0  0  0  0  0  0  0  0  0  0
    2.7309    2.8478    1.4625 H   0  0  0  0  0  0  0  0  0  0  0  0
    1.4749    2.7794    0.2263 H   0  0  0  0  0  0  0  0  0  0  0  0
    2.8328    1.6554    0.1670 H   0  0  0  0  0  0  0  0  0  0  0  0
    3.1243    3.4788   -1.4882 H   0  0  0  0  0  0  0  0  0  0  0  0
    6.5938    4.4953    0.2063 H   0  0  0  0  0  0  0  0  0  0  0  0
    3.4493    5.8037   -0.6889 H   0  0  0  0  0  0  0  0  0  0  0  0
    3.0934    5.2868    0.9593 H   0  0  0  0  0  0  0  0  0  0  0  0
    1.8374    5.2184   -0.2770 H   0  0  0  0  0  0  0  0  0  0  0  0
  1  2  1  0  0  0  0
  2  3  1  0  0  0  0
  3  4  1  0  0  0  0
  3  5  2  0  0  0  0
  2  6  1  0  0  0  0
  1  7  1  0  0  0  0
  1  8  1  0  0  0  0
  1  9  1  0  0  0  0
  2 10  1  0  0  0  0
  4 11  1  0  0  0  0
  6 12  1  0  0  0  0
  6 13  1  0  0  0  0
  6 14  1  0  0  0  0
M  END
>  <Alias name>
Isobutyric acid

>  <Refractivity>   
21.72

$$$$
Tetrahydro-3-furanol
  ChemBrain IXL

 14 14  0  0  0  0  0  0  0  0  1 V2000
    2.6296    4.5220    0.7373 O   0  0  0  0  0  0  0  0  0  0  0  0
    3.9794    4.7154    0.1299 C   0  0  0  0  0  0  0  0  0  0  0  0
    4.2793    3.3976   -0.5892 C   0  0  0  0  0  0  0  0  0  0  0  0
    3.5137    2.3578    0.2075 C   0  0  0  0  0  0  0  0  0  0  0  0
    2.2384    3.0844    0.6423 C   0  0  0  0  0  0  0  0  0  0  0  0
    5.7208    3.1107   -0.6151 O   0  0  0  0  0  0  0  0  0  0  0  0
    6.1499    3.0575    0.2677 H   0  0  0  0  0  0  0  0  0  0  0  0
    4.7055    4.8598    0.9203 H   0  0  0  0  0  0  0  0  0  0  0  0
    3.9944    5.5561   -0.5526 H   0  0  0  0  0  0  0  0  0  0  0  0
    3.8833    3.4392   -1.5964 H   0  0  0  0  0  0  0  0  0  0  0  0
    4.0884    2.0840    1.0836 H   0  0  0  0  0  0  0  0  0  0  0  0
    3.2900    1.4815   -0.3880 H   0  0  0  0  0  0  0  0  0  0  0  0
    1.4873    2.9727   -0.1299 H   0  0  0  0  0  0  0  0  0  0  0  0
    1.8656    2.7079    1.5867 H   0  0  0  0  0  0  0  0  0  0  0  0
  1  2  1  0  0  0  0
  2  3  1  0  0  0  0
  3  4  1  0  0  0  0
  4  5  1  0  0  0  0
  5  1  1  0  0  0  0
  3  6  1  0  0  0  0
  6  7  1  0  0  0  0
  2  8  1  0  0  0  0
  2  9  1  0  0  0  0
  3 10  1  0  0  0  0
  4 11  1  0  0  0  0
  4 12  1  0  0  0  0
  5 13  1  0  0  0  0
  5 14  1  0  0  0  0
M  END
>  <Alias name>
Tetrahydro-3-furanol

>  <Refractivity>   
21.72

$$$$
Thiacyclobutane
  ChemBrain IXL

 10 10  0  0  0  0  0  0  0  0  1 V2000
    2.3443    2.2198   -0.0207 C   0  0  0  0  0  0  0  0  0  0  0  0
    2.3648    3.8281    0.6071 S   0  0  0  0  0  0  0  0  0  0  0  0
    4.0665    3.7192    0.3360 C   0  0  0  0  0  0  0  0  0  0  0  0
    3.9310    2.2284   -0.2304 C   0  0  0  0  0  0  0  0  0  0  0  0
    1.8030    2.1468   -0.9559 H   0  0  0  0  0  0  0  0  0  0  0  0
    2.0274    1.4915    0.7154 H   0  0  0  0  0  0  0  0  0  0  0  0
    4.6364    3.7629    1.2558 H   0  0  0  0  0  0  0  0  0  0  0  0
    4.4121    4.4183   -0.4155 H   0  0  0  0  0  0  0  0  0  0  0  0
    4.4340    1.5017    0.3955 H   0  0  0  0  0  0  0  0  0  0  0  0
    4.2099    2.1564   -1.2744 H   0  0  0  0  0  0  0  0  0  0  0  0
  1  2  1  0  0  0  0
  2  3  1  0  0  0  0
  3  4  1  0  0  0  0
  4  1  1  0  0  0  0
  1  5  1  0  0  0  0
  1  6  1  0  0  0  0
  3  7  1  0  0  0  0
  3  8  1  0  0  0  0
  4  9  1  0  0  0  0
  4 10  1  0  0  0  0
M  END
>  <Alias name>
Thietane

>  <Refractivity>   
21.75

$$$$
2-Chloroallyl alcohol
  ChemBrain IXL

 10  9  0  0  0  0  0  0  0  0  1 V2000
    2.3573    4.4467    0.0000 C   0  0  0  0  0  0  0  0  0  0  0  0
    3.5800    3.9109    0.0013 C   0  0  0  0  0  0  0  0  0  0  0  0
    4.7722    4.7879    0.0021 C   0  0  0  0  0  0  0  0  0  0  0  0
    5.9882    3.9619   -0.0022 O   0  0  0  0  0  0  0  0  0  0  0  0
    3.7770    2.1378    0.0019 Cl  0  0  0  0  0  0  0  0  0  0  0  0
    6.8324    4.4654   -0.0019 H   0  0  0  0  0  0  0  0  0  0  0  0
    1.4849    3.8049   -0.0006 H   0  0  0  0  0  0  0  0  0  0  0  0
    2.2377    5.5230   -0.0004 H   0  0  0  0  0  0  0  0  0  0  0  0
    4.7591    5.4158   -0.8802 H   0  0  0  0  0  0  0  0  0  0  0  0
    4.7618    5.4103    0.8883 H   0  0  0  0  0  0  0  0  0  0  0  0
  1  2  2  0  0  0  0
  2  3  1  0  0  0  0
  3  4  1  0  0  0  0
  2  5  1  0  0  0  0
  4  6  1  0  0  0  0
  1  7  1  0  0  0  0
  1  8  1  0  0  0  0
  3  9  1  0  0  0  0
  3 10  1  0  0  0  0
M  END
>  <Alias name>
2-Chloroallyl alcohol

>  <Refractivity>   
21.76

$$$$
1-Aziridineethanol
  ChemBrain IXL

 15 15  0  0  0  0  0  0  0  0  1 V2000
    2.3978    4.0885   -0.3074 C   0  0  0  0  0  0  0  0  0  0  0  0
    3.2673    5.4501   -0.3414 C   0  0  0  0  0  0  0  0  0  0  0  0
    3.5992    4.2961    0.4502 N   0  0  0  0  0  0  0  0  0  0  0  0
    4.7328    3.6107   -0.1953 C   0  0  0  0  0  0  0  0  0  0  0  0
    6.0513    4.2817    0.2356 C   0  0  0  0  0  0  0  0  0  0  0  0
    7.1822    3.5971   -0.4068 O   0  0  0  0  0  0  0  0  0  0  0  0
    8.0680    3.9619   -0.1866 H   0  0  0  0  0  0  0  0  0  0  0  0
    2.5113    3.3896   -1.1272 H   0  0  0  0  0  0  0  0  0  0  0  0
    1.4827    4.1323    0.2699 H   0  0  0  0  0  0  0  0  0  0  0  0
    2.6863    6.2519    0.0968 H   0  0  0  0  0  0  0  0  0  0  0  0
    3.6807    5.5648   -1.3361 H   0  0  0  0  0  0  0  0  0  0  0  0
    4.6305    3.6746   -1.2722 H   0  0  0  0  0  0  0  0  0  0  0  0
    4.7430    2.5702    0.1046 H   0  0  0  0  0  0  0  0  0  0  0  0
    6.1543    4.2172    1.3117 H   0  0  0  0  0  0  0  0  0  0  0  0
    6.0416    5.3223   -0.0643 H   0  0  0  0  0  0  0  0  0  0  0  0
  1  2  1  0  0  0  0
  2  3  1  0  0  0  0
  3  1  1  0  0  0  0
  3  4  1  0  0  0  0
  4  5  1  0  0  0  0
  5  6  1  0  0  0  0
  6  7  1  0  0  0  0
  1  8  1  0  0  0  0
  1  9  1  0  0  0  0
  2 10  1  0  0  0  0
  2 11  1  0  0  0  0
  4 12  1  0  0  0  0
  4 13  1  0  0  0  0
  5 14  1  0  0  0  0
  5 15  1  0  0  0  0
M  END
>  <Alias name>
1-Aziridineethanol

>  <Refractivity>   
21.77

$$$$
1-Nitropropane
  ChemBrain IXL

 13 12  0  0  0  0  0  0  0  0  1 V2000
    6.9098    4.2272   -1.0026 O   0  5  0  0  0  0  0  0  0  0  0  0
    5.8695    3.7023   -0.5784 N   0  3  0  0  0  0  0  0  0  0  0  0
    5.8288    2.4790   -0.3796 O   0  0  0  0  0  0  0  0  0  0  0  0
    4.6846    4.5302   -0.3113 C   0  0  0  0  0  0  0  0  0  0  0  0
    3.5394    3.6370    0.2038 C   0  0  0  0  0  0  0  0  0  0  0  0
    2.2972    4.5049    0.4839 C   0  0  0  0  0  0  0  0  0  0  0  0
    4.3752    5.0230   -1.2247 H   0  0  0  0  0  0  0  0  0  0  0  0
    4.9259    5.2751    0.4369 H   0  0  0  0  0  0  0  0  0  0  0  0
    3.8488    3.1441    1.1171 H   0  0  0  0  0  0  0  0  0  0  0  0
    3.2980    2.8922   -0.5445 H   0  0  0  0  0  0  0  0  0  0  0  0
    1.4925    3.8773    0.8464 H   0  0  0  0  0  0  0  0  0  0  0  0
    2.5387    5.2501    1.2318 H   0  0  0  0  0  0  0  0  0  0  0  0
    1.9875    4.9975   -0.4295 H   0  0  0  0  0  0  0  0  0  0  0  0
  1  2  1  0  0  0  0
  2  3  2  0  0  0  0
  2  4  1  0  0  0  0
  4  5  1  0  0  0  0
  5  6  1  0  0  0  0
  4  7  1  0  0  0  0
  4  8  1  0  0  0  0
  5  9  1  0  0  0  0
  5 10  1  0  0  0  0
  6 11  1  0  0  0  0
  6 12  1  0  0  0  0
  6 13  1  0  0  0  0
M  END
>  <Alias name>
1-Nitropropane

>  <Refractivity>   
21.77

$$$$
3-Buten-1-ol
  ChemBrain IXL

 13 12  0  0  0  0  0  0  0  0  1 V2000
    4.5314    4.7928   -0.1743 C   0  0  0  0  0  0  0  0  0  0  0  0
    5.6147    3.8489   -0.5291 C   0  0  0  0  0  0  0  0  0  0  0  0
    6.7260    4.2985   -1.1165 C   0  0  0  0  0  0  0  0  0  0  0  0
    3.3693    4.0192    0.4782 C   0  0  0  0  0  0  0  0  0  0  0  0
    2.2933    4.9567    0.8306 O   0  0  0  0  0  0  0  0  0  0  0  0
    1.5071    4.5464    1.2548 H   0  0  0  0  0  0  0  0  0  0  0  0
    4.9095    5.5311    0.5220 H   0  0  0  0  0  0  0  0  0  0  0  0
    4.1772    5.2889   -1.0695 H   0  0  0  0  0  0  0  0  0  0  0  0
    5.5059    2.7934   -0.3122 H   0  0  0  0  0  0  0  0  0  0  0  0
    6.8348    5.3540   -1.3335 H   0  0  0  0  0  0  0  0  0  0  0  0
    7.5187    3.6078   -1.3762 H   0  0  0  0  0  0  0  0  0  0  0  0
    2.9911    3.2809   -0.2181 H   0  0  0  0  0  0  0  0  0  0  0  0
    3.7234    3.5231    1.3734 H   0  0  0  0  0  0  0  0  0  0  0  0
  1  2  1  0  0  0  0
  2  3  2  0  0  0  0
  1  4  1  0  0  0  0
  4  5  1  0  0  0  0
  5  6  1  0  0  0  0
  1  7  1  0  0  0  0
  1  8  1  0  0  0  0
  2  9  1  0  0  0  0
  3 10  1  0  0  0  0
  3 11  1  0  0  0  0
  4 12  1  0  0  0  0
  4 13  1  0  0  0  0
M  END
>  <Alias name>
3-Buten-1-ol

>  <Refractivity>   
21.77

$$$$
Vinylacetic acid
  ChemBrain IXL

 12 11  0  0  0  0  0  0  0  0  1 V2000
    3.8338    4.5427   -0.1313 C   0  0  0  0  0  0  0  0  0  0  0  0
    5.1782    4.3468   -0.7182 C   0  0  0  0  0  0  0  0  0  0  0  0
    5.8071    5.3052   -1.1358 O   0  0  0  0  0  0  0  0  0  0  0  0
    5.7558    2.9974   -0.7982 O   0  0  0  0  0  0  0  0  0  0  0  0
    3.2924    3.2374    0.3084 C   0  0  0  0  0  0  0  0  0  0  0  0
    2.0878    3.1727    0.8801 C   0  0  0  0  0  0  0  0  0  0  0  0
    6.6514    2.9520   -1.2007 H   0  0  0  0  0  0  0  0  0  0  0  0
    3.1750    4.9749   -0.8743 H   0  0  0  0  0  0  0  0  0  0  0  0
    3.9049    5.2091    0.7195 H   0  0  0  0  0  0  0  0  0  0  0  0
    3.8736    2.3346    0.1664 H   0  0  0  0  0  0  0  0  0  0  0  0
    1.6916    2.2175    1.2019 H   0  0  0  0  0  0  0  0  0  0  0  0
    1.5066    4.0755    1.0221 H   0  0  0  0  0  0  0  0  0  0  0  0
  1  2  1  0  0  0  0
  2  3  2  0  0  0  0
  2  4  1  0  0  0  0
  1  5  1  0  0  0  0
  5  6  2  0  0  0  0
  4  7  1  0  0  0  0
  1  8  1  0  0  0  0
  1  9  1  0  0  0  0
  5 10  1  0  0  0  0
  6 11  1  0  0  0  0
  6 12  1  0  0  0  0
M  END
>  <Alias name>
3-Butenoic acid

>  <Refractivity>   
21.77

$$$$
trans-Crotyl alcohol
  ChemBrain IXL

 13 12  0  0  0  0  0  0  0  0  1 V2000
    4.6397    4.1276    0.1205 C   0  0  0  0  0  0  0  0  0  0  0  0
    3.4540    4.7152   -0.0602 C   0  0  0  0  0  0  0  0  0  0  0  0
    5.8281    4.9448    0.4531 C   0  0  0  0  0  0  0  0  0  0  0  0
    2.2650    3.8980   -0.3929 C   0  0  0  0  0  0  0  0  0  0  0  0
    6.9972    4.0679    0.6108 O   0  0  0  0  0  0  0  0  0  0  0  0
    7.8358    4.5297    0.8339 H   0  0  0  0  0  0  0  0  0  0  0  0
    4.7320    3.0528    0.0237 H   0  0  0  0  0  0  0  0  0  0  0  0
    3.3621    5.7899    0.0367 H   0  0  0  0  0  0  0  0  0  0  0  0
    5.6510    5.4800    1.3779 H   0  0  0  0  0  0  0  0  0  0  0  0
    6.0136    5.6537   -0.3444 H   0  0  0  0  0  0  0  0  0  0  0  0
    2.5467    2.8532   -0.4430 H   0  0  0  0  0  0  0  0  0  0  0  0
    1.5098    4.0318    0.3716 H   0  0  0  0  0  0  0  0  0  0  0  0
    1.8685    4.2112   -1.3506 H   0  0  0  0  0  0  0  0  0  0  0  0
  1  2  2  0  0  0  0
  1  3  1  0  0  0  0
  2  4  1  0  0  0  0
  3  5  1  0  0  0  0
  5  6  1  0  0  0  0
  1  7  1  0  0  0  0
  2  8  1  0  0  0  0
  3  9  1  0  0  0  0
  3 10  1  0  0  0  0
  4 11  1  0  0  0  0
  4 12  1  0  0  0  0
  4 13  1  0  0  0  0
M  END
>  <Alias name>
2-Buten-1-ol

>  <Refractivity>   
21.81

$$$$
Ethylvinylether
  ChemBrain IXL

 13 12  0  0  0  0  0  0  0  0  1 V2000
    2.1797    3.9659   -0.0908 C   0  0  0  0  0  0  0  0  0  0  0  0
    3.6144    3.4106   -0.0067 C   0  0  0  0  0  0  0  0  0  0  0  0
    4.5385    4.4939    0.3592 O   0  0  0  0  0  0  0  0  0  0  0  0
    5.9490    4.0957    0.4739 C   0  0  0  0  0  0  0  0  0  0  0  0
    6.8736    5.0011    0.8014 C   0  0  0  0  0  0  0  0  0  0  0  0
    1.4990    3.1679   -0.3604 H   0  0  0  0  0  0  0  0  0  0  0  0
    1.8940    4.3749    0.8704 H   0  0  0  0  0  0  0  0  0  0  0  0
    2.1378    4.7452   -0.8416 H   0  0  0  0  0  0  0  0  0  0  0  0
    3.6564    2.6312    0.7441 H   0  0  0  0  0  0  0  0  0  0  0  0
    3.9001    3.0016   -0.9679 H   0  0  0  0  0  0  0  0  0  0  0  0
    6.2381    3.0678    0.2927 H   0  0  0  0  0  0  0  0  0  0  0  0
    6.5846    6.0290    0.9826 H   0  0  0  0  0  0  0  0  0  0  0  0
    7.9127    4.7078    0.8859 H   0  0  0  0  0  0  0  0  0  0  0  0
  1  2  1  0  0  0  0
  2  3  1  0  0  0  0
  3  4  1  0  0  0  0
  4  5  2  0  0  0  0
  1  6  1  0  0  0  0
  1  7  1  0  0  0  0
  1  8  1  0  0  0  0
  2  9  1  0  0  0  0
  2 10  1  0  0  0  0
  4 11  1  0  0  0  0
  5 12  1  0  0  0  0
  5 13  1  0  0  0  0
M  END
>  <Alias name>
Ethyl vinyl ether

>  <Refractivity>   
21.84

$$$$
3-Bromopropyne
  ChemBrain IXL

  7  6  0  0  0  0  0  0  0  0  1 V2000
    4.8480    2.5856   -0.7849 C   0  0  0  0  0  0  0  0  0  0  0  0
    3.9318    3.1578   -0.2531 C   0  0  0  0  0  0  0  0  0  0  0  0
    2.7592    3.8902    0.4275 C   0  0  0  0  0  0  0  0  0  0  0  0
    1.4918    2.5966    1.0918 Br  0  0  0  0  0  0  0  0  0  0  0  0
    5.6721    2.0709   -1.2633 H   0  0  0  0  0  0  0  0  0  0  0  0
    3.1343    4.4843    1.2517 H   0  0  0  0  0  0  0  0  0  0  0  0
    2.2716    4.5371   -0.2913 H   0  0  0  0  0  0  0  0  0  0  0  0
  1  2  3  0  0  0  0
  2  3  1  0  0  0  0
  3  4  1  0  0  0  0
  1  5  1  0  0  0  0
  3  6  1  0  0  0  0
  3  7  1  0  0  0  0
M  END
>  <Alias name>
3-Bromopropyne

>  <Refractivity>   
21.87

$$$$
Cyclopentadiene
  ChemBrain IXL

 11 11  0  0  0  0  0  0  0  0  1 V2000
    2.8813    2.7384   -0.4524 C   0  0  0  0  0  0  0  0  0  0  0  0
    2.7670    3.8704    0.2651 C   0  0  0  0  0  0  0  0  0  0  0  0
    4.0709    2.4650   -0.5975 C   0  0  0  0  0  0  0  0  0  0  0  0
    3.8866    4.2840    0.5555 C   0  0  0  0  0  0  0  0  0  0  0  0
    4.8850    3.4289    0.0359 C   0  0  0  0  0  0  0  0  0  0  0  0
    2.0457    2.1415   -0.8526 H   0  0  0  0  0  0  0  0  0  0  0  0
    1.8218    4.3595    0.5532 H   0  0  0  0  0  0  0  0  0  0  0  0
    4.4143    1.5853   -1.1490 H   0  0  0  0  0  0  0  0  0  0  0  0
    4.0486    5.1948    1.1389 H   0  0  0  0  0  0  0  0  0  0  0  0
    5.4718    2.9841    0.8299 H   0  0  0  0  0  0  0  0  0  0  0  0
    5.5094    3.9462   -0.6816 H   0  0  0  0  0  0  0  0  0  0  0  0
  1  2  1  0  0  0  0
  1  3  2  0  0  0  0
  2  4  2  0  0  0  0
  3  5  1  0  0  0  0
  5  4  1  0  0  0  0
  1  6  1  0  0  0  0
  2  7  1  0  0  0  0
  3  8  1  0  0  0  0
  4  9  1  0  0  0  0
  5 10  1  0  0  0  0
  5 11  1  0  0  0  0
M  END
>  <Alias name>
Cyclopentadiene

>  <Refractivity>   
21.89

$$$$
Dibromomethane
  ChemBrain IXL

  5  4  0  0  0  0  0  0  0  0  1 V2000
    3.0337    2.9971   -0.0183 C   0  0  0  0  0  0  0  0  0  0  0  0
    4.1684    1.5852   -0.6815 Br  0  0  0  0  0  0  0  0  0  0  0  0
    1.4817    2.2291    0.8316 Br  0  0  0  0  0  0  0  0  0  0  0  0
    3.5817    3.5927    0.7013 H   0  0  0  0  0  0  0  0  0  0  0  0
    2.7200    3.6255   -0.8427 H   0  0  0  0  0  0  0  0  0  0  0  0
  1  2  1  0  0  0  0
  1  3  1  0  0  0  0
  1  4  1  0  0  0  0
  1  5  1  0  0  0  0
M  END
>  <Alias name>
Dibromomethane

>  <Refractivity>   
21.91

$$$$
Vinyl ether
  ChemBrain IXL

 11 10  0  0  0  0  0  0  0  0  1 V2000
    4.8373    3.9946    0.0312 O   0  0  0  0  0  0  0  0  0  0  0  0
    3.6062    4.7978    0.0014 C   0  0  0  0  0  0  0  0  0  0  0  0
    6.0862    4.7698    0.0022 C   0  0  0  0  0  0  0  0  0  0  0  0
    2.4153    4.1949    0.0239 C   0  0  0  0  0  0  0  0  0  0  0  0
    7.2631    4.1402    0.0257 C   0  0  0  0  0  0  0  0  0  0  0  0
    3.6653    5.8785   -0.0389 H   0  0  0  0  0  0  0  0  0  0  0  0
    6.0516    5.8515   -0.0381 H   0  0  0  0  0  0  0  0  0  0  0  0
    2.3561    3.1143    0.0642 H   0  0  0  0  0  0  0  0  0  0  0  0
    1.5084    4.7865    0.0020 H   0  0  0  0  0  0  0  0  0  0  0  0
    8.1832    4.7111    0.0043 H   0  0  0  0  0  0  0  0  0  0  0  0
    7.2979    3.0585    0.0660 H   0  0  0  0  0  0  0  0  0  0  0  0
  1  2  1  0  0  0  0
  1  3  1  0  0  0  0
  2  4  2  0  0  0  0
  3  5  2  0  0  0  0
  2  6  1  0  0  0  0
  3  7  1  0  0  0  0
  4  8  1  0  0  0  0
  4  9  1  0  0  0  0
  5 10  1  0  0  0  0
  5 11  1  0  0  0  0
M  END
>  <Alias name>
Vinyl ether

>  <Refractivity>   
21.93

$$$$
2-Methyl-1,3-dioxolane
  ChemBrain IXL

 14 14  0  0  0  0  0  0  0  0  1 V2000
    5.2637    2.6042    0.6095 C   0  0  0  0  0  0  0  0  0  0  0  0
    5.2754    3.9847    0.1489 O   0  0  0  0  0  0  0  0  0  0  0  0
    3.9427    4.5494    0.3491 C   0  0  0  0  0  0  0  0  0  0  0  0
    3.0378    3.4053    0.1879 O   0  0  0  0  0  0  0  0  0  0  0  0
    3.7914    2.1505    0.4388 C   0  0  0  0  0  0  0  0  0  0  0  0
    3.6386    5.6544   -0.6805 C   0  0  0  0  0  0  0  0  0  0  0  0
    5.5224    2.5855    1.6610 H   0  0  0  0  0  0  0  0  0  0  0  0
    5.9429    1.9791    0.0431 H   0  0  0  0  0  0  0  0  0  0  0  0
    3.8618    4.9378    1.3568 H   0  0  0  0  0  0  0  0  0  0  0  0
    3.6879    1.4922   -0.4149 H   0  0  0  0  0  0  0  0  0  0  0  0
    3.4493    1.6572    1.3401 H   0  0  0  0  0  0  0  0  0  0  0  0
    2.6328    6.0248   -0.5261 H   0  0  0  0  0  0  0  0  0  0  0  0
    4.3450    6.4661   -0.5581 H   0  0  0  0  0  0  0  0  0  0  0  0
    3.7244    5.2490   -1.6811 H   0  0  0  0  0  0  0  0  0  0  0  0
  1  2  1  0  0  0  0
  2  3  1  0  0  0  0
  3  4  1  0  0  0  0
  4  5  1  0  0  0  0
  5  1  1  0  0  0  0
  3  6  1  0  0  0  0
  1  7  1  0  0  0  0
  1  8  1  0  0  0  0
  3  9  1  0  0  0  0
  5 10  1  0  0  0  0
  5 11  1  0  0  0  0
  6 12  1  0  0  0  0
  6 13  1  0  0  0  0
  6 14  1  0  0  0  0
M  END
>  <Alias name>
2-Methyl-1,3-dioxolane

>  <Refractivity>   
21.94

$$$$
N-Methyl-2-propyne-1-amine
  ChemBrain IXL

 12 11  0  0  0  0  0  0  0  0  1 V2000
    7.0112    5.0636   -1.0128 C   0  0  0  0  0  0  0  0  0  0  0  0
    5.9867    4.5721   -0.6146 C   0  0  0  0  0  0  0  0  0  0  0  0
    4.6755    3.9431   -0.1048 C   0  0  0  0  0  0  0  0  0  0  0  0
    3.5411    4.7944   -0.4912 N   0  0  0  0  0  0  0  0  0  0  0  0
    2.2902    4.1939   -0.0057 C   0  0  0  0  0  0  0  0  0  0  0  0
    3.6543    5.7108   -0.0843 H   0  0  0  0  0  0  0  0  0  0  0  0
    7.9327    5.5056   -1.3711 H   0  0  0  0  0  0  0  0  0  0  0  0
    4.5537    2.9594   -0.5409 H   0  0  0  0  0  0  0  0  0  0  0  0
    4.7117    3.8577    0.9742 H   0  0  0  0  0  0  0  0  0  0  0  0
    2.1688    3.2103   -0.4423 H   0  0  0  0  0  0  0  0  0  0  0  0
    2.3260    4.1080    1.0733 H   0  0  0  0  0  0  0  0  0  0  0  0
    1.4544    4.8210   -0.2905 H   0  0  0  0  0  0  0  0  0  0  0  0
  1  2  3  0  0  0  0
  2  3  1  0  0  0  0
  3  4  1  0  0  0  0
  4  5  1  0  0  0  0
  4  6  1  0  0  0  0
  1  7  1  0  0  0  0
  3  8  1  0  0  0  0
  3  9  1  0  0  0  0
  5 10  1  0  0  0  0
  5 11  1  0  0  0  0
  5 12  1  0  0  0  0
M  END
>  <Alias name>
N-Methyl-2-propyne-1-amine

>  <Refractivity>   
21.94

$$$$
1,2-Dinitroethane
  ChemBrain IXL

 12 11  0  0  0  0  0  0  0  0  1 V2000
    5.6754    5.5673   -0.7027 O   0  5  0  0  0  0  0  0  0  0  0  0
    5.8343    4.3383   -0.7447 N   0  3  0  0  0  0  0  0  0  0  0  0
    6.8841    3.8642   -1.2037 O   0  0  0  0  0  0  0  0  0  0  0  0
    3.5919    4.2827    0.2625 C   0  0  0  0  0  0  0  0  0  0  0  0
    2.6903    2.1585    0.7051 O   0  5  0  0  0  0  0  0  0  0  0  0
    2.5331    3.3876    0.7508 N   0  3  0  0  0  0  0  0  0  0  0  0
    1.4827    3.8617    1.2085 O   0  0  0  0  0  0  0  0  0  0  0  0
    4.7781    3.4433   -0.2503 C   0  0  0  0  0  0  0  0  0  0  0  0
    3.2054    4.8924   -0.5449 H   0  0  0  0  0  0  0  0  0  0  0  0
    3.9249    4.9224    1.0704 H   0  0  0  0  0  0  0  0  0  0  0  0
    5.1677    2.8372    0.5582 H   0  0  0  0  0  0  0  0  0  0  0  0
    4.4441    2.8001   -1.0551 H   0  0  0  0  0  0  0  0  0  0  0  0
  1  2  1  0  0  0  0
  2  3  2  0  0  0  0
  5  6  1  0  0  0  0
  6  7  2  0  0  0  0
  6  4  1  0  0  0  0
  4  8  1  0  0  0  0
  2  8  1  0  0  0  0
  4  9  1  0  0  0  0
  4 10  1  0  0  0  0
  8 11  1  0  0  0  0
  8 12  1  0  0  0  0
M  END
>  <Alias name>
1,2-Dinitroethane

>  <Refractivity>   
21.97

$$$$
Methacrylic acid
  ChemBrain IXL

 12 11  0  0  0  0  0  0  0  0  1 V2000
    3.5219    3.7337    0.0530 C   0  0  0  0  0  0  0  0  0  0  0  0
    4.6770    4.5708    0.4472 C   0  0  0  0  0  0  0  0  0  0  0  0
    4.5275    5.7669    0.6355 O   0  0  0  0  0  0  0  0  0  0  0  0
    6.0044    3.9611    0.6118 O   0  0  0  0  0  0  0  0  0  0  0  0
    3.6853    2.4248   -0.1525 C   0  0  0  0  0  0  0  0  0  0  0  0
    2.1856    4.3477   -0.1135 C   0  0  0  0  0  0  0  0  0  0  0  0
    6.7180    4.5841    0.8747 H   0  0  0  0  0  0  0  0  0  0  0  0
    4.6632    1.9755   -0.0307 H   0  0  0  0  0  0  0  0  0  0  0  0
    2.8401    1.8122   -0.4409 H   0  0  0  0  0  0  0  0  0  0  0  0
    1.4718    3.5861   -0.4021 H   0  0  0  0  0  0  0  0  0  0  0  0
    1.8756    4.7969    0.8219 H   0  0  0  0  0  0  0  0  0  0  0  0
    2.2314    5.1094   -0.8820 H   0  0  0  0  0  0  0  0  0  0  0  0
  1  2  1  0  0  0  0
  2  3  2  0  0  0  0
  2  4  1  0  0  0  0
  1  5  2  0  0  0  0
  1  6  1  0  0  0  0
  4  7  1  0  0  0  0
  5  8  1  0  0  0  0
  5  9  1  0  0  0  0
  6 10  1  0  0  0  0
  6 11  1  0  0  0  0
  6 12  1  0  0  0  0
M  END
>  <Alias name>
Methacrylic acid

>  <Refractivity>   
21.97

$$$$
Pyrrolidine
  ChemBrain IXL

 14 14  0  0  0  0  0  0  0  0  1 V2000
    2.7631    2.4267   -0.1922 C   0  0  0  0  0  0  0  0  0  0  0  0
    4.2790    2.1674   -0.4235 C   0  0  0  0  0  0  0  0  0  0  0  0
    2.7035    3.8590    0.3313 C   0  0  0  0  0  0  0  0  0  0  0  0
    4.9434    3.5683   -0.2522 C   0  0  0  0  0  0  0  0  0  0  0  0
    3.8309    4.5149   -0.3264 N   0  0  0  0  0  0  0  0  0  0  0  0
    4.0645    5.3833    0.1312 H   0  0  0  0  0  0  0  0  0  0  0  0
    2.2483    2.3840   -1.1440 H   0  0  0  0  0  0  0  0  0  0  0  0
    2.3323    1.7162    0.5022 H   0  0  0  0  0  0  0  0  0  0  0  0
    4.6768    1.4857    0.3180 H   0  0  0  0  0  0  0  0  0  0  0  0
    4.4348    1.7752   -1.4208 H   0  0  0  0  0  0  0  0  0  0  0  0
    1.7630    4.3385    0.0904 H   0  0  0  0  0  0  0  0  0  0  0  0
    2.8648    3.8556    1.4023 H   0  0  0  0  0  0  0  0  0  0  0  0
    5.3784    3.6250    0.7381 H   0  0  0  0  0  0  0  0  0  0  0  0
    5.6980    3.7606   -1.0046 H   0  0  0  0  0  0  0  0  0  0  0  0
  1  2  1  0  0  0  0
  1  3  1  0  0  0  0
  2  4  1  0  0  0  0
  3  5  1  0  0  0  0
  4  5  1  0  0  0  0
  5  6  1  0  0  0  0
  1  7  1  0  0  0  0
  1  8  1  0  0  0  0
  2  9  1  0  0  0  0
  2 10  1  0  0  0  0
  3 11  1  0  0  0  0
  3 12  1  0  0  0  0
  4 13  1  0  0  0  0
  4 14  1  0  0  0  0
M  END
>  <Alias name>
Pyrrolidine

>  <Refractivity>   
21.97

$$$$
Methyl chlorosulfonate
  ChemBrain IXL

  9  8  0  0  0  0  0  0  0  0  1 V2000
    4.1400    4.1202   -0.6103 S   0  0  0  0  0  0  0  0  0  0  0  0
    4.1822    5.4064   -1.2338 O   0  0  0  0  0  0  0  0  0  0  0  0
    4.2101    3.1022   -1.6121 O   0  0  0  0  0  0  0  0  0  0  0  0
    2.7482    3.9663    0.2241 O   0  0  0  0  0  0  0  0  0  0  0  0
    5.6827    3.9348    0.6330 Cl  0  0  0  0  0  0  0  0  0  0  0  0
    2.5784    2.6814    0.9176 C   0  0  0  0  0  0  0  0  0  0  0  0
    2.5983    1.8754    0.1944 H   0  0  0  0  0  0  0  0  0  0  0  0
    3.3827    2.5468    1.6303 H   0  0  0  0  0  0  0  0  0  0  0  0
    1.6292    2.6752    1.4391 H   0  0  0  0  0  0  0  0  0  0  0  0
  1  2  2  0  0  0  0
  1  3  2  0  0  0  0
  1  4  1  0  0  0  0
  1  5  1  0  0  0  0
  4  6  1  0  0  0  0
  6  7  1  0  0  0  0
  6  8  1  0  0  0  0
  6  9  1  0  0  0  0
M  END
>  <Alias name>
Methyl chlorosulfonate

>  <Refractivity>   
22.02

$$$$
2-Methyl-2-oxazoline
  ChemBrain IXL

 13 13  0  0  0  0  0  0  0  0  1 V2000
    2.8780    2.3176    0.0764 C   0  0  0  0  0  0  0  0  0  0  0  0
    2.1635    3.7201    0.0857 C   0  0  0  0  0  0  0  0  0  0  0  0
    4.2075    2.6471    0.0131 N   0  0  0  0  0  0  0  0  0  0  0  0
    4.4357    3.8644   -0.0426 C   0  0  0  0  0  0  0  0  0  0  0  0
    3.2566    4.6415   -0.0290 O   0  0  0  0  0  0  0  0  0  0  0  0
    5.8447    4.4750   -0.1156 C   0  0  0  0  0  0  0  0  0  0  0  0
    2.5940    1.7495   -0.7942 H   0  0  0  0  0  0  0  0  0  0  0  0
    2.6686    1.7732    0.9807 H   0  0  0  0  0  0  0  0  0  0  0  0
    1.4954    3.8186   -0.7535 H   0  0  0  0  0  0  0  0  0  0  0  0
    1.6447    3.8776    1.0161 H   0  0  0  0  0  0  0  0  0  0  0  0
    5.7734    5.5619   -0.1333 H   0  0  0  0  0  0  0  0  0  0  0  0
    6.3480    4.1366   -1.0180 H   0  0  0  0  0  0  0  0  0  0  0  0
    6.4231    4.1705    0.7519 H   0  0  0  0  0  0  0  0  0  0  0  0
  1  2  1  0  0  0  0
  1  3  1  0  0  0  0
  3  4  2  0  0  0  0
  4  5  1  0  0  0  0
  5  2  1  0  0  0  0
  4  6  1  0  0  0  0
  1  7  1  0  0  0  0
  1  8  1  0  0  0  0
  2  9  1  0  0  0  0
  2 10  1  0  0  0  0
  6 11  1  0  0  0  0
  6 12  1  0  0  0  0
  6 13  1  0  0  0  0
M  END
>  <Alias name>
2-Methyl-2-oxazoline

>  <Refractivity>   
22.05

$$$$
Dibromofluoromethane
  ChemBrain IXL

  5  4  0  0  0  0  0  0  0  0  1 V2000
    4.5048    2.3200    0.8314 Br  0  0  0  0  0  0  0  0  0  0  0  0
    2.7899    2.9215    0.1843 C   0  0  0  0  0  0  0  0  0  0  0  0
    1.4851    1.5211    0.4237 Br  0  0  0  0  0  0  0  0  0  0  0  0
    2.4042    4.0244    0.8803 F   0  0  0  0  0  0  0  0  0  0  0  0
    2.8670    3.1672   -0.8677 H   0  0  0  0  0  0  0  0  0  0  0  0
  2  3  1  0  0  0  0
  1  2  1  0  0  0  0
  2  4  1  0  0  0  0
  2  5  1  0  0  0  0
M  END
>  <Alias name>
Dibromofluoromethane

>  <Refractivity>   
22.05

$$$$
1-Nitropropylene
  ChemBrain IXL

 11 10  0  0  0  0  0  0  0  0  1 V2000
    6.9075    4.2890   -0.9142 O   0  5  0  0  0  0  0  0  0  0  0  0
    5.9248    3.6435   -0.5201 N   0  3  0  0  0  0  0  0  0  0  0  0
    5.9942    2.4097   -0.4171 O   0  0  0  0  0  0  0  0  0  0  0  0
    4.6776    4.3408   -0.1750 C   0  0  0  0  0  0  0  0  0  0  0  0
    3.6197    3.6459    0.2493 C   0  0  0  0  0  0  0  0  0  0  0  0
    2.3640    4.3480    0.5967 C   0  0  0  0  0  0  0  0  0  0  0  0
    4.6170    5.4184   -0.2650 H   0  0  0  0  0  0  0  0  0  0  0  0
    3.6803    2.5683    0.3392 H   0  0  0  0  0  0  0  0  0  0  0  0
    1.6229    3.6256    0.9159 H   0  0  0  0  0  0  0  0  0  0  0  0
    2.5531    5.0500    1.3994 H   0  0  0  0  0  0  0  0  0  0  0  0
    1.9971    4.8821   -0.2711 H   0  0  0  0  0  0  0  0  0  0  0  0
  1  2  1  0  0  0  0
  2  3  2  0  0  0  0
  2  4  1  0  0  0  0
  4  5  2  0  0  0  0
  5  6  1  0  0  0  0
  4  7  1  0  0  0  0
  5  8  1  0  0  0  0
  6  9  1  0  0  0  0
  6 10  1  0  0  0  0
  6 11  1  0  0  0  0
M  END
>  <Alias name>
1-Nitropropylene

>  <Refractivity>   
22.06

$$$$
4-Chloro-1,3-dioxolan-2-one
  ChemBrain IXL

 10 10  0  0  0  0  0  0  0  0  1 V2000
    2.8784    2.4972    0.5186 C   0  0  0  0  0  0  0  0  0  0  0  0
    2.3101    3.9508    0.8487 C   0  0  0  0  0  0  0  0  0  0  0  0
    4.1567    2.7302   -0.1138 O   0  0  0  0  0  0  0  0  0  0  0  0
    4.3661    4.1102   -0.1658 C   0  0  0  0  0  0  0  0  0  0  0  0
    3.3356    4.8648    0.3986 O   0  0  0  0  0  0  0  0  0  0  0  0
    5.3661    4.6151   -0.6653 O   0  0  0  0  0  0  0  0  0  0  0  0
    1.7923    1.6448   -0.6063 Cl  0  0  0  0  0  0  0  0  0  0  0  0
    3.0135    1.9298    1.4273 H   0  0  0  0  0  0  0  0  0  0  0  0
    1.3957    4.1285    0.3039 H   0  0  0  0  0  0  0  0  0  0  0  0
    2.1511    4.0626    1.9114 H   0  0  0  0  0  0  0  0  0  0  0  0
  1  2  1  0  0  0  0
  1  3  1  0  0  0  0
  3  4  1  0  0  0  0
  4  5  1  0  0  0  0
  5  2  1  0  0  0  0
  4  6  2  0  0  0  0
  1  7  1  0  0  0  0
  1  8  1  0  0  0  0
  2  9  1  0  0  0  0
  2 10  1  0  0  0  0
M  END
>  <Alias name>
Chloroethylene carbonate

>  <Refractivity>   
22.06

$$$$
Acetoin
  ChemBrain IXL

 14 13  0  0  0  0  0  0  0  0  1 V2000
    3.1070    3.5231    0.6082 C   0  0  0  0  0  0  0  0  0  0  0  0
    4.5625    3.3574    0.3976 C   0  0  0  0  0  0  0  0  0  0  0  0
    2.5766    4.6323   -0.3207 C   0  0  0  0  0  0  0  0  0  0  0  0
    2.4208    2.2592    0.3036 O   0  0  0  0  0  0  0  0  0  0  0  0
    5.3605    4.4704   -0.1634 C   0  0  0  0  0  0  0  0  0  0  0  0
    5.1046    2.3033    0.6866 O   0  0  0  0  0  0  0  0  0  0  0  0
    2.5350    1.9361   -0.6177 H   0  0  0  0  0  0  0  0  0  0  0  0
    2.9202    3.7958    1.6395 H   0  0  0  0  0  0  0  0  0  0  0  0
    1.5106    4.7505   -0.1698 H   0  0  0  0  0  0  0  0  0  0  0  0
    2.7674    4.3616   -1.3518 H   0  0  0  0  0  0  0  0  0  0  0  0
    3.0789    5.5645   -0.0933 H   0  0  0  0  0  0  0  0  0  0  0  0
    4.9872    4.7214   -1.1486 H   0  0  0  0  0  0  0  0  0  0  0  0
    6.3983    4.1696   -0.2364 H   0  0  0  0  0  0  0  0  0  0  0  0
    5.2798    5.3347    0.4842 H   0  0  0  0  0  0  0  0  0  0  0  0
  1  2  1  0  0  0  0
  1  3  1  0  0  0  0
  1  4  1  0  0  0  0
  2  5  1  0  0  0  0
  2  6  2  0  0  0  0
  4  7  1  0  0  0  0
  1  8  1  0  0  0  0
  3  9  1  0  0  0  0
  3 10  1  0  0  0  0
  3 11  1  0  0  0  0
  5 12  1  0  0  0  0
  5 13  1  0  0  0  0
  5 14  1  0  0  0  0
M  END
>  <Alias name>
Acetoin

>  <Refractivity>   
22.06

$$$$
Methylthiirane
  ChemBrain IXL

 10 10  0  0  0  0  0  0  0  0  1 V2000
    2.1377    3.9046   -0.3708 C   0  0  0  0  0  0  0  0  0  0  0  0
    3.4897    2.9186   -0.6185 C   0  0  0  0  0  0  0  0  0  0  0  0
    1.9426    2.3397   -0.9931 S   0  0  0  0  0  0  0  0  0  0  0  0
    4.1278    2.4348    0.6984 C   0  0  0  0  0  0  0  0  0  0  0  0
    2.1587    4.7440   -1.0549 H   0  0  0  0  0  0  0  0  0  0  0  0
    1.9878    4.0721    0.6886 H   0  0  0  0  0  0  0  0  0  0  0  0
    4.1051    3.2549   -1.4437 H   0  0  0  0  0  0  0  0  0  0  0  0
    4.7970    3.1975    1.0767 H   0  0  0  0  0  0  0  0  0  0  0  0
    4.6846    1.5241    0.5163 H   0  0  0  0  0  0  0  0  0  0  0  0
    3.3502    2.2429    1.4275 H   0  0  0  0  0  0  0  0  0  0  0  0
  1  2  1  0  0  0  0
  1  3  1  0  0  0  0
  3  2  1  0  0  0  0
  2  4  1  0  0  0  0
  1  5  1  0  0  0  0
  1  6  1  0  0  0  0
  2  7  1  0  0  0  0
  4  8  1  0  0  0  0
  4  9  1  0  0  0  0
  4 10  1  0  0  0  0
M  END
>  <Alias name>
Methylthiirane

>  <Refractivity>   
22.06

$$$$
Acrylic methylester
  ChemBrain IXL

 12 11  0  0  0  0  0  0  0  0  1 V2000
    3.3822    4.6575   -0.2495 C   0  0  0  0  0  0  0  0  0  0  0  0
    4.1346    3.4083   -0.1796 C   0  0  0  0  0  0  0  0  0  0  0  0
    3.5454    2.3400   -0.1874 O   0  0  0  0  0  0  0  0  0  0  0  0
    5.6022    3.4376   -0.0999 O   0  0  0  0  0  0  0  0  0  0  0  0
    2.0716    4.6625    0.0044 C   0  0  0  0  0  0  0  0  0  0  0  0
    6.1835    4.7610    0.1676 C   0  0  0  0  0  0  0  0  0  0  0  0
    3.8859    5.5776   -0.5067 H   0  0  0  0  0  0  0  0  0  0  0  0
    1.5692    3.7435    0.2683 H   0  0  0  0  0  0  0  0  0  0  0  0
    1.5138    5.5854   -0.0539 H   0  0  0  0  0  0  0  0  0  0  0  0
    5.4847    5.3519    0.7411 H   0  0  0  0  0  0  0  0  0  0  0  0
    6.3924    5.2583   -0.7681 H   0  0  0  0  0  0  0  0  0  0  0  0
    7.1005    4.6452    0.7263 H   0  0  0  0  0  0  0  0  0  0  0  0
  1  2  1  0  0  0  0
  2  3  2  0  0  0  0
  2  4  1  0  0  0  0
  1  5  2  0  0  0  0
  4  6  1  0  0  0  0
  1  7  1  0  0  0  0
  5  8  1  0  0  0  0
  5  9  1  0  0  0  0
  6 10  1  0  0  0  0
  6 11  1  0  0  0  0
  6 12  1  0  0  0  0
M  END
>  <Alias name>
Methyl acrylate

>  <Refractivity>   
22.08

$$$$
Thionylchloride
  ChemBrain IXL

  4  3  0  0  0  0  0  0  0  0  1 V2000
    3.3804    2.8433    0.7014 S   0  0  0  0  0  0  0  0  0  0  0  0
    2.7650    1.8691   -0.9210 Cl  0  0  0  0  0  0  0  0  0  0  0  0
    2.7915    4.7414    0.5986 Cl  0  0  0  0  0  0  0  0  0  0  0  0
    4.8074    2.7904    0.7766 O   0  0  0  0  0  0  0  0  0  0  0  0
  1  2  1  0  0  0  0
  1  3  1  0  0  0  0
  1  4  2  0  0  0  0
M  END
>  <Alias name>
Thionylchloride

>  <Refractivity>   
22.12

$$$$
Methyl propyl ether
  ChemBrain IXL

 15 14  0  0  0  0  0  0  0  0  1 V2000
    4.8519    4.6983    0.0000 C   0  0  0  0  0  0  0  0  0  0  0  0
    3.6211    3.7723    0.0468 C   0  0  0  0  0  0  0  0  0  0  0  0
    6.0773    3.8883    0.0653 O   0  0  0  0  0  0  0  0  0  0  0  0
    2.3365    4.6207   -0.0216 C   0  0  0  0  0  0  0  0  0  0  0  0
    7.3326    4.6536    0.0283 C   0  0  0  0  0  0  0  0  0  0  0  0
    4.8237    5.3790    0.8419 H   0  0  0  0  0  0  0  0  0  0  0  0
    4.8424    5.2650   -0.9229 H   0  0  0  0  0  0  0  0  0  0  0  0
    3.6307    3.2056    0.9695 H   0  0  0  0  0  0  0  0  0  0  0  0
    3.6494    3.0917   -0.7951 H   0  0  0  0  0  0  0  0  0  0  0  0
    1.4718    3.9696    0.0112 H   0  0  0  0  0  0  0  0  0  0  0  0
    2.3082    5.3013    0.8204 H   0  0  0  0  0  0  0  0  0  0  0  0
    2.3269    5.1874   -0.9444 H   0  0  0  0  0  0  0  0  0  0  0  0
    7.1322    5.6776    0.3190 H   0  0  0  0  0  0  0  0  0  0  0  0
    7.7438    4.6373   -0.9734 H   0  0  0  0  0  0  0  0  0  0  0  0
    8.0374    4.2249    0.7298 H   0  0  0  0  0  0  0  0  0  0  0  0
  1  2  1  0  0  0  0
  1  3  1  0  0  0  0
  2  4  1  0  0  0  0
  3  5  1  0  0  0  0
  1  6  1  0  0  0  0
  1  7  1  0  0  0  0
  2  8  1  0  0  0  0
  2  9  1  0  0  0  0
  4 10  1  0  0  0  0
  4 11  1  0  0  0  0
  4 12  1  0  0  0  0
  5 13  1  0  0  0  0
  5 14  1  0  0  0  0
  5 15  1  0  0  0  0
M  END
>  <Alias name>
Methylpropylether

>  <Refractivity>   
22.12

$$$$
Pyridazine
  ChemBrain IXL

 10 10  0  0  0  0  0  0  0  0  1 V2000
    2.4916    3.2299    0.1154 C   0  0  0  0  0  0  0  0  0  0  0  0
    2.7080    4.5391    0.5332 C   0  0  0  0  0  0  0  0  0  0  0  0
    3.9315    5.0938    0.4039 N   0  0  0  0  0  0  0  0  0  0  0  0
    4.9603    4.3938   -0.1292 N   0  0  0  0  0  0  0  0  0  0  0  0
    4.7915    3.1214   -0.5465 C   0  0  0  0  0  0  0  0  0  0  0  0
    3.5461    2.5124   -0.4311 C   0  0  0  0  0  0  0  0  0  0  0  0
    1.5153    2.7774    0.2149 H   0  0  0  0  0  0  0  0  0  0  0  0
    1.8972    5.1106    0.9605 H   0  0  0  0  0  0  0  0  0  0  0  0
    5.6222    2.5760   -0.9698 H   0  0  0  0  0  0  0  0  0  0  0  0
    3.4015    1.4940   -0.7625 H   0  0  0  0  0  0  0  0  0  0  0  0
  1  2  4  0  0  0  0
  2  3  4  0  0  0  0
  3  4  4  0  0  0  0
  4  5  4  0  0  0  0
  5  6  4  0  0  0  0
  6  1  4  0  0  0  0
  1  7  1  0  0  0  0
  2  8  1  0  0  0  0
  5  9  1  0  0  0  0
  6 10  1  0  0  0  0
M  END
>  <Alias name>
Pyridazine

>  <Refractivity>   
22.13

$$$$
1-Butanol
  ChemBrain IXL

 15 14  0  0  0  0  0  0  0  0  1 V2000
    2.1958    3.6217    1.0266 C   0  0  0  0  0  0  0  0  0  0  0  0
    3.4105    4.4949    0.6566 C   0  0  0  0  0  0  0  0  0  0  0  0
    4.4008    3.6671   -0.1854 C   0  0  0  0  0  0  0  0  0  0  0  0
    5.6155    4.5403   -0.5554 C   0  0  0  0  0  0  0  0  0  0  0  0
    6.5601    3.7507   -1.3587 O   0  0  0  0  0  0  0  0  0  0  0  0
    2.5274    2.7673    1.5979 H   0  0  0  0  0  0  0  0  0  0  0  0
    1.5018    4.2019    1.6166 H   0  0  0  0  0  0  0  0  0  0  0  0
    1.7071    3.2841    0.1247 H   0  0  0  0  0  0  0  0  0  0  0  0
    3.8993    4.8326    1.5585 H   0  0  0  0  0  0  0  0  0  0  0  0
    3.0789    5.3494    0.0853 H   0  0  0  0  0  0  0  0  0  0  0  0
    3.9120    3.3295   -1.0873 H   0  0  0  0  0  0  0  0  0  0  0  0
    4.7324    2.8126    0.3859 H   0  0  0  0  0  0  0  0  0  0  0  0
    6.1044    4.8778    0.3465 H   0  0  0  0  0  0  0  0  0  0  0  0
    5.2839    5.3948   -1.1266 H   0  0  0  0  0  0  0  0  0  0  0  0
    7.3422    4.2160   -1.6310 H   0  0  0  0  0  0  0  0  0  0  0  0
  1  2  1  0  0  0  0
  2  3  1  0  0  0  0
  3  4  1  0  0  0  0
  4  5  1  0  0  0  0
  1  6  1  0  0  0  0
  1  7  1  0  0  0  0
  1  8  1  0  0  0  0
  2  9  1  0  0  0  0
  2 10  1  0  0  0  0
  3 11  1  0  0  0  0
  3 12  1  0  0  0  0
  4 13  1  0  0  0  0
  4 14  1  0  0  0  0
  5 15  1  0  0  0  0
M  END
>  <Alias name>
1-Butanol

>  <Refractivity>   
22.14

$$$$
2-Methylpropene
  ChemBrain IXL

 12 11  0  0  0  0  0  0  0  0  1 V2000
    2.7806    2.4115   -0.4429 C   0  0  0  0  0  0  0  0  0  0  0  0
    3.6835    3.4732    0.0551 C   0  0  0  0  0  0  0  0  0  0  0  0
    3.1522    4.8263    0.3330 C   0  0  0  0  0  0  0  0  0  0  0  0
    4.9772    3.2103    0.2538 C   0  0  0  0  0  0  0  0  0  0  0  0
    3.3403    1.4936   -0.5734 H   0  0  0  0  0  0  0  0  0  0  0  0
    1.9840    2.2501    0.2727 H   0  0  0  0  0  0  0  0  0  0  0  0
    2.3570    2.7141   -1.3926 H   0  0  0  0  0  0  0  0  0  0  0  0
    2.0991    4.8591    0.0822 H   0  0  0  0  0  0  0  0  0  0  0  0
    3.6882    5.5541   -0.2635 H   0  0  0  0  0  0  0  0  0  0  0  0
    3.2804    5.0557    1.3836 H   0  0  0  0  0  0  0  0  0  0  0  0
    5.6379    3.9872    0.6182 H   0  0  0  0  0  0  0  0  0  0  0  0
    5.3660    2.2202    0.0504 H   0  0  0  0  0  0  0  0  0  0  0  0
  1  2  1  0  0  0  0
  2  3  1  0  0  0  0
  2  4  2  0  0  0  0
  1  5  1  0  0  0  0
  1  6  1  0  0  0  0
  1  7  1  0  0  0  0
  3  8  1  0  0  0  0
  3  9  1  0  0  0  0
  3 10  1  0  0  0  0
  4 11  1  0  0  0  0
  4 12  1  0  0  0  0
M  END
>  <Alias name>
Isobutylene

>  <Refractivity>   
22.16

$$$$
Methoxyacetone
  ChemBrain IXL

 14 13  0  0  0  0  0  0  0  0  1 V2000
    4.7769    3.7120    0.2434 C   0  0  0  0  0  0  0  0  0  0  0  0
    5.9369    4.6316    0.2754 C   0  0  0  0  0  0  0  0  0  0  0  0
    7.2630    4.1666   -0.1891 C   0  0  0  0  0  0  0  0  0  0  0  0
    5.8001    5.7729    0.6847 O   0  0  0  0  0  0  0  0  0  0  0  0
    3.5573    4.4708   -0.0722 O   0  0  0  0  0  0  0  0  0  0  0  0
    2.3253    3.6709   -0.1320 C   0  0  0  0  0  0  0  0  0  0  0  0
    4.6663    3.2370    1.2103 H   0  0  0  0  0  0  0  0  0  0  0  0
    4.9371    2.9549   -0.5145 H   0  0  0  0  0  0  0  0  0  0  0  0
    7.9628    4.9929   -0.1686 H   0  0  0  0  0  0  0  0  0  0  0  0
    7.1793    3.7894   -1.2009 H   0  0  0  0  0  0  0  0  0  0  0  0
    7.6172    3.3774    0.4623 H   0  0  0  0  0  0  0  0  0  0  0  0
    2.4245    2.9119   -0.8982 H   0  0  0  0  0  0  0  0  0  0  0  0
    2.1562    3.1962    0.8266 H   0  0  0  0  0  0  0  0  0  0  0  0
    1.4877    4.3153   -0.3685 H   0  0  0  0  0  0  0  0  0  0  0  0
  1  2  1  0  0  0  0
  2  3  1  0  0  0  0
  2  4  2  0  0  0  0
  1  5  1  0  0  0  0
  5  6  1  0  0  0  0
  1  7  1  0  0  0  0
  1  8  1  0  0  0  0
  3  9  1  0  0  0  0
  3 10  1  0  0  0  0
  3 11  1  0  0  0  0
  6 12  1  0  0  0  0
  6 13  1  0  0  0  0
  6 14  1  0  0  0  0
M  END
>  <Alias name>
1-Methoxy-2-propanone

>  <Refractivity>   
22.17

$$$$
Methylpropionate
  ChemBrain IXL

 14 13  0  0  0  0  0  0  0  0  1 V2000
    3.6242    4.4952    0.2809 C   0  0  0  0  0  0  0  0  0  0  0  0
    3.8186    3.0892    0.7003 C   0  0  0  0  0  0  0  0  0  0  0  0
    2.8527    2.3611    0.8597 O   0  0  0  0  0  0  0  0  0  0  0  0
    5.1754    2.5700    0.9248 O   0  0  0  0  0  0  0  0  0  0  0  0
    6.2568    3.5403    0.7011 C   0  0  0  0  0  0  0  0  0  0  0  0
    2.2817    4.6282   -0.4637 C   0  0  0  0  0  0  0  0  0  0  0  0
    3.6173    5.1349    1.1548 H   0  0  0  0  0  0  0  0  0  0  0  0
    4.4325    4.7908   -0.3765 H   0  0  0  0  0  0  0  0  0  0  0  0
    6.1244    4.3873    1.3629 H   0  0  0  0  0  0  0  0  0  0  0  0
    6.2314    3.8784   -0.3274 H   0  0  0  0  0  0  0  0  0  0  0  0
    7.2112    3.0700    0.9032 H   0  0  0  0  0  0  0  0  0  0  0  0
    1.4739    4.3270    0.1918 H   0  0  0  0  0  0  0  0  0  0  0  0
    2.1367    5.6582   -0.7654 H   0  0  0  0  0  0  0  0  0  0  0  0
    2.2909    3.9930   -1.3408 H   0  0  0  0  0  0  0  0  0  0  0  0
  1  2  1  0  0  0  0
  2  3  2  0  0  0  0
  2  4  1  0  0  0  0
  4  5  1  0  0  0  0
  1  6  1  0  0  0  0
  1  7  1  0  0  0  0
  1  8  1  0  0  0  0
  5  9  1  0  0  0  0
  5 10  1  0  0  0  0
  5 11  1  0  0  0  0
  6 12  1  0  0  0  0
  6 13  1  0  0  0  0
  6 14  1  0  0  0  0
M  END
>  <Alias name>
Propionic acid methylester

>  <Refractivity>   
22.17

$$$$
t-Butanol
  ChemBrain IXL

 15 14  0  0  0  0  0  0  0  0  1 V2000
    2.7029    2.2234   -1.0899 C   0  0  0  0  0  0  0  0  0  0  0  0
    3.3897    2.9978    0.0518 C   0  0  0  0  0  0  0  0  0  0  0  0
    2.3226    3.7199    0.8973 C   0  0  0  0  0  0  0  0  0  0  0  0
    4.1352    2.0585    0.9020 O   0  0  0  0  0  0  0  0  0  0  0  0
    4.3620    4.0350   -0.5431 C   0  0  0  0  0  0  0  0  0  0  0  0
    3.4508    1.7173   -1.6824 H   0  0  0  0  0  0  0  0  0  0  0  0
    2.0215    1.4966   -0.6729 H   0  0  0  0  0  0  0  0  0  0  0  0
    2.1552    2.9135   -1.7145 H   0  0  0  0  0  0  0  0  0  0  0  0
    1.7748    4.4101    0.2728 H   0  0  0  0  0  0  0  0  0  0  0  0
    1.6412    2.9931    1.3143 H   0  0  0  0  0  0  0  0  0  0  0  0
    2.8039    4.2626    1.6974 H   0  0  0  0  0  0  0  0  0  0  0  0
    4.8168    1.5685    0.4572 H   0  0  0  0  0  0  0  0  0  0  0  0
    5.1099    3.5289   -1.1356 H   0  0  0  0  0  0  0  0  0  0  0  0
    4.8433    4.5777    0.2570 H   0  0  0  0  0  0  0  0  0  0  0  0
    3.8143    4.7251   -1.1677 H   0  0  0  0  0  0  0  0  0  0  0  0
  1  2  1  0  0  0  0
  2  3  1  0  0  0  0
  2  4  1  0  0  0  0
  2  5  1  0  0  0  0
  1  6  1  0  0  0  0
  1  7  1  0  0  0  0
  1  8  1  0  0  0  0
  3  9  1  0  0  0  0
  3 10  1  0  0  0  0
  3 11  1  0  0  0  0
  4 12  1  0  0  0  0
  5 13  1  0  0  0  0
  5 14  1  0  0  0  0
  5 15  1  0  0  0  0
M  END
>  <Alias name>
2-Methyl-2-propanol

>  <Refractivity>   
22.17

$$$$
2-Butanol
  ChemBrain IXL

 15 14  0  0  0  0  0  0  0  0  1 V2000
    2.4315    4.6876    0.4261 C   0  0  0  0  0  0  0  0  0  0  0  0
    3.0337    3.5406   -0.4088 C   0  0  0  0  0  0  0  0  0  0  0  0
    4.3581    3.0788    0.2308 C   0  0  0  0  0  0  0  0  0  0  0  0
    5.3501    4.2578    0.2678 C   0  0  0  0  0  0  0  0  0  0  0  0
    2.0895    2.4145   -0.4470 O   0  0  0  0  0  0  0  0  0  0  0  0
    1.5027    5.0092   -0.0213 H   0  0  0  0  0  0  0  0  0  0  0  0
    3.1240    5.5158    0.4526 H   0  0  0  0  0  0  0  0  0  0  0  0
    2.2456    4.3414    1.4321 H   0  0  0  0  0  0  0  0  0  0  0  0
    3.2212    3.8872   -1.4144 H   0  0  0  0  0  0  0  0  0  0  0  0
    4.7782    2.2734   -0.3534 H   0  0  0  0  0  0  0  0  0  0  0  0
    4.1709    2.7340    1.2370 H   0  0  0  0  0  0  0  0  0  0  0  0
    4.9313    5.0626    0.8536 H   0  0  0  0  0  0  0  0  0  0  0  0
    5.5360    4.6036   -0.7383 H   0  0  0  0  0  0  0  0  0  0  0  0
    6.2785    3.9331    0.7141 H   0  0  0  0  0  0  0  0  0  0  0  0
    2.3837    1.6605   -0.9444 H   0  0  0  0  0  0  0  0  0  0  0  0
  1  2  1  0  0  0  0
  2  3  1  0  0  0  0
  3  4  1  0  0  0  0
  2  5  1  0  0  0  0
  1  6  1  0  0  0  0
  1  7  1  0  0  0  0
  1  8  1  0  0  0  0
  2  9  1  0  0  0  0
  3 10  1  0  0  0  0
  3 11  1  0  0  0  0
  4 12  1  0  0  0  0
  4 13  1  0  0  0  0
  4 14  1  0  0  0  0
  5 15  1  0  0  0  0
M  END
>  <Alias name>
2-Butanol

>  <Refractivity>   
22.18

$$$$
Vinylacetate
  ChemBrain IXL

 12 11  0  0  0  0  0  0  0  0  1 V2000
    2.5005    4.3191   -0.0284 C   0  0  0  0  0  0  0  0  0  0  0  0
    3.4099    3.1572   -0.1452 C   0  0  0  0  0  0  0  0  0  0  0  0
    2.9525    2.0274   -0.1962 O   0  0  0  0  0  0  0  0  0  0  0  0
    4.8641    3.3646   -0.1997 O   0  0  0  0  0  0  0  0  0  0  0  0
    5.2945    4.7685   -0.1298 C   0  0  0  0  0  0  0  0  0  0  0  0
    6.5941    5.0711   -0.1710 C   0  0  0  0  0  0  0  0  0  0  0  0
    1.4745    3.9734   -0.0026 H   0  0  0  0  0  0  0  0  0  0  0  0
    2.7220    4.8607    0.8829 H   0  0  0  0  0  0  0  0  0  0  0  0
    2.6396    4.9734   -0.8801 H   0  0  0  0  0  0  0  0  0  0  0  0
    4.5573    5.5573   -0.0449 H   0  0  0  0  0  0  0  0  0  0  0  0
    6.9112    6.1053   -0.1195 H   0  0  0  0  0  0  0  0  0  0  0  0
    7.3313    4.2823   -0.2559 H   0  0  0  0  0  0  0  0  0  0  0  0
  1  2  1  0  0  0  0
  2  3  2  0  0  0  0
  2  4  1  0  0  0  0
  4  5  1  0  0  0  0
  5  6  2  0  0  0  0
  1  7  1  0  0  0  0
  1  8  1  0  0  0  0
  1  9  1  0  0  0  0
  5 10  1  0  0  0  0
  6 11  1  0  0  0  0
  6 12  1  0  0  0  0
M  END
>  <Alias name>
Vinyl acetate

>  <Refractivity>   
22.18

$$$$
Butyric acid
  ChemBrain IXL

 14 13  0  0  0  0  0  0  0  0  1 V2000
    3.3826    3.5833    0.3727 C   0  0  0  0  0  0  0  0  0  0  0  0
    4.1623    4.6429   -0.4301 C   0  0  0  0  0  0  0  0  0  0  0  0
    5.4676    4.0236   -0.9664 C   0  0  0  0  0  0  0  0  0  0  0  0
    6.6327    4.8800   -1.2315 O   0  0  0  0  0  0  0  0  0  0  0  0
    5.5341    2.8228   -1.1713 O   0  0  0  0  0  0  0  0  0  0  0  0
    2.0773    4.2026    0.9087 C   0  0  0  0  0  0  0  0  0  0  0  0
    3.9863    3.2430    1.2010 H   0  0  0  0  0  0  0  0  0  0  0  0
    3.1473    2.7469   -0.2688 H   0  0  0  0  0  0  0  0  0  0  0  0
    4.3976    5.4793    0.2115 H   0  0  0  0  0  0  0  0  0  0  0  0
    3.5585    4.9833   -1.2583 H   0  0  0  0  0  0  0  0  0  0  0  0
    7.3990    4.4249   -1.5603 H   0  0  0  0  0  0  0  0  0  0  0  0
    1.4736    4.5430    0.0804 H   0  0  0  0  0  0  0  0  0  0  0  0
    2.3125    5.0389    1.5503 H   0  0  0  0  0  0  0  0  0  0  0  0
    1.5309    3.4600    1.4711 H   0  0  0  0  0  0  0  0  0  0  0  0
  1  2  1  0  0  0  0
  2  3  1  0  0  0  0
  3  4  1  0  0  0  0
  3  5  2  0  0  0  0
  1  6  1  0  0  0  0
  1  7  1  0  0  0  0
  1  8  1  0  0  0  0
  2  9  1  0  0  0  0
  2 10  1  0  0  0  0
  4 11  1  0  0  0  0
  6 12  1  0  0  0  0
  6 13  1  0  0  0  0
  6 14  1  0  0  0  0
M  END
>  <Alias name>
Butyric acid

>  <Refractivity>   
22.19

$$$$
Iso-Butanol
  ChemBrain IXL

 15 14  0  0  0  0  0  0  0  0  1 V2000
    2.2723    2.7366   -0.1710 C   0  0  0  0  0  0  0  0  0  0  0  0
    3.6334    3.1851    0.3957 C   0  0  0  0  0  0  0  0  0  0  0  0
    4.7257    2.9865   -0.6735 C   0  0  0  0  0  0  0  0  0  0  0  0
    6.0247    3.4122   -0.1326 O   0  0  0  0  0  0  0  0  0  0  0  0
    3.5615    4.6742    0.7866 C   0  0  0  0  0  0  0  0  0  0  0  0
    1.5070    2.8757    0.5781 H   0  0  0  0  0  0  0  0  0  0  0  0
    2.3226    1.6931   -0.4449 H   0  0  0  0  0  0  0  0  0  0  0  0
    2.0335    3.3266   -1.0435 H   0  0  0  0  0  0  0  0  0  0  0  0
    3.8722    2.5950    1.2681 H   0  0  0  0  0  0  0  0  0  0  0  0
    4.7747    1.9432   -0.9483 H   0  0  0  0  0  0  0  0  0  0  0  0
    4.4876    3.5776   -1.5455 H   0  0  0  0  0  0  0  0  0  0  0  0
    6.0696    4.3228    0.1344 H   0  0  0  0  0  0  0  0  0  0  0  0
    3.3234    5.2644   -0.0860 H   0  0  0  0  0  0  0  0  0  0  0  0
    4.5150    4.9885    1.1846 H   0  0  0  0  0  0  0  0  0  0  0  0
    2.7955    4.8132    1.5352 H   0  0  0  0  0  0  0  0  0  0  0  0
  1  2  1  0  0  0  0
  2  3  1  0  0  0  0
  3  4  1  0  0  0  0
  2  5  1  0  0  0  0
  1  6  1  0  0  0  0
  1  7  1  0  0  0  0
  1  8  1  0  0  0  0
  2  9  1  0  0  0  0
  3 10  1  0  0  0  0
  3 11  1  0  0  0  0
  4 12  1  0  0  0  0
  5 13  1  0  0  0  0
  5 14  1  0  0  0  0
  5 15  1  0  0  0  0
M  END
>  <Alias name>
2-Methyl-1-propanol

>  <Refractivity>   
22.19

$$$$
3-Methoxypropanenitrile
  ChemBrain IXL

 13 12  0  0  0  0  0  0  0  0  1 V2000
    3.7087    4.3295    0.6259 O   0  0  0  0  0  0  0  0  0  0  0  0
    2.6501    5.2405    1.0847 C   0  0  0  0  0  0  0  0  0  0  0  0
    4.8667    4.9865    0.0027 C   0  0  0  0  0  0  0  0  0  0  0  0
    5.8920    3.9198   -0.4281 C   0  0  0  0  0  0  0  0  0  0  0  0
    7.1059    4.6085   -1.0814 C   0  0  0  0  0  0  0  0  0  0  0  0
    8.0181    5.1260   -1.5724 N   0  0  0  0  0  0  0  0  0  0  0  0
    1.8456    4.6657    1.5264 H   0  0  0  0  0  0  0  0  0  0  0  0
    3.0549    5.9215    1.8231 H   0  0  0  0  0  0  0  0  0  0  0  0
    2.2701    5.8055    0.2425 H   0  0  0  0  0  0  0  0  0  0  0  0
    5.3254    5.6613    0.7148 H   0  0  0  0  0  0  0  0  0  0  0  0
    4.5405    5.5453   -0.8658 H   0  0  0  0  0  0  0  0  0  0  0  0
    5.4334    3.2450   -1.1402 H   0  0  0  0  0  0  0  0  0  0  0  0
    6.2182    3.3610    0.4404 H   0  0  0  0  0  0  0  0  0  0  0  0
  1  2  1  0  0  0  0
  3  4  1  0  0  0  0
  4  5  1  0  0  0  0
  5  6  3  0  0  0  0
  1  3  1  0  0  0  0
  2  7  1  0  0  0  0
  2  8  1  0  0  0  0
  2  9  1  0  0  0  0
  3 10  1  0  0  0  0
  3 11  1  0  0  0  0
  4 12  1  0  0  0  0
  4 13  1  0  0  0  0
M  END
>  <Alias name>
3-Methoxypropanenitrile

>  <Refractivity>   
22.21

$$$$
Propyl nitrite
  ChemBrain IXL

 13 12  0  0  0  0  0  0  0  0  1 V2000
    5.0039    5.0414   -0.1627 C   0  0  0  0  0  0  0  0  0  0  0  0
    3.7907    4.3685    0.3226 O   0  0  0  0  0  0  0  0  0  0  0  0
    2.6524    5.1873    0.4099 N   0  0  0  0  0  0  0  0  0  0  0  0
    1.5777    4.7144    0.8085 O   0  0  0  0  0  0  0  0  0  0  0  0
    6.1675    4.0321   -0.2083 C   0  0  0  0  0  0  0  0  0  0  0  0
    7.4398    4.7372   -0.7169 C   0  0  0  0  0  0  0  0  0  0  0  0
    5.2575    5.8548    0.5058 H   0  0  0  0  0  0  0  0  0  0  0  0
    4.8265    5.4330   -1.1567 H   0  0  0  0  0  0  0  0  0  0  0  0
    5.9138    3.2188   -0.8767 H   0  0  0  0  0  0  0  0  0  0  0  0
    6.3447    3.6405    0.7857 H   0  0  0  0  0  0  0  0  0  0  0  0
    7.6936    5.5506   -0.0485 H   0  0  0  0  0  0  0  0  0  0  0  0
    7.2627    5.1288   -1.7110 H   0  0  0  0  0  0  0  0  0  0  0  0
    8.2574    4.0277   -0.7489 H   0  0  0  0  0  0  0  0  0  0  0  0
  1  2  1  0  0  0  0
  2  3  1  0  0  0  0
  3  4  2  0  0  0  0
  1  5  1  0  0  0  0
  5  6  1  0  0  0  0
  1  7  1  0  0  0  0
  1  8  1  0  0  0  0
  5  9  1  0  0  0  0
  5 10  1  0  0  0  0
  6 11  1  0  0  0  0
  6 12  1  0  0  0  0
  6 13  1  0  0  0  0
M  END
>  <Alias name>
Propyl nitrite

>  <Refractivity>   
22.22

$$$$
Methylcyanoacetate
  ChemBrain IXL

 12 11  0  0  0  0  0  0  0  0  1 V2000
    2.1939    4.2173    0.6582 C   0  0  0  0  0  0  0  0  0  0  0  0
    3.5723    4.2014    0.1194 C   0  0  0  0  0  0  0  0  0  0  0  0
    4.3213    5.1406    0.3323 O   0  0  0  0  0  0  0  0  0  0  0  0
    4.0389    3.0539   -0.6721 O   0  0  0  0  0  0  0  0  0  0  0  0
    1.8763    2.8513    1.2969 C   0  0  0  0  0  0  0  0  0  0  0  0
    1.6376    1.8249    1.7769 N   0  0  0  0  0  0  0  0  0  0  0  0
    5.4245    3.1531   -1.1529 C   0  0  0  0  0  0  0  0  0  0  0  0
    1.4944    4.4114   -0.1455 H   0  0  0  0  0  0  0  0  0  0  0  0
    2.1081    4.9947    1.4072 H   0  0  0  0  0  0  0  0  0  0  0  0
    5.5252    4.0257   -1.7863 H   0  0  0  0  0  0  0  0  0  0  0  0
    5.6744    2.2647   -1.7197 H   0  0  0  0  0  0  0  0  0  0  0  0
    6.0947    3.2419   -0.3068 H   0  0  0  0  0  0  0  0  0  0  0  0
  1  2  1  0  0  0  0
  2  3  2  0  0  0  0
  2  4  1  0  0  0  0
  5  6  3  0  0  0  0
  5  1  1  0  0  0  0
  4  7  1  0  0  0  0
  1  8  1  0  0  0  0
  1  9  1  0  0  0  0
  7 10  1  0  0  0  0
  7 11  1  0  0  0  0
  7 12  1  0  0  0  0
M  END
>  <Alias name>
Methylcyanoacetate

>  <Refractivity>   
22.23

$$$$
Oxalylchloride
  ChemBrain IXL

  6  5  0  0  0  0  0  0  0  0  1 V2000
    2.1301    2.7523   -0.0239 O   0  0  0  0  0  0  0  0  0  0  0  0
    2.9954    3.6122   -0.0120 C   0  0  0  0  0  0  0  0  0  0  0  0
    4.4046    3.2299   -0.0070 C   0  0  0  0  0  0  0  0  0  0  0  0
    5.2699    4.0898    0.0049 O   0  0  0  0  0  0  0  0  0  0  0  0
    4.8567    1.5217   -0.0181 Cl  0  0  0  0  0  0  0  0  0  0  0  0
    2.5433    5.3204   -0.0008 Cl  0  0  0  0  0  0  0  0  0  0  0  0
  1  2  2  0  0  0  0
  2  3  1  0  0  0  0
  3  4  2  0  0  0  0
  3  5  1  0  0  0  0
  2  6  1  0  0  0  0
M  END
>  <Alias name>
Oxalylchloride

>  <Refractivity>   
22.25

$$$$
Ethylacetate
  ChemBrain IXL

 14 13  0  0  0  0  0  0  0  0  1 V2000
    2.3993    4.9535    0.9288 C   0  0  0  0  0  0  0  0  0  0  0  0
    2.4397    3.4137    0.9792 C   0  0  0  0  0  0  0  0  0  0  0  0
    1.5190    2.7958    1.4881 O   0  0  0  0  0  0  0  0  0  0  0  0
    3.5875    2.6893    0.4141 O   0  0  0  0  0  0  0  0  0  0  0  0
    4.6334    3.5408   -0.1709 C   0  0  0  0  0  0  0  0  0  0  0  0
    5.7681    2.6556   -0.7217 C   0  0  0  0  0  0  0  0  0  0  0  0
    1.4875    5.3050    1.3885 H   0  0  0  0  0  0  0  0  0  0  0  0
    3.2489    5.3535    1.4623 H   0  0  0  0  0  0  0  0  0  0  0  0
    2.4334    5.2811   -0.0998 H   0  0  0  0  0  0  0  0  0  0  0  0
    4.2125    4.1276   -0.9740 H   0  0  0  0  0  0  0  0  0  0  0  0
    5.0274    4.2001    0.5884 H   0  0  0  0  0  0  0  0  0  0  0  0
    6.5365    3.2811   -1.1514 H   0  0  0  0  0  0  0  0  0  0  0  0
    5.3741    1.9964   -1.4811 H   0  0  0  0  0  0  0  0  0  0  0  0
    6.1890    2.0687    0.0813 H   0  0  0  0  0  0  0  0  0  0  0  0
  1  2  1  0  0  0  0
  2  3  2  0  0  0  0
  2  4  1  0  0  0  0
  4  5  1  0  0  0  0
  5  6  1  0  0  0  0
  1  7  1  0  0  0  0
  1  8  1  0  0  0  0
  1  9  1  0  0  0  0
  5 10  1  0  0  0  0
  5 11  1  0  0  0  0
  6 12  1  0  0  0  0
  6 13  1  0  0  0  0
  6 14  1  0  0  0  0
M  END
>  <Alias name>
Ethyl acetate

>  <Refractivity>   
22.26

$$$$
Ethyl fluoroacetate
  ChemBrain IXL

 14 13  0  0  0  0  0  0  0  0  1 V2000
    6.1792    3.4476   -0.5476 C   0  0  0  0  0  0  0  0  0  0  0  0
    5.4778    4.7428   -0.4029 C   0  0  0  0  0  0  0  0  0  0  0  0
    6.0431    5.7800   -0.7079 O   0  0  0  0  0  0  0  0  0  0  0  0
    4.1000    4.7794    0.1082 O   0  0  0  0  0  0  0  0  0  0  0  0
    3.5259    3.4678    0.4414 C   0  0  0  0  0  0  0  0  0  0  0  0
    2.0873    3.6540    0.9616 C   0  0  0  0  0  0  0  0  0  0  0  0
    7.4295    3.6614   -1.0381 F   0  0  0  0  0  0  0  0  0  0  0  0
    5.6276    2.8125   -1.2297 H   0  0  0  0  0  0  0  0  0  0  0  0
    6.2485    2.9646    0.4193 H   0  0  0  0  0  0  0  0  0  0  0  0
    4.1281    2.9941    1.2067 H   0  0  0  0  0  0  0  0  0  0  0  0
    3.5117    2.8445   -0.4441 H   0  0  0  0  0  0  0  0  0  0  0  0
    1.6644    2.6877    1.2071 H   0  0  0  0  0  0  0  0  0  0  0  0
    2.1015    4.2774    1.8471 H   0  0  0  0  0  0  0  0  0  0  0  0
    1.4851    4.1277    0.1963 H   0  0  0  0  0  0  0  0  0  0  0  0
  1  2  1  0  0  0  0
  2  3  2  0  0  0  0
  2  4  1  0  0  0  0
  4  5  1  0  0  0  0
  5  6  1  0  0  0  0
  1  7  1  0  0  0  0
  1  8  1  0  0  0  0
  1  9  1  0  0  0  0
  5 10  1  0  0  0  0
  5 11  1  0  0  0  0
  6 12  1  0  0  0  0
  6 13  1  0  0  0  0
  6 14  1  0  0  0  0
M  END
>  <Alias name>
Ethyl fluoroacetate

>  <Refractivity>   
22.28

$$$$
3-Chloro-1-propanol
  ChemBrain IXL

 12 11  0  0  0  0  0  0  0  0  1 V2000
    1.4929    3.4159    1.7965 Cl  0  0  0  0  0  0  0  0  0  0  0  0
    2.6277    4.1331    0.6216 C   0  0  0  0  0  0  0  0  0  0  0  0
    3.6973    3.0918    0.2391 C   0  0  0  0  0  0  0  0  0  0  0  0
    4.6776    3.7113   -0.7758 C   0  0  0  0  0  0  0  0  0  0  0  0
    5.6979    2.7180   -1.1406 O   0  0  0  0  0  0  0  0  0  0  0  0
    6.3688    3.0300   -1.7878 H   0  0  0  0  0  0  0  0  0  0  0  0
    3.1073    4.9974    1.0642 H   0  0  0  0  0  0  0  0  0  0  0  0
    2.0853    4.4360   -0.2655 H   0  0  0  0  0  0  0  0  0  0  0  0
    3.2178    2.2275   -0.2035 H   0  0  0  0  0  0  0  0  0  0  0  0
    4.2397    2.7889    1.1262 H   0  0  0  0  0  0  0  0  0  0  0  0
    5.1571    4.5756   -0.3332 H   0  0  0  0  0  0  0  0  0  0  0  0
    4.1352    4.0142   -1.6629 H   0  0  0  0  0  0  0  0  0  0  0  0
  1  2  1  0  0  0  0
  2  3  1  0  0  0  0
  3  4  1  0  0  0  0
  4  5  1  0  0  0  0
  5  6  1  0  0  0  0
  2  7  1  0  0  0  0
  2  8  1  0  0  0  0
  3  9  1  0  0  0  0
  3 10  1  0  0  0  0
  4 11  1  0  0  0  0
  4 12  1  0  0  0  0
M  END
>  <Alias name>
3-Chloro-1-propanol

>  <Refractivity>   
22.29

$$$$
Methylchloroacetate
  ChemBrain IXL

 11 10  0  0  0  0  0  0  0  0  1 V2000
    4.8265    3.5953    0.1970 C   0  0  0  0  0  0  0  0  0  0  0  0
    3.5273    4.2708    0.4116 C   0  0  0  0  0  0  0  0  0  0  0  0
    3.4954    5.4597    0.6832 O   0  0  0  0  0  0  0  0  0  0  0  0
    2.2751    3.5092    0.2974 O   0  0  0  0  0  0  0  0  0  0  0  0
    2.4412    2.0869   -0.0350 C   0  0  0  0  0  0  0  0  0  0  0  0
    6.1387    4.8031    0.2383 Cl  0  0  0  0  0  0  0  0  0  0  0  0
    4.8214    3.1006   -0.7664 H   0  0  0  0  0  0  0  0  0  0  0  0
    4.9857    2.8624    0.9783 H   0  0  0  0  0  0  0  0  0  0  0  0
    3.0328    1.6035    0.7327 H   0  0  0  0  0  0  0  0  0  0  0  0
    1.4687    1.6137   -0.0928 H   0  0  0  0  0  0  0  0  0  0  0  0
    2.9444    1.9956   -0.9896 H   0  0  0  0  0  0  0  0  0  0  0  0
  1  2  1  0  0  0  0
  2  3  2  0  0  0  0
  2  4  1  0  0  0  0
  4  5  1  0  0  0  0
  1  6  1  0  0  0  0
  1  7  1  0  0  0  0
  1  8  1  0  0  0  0
  5  9  1  0  0  0  0
  5 10  1  0  0  0  0
  5 11  1  0  0  0  0
M  END
>  <Alias name>
Methylchloroacetate

>  <Refractivity>   
22.3

$$$$
1-Penten-4-yne
  ChemBrain IXL

 11 10  0  0  0  0  0  0  0  0  1 V2000
    2.5977    4.5476    0.6179 C   0  0  0  0  0  0  0  0  0  0  0  0
    3.6869    4.1302    0.3192 C   0  0  0  0  0  0  0  0  0  0  0  0
    5.0808    3.5960   -0.0632 C   0  0  0  0  0  0  0  0  0  0  0  0
    5.9812    4.7332   -0.3574 C   0  0  0  0  0  0  0  0  0  0  0  0
    7.2464    4.5067   -0.7183 C   0  0  0  0  0  0  0  0  0  0  0  0
    1.6181    4.9230    0.8866 H   0  0  0  0  0  0  0  0  0  0  0  0
    5.4846    3.0193    0.7597 H   0  0  0  0  0  0  0  0  0  0  0  0
    4.9978    2.9652   -0.9396 H   0  0  0  0  0  0  0  0  0  0  0  0
    5.6138    5.7490   -0.2799 H   0  0  0  0  0  0  0  0  0  0  0  0
    7.9053    5.3389   -0.9335 H   0  0  0  0  0  0  0  0  0  0  0  0
    7.6139    3.4909   -0.7958 H   0  0  0  0  0  0  0  0  0  0  0  0
  1  2  3  0  0  0  0
  2  3  1  0  0  0  0
  3  4  1  0  0  0  0
  4  5  2  0  0  0  0
  1  6  1  0  0  0  0
  3  7  1  0  0  0  0
  3  8  1  0  0  0  0
  4  9  1  0  0  0  0
  5 10  1  0  0  0  0
  5 11  1  0  0  0  0
M  END
>  <Alias name>
1-Penten-4-yne

>  <Refractivity>   
22.31

$$$$
Dimethylsulfate
  ChemBrain IXL

 13 12  0  0  0  0  0  0  0  0  1 V2000
    5.5028    3.2276    0.4762 S   0  0  0  0  0  0  0  0  0  0  0  0
    6.0788    1.9376    0.2542 O   0  0  0  0  0  0  0  0  0  0  0  0
    6.0861    3.8158    1.6419 O   0  0  0  0  0  0  0  0  0  0  0  0
    3.8939    3.0748    0.6918 O   0  0  0  0  0  0  0  0  0  0  0  0
    5.7899    4.1805   -0.8153 O   0  0  0  0  0  0  0  0  0  0  0  0
    3.1680    2.4848   -0.4422 C   0  0  0  0  0  0  0  0  0  0  0  0
    5.2425    5.5413   -0.7178 C   0  0  0  0  0  0  0  0  0  0  0  0
    3.5504    1.4906   -0.6377 H   0  0  0  0  0  0  0  0  0  0  0  0
    2.1132    2.4255   -0.2041 H   0  0  0  0  0  0  0  0  0  0  0  0
    3.3056    3.1037   -1.3203 H   0  0  0  0  0  0  0  0  0  0  0  0
    4.1667    5.4903   -0.6033 H   0  0  0  0  0  0  0  0  0  0  0  0
    5.4841    6.0929   -1.6179 H   0  0  0  0  0  0  0  0  0  0  0  0
    5.6734    6.0432    0.1398 H   0  0  0  0  0  0  0  0  0  0  0  0
  1  2  2  0  0  0  0
  1  3  2  0  0  0  0
  1  4  1  0  0  0  0
  1  5  1  0  0  0  0
  4  6  1  0  0  0  0
  5  7  1  0  0  0  0
  6  8  1  0  0  0  0
  6  9  1  0  0  0  0
  6 10  1  0  0  0  0
  7 11  1  0  0  0  0
  7 12  1  0  0  0  0
  7 13  1  0  0  0  0
M  END
>  <Alias name>
Dimethyl sulfate

>  <Refractivity>   
22.31

$$$$
cis-2-Butenoic acid
  ChemBrain IXL

 12 11  0  0  0  0  0  0  0  0  1 V2000
    5.6069    3.8817    0.0254 C   0  0  0  0  0  0  0  0  0  0  0  0
    4.9629    2.5563    0.1636 C   0  0  0  0  0  0  0  0  0  0  0  0
    3.6359    2.4679    0.2800 C   0  0  0  0  0  0  0  0  0  0  0  0
    2.8088    3.6952    0.2710 C   0  0  0  0  0  0  0  0  0  0  0  0
    1.5949    3.6134    0.3614 O   0  0  0  0  0  0  0  0  0  0  0  0
    3.4500    5.0127    0.1531 O   0  0  0  0  0  0  0  0  0  0  0  0
    2.8319    5.7771    0.1548 H   0  0  0  0  0  0  0  0  0  0  0  0
    4.8458    4.6517   -0.0030 H   0  0  0  0  0  0  0  0  0  0  0  0
    6.1828    3.9094   -0.8914 H   0  0  0  0  0  0  0  0  0  0  0  0
    6.2633    4.0538    0.8694 H   0  0  0  0  0  0  0  0  0  0  0  0
    5.5681    1.6583    0.1702 H   0  0  0  0  0  0  0  0  0  0  0  0
    3.1647    1.4980    0.3811 H   0  0  0  0  0  0  0  0  0  0  0  0
  1  2  1  0  0  0  0
  2  3  2  0  0  0  0
  3  4  1  0  0  0  0
  4  5  2  0  0  0  0
  4  6  1  0  0  0  0
  6  7  1  0  0  0  0
  1  8  1  0  0  0  0
  1  9  1  0  0  0  0
  1 10  1  0  0  0  0
  2 11  1  0  0  0  0
  3 12  1  0  0  0  0
M  END
>  <Alias name>
Isocrotonic acid

>  <Refractivity>   
22.32

$$$$
Cyclobutylamine
  ChemBrain IXL

 14 14  0  0  0  0  0  0  0  0  1 V2000
    2.3463    3.7293    0.3952 C   0  0  0  0  0  0  0  0  0  0  0  0
    3.5685    4.6296    0.1236 C   0  0  0  0  0  0  0  0  0  0  0  0
    3.1022    2.5259   -0.2034 C   0  0  0  0  0  0  0  0  0  0  0  0
    4.3461    3.4106   -0.4057 C   0  0  0  0  0  0  0  0  0  0  0  0
    5.4328    3.0278    0.5072 N   0  0  0  0  0  0  0  0  0  0  0  0
    6.1614    3.7250    0.4738 H   0  0  0  0  0  0  0  0  0  0  0  0
    5.8089    2.1346    0.2266 H   0  0  0  0  0  0  0  0  0  0  0  0
    1.4759    4.0122   -0.1837 H   0  0  0  0  0  0  0  0  0  0  0  0
    2.1659    3.6045    1.4557 H   0  0  0  0  0  0  0  0  0  0  0  0
    3.9970    5.0443    1.0276 H   0  0  0  0  0  0  0  0  0  0  0  0
    3.3710    5.3520   -0.6587 H   0  0  0  0  0  0  0  0  0  0  0  0
    2.6746    2.2103   -1.1470 H   0  0  0  0  0  0  0  0  0  0  0  0
    3.2622    1.7290    0.5123 H   0  0  0  0  0  0  0  0  0  0  0  0
    4.6525    3.5035   -1.4402 H   0  0  0  0  0  0  0  0  0  0  0  0
  1  2  1  0  0  0  0
  1  3  1  0  0  0  0
  2  4  1  0  0  0  0
  3  4  1  0  0  0  0
  4  5  1  0  0  0  0
  5  6  1  0  0  0  0
  5  7  1  0  0  0  0
  1  8  1  0  0  0  0
  1  9  1  0  0  0  0
  2 10  1  0  0  0  0
  2 11  1  0  0  0  0
  3 12  1  0  0  0  0
  3 13  1  0  0  0  0
  4 14  1  0  0  0  0
M  END
>  <Alias name>
Cyclobutylamine

>  <Refractivity>   
22.34

$$$$
n-Propylformate
  ChemBrain IXL

 14 13  0  0  0  0  0  0  0  0  1 V2000
    8.0015    4.3062   -1.3743 O   0  0  0  0  0  0  0  0  0  0  0  0
    6.9277    4.7828   -1.0456 C   0  0  0  0  0  0  0  0  0  0  0  0
    5.8279    3.9000   -0.6308 O   0  0  0  0  0  0  0  0  0  0  0  0
    4.5843    4.5894   -0.2579 C   0  0  0  0  0  0  0  0  0  0  0  0
    3.5240    3.5493    0.1528 C   0  0  0  0  0  0  0  0  0  0  0  0
    2.2200    4.2715    0.5438 C   0  0  0  0  0  0  0  0  0  0  0  0
    6.7848    5.8563   -1.0594 H   0  0  0  0  0  0  0  0  0  0  0  0
    4.2209    5.1610   -1.1030 H   0  0  0  0  0  0  0  0  0  0  0  0
    4.7765    5.2565    0.5734 H   0  0  0  0  0  0  0  0  0  0  0  0
    3.8874    2.9778    0.9977 H   0  0  0  0  0  0  0  0  0  0  0  0
    3.3319    2.8823   -0.6784 H   0  0  0  0  0  0  0  0  0  0  0  0
    1.4751    3.5403    0.8323 H   0  0  0  0  0  0  0  0  0  0  0  0
    2.4121    4.9385    1.3751 H   0  0  0  0  0  0  0  0  0  0  0  0
    1.8565    4.8431   -0.3012 H   0  0  0  0  0  0  0  0  0  0  0  0
  1  2  2  0  0  0  0
  2  3  1  0  0  0  0
  3  4  1  0  0  0  0
  4  5  1  0  0  0  0
  5  6  1  0  0  0  0
  2  7  1  0  0  0  0
  4  8  1  0  0  0  0
  4  9  1  0  0  0  0
  5 10  1  0  0  0  0
  5 11  1  0  0  0  0
  6 12  1  0  0  0  0
  6 13  1  0  0  0  0
  6 14  1  0  0  0  0
M  END
>  <Alias name>
n-Propylformate

>  <Refractivity>   
22.34

$$$$
s-Propylene chlorohydrin
  ChemBrain IXL

 12 11  0  0  0  0  0  0  0  0  1 V2000
    3.2523    3.4555   -0.2484 C   0  0  0  0  0  0  0  0  0  0  0  0
    4.4444    2.4987   -0.4435 C   0  0  0  0  0  0  0  0  0  0  0  0
    2.4573    3.0372    1.0037 C   0  0  0  0  0  0  0  0  0  0  0  0
    3.7488    4.8285   -0.0775 O   0  0  0  0  0  0  0  0  0  0  0  0
    5.3628    2.9811   -1.8948 Cl  0  0  0  0  0  0  0  0  0  0  0  0
    4.3455    4.9617    0.6922 H   0  0  0  0  0  0  0  0  0  0  0  0
    2.6073    3.4104   -1.1173 H   0  0  0  0  0  0  0  0  0  0  0  0
    4.0787    1.4869   -0.5675 H   0  0  0  0  0  0  0  0  0  0  0  0
    5.0904    2.5453    0.4245 H   0  0  0  0  0  0  0  0  0  0  0  0
    2.0916    2.0256    0.8778 H   0  0  0  0  0  0  0  0  0  0  0  0
    3.1023    3.0823    1.8725 H   0  0  0  0  0  0  0  0  0  0  0  0
    1.6195    3.7096    1.1407 H   0  0  0  0  0  0  0  0  0  0  0  0
  1  2  1  0  0  0  0
  1  3  1  0  0  0  0
  1  4  1  0  0  0  0
  2  5  1  0  0  0  0
  4  6  1  0  0  0  0
  1  7  1  0  0  0  0
  2  8  1  0  0  0  0
  2  9  1  0  0  0  0
  3 10  1  0  0  0  0
  3 11  1  0  0  0  0
  3 12  1  0  0  0  0
M  END
>  <Alias name>
1-Chloro-2-propanol

>  <Refractivity>   
22.35

$$$$
Acetic anhydride
  ChemBrain IXL

 13 12  0  0  0  0  0  0  0  0  1 V2000
    6.4758    4.9504   -1.0937 C   0  0  0  0  0  0  0  0  0  0  0  0
    5.4586    3.9912   -0.6082 C   0  0  0  0  0  0  0  0  0  0  0  0
    5.6161    2.7942   -0.7835 O   0  0  0  0  0  0  0  0  0  0  0  0
    4.2584    4.4809    0.0852 O   0  0  0  0  0  0  0  0  0  0  0  0
    2.0765    3.8044    1.2291 C   0  0  0  0  0  0  0  0  0  0  0  0
    3.3218    3.4346    0.5200 C   0  0  0  0  0  0  0  0  0  0  0  0
    3.5711    2.2615    0.2964 O   0  0  0  0  0  0  0  0  0  0  0  0
    6.1671    5.9590   -0.8482 H   0  0  0  0  0  0  0  0  0  0  0  0
    6.5780    4.8554   -2.1677 H   0  0  0  0  0  0  0  0  0  0  0  0
    7.4266    4.7386   -0.6204 H   0  0  0  0  0  0  0  0  0  0  0  0
    1.5169    2.9083    1.4670 H   0  0  0  0  0  0  0  0  0  0  0  0
    2.3240    4.3290    2.1436 H   0  0  0  0  0  0  0  0  0  0  0  0
    1.4773    4.4466    0.5954 H   0  0  0  0  0  0  0  0  0  0  0  0
  1  2  1  0  0  0  0
  2  3  2  0  0  0  0
  2  4  1  0  0  0  0
  5  6  1  0  0  0  0
  6  7  2  0  0  0  0
  6  4  1  0  0  0  0
  1  8  1  0  0  0  0
  1  9  1  0  0  0  0
  1 10  1  0  0  0  0
  5 11  1  0  0  0  0
  5 12  1  0  0  0  0
  5 13  1  0  0  0  0
M  END
>  <Alias name>
Acetic anhydride

>  <Refractivity>   
22.37

$$$$
Dimethylphosphite
  ChemBrain IXL

 13 12  0  0  0  0  0  0  0  0  1 V2000
    4.8431    2.7854   -0.5521 P   0  0  0  0  0  0  0  0  0  0  0  0
    4.6074    1.4918   -0.1333 O   0  0  0  0  0  0  0  0  0  0  0  0
    5.1509    3.7401    0.7580 O   0  0  0  0  0  0  0  0  0  0  0  0
    3.5157    3.3561   -1.3488 O   0  0  0  0  0  0  0  0  0  0  0  0
    5.4172    5.1524    0.4487 C   0  0  0  0  0  0  0  0  0  0  0  0
    2.2816    3.3956   -0.5510 C   0  0  0  0  0  0  0  0  0  0  0  0
    5.8708    2.8022   -1.3529 H   0  0  0  0  0  0  0  0  0  0  0  0
    4.5574    5.5806   -0.0516 H   0  0  0  0  0  0  0  0  0  0  0  0
    6.2833    5.2233   -0.1976 H   0  0  0  0  0  0  0  0  0  0  0  0
    5.6069    5.6936    1.3674 H   0  0  0  0  0  0  0  0  0  0  0  0
    2.0360    2.3954   -0.2161 H   0  0  0  0  0  0  0  0  0  0  0  0
    2.4277    4.0383    0.3084 H   0  0  0  0  0  0  0  0  0  0  0  0
    1.4719    3.7822   -1.1574 H   0  0  0  0  0  0  0  0  0  0  0  0
  1  2  2  0  0  0  0
  1  3  1  0  0  0  0
  1  4  1  0  0  0  0
  3  5  1  0  0  0  0
  4  6  1  0  0  0  0
  1  7  1  0  0  0  0
  5  8  1  0  0  0  0
  5  9  1  0  0  0  0
  5 10  1  0  0  0  0
  6 11  1  0  0  0  0
  6 12  1  0  0  0  0
  6 13  1  0  0  0  0
M  END
>  <Alias name>
Dimethylphosphite

>  <Refractivity>   
22.4

$$$$
Dimethylsulfite
  ChemBrain IXL

 12 11  0  0  0  0  0  0  0  0  1 V2000
    5.5690    3.2822    0.4305 S   0  0  0  0  0  0  0  0  0  0  0  0
    6.1325    3.8695    1.6062 O   0  0  0  0  0  0  0  0  0  0  0  0
    3.9659    3.0760    0.6410 O   0  0  0  0  0  0  0  0  0  0  0  0
    5.8276    4.2640   -0.8447 O   0  0  0  0  0  0  0  0  0  0  0  0
    3.2606    2.4798   -0.5027 C   0  0  0  0  0  0  0  0  0  0  0  0
    5.2380    5.6053   -0.7258 C   0  0  0  0  0  0  0  0  0  0  0  0
    3.6746    1.5011   -0.7118 H   0  0  0  0  0  0  0  0  0  0  0  0
    2.2079    2.3837   -0.2675 H   0  0  0  0  0  0  0  0  0  0  0  0
    3.3799    3.1154   -1.3715 H   0  0  0  0  0  0  0  0  0  0  0  0
    4.1643    5.5190   -0.6137 H   0  0  0  0  0  0  0  0  0  0  0  0
    5.6523    6.1062    0.1405 H   0  0  0  0  0  0  0  0  0  0  0  0
    5.4630    6.1788   -1.6164 H   0  0  0  0  0  0  0  0  0  0  0  0
  1  2  2  0  0  0  0
  1  3  1  0  0  0  0
  1  4  1  0  0  0  0
  3  5  1  0  0  0  0
  4  6  1  0  0  0  0
  5  7  1  0  0  0  0
  5  8  1  0  0  0  0
  5  9  1  0  0  0  0
  6 10  1  0  0  0  0
  6 11  1  0  0  0  0
  6 12  1  0  0  0  0
M  END
>  <Alias name>
Dimethyl sulfite

>  <Refractivity>   
22.41

$$$$
3-Amino-1,2-propanediol,
  ChemBrain IXL

 15 14  0  0  0  0  0  0  0  0  1 V2000
    4.4592    2.3023   -0.7028 C   0  0  0  0  0  0  0  0  0  0  0  0
    4.5388    3.8120   -0.4825 C   0  0  0  0  0  0  0  0  0  0  0  0
    3.4179    4.2170    0.4898 C   0  0  0  0  0  0  0  0  0  0  0  0
    3.9647    1.6857    0.5198 O   0  0  0  0  0  0  0  0  0  0  0  0
    5.8392    4.1686    0.1031 O   0  0  0  0  0  0  0  0  0  0  0  0
    2.2322    3.3814    0.2349 N   0  0  0  0  0  0  0  0  0  0  0  0
    3.0771    2.0396    0.8159 H   0  0  0  0  0  0  0  0  0  0  0  0
    6.0354    3.7455    0.9685 H   0  0  0  0  0  0  0  0  0  0  0  0
    1.4968    3.6362    0.8771 H   0  0  0  0  0  0  0  0  0  0  0  0
    1.9163    3.5257   -0.7125 H   0  0  0  0  0  0  0  0  0  0  0  0
    5.4358    1.9106   -0.9588 H   0  0  0  0  0  0  0  0  0  0  0  0
    3.7619    2.0954   -1.5052 H   0  0  0  0  0  0  0  0  0  0  0  0
    4.4138    4.3202   -1.4306 H   0  0  0  0  0  0  0  0  0  0  0  0
    3.7513    4.0492    1.5065 H   0  0  0  0  0  0  0  0  0  0  0  0
    3.1753    5.2640    0.3570 H   0  0  0  0  0  0  0  0  0  0  0  0
  1  2  1  0  0  0  0
  2  3  1  0  0  0  0
  1  4  1  0  0  0  0
  2  5  1  0  0  0  0
  3  6  1  0  0  0  0
  4  7  1  0  0  0  0
  5  8  1  0  0  0  0
  6  9  1  0  0  0  0
  6 10  1  0  0  0  0
  1 11  1  0  0  0  0
  1 12  1  0  0  0  0
  2 13  1  0  0  0  0
  3 14  1  0  0  0  0
  3 15  1  0  0  0  0
M  END
>  <Alias name>
3-Amino-1,2-propanediol,

>  <Refractivity>   
22.45

$$$$
Cyclopentene
  ChemBrain IXL

 13 13  0  0  0  0  0  0  0  0  1 V2000
    3.9807    4.5390    0.6796 C   0  0  0  0  0  0  0  0  0  0  0  0
    2.6054    4.4816    0.3732 C   0  0  0  0  0  0  0  0  0  0  0  0
    2.3899    3.0123   -0.0174 C   0  0  0  0  0  0  0  0  0  0  0  0
    3.8139    2.4548   -0.1578 C   0  0  0  0  0  0  0  0  0  0  0  0
    4.6178    3.4705    0.3997 C   0  0  0  0  0  0  0  0  0  0  0  0
    4.4616    5.4182    1.1222 H   0  0  0  0  0  0  0  0  0  0  0  0
    2.3887    5.1347   -0.4652 H   0  0  0  0  0  0  0  0  0  0  0  0
    2.0153    4.7521    1.2329 H   0  0  0  0  0  0  0  0  0  0  0  0
    1.8566    2.9365   -0.9420 H   0  0  0  0  0  0  0  0  0  0  0  0
    1.8705    2.4951    0.7743 H   0  0  0  0  0  0  0  0  0  0  0  0
    3.9334    1.5350    0.3900 H   0  0  0  0  0  0  0  0  0  0  0  0
    4.0683    2.3178   -1.2032 H   0  0  0  0  0  0  0  0  0  0  0  0
    5.6919    3.3548    0.5816 H   0  0  0  0  0  0  0  0  0  0  0  0
  1  2  1  0  0  0  0
  2  3  1  0  0  0  0
  3  4  1  0  0  0  0
  4  5  1  0  0  0  0
  5  1  2  0  0  0  0
  1  6  1  0  0  0  0
  2  7  1  0  0  0  0
  2  8  1  0  0  0  0
  3  9  1  0  0  0  0
  3 10  1  0  0  0  0
  4 11  1  0  0  0  0
  4 12  1  0  0  0  0
  5 13  1  0  0  0  0
M  END
>  <Alias name>
Cyclopentene

>  <Refractivity>   
22.45

$$$$
Ethoxyacetaldehyde
  ChemBrain IXL

 14 13  0  0  0  0  0  0  0  0  1 V2000
    3.8888    3.7346   -0.0177 C   0  0  0  0  0  0  0  0  0  0  0  0
    2.6275    4.4530    0.2699 C   0  0  0  0  0  0  0  0  0  0  0  0
    1.5875    3.8296    0.4044 O   0  0  0  0  0  0  0  0  0  0  0  0
    5.0131    4.6806    0.0293 O   0  0  0  0  0  0  0  0  0  0  0  0
    6.3326    4.0919   -0.2419 C   0  0  0  0  0  0  0  0  0  0  0  0
    7.4111    5.1892   -0.1595 C   0  0  0  0  0  0  0  0  0  0  0  0
    3.8334    3.2883   -1.0030 H   0  0  0  0  0  0  0  0  0  0  0  0
    4.0390    2.9582    0.7223 H   0  0  0  0  0  0  0  0  0  0  0  0
    2.6276    5.5321    0.3611 H   0  0  0  0  0  0  0  0  0  0  0  0
    6.3366    3.6557   -1.2332 H   0  0  0  0  0  0  0  0  0  0  0  0
    6.5428    3.3234    0.4916 H   0  0  0  0  0  0  0  0  0  0  0  0
    7.2008    5.9579   -0.8928 H   0  0  0  0  0  0  0  0  0  0  0  0
    8.3831    4.7557   -0.3596 H   0  0  0  0  0  0  0  0  0  0  0  0
    7.4074    5.6252    0.8318 H   0  0  0  0  0  0  0  0  0  0  0  0
  1  2  1  0  0  0  0
  2  3  2  0  0  0  0
  1  4  1  0  0  0  0
  4  5  1  0  0  0  0
  5  6  1  0  0  0  0
  1  7  1  0  0  0  0
  1  8  1  0  0  0  0
  2  9  1  0  0  0  0
  5 10  1  0  0  0  0
  5 11  1  0  0  0  0
  6 12  1  0  0  0  0
  6 13  1  0  0  0  0
  6 14  1  0  0  0  0
M  END
>  <Alias name>
Ethoxyacetaldehyde

>  <Refractivity>   
22.45

$$$$
Acetic acid chloromethylester
  ChemBrain IXL

 11 10  0  0  0  0  0  0  0  0  1 V2000
    5.6257    2.9443   -0.4469 C   0  0  0  0  0  0  0  0  0  0  0  0
    5.3338    4.3863   -0.6077 C   0  0  0  0  0  0  0  0  0  0  0  0
    6.2049    5.1450   -1.0000 O   0  0  0  0  0  0  0  0  0  0  0  0
    3.9941    4.9043   -0.2947 O   0  0  0  0  0  0  0  0  0  0  0  0
    3.0304    3.8954    0.1682 C   0  0  0  0  0  0  0  0  0  0  0  0
    1.4637    4.6797    0.5042 Cl  0  0  0  0  0  0  0  0  0  0  0  0
    6.6541    2.7509   -0.7261 H   0  0  0  0  0  0  0  0  0  0  0  0
    4.9646    2.3690   -1.0831 H   0  0  0  0  0  0  0  0  0  0  0  0
    5.4721    2.6579    0.5862 H   0  0  0  0  0  0  0  0  0  0  0  0
    3.4020    3.4292    1.0723 H   0  0  0  0  0  0  0  0  0  0  0  0
    2.8999    3.1422   -0.5990 H   0  0  0  0  0  0  0  0  0  0  0  0
  1  2  1  0  0  0  0
  2  3  2  0  0  0  0
  2  4  1  0  0  0  0
  4  5  1  0  0  0  0
  5  6  1  0  0  0  0
  1  7  1  0  0  0  0
  1  8  1  0  0  0  0
  1  9  1  0  0  0  0
  5 10  1  0  0  0  0
  5 11  1  0  0  0  0
M  END
>  <Alias name>
Chloromethylacetate

>  <Refractivity>   
22.47

$$$$
Isopropylmethylether
  ChemBrain IXL

 15 14  0  0  0  0  0  0  0  0  1 V2000
    4.8876    3.9071    0.1310 C   0  0  0  0  0  0  0  0  0  0  0  0
    5.8399    4.7632   -0.7263 C   0  0  0  0  0  0  0  0  0  0  0  0
    3.5193    4.4320    0.0160 O   0  0  0  0  0  0  0  0  0  0  0  0
    2.5116    3.7202    0.8153 C   0  0  0  0  0  0  0  0  0  0  0  0
    4.9215    2.4484   -0.3646 C   0  0  0  0  0  0  0  0  0  0  0  0
    5.2025    3.9440    1.1665 H   0  0  0  0  0  0  0  0  0  0  0  0
    5.8175    5.7880   -0.3766 H   0  0  0  0  0  0  0  0  0  0  0  0
    5.5238    4.7280   -1.7615 H   0  0  0  0  0  0  0  0  0  0  0  0
    6.8476    4.3753   -0.6431 H   0  0  0  0  0  0  0  0  0  0  0  0
    2.4591    2.6875    0.4934 H   0  0  0  0  0  0  0  0  0  0  0  0
    2.7880    3.7586    1.8618 H   0  0  0  0  0  0  0  0  0  0  0  0
    1.5454    4.1903    0.6797 H   0  0  0  0  0  0  0  0  0  0  0  0
    5.9319    2.0656   -0.2910 H   0  0  0  0  0  0  0  0  0  0  0  0
    4.2613    1.8444    0.2454 H   0  0  0  0  0  0  0  0  0  0  0  0
    4.5953    2.4101   -1.3966 H   0  0  0  0  0  0  0  0  0  0  0  0
  1  2  1  0  0  0  0
  3  4  1  0  0  0  0
  1  5  1  0  0  0  0
  3  1  1  0  0  0  0
  1  6  1  0  0  0  0
  2  7  1  0  0  0  0
  2  8  1  0  0  0  0
  2  9  1  0  0  0  0
  4 10  1  0  0  0  0
  4 11  1  0  0  0  0
  4 12  1  0  0  0  0
  5 13  1  0  0  0  0
  5 14  1  0  0  0  0
  5 15  1  0  0  0  0
M  END
>  <Alias name>
Isopropyl methyl ether

>  <Refractivity>   
22.47

$$$$
Diethylether
  ChemBrain IXL

 15 14  0  0  0  0  0  0  0  0  1 V2000
    2.4787    3.7180    0.3718 C   0  0  0  0  0  0  0  0  0  0  0  0
    3.5158    4.7891   -0.0179 C   0  0  0  0  0  0  0  0  0  0  0  0
    4.8635    4.2032    0.0205 O   0  0  0  0  0  0  0  0  0  0  0  0
    5.9523    5.1254   -0.3329 C   0  0  0  0  0  0  0  0  0  0  0  0
    7.3005    4.3836   -0.2515 C   0  0  0  0  0  0  0  0  0  0  0  0
    2.5330    2.8942   -0.3244 H   0  0  0  0  0  0  0  0  0  0  0  0
    2.6876    3.3607    1.3694 H   0  0  0  0  0  0  0  0  0  0  0  0
    1.4886    4.1485    0.3436 H   0  0  0  0  0  0  0  0  0  0  0  0
    3.3069    5.1464   -1.0155 H   0  0  0  0  0  0  0  0  0  0  0  0
    3.4614    5.6130    0.6783 H   0  0  0  0  0  0  0  0  0  0  0  0
    5.9571    5.9575    0.3557 H   0  0  0  0  0  0  0  0  0  0  0  0
    5.8025    5.4909   -1.3381 H   0  0  0  0  0  0  0  0  0  0  0  0
    7.4503    4.0182    0.7537 H   0  0  0  0  0  0  0  0  0  0  0  0
    7.2958    3.5516   -0.9401 H   0  0  0  0  0  0  0  0  0  0  0  0
    8.1005    5.0612   -0.5112 H   0  0  0  0  0  0  0  0  0  0  0  0
  1  2  1  0  0  0  0
  2  3  1  0  0  0  0
  3  4  1  0  0  0  0
  4  5  1  0  0  0  0
  1  6  1  0  0  0  0
  1  7  1  0  0  0  0
  1  8  1  0  0  0  0
  2  9  1  0  0  0  0
  2 10  1  0  0  0  0
  4 11  1  0  0  0  0
  4 12  1  0  0  0  0
  5 13  1  0  0  0  0
  5 14  1  0  0  0  0
  5 15  1  0  0  0  0
M  END
>  <Alias name>
Ethyl ether

>  <Refractivity>   
22.49

$$$$
1,2-Diaminopropane
  ChemBrain IXL

 15 14  0  0  0  0  0  0  0  0  1 V2000
    3.1448    3.5192    0.3744 C   0  0  0  0  0  0  0  0  0  0  0  0
    4.4847    3.5074   -0.3866 C   0  0  0  0  0  0  0  0  0  0  0  0
    5.2968    4.7636   -0.0164 C   0  0  0  0  0  0  0  0  0  0  0  0
    2.3694    2.3217    0.0199 N   0  0  0  0  0  0  0  0  0  0  0  0
    5.2466    2.3053   -0.0187 N   0  0  0  0  0  0  0  0  0  0  0  0
    1.4916    2.3299    0.5175 H   0  0  0  0  0  0  0  0  0  0  0  0
    2.8914    1.4960    0.2723 H   0  0  0  0  0  0  0  0  0  0  0  0
    5.4245    2.3108    0.9745 H   0  0  0  0  0  0  0  0  0  0  0  0
    6.1237    2.2973   -0.5174 H   0  0  0  0  0  0  0  0  0  0  0  0
    2.5840    4.4054    0.1043 H   0  0  0  0  0  0  0  0  0  0  0  0
    3.3352    3.5234    1.4405 H   0  0  0  0  0  0  0  0  0  0  0  0
    4.2943    3.5018   -1.4528 H   0  0  0  0  0  0  0  0  0  0  0  0
    4.7354    5.6492   -0.2875 H   0  0  0  0  0  0  0  0  0  0  0  0
    6.2385    4.7553   -0.5513 H   0  0  0  0  0  0  0  0  0  0  0  0
    5.4872    4.7692    1.0497 H   0  0  0  0  0  0  0  0  0  0  0  0
  1  2  1  0  0  0  0
  2  3  1  0  0  0  0
  1  4  1  0  0  0  0
  2  5  1  0  0  0  0
  4  6  1  0  0  0  0
  4  7  1  0  0  0  0
  5  8  1  0  0  0  0
  5  9  1  0  0  0  0
  1 10  1  0  0  0  0
  1 11  1  0  0  0  0
  2 12  1  0  0  0  0
  3 13  1  0  0  0  0
  3 14  1  0  0  0  0
  3 15  1  0  0  0  0
M  END
>  <Alias name>
Propylenediamine

>  <Refractivity>   
22.51

$$$$
2,2-Dichloroethanol
  ChemBrain IXL

  9  8  0  0  0  0  0  0  0  0  1 V2000
    4.4943    2.9291   -0.2907 C   0  0  0  0  0  0  0  0  0  0  0  0
    3.4665    2.7991    0.8501 C   0  0  0  0  0  0  0  0  0  0  0  0
    2.1920    3.4008    0.4323 O   0  0  0  0  0  0  0  0  0  0  0  0
    3.8848    2.0851   -1.7394 Cl  0  0  0  0  0  0  0  0  0  0  0  0
    4.7470    4.6540   -0.6696 Cl  0  0  0  0  0  0  0  0  0  0  0  0
    1.4747    3.3622    1.1033 H   0  0  0  0  0  0  0  0  0  0  0  0
    5.4332    2.4858    0.0171 H   0  0  0  0  0  0  0  0  0  0  0  0
    3.8365    3.3115    1.7295 H   0  0  0  0  0  0  0  0  0  0  0  0
    3.3130    1.7520    1.0801 H   0  0  0  0  0  0  0  0  0  0  0  0
  1  2  1  0  0  0  0
  2  3  1  0  0  0  0
  1  4  1  0  0  0  0
  1  5  1  0  0  0  0
  3  6  1  0  0  0  0
  1  7  1  0  0  0  0
  2  8  1  0  0  0  0
  2  9  1  0  0  0  0
M  END
>  <Alias name>
2,2-Dichloroethanol

>  <Refractivity>   
22.54

$$$$
Propylene chlorohydrin
  ChemBrain IXL

 12 11  0  0  0  0  0  0  0  0  1 V2000
    3.4823    3.4823    0.4760 C   0  0  0  0  0  0  0  0  0  0  0  0
    4.3331    4.3378   -0.4826 C   0  0  0  0  0  0  0  0  0  0  0  0
    2.0786    4.1037    0.6104 C   0  0  0  0  0  0  0  0  0  0  0  0
    3.3400    1.8264   -0.1723 Cl  0  0  0  0  0  0  0  0  0  0  0  0
    5.6732    3.7469   -0.6082 O   0  0  0  0  0  0  0  0  0  0  0  0
    6.2866    4.2313   -1.2044 H   0  0  0  0  0  0  0  0  0  0  0  0
    3.9573    3.4496    1.4487 H   0  0  0  0  0  0  0  0  0  0  0  0
    3.8594    4.3685   -1.4560 H   0  0  0  0  0  0  0  0  0  0  0  0
    4.4175    5.3438   -0.0903 H   0  0  0  0  0  0  0  0  0  0  0  0
    1.4807    3.5025    1.2842 H   0  0  0  0  0  0  0  0  0  0  0  0
    2.1650    5.1090    1.0039 H   0  0  0  0  0  0  0  0  0  0  0  0
    1.6035    4.1363   -0.3623 H   0  0  0  0  0  0  0  0  0  0  0  0
  1  2  1  0  0  0  0
  1  3  1  0  0  0  0
  1  4  1  0  0  0  0
  2  5  1  0  0  0  0
  5  6  1  0  0  0  0
  1  7  1  0  0  0  0
  2  8  1  0  0  0  0
  2  9  1  0  0  0  0
  3 10  1  0  0  0  0
  3 11  1  0  0  0  0
  3 12  1  0  0  0  0
M  END
>  <Alias name>
2-Chloro-1-propanol

>  <Refractivity>   
22.55

$$$$
Propyl isocyanate
  ChemBrain IXL

 13 12  0  0  0  0  0  0  0  0  1 V2000
    4.8633    4.1504   -0.0708 C   0  0  0  0  0  0  0  0  0  0  0  0
    5.9512    4.9798   -0.3701 N   0  0  0  0  0  0  0  0  0  0  0  0
    7.0662    4.4702   -0.7022 C   0  0  0  0  0  0  0  0  0  0  0  0
    8.1371    3.9807   -1.0211 O   0  0  0  0  0  0  0  0  0  0  0  0
    3.6729    5.0124    0.3926 C   0  0  0  0  0  0  0  0  0  0  0  0
    2.4755    4.1002    0.7225 C   0  0  0  0  0  0  0  0  0  0  0  0
    5.1399    3.4626    0.7189 H   0  0  0  0  0  0  0  0  0  0  0  0
    4.5816    3.5911   -0.9546 H   0  0  0  0  0  0  0  0  0  0  0  0
    3.3962    5.6999   -0.3970 H   0  0  0  0  0  0  0  0  0  0  0  0
    3.9547    5.5718    1.2760 H   0  0  0  0  0  0  0  0  0  0  0  0
    2.7522    3.4126    1.5121 H   0  0  0  0  0  0  0  0  0  0  0  0
    1.6392    4.7062    1.0482 H   0  0  0  0  0  0  0  0  0  0  0  0
    2.1935    3.5409   -0.1610 H   0  0  0  0  0  0  0  0  0  0  0  0
  1  2  1  0  0  0  0
  2  3  2  0  0  0  0
  3  4  2  0  0  0  0
  1  5  1  0  0  0  0
  5  6  1  0  0  0  0
  1  7  1  0  0  0  0
  1  8  1  0  0  0  0
  5  9  1  0  0  0  0
  5 10  1  0  0  0  0
  6 11  1  0  0  0  0
  6 12  1  0  0  0  0
  6 13  1  0  0  0  0
M  END
>  <Alias name>
Propyl isocyanate

>  <Refractivity>   
22.57

$$$$
1,1-Dichlorotetrafluoroethane
  ChemBrain IXL

  8  7  0  0  0  0  0  0  0  0  1 V2000
    3.0213    4.0764   -0.3837 C   0  0  0  0  0  0  0  0  0  0  0  0
    4.0351    3.2041    0.3820 C   0  0  0  0  0  0  0  0  0  0  0  0
    3.2059    5.3825   -0.0526 F   0  0  0  0  0  0  0  0  0  0  0  0
    3.2059    3.9174   -1.7217 F   0  0  0  0  0  0  0  0  0  0  0  0
    1.7574    3.6990   -0.0524 F   0  0  0  0  0  0  0  0  0  0  0  0
    5.6930    3.6993   -0.0523 Cl  0  0  0  0  0  0  0  0  0  0  0  0
    3.7931    1.4909   -0.0526 Cl  0  0  0  0  0  0  0  0  0  0  0  0
    3.8503    3.3629    1.7200 F   0  0  0  0  0  0  0  0  0  0  0  0
  1  2  1  0  0  0  0
  1  3  1  0  0  0  0
  1  4  1  0  0  0  0
  1  5  1  0  0  0  0
  2  6  1  0  0  0  0
  2  7  1  0  0  0  0
  2  8  1  0  0  0  0
M  END
>  <Alias name>
1,1-Dichlorotetrafluoroethane

>  <Refractivity>   
22.58

$$$$
1,2-Dichlorotetrafluoroethane
  ChemBrain IXL

  8  7  0  0  0  0  0  0  0  0  1 V2000
    2.8927    3.2116    0.4328 C   0  0  0  0  0  0  0  0  0  0  0  0
    4.1775    3.3132   -0.4165 C   0  0  0  0  0  0  0  0  0  0  0  0
    2.4949    1.4938    0.7101 Cl  0  0  0  0  0  0  0  0  0  0  0  0
    3.0894    3.8296    1.6285 F   0  0  0  0  0  0  0  0  0  0  0  0
    1.8655    3.8138   -0.2248 F   0  0  0  0  0  0  0  0  0  0  0  0
    4.5740    5.0310   -0.6931 Cl  0  0  0  0  0  0  0  0  0  0  0  0
    3.9812    2.6956   -1.6127 F   0  0  0  0  0  0  0  0  0  0  0  0
    5.2053    2.7115    0.2410 F   0  0  0  0  0  0  0  0  0  0  0  0
  1  2  1  0  0  0  0
  1  3  1  0  0  0  0
  1  4  1  0  0  0  0
  1  5  1  0  0  0  0
  2  6  1  0  0  0  0
  2  7  1  0  0  0  0
  2  8  1  0  0  0  0
M  END
>  <Alias name>
Cryofluorane

>  <Refractivity>   
22.58

$$$$
Urethan
  ChemBrain IXL

 13 12  0  0  0  0  0  0  0  0  1 V2000
    4.4668    3.8091    0.0000 O   0  0  0  0  0  0  0  0  0  0  0  0
    3.0346    3.5625    0.2208 C   0  0  0  0  0  0  0  0  0  0  0  0
    4.8815    5.2141    0.1228 C   0  0  0  0  0  0  0  0  0  0  0  0
    2.5262    2.2613    0.1301 N   0  0  0  0  0  0  0  0  0  0  0  0
    2.2889    4.4918    0.4831 O   0  0  0  0  0  0  0  0  0  0  0  0
    6.3973    5.3263   -0.1307 C   0  0  0  0  0  0  0  0  0  0  0  0
    3.1429    1.4927   -0.0867 H   0  0  0  0  0  0  0  0  0  0  0  0
    1.5431    2.0920    0.2815 H   0  0  0  0  0  0  0  0  0  0  0  0
    4.3484    5.8128   -0.6054 H   0  0  0  0  0  0  0  0  0  0  0  0
    4.6548    5.5716    1.1196 H   0  0  0  0  0  0  0  0  0  0  0  0
    6.7029    6.3613   -0.0395 H   0  0  0  0  0  0  0  0  0  0  0  0
    6.6240    4.9695   -1.1278 H   0  0  0  0  0  0  0  0  0  0  0  0
    6.9304    4.7270    0.5970 H   0  0  0  0  0  0  0  0  0  0  0  0
  1  2  1  0  0  0  0
  1  3  1  0  0  0  0
  2  4  1  0  0  0  0
  2  5  2  0  0  0  0
  3  6  1  0  0  0  0
  4  7  1  0  0  0  0
  4  8  1  0  0  0  0
  3  9  1  0  0  0  0
  3 10  1  0  0  0  0
  6 11  1  0  0  0  0
  6 12  1  0  0  0  0
  6 13  1  0  0  0  0
M  END
>  <Alias name>
Ethylcarbamate

>  <Refractivity>   
22.59

$$$$
Chloromethylchloroformate
  ChemBrain IXL

  8  7  0  0  0  0  0  0  0  0  1 V2000
    5.7011    4.3350   -1.0126 Cl  0  0  0  0  0  0  0  0  0  0  0  0
    4.9500    2.7246   -0.8539 C   0  0  0  0  0  0  0  0  0  0  0  0
    5.4506    1.7606   -1.4093 O   0  0  0  0  0  0  0  0  0  0  0  0
    3.7278    2.5592   -0.0540 O   0  0  0  0  0  0  0  0  0  0  0  0
    3.2196    3.7914    0.5658 C   0  0  0  0  0  0  0  0  0  0  0  0
    1.7422    3.4237    1.4958 Cl  0  0  0  0  0  0  0  0  0  0  0  0
    3.9721    4.1986    1.2298 H   0  0  0  0  0  0  0  0  0  0  0  0
    2.9894    4.5154   -0.2060 H   0  0  0  0  0  0  0  0  0  0  0  0
  1  2  1  0  0  0  0
  2  3  2  0  0  0  0
  2  4  1  0  0  0  0
  4  5  1  0  0  0  0
  5  6  1  0  0  0  0
  5  7  1  0  0  0  0
  5  8  1  0  0  0  0
M  END
>  <Alias name>
Chloromethylchloroformate

>  <Refractivity>   
22.6

$$$$
Phosphoric acid ethylester
  ChemBrain IXL

 14 13  0  0  0  0  0  0  0  0  1 V2000
    6.2530    4.3007   -0.1132 P   0  0  0  0  0  0  0  0  0  0  0  0
    7.2771    5.1987   -0.3348 O   0  0  0  0  0  0  0  0  0  0  0  0
    6.4809    2.9637   -1.0529 O   0  0  0  0  0  0  0  0  0  0  0  0
    4.8112    5.0046   -0.4985 O   0  0  0  0  0  0  0  0  0  0  0  0
    6.2424    3.8601    1.4769 O   0  0  0  0  0  0  0  0  0  0  0  0
    3.6313    4.1490   -0.3067 C   0  0  0  0  0  0  0  0  0  0  0  0
    2.3621    4.9283   -0.7023 C   0  0  0  0  0  0  0  0  0  0  0  0
    5.7939    2.2671   -0.9578 H   0  0  0  0  0  0  0  0  0  0  0  0
    5.5409    3.2178    1.7253 H   0  0  0  0  0  0  0  0  0  0  0  0
    3.5644    3.8541    0.7332 H   0  0  0  0  0  0  0  0  0  0  0  0
    3.7209    3.2660   -0.9273 H   0  0  0  0  0  0  0  0  0  0  0  0
    1.4928    4.2980   -0.5610 H   0  0  0  0  0  0  0  0  0  0  0  0
    2.2725    5.8113   -0.0817 H   0  0  0  0  0  0  0  0  0  0  0  0
    2.4290    5.2232   -1.7422 H   0  0  0  0  0  0  0  0  0  0  0  0
  1  2  2  0  0  0  0
  1  3  1  0  0  0  0
  1  4  1  0  0  0  0
  1  5  1  0  0  0  0
  4  6  1  0  0  0  0
  6  7  1  0  0  0  0
  3  8  1  0  0  0  0
  5  9  1  0  0  0  0
  6 10  1  0  0  0  0
  6 11  1  0  0  0  0
  7 12  1  0  0  0  0
  7 13  1  0  0  0  0
  7 14  1  0  0  0  0
M  END
>  <Alias name>
Phosphoric acid ethylester

>  <Refractivity>   
22.63

$$$$
2-Chloropropanoic acid
  ChemBrain IXL

 11 10  0  0  0  0  0  0  0  0  1 V2000
    4.6511    3.3893   -0.1237 C   0  0  0  0  0  0  0  0  0  0  0  0
    3.5197    2.7013    0.5374 C   0  0  0  0  0  0  0  0  0  0  0  0
    3.7111    1.6648    1.1519 O   0  0  0  0  0  0  0  0  0  0  0  0
    2.1654    3.2666    0.4536 O   0  0  0  0  0  0  0  0  0  0  0  0
    4.4603    4.9145   -0.0127 C   0  0  0  0  0  0  0  0  0  0  0  0
    6.1781    2.9216    0.6714 Cl  0  0  0  0  0  0  0  0  0  0  0  0
    1.4703    2.7507    0.9194 H   0  0  0  0  0  0  0  0  0  0  0  0
    4.6860    3.1050   -1.1681 H   0  0  0  0  0  0  0  0  0  0  0  0
    3.5322    5.1981   -0.4934 H   0  0  0  0  0  0  0  0  0  0  0  0
    4.4277    5.1991    1.0317 H   0  0  0  0  0  0  0  0  0  0  0  0
    5.2871    5.4179   -0.4984 H   0  0  0  0  0  0  0  0  0  0  0  0
  1  2  1  0  0  0  0
  2  3  2  0  0  0  0
  2  4  1  0  0  0  0
  1  5  1  0  0  0  0
  1  6  1  0  0  0  0
  4  7  1  0  0  0  0
  1  8  1  0  0  0  0
  5  9  1  0  0  0  0
  5 10  1  0  0  0  0
  5 11  1  0  0  0  0
M  END
>  <Alias name>
2-Chloropropanoic acid

>  <Refractivity>   
22.64

$$$$
Pyrazine
  ChemBrain IXL

 10 10  0  0  0  0  0  0  0  0  1 V2000
    2.4381    2.6239    0.0232 C   0  0  0  0  0  0  0  0  0  0  0  0
    2.4319    4.0187    0.0024 C   0  0  0  0  0  0  0  0  0  0  0  0
    3.5945    4.6967   -0.0189 N   0  0  0  0  0  0  0  0  0  0  0  0
    4.7631    4.0288   -0.0201 C   0  0  0  0  0  0  0  0  0  0  0  0
    4.7694    2.6340    0.0008 C   0  0  0  0  0  0  0  0  0  0  0  0
    3.6068    1.9560    0.0220 N   0  0  0  0  0  0  0  0  0  0  0  0
    1.5053    2.0799    0.0403 H   0  0  0  0  0  0  0  0  0  0  0  0
    1.4942    4.5546    0.0033 H   0  0  0  0  0  0  0  0  0  0  0  0
    5.6960    4.5728   -0.0371 H   0  0  0  0  0  0  0  0  0  0  0  0
    5.7070    2.0981   -0.0002 H   0  0  0  0  0  0  0  0  0  0  0  0
  1  2  4  0  0  0  0
  2  3  4  0  0  0  0
  3  4  4  0  0  0  0
  4  5  4  0  0  0  0
  5  6  4  0  0  0  0
  6  1  4  0  0  0  0
  1  7  1  0  0  0  0
  2  8  1  0  0  0  0
  4  9  1  0  0  0  0
  5 10  1  0  0  0  0
M  END
>  <Alias name>
Pyrazine

>  <Refractivity>   
22.66

$$$$
Bis(chloromethyl)ether
  ChemBrain IXL

  9  8  0  0  0  0  0  0  0  0  1 V2000
    1.4942    4.0061    1.8839 Cl  0  0  0  0  0  0  0  0  0  0  0  0
    2.4773    2.8724    0.9191 C   0  0  0  0  0  0  0  0  0  0  0  0
    3.3544    3.6309    0.0156 O   0  0  0  0  0  0  0  0  0  0  0  0
    4.2228    2.8105   -0.8409 C   0  0  0  0  0  0  0  0  0  0  0  0
    5.2181    3.8740   -1.8710 Cl  0  0  0  0  0  0  0  0  0  0  0  0
    3.0807    2.2639    1.5813 H   0  0  0  0  0  0  0  0  0  0  0  0
    1.8246    2.2339    0.3367 H   0  0  0  0  0  0  0  0  0  0  0  0
    3.6126    2.1705   -1.4661 H   0  0  0  0  0  0  0  0  0  0  0  0
    4.8686    2.2005   -0.2215 H   0  0  0  0  0  0  0  0  0  0  0  0
  1  2  1  0  0  0  0
  2  3  1  0  0  0  0
  3  4  1  0  0  0  0
  4  5  1  0  0  0  0
  2  6  1  0  0  0  0
  2  7  1  0  0  0  0
  4  8  1  0  0  0  0
  4  9  1  0  0  0  0
M  END
>  <Alias name>
Bis(chloromethyl)ether

>  <Refractivity>   
22.67

$$$$
(Chloromethoxy)ethane
  ChemBrain IXL

 12 11  0  0  0  0  0  0  0  0  1 V2000
    5.8454    3.5866   -0.7954 C   0  0  0  0  0  0  0  0  0  0  0  0
    7.0451    4.5977   -1.6445 Cl  0  0  0  0  0  0  0  0  0  0  0  0
    4.8013    4.4456   -0.2184 O   0  0  0  0  0  0  0  0  0  0  0  0
    3.7444    3.7325    0.5133 C   0  0  0  0  0  0  0  0  0  0  0  0
    2.7236    4.7486    1.0610 C   0  0  0  0  0  0  0  0  0  0  0  0
    5.3964    2.8938   -1.4963 H   0  0  0  0  0  0  0  0  0  0  0  0
    6.3354    3.0329   -0.0041 H   0  0  0  0  0  0  0  0  0  0  0  0
    3.2443    3.0431   -0.1556 H   0  0  0  0  0  0  0  0  0  0  0  0
    4.1834    3.1823    1.3365 H   0  0  0  0  0  0  0  0  0  0  0  0
    1.9450    4.2233    1.6002 H   0  0  0  0  0  0  0  0  0  0  0  0
    3.2237    5.4380    1.7299 H   0  0  0  0  0  0  0  0  0  0  0  0
    2.2845    5.2987    0.2379 H   0  0  0  0  0  0  0  0  0  0  0  0
  1  2  1  0  0  0  0
  1  3  1  0  0  0  0
  3  4  1  0  0  0  0
  4  5  1  0  0  0  0
  1  6  1  0  0  0  0
  1  7  1  0  0  0  0
  4  8  1  0  0  0  0
  4  9  1  0  0  0  0
  5 10  1  0  0  0  0
  5 11  1  0  0  0  0
  5 12  1  0  0  0  0
M  END
>  <Alias name>
(Chloromethoxy)ethane

>  <Refractivity>   
22.69

$$$$
s-trans-Butadiene
  ChemBrain IXL

 10  9  0  0  0  0  0  0  0  0  1 V2000
    2.5294    3.1822    0.0544 C   0  0  0  0  0  0  0  0  0  0  0  0
    3.5083    4.0883    0.0004 C   0  0  0  0  0  0  0  0  0  0  0  0
    4.9031    3.6566   -0.0095 C   0  0  0  0  0  0  0  0  0  0  0  0
    5.8820    4.5628   -0.0635 C   0  0  0  0  0  0  0  0  0  0  0  0
    1.4977    3.5015    0.0617 H   0  0  0  0  0  0  0  0  0  0  0  0
    2.7692    2.1297    0.0908 H   0  0  0  0  0  0  0  0  0  0  0  0
    3.2685    5.1407   -0.0360 H   0  0  0  0  0  0  0  0  0  0  0  0
    5.1429    2.6042    0.0268 H   0  0  0  0  0  0  0  0  0  0  0  0
    5.6422    5.6152   -0.0999 H   0  0  0  0  0  0  0  0  0  0  0  0
    6.9136    4.2434   -0.0709 H   0  0  0  0  0  0  0  0  0  0  0  0
  1  2  2  0  0  0  0
  2  3  1  0  0  0  0
  3  4  2  0  0  0  0
  1  5  1  0  0  0  0
  1  6  1  0  0  0  0
  2  7  1  0  0  0  0
  3  8  1  0  0  0  0
  4  9  1  0  0  0  0
  4 10  1  0  0  0  0
M  END
>  <Alias name>
s-trans-1,3-Butadiene

>  <Refractivity>   
22.69

$$$$
2-Chloroethylmethylether
  ChemBrain IXL

 12 11  0  0  0  0  0  0  0  0  1 V2000
    1.4793    4.5540    0.2901 Cl  0  0  0  0  0  0  0  0  0  0  0  0
    2.9814    3.6609   -0.0686 C   0  0  0  0  0  0  0  0  0  0  0  0
    4.1896    4.6042    0.0879 C   0  0  0  0  0  0  0  0  0  0  0  0
    5.4272    3.8681   -0.2078 O   0  0  0  0  0  0  0  0  0  0  0  0
    6.6622    4.6576   -0.0945 C   0  0  0  0  0  0  0  0  0  0  0  0
    3.0805    2.8303    0.6191 H   0  0  0  0  0  0  0  0  0  0  0  0
    2.9450    3.2864   -1.0841 H   0  0  0  0  0  0  0  0  0  0  0  0
    4.0905    5.4349   -0.5999 H   0  0  0  0  0  0  0  0  0  0  0  0
    4.2260    4.9787    1.1034 H   0  0  0  0  0  0  0  0  0  0  0  0
    6.6236    5.4896   -0.7867 H   0  0  0  0  0  0  0  0  0  0  0  0
    7.5138    4.0313   -0.3300 H   0  0  0  0  0  0  0  0  0  0  0  0
    6.7591    5.0333    0.9166 H   0  0  0  0  0  0  0  0  0  0  0  0
  1  2  1  0  0  0  0
  2  3  1  0  0  0  0
  3  4  1  0  0  0  0
  4  5  1  0  0  0  0
  2  6  1  0  0  0  0
  2  7  1  0  0  0  0
  3  8  1  0  0  0  0
  3  9  1  0  0  0  0
  5 10  1  0  0  0  0
  5 11  1  0  0  0  0
  5 12  1  0  0  0  0
M  END
>  <Alias name>
1-Chloro-2-methoxyethane

>  <Refractivity>   
22.7

$$$$
6-Oxabicyclo(3,1,0)hexane
  ChemBrain IXL

 14 15  0  0  0  0  0  0  0  0  1 V2000
    4.6557    4.2658   -0.2064 C   0  0  0  0  0  0  0  0  0  0  0  0
    4.8876    2.9059    0.4676 C   0  0  0  0  0  0  0  0  0  0  0  0
    3.6316    2.0957    0.3564 C   0  0  0  0  0  0  0  0  0  0  0  0
    2.5741    2.9626   -0.3620 C   0  0  0  0  0  0  0  0  0  0  0  0
    3.1260    4.4051   -0.3199 C   0  0  0  0  0  0  0  0  0  0  0  0
    4.8402    1.7158   -0.4287 O   0  0  0  0  0  0  0  0  0  0  0  0
    5.0643    5.0722    0.3898 H   0  0  0  0  0  0  0  0  0  0  0  0
    5.1057    4.2615   -1.1914 H   0  0  0  0  0  0  0  0  0  0  0  0
    5.4711    2.7957    1.3731 H   0  0  0  0  0  0  0  0  0  0  0  0
    3.3851    1.4948    1.2229 H   0  0  0  0  0  0  0  0  0  0  0  0
    2.4749    2.6308   -1.3881 H   0  0  0  0  0  0  0  0  0  0  0  0
    1.6176    2.9102    0.1429 H   0  0  0  0  0  0  0  0  0  0  0  0
    2.8400    4.9682   -1.1995 H   0  0  0  0  0  0  0  0  0  0  0  0
    2.7541    4.8942    0.5720 H   0  0  0  0  0  0  0  0  0  0  0  0
  1  2  1  0  0  0  0
  2  3  1  0  0  0  0
  3  4  1  0  0  0  0
  4  5  1  0  0  0  0
  3  6  1  0  0  0  0
  2  6  1  0  0  0  0
  5  1  1  0  0  0  0
  1  7  1  0  0  0  0
  1  8  1  0  0  0  0
  2  9  1  0  0  0  0
  3 10  1  0  0  0  0
  4 11  1  0  0  0  0
  4 12  1  0  0  0  0
  5 13  1  0  0  0  0
  5 14  1  0  0  0  0
M  END
>  <Alias name>
6-Oxabicyclo[3.1.0]hexane

>  <Refractivity>   
22.71

$$$$
Isopropyl formate
  ChemBrain IXL

 14 13  0  0  0  0  0  0  0  0  1 V2000
    4.9892    2.6200   -0.1672 C   0  0  0  0  0  0  0  0  0  0  0  0
    5.0002    4.1025    0.2533 C   0  0  0  0  0  0  0  0  0  0  0  0
    6.2802    4.7773   -0.2767 C   0  0  0  0  0  0  0  0  0  0  0  0
    2.5273    4.2499    0.1466 C   0  0  0  0  0  0  0  0  0  0  0  0
    1.4893    4.7437   -0.2622 O   0  0  0  0  0  0  0  0  0  0  0  0
    3.8215    4.7794   -0.3066 O   0  0  0  0  0  0  0  0  0  0  0  0
    5.8601    2.1225    0.2411 H   0  0  0  0  0  0  0  0  0  0  0  0
    4.0920    2.1445    0.2095 H   0  0  0  0  0  0  0  0  0  0  0  0
    5.0076    2.5512   -1.2479 H   0  0  0  0  0  0  0  0  0  0  0  0
    4.9767    4.1714    1.3338 H   0  0  0  0  0  0  0  0  0  0  0  0
    6.2884    5.8189    0.0198 H   0  0  0  0  0  0  0  0  0  0  0  0
    6.3032    4.7093   -1.3573 H   0  0  0  0  0  0  0  0  0  0  0  0
    7.1485    4.2779    0.1349 H   0  0  0  0  0  0  0  0  0  0  0  0
    2.4952    3.4214    0.8433 H   0  0  0  0  0  0  0  0  0  0  0  0
  1  2  1  0  0  0  0
  2  3  1  0  0  0  0
  4  5  2  0  0  0  0
  4  6  1  0  0  0  0
  6  2  1  0  0  0  0
  1  7  1  0  0  0  0
  1  8  1  0  0  0  0
  1  9  1  0  0  0  0
  2 10  1  0  0  0  0
  3 11  1  0  0  0  0
  3 12  1  0  0  0  0
  3 13  1  0  0  0  0
  4 14  1  0  0  0  0
M  END
>  <Alias name>
Isopropyl formate

>  <Refractivity>   
22.71

$$$$
Ethyl trifluoroacetate
  ChemBrain IXL

 14 13  0  0  0  0  0  0  0  0  1 V2000
    6.1084    3.6964   -0.5639 C   0  0  0  0  0  0  0  0  0  0  0  0
    7.4340    4.4771   -0.6542 C   0  0  0  0  0  0  0  0  0  0  0  0
    5.0211    4.6173   -0.2027 O   0  0  0  0  0  0  0  0  0  0  0  0
    3.6948    3.9951   -0.0808 C   0  0  0  0  0  0  0  0  0  0  0  0
    3.5631    2.7973   -0.2713 O   0  0  0  0  0  0  0  0  0  0  0  0
    2.5193    4.8218    0.2731 C   0  0  0  0  0  0  0  0  0  0  0  0
    2.8522    6.1384    0.1990 F   0  0  0  0  0  0  0  0  0  0  0  0
    1.5043    4.5613   -0.5938 F   0  0  0  0  0  0  0  0  0  0  0  0
    2.1213    4.5254    1.5394 F   0  0  0  0  0  0  0  0  0  0  0  0
    5.8921    3.2404   -1.5220 H   0  0  0  0  0  0  0  0  0  0  0  0
    6.1944    2.9253    0.1918 H   0  0  0  0  0  0  0  0  0  0  0  0
    7.3477    5.2488   -1.4091 H   0  0  0  0  0  0  0  0  0  0  0  0
    8.2349    3.7988   -0.9212 H   0  0  0  0  0  0  0  0  0  0  0  0
    7.6509    4.9322    0.3043 H   0  0  0  0  0  0  0  0  0  0  0  0
  1  2  1  0  0  0  0
  3  1  1  0  0  0  0
  4  5  2  0  0  0  0
  4  3  1  0  0  0  0
  6  7  1  0  0  0  0
  6  8  1  0  0  0  0
  6  9  1  0  0  0  0
  6  4  1  0  0  0  0
  1 10  1  0  0  0  0
  1 11  1  0  0  0  0
  2 12  1  0  0  0  0
  2 13  1  0  0  0  0
  2 14  1  0  0  0  0
M  END
>  <Alias name>
Ethyl trifluoroacetate

>  <Refractivity>   
22.8

$$$$
iso-Butane
  ChemBrain IXL

 14 13  0  0  0  0  0  0  0  0  1 V2000
    2.5359    2.7472   -0.4931 C   0  0  0  0  0  0  0  0  0  0  0  0
    3.6029    3.2227    0.5121 C   0  0  0  0  0  0  0  0  0  0  0  0
    4.9581    2.5749    0.1676 C   0  0  0  0  0  0  0  0  0  0  0  0
    3.7327    4.7564    0.4365 C   0  0  0  0  0  0  0  0  0  0  0  0
    2.4450    1.6724   -0.4401 H   0  0  0  0  0  0  0  0  0  0  0  0
    1.5862    3.2012   -0.2516 H   0  0  0  0  0  0  0  0  0  0  0  0
    2.8288    3.0349   -1.4920 H   0  0  0  0  0  0  0  0  0  0  0  0
    3.3100    2.9350    1.5110 H   0  0  0  0  0  0  0  0  0  0  0  0
    4.8672    1.5000    0.2206 H   0  0  0  0  0  0  0  0  0  0  0  0
    5.2511    2.8625   -0.8313 H   0  0  0  0  0  0  0  0  0  0  0  0
    5.7059    2.9081    0.8720 H   0  0  0  0  0  0  0  0  0  0  0  0
    4.0256    5.0442   -0.5624 H   0  0  0  0  0  0  0  0  0  0  0  0
    4.4804    5.0896    1.1410 H   0  0  0  0  0  0  0  0  0  0  0  0
    2.7829    5.2104    0.6780 H   0  0  0  0  0  0  0  0  0  0  0  0
  1  2  1  0  0  0  0
  2  3  1  0  0  0  0
  2  4  1  0  0  0  0
  1  5  1  0  0  0  0
  1  6  1  0  0  0  0
  1  7  1  0  0  0  0
  2  8  1  0  0  0  0
  3  9  1  0  0  0  0
  3 10  1  0  0  0  0
  3 11  1  0  0  0  0
  4 12  1  0  0  0  0
  4 13  1  0  0  0  0
  4 14  1  0  0  0  0
M  END
>  <Alias name>
2-Methylpropane

>  <Refractivity>   
22.8

$$$$
Dichloroacetic acid
  ChemBrain IXL

  8  7  0  0  0  0  0  0  0  0  1 V2000
    3.4848    2.7245   -0.4435 C   0  0  0  0  0  0  0  0  0  0  0  0
    2.4110    3.0673    0.5155 C   0  0  0  0  0  0  0  0  0  0  0  0
    4.3706    3.7768   -0.9622 O   0  0  0  0  0  0  0  0  0  0  0  0
    3.6349    1.5686   -0.8036 O   0  0  0  0  0  0  0  0  0  0  0  0
    2.1230    1.6844    1.6051 Cl  0  0  0  0  0  0  0  0  0  0  0  0
    2.9025    4.4885    1.4755 Cl  0  0  0  0  0  0  0  0  0  0  0  0
    5.0583    3.4675   -1.5928 H   0  0  0  0  0  0  0  0  0  0  0  0
    1.5017    3.2950   -0.0269 H   0  0  0  0  0  0  0  0  0  0  0  0
  1  2  1  0  0  0  0
  1  3  1  0  0  0  0
  1  4  2  0  0  0  0
  2  5  1  0  0  0  0
  2  6  1  0  0  0  0
  3  7  1  0  0  0  0
  2  8  1  0  0  0  0
M  END
>  <Alias name>
Dichloroacetic acid

>  <Refractivity>   
22.83

$$$$
2-Cyclopenten-1-one
  ChemBrain IXL

 12 12  0  0  0  0  0  0  0  0  1 V2000
    2.7111    3.7575   -0.6659 C   0  0  0  0  0  0  0  0  0  0  0  0
    3.4038    2.5549   -0.9924 C   0  0  0  0  0  0  0  0  0  0  0  0
    4.4531    2.4547    0.1367 C   0  0  0  0  0  0  0  0  0  0  0  0
    4.1741    3.5860    0.8930 C   0  0  0  0  0  0  0  0  0  0  0  0
    3.1532    4.3003    0.3705 C   0  0  0  0  0  0  0  0  0  0  0  0
    4.7715    3.9111    1.9123 O   0  0  0  0  0  0  0  0  0  0  0  0
    1.8828    4.1763   -1.2433 H   0  0  0  0  0  0  0  0  0  0  0  0
    3.8753    2.6498   -1.9530 H   0  0  0  0  0  0  0  0  0  0  0  0
    2.7253    1.7231   -0.9663 H   0  0  0  0  0  0  0  0  0  0  0  0
    4.3073    1.5668    0.7270 H   0  0  0  0  0  0  0  0  0  0  0  0
    5.4535    2.5097   -0.2547 H   0  0  0  0  0  0  0  0  0  0  0  0
    2.7617    5.2433    0.8061 H   0  0  0  0  0  0  0  0  0  0  0  0
  2  3  1  0  0  0  0
  3  4  1  0  0  0  0
  4  5  1  0  0  0  0
  1  2  1  0  0  0  0
  1  5  2  0  0  0  0
  4  6  2  0  0  0  0
  1  7  1  0  0  0  0
  2  8  1  0  0  0  0
  2  9  1  0  0  0  0
  3 10  1  0  0  0  0
  3 11  1  0  0  0  0
  5 12  1  0  0  0  0
M  END
>  <Alias name>
2-Cyclopenten-1-one

>  <Refractivity>   
22.86

$$$$
1-Methoxy-2-propanol
  ChemBrain IXL

 16 15  0  0  0  0  0  0  0  0  1 V2000
    7.3230    5.3287   -0.0312 C   0  0  0  0  0  0  0  0  0  0  0  0
    6.0749    4.6314    0.3108 O   0  0  0  0  0  0  0  0  0  0  0  0
    4.8475    5.2845   -0.1664 C   0  0  0  0  0  0  0  0  0  0  0  0
    3.6233    4.4511    0.2594 C   0  0  0  0  0  0  0  0  0  0  0  0
    2.3365    5.1366   -0.2396 C   0  0  0  0  0  0  0  0  0  0  0  0
    3.7196    3.1054   -0.3243 O   0  0  0  0  0  0  0  0  0  0  0  0
    4.5149    2.5928   -0.0576 H   0  0  0  0  0  0  0  0  0  0  0  0
    7.3119    6.3216    0.4010 H   0  0  0  0  0  0  0  0  0  0  0  0
    7.4107    5.4046   -1.1079 H   0  0  0  0  0  0  0  0  0  0  0  0
    8.1660    4.7735    0.3615 H   0  0  0  0  0  0  0  0  0  0  0  0
    4.7761    6.2763    0.2627 H   0  0  0  0  0  0  0  0  0  0  0  0
    4.8751    5.3596   -1.2465 H   0  0  0  0  0  0  0  0  0  0  0  0
    3.5963    4.3751    1.3394 H   0  0  0  0  0  0  0  0  0  0  0  0
    1.4761    4.5509    0.0597 H   0  0  0  0  0  0  0  0  0  0  0  0
    2.2656    6.1280    0.1903 H   0  0  0  0  0  0  0  0  0  0  0  0
    2.3635    5.2125   -1.3196 H   0  0  0  0  0  0  0  0  0  0  0  0
  1  2  1  0  0  0  0
  2  3  1  0  0  0  0
  3  4  1  0  0  0  0
  4  5  1  0  0  0  0
  4  6  1  0  0  0  0
  6  7  1  0  0  0  0
  1  8  1  0  0  0  0
  1  9  1  0  0  0  0
  1 10  1  0  0  0  0
  3 11  1  0  0  0  0
  3 12  1  0  0  0  0
  4 13  1  0  0  0  0
  5 14  1  0  0  0  0
  5 15  1  0  0  0  0
  5 16  1  0  0  0  0
M  END
>  <Alias name>
1-Methoxy-2-propanol

>  <Refractivity>   
22.88

$$$$
Allyl mercaptan
  ChemBrain IXL

 10  9  0  0  0  0  0  0  0  0  1 V2000
    5.8324    4.3743   -0.8484 S   0  0  0  0  0  0  0  0  0  0  0  0
    4.5641    3.2800   -0.1446 C   0  0  0  0  0  0  0  0  0  0  0  0
    3.3978    4.0859    0.2804 C   0  0  0  0  0  0  0  0  0  0  0  0
    2.3392    3.4887    0.8325 C   0  0  0  0  0  0  0  0  0  0  0  0
    6.7442    3.4377   -1.1431 H   0  0  0  0  0  0  0  0  0  0  0  0
    4.2528    2.5608   -0.8921 H   0  0  0  0  0  0  0  0  0  0  0  0
    4.9729    2.7572    0.7112 H   0  0  0  0  0  0  0  0  0  0  0  0
    3.4032    5.1603    0.1436 H   0  0  0  0  0  0  0  0  0  0  0  0
    2.3339    2.4143    0.9694 H   0  0  0  0  0  0  0  0  0  0  0  0
    1.4858    4.0784    1.1436 H   0  0  0  0  0  0  0  0  0  0  0  0
  1  2  1  0  0  0  0
  2  3  1  0  0  0  0
  3  4  2  0  0  0  0
  1  5  1  0  0  0  0
  2  6  1  0  0  0  0
  2  7  1  0  0  0  0
  3  8  1  0  0  0  0
  4  9  1  0  0  0  0
  4 10  1  0  0  0  0
M  END
>  <Alias name>
2-Propene-1-thiol

>  <Refractivity>   
22.9

$$$$
Isopropyl isocyanate
  ChemBrain IXL

 13 12  0  0  0  0  0  0  0  0  1 V2000
    3.6365    3.5818    0.2461 C   0  0  0  0  0  0  0  0  0  0  0  0
    4.6007    2.7853   -0.3831 N   0  0  0  0  0  0  0  0  0  0  0  0
    5.8269    2.9125   -0.0778 C   0  0  0  0  0  0  0  0  0  0  0  0
    7.0048    3.0346    0.2154 O   0  0  0  0  0  0  0  0  0  0  0  0
    2.2361    3.1951   -0.2676 C   0  0  0  0  0  0  0  0  0  0  0  0
    3.9087    5.0650   -0.0715 C   0  0  0  0  0  0  0  0  0  0  0  0
    3.6835    3.4274    1.3170 H   0  0  0  0  0  0  0  0  0  0  0  0
    2.0439    2.1533   -0.0425 H   0  0  0  0  0  0  0  0  0  0  0  0
    1.4903    3.8128    0.2174 H   0  0  0  0  0  0  0  0  0  0  0  0
    2.1897    3.3475   -1.3389 H   0  0  0  0  0  0  0  0  0  0  0  0
    3.1602    5.6808    0.4117 H   0  0  0  0  0  0  0  0  0  0  0  0
    3.8659    5.2186   -1.1427 H   0  0  0  0  0  0  0  0  0  0  0  0
    4.8912    5.3379    0.2934 H   0  0  0  0  0  0  0  0  0  0  0  0
  1  2  1  0  0  0  0
  2  3  2  0  0  0  0
  3  4  2  0  0  0  0
  1  5  1  0  0  0  0
  1  6  1  0  0  0  0
  1  7  1  0  0  0  0
  5  8  1  0  0  0  0
  5  9  1  0  0  0  0
  5 10  1  0  0  0  0
  6 11  1  0  0  0  0
  6 12  1  0  0  0  0
  6 13  1  0  0  0  0
M  END
>  <Alias name>
Isopropyl isocyanate

>  <Refractivity>   
22.9

$$$$
trans-Crotonic acid
  ChemBrain IXL

 12 11  0  0  0  0  0  0  0  0  1 V2000
    6.4205    5.1583    0.2469 C   0  0  0  0  0  0  0  0  0  0  0  0
    5.0542    4.5982    0.1479 C   0  0  0  0  0  0  0  0  0  0  0  0
    4.8706    3.3684   -0.3380 C   0  0  0  0  0  0  0  0  0  0  0  0
    3.5042    2.8082   -0.4370 C   0  0  0  0  0  0  0  0  0  0  0  0
    3.3364    1.6843   -0.8810 O   0  0  0  0  0  0  0  0  0  0  0  0
    2.3493    3.6060   -0.0004 O   0  0  0  0  0  0  0  0  0  0  0  0
    1.4774    3.1630   -0.0987 H   0  0  0  0  0  0  0  0  0  0  0  0
    6.3717    6.1580    0.6607 H   0  0  0  0  0  0  0  0  0  0  0  0
    6.8671    5.1971   -0.7389 H   0  0  0  0  0  0  0  0  0  0  0  0
    7.0225    4.5299    0.8916 H   0  0  0  0  0  0  0  0  0  0  0  0
    4.2033    5.1860    0.4695 H   0  0  0  0  0  0  0  0  0  0  0  0
    5.7214    2.7806   -0.6596 H   0  0  0  0  0  0  0  0  0  0  0  0
  1  2  1  0  0  0  0
  2  3  2  0  0  0  0
  3  4  1  0  0  0  0
  4  5  2  0  0  0  0
  4  6  1  0  0  0  0
  6  7  1  0  0  0  0
  1  8  1  0  0  0  0
  1  9  1  0  0  0  0
  1 10  1  0  0  0  0
  2 11  1  0  0  0  0
  3 12  1  0  0  0  0
M  END
>  <Alias name>
Crotonic acid

>  <Refractivity>   
22.92

$$$$
2,2,3,3,4,4,4-Heptafluoro-1-butanol
  ChemBrain IXL

 15 14  0  0  0  0  0  0  0  0  1 V2000
    5.4941    5.0998   -0.5520 C   0  0  0  0  0  0  0  0  0  0  0  0
    6.3007    4.0845   -1.2402 O   0  0  0  0  0  0  0  0  0  0  0  0
    4.0578    4.5790   -0.4065 C   0  0  0  0  0  0  0  0  0  0  0  0
    3.5259    4.3720   -1.6416 F   0  0  0  0  0  0  0  0  0  0  0  0
    3.3057    5.4911    0.2666 F   0  0  0  0  0  0  0  0  0  0  0  0
    4.0862    3.2479    0.3741 C   0  0  0  0  0  0  0  0  0  0  0  0
    4.5491    3.4725    1.6336 F   0  0  0  0  0  0  0  0  0  0  0  0
    4.9171    2.3723   -0.2630 F   0  0  0  0  0  0  0  0  0  0  0  0
    2.6622    2.6521    0.4477 C   0  0  0  0  0  0  0  0  0  0  0  0
    2.2010    2.4178   -0.8103 F   0  0  0  0  0  0  0  0  0  0  0  0
    2.6962    1.4829    1.1418 F   0  0  0  0  0  0  0  0  0  0  0  0
    1.8346    3.5284    1.0781 F   0  0  0  0  0  0  0  0  0  0  0  0
    6.2780    3.1886   -0.8245 H   0  0  0  0  0  0  0  0  0  0  0  0
    5.9108    5.2874    0.4298 H   0  0  0  0  0  0  0  0  0  0  0  0
    5.4937    6.0172   -1.1274 H   0  0  0  0  0  0  0  0  0  0  0  0
  1  2  1  0  0  0  0
  3  4  1  0  0  0  0
  3  5  1  0  0  0  0
  3  1  1  0  0  0  0
  6  7  1  0  0  0  0
  6  8  1  0  0  0  0
  6  3  1  0  0  0  0
  9 10  1  0  0  0  0
  9 11  1  0  0  0  0
  9 12  1  0  0  0  0
  9  6  1  0  0  0  0
  2 13  1  0  0  0  0
  1 14  1  0  0  0  0
  1 15  1  0  0  0  0
M  END
>  <Alias name>
2,2,3,3,4,4,4-Heptafluoro-1-butanol

>  <Refractivity>   
22.95

$$$$
1,1,1,2,2,3,3-Heptafluorobutane
  ChemBrain IXL

 14 13  0  0  0  0  0  0  0  0  1 V2000
    2.4501    3.7345    0.6978 C   0  0  0  0  0  0  0  0  0  0  0  0
    3.5739    4.2170   -0.2397 C   0  0  0  0  0  0  0  0  0  0  0  0
    4.9369    3.7586    0.3140 C   0  0  0  0  0  0  0  0  0  0  0  0
    6.0607    4.2412   -0.6235 C   0  0  0  0  0  0  0  0  0  0  0  0
    3.5489    5.5746   -0.3161 F   0  0  0  0  0  0  0  0  0  0  0  0
    3.3876    3.6897   -1.4795 F   0  0  0  0  0  0  0  0  0  0  0  0
    4.9619    2.4010    0.3902 F   0  0  0  0  0  0  0  0  0  0  0  0
    5.1231    4.2858    1.5537 F   0  0  0  0  0  0  0  0  0  0  0  0
    6.0358    5.5988   -0.6998 F   0  0  0  0  0  0  0  0  0  0  0  0
    5.8745    3.7140   -1.8633 F   0  0  0  0  0  0  0  0  0  0  0  0
    7.2637    3.8366   -0.1349 F   0  0  0  0  0  0  0  0  0  0  0  0
    2.4699    2.6534    0.7586 H   0  0  0  0  0  0  0  0  0  0  0  0
    2.5984    4.1544    1.6850 H   0  0  0  0  0  0  0  0  0  0  0  0
    1.4921    4.0566    0.3087 H   0  0  0  0  0  0  0  0  0  0  0  0
  1  2  1  0  0  0  0
  2  3  1  0  0  0  0
  3  4  1  0  0  0  0
  2  5  1  0  0  0  0
  2  6  1  0  0  0  0
  3  7  1  0  0  0  0
  3  8  1  0  0  0  0
  4  9  1  0  0  0  0
  4 10  1  0  0  0  0
  4 11  1  0  0  0  0
  1 12  1  0  0  0  0
  1 13  1  0  0  0  0
  1 14  1  0  0  0  0
M  END
>  <Alias name>
1,1,1,2,2,3,3-Heptafluorobutane

>  <Refractivity>   
22.95

$$$$
1,3-Diaminopropane
  ChemBrain IXL

 15 14  0  0  0  0  0  0  0  0  1 V2000
    3.3272    4.5934    0.4122 C   0  0  0  0  0  0  0  0  0  0  0  0
    4.6678    3.8338    0.4390 C   0  0  0  0  0  0  0  0  0  0  0  0
    5.6990    4.5810   -0.4287 C   0  0  0  0  0  0  0  0  0  0  0  0
    2.3436    3.8806    1.2400 N   0  0  0  0  0  0  0  0  0  0  0  0
    6.9778    3.8565   -0.4031 N   0  0  0  0  0  0  0  0  0  0  0  0
    1.4660    4.3782    1.2229 H   0  0  0  0  0  0  0  0  0  0  0  0
    2.2093    2.9492    0.8758 H   0  0  0  0  0  0  0  0  0  0  0  0
    6.8440    2.9252   -0.7675 H   0  0  0  0  0  0  0  0  0  0  0  0
    7.6531    4.3460   -0.9708 H   0  0  0  0  0  0  0  0  0  0  0  0
    2.9661    4.6524   -0.6071 H   0  0  0  0  0  0  0  0  0  0  0  0
    3.4709    5.5932    0.8028 H   0  0  0  0  0  0  0  0  0  0  0  0
    5.0289    3.7747    1.4584 H   0  0  0  0  0  0  0  0  0  0  0  0
    4.5241    2.8340    0.0484 H   0  0  0  0  0  0  0  0  0  0  0  0
    5.8427    5.5809   -0.0381 H   0  0  0  0  0  0  0  0  0  0  0  0
    5.3379    4.6401   -1.4480 H   0  0  0  0  0  0  0  0  0  0  0  0
  1  2  1  0  0  0  0
  2  3  1  0  0  0  0
  1  4  1  0  0  0  0
  3  5  1  0  0  0  0
  4  6  1  0  0  0  0
  4  7  1  0  0  0  0
  5  8  1  0  0  0  0
  5  9  1  0  0  0  0
  1 10  1  0  0  0  0
  1 11  1  0  0  0  0
  2 12  1  0  0  0  0
  2 13  1  0  0  0  0
  3 14  1  0  0  0  0
  3 15  1  0  0  0  0
M  END
>  <Alias name>
1,3-Diaminopropane

>  <Refractivity>   
22.97

$$$$
Enflurane
  ChemBrain IXL

 12 11  0  0  0  0  0  0  0  0  1 V2000
    3.7700    2.8944   -0.4865 C   0  0  0  0  0  0  0  0  0  0  0  0
    5.2540    2.8803   -0.9038 C   0  0  0  0  0  0  0  0  0  0  0  0
    3.5291    4.0219    0.4300 O   0  0  0  0  0  0  0  0  0  0  0  0
    2.9896    3.0333   -1.5923 F   0  0  0  0  0  0  0  0  0  0  0  0
    3.4649    1.7257    0.1398 F   0  0  0  0  0  0  0  0  0  0  0  0
    6.0346    2.7402    0.2012 F   0  0  0  0  0  0  0  0  0  0  0  0
    5.6562    4.4123   -1.7255 Cl  0  0  0  0  0  0  0  0  0  0  0  0
    2.1409    4.1636    0.8986 C   0  0  0  0  0  0  0  0  0  0  0  0
    2.0483    5.2432    1.7202 F   0  0  0  0  0  0  0  0  0  0  0  0
    1.7739    3.0442    1.5787 F   0  0  0  0  0  0  0  0  0  0  0  0
    5.4314    2.0517   -1.5783 H   0  0  0  0  0  0  0  0  0  0  0  0
    1.4849    4.3004    0.0478 H   0  0  0  0  0  0  0  0  0  0  0  0
  1  2  1  0  0  0  0
  1  3  1  0  0  0  0
  1  4  1  0  0  0  0
  1  5  1  0  0  0  0
  2  6  1  0  0  0  0
  2  7  1  0  0  0  0
  3  8  1  0  0  0  0
  8  9  1  0  0  0  0
  8 10  1  0  0  0  0
  2 11  1  0  0  0  0
  8 12  1  0  0  0  0
M  END
>  <Alias name>
Enflurane

>  <Refractivity>   
22.99

$$$$
Ethyl cyanoformate
  ChemBrain IXL

 12 11  0  0  0  0  0  0  0  0  1 V2000
    3.8138    4.5117    0.2383 O   0  0  0  0  0  0  0  0  0  0  0  0
    3.3861    3.1177    0.0518 C   0  0  0  0  0  0  0  0  0  0  0  0
    1.8947    2.9849    0.4162 C   0  0  0  0  0  0  0  0  0  0  0  0
    5.2253    4.7758   -0.0760 C   0  0  0  0  0  0  0  0  0  0  0  0
    5.6771    5.9024    0.0464 O   0  0  0  0  0  0  0  0  0  0  0  0
    6.0984    3.6749   -0.5409 C   0  0  0  0  0  0  0  0  0  0  0  0
    6.7816    2.8135   -0.9047 N   0  0  0  0  0  0  0  0  0  0  0  0
    3.9731    2.4712    0.6924 H   0  0  0  0  0  0  0  0  0  0  0  0
[truncated: 9,262,354 more chars]
