# Supplementary material for: A Generally Applicable Computer Algorithm Based on the Group Additivity Method for the Calculation of Seven Molecular Descriptors: Heat of Combustion, LogPO/W, LogS, Refractivity, Polarizability, Toxicity and LogBB of Organic Compounds; Scope and Limits of Applicability
Source: Molecules. 2015 Oct 7;20(10):18279–351. doi: 10.3390/molecules201018279 (PMC6332030; doi:10.3390/molecules201018279)
Supplement: Supplementary file 1 [file molecules-20-18279-s001.zip › Compounds List for Toxicity Calculations.sdf]

Methanol
  ChemBrain IXL

  6  5  0  0  0  0  0  0  0  0  1 V2000
    2.3186    3.0491    0.6035 C   0  0  0  0  0  0  0  0  0  0  0  0
    2.7978    3.6277   -0.6600 O   0  0  0  0  0  0  0  0  0  0  0  0
    3.1511    2.6208    1.1419 H   0  0  0  0  0  0  0  0  0  0  0  0
    1.5910    2.2789    0.3937 H   0  0  0  0  0  0  0  0  0  0  0  0
    1.8615    3.8224    1.2031 H   0  0  0  0  0  0  0  0  0  0  0  0
    2.1255    4.0280   -1.1988 H   0  0  0  0  0  0  0  0  0  0  0  0
  1  2  1  0  0  0  0
  1  3  1  0  0  0  0
  1  4  1  0  0  0  0
  1  5  1  0  0  0  0
  2  6  1  0  0  0  0
M  END
>  <Alias name>
Methanol

>  <Toxicity>   pIGC(50)
-2.67

$$$$
1,2-Propyleneglycol
  ChemBrain IXL

 13 12  0  0  0  0  0  0  0  0  1 V2000
    2.3448   13.6873    1.2542 O   0  0  0  0  0  0  0  0  0  0  0  0
    3.3619   12.9694    0.4724 C   0  0  0  0  0  0  0  0  0  0  0  0
    4.6502   13.8125    0.4085 C   0  0  0  0  0  0  0  0  0  0  0  0
    4.3604   15.1023   -0.2343 O   0  0  0  0  0  0  0  0  0  0  0  0
    5.7170   13.0591   -0.4095 C   0  0  0  0  0  0  0  0  0  0  0  0
    1.4854   13.2192    1.3471 H   0  0  0  0  0  0  0  0  0  0  0  0
    4.0182   15.0407   -1.1537 H   0  0  0  0  0  0  0  0  0  0  0  0
    3.5757   12.0186    0.9448 H   0  0  0  0  0  0  0  0  0  0  0  0
    2.9919   12.7989   -0.5310 H   0  0  0  0  0  0  0  0  0  0  0  0
    5.0195   13.9841    1.4121 H   0  0  0  0  0  0  0  0  0  0  0  0
    6.6225   13.6516   -0.4543 H   0  0  0  0  0  0  0  0  0  0  0  0
    5.3478   12.8875   -1.4130 H   0  0  0  0  0  0  0  0  0  0  0  0
    5.9305   12.1088    0.0641 H   0  0  0  0  0  0  0  0  0  0  0  0
  1  2  1  0  0  0  0
  2  3  1  0  0  0  0
  3  4  1  0  0  0  0
  1  6  1  0  0  0  0
  4  7  1  0  0  0  0
  3  5  1  0  0  0  0
  2  8  1  0  0  0  0
  2  9  1  0  0  0  0
  3 10  1  0  0  0  0
  5 11  1  0  0  0  0
  5 12  1  0  0  0  0
  5 13  1  0  0  0  0
M  END
>  <Alias name>
1,2-Propanediol

>  <Toxicity>   pIGC(50)
-2.51

$$$$
Dimethylsulfoxide
  ChemBrain IXL

 10  9  0  0  0  0  0  0  0  0  1 V2000
    3.8762   17.6735   -0.0461 S   0  0  0  0  0  0  0  0  0  0  0  0
    4.7409   17.2859   -1.1171 O   0  0  0  0  0  0  0  0  0  0  0  0
    2.1683   17.7811   -0.6556 C   0  0  0  0  0  0  0  0  0  0  0  0
    4.3935   19.2930    0.5939 C   0  0  0  0  0  0  0  0  0  0  0  0
    1.8597   16.8158   -1.0374 H   0  0  0  0  0  0  0  0  0  0  0  0
    1.5134   18.0748    0.1554 H   0  0  0  0  0  0  0  0  0  0  0  0
    2.1135   18.5171   -1.4482 H   0  0  0  0  0  0  0  0  0  0  0  0
    3.7385   19.5866    1.4049 H   0  0  0  0  0  0  0  0  0  0  0  0
    5.4117   19.2291    0.9573 H   0  0  0  0  0  0  0  0  0  0  0  0
    4.3387   20.0288   -0.1988 H   0  0  0  0  0  0  0  0  0  0  0  0
  1  2  2  0  0  0  0
  1  3  1  0  0  0  0
  1  4  1  0  0  0  0
  3  5  1  0  0  0  0
  3  6  1  0  0  0  0
  3  7  1  0  0  0  0
  4  8  1  0  0  0  0
  4  9  1  0  0  0  0
  4 10  1  0  0  0  0
M  END
>  <Alias name>
DMSO

>  <Toxicity>   pIGC(50)
-2.45

$$$$
Acetamide
  ChemBrain IXL

  9  8  0  0  0  0  0  0  0  0  1 V2000
    2.2976   25.3191    0.2298 C   0  0  0  0  0  0  0  0  0  0  0  0
    3.5821   25.6188   -0.4415 C   0  0  0  0  0  0  0  0  0  0  0  0
    3.8310   26.7575   -0.8017 O   0  0  0  0  0  0  0  0  0  0  0  0
    4.5116   24.5955   -0.6630 N   0  0  0  0  0  0  0  0  0  0  0  0
    5.3873   24.7998   -1.1207 H   0  0  0  0  0  0  0  0  0  0  0  0
    4.3058   23.6538   -0.3649 H   0  0  0  0  0  0  0  0  0  0  0  0
    2.2554   24.2649    0.4743 H   0  0  0  0  0  0  0  0  0  0  0  0
    2.2198   25.9037    1.1380 H   0  0  0  0  0  0  0  0  0  0  0  0
    1.4775   25.5693   -0.4319 H   0  0  0  0  0  0  0  0  0  0  0  0
  1  2  1  0  0  0  0
  2  3  2  0  0  0  0
  2  4  1  0  0  0  0
  4  5  1  0  0  0  0
  4  6  1  0  0  0  0
  1  7  1  0  0  0  0
  1  8  1  0  0  0  0
  1  9  1  0  0  0  0
M  END
>  <Alias name>
Acetamide

>  <Toxicity>   pIGC(50)
-2.32

$$$$
1,3-Butanediol
  ChemBrain IXL

 16 15  0  0  0  0  0  0  0  0  1 V2000
    6.1432   15.1842   -1.1011 C   0  0  0  0  0  0  0  0  0  0  0  0
    5.4976   14.2038   -0.1028 C   0  0  0  0  0  0  0  0  0  0  0  0
    4.0261   14.5994    0.1269 C   0  0  0  0  0  0  0  0  0  0  0  0
    3.3812   13.6206    1.1274 C   0  0  0  0  0  0  0  0  0  0  0  0
    1.9775   13.9980    1.3466 O   0  0  0  0  0  0  0  0  0  0  0  0
    5.5590   12.8394   -0.6466 O   0  0  0  0  0  0  0  0  0  0  0  0
    1.4862   13.4237    1.9751 H   0  0  0  0  0  0  0  0  0  0  0  0
    5.0967   12.7130   -1.5048 H   0  0  0  0  0  0  0  0  0  0  0  0
    6.0979   16.1893   -0.7005 H   0  0  0  0  0  0  0  0  0  0  0  0
    5.6081   15.1460   -2.0419 H   0  0  0  0  0  0  0  0  0  0  0  0
    7.1774   14.9062   -1.2626 H   0  0  0  0  0  0  0  0  0  0  0  0
    6.0328   14.2419    0.8379 H   0  0  0  0  0  0  0  0  0  0  0  0
    3.9807   15.6052    0.5257 H   0  0  0  0  0  0  0  0  0  0  0  0
    3.4904   14.5594   -0.8135 H   0  0  0  0  0  0  0  0  0  0  0  0
    3.4266   12.6147    0.7286 H   0  0  0  0  0  0  0  0  0  0  0  0
    3.9169   13.6606    2.0678 H   0  0  0  0  0  0  0  0  0  0  0  0
  1  2  1  0  0  0  0
  2  3  1  0  0  0  0
  3  4  1  0  0  0  0
  4  5  1  0  0  0  0
  2  6  1  0  0  0  0
  5  7  1  0  0  0  0
  6  8  1  0  0  0  0
  1  9  1  0  0  0  0
  1 10  1  0  0  0  0
  1 11  1  0  0  0  0
  2 12  1  0  0  0  0
  3 13  1  0  0  0  0
  3 14  1  0  0  0  0
  4 15  1  0  0  0  0
  4 16  1  0  0  0  0
M  END
>  <Alias name>
1,3-Butyleneglycol

>  <Toxicity>   pIGC(50)
-2.3

$$$$
Acetonitrile
  ChemBrain IXL

  6  5  0  0  0  0  0  0  0  0  1 V2000
    3.5938   10.3729    0.5309 C   0  0  0  0  0  0  0  0  0  0  0  0
    4.6546   10.3655    0.9951 N   0  0  0  0  0  0  0  0  0  0  0  0
    2.1820   10.3827   -0.0869 C   0  0  0  0  0  0  0  0  0  0  0  0
    1.8902    9.3701   -0.3365 H   0  0  0  0  0  0  0  0  0  0  0  0
    1.4790   10.7957    0.6259 H   0  0  0  0  0  0  0  0  0  0  0  0
    2.1848   10.9892   -0.9841 H   0  0  0  0  0  0  0  0  0  0  0  0
  1  2  3  0  0  0  0
  1  3  1  0  0  0  0
  3  4  1  0  0  0  0
  3  5  1  0  0  0  0
  3  6  1  0  0  0  0
M  END
>  <Alias name>
Acetonitrile

>  <Toxicity>   pIGC(50)
-2.28

$$$$
1,4-Butanediol
  ChemBrain IXL

 16 15  0  0  0  0  0  0  0  0  1 V2000
    2.1257   16.4572    0.3429 O   0  0  0  0  0  0  0  0  0  0  0  0
    3.5479   16.1083    0.4695 C   0  0  0  0  0  0  0  0  0  0  0  0
    4.4111   17.2753   -0.0480 C   0  0  0  0  0  0  0  0  0  0  0  0
    5.9025   16.9098    0.0848 C   0  0  0  0  0  0  0  0  0  0  0  0
    6.7657   18.0769   -0.4327 C   0  0  0  0  0  0  0  0  0  0  0  0
    8.1879   17.7280   -0.3058 O   0  0  0  0  0  0  0  0  0  0  0  0
    1.4992   15.7655    0.6516 H   0  0  0  0  0  0  0  0  0  0  0  0
    3.7821   15.9198    1.5100 H   0  0  0  0  0  0  0  0  0  0  0  0
    3.7550   15.2197   -0.1139 H   0  0  0  0  0  0  0  0  0  0  0  0
    4.1768   17.4637   -1.0884 H   0  0  0  0  0  0  0  0  0  0  0  0
    4.2038   18.1639    0.5354 H   0  0  0  0  0  0  0  0  0  0  0  0
    6.1368   16.7213    1.1252 H   0  0  0  0  0  0  0  0  0  0  0  0
    6.1098   16.0213   -0.4986 H   0  0  0  0  0  0  0  0  0  0  0  0
    6.5317   18.2654   -1.4731 H   0  0  0  0  0  0  0  0  0  0  0  0
    6.5586   18.9655    0.1507 H   0  0  0  0  0  0  0  0  0  0  0  0
    8.8144   18.4198   -0.6144 H   0  0  0  0  0  0  0  0  0  0  0  0
  1  2  1  0  0  0  0
  2  3  1  0  0  0  0
  3  4  1  0  0  0  0
  4  5  1  0  0  0  0
  5  6  1  0  0  0  0
  1  7  1  0  0  0  0
  2  8  1  0  0  0  0
  2  9  1  0  0  0  0
  3 10  1  0  0  0  0
  3 11  1  0  0  0  0
  4 12  1  0  0  0  0
  4 13  1  0  0  0  0
  5 14  1  0  0  0  0
  5 15  1  0  0  0  0
  6 16  1  0  0  0  0
M  END
>  <Alias name>
Tetramethylene glycol

>  <Toxicity>   pIGC(50)
-2.24

$$$$
cis-2-Butene-1,4-diol
  ChemBrain IXL

 14 13  0  0  0  0  0  0  0  0  1 V2000
    3.9722   14.7277    0.2444 C   0  0  0  0  0  0  0  0  0  0  0  0
    5.1857   14.7437   -0.3118 C   0  0  0  0  0  0  0  0  0  0  0  0
    3.2991   16.0001    0.5886 C   0  0  0  0  0  0  0  0  0  0  0  0
    5.8579   16.0337   -0.5843 C   0  0  0  0  0  0  0  0  0  0  0  0
    1.9866   15.7142    1.1856 O   0  0  0  0  0  0  0  0  0  0  0  0
    7.1745   15.7823   -1.1879 O   0  0  0  0  0  0  0  0  0  0  0  0
    1.4671   16.5071    1.4460 H   0  0  0  0  0  0  0  0  0  0  0  0
    7.6937   16.5888   -1.4031 H   0  0  0  0  0  0  0  0  0  0  0  0
    3.4803   13.7837    0.4439 H   0  0  0  0  0  0  0  0  0  0  0  0
    5.6782   13.8126   -0.5636 H   0  0  0  0  0  0  0  0  0  0  0  0
    3.9062   16.5494    1.2975 H   0  0  0  0  0  0  0  0  0  0  0  0
    3.1665   16.5924   -0.3083 H   0  0  0  0  0  0  0  0  0  0  0  0
    5.2537   16.6186   -1.2668 H   0  0  0  0  0  0  0  0  0  0  0  0
    5.9841   16.5781    0.3434 H   0  0  0  0  0  0  0  0  0  0  0  0
  1  2  2  0  0  0  0
  1  3  1  0  0  0  0
  2  4  1  0  0  0  0
  3  5  1  0  0  0  0
  4  6  1  0  0  0  0
  5  7  1  0  0  0  0
  6  8  1  0  0  0  0
  1  9  1  0  0  0  0
  2 10  1  0  0  0  0
  3 11  1  0  0  0  0
  3 12  1  0  0  0  0
  4 13  1  0  0  0  0
  4 14  1  0  0  0  0
M  END
>  <Alias name>
cis-2-Butene-1,4-diol

>  <Toxicity>   pIGC(50)
-2.21

$$$$
Dimethylsulfone
  ChemBrain IXL

 11 10  0  0  0  0  0  0  0  0  1 V2000
    3.5394   11.0373   -0.1397 S   0  0  0  0  0  0  0  0  0  0  0  0
    2.1466   11.8118    0.7331 C   0  0  0  0  0  0  0  0  0  0  0  0
    4.6190   12.3287   -0.8239 C   0  0  0  0  0  0  0  0  0  0  0  0
    4.2842   10.2282    0.7744 O   0  0  0  0  0  0  0  0  0  0  0  0
    3.0410   10.2203   -1.2023 O   0  0  0  0  0  0  0  0  0  0  0  0
    1.5825   12.4245    0.0408 H   0  0  0  0  0  0  0  0  0  0  0  0
    1.5031   11.0420    1.1409 H   0  0  0  0  0  0  0  0  0  0  0  0
    2.5240   12.4305    1.5379 H   0  0  0  0  0  0  0  0  0  0  0  0
    4.9964   12.9474   -0.0191 H   0  0  0  0  0  0  0  0  0  0  0  0
    4.0549   12.9414   -1.5162 H   0  0  0  0  0  0  0  0  0  0  0  0
    5.4491   11.8671   -1.3441 H   0  0  0  0  0  0  0  0  0  0  0  0
  1  2  1  0  0  0  0
  1  3  1  0  0  0  0
  1  4  2  0  0  0  0
  1  5  2  0  0  0  0
  2  6  1  0  0  0  0
  2  7  1  0  0  0  0
  2  8  1  0  0  0  0
  3  9  1  0  0  0  0
  3 10  1  0  0  0  0
  3 11  1  0  0  0  0
M  END
>  <Alias name>
Dimethyl sulfone

>  <Toxicity>   pIGC(50)
-2.2

$$$$
Acetone
  ChemBrain IXL

 10  9  0  0  0  0  0  0  0  0  1 V2000
    2.0932   11.4013    0.9353 C   0  0  0  0  0  0  0  0  0  0  0  0
    3.2073   10.7289    0.1098 C   0  0  0  0  0  0  0  0  0  0  0  0
    4.2250   11.5936   -0.6593 C   0  0  0  0  0  0  0  0  0  0  0  0
    3.2836    9.5122    0.0651 O   0  0  0  0  0  0  0  0  0  0  0  0
    1.4572   10.6426    1.3669 H   0  0  0  0  0  0  0  0  0  0  0  0
    2.5358   11.9914    1.7241 H   0  0  0  0  0  0  0  0  0  0  0  0
    1.5057   12.0410    0.2934 H   0  0  0  0  0  0  0  0  0  0  0  0
    4.0448   12.6369   -0.4463 H   0  0  0  0  0  0  0  0  0  0  0  0
    4.1173   11.4188   -1.7196 H   0  0  0  0  0  0  0  0  0  0  0  0
    5.2262   11.3309   -0.3510 H   0  0  0  0  0  0  0  0  0  0  0  0
  1  2  1  0  0  0  0
  2  3  1  0  0  0  0
  2  4  2  0  0  0  0
  1  5  1  0  0  0  0
  1  6  1  0  0  0  0
  1  7  1  0  0  0  0
  3  8  1  0  0  0  0
  3  9  1  0  0  0  0
  3 10  1  0  0  0  0
M  END
>  <Alias name>
Acetone

>  <Toxicity>   pIGC(50)
-2.15

$$$$
1,2-Butanediol
  ChemBrain IXL

 16 15  0  0  0  0  0  0  0  0  1 V2000
    6.7889   14.2802    0.6438 C   0  0  0  0  0  0  0  0  0  0  0  0
    5.3088   13.8592    0.5620 C   0  0  0  0  0  0  0  0  0  0  0  0
    4.6196   14.6249   -0.5840 C   0  0  0  0  0  0  0  0  0  0  0  0
    3.1402   14.2017   -0.6678 C   0  0  0  0  0  0  0  0  0  0  0  0
    2.4685   14.5141    0.6019 O   0  0  0  0  0  0  0  0  0  0  0  0
    4.7020   16.0699   -0.3269 O   0  0  0  0  0  0  0  0  0  0  0  0
    1.5154   14.2760    0.6372 H   0  0  0  0  0  0  0  0  0  0  0  0
    4.2765   16.3684    0.5074 H   0  0  0  0  0  0  0  0  0  0  0  0
    6.8515   15.3448    0.8324 H   0  0  0  0  0  0  0  0  0  0  0  0
    7.2821   14.0498   -0.2925 H   0  0  0  0  0  0  0  0  0  0  0  0
    7.2734   13.7419    1.4490 H   0  0  0  0  0  0  0  0  0  0  0  0
    5.2462   12.7945    0.3736 H   0  0  0  0  0  0  0  0  0  0  0  0
    4.8156   14.0898    1.4981 H   0  0  0  0  0  0  0  0  0  0  0  0
    5.1141   14.3960   -1.5199 H   0  0  0  0  0  0  0  0  0  0  0  0
    2.6561   14.7389   -1.4740 H   0  0  0  0  0  0  0  0  0  0  0  0
    3.0795   13.1369   -0.8559 H   0  0  0  0  0  0  0  0  0  0  0  0
  1  2  1  0  0  0  0
  2  3  1  0  0  0  0
  3  4  1  0  0  0  0
  4  5  1  0  0  0  0
  3  6  1  0  0  0  0
  5  7  1  0  0  0  0
  6  8  1  0  0  0  0
  1  9  1  0  0  0  0
  1 10  1  0  0  0  0
  1 11  1  0  0  0  0
  2 12  1  0  0  0  0
  2 13  1  0  0  0  0
  3 14  1  0  0  0  0
  4 15  1  0  0  0  0
  4 16  1  0  0  0  0
M  END
>  <Alias name>
1,2-Butanediol

>  <Toxicity>   pIGC(50)
-2.05

$$$$
Acetic acid methylester
  ChemBrain IXL

 11 10  0  0  0  0  0  0  0  0  1 V2000
    2.3449   13.4550    0.4466 C   0  0  0  0  0  0  0  0  0  0  0  0
    3.5851   14.2305   -0.0383 C   0  0  0  0  0  0  0  0  0  0  0  0
    3.4623   15.3586   -0.4864 O   0  0  0  0  0  0  0  0  0  0  0  0
    4.9162   13.6107    0.0391 O   0  0  0  0  0  0  0  0  0  0  0  0
    6.0210   14.4468   -0.4527 C   0  0  0  0  0  0  0  0  0  0  0  0
    1.4512   13.9478    0.0932 H   0  0  0  0  0  0  0  0  0  0  0  0
    2.3768   12.4470    0.0604 H   0  0  0  0  0  0  0  0  0  0  0  0
    2.3373   13.4268    1.5262 H   0  0  0  0  0  0  0  0  0  0  0  0
    5.8534   14.6903   -1.4915 H   0  0  0  0  0  0  0  0  0  0  0  0
    6.0696   15.3567    0.1271 H   0  0  0  0  0  0  0  0  0  0  0  0
    6.9516   13.9075   -0.3550 H   0  0  0  0  0  0  0  0  0  0  0  0
  1  2  1  0  0  0  0
  2  3  2  0  0  0  0
  2  4  1  0  0  0  0
  4  5  1  0  0  0  0
  1  6  1  0  0  0  0
  1  7  1  0  0  0  0
  1  8  1  0  0  0  0
  5  9  1  0  0  0  0
  5 10  1  0  0  0  0
  5 11  1  0  0  0  0
M  END
>  <Alias name>
Methyl acetate

>  <Toxicity>   pIGC(50)
-2

$$$$
Ethanol
  ChemBrain IXL

  9  8  0  0  0  0  0  0  0  0  1 V2000
    2.1998   11.0908    0.1833 C   0  0  0  0  0  0  0  0  0  0  0  0
    3.5662   11.7031   -0.1811 C   0  0  0  0  0  0  0  0  0  0  0  0
    4.5010   10.6304   -0.5505 O   0  0  0  0  0  0  0  0  0  0  0  0
    1.8096   10.5500   -0.6662 H   0  0  0  0  0  0  0  0  0  0  0  0
    2.3192   10.4144    1.0168 H   0  0  0  0  0  0  0  0  0  0  0  0
    1.5130   11.8789    0.4547 H   0  0  0  0  0  0  0  0  0  0  0  0
    3.4469   12.3795   -1.0145 H   0  0  0  0  0  0  0  0  0  0  0  0
    3.9564   12.2439    0.6685 H   0  0  0  0  0  0  0  0  0  0  0  0
    5.3725   10.9224   -0.7908 H   0  0  0  0  0  0  0  0  0  0  0  0
  1  2  1  0  0  0  0
  2  3  1  0  0  0  0
  1  4  1  0  0  0  0
  1  5  1  0  0  0  0
  1  6  1  0  0  0  0
  2  7  1  0  0  0  0
  2  8  1  0  0  0  0
  3  9  1  0  0  0  0
M  END
>  <Alias name>
Ethanol

>  <Toxicity>   pIGC(50)
-1.99

$$$$
Methylacetamide
  ChemBrain IXL

 12 11  0  0  0  0  0  0  0  0  1 V2000
    2.5352   13.6266   -0.0528 C   0  0  0  0  0  0  0  0  0  0  0  0
    3.4705   12.5773   -0.5161 C   0  0  0  0  0  0  0  0  0  0  0  0
    3.0375   11.5449   -1.0008 O   0  0  0  0  0  0  0  0  0  0  0  0
    4.8522   12.7695   -0.3980 N   0  0  0  0  0  0  0  0  0  0  0  0
    5.3740   14.0135    0.1862 C   0  0  0  0  0  0  0  0  0  0  0  0
    5.4899   12.0543   -0.7140 H   0  0  0  0  0  0  0  0  0  0  0  0
    1.5163   13.3089   -0.2369 H   0  0  0  0  0  0  0  0  0  0  0  0
    2.6755   13.7924    1.0082 H   0  0  0  0  0  0  0  0  0  0  0  0
    2.7293   14.5463   -0.5907 H   0  0  0  0  0  0  0  0  0  0  0  0
    4.7651   14.2964    1.0360 H   0  0  0  0  0  0  0  0  0  0  0  0
    5.3453   14.8010   -0.5566 H   0  0  0  0  0  0  0  0  0  0  0  0
    6.3960   13.8594    0.5098 H   0  0  0  0  0  0  0  0  0  0  0  0
  1  2  1  0  0  0  0
  2  3  2  0  0  0  0
  2  4  1  0  0  0  0
  4  5  1  0  0  0  0
  4  6  1  0  0  0  0
  1  7  1  0  0  0  0
  1  8  1  0  0  0  0
  1  9  1  0  0  0  0
  5 10  1  0  0  0  0
  5 11  1  0  0  0  0
  5 12  1  0  0  0  0
M  END
>  <Alias name>
Methylacetamide

>  <Toxicity>   pIGC(50)
-1.98

$$$$
Propionitrile
  ChemBrain IXL

  9  8  0  0  0  0  0  0  0  0  1 V2000
    2.8578   10.1356   -0.3810 C   0  0  0  0  0  0  0  0  0  0  0  0
    3.4990    8.8728   -0.9884 C   0  0  0  0  0  0  0  0  0  0  0  0
    2.0853    9.7555    0.8970 C   0  0  0  0  0  0  0  0  0  0  0  0
    1.5047    9.4699    1.8574 N   0  0  0  0  0  0  0  0  0  0  0  0
    3.6326   10.8513   -0.1351 H   0  0  0  0  0  0  0  0  0  0  0  0
    2.1753   10.5746   -1.0983 H   0  0  0  0  0  0  0  0  0  0  0  0
    4.0419    9.1400   -1.8866 H   0  0  0  0  0  0  0  0  0  0  0  0
    2.7242    8.1572   -1.2343 H   0  0  0  0  0  0  0  0  0  0  0  0
    4.1814    8.4339   -0.2712 H   0  0  0  0  0  0  0  0  0  0  0  0
  1  2  1  0  0  0  0
  3  4  3  0  0  0  0
  3  1  1  0  0  0  0
  1  5  1  0  0  0  0
  1  6  1  0  0  0  0
  2  7  1  0  0  0  0
  2  8  1  0  0  0  0
  2  9  1  0  0  0  0
M  END
>  <Alias name>
Propanenitrile

>  <Toxicity>   pIGC(50)
-1.97

$$$$
2,5-Hexanediol
  ChemBrain IXL

 22 21  0  0  0  0  0  0  0  0  1 V2000
    7.2681   18.5337    0.5815 C   0  0  0  0  0  0  0  0  0  0  0  0
    6.1608   17.8865   -0.2738 C   0  0  0  0  0  0  0  0  0  0  0  0
    4.7805   18.2778    0.2900 C   0  0  0  0  0  0  0  0  0  0  0  0
    3.6732   17.6305   -0.5653 C   0  0  0  0  0  0  0  0  0  0  0  0
    2.2935   18.0238   -0.0027 C   0  0  0  0  0  0  0  0  0  0  0  0
    8.6479   18.1402    0.0190 C   0  0  0  0  0  0  0  0  0  0  0  0
    3.8180   16.1677   -0.5299 O   0  0  0  0  0  0  0  0  0  0  0  0
    7.1236   19.9966    0.5458 O   0  0  0  0  0  0  0  0  0  0  0  0
    3.7547   15.7654    0.3648 H   0  0  0  0  0  0  0  0  0  0  0  0
    7.1871   20.3987   -0.3490 H   0  0  0  0  0  0  0  0  0  0  0  0
    7.1832   18.1875    1.6040 H   0  0  0  0  0  0  0  0  0  0  0  0
    6.2687   16.8091   -0.2487 H   0  0  0  0  0  0  0  0  0  0  0  0
    6.2449   18.2339   -1.2962 H   0  0  0  0  0  0  0  0  0  0  0  0
    4.6727   19.3551    0.2648 H   0  0  0  0  0  0  0  0  0  0  0  0
    4.6965   17.9303    1.3123 H   0  0  0  0  0  0  0  0  0  0  0  0
    3.7580   17.9770   -1.5878 H   0  0  0  0  0  0  0  0  0  0  0  0
    1.5157   17.5692   -0.6036 H   0  0  0  0  0  0  0  0  0  0  0  0
    2.2085   17.6774    1.0199 H   0  0  0  0  0  0  0  0  0  0  0  0
    2.1866   19.1012   -0.0289 H   0  0  0  0  0  0  0  0  0  0  0  0
    9.4257   18.5948    0.6200 H   0  0  0  0  0  0  0  0  0  0  0  0
    8.7331   18.4864   -1.0036 H   0  0  0  0  0  0  0  0  0  0  0  0
    8.7546   17.0627    0.0455 H   0  0  0  0  0  0  0  0  0  0  0  0
  1  2  1  0  0  0  0
  2  3  1  0  0  0  0
  3  4  1  0  0  0  0
  4  5  1  0  0  0  0
  1  6  1  0  0  0  0
  4  7  1  0  0  0  0
  1  8  1  0  0  0  0
  7  9  1  0  0  0  0
  8 10  1  0  0  0  0
  1 11  1  0  0  0  0
  2 12  1  0  0  0  0
  2 13  1  0  0  0  0
  3 14  1  0  0  0  0
  3 15  1  0  0  0  0
  4 16  1  0  0  0  0
  5 17  1  0  0  0  0
  5 18  1  0  0  0  0
  5 19  1  0  0  0  0
  6 20  1  0  0  0  0
  6 21  1  0  0  0  0
  6 22  1  0  0  0  0
M  END
>  <Alias name>
2,5-Hexanediol

>  <Toxicity>   pIGC(50)
-1.96

$$$$
2-Methyl-2,4-pentanediol
  ChemBrain IXL

 22 21  0  0  0  0  0  0  0  0  1 V2000
    2.0803   13.6110    0.8915 C   0  0  0  0  0  0  0  0  0  0  0  0
    3.4459   13.6935    0.1825 C   0  0  0  0  0  0  0  0  0  0  0  0
    4.1993   14.9430    0.6486 C   0  0  0  0  0  0  0  0  0  0  0  0
    5.5911   14.9549   -0.0090 C   0  0  0  0  0  0  0  0  0  0  0  0
    6.4325   16.1027    0.5829 C   0  0  0  0  0  0  0  0  0  0  0  0
    4.2495   12.5119    0.5130 O   0  0  0  0  0  0  0  0  0  0  0  0
    6.2583   13.6629    0.2502 O   0  0  0  0  0  0  0  0  0  0  0  0
    5.4426   15.1576   -1.5311 C   0  0  0  0  0  0  0  0  0  0  0  0
    5.1917   12.5562    0.2055 H   0  0  0  0  0  0  0  0  0  0  0  0
    7.1593   13.5761   -0.1335 H   0  0  0  0  0  0  0  0  0  0  0  0
    1.5555   12.7230    0.5618 H   0  0  0  0  0  0  0  0  0  0  0  0
    2.2320   13.5638    1.9628 H   0  0  0  0  0  0  0  0  0  0  0  0
    1.4936   14.4882    0.6483 H   0  0  0  0  0  0  0  0  0  0  0  0
    3.2967   13.7406   -0.8885 H   0  0  0  0  0  0  0  0  0  0  0  0
    3.6505   15.8322    0.3634 H   0  0  0  0  0  0  0  0  0  0  0  0
    4.3103   14.9142    1.7255 H   0  0  0  0  0  0  0  0  0  0  0  0
    5.9389   17.0478    0.3922 H   0  0  0  0  0  0  0  0  0  0  0  0
    7.4121   16.1075    0.1211 H   0  0  0  0  0  0  0  0  0  0  0  0
    6.5377   15.9595    1.6512 H   0  0  0  0  0  0  0  0  0  0  0  0
    4.9415   16.0984   -1.7229 H   0  0  0  0  0  0  0  0  0  0  0  0
    4.8599   14.3467   -1.9487 H   0  0  0  0  0  0  0  0  0  0  0  0
    6.4231   15.1707   -1.9905 H   0  0  0  0  0  0  0  0  0  0  0  0
  1  2  1  0  0  0  0
  2  3  1  0  0  0  0
  3  4  1  0  0  0  0
  4  5  1  0  0  0  0
  2  6  1  0  0  0  0
  4  7  1  0  0  0  0
  6  9  1  0  0  0  0
  7 10  1  0  0  0  0
  4  8  1  0  0  0  0
  1 11  1  0  0  0  0
  1 12  1  0  0  0  0
  1 13  1  0  0  0  0
  2 14  1  0  0  0  0
  3 15  1  0  0  0  0
  3 16  1  0  0  0  0
  5 17  1  0  0  0  0
  5 18  1  0  0  0  0
  5 19  1  0  0  0  0
  8 20  1  0  0  0  0
  8 21  1  0  0  0  0
  8 22  1  0  0  0  0
M  END
>  <Alias name>
2-Methyl-2,4-pentanediol

>  <Toxicity>   pIGC(50)
-1.96

$$$$
Dimethylacetamide
  ChemBrain IXL

 15 14  0  0  0  0  0  0  0  0  1 V2000
    2.1844   12.9970    0.5461 C   0  0  0  0  0  0  0  0  0  0  0  0
    3.5684   12.6568   -0.0403 C   0  0  0  0  0  0  0  0  0  0  0  0
    3.7799   11.5466   -0.4998 O   0  0  0  0  0  0  0  0  0  0  0  0
    4.6340   13.6700   -0.0460 N   0  0  0  0  0  0  0  0  0  0  0  0
    4.3793   15.0079    0.5076 C   0  0  0  0  0  0  0  0  0  0  0  0
    5.9542   13.3452   -0.6053 C   0  0  0  0  0  0  0  0  0  0  0  0
    1.8845   12.2209    1.2346 H   0  0  0  0  0  0  0  0  0  0  0  0
    1.4620   13.0676   -0.2537 H   0  0  0  0  0  0  0  0  0  0  0  0
    2.2366   13.9409    1.0682 H   0  0  0  0  0  0  0  0  0  0  0  0
    3.4925   15.4232    0.0520 H   0  0  0  0  0  0  0  0  0  0  0  0
    4.2345   14.9341    1.5754 H   0  0  0  0  0  0  0  0  0  0  0  0
    5.2236   15.6492    0.3023 H   0  0  0  0  0  0  0  0  0  0  0  0
    6.0426   12.2751   -0.7215 H   0  0  0  0  0  0  0  0  0  0  0  0
    6.0645   13.8221   -1.5680 H   0  0  0  0  0  0  0  0  0  0  0  0
    6.7253   13.6998    0.0626 H   0  0  0  0  0  0  0  0  0  0  0  0
  1  2  1  0  0  0  0
  2  3  2  0  0  0  0
  2  4  1  0  0  0  0
  4  5  1  0  0  0  0
  4  6  1  0  0  0  0
  1  7  1  0  0  0  0
  1  8  1  0  0  0  0
  1  9  1  0  0  0  0
  5 10  1  0  0  0  0
  5 11  1  0  0  0  0
  5 12  1  0  0  0  0
  6 13  1  0  0  0  0
  6 14  1  0  0  0  0
  6 15  1  0  0  0  0
M  END
>  <Alias name>
Dimethylacetamide

>  <Toxicity>   pIGC(50)
-1.95

$$$$
1,5-Pentanediol
  ChemBrain IXL

 19 18  0  0  0  0  0  0  0  0  1 V2000
    2.3569   19.1691    1.0999 O   0  0  0  0  0  0  0  0  0  0  0  0
    3.5107   19.9977    0.7218 C   0  0  0  0  0  0  0  0  0  0  0  0
    4.7266   19.0912    0.4487 C   0  0  0  0  0  0  0  0  0  0  0  0
    5.9362   19.9598    0.0524 C   0  0  0  0  0  0  0  0  0  0  0  0
    7.1521   19.0533   -0.2207 C   0  0  0  0  0  0  0  0  0  0  0  0
    8.3617   19.9219   -0.6169 C   0  0  0  0  0  0  0  0  0  0  0  0
    9.5216   19.0572   -0.8774 O   0  0  0  0  0  0  0  0  0  0  0  0
    1.5325   19.6683    1.2933 H   0  0  0  0  0  0  0  0  0  0  0  0
   10.3426   19.5308   -1.1381 H   0  0  0  0  0  0  0  0  0  0  0  0
    3.2729   20.5616   -0.1717 H   0  0  0  0  0  0  0  0  0  0  0  0
    3.7441   20.6813    1.5287 H   0  0  0  0  0  0  0  0  0  0  0  0
    4.4932   18.4076   -0.3583 H   0  0  0  0  0  0  0  0  0  0  0  0
    4.9644   18.5272    1.3421 H   0  0  0  0  0  0  0  0  0  0  0  0
    5.6984   20.5237   -0.8411 H   0  0  0  0  0  0  0  0  0  0  0  0
    6.1695   20.6434    0.8593 H   0  0  0  0  0  0  0  0  0  0  0  0
    7.3898   18.4893    0.6728 H   0  0  0  0  0  0  0  0  0  0  0  0
    6.9187   18.3697   -1.0277 H   0  0  0  0  0  0  0  0  0  0  0  0
    8.5950   20.6055    0.1900 H   0  0  0  0  0  0  0  0  0  0  0  0
    8.1240   20.4859   -1.5104 H   0  0  0  0  0  0  0  0  0  0  0  0
  1  2  1  0  0  0  0
  2  3  1  0  0  0  0
  3  4  1  0  0  0  0
  4  5  1  0  0  0  0
  5  6  1  0  0  0  0
  6  7  1  0  0  0  0
  1  8  1  0  0  0  0
  7  9  1  0  0  0  0
  2 10  1  0  0  0  0
  2 11  1  0  0  0  0
  3 12  1  0  0  0  0
  3 13  1  0  0  0  0
  4 14  1  0  0  0  0
  4 15  1  0  0  0  0
  5 16  1  0  0  0  0
  5 17  1  0  0  0  0
  6 18  1  0  0  0  0
  6 19  1  0  0  0  0
M  END
>  <Alias name>
1,5-Pentanediol

>  <Toxicity>   pIGC(50)
-1.93

$$$$
2-Methylpropionamide
  ChemBrain IXL

 15 14  0  0  0  0  0  0  0  0  1 V2000
    4.8327   13.2057    0.0000 C   0  0  0  0  0  0  0  0  0  0  0  0
    3.6178   13.9854   -0.3263 C   0  0  0  0  0  0  0  0  0  0  0  0
    6.0898   13.8210   -0.0349 N   0  0  0  0  0  0  0  0  0  0  0  0
    4.7388   12.0267    0.2994 O   0  0  0  0  0  0  0  0  0  0  0  0
    2.3831   13.2896    0.2787 C   0  0  0  0  0  0  0  0  0  0  0  0
    3.7459   15.4050    0.2594 C   0  0  0  0  0  0  0  0  0  0  0  0
    6.1700   14.7896   -0.3060 H   0  0  0  0  0  0  0  0  0  0  0  0
    6.9155   13.2959    0.2110 H   0  0  0  0  0  0  0  0  0  0  0  0
    3.5066   14.0473   -1.4018 H   0  0  0  0  0  0  0  0  0  0  0  0
    2.2958   12.2902   -0.1294 H   0  0  0  0  0  0  0  0  0  0  0  0
    2.4921   13.2320    1.3546 H   0  0  0  0  0  0  0  0  0  0  0  0
    1.4935   13.8576    0.0359 H   0  0  0  0  0  0  0  0  0  0  0  0
    2.8519   15.9719    0.0307 H   0  0  0  0  0  0  0  0  0  0  0  0
    4.6069   15.8982   -0.1745 H   0  0  0  0  0  0  0  0  0  0  0  0
    3.8689   15.3426    1.3336 H   0  0  0  0  0  0  0  0  0  0  0  0
  1  2  1  0  0  0  0
  1  3  1  0  0  0  0
  1  4  2  0  0  0  0
  2  5  1  0  0  0  0
  2  6  1  0  0  0  0
  3  7  1  0  0  0  0
  3  8  1  0  0  0  0
  2  9  1  0  0  0  0
  5 10  1  0  0  0  0
  5 11  1  0  0  0  0
  5 12  1  0  0  0  0
  6 13  1  0  0  0  0
  6 14  1  0  0  0  0
  6 15  1  0  0  0  0
M  END
>  <Alias name>
2-Methylpropionamide

>  <Toxicity>   pIGC(50)
-1.88

$$$$
Isopropanol
  ChemBrain IXL

 12 11  0  0  0  0  0  0  0  0  1 V2000
    2.3370   10.9694    0.2862 C   0  0  0  0  0  0  0  0  0  0  0  0
    3.6088   11.8373    0.3501 C   0  0  0  0  0  0  0  0  0  0  0  0
    4.7787   11.0838   -0.3120 C   0  0  0  0  0  0  0  0  0  0  0  0
    3.3751   13.1021   -0.3617 O   0  0  0  0  0  0  0  0  0  0  0  0
    1.5171   11.4975    0.7502 H   0  0  0  0  0  0  0  0  0  0  0  0
    2.5086   10.0402    0.8091 H   0  0  0  0  0  0  0  0  0  0  0  0
    2.0939   10.7623   -0.7456 H   0  0  0  0  0  0  0  0  0  0  0  0
    3.8518   12.0444    1.3818 H   0  0  0  0  0  0  0  0  0  0  0  0
    4.9504   10.1546    0.2109 H   0  0  0  0  0  0  0  0  0  0  0  0
    5.6700   11.6921   -0.2672 H   0  0  0  0  0  0  0  0  0  0  0  0
    4.5357   10.8767   -1.3437 H   0  0  0  0  0  0  0  0  0  0  0  0
    4.1133   13.7000   -0.3707 H   0  0  0  0  0  0  0  0  0  0  0  0
  1  2  1  0  0  0  0
  2  3  1  0  0  0  0
  2  4  1  0  0  0  0
  1  5  1  0  0  0  0
  1  6  1  0  0  0  0
  1  7  1  0  0  0  0
  2  8  1  0  0  0  0
  3  9  1  0  0  0  0
  3 10  1  0  0  0  0
  3 11  1  0  0  0  0
  4 12  1  0  0  0  0
M  END
>  <Alias name>
2-Propanol

>  <Toxicity>   pIGC(50)
-1.88

$$$$
Pyrazine
  ChemBrain IXL

 10 10  0  0  0  0  0  0  0  0  1 V2000
    2.4484   11.2337    0.0000 C   0  0  0  0  0  0  0  0  0  0  0  0
    2.4421   12.6286   -0.0208 C   0  0  0  0  0  0  0  0  0  0  0  0
    3.6047   13.3065   -0.0421 N   0  0  0  0  0  0  0  0  0  0  0  0
    4.7733   12.6387   -0.0433 C   0  0  0  0  0  0  0  0  0  0  0  0
    4.7796   11.2438   -0.0225 C   0  0  0  0  0  0  0  0  0  0  0  0
    3.6170   10.5659   -0.0012 N   0  0  0  0  0  0  0  0  0  0  0  0
    1.5155   10.6898    0.0171 H   0  0  0  0  0  0  0  0  0  0  0  0
    1.5045   13.1645   -0.0199 H   0  0  0  0  0  0  0  0  0  0  0  0
    5.7062   13.1826   -0.0604 H   0  0  0  0  0  0  0  0  0  0  0  0
    5.7173   10.7079   -0.0234 H   0  0  0  0  0  0  0  0  0  0  0  0
  1  2  4  0  0  0  0
  2  3  4  0  0  0  0
  3  4  4  0  0  0  0
  4  5  4  0  0  0  0
  5  6  4  0  0  0  0
  6  1  4  0  0  0  0
  1  7  1  0  0  0  0
  2  8  1  0  0  0  0
  4  9  1  0  0  0  0
  5 10  1  0  0  0  0
M  END
>  <Alias name>
Pyrazine

>  <Toxicity>   pIGC(50)
-1.88

$$$$
Diethylsulfone
  ChemBrain IXL

 17 16  0  0  0  0  0  0  0  0  1 V2000
    5.2009   16.5360    0.4001 S   0  0  0  0  0  0  0  0  0  0  0  0
    5.3215   15.1405    0.6878 O   0  0  0  0  0  0  0  0  0  0  0  0
    5.4602   17.2915    1.5862 O   0  0  0  0  0  0  0  0  0  0  0  0
    6.4005   16.9954   -0.8850 C   0  0  0  0  0  0  0  0  0  0  0  0
    3.5184   16.8900   -0.1877 C   0  0  0  0  0  0  0  0  0  0  0  0
    2.5010   16.5004    0.9022 C   0  0  0  0  0  0  0  0  0  0  0  0
    7.8274   16.6952   -0.3865 C   0  0  0  0  0  0  0  0  0  0  0  0
    6.2041   16.4233   -1.7833 H   0  0  0  0  0  0  0  0  0  0  0  0
    6.3091   18.0523   -1.1029 H   0  0  0  0  0  0  0  0  0  0  0  0
    3.4270   17.9470   -0.4055 H   0  0  0  0  0  0  0  0  0  0  0  0
    3.3219   16.3180   -1.0860 H   0  0  0  0  0  0  0  0  0  0  0  0
    2.5923   15.4435    1.1200 H   0  0  0  0  0  0  0  0  0  0  0  0
    2.6974   17.0725    1.8005 H   0  0  0  0  0  0  0  0  0  0  0  0
    1.4981   16.7115    0.5519 H   0  0  0  0  0  0  0  0  0  0  0  0
    8.0238   17.2674    0.5118 H   0  0  0  0  0  0  0  0  0  0  0  0
    8.5424   16.9690   -1.1525 H   0  0  0  0  0  0  0  0  0  0  0  0
    7.9188   15.6383   -0.1685 H   0  0  0  0  0  0  0  0  0  0  0  0
  1  2  2  0  0  0  0
  1  3  2  0  0  0  0
  1  4  1  0  0  0  0
  1  5  1  0  0  0  0
  5  6  1  0  0  0  0
  4  7  1  0  0  0  0
  4  8  1  0  0  0  0
  4  9  1  0  0  0  0
  5 10  1  0  0  0  0
  5 11  1  0  0  0  0
  6 12  1  0  0  0  0
  6 13  1  0  0  0  0
  6 14  1  0  0  0  0
  7 15  1  0  0  0  0
  7 16  1  0  0  0  0
  7 17  1  0  0  0  0
M  END
>  <Alias name>
Diethylsulfone

>  <Toxicity>   pIGC(50)
-1.84

$$$$
Butyramide
  ChemBrain IXL

 15 14  0  0  0  0  0  0  0  0  1 V2000
    4.7133   15.4137   -0.3185 C   0  0  0  0  0  0  0  0  0  0  0  0
    6.0082   16.1269   -0.2229 C   0  0  0  0  0  0  0  0  0  0  0  0
    3.5990   16.2817    0.3011 C   0  0  0  0  0  0  0  0  0  0  0  0
    7.1824   15.4130    0.0449 N   0  0  0  0  0  0  0  0  0  0  0  0
    6.0524   17.3364   -0.3777 O   0  0  0  0  0  0  0  0  0  0  0  0
    2.2522   15.5401    0.1973 C   0  0  0  0  0  0  0  0  0  0  0  0
    8.0635   15.8997    0.1157 H   0  0  0  0  0  0  0  0  0  0  0  0
    7.1478   14.4120    0.1671 H   0  0  0  0  0  0  0  0  0  0  0  0
    4.4838   15.2208   -1.3590 H   0  0  0  0  0  0  0  0  0  0  0  0
    4.7784   14.4744    0.2167 H   0  0  0  0  0  0  0  0  0  0  0  0
    3.8267   16.4724    1.3427 H   0  0  0  0  0  0  0  0  0  0  0  0
    3.5351   17.2220   -0.2324 H   0  0  0  0  0  0  0  0  0  0  0  0
    2.3154   14.6004    0.7319 H   0  0  0  0  0  0  0  0  0  0  0  0
    1.4698   16.1503    0.6312 H   0  0  0  0  0  0  0  0  0  0  0  0
    2.0250   15.3485   -0.8441 H   0  0  0  0  0  0  0  0  0  0  0  0
  1  2  1  0  0  0  0
  1  3  1  0  0  0  0
  2  4  1  0  0  0  0
  2  5  2  0  0  0  0
  3  6  1  0  0  0  0
  4  7  1  0  0  0  0
  4  8  1  0  0  0  0
  1  9  1  0  0  0  0
  1 10  1  0  0  0  0
  3 11  1  0  0  0  0
  3 12  1  0  0  0  0
  6 13  1  0  0  0  0
  6 14  1  0  0  0  0
  6 15  1  0  0  0  0
M  END
>  <Alias name>
Butyramide

>  <Toxicity>   pIGC(50)
-1.79

$$$$
Isopropylidene glycerol
  ChemBrain IXL

 21 21  0  0  0  0  0  0  0  0  1 V2000
    3.7087   16.2330   -0.6080 C   0  0  0  0  0  0  0  0  0  0  0  0
    3.3440   15.1722    0.3357 O   0  0  0  0  0  0  0  0  0  0  0  0
    4.7660   15.5854   -1.5394 C   0  0  0  0  0  0  0  0  0  0  0  0
    4.3468   17.4202    0.1594 C   0  0  0  0  0  0  0  0  0  0  0  0
    4.4502   14.2111    0.4222 C   0  0  0  0  0  0  0  0  0  0  0  0
    5.1110   14.2920   -0.8884 O   0  0  0  0  0  0  0  0  0  0  0  0
    5.5860   16.9910    0.8131 O   0  0  0  0  0  0  0  0  0  0  0  0
    5.4310   14.6304    1.5330 C   0  0  0  0  0  0  0  0  0  0  0  0
    3.9269   12.7868    0.6899 C   0  0  0  0  0  0  0  0  0  0  0  0
    6.0535   17.6929    1.3185 H   0  0  0  0  0  0  0  0  0  0  0  0
    2.8498   16.5790   -1.1694 H   0  0  0  0  0  0  0  0  0  0  0  0
    5.6321   16.2305   -1.6216 H   0  0  0  0  0  0  0  0  0  0  0  0
    4.3464   15.3914   -2.5187 H   0  0  0  0  0  0  0  0  0  0  0  0
    4.5708   18.2173   -0.5386 H   0  0  0  0  0  0  0  0  0  0  0  0
    3.6509   17.7822    0.9059 H   0  0  0  0  0  0  0  0  0  0  0  0
    5.7967   15.6292    1.3333 H   0  0  0  0  0  0  0  0  0  0  0  0
    4.9215   14.6168    2.4886 H   0  0  0  0  0  0  0  0  0  0  0  0
    6.2644   13.9394    1.5584 H   0  0  0  0  0  0  0  0  0  0  0  0
    3.4138   12.7639    1.6434 H   0  0  0  0  0  0  0  0  0  0  0  0
    4.7593   12.0943    0.7111 H   0  0  0  0  0  0  0  0  0  0  0  0
    3.2396   12.5010   -0.0968 H   0  0  0  0  0  0  0  0  0  0  0  0
  1  2  1  0  0  0  0
  1  3  1  0  0  0  0
  1  4  1  0  0  0  0
  2  5  1  0  0  0  0
  3  6  1  0  0  0  0
  4  7  1  0  0  0  0
  5  8  1  0  0  0  0
  5  9  1  0  0  0  0
  5  6  1  0  0  0  0
  7 10  1  0  0  0  0
  1 11  1  0  0  0  0
  3 12  1  0  0  0  0
  3 13  1  0  0  0  0
  4 14  1  0  0  0  0
  4 15  1  0  0  0  0
  8 16  1  0  0  0  0
  8 17  1  0  0  0  0
  8 18  1  0  0  0  0
  9 19  1  0  0  0  0
  9 20  1  0  0  0  0
  9 21  1  0  0  0  0
M  END
>  <Alias name>
Acetone glycerol

>  <Toxicity>   pIGC(50)
-1.79

$$$$
t-Butanol
  ChemBrain IXL

 15 14  0  0  0  0  0  0  0  0  1 V2000
    2.5606    9.8950   -1.0850 C   0  0  0  0  0  0  0  0  0  0  0  0
    3.2473   10.6695    0.0567 C   0  0  0  0  0  0  0  0  0  0  0  0
    2.1802   11.3916    0.9022 C   0  0  0  0  0  0  0  0  0  0  0  0
    3.9929    9.7301    0.9069 O   0  0  0  0  0  0  0  0  0  0  0  0
    4.2196   11.7066   -0.5382 C   0  0  0  0  0  0  0  0  0  0  0  0
    3.3084    9.3890   -1.6775 H   0  0  0  0  0  0  0  0  0  0  0  0
    1.8792    9.1682   -0.6680 H   0  0  0  0  0  0  0  0  0  0  0  0
    2.0128   10.5852   -1.7096 H   0  0  0  0  0  0  0  0  0  0  0  0
    1.6324   12.0817    0.2777 H   0  0  0  0  0  0  0  0  0  0  0  0
    1.4988   10.6648    1.3192 H   0  0  0  0  0  0  0  0  0  0  0  0
    2.6615   11.9343    1.7023 H   0  0  0  0  0  0  0  0  0  0  0  0
    4.6745    9.2402    0.4621 H   0  0  0  0  0  0  0  0  0  0  0  0
    4.9675   11.2006   -1.1307 H   0  0  0  0  0  0  0  0  0  0  0  0
    4.7009   12.2494    0.2619 H   0  0  0  0  0  0  0  0  0  0  0  0
    3.6719   12.3968   -1.1628 H   0  0  0  0  0  0  0  0  0  0  0  0
  1  2  1  0  0  0  0
  2  3  1  0  0  0  0
  2  4  1  0  0  0  0
  2  5  1  0  0  0  0
  1  6  1  0  0  0  0
  1  7  1  0  0  0  0
  1  8  1  0  0  0  0
  3  9  1  0  0  0  0
  3 10  1  0  0  0  0
  3 11  1  0  0  0  0
  4 12  1  0  0  0  0
  5 13  1  0  0  0  0
  5 14  1  0  0  0  0
  5 15  1  0  0  0  0
M  END
>  <Alias name>
2-Methyl-2-propanol

>  <Toxicity>   pIGC(50)
-1.79

$$$$
1-Propanol
  ChemBrain IXL

 12 11  0  0  0  0  0  0  0  0  1 V2000
    2.4310   12.1043    0.1519 C   0  0  0  0  0  0  0  0  0  0  0  0
    3.6410   13.0581    0.1827 C   0  0  0  0  0  0  0  0  0  0  0  0
    4.9176   12.2806   -0.1923 C   0  0  0  0  0  0  0  0  0  0  0  0
    6.0719   13.1905   -0.1629 O   0  0  0  0  0  0  0  0  0  0  0  0
    2.5858   11.3035    0.8599 H   0  0  0  0  0  0  0  0  0  0  0  0
    1.5363   12.6492    0.4147 H   0  0  0  0  0  0  0  0  0  0  0  0
    2.3229   11.6918   -0.8403 H   0  0  0  0  0  0  0  0  0  0  0  0
    3.4862   13.8589   -0.5252 H   0  0  0  0  0  0  0  0  0  0  0  0
    3.7491   13.4706    1.1749 H   0  0  0  0  0  0  0  0  0  0  0  0
    5.0724   11.4798    0.5156 H   0  0  0  0  0  0  0  0  0  0  0  0
    4.8096   11.8681   -1.1845 H   0  0  0  0  0  0  0  0  0  0  0  0
    6.0173   13.9277   -0.7596 H   0  0  0  0  0  0  0  0  0  0  0  0
  1  2  1  0  0  0  0
  2  3  1  0  0  0  0
  3  4  1  0  0  0  0
  1  5  1  0  0  0  0
  1  6  1  0  0  0  0
  1  7  1  0  0  0  0
  2  8  1  0  0  0  0
  2  9  1  0  0  0  0
  3 10  1  0  0  0  0
  3 11  1  0  0  0  0
  4 12  1  0  0  0  0
M  END
>  <Alias name>
1-Propanol

>  <Toxicity>   pIGC(50)
-1.75

$$$$
2-Cyanopropane
  ChemBrain IXL

 12 11  0  0  0  0  0  0  0  0  1 V2000
    3.3445   12.2631   -0.4459 C   0  0  0  0  0  0  0  0  0  0  0  0
    3.5337   11.0064    0.4256 C   0  0  0  0  0  0  0  0  0  0  0  0
    2.1670   10.3349    0.6622 C   0  0  0  0  0  0  0  0  0  0  0  0
    4.4733   10.0193   -0.2937 C   0  0  0  0  0  0  0  0  0  0  0  0
    5.1795    9.2775   -0.8341 N   0  0  0  0  0  0  0  0  0  0  0  0
    4.3050   12.7350   -0.6123 H   0  0  0  0  0  0  0  0  0  0  0  0
    2.6841   12.9569    0.0595 H   0  0  0  0  0  0  0  0  0  0  0  0
    2.9114   11.9807   -1.3975 H   0  0  0  0  0  0  0  0  0  0  0  0
    3.9667   11.2888    1.3772 H   0  0  0  0  0  0  0  0  0  0  0  0
    1.5066   11.0287    1.1676 H   0  0  0  0  0  0  0  0  0  0  0  0
    2.2999    9.4517    1.2747 H   0  0  0  0  0  0  0  0  0  0  0  0
    1.7340   10.0524   -0.2894 H   0  0  0  0  0  0  0  0  0  0  0  0
  1  2  1  0  0  0  0
  2  3  1  0  0  0  0
  4  5  3  0  0  0  0
  4  2  1  0  0  0  0
  1  6  1  0  0  0  0
  1  7  1  0  0  0  0
  1  8  1  0  0  0  0
  2  9  1  0  0  0  0
  3 10  1  0  0  0  0
  3 11  1  0  0  0  0
  3 12  1  0  0  0  0
M  END
>  <Alias name>
Isobutyronitrile

>  <Toxicity>   pIGC(50)
-1.75

$$$$
Ethylmethylketone
  ChemBrain IXL

 13 12  0  0  0  0  0  0  0  0  1 V2000
    3.3747   13.6620   -0.3810 C   0  0  0  0  0  0  0  0  0  0  0  0
    4.8797   13.4382   -0.1356 C   0  0  0  0  0  0  0  0  0  0  0  0
    5.8221   14.6467    0.0259 C   0  0  0  0  0  0  0  0  0  0  0  0
    5.3251   12.3043   -0.0697 O   0  0  0  0  0  0  0  0  0  0  0  0
    2.5654   12.5922    0.3778 C   0  0  0  0  0  0  0  0  0  0  0  0
    3.1674   13.5875   -1.4383 H   0  0  0  0  0  0  0  0  0  0  0  0
    3.0944   14.6433   -0.0276 H   0  0  0  0  0  0  0  0  0  0  0  0
    6.6683   14.3645    0.6349 H   0  0  0  0  0  0  0  0  0  0  0  0
    5.2901   15.4570    0.5021 H   0  0  0  0  0  0  0  0  0  0  0  0
    6.1685   14.9655   -0.9461 H   0  0  0  0  0  0  0  0  0  0  0  0
    1.5108   12.7492    0.2056 H   0  0  0  0  0  0  0  0  0  0  0  0
    2.7725   12.6669    1.4351 H   0  0  0  0  0  0  0  0  0  0  0  0
    2.8457   11.6109    0.0244 H   0  0  0  0  0  0  0  0  0  0  0  0
  1  2  1  0  0  0  0
  2  3  1  0  0  0  0
  2  4  2  0  0  0  0
  1  5  1  0  0  0  0
  1  6  1  0  0  0  0
  1  7  1  0  0  0  0
  3  8  1  0  0  0  0
  3  9  1  0  0  0  0
  3 10  1  0  0  0  0
  5 11  1  0  0  0  0
  5 12  1  0  0  0  0
  5 13  1  0  0  0  0
M  END
>  <Alias name>
2-Butanone

>  <Toxicity>   pIGC(50)
-1.75

$$$$
3-Buten-1-ol
  ChemBrain IXL

 13 12  0  0  0  0  0  0  0  0  1 V2000
    4.4721   15.4438   -0.1789 C   0  0  0  0  0  0  0  0  0  0  0  0
    5.5554   14.4999   -0.5337 C   0  0  0  0  0  0  0  0  0  0  0  0
    6.6667   14.9495   -1.1212 C   0  0  0  0  0  0  0  0  0  0  0  0
    3.3100   14.6702    0.4736 C   0  0  0  0  0  0  0  0  0  0  0  0
    2.2340   15.6077    0.8260 O   0  0  0  0  0  0  0  0  0  0  0  0
    1.4479   15.1974    1.2502 H   0  0  0  0  0  0  0  0  0  0  0  0
    4.8503   16.1821    0.5174 H   0  0  0  0  0  0  0  0  0  0  0  0
    4.1180   15.9398   -1.0741 H   0  0  0  0  0  0  0  0  0  0  0  0
    5.4466   13.4444   -0.3168 H   0  0  0  0  0  0  0  0  0  0  0  0
    6.7755   16.0050   -1.3381 H   0  0  0  0  0  0  0  0  0  0  0  0
    7.4594   14.2588   -1.3808 H   0  0  0  0  0  0  0  0  0  0  0  0
    2.9319   13.9319   -0.2227 H   0  0  0  0  0  0  0  0  0  0  0  0
    3.6642   14.1741    1.3688 H   0  0  0  0  0  0  0  0  0  0  0  0
  1  2  1  0  0  0  0
  2  3  2  0  0  0  0
  1  4  1  0  0  0  0
  4  5  1  0  0  0  0
  5  6  1  0  0  0  0
  1  7  1  0  0  0  0
  1  8  1  0  0  0  0
  2  9  1  0  0  0  0
  3 10  1  0  0  0  0
  3 11  1  0  0  0  0
  4 12  1  0  0  0  0
  4 13  1  0  0  0  0
M  END
>  <Alias name>
3-Buten-1-ol

>  <Toxicity>   pIGC(50)
-1.7

$$$$
N-Ethylacetamide
  ChemBrain IXL

 15 14  0  0  0  0  0  0  0  0  1 V2000
    7.0656   13.2195    0.2279 O   0  0  0  0  0  0  0  0  0  0  0  0
    6.1068   13.9678    0.1345 C   0  0  0  0  0  0  0  0  0  0  0  0
    4.8076   13.4378    0.0891 N   0  0  0  0  0  0  0  0  0  0  0  0
    3.6449   14.3351   -0.0210 C   0  0  0  0  0  0  0  0  0  0  0  0
    6.3176   15.4351    0.0691 C   0  0  0  0  0  0  0  0  0  0  0  0
    2.3469   13.5061    0.0380 C   0  0  0  0  0  0  0  0  0  0  0  0
    4.6702   12.4392    0.1319 H   0  0  0  0  0  0  0  0  0  0  0  0
    3.6572   15.0443    0.7976 H   0  0  0  0  0  0  0  0  0  0  0  0
    3.6890   14.8694   -0.9621 H   0  0  0  0  0  0  0  0  0  0  0  0
    5.3694   15.9308   -0.0935 H   0  0  0  0  0  0  0  0  0  0  0  0
    6.9901   15.6669   -0.7474 H   0  0  0  0  0  0  0  0  0  0  0  0
    6.7493   15.7794    1.0007 H   0  0  0  0  0  0  0  0  0  0  0  0
    2.3340   12.7969   -0.7802 H   0  0  0  0  0  0  0  0  0  0  0  0
    2.3019   12.9724    0.9792 H   0  0  0  0  0  0  0  0  0  0  0  0
    1.4925   14.1669   -0.0435 H   0  0  0  0  0  0  0  0  0  0  0  0
  1  2  2  0  0  0  0
  2  3  1  0  0  0  0
  3  4  1  0  0  0  0
  2  5  1  0  0  0  0
  4  6  1  0  0  0  0
  3  7  1  0  0  0  0
  4  8  1  0  0  0  0
  4  9  1  0  0  0  0
  5 10  1  0  0  0  0
  5 11  1  0  0  0  0
  5 12  1  0  0  0  0
  6 13  1  0  0  0  0
  6 14  1  0  0  0  0
  6 15  1  0  0  0  0
M  END
>  <Alias name>
N-Ethylacetamide

>  <Toxicity>   pIGC(50)
-1.7

$$$$
2-Methyl-2-propenol
  ChemBrain IXL

 13 12  0  0  0  0  0  0  0  0  1 V2000
    3.3808   11.2526    0.1514 C   0  0  0  0  0  0  0  0  0  0  0  0
    3.2654   12.7197    0.3088 C   0  0  0  0  0  0  0  0  0  0  0  0
    2.2320   13.2403    0.9746 C   0  0  0  0  0  0  0  0  0  0  0  0
    4.2956   13.6096   -0.2718 C   0  0  0  0  0  0  0  0  0  0  0  0
    5.3209   12.7987   -0.9443 O   0  0  0  0  0  0  0  0  0  0  0  0
    6.0488   13.3115   -1.3610 H   0  0  0  0  0  0  0  0  0  0  0  0
    4.2761   11.0193   -0.4116 H   0  0  0  0  0  0  0  0  0  0  0  0
    2.5137   10.8770   -0.3776 H   0  0  0  0  0  0  0  0  0  0  0  0
    3.4372   10.7881    1.1281 H   0  0  0  0  0  0  0  0  0  0  0  0
    1.4782   12.5892    1.3995 H   0  0  0  0  0  0  0  0  0  0  0  0
    2.1476   14.3139    1.0898 H   0  0  0  0  0  0  0  0  0  0  0  0
    3.8339   14.2759   -0.9900 H   0  0  0  0  0  0  0  0  0  0  0  0
    4.7558   14.1918    0.5169 H   0  0  0  0  0  0  0  0  0  0  0  0
  1  2  1  0  0  0  0
  2  3  2  0  0  0  0
  2  4  1  0  0  0  0
  4  5  1  0  0  0  0
  5  6  1  0  0  0  0
  1  7  1  0  0  0  0
  1  8  1  0  0  0  0
  1  9  1  0  0  0  0
  3 10  1  0  0  0  0
  3 11  1  0  0  0  0
  4 12  1  0  0  0  0
  4 13  1  0  0  0  0
M  END
>  <Alias name>
2-Methyl-2-propenol

>  <Toxicity>   pIGC(50)
-1.66

$$$$
Isovaleramide
  ChemBrain IXL

 18 17  0  0  0  0  0  0  0  0  1 V2000
    6.8095   16.5904   -0.3714 N   0  0  0  0  0  0  0  0  0  0  0  0
    5.7518   16.4072    0.5274 C   0  0  0  0  0  0  0  0  0  0  0  0
    4.3596   16.6713    0.0967 C   0  0  0  0  0  0  0  0  0  0  0  0
    5.9775   16.0301    1.6657 O   0  0  0  0  0  0  0  0  0  0  0  0
    3.5142   15.3911    0.2653 C   0  0  0  0  0  0  0  0  0  0  0  0
    2.0629   15.6738   -0.1695 C   0  0  0  0  0  0  0  0  0  0  0  0
    4.1021   14.2647   -0.6092 C   0  0  0  0  0  0  0  0  0  0  0  0
    6.6239   16.9061   -1.3116 H   0  0  0  0  0  0  0  0  0  0  0  0
    7.7575   16.4068   -0.0789 H   0  0  0  0  0  0  0  0  0  0  0  0
    4.3546   16.9725   -0.9436 H   0  0  0  0  0  0  0  0  0  0  0  0
    3.9390   17.4635    0.7034 H   0  0  0  0  0  0  0  0  0  0  0  0
    3.5261   15.0850    1.3041 H   0  0  0  0  0  0  0  0  0  0  0  0
    1.4689   14.7762   -0.0501 H   0  0  0  0  0  0  0  0  0  0  0  0
    1.6497   16.4644    0.4446 H   0  0  0  0  0  0  0  0  0  0  0  0
    2.0503   15.9796   -1.2084 H   0  0  0  0  0  0  0  0  0  0  0  0
    5.1206   14.0628   -0.3018 H   0  0  0  0  0  0  0  0  0  0  0  0
    4.0926   14.5717   -1.6478 H   0  0  0  0  0  0  0  0  0  0  0  0
    3.5055   13.3684   -0.4923 H   0  0  0  0  0  0  0  0  0  0  0  0
  1  2  1  0  0  0  0
  2  3  1  0  0  0  0
  2  4  2  0  0  0  0
  3  5  1  0  0  0  0
  5  6  1  0  0  0  0
  5  7  1  0  0  0  0
  1  8  1  0  0  0  0
  1  9  1  0  0  0  0
  3 10  1  0  0  0  0
  3 11  1  0  0  0  0
  5 12  1  0  0  0  0
  6 13  1  0  0  0  0
  6 14  1  0  0  0  0
  6 15  1  0  0  0  0
  7 16  1  0  0  0  0
  7 17  1  0  0  0  0
  7 18  1  0  0  0  0
M  END
>  <Alias name>
Isovaleramide

>  <Toxicity>   pIGC(50)
-1.66

$$$$
Ethyl 4-cyano-3-hydroxybutyrate
  ChemBrain IXL

 22 21  0  0  0  0  0  0  0  0  1 V2000
    7.3166   19.5593   -0.5071 C   0  0  0  0  0  0  0  0  0  0  0  0
    6.0992   20.1443    0.0979 C   0  0  0  0  0  0  0  0  0  0  0  0
    6.1915   21.0965    0.8550 O   0  0  0  0  0  0  0  0  0  0  0  0
    4.7788   19.5781   -0.2134 O   0  0  0  0  0  0  0  0  0  0  0  0
    3.6469   20.2390    0.4519 C   0  0  0  0  0  0  0  0  0  0  0  0
    2.3333   19.5469    0.0395 C   0  0  0  0  0  0  0  0  0  0  0  0
    7.1505   18.0314   -0.6204 C   0  0  0  0  0  0  0  0  0  0  0  0
    6.9340   17.4328    0.7829 C   0  0  0  0  0  0  0  0  0  0  0  0
    8.4794   19.8643    0.3390 O   0  0  0  0  0  0  0  0  0  0  0  0
    6.7687   15.9049    0.6696 C   0  0  0  0  0  0  0  0  0  0  0  0
    6.6445   14.7567    0.5845 N   0  0  0  0  0  0  0  0  0  0  0  0
    9.3362   19.5123    0.0101 H   0  0  0  0  0  0  0  0  0  0  0  0
    7.4676   19.9802   -1.4935 H   0  0  0  0  0  0  0  0  0  0  0  0
    3.7693   20.1706    1.5258 H   0  0  0  0  0  0  0  0  0  0  0  0
    3.6136   21.2809    0.1580 H   0  0  0  0  0  0  0  0  0  0  0  0
    2.3671   18.5047    0.3321 H   0  0  0  0  0  0  0  0  0  0  0  0
    1.4994   20.0329    0.5308 H   0  0  0  0  0  0  0  0  0  0  0  0
    2.2101   19.6165   -1.0342 H   0  0  0  0  0  0  0  0  0  0  0  0
    8.0419   17.6032   -1.0620 H   0  0  0  0  0  0  0  0  0  0  0  0
    6.2946   17.8067   -1.2448 H   0  0  0  0  0  0  0  0  0  0  0  0
    6.0424   17.8606    1.2243 H   0  0  0  0  0  0  0  0  0  0  0  0
    7.7897   17.6580    1.4074 H   0  0  0  0  0  0  0  0  0  0  0  0
  1  2  1  0  0  0  0
  2  3  2  0  0  0  0
  2  4  1  0  0  0  0
  4  5  1  0  0  0  0
  5  6  1  0  0  0  0
  1  7  1  0  0  0  0
  7  8  1  0  0  0  0
  1  9  1  0  0  0  0
 10 11  3  0  0  0  0
 10  8  1  0  0  0  0
  9 12  1  0  0  0  0
  1 13  1  0  0  0  0
  5 14  1  0  0  0  0
  5 15  1  0  0  0  0
  6 16  1  0  0  0  0
  6 17  1  0  0  0  0
  6 18  1  0  0  0  0
  7 19  1  0  0  0  0
  7 20  1  0  0  0  0
  8 21  1  0  0  0  0
  8 22  1  0  0  0  0
M  END
>  <Alias name>
Ethyl 4-cyano-3-hydroxybutyrate

>  <Toxicity>   pIGC(50)
-1.64

$$$$
1,2-Pentanediol
  ChemBrain IXL

 19 18  0  0  0  0  0  0  0  0  1 V2000
    2.4867   15.4578    0.5377 C   0  0  0  0  0  0  0  0  0  0  0  0
    3.4765   16.5401    0.0648 C   0  0  0  0  0  0  0  0  0  0  0  0
    4.8926   15.9380   -0.0245 C   0  0  0  0  0  0  0  0  0  0  0  0
    5.8832   17.0206   -0.4975 C   0  0  0  0  0  0  0  0  0  0  0  0
    7.2988   16.4173   -0.5902 C   0  0  0  0  0  0  0  0  0  0  0  0
    7.7098   15.9242    0.7325 O   0  0  0  0  0  0  0  0  0  0  0  0
    5.8871   18.1347    0.4621 O   0  0  0  0  0  0  0  0  0  0  0  0
    8.6055   15.5208    0.7656 H   0  0  0  0  0  0  0  0  0  0  0  0
    6.4937   18.8748    0.2370 H   0  0  0  0  0  0  0  0  0  0  0  0
    2.4857   14.6364   -0.1681 H   0  0  0  0  0  0  0  0  0  0  0  0
    2.7869   15.0954    1.5131 H   0  0  0  0  0  0  0  0  0  0  0  0
    1.4919   15.8811    0.6003 H   0  0  0  0  0  0  0  0  0  0  0  0
    3.1761   16.9026   -0.9105 H   0  0  0  0  0  0  0  0  0  0  0  0
    3.4774   17.3615    0.7706 H   0  0  0  0  0  0  0  0  0  0  0  0
    5.1928   15.5753    0.9508 H   0  0  0  0  0  0  0  0  0  0  0  0
    4.8916   15.1166   -0.7305 H   0  0  0  0  0  0  0  0  0  0  0  0
    5.5817   17.3846   -1.4719 H   0  0  0  0  0  0  0  0  0  0  0  0
    7.9940   17.1777   -0.9238 H   0  0  0  0  0  0  0  0  0  0  0  0
    7.2957   15.5963   -1.2965 H   0  0  0  0  0  0  0  0  0  0  0  0
  1  2  1  0  0  0  0
  2  3  1  0  0  0  0
  3  4  1  0  0  0  0
  4  5  1  0  0  0  0
  5  6  1  0  0  0  0
  4  7  1  0  0  0  0
  6  8  1  0  0  0  0
  7  9  1  0  0  0  0
  1 10  1  0  0  0  0
  1 11  1  0  0  0  0
  1 12  1  0  0  0  0
  2 13  1  0  0  0  0
  2 14  1  0  0  0  0
  3 15  1  0  0  0  0
  3 16  1  0  0  0  0
  4 17  1  0  0  0  0
  5 18  1  0  0  0  0
  5 19  1  0  0  0  0
M  END
>  <Alias name>
1,2-Pentanediol

>  <Toxicity>   pIGC(50)
-1.63

$$$$
Acetaldoxime
  ChemBrain IXL

  9  8  0  0  0  0  0  0  0  0  1 V2000
    3.3891   12.2383    0.2354 C   0  0  0  0  0  0  0  0  0  0  0  0
    2.4700   11.1029    0.4730 C   0  0  0  0  0  0  0  0  0  0  0  0
    4.4366   12.0719   -0.4631 N   0  0  0  0  0  0  0  0  0  0  0  0
    4.7231   10.8098   -1.0101 O   0  0  0  0  0  0  0  0  0  0  0  0
    5.5514   10.7639   -1.5373 H   0  0  0  0  0  0  0  0  0  0  0  0
    3.1683   13.2111    0.6570 H   0  0  0  0  0  0  0  0  0  0  0  0
    2.8520   10.2192   -0.0231 H   0  0  0  0  0  0  0  0  0  0  0  0
    2.3951   10.9156    1.5370 H   0  0  0  0  0  0  0  0  0  0  0  0
    1.4902   11.3430    0.0789 H   0  0  0  0  0  0  0  0  0  0  0  0
  1  2  1  0  0  0  0
  1  3  2  0  0  0  0
  3  4  1  0  0  0  0
  4  5  1  0  0  0  0
  1  6  1  0  0  0  0
  2  7  1  0  0  0  0
  2  8  1  0  0  0  0
  2  9  1  0  0  0  0
M  END
>  <Alias name>
Acetaldoxime

>  <Toxicity>   pIGC(50)
-1.61

$$$$
Methylpropionate
  ChemBrain IXL

 14 13  0  0  0  0  0  0  0  0  1 V2000
    3.6735   14.9854    0.2915 C   0  0  0  0  0  0  0  0  0  0  0  0
    3.8678   13.5794    0.7109 C   0  0  0  0  0  0  0  0  0  0  0  0
    2.9019   12.8514    0.8703 O   0  0  0  0  0  0  0  0  0  0  0  0
    5.2246   13.0602    0.9354 O   0  0  0  0  0  0  0  0  0  0  0  0
    6.3060   14.0305    0.7117 C   0  0  0  0  0  0  0  0  0  0  0  0
    2.3309   15.1185   -0.4531 C   0  0  0  0  0  0  0  0  0  0  0  0
    3.6665   15.6251    1.1654 H   0  0  0  0  0  0  0  0  0  0  0  0
    4.4817   15.2810   -0.3659 H   0  0  0  0  0  0  0  0  0  0  0  0
    6.1736   14.8775    1.3735 H   0  0  0  0  0  0  0  0  0  0  0  0
    6.2806   14.3686   -0.3168 H   0  0  0  0  0  0  0  0  0  0  0  0
    7.2604   13.5603    0.9138 H   0  0  0  0  0  0  0  0  0  0  0  0
    1.5231   14.8172    0.2024 H   0  0  0  0  0  0  0  0  0  0  0  0
    2.1859   16.1484   -0.7548 H   0  0  0  0  0  0  0  0  0  0  0  0
    2.3401   14.4833   -1.3302 H   0  0  0  0  0  0  0  0  0  0  0  0
  1  2  1  0  0  0  0
  2  3  2  0  0  0  0
  2  4  1  0  0  0  0
  4  5  1  0  0  0  0
  1  6  1  0  0  0  0
  1  7  1  0  0  0  0
  1  8  1  0  0  0  0
  5  9  1  0  0  0  0
  5 10  1  0  0  0  0
  5 11  1  0  0  0  0
  6 12  1  0  0  0  0
  6 13  1  0  0  0  0
  6 14  1  0  0  0  0
M  END
>  <Alias name>
Propionic acid methylester

>  <Toxicity>   pIGC(50)
-1.61

$$$$
Isopropylacetate
  ChemBrain IXL

 17 16  0  0  0  0  0  0  0  0  1 V2000
    2.5855   11.6610   -0.3694 C   0  0  0  0  0  0  0  0  0  0  0  0
    2.4910   13.0793   -0.7815 C   0  0  0  0  0  0  0  0  0  0  0  0
    1.5249   13.4665   -1.4179 O   0  0  0  0  0  0  0  0  0  0  0  0
    3.5613   14.0214   -0.4240 O   0  0  0  0  0  0  0  0  0  0  0  0
    4.6746   13.4370    0.3375 C   0  0  0  0  0  0  0  0  0  0  0  0
    5.4543   12.4583   -0.5619 C   0  0  0  0  0  0  0  0  0  0  0  0
    5.6171   14.5597    0.8129 C   0  0  0  0  0  0  0  0  0  0  0  0
    3.2220   11.5802    0.5031 H   0  0  0  0  0  0  0  0  0  0  0  0
    1.5972   11.2877   -0.1310 H   0  0  0  0  0  0  0  0  0  0  0  0
    3.0063   11.0771   -1.1786 H   0  0  0  0  0  0  0  0  0  0  0  0
    4.2846   12.9052    1.1966 H   0  0  0  0  0  0  0  0  0  0  0  0
    6.2910   12.0487   -0.0095 H   0  0  0  0  0  0  0  0  0  0  0  0
    4.7991   11.6542   -0.8734 H   0  0  0  0  0  0  0  0  0  0  0  0
    5.8208   12.9841   -1.4349 H   0  0  0  0  0  0  0  0  0  0  0  0
    5.9976   15.0993   -0.0456 H   0  0  0  0  0  0  0  0  0  0  0  0
    6.4438   14.1281    1.3635 H   0  0  0  0  0  0  0  0  0  0  0  0
    5.0722   15.2408    1.4548 H   0  0  0  0  0  0  0  0  0  0  0  0
  1  2  1  0  0  0  0
  2  3  2  0  0  0  0
  2  4  1  0  0  0  0
  4  5  1  0  0  0  0
  5  6  1  0  0  0  0
  5  7  1  0  0  0  0
  1  8  1  0  0  0  0
  1  9  1  0  0  0  0
  1 10  1  0  0  0  0
  5 11  1  0  0  0  0
  6 12  1  0  0  0  0
  6 13  1  0  0  0  0
  6 14  1  0  0  0  0
  7 15  1  0  0  0  0
  7 16  1  0  0  0  0
  7 17  1  0  0  0  0
M  END
>  <Alias name>
Isopropylacetate

>  <Toxicity>   pIGC(50)
-1.59

$$$$
2,5-Dimethyl-3-hexyne-2,5-diol
  ChemBrain IXL

 24 23  0  0  0  0  0  0  0  0  1 V2000
    3.3283   17.6858    0.0653 C   0  0  0  0  0  0  0  0  0  0  0  0
    4.4649   16.6456    0.0653 C   0  0  0  0  0  0  0  0  0  0  0  0
    3.0146   18.1039   -1.3848 C   0  0  0  0  0  0  0  0  0  0  0  0
    2.1272   17.0989    0.6769 O   0  0  0  0  0  0  0  0  0  0  0  0
    5.3528   15.8331    0.0653 C   0  0  0  0  0  0  0  0  0  0  0  0
    3.7643   18.9231    0.8742 C   0  0  0  0  0  0  0  0  0  0  0  0
    6.4894   14.7929    0.0653 C   0  0  0  0  0  0  0  0  0  0  0  0
    6.8031   14.3748   -1.3848 C   0  0  0  0  0  0  0  0  0  0  0  0
    7.6906   15.3796    0.6769 O   0  0  0  0  0  0  0  0  0  0  0  0
    6.0533   13.5556    0.8741 C   0  0  0  0  0  0  0  0  0  0  0  0
    1.7777   16.3001    0.2229 H   0  0  0  0  0  0  0  0  0  0  0  0
    8.0402   16.1784    0.2230 H   0  0  0  0  0  0  0  0  0  0  0  0
    2.7082   17.2343   -1.9529 H   0  0  0  0  0  0  0  0  0  0  0  0
    2.2156   18.8349   -1.3848 H   0  0  0  0  0  0  0  0  0  0  0  0
    3.8995   18.5362   -1.8355 H   0  0  0  0  0  0  0  0  0  0  0  0
    2.9654   19.6542    0.8743 H   0  0  0  0  0  0  0  0  0  0  0  0
    4.6493   19.3555    0.4237 H   0  0  0  0  0  0  0  0  0  0  0  0
    3.9847   18.6291    1.8929 H   0  0  0  0  0  0  0  0  0  0  0  0
    7.1095   15.2444   -1.9529 H   0  0  0  0  0  0  0  0  0  0  0  0
    5.9182   13.9425   -1.8354 H   0  0  0  0  0  0  0  0  0  0  0  0
    7.6021   13.6437   -1.3848 H   0  0  0  0  0  0  0  0  0  0  0  0
    6.8522   12.8244    0.8742 H   0  0  0  0  0  0  0  0  0  0  0  0
    5.8330   13.8496    1.8929 H   0  0  0  0  0  0  0  0  0  0  0  0
    5.1683   13.1232    0.4237 H   0  0  0  0  0  0  0  0  0  0  0  0
  1  2  1  0  0  0  0
  1  3  1  0  0  0  0
  1  4  1  0  0  0  0
  2  5  3  0  0  0  0
  1  6  1  0  0  0  0
  7  8  1  0  0  0  0
  7  9  1  0  0  0  0
  7 10  1  0  0  0  0
  7  5  1  0  0  0  0
  4 11  1  0  0  0  0
  9 12  1  0  0  0  0
  3 13  1  0  0  0  0
  3 14  1  0  0  0  0
  3 15  1  0  0  0  0
  6 16  1  0  0  0  0
  6 17  1  0  0  0  0
  6 18  1  0  0  0  0
  8 19  1  0  0  0  0
  8 20  1  0  0  0  0
  8 21  1  0  0  0  0
 10 22  1  0  0  0  0
 10 23  1  0  0  0  0
 10 24  1  0  0  0  0
M  END
>  <Alias name>
2,5-Dimethyl-3-hexyne-2,5-diol

>  <Toxicity>   pIGC(50)
-1.58

$$$$
Ethyl 2-hydroxyisobutyrate
  ChemBrain IXL

 21 20  0  0  0  0  0  0  0  0  1 V2000
    3.7204   19.6233    0.7295 C   0  0  0  0  0  0  0  0  0  0  0  0
    3.6020   18.1789    0.2056 C   0  0  0  0  0  0  0  0  0  0  0  0
    4.8120   17.4158    0.5848 C   0  0  0  0  0  0  0  0  0  0  0  0
    6.1453   17.9932    0.3610 O   0  0  0  0  0  0  0  0  0  0  0  0
    4.7031   16.3076    1.0832 O   0  0  0  0  0  0  0  0  0  0  0  0
    3.4672   18.1987   -1.3294 C   0  0  0  0  0  0  0  0  0  0  0  0
    7.2688   17.1434    0.7809 C   0  0  0  0  0  0  0  0  0  0  0  0
    8.5975   17.8667    0.4878 C   0  0  0  0  0  0  0  0  0  0  0  0
    2.4157   17.5402    0.7935 O   0  0  0  0  0  0  0  0  0  0  0  0
    1.5620   17.9838    0.5916 H   0  0  0  0  0  0  0  0  0  0  0  0
    2.8351   20.1818    0.4517 H   0  0  0  0  0  0  0  0  0  0  0  0
    4.5946   20.0937    0.2966 H   0  0  0  0  0  0  0  0  0  0  0  0
    3.8148   19.6094    1.8083 H   0  0  0  0  0  0  0  0  0  0  0  0
    3.3836   17.1836   -1.6975 H   0  0  0  0  0  0  0  0  0  0  0  0
    2.5819   18.7574   -1.6069 H   0  0  0  0  0  0  0  0  0  0  0  0
    4.3414   18.6689   -1.7625 H   0  0  0  0  0  0  0  0  0  0  0  0
    7.2384   16.2088    0.2346 H   0  0  0  0  0  0  0  0  0  0  0  0
    7.1931   16.9435    1.8426 H   0  0  0  0  0  0  0  0  0  0  0  0
    8.6277   18.8016    1.0337 H   0  0  0  0  0  0  0  0  0  0  0  0
    8.6735   18.0660   -0.5739 H   0  0  0  0  0  0  0  0  0  0  0  0
    9.4253   17.2409    0.7978 H   0  0  0  0  0  0  0  0  0  0  0  0
  1  2  1  0  0  0  0
  2  3  1  0  0  0  0
  3  4  1  0  0  0  0
  3  5  2  0  0  0  0
  2  6  1  0  0  0  0
  4  7  1  0  0  0  0
  7  8  1  0  0  0  0
  2  9  1  0  0  0  0
  9 10  1  0  0  0  0
  1 11  1  0  0  0  0
  1 12  1  0  0  0  0
  1 13  1  0  0  0  0
  6 14  1  0  0  0  0
  6 15  1  0  0  0  0
  6 16  1  0  0  0  0
  7 17  1  0  0  0  0
  7 18  1  0  0  0  0
  8 19  1  0  0  0  0
  8 20  1  0  0  0  0
  8 21  1  0  0  0  0
M  END
>  <Alias name>
Ethyl 2-hydroxyisobutyrate

>  <Toxicity>   pIGC(50)
-1.57

$$$$
N,N-Dimethylpropionamide
  ChemBrain IXL

 18 17  0  0  0  0  0  0  0  0  1 V2000
    4.8810   16.4178    0.0634 C   0  0  0  0  0  0  0  0  0  0  0  0
    3.6479   15.6088    0.1882 C   0  0  0  0  0  0  0  0  0  0  0  0
    6.1235   15.7851   -0.0627 N   0  0  0  0  0  0  0  0  0  0  0  0
    4.8146   17.6359    0.0704 O   0  0  0  0  0  0  0  0  0  0  0  0
    2.4290   16.5447    0.3032 C   0  0  0  0  0  0  0  0  0  0  0  0
    7.3478   16.5886   -0.1900 C   0  0  0  0  0  0  0  0  0  0  0  0
    6.2037   14.3173   -0.0679 C   0  0  0  0  0  0  0  0  0  0  0  0
    3.5387   14.9798   -0.6866 H   0  0  0  0  0  0  0  0  0  0  0  0
    3.7113   14.9882    1.0734 H   0  0  0  0  0  0  0  0  0  0  0  0
    1.5267   15.9527    0.3944 H   0  0  0  0  0  0  0  0  0  0  0  0
    2.5381   17.1736    1.1781 H   0  0  0  0  0  0  0  0  0  0  0  0
    2.3657   17.1654   -0.5819 H   0  0  0  0  0  0  0  0  0  0  0  0
    7.0932   17.6409   -0.1655 H   0  0  0  0  0  0  0  0  0  0  0  0
    7.8357   16.3569   -1.1287 H   0  0  0  0  0  0  0  0  0  0  0  0
    8.0167   16.3598    0.6306 H   0  0  0  0  0  0  0  0  0  0  0  0
    7.2379   14.0126   -0.1709 H   0  0  0  0  0  0  0  0  0  0  0  0
    5.6280   13.9272   -0.8981 H   0  0  0  0  0  0  0  0  0  0  0  0
    5.8044   13.9306    0.8616 H   0  0  0  0  0  0  0  0  0  0  0  0
  1  2  1  0  0  0  0
  1  3  1  0  0  0  0
  1  4  2  0  0  0  0
  2  5  1  0  0  0  0
  3  6  1  0  0  0  0
  3  7  1  0  0  0  0
  2  8  1  0  0  0  0
  2  9  1  0  0  0  0
  5 10  1  0  0  0  0
  5 11  1  0  0  0  0
  5 12  1  0  0  0  0
  6 13  1  0  0  0  0
  6 14  1  0  0  0  0
  6 15  1  0  0  0  0
  7 16  1  0  0  0  0
  7 17  1  0  0  0  0
  7 18  1  0  0  0  0
M  END
>  <Alias name>
N,N-Dimethylpropionamide

>  <Toxicity>   pIGC(50)
-1.57

$$$$
1,4-Dicyanobutane
  ChemBrain IXL

 16 15  0  0  0  0  0  0  0  0  1 V2000
    3.9699   19.6249    0.3745 C   0  0  0  0  0  0  0  0  0  0  0  0
    4.9246   18.4264    0.2107 C   0  0  0  0  0  0  0  0  0  0  0  0
    6.3341   18.9373   -0.1453 C   0  0  0  0  0  0  0  0  0  0  0  0
    7.2888   17.7387   -0.3092 C   0  0  0  0  0  0  0  0  0  0  0  0
    2.5604   19.1140    0.7307 C   0  0  0  0  0  0  0  0  0  0  0  0
    1.5012   18.7300    0.9983 N   0  0  0  0  0  0  0  0  0  0  0  0
    8.6984   18.2497   -0.6650 C   0  0  0  0  0  0  0  0  0  0  0  0
    9.7576   18.6336   -0.9325 N   0  0  0  0  0  0  0  0  0  0  0  0
    4.3314   20.2687    1.1669 H   0  0  0  0  0  0  0  0  0  0  0  0
    3.9281   20.1825   -0.5529 H   0  0  0  0  0  0  0  0  0  0  0  0
    4.5631   17.7826   -0.5817 H   0  0  0  0  0  0  0  0  0  0  0  0
    4.9663   17.8687    1.1381 H   0  0  0  0  0  0  0  0  0  0  0  0
    6.6956   19.5810    0.6470 H   0  0  0  0  0  0  0  0  0  0  0  0
    6.2924   19.4950   -1.0728 H   0  0  0  0  0  0  0  0  0  0  0  0
    6.9274   17.0950   -1.1016 H   0  0  0  0  0  0  0  0  0  0  0  0
    7.3304   17.1810    0.6183 H   0  0  0  0  0  0  0  0  0  0  0  0
  1  2  1  0  0  0  0
  2  3  1  0  0  0  0
  3  4  1  0  0  0  0
  5  6  3  0  0  0  0
  5  1  1  0  0  0  0
  7  8  3  0  0  0  0
  7  4  1  0  0  0  0
  1  9  1  0  0  0  0
  1 10  1  0  0  0  0
  2 11  1  0  0  0  0
  2 12  1  0  0  0  0
  3 13  1  0  0  0  0
  3 14  1  0  0  0  0
  4 15  1  0  0  0  0
  4 16  1  0  0  0  0
M  END
>  <Alias name>
Adiponitrile

>  <Toxicity>   pIGC(50)
-1.54

$$$$
2-Butanol
  ChemBrain IXL

 15 14  0  0  0  0  0  0  0  0  1 V2000
    2.4606   14.1351    0.4188 C   0  0  0  0  0  0  0  0  0  0  0  0
    3.0628   12.9881   -0.4162 C   0  0  0  0  0  0  0  0  0  0  0  0
    4.3871   12.5264    0.2234 C   0  0  0  0  0  0  0  0  0  0  0  0
    5.3792   13.7053    0.2605 C   0  0  0  0  0  0  0  0  0  0  0  0
    2.1186   11.8621   -0.4543 O   0  0  0  0  0  0  0  0  0  0  0  0
    1.5317   14.4568   -0.0286 H   0  0  0  0  0  0  0  0  0  0  0  0
    3.1530   14.9633    0.4453 H   0  0  0  0  0  0  0  0  0  0  0  0
    2.2746   13.7889    1.4248 H   0  0  0  0  0  0  0  0  0  0  0  0
    3.2502   13.3348   -1.4217 H   0  0  0  0  0  0  0  0  0  0  0  0
    4.8072   11.7209   -0.3607 H   0  0  0  0  0  0  0  0  0  0  0  0
    4.2000   12.1816    1.2297 H   0  0  0  0  0  0  0  0  0  0  0  0
    4.9604   14.5101    0.8462 H   0  0  0  0  0  0  0  0  0  0  0  0
    5.5651   14.0512   -0.7456 H   0  0  0  0  0  0  0  0  0  0  0  0
    6.3075   13.3807    0.7068 H   0  0  0  0  0  0  0  0  0  0  0  0
    2.4127   11.1081   -0.9517 H   0  0  0  0  0  0  0  0  0  0  0  0
  1  2  1  0  0  0  0
  2  3  1  0  0  0  0
  3  4  1  0  0  0  0
  2  5  1  0  0  0  0
  1  6  1  0  0  0  0
  1  7  1  0  0  0  0
  1  8  1  0  0  0  0
  2  9  1  0  0  0  0
  3 10  1  0  0  0  0
  3 11  1  0  0  0  0
  4 12  1  0  0  0  0
  4 13  1  0  0  0  0
  4 14  1  0  0  0  0
  5 15  1  0  0  0  0
M  END
>  <Alias name>
2-Butanol

>  <Toxicity>   pIGC(50)
-1.54

$$$$
Diethylacetamide
  ChemBrain IXL

 21 20  0  0  0  0  0  0  0  0  1 V2000
    5.7535   17.6889    0.4285 C   0  0  0  0  0  0  0  0  0  0  0  0
    6.0716   16.3465   -0.1069 C   0  0  0  0  0  0  0  0  0  0  0  0
    7.1923   16.1088   -0.5274 O   0  0  0  0  0  0  0  0  0  0  0  0
    5.0863   15.3493   -0.1307 N   0  0  0  0  0  0  0  0  0  0  0  0
    3.7331   15.6415    0.3925 C   0  0  0  0  0  0  0  0  0  0  0  0
    5.4071   14.0155   -0.6785 C   0  0  0  0  0  0  0  0  0  0  0  0
    2.9181   14.3351    0.5213 C   0  0  0  0  0  0  0  0  0  0  0  0
    6.0253   13.1386    0.4289 C   0  0  0  0  0  0  0  0  0  0  0  0
    4.8620   18.0685   -0.0554 H   0  0  0  0  0  0  0  0  0  0  0  0
    6.5817   18.3595    0.2365 H   0  0  0  0  0  0  0  0  0  0  0  0
    5.5838   17.6209    1.4959 H   0  0  0  0  0  0  0  0  0  0  0  0
    3.8190   16.1069    1.3664 H   0  0  0  0  0  0  0  0  0  0  0  0
    3.2243   16.3166   -0.2840 H   0  0  0  0  0  0  0  0  0  0  0  0
    6.1156   14.1212   -1.4906 H   0  0  0  0  0  0  0  0  0  0  0  0
    4.5060   13.5477   -1.0480 H   0  0  0  0  0  0  0  0  0  0  0  0
    2.8014   13.8830   -0.4547 H   0  0  0  0  0  0  0  0  0  0  0  0
    3.4362   13.6488    1.1783 H   0  0  0  0  0  0  0  0  0  0  0  0
    1.9416   14.5593    0.9324 H   0  0  0  0  0  0  0  0  0  0  0  0
    6.9316   13.6050    0.7946 H   0  0  0  0  0  0  0  0  0  0  0  0
    6.2597   12.1609    0.0263 H   0  0  0  0  0  0  0  0  0  0  0  0
    5.3200   13.0337    1.2430 H   0  0  0  0  0  0  0  0  0  0  0  0
  1  2  1  0  0  0  0
  2  3  2  0  0  0  0
  2  4  1  0  0  0  0
  4  5  1  0  0  0  0
  4  6  1  0  0  0  0
  5  7  1  0  0  0  0
  6  8  1  0  0  0  0
  1  9  1  0  0  0  0
  1 10  1  0  0  0  0
  1 11  1  0  0  0  0
  5 12  1  0  0  0  0
  5 13  1  0  0  0  0
  6 14  1  0  0  0  0
  6 15  1  0  0  0  0
  7 16  1  0  0  0  0
  7 17  1  0  0  0  0
  7 18  1  0  0  0  0
  8 19  1  0  0  0  0
  8 20  1  0  0  0  0
  8 21  1  0  0  0  0
M  END
>  <Alias name>
Diethylacetamide

>  <Toxicity>   pIGC(50)
-1.54

$$$$
Ethyl 3-hydroxybutanoate
  ChemBrain IXL

 21 20  0  0  0  0  0  0  0  0  1 V2000
    6.2916   18.2087    0.0740 C   0  0  0  0  0  0  0  0  0  0  0  0
    5.5311   19.4576    0.3029 C   0  0  0  0  0  0  0  0  0  0  0  0
    6.1209   20.5205    0.4073 O   0  0  0  0  0  0  0  0  0  0  0  0
    4.0652   19.4174    0.4043 O   0  0  0  0  0  0  0  0  0  0  0  0
    3.4639   18.0926    0.1934 C   0  0  0  0  0  0  0  0  0  0  0  0
    1.9345   18.1913    0.3537 C   0  0  0  0  0  0  0  0  0  0  0  0
    7.7958   18.4800    0.2702 C   0  0  0  0  0  0  0  0  0  0  0  0
    8.6079   17.2891   -0.2747 C   0  0  0  0  0  0  0  0  0  0  0  0
    8.1719   19.7023   -0.4549 O   0  0  0  0  0  0  0  0  0  0  0  0
    7.9720   20.5422    0.0150 H   0  0  0  0  0  0  0  0  0  0  0  0
    6.1165   17.8594   -0.9360 H   0  0  0  0  0  0  0  0  0  0  0  0
    5.9661   17.4536    0.7787 H   0  0  0  0  0  0  0  0  0  0  0  0
    3.8592   17.3965    0.9228 H   0  0  0  0  0  0  0  0  0  0  0  0
    3.7006   17.7435   -0.8041 H   0  0  0  0  0  0  0  0  0  0  0  0
    1.4898   17.2193    0.1795 H   0  0  0  0  0  0  0  0  0  0  0  0
    1.6973   18.5221    1.3573 H   0  0  0  0  0  0  0  0  0  0  0  0
    1.5414   18.9018   -0.3629 H   0  0  0  0  0  0  0  0  0  0  0  0
    8.0052   18.6072    1.3251 H   0  0  0  0  0  0  0  0  0  0  0  0
    9.6659   17.4960   -0.1709 H   0  0  0  0  0  0  0  0  0  0  0  0
    8.3705   17.1386   -1.3206 H   0  0  0  0  0  0  0  0  0  0  0  0
    8.3582   16.3959    0.2844 H   0  0  0  0  0  0  0  0  0  0  0  0
  1  2  1  0  0  0  0
  2  3  2  0  0  0  0
  2  4  1  0  0  0  0
  4  5  1  0  0  0  0
  5  6  1  0  0  0  0
  1  7  1  0  0  0  0
  7  8  1  0  0  0  0
  7  9  1  0  0  0  0
  9 10  1  0  0  0  0
  1 11  1  0  0  0  0
  1 12  1  0  0  0  0
  5 13  1  0  0  0  0
  5 14  1  0  0  0  0
  6 15  1  0  0  0  0
  6 16  1  0  0  0  0
  6 17  1  0  0  0  0
  7 18  1  0  0  0  0
  8 19  1  0  0  0  0
  8 20  1  0  0  0  0
  8 21  1  0  0  0  0
M  END
>  <Alias name>
Ethyl 3-hydroxybutanoate

>  <Toxicity>   pIGC(50)
-1.53

$$$$
N-Methylpropionamide
  ChemBrain IXL

 15 14  0  0  0  0  0  0  0  0  1 V2000
    4.8073   13.7269   -0.3475 C   0  0  0  0  0  0  0  0  0  0  0  0
    3.6017   14.5816   -0.1964 C   0  0  0  0  0  0  0  0  0  0  0  0
    6.0861   14.2888   -0.2328 N   0  0  0  0  0  0  0  0  0  0  0  0
    4.6869   12.5332   -0.5724 O   0  0  0  0  0  0  0  0  0  0  0  0
    2.3659   13.6957    0.0689 C   0  0  0  0  0  0  0  0  0  0  0  0
    6.2395   15.7312    0.0113 C   0  0  0  0  0  0  0  0  0  0  0  0
    6.9030   13.7028   -0.3179 H   0  0  0  0  0  0  0  0  0  0  0  0
    3.7431   15.2604    0.6355 H   0  0  0  0  0  0  0  0  0  0  0  0
    3.4482   15.1515   -1.1042 H   0  0  0  0  0  0  0  0  0  0  0  0
    2.2238   13.0158   -0.7621 H   0  0  0  0  0  0  0  0  0  0  0  0
    2.5173   13.1274    0.9784 H   0  0  0  0  0  0  0  0  0  0  0  0
    1.4891   14.3221    0.1765 H   0  0  0  0  0  0  0  0  0  0  0  0
    5.4584   16.2711   -0.5095 H   0  0  0  0  0  0  0  0  0  0  0  0
    7.2065   16.0575   -0.3506 H   0  0  0  0  0  0  0  0  0  0  0  0
    6.1669   15.9272    1.0739 H   0  0  0  0  0  0  0  0  0  0  0  0
  1  2  1  0  0  0  0
  1  3  1  0  0  0  0
  1  4  2  0  0  0  0
  2  5  1  0  0  0  0
  3  6  1  0  0  0  0
  3  7  1  0  0  0  0
  2  8  1  0  0  0  0
  2  9  1  0  0  0  0
  5 10  1  0  0  0  0
  5 11  1  0  0  0  0
  5 12  1  0  0  0  0
  6 13  1  0  0  0  0
  6 14  1  0  0  0  0
  6 15  1  0  0  0  0
M  END
>  <Alias name>
N-Methylpropionamide

>  <Toxicity>   pIGC(50)
-1.53

$$$$
4-Hydroxyphenylacetic acid
  ChemBrain IXL

 19 19  0  0  0  0  0  0  0  0  1 V2000
    3.7020   17.1309   -0.1452 C   0  0  0  0  0  0  0  0  0  0  0  0
    3.2313   18.2769    0.4972 C   0  0  0  0  0  0  0  0  0  0  0  0
    4.1334   19.1875    1.0496 C   0  0  0  0  0  0  0  0  0  0  0  0
    5.5061   18.9520    0.9596 C   0  0  0  0  0  0  0  0  0  0  0  0
    5.9772   17.8057    0.3170 C   0  0  0  0  0  0  0  0  0  0  0  0
    5.0747   16.8953   -0.2354 C   0  0  0  0  0  0  0  0  0  0  0  0
    7.4344   17.5552    0.2212 C   0  0  0  0  0  0  0  0  0  0  0  0
    8.1001   18.7313   -0.3844 C   0  0  0  0  0  0  0  0  0  0  0  0
    7.7473   19.1354   -1.4803 O   0  0  0  0  0  0  0  0  0  0  0  0
    9.1865   19.4125    0.3348 O   0  0  0  0  0  0  0  0  0  0  0  0
    1.7852   18.5248    0.5920 O   0  0  0  0  0  0  0  0  0  0  0  0
    9.4119   19.0260    1.2101 H   0  0  0  0  0  0  0  0  0  0  0  0
    1.5350   19.3528    1.0593 H   0  0  0  0  0  0  0  0  0  0  0  0
    3.0021   16.4245   -0.5737 H   0  0  0  0  0  0  0  0  0  0  0  0
    3.7682   20.0768    1.5482 H   0  0  0  0  0  0  0  0  0  0  0  0
    6.2057   19.6588    1.3884 H   0  0  0  0  0  0  0  0  0  0  0  0
    5.4394   16.0059   -0.7339 H   0  0  0  0  0  0  0  0  0  0  0  0
    7.8367   17.3833    1.2118 H   0  0  0  0  0  0  0  0  0  0  0  0
    7.6112   16.6832   -0.3963 H   0  0  0  0  0  0  0  0  0  0  0  0
  1  2  4  0  0  0  0
  2  3  4  0  0  0  0
  3  4  4  0  0  0  0
  4  5  4  0  0  0  0
  5  6  4  0  0  0  0
  6  1  4  0  0  0  0
  7  8  1  0  0  0  0
  8  9  2  0  0  0  0
  8 10  1  0  0  0  0
  5  7  1  0  0  0  0
  2 11  1  0  0  0  0
 10 12  1  0  0  0  0
 11 13  1  0  0  0  0
  1 14  1  0  0  0  0
  3 15  1  0  0  0  0
  4 16  1  0  0  0  0
  6 17  1  0  0  0  0
  7 18  1  0  0  0  0
  7 19  1  0  0  0  0
M  END
>  <Alias name>
4-Hydroxyphenylacetic acid

>  <Toxicity>   pIGC(50)
-1.5

$$$$
Methylformate
  ChemBrain IXL

  8  7  0  0  0  0  0  0  0  0  1 V2000
    1.5079    9.8700   -0.5026 O   0  0  0  0  0  0  0  0  0  0  0  0
    2.1525   10.8892   -0.3179 C   0  0  0  0  0  0  0  0  0  0  0  0
    3.6210   10.8503   -0.3726 O   0  0  0  0  0  0  0  0  0  0  0  0
    4.2861   12.1394   -0.1342 C   0  0  0  0  0  0  0  0  0  0  0  0
    1.6442   11.8201   -0.1142 H   0  0  0  0  0  0  0  0  0  0  0  0
    5.3564   12.0089   -0.1946 H   0  0  0  0  0  0  0  0  0  0  0  0
    3.9676   12.8522   -0.8804 H   0  0  0  0  0  0  0  0  0  0  0  0
    4.0227   12.5042    0.8476 H   0  0  0  0  0  0  0  0  0  0  0  0
  1  2  2  0  0  0  0
  2  3  1  0  0  0  0
  3  4  1  0  0  0  0
  2  5  1  0  0  0  0
  4  6  1  0  0  0  0
  4  7  1  0  0  0  0
  4  8  1  0  0  0  0
M  END
>  <Alias name>
Methyl formate

>  <Toxicity>   pIGC(50)
-1.5

$$$$
Propylacetamide
  ChemBrain IXL

 18 17  0  0  0  0  0  0  0  0  1 V2000
    2.6566   14.2948    0.6958 C   0  0  0  0  0  0  0  0  0  0  0  0
    2.5643   15.7716    0.7254 C   0  0  0  0  0  0  0  0  0  0  0  0
    1.5254   16.3111    1.0691 O   0  0  0  0  0  0  0  0  0  0  0  0
    3.6691   16.5495    0.3590 N   0  0  0  0  0  0  0  0  0  0  0  0
    4.9208   15.8994   -0.0554 C   0  0  0  0  0  0  0  0  0  0  0  0
    5.9676   16.9753   -0.4036 C   0  0  0  0  0  0  0  0  0  0  0  0
    7.2797   16.2938   -0.8380 C   0  0  0  0  0  0  0  0  0  0  0  0
    3.6063   17.5563    0.3793 H   0  0  0  0  0  0  0  0  0  0  0  0
    3.6462   14.0014    0.3681 H   0  0  0  0  0  0  0  0  0  0  0  0
    1.9174   13.9006    0.0094 H   0  0  0  0  0  0  0  0  0  0  0  0
    2.4736   13.9017    1.6882 H   0  0  0  0  0  0  0  0  0  0  0  0
    5.2923   15.2827    0.7537 H   0  0  0  0  0  0  0  0  0  0  0  0
    4.7357   15.2809   -0.9250 H   0  0  0  0  0  0  0  0  0  0  0  0
    5.5960   17.5919   -1.2127 H   0  0  0  0  0  0  0  0  0  0  0  0
    6.1527   17.5937    0.4659 H   0  0  0  0  0  0  0  0  0  0  0  0
    8.0154   17.0500   -1.0827 H   0  0  0  0  0  0  0  0  0  0  0  0
    7.0946   15.6754   -1.7075 H   0  0  0  0  0  0  0  0  0  0  0  0
    7.6512   15.6772   -0.0289 H   0  0  0  0  0  0  0  0  0  0  0  0
  1  2  1  0  0  0  0
  2  3  2  0  0  0  0
  2  4  1  0  0  0  0
  4  5  1  0  0  0  0
  5  6  1  0  0  0  0
  6  7  1  0  0  0  0
  4  8  1  0  0  0  0
  1  9  1  0  0  0  0
  1 10  1  0  0  0  0
  1 11  1  0  0  0  0
  5 12  1  0  0  0  0
  5 13  1  0  0  0  0
  6 14  1  0  0  0  0
  6 15  1  0  0  0  0
  7 16  1  0  0  0  0
  7 17  1  0  0  0  0
  7 18  1  0  0  0  0
M  END
>  <Alias name>
Propylacetamide

>  <Toxicity>   pIGC(50)
-1.5

$$$$
1,6-Hexanediol
  ChemBrain IXL

 22 21  0  0  0  0  0  0  0  0  1 V2000
   10.2798   21.9689   -0.7461 O   0  0  0  0  0  0  0  0  0  0  0  0
    8.9273   22.2300   -0.2328 C   0  0  0  0  0  0  0  0  0  0  0  0
    8.0449   20.9862   -0.4542 C   0  0  0  0  0  0  0  0  0  0  0  0
    6.6271   21.2599    0.0839 C   0  0  0  0  0  0  0  0  0  0  0  0
    5.7447   20.0161   -0.1375 C   0  0  0  0  0  0  0  0  0  0  0  0
    4.3268   20.2897    0.4007 C   0  0  0  0  0  0  0  0  0  0  0  0
    3.4445   19.0459    0.1793 C   0  0  0  0  0  0  0  0  0  0  0  0
    2.0920   19.3070    0.6927 O   0  0  0  0  0  0  0  0  0  0  0  0
   10.9133   22.7138   -0.6454 H   0  0  0  0  0  0  0  0  0  0  0  0
    1.4585   18.5621    0.5921 H   0  0  0  0  0  0  0  0  0  0  0  0
    8.9795   22.4518    0.8259 H   0  0  0  0  0  0  0  0  0  0  0  0
    8.4987   23.0747   -0.7579 H   0  0  0  0  0  0  0  0  0  0  0  0
    7.9926   20.7644   -1.5130 H   0  0  0  0  0  0  0  0  0  0  0  0
    8.4734   20.1415    0.0708 H   0  0  0  0  0  0  0  0  0  0  0  0
    6.6793   21.4816    1.1427 H   0  0  0  0  0  0  0  0  0  0  0  0
    6.1985   22.1046   -0.4411 H   0  0  0  0  0  0  0  0  0  0  0  0
    5.6924   19.7943   -1.1962 H   0  0  0  0  0  0  0  0  0  0  0  0
    6.1732   19.1713    0.3876 H   0  0  0  0  0  0  0  0  0  0  0  0
    4.3791   20.5115    1.4594 H   0  0  0  0  0  0  0  0  0  0  0  0
    3.8983   21.1345   -0.1244 H   0  0  0  0  0  0  0  0  0  0  0  0
    3.3922   18.8242   -0.8794 H   0  0  0  0  0  0  0  0  0  0  0  0
    3.8730   18.2012    0.7044 H   0  0  0  0  0  0  0  0  0  0  0  0
  1  2  1  0  0  0  0
  2  3  1  0  0  0  0
  3  4  1  0  0  0  0
  4  5  1  0  0  0  0
  5  6  1  0  0  0  0
  6  7  1  0  0  0  0
  7  8  1  0  0  0  0
  1  9  1  0  0  0  0
  8 10  1  0  0  0  0
  2 11  1  0  0  0  0
  2 12  1  0  0  0  0
  3 13  1  0  0  0  0
  3 14  1  0  0  0  0
  4 15  1  0  0  0  0
  4 16  1  0  0  0  0
  5 17  1  0  0  0  0
  5 18  1  0  0  0  0
  6 19  1  0  0  0  0
  6 20  1  0  0  0  0
  7 21  1  0  0  0  0
  7 22  1  0  0  0  0
M  END
>  <Alias name>
Hexamethyleneglycol

>  <Toxicity>   pIGC(50)
-1.49

$$$$
2-Methyl-3-butyn-2-ol
  ChemBrain IXL

 14 13  0  0  0  0  0  0  0  0  1 V2000
    3.3625   10.7799   -0.6923 C   0  0  0  0  0  0  0  0  0  0  0  0
    3.0209   12.2099   -0.2306 C   0  0  0  0  0  0  0  0  0  0  0  0
    4.1871   13.1547   -0.5797 C   0  0  0  0  0  0  0  0  0  0  0  0
    5.0982   13.8930   -0.8524 C   0  0  0  0  0  0  0  0  0  0  0  0
    2.7926   12.2168    1.2934 C   0  0  0  0  0  0  0  0  0  0  0  0
    1.8002   12.6659   -0.9110 O   0  0  0  0  0  0  0  0  0  0  0  0
    1.5073   13.5739   -0.6744 H   0  0  0  0  0  0  0  0  0  0  0  0
    4.2618   10.4439   -0.1910 H   0  0  0  0  0  0  0  0  0  0  0  0
    3.5230   10.7750   -1.7633 H   0  0  0  0  0  0  0  0  0  0  0  0
    2.5429   10.1158   -0.4470 H   0  0  0  0  0  0  0  0  0  0  0  0
    5.9178   14.5571   -1.0977 H   0  0  0  0  0  0  0  0  0  0  0  0
    1.9730   11.5528    1.5387 H   0  0  0  0  0  0  0  0  0  0  0  0
    3.6919   11.8808    1.7946 H   0  0  0  0  0  0  0  0  0  0  0  0
    2.5525   13.2218    1.6178 H   0  0  0  0  0  0  0  0  0  0  0  0
  1  2  1  0  0  0  0
  2  3  1  0  0  0  0
  3  4  3  0  0  0  0
  2  5  1  0  0  0  0
  2  6  1  0  0  0  0
  6  7  1  0  0  0  0
  1  8  1  0  0  0  0
  1  9  1  0  0  0  0
  1 10  1  0  0  0  0
  4 11  1  0  0  0  0
  5 12  1  0  0  0  0
  5 13  1  0  0  0  0
  5 14  1  0  0  0  0
M  END
>  <Alias name>
2-Methyl-3-butyn-2-ol

>  <Toxicity>   pIGC(50)
-1.49

$$$$
t-Butylacetate
  ChemBrain IXL

 20 19  0  0  0  0  0  0  0  0  1 V2000
    2.1980   14.6954    0.5652 C   0  0  0  0  0  0  0  0  0  0  0  0
    3.3867   15.5544    0.3663 C   0  0  0  0  0  0  0  0  0  0  0  0
    3.2697   16.7687    0.3727 O   0  0  0  0  0  0  0  0  0  0  0  0
    4.7083   14.9444    0.1611 O   0  0  0  0  0  0  0  0  0  0  0  0
    5.8111   15.8986   -0.0241 C   0  0  0  0  0  0  0  0  0  0  0  0
    5.5312   16.7731   -1.2617 C   0  0  0  0  0  0  0  0  0  0  0  0
    7.1293   15.1270   -0.2278 C   0  0  0  0  0  0  0  0  0  0  0  0
    5.9286   16.7961    1.2230 C   0  0  0  0  0  0  0  0  0  0  0  0
    1.7307   14.4985   -0.3917 H   0  0  0  0  0  0  0  0  0  0  0  0
    2.5007   13.7595    1.0185 H   0  0  0  0  0  0  0  0  0  0  0  0
    1.4929   15.1995    1.2144 H   0  0  0  0  0  0  0  0  0  0  0  0
    6.3474   17.4709   -1.4027 H   0  0  0  0  0  0  0  0  0  0  0  0
    5.4409   16.1417   -2.1370 H   0  0  0  0  0  0  0  0  0  0  0  0
    4.6088   17.3213   -1.1153 H   0  0  0  0  0  0  0  0  0  0  0  0
    7.3260   14.5124    0.6420 H   0  0  0  0  0  0  0  0  0  0  0  0
    7.9417   15.8301   -0.3642 H   0  0  0  0  0  0  0  0  0  0  0  0
    7.0467   14.4963   -1.1043 H   0  0  0  0  0  0  0  0  0  0  0  0
    5.0049   17.3442    1.3618 H   0  0  0  0  0  0  0  0  0  0  0  0
    6.1176   16.1808    2.0940 H   0  0  0  0  0  0  0  0  0  0  0  0
    6.7459   17.4940    1.0898 H   0  0  0  0  0  0  0  0  0  0  0  0
  1  2  1  0  0  0  0
  2  3  2  0  0  0  0
  2  4  1  0  0  0  0
  4  5  1  0  0  0  0
  5  6  1  0  0  0  0
  5  7  1  0  0  0  0
  5  8  1  0  0  0  0
  1  9  1  0  0  0  0
  1 10  1  0  0  0  0
  1 11  1  0  0  0  0
  6 12  1  0  0  0  0
  6 13  1  0  0  0  0
  6 14  1  0  0  0  0
  7 15  1  0  0  0  0
  7 16  1  0  0  0  0
  7 17  1  0  0  0  0
  8 18  1  0  0  0  0
  8 19  1  0  0  0  0
  8 20  1  0  0  0  0
M  END
>  <Alias name>
t-Butylacetate

>  <Toxicity>   pIGC(50)
-1.49

$$$$
3-Butenenitrile
  ChemBrain IXL

 10  9  0  0  0  0  0  0  0  0  1 V2000
    3.2244   12.3858    0.4094 C   0  0  0  0  0  0  0  0  0  0  0  0
    4.0138   13.5400   -0.0755 C   0  0  0  0  0  0  0  0  0  0  0  0
    2.1129   12.5888    1.1205 C   0  0  0  0  0  0  0  0  0  0  0  0
    5.2371   13.0314   -0.8625 C   0  0  0  0  0  0  0  0  0  0  0  0
    6.1564   12.6492   -1.4539 N   0  0  0  0  0  0  0  0  0  0  0  0
    3.5485   11.3766    0.1875 H   0  0  0  0  0  0  0  0  0  0  0  0
    3.3977   14.1526   -0.7221 H   0  0  0  0  0  0  0  0  0  0  0  0
    4.3477   14.1295    0.7694 H   0  0  0  0  0  0  0  0  0  0  0  0
    1.5353   11.7442    1.4753 H   0  0  0  0  0  0  0  0  0  0  0  0
    1.7888   13.5981    1.3425 H   0  0  0  0  0  0  0  0  0  0  0  0
  1  2  1  0  0  0  0
  3  1  2  0  0  0  0
  4  5  3  0  0  0  0
  4  2  1  0  0  0  0
  1  6  1  0  0  0  0
  2  7  1  0  0  0  0
  2  8  1  0  0  0  0
  3  9  1  0  0  0  0
  3 10  1  0  0  0  0
M  END
>  <Alias name>
Allyl cyanide

>  <Toxicity>   pIGC(50)
-1.48

$$$$
Trimethylacetamide
  ChemBrain IXL

 18 17  0  0  0  0  0  0  0  0  1 V2000
    3.5924   13.9205   -0.1123 C   0  0  0  0  0  0  0  0  0  0  0  0
    4.8227   13.1743   -0.4587 C   0  0  0  0  0  0  0  0  0  0  0  0
    4.7427   12.0563   -0.9403 O   0  0  0  0  0  0  0  0  0  0  0  0
    6.0782   13.7515   -0.2339 N   0  0  0  0  0  0  0  0  0  0  0  0
    2.3578   13.0792   -0.4900 C   0  0  0  0  0  0  0  0  0  0  0  0
    3.5748   14.2074    1.4017 C   0  0  0  0  0  0  0  0  0  0  0  0
    3.5636   15.2519   -0.8877 C   0  0  0  0  0  0  0  0  0  0  0  0
    6.1443   14.6762    0.1645 H   0  0  0  0  0  0  0  0  0  0  0  0
    6.9169   13.2429   -0.4702 H   0  0  0  0  0  0  0  0  0  0  0  0
    2.3786   12.1431    0.0542 H   0  0  0  0  0  0  0  0  0  0  0  0
    1.4576   13.6248   -0.2356 H   0  0  0  0  0  0  0  0  0  0  0  0
    2.3696   12.8785   -1.5542 H   0  0  0  0  0  0  0  0  0  0  0  0
    2.6745   14.7532    1.6553 H   0  0  0  0  0  0  0  0  0  0  0  0
    4.4424   14.7988    1.6671 H   0  0  0  0  0  0  0  0  0  0  0  0
    3.5953   13.2717    1.9467 H   0  0  0  0  0  0  0  0  0  0  0  0
    2.6632   15.7978   -0.6343 H   0  0  0  0  0  0  0  0  0  0  0  0
    3.5761   15.0503   -1.9517 H   0  0  0  0  0  0  0  0  0  0  0  0
    4.4311   15.8432   -0.6221 H   0  0  0  0  0  0  0  0  0  0  0  0
  1  2  1  0  0  0  0
  2  3  2  0  0  0  0
  2  4  1  0  0  0  0
  4  8  1  0  0  0  0
  4  9  1  0  0  0  0
  1  5  1  0  0  0  0
  1  6  1  0  0  0  0
  1  7  1  0  0  0  0
  5 10  1  0  0  0  0
  5 11  1  0  0  0  0
  5 12  1  0  0  0  0
  6 13  1  0  0  0  0
  6 14  1  0  0  0  0
  6 15  1  0  0  0  0
  7 16  1  0  0  0  0
  7 17  1  0  0  0  0
  7 18  1  0  0  0  0
M  END
>  <Alias name>
Trimethylacetamide

>  <Toxicity>   pIGC(50)
-1.48

$$$$
trans-Crotyl alcohol
  ChemBrain IXL

 13 12  0  0  0  0  0  0  0  0  1 V2000
    4.5882   15.2527    0.1240 C   0  0  0  0  0  0  0  0  0  0  0  0
    3.4025   15.8403   -0.0567 C   0  0  0  0  0  0  0  0  0  0  0  0
    5.7766   16.0700    0.4566 C   0  0  0  0  0  0  0  0  0  0  0  0
    2.2135   15.0231   -0.3894 C   0  0  0  0  0  0  0  0  0  0  0  0
    6.9457   15.1931    0.6143 O   0  0  0  0  0  0  0  0  0  0  0  0
    7.7843   15.6548    0.8374 H   0  0  0  0  0  0  0  0  0  0  0  0
    4.6805   14.1779    0.0272 H   0  0  0  0  0  0  0  0  0  0  0  0
    3.3106   16.9150    0.0402 H   0  0  0  0  0  0  0  0  0  0  0  0
    5.5995   16.6051    1.3814 H   0  0  0  0  0  0  0  0  0  0  0  0
    5.9620   16.7789   -0.3409 H   0  0  0  0  0  0  0  0  0  0  0  0
    2.4952   13.9784   -0.4395 H   0  0  0  0  0  0  0  0  0  0  0  0
    1.4583   15.1570    0.3751 H   0  0  0  0  0  0  0  0  0  0  0  0
    1.8170   15.3363   -1.3472 H   0  0  0  0  0  0  0  0  0  0  0  0
  1  2  2  0  0  0  0
  1  3  1  0  0  0  0
  2  4  1  0  0  0  0
  3  5  1  0  0  0  0
  5  6  1  0  0  0  0
  1  7  1  0  0  0  0
  2  8  1  0  0  0  0
  3  9  1  0  0  0  0
  3 10  1  0  0  0  0
  4 11  1  0  0  0  0
  4 12  1  0  0  0  0
  4 13  1  0  0  0  0
M  END
>  <Alias name>
2-Buten-1-ol

>  <Toxicity>   pIGC(50)
-1.47

$$$$
3-Pentanone
  ChemBrain IXL

 16 15  0  0  0  0  0  0  0  0  1 V2000
    2.3951   16.5068    0.5179 C   0  0  0  0  0  0  0  0  0  0  0  0
    3.5683   15.5251    0.3319 C   0  0  0  0  0  0  0  0  0  0  0  0
    4.8261   16.2862    0.1610 C   0  0  0  0  0  0  0  0  0  0  0  0
    6.1215   15.5724    0.1074 C   0  0  0  0  0  0  0  0  0  0  0  0
    7.2250   16.5446   -0.3526 C   0  0  0  0  0  0  0  0  0  0  0  0
    4.7950   17.5019    0.0643 O   0  0  0  0  0  0  0  0  0  0  0  0
    1.4749   15.9498    0.6440 H   0  0  0  0  0  0  0  0  0  0  0  0
    2.5707   17.1172    1.3950 H   0  0  0  0  0  0  0  0  0  0  0  0
    2.3152   17.1432   -0.3547 H   0  0  0  0  0  0  0  0  0  0  0  0
    3.3932   14.9154   -0.5459 H   0  0  0  0  0  0  0  0  0  0  0  0
    3.6476   14.8879    1.2041 H   0  0  0  0  0  0  0  0  0  0  0  0
    6.3641   15.1903    1.0913 H   0  0  0  0  0  0  0  0  0  0  0  0
    6.0512   14.7489   -0.5925 H   0  0  0  0  0  0  0  0  0  0  0  0
    7.2952   17.3682    0.3472 H   0  0  0  0  0  0  0  0  0  0  0  0
    6.9824   16.9266   -1.3365 H   0  0  0  0  0  0  0  0  0  0  0  0
    8.1729   16.0223   -0.3917 H   0  0  0  0  0  0  0  0  0  0  0  0
  1  2  1  0  0  0  0
  2  3  1  0  0  0  0
  3  4  1  0  0  0  0
  4  5  1  0  0  0  0
  3  6  2  0  0  0  0
  1  7  1  0  0  0  0
  1  8  1  0  0  0  0
  1  9  1  0  0  0  0
  2 10  1  0  0  0  0
  2 11  1  0  0  0  0
  4 12  1  0  0  0  0
  4 13  1  0  0  0  0
  5 14  1  0  0  0  0
  5 15  1  0  0  0  0
  5 16  1  0  0  0  0
M  END
>  <Alias name>
Diethylketone

>  <Toxicity>   pIGC(50)
-1.46

$$$$
n-Propylformate
  ChemBrain IXL

 14 13  0  0  0  0  0  0  0  0  1 V2000
    8.0449   15.8345   -1.4047 O   0  0  0  0  0  0  0  0  0  0  0  0
    6.9712   16.3111   -1.0760 C   0  0  0  0  0  0  0  0  0  0  0  0
    5.8713   15.4283   -0.6611 O   0  0  0  0  0  0  0  0  0  0  0  0
    4.6277   16.1177   -0.2882 C   0  0  0  0  0  0  0  0  0  0  0  0
    3.5674   15.0776    0.1224 C   0  0  0  0  0  0  0  0  0  0  0  0
    2.2635   15.7998    0.5135 C   0  0  0  0  0  0  0  0  0  0  0  0
    6.8283   17.3847   -1.0898 H   0  0  0  0  0  0  0  0  0  0  0  0
    4.2643   16.6893   -1.1334 H   0  0  0  0  0  0  0  0  0  0  0  0
    4.8199   16.7848    0.5430 H   0  0  0  0  0  0  0  0  0  0  0  0
    3.9308   14.5061    0.9674 H   0  0  0  0  0  0  0  0  0  0  0  0
    3.3753   14.4106   -0.7088 H   0  0  0  0  0  0  0  0  0  0  0  0
    1.5186   15.0687    0.8020 H   0  0  0  0  0  0  0  0  0  0  0  0
    2.4555   16.4669    1.3448 H   0  0  0  0  0  0  0  0  0  0  0  0
    1.8999   16.3714   -0.3316 H   0  0  0  0  0  0  0  0  0  0  0  0
  1  2  2  0  0  0  0
  2  3  1  0  0  0  0
  3  4  1  0  0  0  0
  4  5  1  0  0  0  0
  5  6  1  0  0  0  0
  2  7  1  0  0  0  0
  4  8  1  0  0  0  0
  4  9  1  0  0  0  0
  5 10  1  0  0  0  0
  5 11  1  0  0  0  0
  6 12  1  0  0  0  0
  6 13  1  0  0  0  0
  6 14  1  0  0  0  0
M  END
>  <Alias name>
n-Propylformate

>  <Toxicity>   pIGC(50)
-1.46

$$$$
1-Cyanopropane
  ChemBrain IXL

 12 11  0  0  0  0  0  0  0  0  1 V2000
    4.6502   13.6832   -0.3207 C   0  0  0  0  0  0  0  0  0  0  0  0
    3.4022   13.0379    0.3132 C   0  0  0  0  0  0  0  0  0  0  0  0
    2.3418   14.1236    0.5806 C   0  0  0  0  0  0  0  0  0  0  0  0
    5.7104   12.5974   -0.5880 C   0  0  0  0  0  0  0  0  0  0  0  0
    6.5071   11.7814   -0.7889 N   0  0  0  0  0  0  0  0  0  0  0  0
    4.3761   14.1578   -1.2548 H   0  0  0  0  0  0  0  0  0  0  0  0
    5.0560   14.4252    0.3558 H   0  0  0  0  0  0  0  0  0  0  0  0
    3.6763   12.5633    1.2473 H   0  0  0  0  0  0  0  0  0  0  0  0
    2.9964   12.2959   -0.3632 H   0  0  0  0  0  0  0  0  0  0  0  0
    2.7475   14.8657    1.2571 H   0  0  0  0  0  0  0  0  0  0  0  0
    1.4651   13.6700    1.0260 H   0  0  0  0  0  0  0  0  0  0  0  0
    2.0676   14.5982   -0.3535 H   0  0  0  0  0  0  0  0  0  0  0  0
  1  2  1  0  0  0  0
  2  3  1  0  0  0  0
  4  5  3  0  0  0  0
  4  1  1  0  0  0  0
  1  6  1  0  0  0  0
  1  7  1  0  0  0  0
  2  8  1  0  0  0  0
  2  9  1  0  0  0  0
  3 10  1  0  0  0  0
  3 11  1  0  0  0  0
  3 12  1  0  0  0  0
M  END
>  <Alias name>
Butyronitrile

>  <Toxicity>   pIGC(50)
-1.44

$$$$
3,3-Dimethyl-2-butanone
  ChemBrain IXL

 19 18  0  0  0  0  0  0  0  0  1 V2000
    3.2664   12.9099   -0.0518 C   0  0  0  0  0  0  0  0  0  0  0  0
    4.4005   12.0604    0.3754 C   0  0  0  0  0  0  0  0  0  0  0  0
    5.7899   12.4814    0.0877 C   0  0  0  0  0  0  0  0  0  0  0  0
    4.1900   11.0131    0.9647 O   0  0  0  0  0  0  0  0  0  0  0  0
    3.8042   14.1542   -0.7848 C   0  0  0  0  0  0  0  0  0  0  0  0
    2.4603   13.3509    1.1853 C   0  0  0  0  0  0  0  0  0  0  0  0
    2.3537   12.1092   -1.0009 C   0  0  0  0  0  0  0  0  0  0  0  0
    5.7770   13.3839   -0.5107 H   0  0  0  0  0  0  0  0  0  0  0  0
    6.3001   11.6954   -0.4553 H   0  0  0  0  0  0  0  0  0  0  0  0
    6.3091   12.6728    1.0186 H   0  0  0  0  0  0  0  0  0  0  0  0
    2.9745   14.7782   -1.0932 H   0  0  0  0  0  0  0  0  0  0  0  0
    4.3667   13.8444   -1.6569 H   0  0  0  0  0  0  0  0  0  0  0  0
    4.4494   14.7144   -0.1193 H   0  0  0  0  0  0  0  0  0  0  0  0
    2.0899   12.4762    1.7054 H   0  0  0  0  0  0  0  0  0  0  0  0
    3.0993   13.9213    1.8480 H   0  0  0  0  0  0  0  0  0  0  0  0
    1.6252   13.9651    0.8719 H   0  0  0  0  0  0  0  0  0  0  0  0
    1.9830   11.2299   -0.4887 H   0  0  0  0  0  0  0  0  0  0  0  0
    1.5190   12.7279   -1.3063 H   0  0  0  0  0  0  0  0  0  0  0  0
    2.9179   11.8070   -1.8746 H   0  0  0  0  0  0  0  0  0  0  0  0
  1  2  1  0  0  0  0
  2  3  1  0  0  0  0
  2  4  2  0  0  0  0
  1  5  1  0  0  0  0
  1  6  1  0  0  0  0
  1  7  1  0  0  0  0
  3  8  1  0  0  0  0
  3  9  1  0  0  0  0
  3 10  1  0  0  0  0
  5 11  1  0  0  0  0
  5 12  1  0  0  0  0
  5 13  1  0  0  0  0
  6 14  1  0  0  0  0
  6 15  1  0  0  0  0
  6 16  1  0  0  0  0
  7 17  1  0  0  0  0
  7 18  1  0  0  0  0
  7 19  1  0  0  0  0
M  END
>  <Alias name>
Pinacolone

>  <Toxicity>   pIGC(50)
-1.44

$$$$
Thiophene
  ChemBrain IXL

  9  9  0  0  0  0  0  0  0  0  1 V2000
    3.1877   12.2805    0.0523 C   0  0  0  0  0  0  0  0  0  0  0  0
    2.7047   13.4279   -0.1174 C   0  0  0  0  0  0  0  0  0  0  0  0
    4.5770   12.2768    0.0811 C   0  0  0  0  0  0  0  0  0  0  0  0
    5.0730   13.4213   -0.0682 C   0  0  0  0  0  0  0  0  0  0  0  0
    3.8953   14.5812   -0.2530 S   0  0  0  0  0  0  0  0  0  0  0  0
    2.5838   11.3910    0.1633 H   0  0  0  0  0  0  0  0  0  0  0  0
    1.6352   13.6356   -0.1678 H   0  0  0  0  0  0  0  0  0  0  0  0
    5.1709   11.3839    0.2170 H   0  0  0  0  0  0  0  0  0  0  0  0
    6.1447   13.6232   -0.0741 H   0  0  0  0  0  0  0  0  0  0  0  0
  1  2  2  0  0  0  0
  1  3  1  0  0  0  0
  3  4  2  0  0  0  0
  4  5  1  0  0  0  0
  5  2  1  0  0  0  0
  1  6  1  0  0  0  0
  2  7  1  0  0  0  0
  3  8  1  0  0  0  0
  4  9  1  0  0  0  0
M  END
>  <Alias name>
Thiophene

>  <Toxicity>   pIGC(50)
-1.44

$$$$
1-Butanol
  ChemBrain IXL

 15 14  0  0  0  0  0  0  0  0  1 V2000
    2.1691   14.1285    1.0552 C   0  0  0  0  0  0  0  0  0  0  0  0
    3.3837   15.0017    0.6852 C   0  0  0  0  0  0  0  0  0  0  0  0
    4.3741   14.1739   -0.1568 C   0  0  0  0  0  0  0  0  0  0  0  0
    5.5888   15.0470   -0.5268 C   0  0  0  0  0  0  0  0  0  0  0  0
    6.5333   14.2574   -1.3301 O   0  0  0  0  0  0  0  0  0  0  0  0
    2.5007   13.2740    1.6265 H   0  0  0  0  0  0  0  0  0  0  0  0
    1.4751   14.7086    1.6453 H   0  0  0  0  0  0  0  0  0  0  0  0
    1.6803   13.7908    0.1533 H   0  0  0  0  0  0  0  0  0  0  0  0
    3.8725   15.3393    1.5871 H   0  0  0  0  0  0  0  0  0  0  0  0
    3.0521   15.8561    0.1139 H   0  0  0  0  0  0  0  0  0  0  0  0
    3.8853   13.8362   -1.0587 H   0  0  0  0  0  0  0  0  0  0  0  0
    4.7057   13.3194    0.4145 H   0  0  0  0  0  0  0  0  0  0  0  0
    6.0776   15.3846    0.3751 H   0  0  0  0  0  0  0  0  0  0  0  0
    5.2572   15.9016   -1.0980 H   0  0  0  0  0  0  0  0  0  0  0  0
    7.3155   14.7227   -1.6024 H   0  0  0  0  0  0  0  0  0  0  0  0
  1  2  1  0  0  0  0
  2  3  1  0  0  0  0
  3  4  1  0  0  0  0
  4  5  1  0  0  0  0
  1  6  1  0  0  0  0
  1  7  1  0  0  0  0
  1  8  1  0  0  0  0
  2  9  1  0  0  0  0
  2 10  1  0  0  0  0
  3 11  1  0  0  0  0
  3 12  1  0  0  0  0
  4 13  1  0  0  0  0
  4 14  1  0  0  0  0
  5 15  1  0  0  0  0
M  END
>  <Alias name>
1-Butanol

>  <Toxicity>   pIGC(50)
-1.43

$$$$
3-Penten-2-ol
  ChemBrain IXL

 16 15  0  0  0  0  0  0  0  0  1 V2000
    2.3945   15.0601    0.4411 C   0  0  0  0  0  0  0  0  0  0  0  0
    3.5628   15.4474   -0.4862 C   0  0  0  0  0  0  0  0  0  0  0  0
    4.8341   14.9560    0.0905 C   0  0  0  0  0  0  0  0  0  0  0  0
    5.9754   15.6005   -0.1633 C   0  0  0  0  0  0  0  0  0  0  0  0
    7.2468   15.1089    0.4131 C   0  0  0  0  0  0  0  0  0  0  0  0
    3.6183   16.9103   -0.6196 O   0  0  0  0  0  0  0  0  0  0  0  0
    3.7501   17.3996    0.2227 H   0  0  0  0  0  0  0  0  0  0  0  0
    2.3540   13.9824    0.5398 H   0  0  0  0  0  0  0  0  0  0  0  0
    2.5444   15.5066    1.4163 H   0  0  0  0  0  0  0  0  0  0  0  0
    1.4641   15.4192    0.0188 H   0  0  0  0  0  0  0  0  0  0  0  0
    3.4126   15.0014   -1.4616 H   0  0  0  0  0  0  0  0  0  0  0  0
    4.8386   14.0736    0.7184 H   0  0  0  0  0  0  0  0  0  0  0  0
    5.9709   16.4830   -0.7910 H   0  0  0  0  0  0  0  0  0  0  0  0
    7.9609   15.9218    0.4581 H   0  0  0  0  0  0  0  0  0  0  0  0
    7.6421   14.3152   -0.2087 H   0  0  0  0  0  0  0  0  0  0  0  0
    7.0677   14.7299    1.4117 H   0  0  0  0  0  0  0  0  0  0  0  0
  1  2  1  0  0  0  0
  2  3  1  0  0  0  0
  3  4  2  0  0  0  0
  4  5  1  0  0  0  0
  2  6  1  0  0  0  0
  6  7  1  0  0  0  0
  1  8  1  0  0  0  0
  1  9  1  0  0  0  0
  1 10  1  0  0  0  0
  2 11  1  0  0  0  0
  3 12  1  0  0  0  0
  4 13  1  0  0  0  0
  5 14  1  0  0  0  0
  5 15  1  0  0  0  0
  5 16  1  0  0  0  0
M  END
>  <Alias name>
3-Penten-2-ol

>  <Toxicity>   pIGC(50)
-1.4

$$$$
Ethyl levulinate
  ChemBrain IXL

 22 21  0  0  0  0  0  0  0  0  1 V2000
    8.6793   20.5678   -0.8023 C   0  0  0  0  0  0  0  0  0  0  0  0
    8.4916   19.1080   -0.6467 C   0  0  0  0  0  0  0  0  0  0  0  0
    7.1590   18.5661   -0.2992 C   0  0  0  0  0  0  0  0  0  0  0  0
    7.2423   17.0317   -0.1846 C   0  0  0  0  0  0  0  0  0  0  0  0
    5.9092   16.4896    0.1611 C   0  0  0  0  0  0  0  0  0  0  0  0
    9.4355   18.3513   -0.8049 O   0  0  0  0  0  0  0  0  0  0  0  0
    5.7466   15.2842    0.2556 O   0  0  0  0  0  0  0  0  0  0  0  0
    4.7811   17.4037    0.3905 O   0  0  0  0  0  0  0  0  0  0  0  0
    3.5087   16.7483    0.7257 C   0  0  0  0  0  0  0  0  0  0  0  0
    2.4201   17.8182    0.9379 C   0  0  0  0  0  0  0  0  0  0  0  0
    7.7123   21.0535   -0.8451 H   0  0  0  0  0  0  0  0  0  0  0  0
    9.2238   20.7663   -1.7172 H   0  0  0  0  0  0  0  0  0  0  0  0
    9.2392   20.9517    0.0415 H   0  0  0  0  0  0  0  0  0  0  0  0
    6.4484   18.8323   -1.0719 H   0  0  0  0  0  0  0  0  0  0  0  0
    6.8358   18.9818    0.6472 H   0  0  0  0  0  0  0  0  0  0  0  0
    7.9519   16.7655    0.5891 H   0  0  0  0  0  0  0  0  0  0  0  0
    7.5668   16.6161   -1.1305 H   0  0  0  0  0  0  0  0  0  0  0  0
    3.2165   16.0916   -0.0844 H   0  0  0  0  0  0  0  0  0  0  0  0
    3.6286   16.1703    1.6336 H   0  0  0  0  0  0  0  0  0  0  0  0
    1.4826   17.3353    1.1847 H   0  0  0  0  0  0  0  0  0  0  0  0
    2.7123   18.4748    1.7480 H   0  0  0  0  0  0  0  0  0  0  0  0
    2.3003   18.3963    0.0300 H   0  0  0  0  0  0  0  0  0  0  0  0
  1  2  1  0  0  0  0
  2  3  1  0  0  0  0
  3  4  1  0  0  0  0
  4  5  1  0  0  0  0
  2  6  2  0  0  0  0
  5  7  2  0  0  0  0
  5  8  1  0  0  0  0
  8  9  1  0  0  0  0
  9 10  1  0  0  0  0
  1 11  1  0  0  0  0
  1 12  1  0  0  0  0
  1 13  1  0  0  0  0
  3 14  1  0  0  0  0
  3 15  1  0  0  0  0
  4 16  1  0  0  0  0
  4 17  1  0  0  0  0
  9 18  1  0  0  0  0
  9 19  1  0  0  0  0
 10 20  1  0  0  0  0
 10 21  1  0  0  0  0
 10 22  1  0  0  0  0
M  END
>  <Alias name>
Ethyl levulinate

>  <Toxicity>   pIGC(50)
-1.4

$$$$
2-Methyl-3-buten-2-ol
  ChemBrain IXL

 16 15  0  0  0  0  0  0  0  0  1 V2000
    5.9409   13.4080   -0.2180 C   0  0  0  0  0  0  0  0  0  0  0  0
    4.5129   13.4537    0.3594 C   0  0  0  0  0  0  0  0  0  0  0  0
    4.3842   12.4527    1.4281 O   0  0  0  0  0  0  0  0  0  0  0  0
    4.2358   14.8566    0.9336 C   0  0  0  0  0  0  0  0  0  0  0  0
    3.5372   13.1582   -0.7135 C   0  0  0  0  0  0  0  0  0  0  0  0
    2.2285   13.2702   -0.4749 C   0  0  0  0  0  0  0  0  0  0  0  0
    4.5456   11.5240    1.1491 H   0  0  0  0  0  0  0  0  0  0  0  0
    6.0358   14.1457   -1.0052 H   0  0  0  0  0  0  0  0  0  0  0  0
    6.1356   12.4221   -0.6218 H   0  0  0  0  0  0  0  0  0  0  0  0
    6.6549   13.6240    0.5671 H   0  0  0  0  0  0  0  0  0  0  0  0
    3.2353   14.8863    1.3472 H   0  0  0  0  0  0  0  0  0  0  0  0
    4.9551   15.0764    1.7128 H   0  0  0  0  0  0  0  0  0  0  0  0
    4.3222   15.5933    0.1444 H   0  0  0  0  0  0  0  0  0  0  0  0
    3.8850   12.8512   -1.6921 H   0  0  0  0  0  0  0  0  0  0  0  0
    1.5145   13.0536   -1.2599 H   0  0  0  0  0  0  0  0  0  0  0  0
    1.8808   13.5775    0.5036 H   0  0  0  0  0  0  0  0  0  0  0  0
  1  2  1  0  0  0  0
  2  3  1  0  0  0  0
  2  4  1  0  0  0  0
  2  5  1  0  0  0  0
  5  6  2  0  0  0  0
  3  7  1  0  0  0  0
  1  8  1  0  0  0  0
  1  9  1  0  0  0  0
  1 10  1  0  0  0  0
  4 11  1  0  0  0  0
  4 12  1  0  0  0  0
  4 13  1  0  0  0  0
  5 14  1  0  0  0  0
  6 15  1  0  0  0  0
  6 16  1  0  0  0  0
M  END
>  <Alias name>
2-Methyl-3-buten-2-ol

>  <Toxicity>   pIGC(50)
-1.39

$$$$
2-n-Butoxyethanol
  ChemBrain IXL

 22 21  0  0  0  0  0  0  0  0  1 V2000
    5.9568   20.9784    0.2590 C   0  0  0  0  0  0  0  0  0  0  0  0
    7.1419   21.6579   -0.2836 O   0  0  0  0  0  0  0  0  0  0  0  0
    8.3382   20.8133   -0.4124 C   0  0  0  0  0  0  0  0  0  0  0  0
    9.4967   21.6487   -0.9898 C   0  0  0  0  0  0  0  0  0  0  0  0
   10.6929   20.8042   -1.1186 O   0  0  0  0  0  0  0  0  0  0  0  0
    4.7849   21.9755    0.3387 C   0  0  0  0  0  0  0  0  0  0  0  0
    3.5420   21.2635    0.9075 C   0  0  0  0  0  0  0  0  0  0  0  0
    2.3698   22.2607    0.9873 C   0  0  0  0  0  0  0  0  0  0  0  0
   11.4852   21.2589   -1.4815 H   0  0  0  0  0  0  0  0  0  0  0  0
    6.1786   20.6019    1.2500 H   0  0  0  0  0  0  0  0  0  0  0  0
    5.6856   20.1535   -0.3883 H   0  0  0  0  0  0  0  0  0  0  0  0
    8.6182   20.4329    0.5622 H   0  0  0  0  0  0  0  0  0  0  0  0
    8.1252   19.9843   -1.0759 H   0  0  0  0  0  0  0  0  0  0  0  0
    9.2167   22.0291   -1.9644 H   0  0  0  0  0  0  0  0  0  0  0  0
    9.7097   22.4776   -0.3263 H   0  0  0  0  0  0  0  0  0  0  0  0
    5.0562   22.8003    0.9859 H   0  0  0  0  0  0  0  0  0  0  0  0
    4.5633   22.3520   -0.6522 H   0  0  0  0  0  0  0  0  0  0  0  0
    3.2707   20.4386    0.2603 H   0  0  0  0  0  0  0  0  0  0  0  0
    3.7635   20.8869    1.8985 H   0  0  0  0  0  0  0  0  0  0  0  0
    1.4967   21.7601    1.3870 H   0  0  0  0  0  0  0  0  0  0  0  0
    2.6410   23.0855    1.6346 H   0  0  0  0  0  0  0  0  0  0  0  0
    2.1481   22.6372   -0.0036 H   0  0  0  0  0  0  0  0  0  0  0  0
  1  2  1  0  0  0  0
  2  3  1  0  0  0  0
  3  4  1  0  0  0  0
  4  5  1  0  0  0  0
  1  6  1  0  0  0  0
  6  7  1  0  0  0  0
  7  8  1  0  0  0  0
  5  9  1  0  0  0  0
  1 10  1  0  0  0  0
  1 11  1  0  0  0  0
  3 12  1  0  0  0  0
  3 13  1  0  0  0  0
  4 14  1  0  0  0  0
  4 15  1  0  0  0  0
  6 16  1  0  0  0  0
  6 17  1  0  0  0  0
  7 18  1  0  0  0  0
  7 19  1  0  0  0  0
  8 20  1  0  0  0  0
  8 21  1  0  0  0  0
  8 22  1  0  0  0  0
M  END
>  <Alias name>
Butylcellosolve

>  <Toxicity>   pIGC(50)
-1.37

$$$$
Iso-Butanol
  ChemBrain IXL

 15 14  0  0  0  0  0  0  0  0  1 V2000
    2.2735   11.8224   -0.1516 C   0  0  0  0  0  0  0  0  0  0  0  0
    3.6346   12.2709    0.4151 C   0  0  0  0  0  0  0  0  0  0  0  0
    4.7269   12.0722   -0.6541 C   0  0  0  0  0  0  0  0  0  0  0  0
    6.0259   12.4980   -0.1131 O   0  0  0  0  0  0  0  0  0  0  0  0
    3.5626   13.7600    0.8061 C   0  0  0  0  0  0  0  0  0  0  0  0
    1.5082   11.9614    0.5976 H   0  0  0  0  0  0  0  0  0  0  0  0
    2.3238   10.7789   -0.4254 H   0  0  0  0  0  0  0  0  0  0  0  0
    2.0347   12.4124   -1.0241 H   0  0  0  0  0  0  0  0  0  0  0  0
    3.8734   11.6808    1.2876 H   0  0  0  0  0  0  0  0  0  0  0  0
    4.7759   11.0289   -0.9289 H   0  0  0  0  0  0  0  0  0  0  0  0
    4.4888   12.6633   -1.5260 H   0  0  0  0  0  0  0  0  0  0  0  0
    6.0708   13.4086    0.1538 H   0  0  0  0  0  0  0  0  0  0  0  0
    3.3246   14.3502   -0.0665 H   0  0  0  0  0  0  0  0  0  0  0  0
    4.5161   14.0742    1.2040 H   0  0  0  0  0  0  0  0  0  0  0  0
    2.7967   13.8990    1.5547 H   0  0  0  0  0  0  0  0  0  0  0  0
  1  2  1  0  0  0  0
  2  3  1  0  0  0  0
  3  4  1  0  0  0  0
  2  5  1  0  0  0  0
  1  6  1  0  0  0  0
  1  7  1  0  0  0  0
  1  8  1  0  0  0  0
  2  9  1  0  0  0  0
  3 10  1  0  0  0  0
  3 11  1  0  0  0  0
  4 12  1  0  0  0  0
  5 13  1  0  0  0  0
  5 14  1  0  0  0  0
  5 15  1  0  0  0  0
M  END
>  <Alias name>
2-Methyl-1-propanol

>  <Toxicity>   pIGC(50)
-1.37

$$$$
1-Penten-3-ol
  ChemBrain IXL

 16 15  0  0  0  0  0  0  0  0  1 V2000
    7.1495   15.7033    0.1277 C   0  0  0  0  0  0  0  0  0  0  0  0
    5.9928   15.0645   -0.0669 C   0  0  0  0  0  0  0  0  0  0  0  0
    4.7406   15.6025    0.5139 C   0  0  0  0  0  0  0  0  0  0  0  0
    3.6085   15.5018   -0.5267 C   0  0  0  0  0  0  0  0  0  0  0  0
    2.3042   16.0561    0.0776 C   0  0  0  0  0  0  0  0  0  0  0  0
    4.9367   17.0119    0.8901 O   0  0  0  0  0  0  0  0  0  0  0  0
    5.1790   17.6104    0.1487 H   0  0  0  0  0  0  0  0  0  0  0  0
    7.1730   16.6160    0.7106 H   0  0  0  0  0  0  0  0  0  0  0  0
    8.0641   15.3089   -0.2974 H   0  0  0  0  0  0  0  0  0  0  0  0
    5.9705   14.1522   -0.6498 H   0  0  0  0  0  0  0  0  0  0  0  0
    4.4750   15.0283    1.3927 H   0  0  0  0  0  0  0  0  0  0  0  0
    3.4653   14.4651   -0.8049 H   0  0  0  0  0  0  0  0  0  0  0  0
    3.8730   16.0780   -1.4047 H   0  0  0  0  0  0  0  0  0  0  0  0
    2.0398   15.4801    0.9557 H   0  0  0  0  0  0  0  0  0  0  0  0
    2.4473   17.0930    0.3556 H   0  0  0  0  0  0  0  0  0  0  0  0
    1.5089   15.9849   -0.6538 H   0  0  0  0  0  0  0  0  0  0  0  0
  1  2  2  0  0  0  0
  2  3  1  0  0  0  0
  3  4  1  0  0  0  0
  4  5  1  0  0  0  0
  3  6  1  0  0  0  0
  6  7  1  0  0  0  0
  1  8  1  0  0  0  0
  1  9  1  0  0  0  0
  2 10  1  0  0  0  0
  3 11  1  0  0  0  0
  4 12  1  0  0  0  0
  4 13  1  0  0  0  0
  5 14  1  0  0  0  0
  5 15  1  0  0  0  0
  5 16  1  0  0  0  0
M  END
>  <Alias name>
1-Penten-3-ol

>  <Toxicity>   pIGC(50)
-1.35

$$$$
2-Hexanone
  ChemBrain IXL

 19 18  0  0  0  0  0  0  0  0  1 V2000
    3.8526   15.4768   -0.1328 C   0  0  0  0  0  0  0  0  0  0  0  0
    2.6368   16.2987    0.0588 C   0  0  0  0  0  0  0  0  0  0  0  0
    2.7595   17.7424    0.3602 C   0  0  0  0  0  0  0  0  0  0  0  0
    1.5334   15.7861   -0.0318 O   0  0  0  0  0  0  0  0  0  0  0  0
    5.0908   16.3931   -0.1747 C   0  0  0  0  0  0  0  0  0  0  0  0
    6.3563   15.5377   -0.3785 C   0  0  0  0  0  0  0  0  0  0  0  0
    7.5949   16.4537   -0.4162 C   0  0  0  0  0  0  0  0  0  0  0  0
    3.7760   14.9306   -1.0649 H   0  0  0  0  0  0  0  0  0  0  0  0
    3.9487   14.7774    0.6885 H   0  0  0  0  0  0  0  0  0  0  0  0
    1.7738   18.1646    0.5119 H   0  0  0  0  0  0  0  0  0  0  0  0
    3.2435   18.2444   -0.4685 H   0  0  0  0  0  0  0  0  0  0  0  0
    3.3510   17.8749    1.2577 H   0  0  0  0  0  0  0  0  0  0  0  0
    5.1691   16.9370    0.7585 H   0  0  0  0  0  0  0  0  0  0  0  0
    4.9933   17.0945   -0.9942 H   0  0  0  0  0  0  0  0  0  0  0  0
    6.2792   14.9960   -1.3131 H   0  0  0  0  0  0  0  0  0  0  0  0
    6.4522   14.8344    0.4395 H   0  0  0  0  0  0  0  0  0  0  0  0
    7.6718   16.9955    0.5183 H   0  0  0  0  0  0  0  0  0  0  0  0
    7.4991   17.1569   -1.2343 H   0  0  0  0  0  0  0  0  0  0  0  0
    8.4843   15.8525   -0.5592 H   0  0  0  0  0  0  0  0  0  0  0  0
  1  2  1  0  0  0  0
  2  3  1  0  0  0  0
  2  4  2  0  0  0  0
  1  5  1  0  0  0  0
  5  6  1  0  0  0  0
  6  7  1  0  0  0  0
  1  8  1  0  0  0  0
  1  9  1  0  0  0  0
  3 10  1  0  0  0  0
  3 11  1  0  0  0  0
  3 12  1  0  0  0  0
  5 13  1  0  0  0  0
  5 14  1  0  0  0  0
  6 15  1  0  0  0  0
  6 16  1  0  0  0  0
  7 17  1  0  0  0  0
  7 18  1  0  0  0  0
  7 19  1  0  0  0  0
M  END
>  <Alias name>
2-Hexanone

>  <Toxicity>   pIGC(50)
-1.34

$$$$
2-Cyano-2-methylpropane
  ChemBrain IXL

 15 14  0  0  0  0  0  0  0  0  1 V2000
    3.3511   11.2037    0.9503 C   0  0  0  0  0  0  0  0  0  0  0  0
    3.5767   12.4266    0.0402 C   0  0  0  0  0  0  0  0  0  0  0  0
    3.5220   13.7135    0.8862 C   0  0  0  0  0  0  0  0  0  0  0  0
    2.4773   12.4739   -1.0385 C   0  0  0  0  0  0  0  0  0  0  0  0
    4.9564   12.3154   -0.6370 C   0  0  0  0  0  0  0  0  0  0  0  0
    5.9933   12.2318   -1.1459 N   0  0  0  0  0  0  0  0  0  0  0  0
    4.1237   11.1704    1.7085 H   0  0  0  0  0  0  0  0  0  0  0  0
    2.3814   11.2818    1.4263 H   0  0  0  0  0  0  0  0  0  0  0  0
    3.3896   10.2993    0.3558 H   0  0  0  0  0  0  0  0  0  0  0  0
    2.5523   13.7917    1.3621 H   0  0  0  0  0  0  0  0  0  0  0  0
    4.2946   13.6802    1.6444 H   0  0  0  0  0  0  0  0  0  0  0  0
    3.6805   14.5729    0.2466 H   0  0  0  0  0  0  0  0  0  0  0  0
    2.5158   11.5695   -1.6331 H   0  0  0  0  0  0  0  0  0  0  0  0
    1.5076   12.5521   -0.5626 H   0  0  0  0  0  0  0  0  0  0  0  0
    2.6359   13.3334   -1.6781 H   0  0  0  0  0  0  0  0  0  0  0  0
  1  2  1  0  0  0  0
  2  3  1  0  0  0  0
  2  4  1  0  0  0  0
  5  6  3  0  0  0  0
  5  2  1  0  0  0  0
  1  7  1  0  0  0  0
  1  8  1  0  0  0  0
  1  9  1  0  0  0  0
  3 10  1  0  0  0  0
  3 11  1  0  0  0  0
  3 12  1  0  0  0  0
  4 13  1  0  0  0  0
  4 14  1  0  0  0  0
  4 15  1  0  0  0  0
M  END
>  <Alias name>
t-Butyl cyanide

>  <Toxicity>   pIGC(50)
-1.33

$$$$
Isobutylformate
  ChemBrain IXL

 17 16  0  0  0  0  0  0  0  0  1 V2000
    7.9829   15.4590   -1.8373 O   0  0  0  0  0  0  0  0  0  0  0  0
    7.0073   16.1334   -1.5519 C   0  0  0  0  0  0  0  0  0  0  0  0
    5.8035   15.4902   -1.0058 O   0  0  0  0  0  0  0  0  0  0  0  0
    4.6937   16.4052   -0.7005 C   0  0  0  0  0  0  0  0  0  0  0  0
    3.5044   15.6016   -0.1374 C   0  0  0  0  0  0  0  0  0  0  0  0
    2.3391   16.5604    0.1764 C   0  0  0  0  0  0  0  0  0  0  0  0
    3.9367   14.8785    1.1538 C   0  0  0  0  0  0  0  0  0  0  0  0
    7.0281   17.2060   -1.7009 H   0  0  0  0  0  0  0  0  0  0  0  0
    5.0172   17.1332    0.0333 H   0  0  0  0  0  0  0  0  0  0  0  0
    4.3879   16.9161   -1.6052 H   0  0  0  0  0  0  0  0  0  0  0  0
    3.1834   14.8713   -0.8697 H   0  0  0  0  0  0  0  0  0  0  0  0
    1.5036   15.9959    0.5716 H   0  0  0  0  0  0  0  0  0  0  0  0
    2.6598   17.2909    0.9089 H   0  0  0  0  0  0  0  0  0  0  0  0
    2.0350   17.0680   -0.7306 H   0  0  0  0  0  0  0  0  0  0  0  0
    4.2575   15.6087    1.8865 H   0  0  0  0  0  0  0  0  0  0  0  0
    4.7554   14.2047    0.9333 H   0  0  0  0  0  0  0  0  0  0  0  0
    3.1010   14.3141    1.5486 H   0  0  0  0  0  0  0  0  0  0  0  0
  1  2  2  0  0  0  0
  2  3  1  0  0  0  0
  3  4  1  0  0  0  0
  4  5  1  0  0  0  0
  5  6  1  0  0  0  0
  5  7  1  0  0  0  0
  2  8  1  0  0  0  0
  4  9  1  0  0  0  0
  4 10  1  0  0  0  0
  5 11  1  0  0  0  0
  6 12  1  0  0  0  0
  6 13  1  0  0  0  0
  6 14  1  0  0  0  0
  7 15  1  0  0  0  0
  7 16  1  0  0  0  0
  7 17  1  0  0  0  0
M  END
>  <Alias name>
Isobutyl formate

>  <Toxicity>   pIGC(50)
-1.33

$$$$
n-Propylacetate
  ChemBrain IXL

 17 16  0  0  0  0  0  0  0  0  1 V2000
    2.4195   16.4403    1.3028 C   0  0  0  0  0  0  0  0  0  0  0  0
    2.6339   14.9765    1.3449 C   0  0  0  0  0  0  0  0  0  0  0  0
    1.8104   14.2546    1.8825 O   0  0  0  0  0  0  0  0  0  0  0  0
    3.8391   14.3925    0.7389 O   0  0  0  0  0  0  0  0  0  0  0  0
    4.7560   15.3615    0.1215 C   0  0  0  0  0  0  0  0  0  0  0  0
    5.9687   14.6167   -0.4695 C   0  0  0  0  0  0  0  0  0  0  0  0
    6.9301   15.6326   -1.1165 C   0  0  0  0  0  0  0  0  0  0  0  0
    1.4695   16.6795    1.7645 H   0  0  0  0  0  0  0  0  0  0  0  0
    3.2175   16.9376    1.8403 H   0  0  0  0  0  0  0  0  0  0  0  0
    2.4147   16.7750    0.2728 H   0  0  0  0  0  0  0  0  0  0  0  0
    4.2402   15.8946   -0.6676 H   0  0  0  0  0  0  0  0  0  0  0  0
    5.0951   16.0658    0.8711 H   0  0  0  0  0  0  0  0  0  0  0  0
    6.4845   14.0836    0.3195 H   0  0  0  0  0  0  0  0  0  0  0  0
    5.6297   13.9125   -1.2192 H   0  0  0  0  0  0  0  0  0  0  0  0
    7.2691   16.3368   -0.3669 H   0  0  0  0  0  0  0  0  0  0  0  0
    6.4143   16.1657   -1.9056 H   0  0  0  0  0  0  0  0  0  0  0  0
    7.7824   15.1091   -1.5318 H   0  0  0  0  0  0  0  0  0  0  0  0
  1  2  1  0  0  0  0
  2  3  2  0  0  0  0
  2  4  1  0  0  0  0
  4  5  1  0  0  0  0
  5  6  1  0  0  0  0
  6  7  1  0  0  0  0
  1  8  1  0  0  0  0
  1  9  1  0  0  0  0
  1 10  1  0  0  0  0
  5 11  1  0  0  0  0
  5 12  1  0  0  0  0
  6 13  1  0  0  0  0
  6 14  1  0  0  0  0
  7 15  1  0  0  0  0
  7 16  1  0  0  0  0
  7 17  1  0  0  0  0
M  END
>  <Alias name>
n-Propyl acetate

>  <Toxicity>   pIGC(50)
-1.33

$$$$
Pyridine
  ChemBrain IXL

 11 11  0  0  0  0  0  0  0  0  1 V2000
    2.4201   11.9066    0.0484 C   0  0  0  0  0  0  0  0  0  0  0  0
    2.4352   13.3003   -0.0106 C   0  0  0  0  0  0  0  0  0  0  0  0
    3.6085   13.9706   -0.0500 N   0  0  0  0  0  0  0  0  0  0  0  0
    4.7880   13.3102   -0.0333 C   0  0  0  0  0  0  0  0  0  0  0  0
    4.8160   11.9168    0.0252 C   0  0  0  0  0  0  0  0  0  0  0  0
    3.6213   11.2087    0.0665 C   0  0  0  0  0  0  0  0  0  0  0  0
    1.4810   11.3732    0.0798 H   0  0  0  0  0  0  0  0  0  0  0  0
    1.5039   13.8465   -0.0248 H   0  0  0  0  0  0  0  0  0  0  0  0
    5.7141   13.8643   -0.0655 H   0  0  0  0  0  0  0  0  0  0  0  0
    5.7600   11.3913    0.0385 H   0  0  0  0  0  0  0  0  0  0  0  0
    3.6263   10.1288    0.1120 H   0  0  0  0  0  0  0  0  0  0  0  0
  1  2  4  0  0  0  0
  2  3  4  0  0  0  0
  3  4  4  0  0  0  0
  4  5  4  0  0  0  0
  5  6  4  0  0  0  0
  6  1  4  0  0  0  0
  1  7  1  0  0  0  0
  2  8  1  0  0  0  0
  4  9  1  0  0  0  0
  5 10  1  0  0  0  0
  6 11  1  0  0  0  0
M  END
>  <Alias name>
Pyridine

>  <Toxicity>   pIGC(50)
-1.32

$$$$
Ethylacetate
  ChemBrain IXL

 14 13  0  0  0  0  0  0  0  0  1 V2000
    2.4135   14.6421    0.9118 C   0  0  0  0  0  0  0  0  0  0  0  0
    2.4539   13.1023    0.9622 C   0  0  0  0  0  0  0  0  0  0  0  0
    1.5332   12.4844    1.4711 O   0  0  0  0  0  0  0  0  0  0  0  0
    3.6017   12.3778    0.3971 O   0  0  0  0  0  0  0  0  0  0  0  0
    4.6476   13.2294   -0.1879 C   0  0  0  0  0  0  0  0  0  0  0  0
    5.7823   12.3442   -0.7387 C   0  0  0  0  0  0  0  0  0  0  0  0
    1.5017   14.9936    1.3715 H   0  0  0  0  0  0  0  0  0  0  0  0
    3.2631   15.0421    1.4453 H   0  0  0  0  0  0  0  0  0  0  0  0
    2.4476   14.9696   -0.1168 H   0  0  0  0  0  0  0  0  0  0  0  0
    4.2267   13.8162   -0.9910 H   0  0  0  0  0  0  0  0  0  0  0  0
    5.0416   13.8887    0.5714 H   0  0  0  0  0  0  0  0  0  0  0  0
    6.5506   12.9697   -1.1684 H   0  0  0  0  0  0  0  0  0  0  0  0
    5.3883   11.6850   -1.4981 H   0  0  0  0  0  0  0  0  0  0  0  0
    6.2032   11.7573    0.0643 H   0  0  0  0  0  0  0  0  0  0  0  0
  1  2  1  0  0  0  0
  2  3  2  0  0  0  0
  2  4  1  0  0  0  0
  4  5  1  0  0  0  0
  5  6  1  0  0  0  0
  1  7  1  0  0  0  0
  1  8  1  0  0  0  0
  1  9  1  0  0  0  0
  5 10  1  0  0  0  0
  5 11  1  0  0  0  0
  6 12  1  0  0  0  0
  6 13  1  0  0  0  0
  6 14  1  0  0  0  0
M  END
>  <Alias name>
Ethyl acetate

>  <Toxicity>   pIGC(50)
-1.3

$$$$
5-Hexyn-1-ol
  ChemBrain IXL

 17 16  0  0  0  0  0  0  0  0  1 V2000
    2.2683   32.3239    0.0000 O   0  0  0  0  0  0  0  0  0  0  0  0
    3.5681   33.0102   -0.0001 C   0  0  0  0  0  0  0  0  0  0  0  0
    4.7005   31.9652   -0.0001 C   0  0  0  0  0  0  0  0  0  0  0  0
    6.0636   32.6844   -0.0001 C   0  0  0  0  0  0  0  0  0  0  0  0
    7.1961   31.6392   -0.0002 C   0  0  0  0  0  0  0  0  0  0  0  0
    8.5588   32.3584   -0.0002 C   0  0  0  0  0  0  0  0  0  0  0  0
    9.6234   32.9204   -0.0003 C   0  0  0  0  0  0  0  0  0  0  0  0
    1.4851   32.9178    0.0000 H   0  0  0  0  0  0  0  0  0  0  0  0
    3.6490   33.6302    0.8842 H   0  0  0  0  0  0  0  0  0  0  0  0
    3.6489   33.6302   -0.8843 H   0  0  0  0  0  0  0  0  0  0  0  0
    4.6195   31.3452   -0.8843 H   0  0  0  0  0  0  0  0  0  0  0  0
    4.6195   31.3452    0.8841 H   0  0  0  0  0  0  0  0  0  0  0  0
    6.1446   33.3044    0.8841 H   0  0  0  0  0  0  0  0  0  0  0  0
    6.1446   33.3044   -0.8844 H   0  0  0  0  0  0  0  0  0  0  0  0
    7.1152   31.0192   -0.8844 H   0  0  0  0  0  0  0  0  0  0  0  0
    7.1153   31.0192    0.8841 H   0  0  0  0  0  0  0  0  0  0  0  0
   10.5812   33.4259   -0.0003 H   0  0  0  0  0  0  0  0  0  0  0  0
  1  2  1  0  0  0  0
  2  3  1  0  0  0  0
  3  4  1  0  0  0  0
  4  5  1  0  0  0  0
  5  6  1  0  0  0  0
  6  7  3  0  0  0  0
  1  8  1  0  0  0  0
  2  9  1  0  0  0  0
  2 10  1  0  0  0  0
  3 11  1  0  0  0  0
  3 12  1  0  0  0  0
  4 13  1  0  0  0  0
  4 14  1  0  0  0  0
  5 15  1  0  0  0  0
  5 16  1  0  0  0  0
  7 17  1  0  0  0  0
M  END
>  <Alias name>
5-Hexyn-1-ol

>  <Toxicity>   pIGC(50)
-1.29

$$$$
Methyl 2,2-dimethylpropanoate
  ChemBrain IXL

 20 19  0  0  0  0  0  0  0  0  1 V2000
    6.1279   34.6196    0.0632 C   0  0  0  0  0  0  0  0  0  0  0  0
    4.7533   34.0716    0.0391 C   0  0  0  0  0  0  0  0  0  0  0  0
    4.5782   32.8676   -0.0510 O   0  0  0  0  0  0  0  0  0  0  0  0
    3.5991   34.9780    0.1237 O   0  0  0  0  0  0  0  0  0  0  0  0
    2.2867   34.3161    0.1038 C   0  0  0  0  0  0  0  0  0  0  0  0
    7.0009   33.7754    1.0117 C   0  0  0  0  0  0  0  0  0  0  0  0
    6.7231   34.5764   -1.3576 C   0  0  0  0  0  0  0  0  0  0  0  0
    6.0909   36.0777    0.5605 C   0  0  0  0  0  0  0  0  0  0  0  0
    2.1788   33.7559   -0.8167 H   0  0  0  0  0  0  0  0  0  0  0  0
    2.2096   33.6419    0.9479 H   0  0  0  0  0  0  0  0  0  0  0  0
    1.5048   35.0629    0.1658 H   0  0  0  0  0  0  0  0  0  0  0  0
    8.0069   34.1762    1.0291 H   0  0  0  0  0  0  0  0  0  0  0  0
    7.0266   32.7506    0.6624 H   0  0  0  0  0  0  0  0  0  0  0  0
    6.5829   33.8060    2.0103 H   0  0  0  0  0  0  0  0  0  0  0  0
    7.7287   34.9782   -1.3401 H   0  0  0  0  0  0  0  0  0  0  0  0
    6.1091   35.1691   -2.0244 H   0  0  0  0  0  0  0  0  0  0  0  0
    6.7499   33.5516   -1.7068 H   0  0  0  0  0  0  0  0  0  0  0  0
    5.6738   36.1079    1.5595 H   0  0  0  0  0  0  0  0  0  0  0  0
    7.0967   36.4791    0.5769 H   0  0  0  0  0  0  0  0  0  0  0  0
    5.4764   36.6708   -0.1055 H   0  0  0  0  0  0  0  0  0  0  0  0
  1  2  1  0  0  0  0
  2  3  2  0  0  0  0
  2  4  1  0  0  0  0
  4  5  1  0  0  0  0
  1  6  1  0  0  0  0
  1  7  1  0  0  0  0
  1  8  1  0  0  0  0
  5  9  1  0  0  0  0
  5 10  1  0  0  0  0
  5 11  1  0  0  0  0
  6 12  1  0  0  0  0
  6 13  1  0  0  0  0
  6 14  1  0  0  0  0
  7 15  1  0  0  0  0
  7 16  1  0  0  0  0
  7 17  1  0  0  0  0
  8 18  1  0  0  0  0
  8 19  1  0  0  0  0
  8 20  1  0  0  0  0
M  END
>  <Alias name>
Methyl 2,2-dimethylpropanoate

>  <Toxicity>   pIGC(50)
-1.28

$$$$
1,2-Hexanediol
  ChemBrain IXL

 22 21  0  0  0  0  0  0  0  0  1 V2000
    6.6726    5.2376    0.0359 C   0  0  0  0  0  0  0  0  0  0  0  0
    5.2140    4.7449   -0.0351 C   0  0  0  0  0  0  0  0  0  0  0  0
    4.3193    5.8656   -0.6014 C   0  0  0  0  0  0  0  0  0  0  0  0
    2.8607    5.3719   -0.6746 C   0  0  0  0  0  0  0  0  0  0  0  0
    2.3966    5.0112    0.6731 O   0  0  0  0  0  0  0  0  0  0  0  0
    4.3947    7.0438    0.2753 O   0  0  0  0  0  0  0  0  0  0  0  0
    7.5665    4.1174    0.6026 C   0  0  0  0  0  0  0  0  0  0  0  0
    9.0249    4.6100    0.6736 C   0  0  0  0  0  0  0  0  0  0  0  0
    1.4709    4.6840    0.7198 H   0  0  0  0  0  0  0  0  0  0  0  0
    4.1034    6.8917    1.2018 H   0  0  0  0  0  0  0  0  0  0  0  0
    6.7294    6.1058    0.6809 H   0  0  0  0  0  0  0  0  0  0  0  0
    7.0127    5.5031   -0.9575 H   0  0  0  0  0  0  0  0  0  0  0  0
    5.1572    3.8769   -0.6804 H   0  0  0  0  0  0  0  0  0  0  0  0
    4.8741    4.4790    0.9583 H   0  0  0  0  0  0  0  0  0  0  0  0
    4.6601    6.1322   -1.5942 H   0  0  0  0  0  0  0  0  0  0  0  0
    2.8054    4.5039   -1.3198 H   0  0  0  0  0  0  0  0  0  0  0  0
    2.2330    6.1589   -1.0738 H   0  0  0  0  0  0  0  0  0  0  0  0
    7.5098    3.2493   -0.0424 H   0  0  0  0  0  0  0  0  0  0  0  0
    7.2264    3.8519    1.5959 H   0  0  0  0  0  0  0  0  0  0  0  0
    9.0817    5.4781    1.3187 H   0  0  0  0  0  0  0  0  0  0  0  0
    9.3651    4.8754   -0.3197 H   0  0  0  0  0  0  0  0  0  0  0  0
    9.6528    3.8226    1.0719 H   0  0  0  0  0  0  0  0  0  0  0  0
  1  2  1  0  0  0  0
  2  3  1  0  0  0  0
  3  4  1  0  0  0  0
  4  5  1  0  0  0  0
  3  6  1  0  0  0  0
  1  7  1  0  0  0  0
  7  8  1  0  0  0  0
  5  9  1  0  0  0  0
  6 10  1  0  0  0  0
  1 11  1  0  0  0  0
  1 12  1  0  0  0  0
  2 13  1  0  0  0  0
  2 14  1  0  0  0  0
  3 15  1  0  0  0  0
  4 16  1  0  0  0  0
  4 17  1  0  0  0  0
  7 18  1  0  0  0  0
  7 19  1  0  0  0  0
  8 20  1  0  0  0  0
  8 21  1  0  0  0  0
  8 22  1  0  0  0  0
M  END
>  <Alias name>
1,2-Hexanediol

>  <Toxicity>   pIGC(50)
-1.27

$$$$
Ethylisobutyrate
  ChemBrain IXL

 20 19  0  0  0  0  0  0  0  0  1 V2000
    2.3459    4.4818    0.3501 C   0  0  0  0  0  0  0  0  0  0  0  0
    3.6151    4.9979   -0.3553 C   0  0  0  0  0  0  0  0  0  0  0  0
    4.7757    4.1753    0.0533 C   0  0  0  0  0  0  0  0  0  0  0  0
    6.1335    4.7341   -0.0162 O   0  0  0  0  0  0  0  0  0  0  0  0
    4.6054    3.0335    0.4479 O   0  0  0  0  0  0  0  0  0  0  0  0
    3.8617    6.4666    0.0407 C   0  0  0  0  0  0  0  0  0  0  0  0
    7.2017    3.8282    0.4301 C   0  0  0  0  0  0  0  0  0  0  0  0
    8.5640    4.5365    0.2990 C   0  0  0  0  0  0  0  0  0  0  0  0
    2.1731    3.4494    0.0724 H   0  0  0  0  0  0  0  0  0  0  0  0
    2.4762    4.5501    1.4231 H   0  0  0  0  0  0  0  0  0  0  0  0
    1.4966    5.0833    0.0506 H   0  0  0  0  0  0  0  0  0  0  0  0
    3.4846    4.9302   -1.4282 H   0  0  0  0  0  0  0  0  0  0  0  0
    3.0125    7.0685   -0.2585 H   0  0  0  0  0  0  0  0  0  0  0  0
    4.7537    6.8292   -0.4549 H   0  0  0  0  0  0  0  0  0  0  0  0
    3.9919    6.5342    1.1137 H   0  0  0  0  0  0  0  0  0  0  0  0
    7.1982    2.9359   -0.1836 H   0  0  0  0  0  0  0  0  0  0  0  0
    7.0348    3.5553    1.4648 H   0  0  0  0  0  0  0  0  0  0  0  0
    8.5670    5.4295    0.9116 H   0  0  0  0  0  0  0  0  0  0  0  0
    8.7316    4.8081   -0.7359 H   0  0  0  0  0  0  0  0  0  0  0  0
    9.3509    3.8696    0.6292 H   0  0  0  0  0  0  0  0  0  0  0  0
  1  2  1  0  0  0  0
  2  3  1  0  0  0  0
  3  4  1  0  0  0  0
  3  5  2  0  0  0  0
  2  6  1  0  0  0  0
  4  7  1  0  0  0  0
  7  8  1  0  0  0  0
  1  9  1  0  0  0  0
  1 10  1  0  0  0  0
  1 11  1  0  0  0  0
  2 12  1  0  0  0  0
  6 13  1  0  0  0  0
  6 14  1  0  0  0  0
  6 15  1  0  0  0  0
  7 16  1  0  0  0  0
  7 17  1  0  0  0  0
  8 18  1  0  0  0  0
  8 19  1  0  0  0  0
  8 20  1  0  0  0  0
M  END
>  <Alias name>
Ethyl isobutyrate

>  <Toxicity>   pIGC(50)
-1.27

$$$$
Isobutylacetate
  ChemBrain IXL

 20 19  0  0  0  0  0  0  0  0  1 V2000
    2.9256    2.4666    1.4054 C   0  0  0  0  0  0  0  0  0  0  0  0
    2.5375    3.7751    0.8330 C   0  0  0  0  0  0  0  0  0  0  0  0
    1.4782    4.2901    1.1509 O   0  0  0  0  0  0  0  0  0  0  0  0
    3.4285    4.4543   -0.1188 O   0  0  0  0  0  0  0  0  0  0  0  0
    4.6738    3.7358   -0.4253 C   0  0  0  0  0  0  0  0  0  0  0  0
    5.5073    4.5573   -1.4279 C   0  0  0  0  0  0  0  0  0  0  0  0
    5.8507    5.9266   -0.8100 C   0  0  0  0  0  0  0  0  0  0  0  0
    6.8091    3.8004   -1.7553 C   0  0  0  0  0  0  0  0  0  0  0  0
    3.9181    2.2024    1.0619 H   0  0  0  0  0  0  0  0  0  0  0  0
    2.2198    1.7096    1.0867 H   0  0  0  0  0  0  0  0  0  0  0  0
    2.9228    2.5305    2.4865 H   0  0  0  0  0  0  0  0  0  0  0  0
    5.2421    3.5936    0.4856 H   0  0  0  0  0  0  0  0  0  0  0  0
    4.4371    2.7714   -0.8574 H   0  0  0  0  0  0  0  0  0  0  0  0
    4.9368    4.7042   -2.3367 H   0  0  0  0  0  0  0  0  0  0  0  0
    4.9358    6.4564   -0.5753 H   0  0  0  0  0  0  0  0  0  0  0  0
    6.4255    5.7798    0.0961 H   0  0  0  0  0  0  0  0  0  0  0  0
    6.4323    6.5058   -1.5165 H   0  0  0  0  0  0  0  0  0  0  0  0
    7.3949    4.3778   -2.4598 H   0  0  0  0  0  0  0  0  0  0  0  0
    6.5677    2.8382   -2.1896 H   0  0  0  0  0  0  0  0  0  0  0  0
    7.3795    3.6534   -0.8465 H   0  0  0  0  0  0  0  0  0  0  0  0
  1  2  1  0  0  0  0
  2  3  2  0  0  0  0
  2  4  1  0  0  0  0
  4  5  1  0  0  0  0
  5  6  1  0  0  0  0
  6  7  1  0  0  0  0
  6  8  1  0  0  0  0
  1  9  1  0  0  0  0
  1 10  1  0  0  0  0
  1 11  1  0  0  0  0
  5 12  1  0  0  0  0
  5 13  1  0  0  0  0
  6 14  1  0  0  0  0
  7 15  1  0  0  0  0
  7 16  1  0  0  0  0
  7 17  1  0  0  0  0
  8 18  1  0  0  0  0
  8 19  1  0  0  0  0
  8 20  1  0  0  0  0
M  END
>  <Alias name>
Isobutyl acetate

>  <Toxicity>   pIGC(50)
-1.27

$$$$
Caprolactone
  ChemBrain IXL

 18 18  0  0  0  0  0  0  0  0  1 V2000
    3.1583    2.5420   -0.5392 C   0  0  0  0  0  0  0  0  0  0  0  0
    4.2907    3.2623   -1.2966 C   0  0  0  0  0  0  0  0  0  0  0  0
    5.5265    3.2306   -0.4829 C   0  0  0  0  0  0  0  0  0  0  0  0
    5.6154    4.0262    0.7500 O   0  0  0  0  0  0  0  0  0  0  0  0
    6.4714    2.5441   -0.8353 O   0  0  0  0  0  0  0  0  0  0  0  0
    2.4011    3.5569    0.3390 C   0  0  0  0  0  0  0  0  0  0  0  0
    3.2857    3.9630    1.5338 C   0  0  0  0  0  0  0  0  0  0  0  0
    4.4383    4.8580    1.0388 C   0  0  0  0  0  0  0  0  0  0  0  0
    2.4730    2.0986   -1.2510 H   0  0  0  0  0  0  0  0  0  0  0  0
    3.5799    1.7660    0.0876 H   0  0  0  0  0  0  0  0  0  0  0  0
    4.4675    2.7632   -2.2413 H   0  0  0  0  0  0  0  0  0  0  0  0
    4.0053    4.2909   -1.4796 H   0  0  0  0  0  0  0  0  0  0  0  0
    2.1623    4.4350   -0.2482 H   0  0  0  0  0  0  0  0  0  0  0  0
    1.4862    3.1068    0.7038 H   0  0  0  0  0  0  0  0  0  0  0  0
    2.6898    4.5079    2.2554 H   0  0  0  0  0  0  0  0  0  0  0  0
    3.6932    3.0743    1.9997 H   0  0  0  0  0  0  0  0  0  0  0  0
    4.1322    5.3755    0.1380 H   0  0  0  0  0  0  0  0  0  0  0  0
    4.6872    5.5824    1.8044 H   0  0  0  0  0  0  0  0  0  0  0  0
  1  2  1  0  0  0  0
  2  3  1  0  0  0  0
  3  4  1  0  0  0  0
  3  5  2  0  0  0  0
  1  6  1  0  0  0  0
  6  7  1  0  0  0  0
  7  8  1  0  0  0  0
  8  4  1  0  0  0  0
  1  9  1  0  0  0  0
  1 10  1  0  0  0  0
  2 11  1  0  0  0  0
  2 12  1  0  0  0  0
  6 13  1  0  0  0  0
  6 14  1  0  0  0  0
  7 15  1  0  0  0  0
  7 16  1  0  0  0  0
  8 17  1  0  0  0  0
  8 18  1  0  0  0  0
M  END
>  <Alias name>
Caprolactone

>  <Toxicity>   pIGC(50)
-1.26

$$$$
Phloroglucine
  ChemBrain IXL

 15 15  0  0  0  0  0  0  0  0  1 V2000
    3.4206    3.3589    0.3698 C   0  0  0  0  0  0  0  0  0  0  0  0
    3.4912    4.7518    0.4024 C   0  0  0  0  0  0  0  0  0  0  0  0
    4.7259    5.3905    0.2852 C   0  0  0  0  0  0  0  0  0  0  0  0
    5.8891    4.6365    0.1282 C   0  0  0  0  0  0  0  0  0  0  0  0
    5.8182    3.2438    0.0941 C   0  0  0  0  0  0  0  0  0  0  0  0
    4.5838    2.6050    0.2129 C   0  0  0  0  0  0  0  0  0  0  0  0
    7.0444    2.4492   -0.0670 O   0  0  0  0  0  0  0  0  0  0  0  0
    4.8012    6.8579    0.3271 O   0  0  0  0  0  0  0  0  0  0  0  0
    2.1204    2.6857    0.5008 O   0  0  0  0  0  0  0  0  0  0  0  0
    2.5901    5.3356    0.5183 H   0  0  0  0  0  0  0  0  0  0  0  0
    6.8444    5.1312    0.0330 H   0  0  0  0  0  0  0  0  0  0  0  0
    4.5286    1.5268    0.1833 H   0  0  0  0  0  0  0  0  0  0  0  0
    7.8440    2.9562   -0.1450 H   0  0  0  0  0  0  0  0  0  0  0  0
    4.7347    7.2877   -0.5175 H   0  0  0  0  0  0  0  0  0  0  0  0
    1.6711    2.5172   -0.3191 H   0  0  0  0  0  0  0  0  0  0  0  0
  1  2  4  0  0  0  0
  2  3  4  0  0  0  0
  3  4  4  0  0  0  0
  4  5  4  0  0  0  0
  5  6  4  0  0  0  0
  6  1  4  0  0  0  0
  5  7  1  0  0  0  0
  3  8  1  0  0  0  0
  1  9  1  0  0  0  0
  2 10  1  0  0  0  0
  4 11  1  0  0  0  0
  6 12  1  0  0  0  0
  7 13  1  0  0  0  0
  8 14  1  0  0  0  0
  9 15  1  0  0  0  0
M  END
>  <Alias name>
Phloroglucinol

>  <Toxicity>   pIGC(50)
-1.26

$$$$
4-Penten-1-ol
  ChemBrain IXL

 16 15  0  0  0  0  0  0  0  0  1 V2000
    3.2734    3.9029    0.9442 C   0  0  0  0  0  0  0  0  0  0  0  0
    4.3506    4.8028    0.3086 C   0  0  0  0  0  0  0  0  0  0  0  0
    5.4438    3.9234   -0.3298 C   0  0  0  0  0  0  0  0  0  0  0  0
    6.4790    4.7878   -0.9407 C   0  0  0  0  0  0  0  0  0  0  0  0
    7.5288    4.2391   -1.5566 C   0  0  0  0  0  0  0  0  0  0  0  0
    2.2311    4.7417    1.5529 O   0  0  0  0  0  0  0  0  0  0  0  0
    1.4993    4.2472    1.9843 H   0  0  0  0  0  0  0  0  0  0  0  0
    2.8311    3.2748    0.1808 H   0  0  0  0  0  0  0  0  0  0  0  0
    3.7264    3.2805    1.7060 H   0  0  0  0  0  0  0  0  0  0  0  0
    3.8975    5.4252   -0.4531 H   0  0  0  0  0  0  0  0  0  0  0  0
    4.7927    5.4309    1.0721 H   0  0  0  0  0  0  0  0  0  0  0  0
    5.8969    3.3010    0.4320 H   0  0  0  0  0  0  0  0  0  0  0  0
    5.0016    3.2952   -1.0932 H   0  0  0  0  0  0  0  0  0  0  0  0
    6.3849    5.8655   -0.8880 H   0  0  0  0  0  0  0  0  0  0  0  0
    8.2858    4.8716   -2.0033 H   0  0  0  0  0  0  0  0  0  0  0  0
    7.6234    3.1614   -1.6095 H   0  0  0  0  0  0  0  0  0  0  0  0
  1  2  1  0  0  0  0
  2  3  1  0  0  0  0
  3  4  1  0  0  0  0
  4  5  2  0  0  0  0
  1  6  1  0  0  0  0
  6  7  1  0  0  0  0
  1  8  1  0  0  0  0
  1  9  1  0  0  0  0
  2 10  1  0  0  0  0
  2 11  1  0  0  0  0
  3 12  1  0  0  0  0
  3 13  1  0  0  0  0
  4 14  1  0  0  0  0
  5 15  1  0  0  0  0
  5 16  1  0  0  0  0
M  END
>  <Alias name>
4-Penten-1-ol

>  <Toxicity>   pIGC(50)
-1.25

$$$$
Methylbutyrate
  ChemBrain IXL

 17 16  0  0  0  0  0  0  0  0  1 V2000
    5.5607    3.8521   -0.0932 C   0  0  0  0  0  0  0  0  0  0  0  0
    6.1898    2.8395    0.1681 O   0  0  0  0  0  0  0  0  0  0  0  0
    6.2640    5.1364   -0.2591 O   0  0  0  0  0  0  0  0  0  0  0  0
    7.7243    5.0781   -0.0848 C   0  0  0  0  0  0  0  0  0  0  0  0
    4.0893    3.7882   -0.2433 C   0  0  0  0  0  0  0  0  0  0  0  0
    3.4623    5.1040    0.2578 C   0  0  0  0  0  0  0  0  0  0  0  0
    1.9307    5.0335    0.1059 C   0  0  0  0  0  0  0  0  0  0  0  0
    8.1441    6.0667   -0.2227 H   0  0  0  0  0  0  0  0  0  0  0  0
    8.1484    4.4006   -0.8157 H   0  0  0  0  0  0  0  0  0  0  0  0
    7.9551    4.7238    0.9124 H   0  0  0  0  0  0  0  0  0  0  0  0
    3.8390    3.6435   -1.2870 H   0  0  0  0  0  0  0  0  0  0  0  0
    3.7032    2.9601    0.3384 H   0  0  0  0  0  0  0  0  0  0  0  0
    3.7151    5.2503    1.3006 H   0  0  0  0  0  0  0  0  0  0  0  0
    3.8452    5.9317   -0.3262 H   0  0  0  0  0  0  0  0  0  0  0  0
    1.5475    4.2068    0.6914 H   0  0  0  0  0  0  0  0  0  0  0  0
    1.4903    5.9586    0.4562 H   0  0  0  0  0  0  0  0  0  0  0  0
    1.6777    4.8852   -0.9367 H   0  0  0  0  0  0  0  0  0  0  0  0
  1  2  2  0  0  0  0
  1  3  1  0  0  0  0
  3  4  1  0  0  0  0
  1  5  1  0  0  0  0
  5  6  1  0  0  0  0
  6  7  1  0  0  0  0
  4  8  1  0  0  0  0
  4  9  1  0  0  0  0
  4 10  1  0  0  0  0
  5 11  1  0  0  0  0
  5 12  1  0  0  0  0
  6 13  1  0  0  0  0
  6 14  1  0  0  0  0
  7 15  1  0  0  0  0
  7 16  1  0  0  0  0
  7 17  1  0  0  0  0
M  END
>  <Alias name>
Butyric acid methylester

>  <Toxicity>   pIGC(50)
-1.25

$$$$
3-Methyl-2-buten-1-ol
  ChemBrain IXL

 16 15  0  0  0  0  0  0  0  0  1 V2000
    3.5399    4.1543    0.1170 C   0  0  0  0  0  0  0  0  0  0  0  0
    4.5798    3.4393   -0.3247 C   0  0  0  0  0  0  0  0  0  0  0  0
    2.3399    3.4664    0.6451 C   0  0  0  0  0  0  0  0  0  0  0  0
    5.7823    4.1249   -0.8538 C   0  0  0  0  0  0  0  0  0  0  0  0
    3.5866    5.6349    0.0789 C   0  0  0  0  0  0  0  0  0  0  0  0
    6.7707    3.1232   -1.2781 O   0  0  0  0  0  0  0  0  0  0  0  0
    7.6049    3.4922   -1.6445 H   0  0  0  0  0  0  0  0  0  0  0  0
    4.5436    2.3573   -0.2959 H   0  0  0  0  0  0  0  0  0  0  0  0
    2.4852    2.3943    0.5925 H   0  0  0  0  0  0  0  0  0  0  0  0
    2.1805    3.7589    1.6755 H   0  0  0  0  0  0  0  0  0  0  0  0
    1.4760    3.7429    0.0536 H   0  0  0  0  0  0  0  0  0  0  0  0
    6.2112    4.7500   -0.0803 H   0  0  0  0  0  0  0  0  0  0  0  0
    5.5042    4.7390   -1.7014 H   0  0  0  0  0  0  0  0  0  0  0  0
    2.6623    6.0358    0.4760 H   0  0  0  0  0  0  0  0  0  0  0  0
    3.7133    5.9659   -0.9446 H   0  0  0  0  0  0  0  0  0  0  0  0
    4.4185    5.9855    0.6772 H   0  0  0  0  0  0  0  0  0  0  0  0
  1  2  2  0  0  0  0
  1  3  1  0  0  0  0
  2  4  1  0  0  0  0
  1  5  1  0  0  0  0
  4  6  1  0  0  0  0
  6  7  1  0  0  0  0
  2  8  1  0  0  0  0
  3  9  1  0  0  0  0
  3 10  1  0  0  0  0
  3 11  1  0  0  0  0
  4 12  1  0  0  0  0
  4 13  1  0  0  0  0
  5 14  1  0  0  0  0
  5 15  1  0  0  0  0
  5 16  1  0  0  0  0
M  END
>  <Alias name>
3-Methyl-2-buten-1-ol

>  <Toxicity>   pIGC(50)
-1.24

$$$$
3-Pentanol
  ChemBrain IXL

 18 17  0  0  0  0  0  0  0  0  1 V2000
    2.2091    4.5737    0.2800 C   0  0  0  0  0  0  0  0  0  0  0  0
    3.6260    5.1289    0.5228 C   0  0  0  0  0  0  0  0  0  0  0  0
    4.6635    4.1894   -0.1223 C   0  0  0  0  0  0  0  0  0  0  0  0
    6.0804    4.7450    0.1200 C   0  0  0  0  0  0  0  0  0  0  0  0
    7.1178    3.8058   -0.5254 C   0  0  0  0  0  0  0  0  0  0  0  0
    4.5525    2.8516    0.4770 O   0  0  0  0  0  0  0  0  0  0  0  0
    1.4821    5.2322    0.7321 H   0  0  0  0  0  0  0  0  0  0  0  0
    2.0248    4.5091   -0.7822 H   0  0  0  0  0  0  0  0  0  0  0  0
    2.1273    3.5909    0.7201 H   0  0  0  0  0  0  0  0  0  0  0  0
    3.7078    6.1118    0.0827 H   0  0  0  0  0  0  0  0  0  0  0  0
    3.8103    5.1936    1.5850 H   0  0  0  0  0  0  0  0  0  0  0  0
    4.4790    4.1245   -1.1844 H   0  0  0  0  0  0  0  0  0  0  0  0
    6.1618    5.7279   -0.3200 H   0  0  0  0  0  0  0  0  0  0  0  0
    6.2650    4.8096    1.1822 H   0  0  0  0  0  0  0  0  0  0  0  0
    6.9333    3.7412   -1.5876 H   0  0  0  0  0  0  0  0  0  0  0  0
    7.0365    2.8228   -0.0854 H   0  0  0  0  0  0  0  0  0  0  0  0
    8.1108    4.1952   -0.3556 H   0  0  0  0  0  0  0  0  0  0  0  0
    4.7012    2.8181    1.4147 H   0  0  0  0  0  0  0  0  0  0  0  0
  1  2  1  0  0  0  0
  2  3  1  0  0  0  0
  3  4  1  0  0  0  0
  4  5  1  0  0  0  0
  3  6  1  0  0  0  0
  1  7  1  0  0  0  0
  1  8  1  0  0  0  0
  1  9  1  0  0  0  0
  2 10  1  0  0  0  0
  2 11  1  0  0  0  0
  3 12  1  0  0  0  0
  4 13  1  0  0  0  0
  4 14  1  0  0  0  0
  5 15  1  0  0  0  0
  5 16  1  0  0  0  0
  5 17  1  0  0  0  0
  6 18  1  0  0  0  0
M  END
>  <Alias name>
3-Pentanol

>  <Toxicity>   pIGC(50)
-1.24

$$$$
Cyclohexanone
  ChemBrain IXL

 17 17  0  0  0  0  0  0  0  0  1 V2000
    3.2594    4.9146   -0.1273 C   0  0  0  0  0  0  0  0  0  0  0  0
    4.7235    4.8402    0.3478 C   0  0  0  0  0  0  0  0  0  0  0  0
    5.3317    3.5762   -0.1240 C   0  0  0  0  0  0  0  0  0  0  0  0
    4.6335    2.2905    0.0991 C   0  0  0  0  0  0  0  0  0  0  0  0
    3.1711    2.4116   -0.3715 C   0  0  0  0  0  0  0  0  0  0  0  0
    2.5153    3.6343    0.2991 C   0  0  0  0  0  0  0  0  0  0  0  0
    6.4086    3.5941   -0.6970 O   0  0  0  0  0  0  0  0  0  0  0  0
    3.2342    5.0044   -1.2063 H   0  0  0  0  0  0  0  0  0  0  0  0
    2.7787    5.7768    0.3180 H   0  0  0  0  0  0  0  0  0  0  0  0
    5.2768    5.6795   -0.0550 H   0  0  0  0  0  0  0  0  0  0  0  0
    4.7539    4.8736    1.4299 H   0  0  0  0  0  0  0  0  0  0  0  0
    4.6542    2.0468    1.1542 H   0  0  0  0  0  0  0  0  0  0  0  0
    5.1296    1.5081   -0.4619 H   0  0  0  0  0  0  0  0  0  0  0  0
    2.6283    1.5153   -0.0976 H   0  0  0  0  0  0  0  0  0  0  0  0
    3.1470    2.5337   -1.4473 H   0  0  0  0  0  0  0  0  0  0  0  0
    2.5684    3.5274    1.3755 H   0  0  0  0  0  0  0  0  0  0  0  0
    1.4784    3.7007   -0.0064 H   0  0  0  0  0  0  0  0  0  0  0  0
  1  2  1  0  0  0  0
  2  3  1  0  0  0  0
  3  4  1  0  0  0  0
  4  5  1  0  0  0  0
  5  6  1  0  0  0  0
  6  1  1  0  0  0  0
  3  7  2  0  0  0  0
  1  8  1  0  0  0  0
  1  9  1  0  0  0  0
  2 10  1  0  0  0  0
  2 11  1  0  0  0  0
  4 12  1  0  0  0  0
  4 13  1  0  0  0  0
  5 14  1  0  0  0  0
  5 15  1  0  0  0  0
  6 16  1  0  0  0  0
  6 17  1  0  0  0  0
M  END
>  <Alias name>
Cyclohexanone

>  <Toxicity>   pIGC(50)
-1.23

$$$$
2-Pentanone
  ChemBrain IXL

 16 15  0  0  0  0  0  0  0  0  1 V2000
    2.1839    4.3679    1.6800 C   0  0  0  0  0  0  0  0  0  0  0  0
    3.2004    3.5573    0.8526 C   0  0  0  0  0  0  0  0  0  0  0  0
    4.1888    4.5203    0.1668 C   0  0  0  0  0  0  0  0  0  0  0  0
    5.1656    3.7417   -0.6271 C   0  0  0  0  0  0  0  0  0  0  0  0
    6.2267    4.4404   -1.3863 C   0  0  0  0  0  0  0  0  0  0  0  0
    5.0961    2.5240   -0.6556 O   0  0  0  0  0  0  0  0  0  0  0  0
    1.4893    3.6911    2.1619 H   0  0  0  0  0  0  0  0  0  0  0  0
    2.7084    4.9434    2.4327 H   0  0  0  0  0  0  0  0  0  0  0  0
    1.6399    5.0388    1.0267 H   0  0  0  0  0  0  0  0  0  0  0  0
    3.7444    2.8864    1.5058 H   0  0  0  0  0  0  0  0  0  0  0  0
    2.6759    2.9818    0.0998 H   0  0  0  0  0  0  0  0  0  0  0  0
    3.6449    5.1908   -0.4870 H   0  0  0  0  0  0  0  0  0  0  0  0
    4.7128    5.0962    0.9196 H   0  0  0  0  0  0  0  0  0  0  0  0
    6.1297    5.5093   -1.2419 H   0  0  0  0  0  0  0  0  0  0  0  0
    6.1295    4.2081   -2.4396 H   0  0  0  0  0  0  0  0  0  0  0  0
    7.1973    4.1150   -1.0329 H   0  0  0  0  0  0  0  0  0  0  0  0
  1  2  1  0  0  0  0
  2  3  1  0  0  0  0
  3  4  1  0  0  0  0
  4  5  1  0  0  0  0
  4  6  2  0  0  0  0
  1  7  1  0  0  0  0
  1  8  1  0  0  0  0
  1  9  1  0  0  0  0
  2 10  1  0  0  0  0
  2 11  1  0  0  0  0
  3 12  1  0  0  0  0
  3 13  1  0  0  0  0
  5 14  1  0  0  0  0
  5 15  1  0  0  0  0
  5 16  1  0  0  0  0
M  END
>  <Alias name>
Methyl-n-propylketone

>  <Toxicity>   pIGC(50)
-1.22

$$$$
Di-n-propylsulfoxide
  ChemBrain IXL

 22 21  0  0  0  0  0  0  0  0  1 V2000
    3.9406    4.5574    0.4455 C   0  0  0  0  0  0  0  0  0  0  0  0
    5.3808    3.5509   -0.0134 S   0  0  0  0  0  0  0  0  0  0  0  0
    6.7702    4.6409   -0.4375 C   0  0  0  0  0  0  0  0  0  0  0  0
    7.1209    5.5217    0.7773 C   0  0  0  0  0  0  0  0  0  0  0  0
    8.2997    6.4467    0.4181 C   0  0  0  0  0  0  0  0  0  0  0  0
    3.5464    5.4596   -0.7398 C   0  0  0  0  0  0  0  0  0  0  0  0
    2.3245    6.3140   -0.3510 C   0  0  0  0  0  0  0  0  0  0  0  0
    5.7488    2.7157    1.0874 O   0  0  0  0  0  0  0  0  0  0  0  0
    3.1113    3.9078    0.6964 H   0  0  0  0  0  0  0  0  0  0  0  0
    4.1886    5.1733    1.3010 H   0  0  0  0  0  0  0  0  0  0  0  0
    7.6300    4.0410   -0.7090 H   0  0  0  0  0  0  0  0  0  0  0  0
    6.4920    5.2719   -1.2725 H   0  0  0  0  0  0  0  0  0  0  0  0
    6.2610    6.1216    1.0483 H   0  0  0  0  0  0  0  0  0  0  0  0
    7.3986    4.8907    1.6124 H   0  0  0  0  0  0  0  0  0  0  0  0
    8.5459    7.0656    1.2720 H   0  0  0  0  0  0  0  0  0  0  0  0
    8.0220    7.0777   -0.4170 H   0  0  0  0  0  0  0  0  0  0  0  0
    9.1597    5.8468    0.1471 H   0  0  0  0  0  0  0  0  0  0  0  0
    4.3759    6.1091   -0.9904 H   0  0  0  0  0  0  0  0  0  0  0  0
    3.2988    4.8438   -1.5954 H   0  0  0  0  0  0  0  0  0  0  0  0
    1.4949    5.6646   -0.1003 H   0  0  0  0  0  0  0  0  0  0  0  0
    2.5722    6.9300    0.5046 H   0  0  0  0  0  0  0  0  0  0  0  0
    2.0477    6.9480   -1.1842 H   0  0  0  0  0  0  0  0  0  0  0  0
  1  2  1  0  0  0  0
  2  3  1  0  0  0  0
  3  4  1  0  0  0  0
  4  5  1  0  0  0  0
  1  6  1  0  0  0  0
  6  7  1  0  0  0  0
  2  8  2  0  0  0  0
  1  9  1  0  0  0  0
  1 10  1  0  0  0  0
  3 11  1  0  0  0  0
  3 12  1  0  0  0  0
  4 13  1  0  0  0  0
  4 14  1  0  0  0  0
  5 15  1  0  0  0  0
  5 16  1  0  0  0  0
  5 17  1  0  0  0  0
  6 18  1  0  0  0  0
  6 19  1  0  0  0  0
  7 20  1  0  0  0  0
  7 21  1  0  0  0  0
  7 22  1  0  0  0  0
M  END
>  <Alias name>
Di-n-propylsulfoxide

>  <Toxicity>   pIGC(50)
-1.22

$$$$
4-Methyl-2-pentanone
  ChemBrain IXL

 19 18  0  0  0  0  0  0  0  0  1 V2000
    3.6729    3.4321   -0.8129 C   0  0  0  0  0  0  0  0  0  0  0  0
    3.6477    4.1883    0.5320 C   0  0  0  0  0  0  0  0  0  0  0  0
    4.8030    5.2103    0.5716 C   0  0  0  0  0  0  0  0  0  0  0  0
    6.0969    4.5014    0.4429 C   0  0  0  0  0  0  0  0  0  0  0  0
    7.0357    4.8670   -0.6423 C   0  0  0  0  0  0  0  0  0  0  0  0
    6.3893    3.6163    1.2311 O   0  0  0  0  0  0  0  0  0  0  0  0
    2.3033    4.9280    0.6807 C   0  0  0  0  0  0  0  0  0  0  0  0
    4.6161    2.9096   -0.9161 H   0  0  0  0  0  0  0  0  0  0  0  0
    3.5605    4.1381   -1.6264 H   0  0  0  0  0  0  0  0  0  0  0  0
    2.8597    2.7172   -0.8404 H   0  0  0  0  0  0  0  0  0  0  0  0
    3.7625    3.4823    1.3451 H   0  0  0  0  0  0  0  0  0  0  0  0
    4.6926    5.9116   -0.2465 H   0  0  0  0  0  0  0  0  0  0  0  0
    4.7779    5.7465    1.5121 H   0  0  0  0  0  0  0  0  0  0  0  0
    7.4263    5.8614   -0.4622 H   0  0  0  0  0  0  0  0  0  0  0  0
    6.5143    4.8504   -1.5919 H   0  0  0  0  0  0  0  0  0  0  0  0
    7.8531    4.1572   -0.6671 H   0  0  0  0  0  0  0  0  0  0  0  0
    1.4919    4.2112    0.6546 H   0  0  0  0  0  0  0  0  0  0  0  0
    2.2859    5.4587    1.6249 H   0  0  0  0  0  0  0  0  0  0  0  0
    2.1877    5.6340   -0.1323 H   0  0  0  0  0  0  0  0  0  0  0  0
  1  2  1  0  0  0  0
  2  3  1  0  0  0  0
  3  4  1  0  0  0  0
  4  5  1  0  0  0  0
  4  6  2  0  0  0  0
  2  7  1  0  0  0  0
  1  8  1  0  0  0  0
  1  9  1  0  0  0  0
  1 10  1  0  0  0  0
  2 11  1  0  0  0  0
  3 12  1  0  0  0  0
  3 13  1  0  0  0  0
  5 14  1  0  0  0  0
  5 15  1  0  0  0  0
  5 16  1  0  0  0  0
  7 17  1  0  0  0  0
  7 18  1  0  0  0  0
  7 19  1  0  0  0  0
M  END
>  <Alias name>
Methyl isobutyl ketone

>  <Toxicity>   pIGC(50)
-1.21

$$$$
2-Fluoropyridine
  ChemBrain IXL

 11 11  0  0  0  0  0  0  0  0  1 V2000
    2.4237    3.2637    0.0480 C   0  0  0  0  0  0  0  0  0  0  0  0
    2.4323    4.6555   -0.0428 C   0  0  0  0  0  0  0  0  0  0  0  0
    3.6035    5.3291   -0.1039 N   0  0  0  0  0  0  0  0  0  0  0  0
    4.7861    4.6733   -0.0787 C   0  0  0  0  0  0  0  0  0  0  0  0
    4.8184    3.2818    0.0115 C   0  0  0  0  0  0  0  0  0  0  0  0
    3.6271    2.5717    0.0753 C   0  0  0  0  0  0  0  0  0  0  0  0
    5.9501    5.3708   -0.1412 F   0  0  0  0  0  0  0  0  0  0  0  0
    1.4842    2.7235    0.0970 H   0  0  0  0  0  0  0  0  0  0  0  0
    1.4963    5.1971   -0.0643 H   0  0  0  0  0  0  0  0  0  0  0  0
    5.7670    2.7560    0.0318 H   0  0  0  0  0  0  0  0  0  0  0  0
    3.6364    1.4875    0.1458 H   0  0  0  0  0  0  0  0  0  0  0  0
  1  2  4  0  0  0  0
  2  3  4  0  0  0  0
  3  4  4  0  0  0  0
  4  5  4  0  0  0  0
  5  6  4  0  0  0  0
  6  1  4  0  0  0  0
  4  7  1  0  0  0  0
  1  8  1  0  0  0  0
  2  9  1  0  0  0  0
  5 10  1  0  0  0  0
  6 11  1  0  0  0  0
M  END
>  <Alias name>
2-Fluoropyridine

>  <Toxicity>   pIGC(50)
-1.2

$$$$
2-Methylcyclopentanone
  ChemBrain IXL

 17 17  0  0  0  0  0  0  0  0  1 V2000
    5.4478    4.2842    1.0314 C   0  0  0  0  0  0  0  0  0  0  0  0
    5.9931    3.8292   -0.3243 C   0  0  0  0  0  0  0  0  0  0  0  0
    4.7565    3.2973   -1.1363 C   0  0  0  0  0  0  0  0  0  0  0  0
    3.5927    3.2370   -0.1422 C   0  0  0  0  0  0  0  0  0  0  0  0
    4.0618    3.9190    1.0240 C   0  0  0  0  0  0  0  0  0  0  0  0
    3.3193    4.1792    1.9606 O   0  0  0  0  0  0  0  0  0  0  0  0
    2.3313    3.9400   -0.6964 C   0  0  0  0  0  0  0  0  0  0  0  0
    5.9627    3.7749    1.8392 H   0  0  0  0  0  0  0  0  0  0  0  0
    5.5491    5.3577    1.1397 H   0  0  0  0  0  0  0  0  0  0  0  0
    6.7129    3.0334   -0.1803 H   0  0  0  0  0  0  0  0  0  0  0  0
    6.4513    4.6602   -0.8373 H   0  0  0  0  0  0  0  0  0  0  0  0
    4.9613    2.3127   -1.5288 H   0  0  0  0  0  0  0  0  0  0  0  0
    4.5197    3.9806   -1.9403 H   0  0  0  0  0  0  0  0  0  0  0  0
    3.3643    2.2057    0.1015 H   0  0  0  0  0  0  0  0  0  0  0  0
    1.5139    3.8245    0.0123 H   0  0  0  0  0  0  0  0  0  0  0  0
    2.5354    4.9923   -0.8397 H   0  0  0  0  0  0  0  0  0  0  0  0
    2.0530    3.4927   -1.6403 H   0  0  0  0  0  0  0  0  0  0  0  0
  1  2  1  0  0  0  0
  3  4  1  0  0  0  0
  4  5  1  0  0  0  0
  5  1  1  0  0  0  0
  5  6  2  0  0  0  0
  2  3  1  0  0  0  0
  4  7  1  0  0  0  0
  1  8  1  0  0  0  0
  1  9  1  0  0  0  0
  2 10  1  0  0  0  0
  2 11  1  0  0  0  0
  3 12  1  0  0  0  0
  3 13  1  0  0  0  0
  4 14  1  0  0  0  0
  7 15  1  0  0  0  0
  7 16  1  0  0  0  0
  7 17  1  0  0  0  0
M  END
>  <Alias name>
2-Methylcyclopentanone

>  <Toxicity>   pIGC(50)
-1.2

$$$$
3-Methyl-3-buten-1-ol
  ChemBrain IXL

 16 15  0  0  0  0  0  0  0  0  1 V2000
    3.8103    5.6926    0.3323 C   0  0  0  0  0  0  0  0  0  0  0  0
    3.6262    4.2247    0.3761 C   0  0  0  0  0  0  0  0  0  0  0  0
    4.7403    3.3275   -0.0038 C   0  0  0  0  0  0  0  0  0  0  0  0
    5.9670    4.1716   -0.4006 C   0  0  0  0  0  0  0  0  0  0  0  0
    7.0736    3.2805   -0.7778 O   0  0  0  0  0  0  0  0  0  0  0  0
    2.4552    3.7099    0.7583 C   0  0  0  0  0  0  0  0  0  0  0  0
    7.9015    3.7371   -1.0468 H   0  0  0  0  0  0  0  0  0  0  0  0
    2.8942    6.1806    0.6414 H   0  0  0  0  0  0  0  0  0  0  0  0
    4.0576    5.9954   -0.6776 H   0  0  0  0  0  0  0  0  0  0  0  0
    4.6136    5.9758    1.0011 H   0  0  0  0  0  0  0  0  0  0  0  0
    4.4386    2.7126   -0.8426 H   0  0  0  0  0  0  0  0  0  0  0  0
    4.9951    2.6929    0.8360 H   0  0  0  0  0  0  0  0  0  0  0  0
    6.2687    4.7866    0.4383 H   0  0  0  0  0  0  0  0  0  0  0  0
    5.7123    4.8062   -1.2403 H   0  0  0  0  0  0  0  0  0  0  0  0
    2.3206    2.6358    0.7903 H   0  0  0  0  0  0  0  0  0  0  0  0
    1.6400    4.3664    1.0363 H   0  0  0  0  0  0  0  0  0  0  0  0
  1  2  1  0  0  0  0
  2  3  1  0  0  0  0
  3  4  1  0  0  0  0
  4  5  1  0  0  0  0
  2  6  2  0  0  0  0
  5  7  1  0  0  0  0
  1  8  1  0  0  0  0
  1  9  1  0  0  0  0
  1 10  1  0  0  0  0
  3 11  1  0  0  0  0
  3 12  1  0  0  0  0
  4 13  1  0  0  0  0
  4 14  1  0  0  0  0
  6 15  1  0  0  0  0
  6 16  1  0  0  0  0
M  END
>  <Alias name>
3-Methyl-3-buten-1-ol

>  <Toxicity>   pIGC(50)
-1.18

$$$$
Isopropylmethylketone
  ChemBrain IXL

 16 15  0  0  0  0  0  0  0  0  1 V2000
    2.0617    4.3553   -0.3093 C   0  0  0  0  0  0  0  0  0  0  0  0
    3.4185    4.6809    0.1843 C   0  0  0  0  0  0  0  0  0  0  0  0
    4.4297    3.6101    0.3299 C   0  0  0  0  0  0  0  0  0  0  0  0
    3.9169    2.3240   -0.3465 C   0  0  0  0  0  0  0  0  0  0  0  0
    5.7460    4.0523   -0.3383 C   0  0  0  0  0  0  0  0  0  0  0  0
    3.7033    5.8320    0.4710 O   0  0  0  0  0  0  0  0  0  0  0  0
    2.1359    3.8636   -1.2713 H   0  0  0  0  0  0  0  0  0  0  0  0
    1.5695    3.6968    0.3957 H   0  0  0  0  0  0  0  0  0  0  0  0
    1.4869    5.2673   -0.4133 H   0  0  0  0  0  0  0  0  0  0  0  0
    4.6049    3.4197    1.3815 H   0  0  0  0  0  0  0  0  0  0  0  0
    4.6561    1.5399   -0.2385 H   0  0  0  0  0  0  0  0  0  0  0  0
    2.9909    2.0142    0.1219 H   0  0  0  0  0  0  0  0  0  0  0  0
    3.7434    2.5139   -1.3985 H   0  0  0  0  0  0  0  0  0  0  0  0
    6.1040    4.9586    0.1342 H   0  0  0  0  0  0  0  0  0  0  0  0
    5.5717    4.2385   -1.3909 H   0  0  0  0  0  0  0  0  0  0  0  0
    6.4873    3.2705   -0.2279 H   0  0  0  0  0  0  0  0  0  0  0  0
  1  2  1  0  0  0  0
  2  3  1  0  0  0  0
  3  4  1  0  0  0  0
  3  5  1  0  0  0  0
  2  6  2  0  0  0  0
  1  7  1  0  0  0  0
  1  8  1  0  0  0  0
  1  9  1  0  0  0  0
  3 10  1  0  0  0  0
  4 11  1  0  0  0  0
  4 12  1  0  0  0  0
  4 13  1  0  0  0  0
  5 14  1  0  0  0  0
  5 15  1  0  0  0  0
  5 16  1  0  0  0  0
M  END
>  <Alias name>
3-Methyl-2-butanone

>  <Toxicity>   pIGC(50)
-1.17

$$$$
Methyl 2-methylbutyrate
  ChemBrain IXL

 20 19  0  0  0  0  0  0  0  0  1 V2000
    4.6461    4.8888   -0.3121 C   0  0  0  0  0  0  0  0  0  0  0  0
    6.0090    4.3467   -0.1146 C   0  0  0  0  0  0  0  0  0  0  0  0
    6.1717    3.1481    0.0441 O   0  0  0  0  0  0  0  0  0  0  0  0
    7.1668    5.2525   -0.1097 O   0  0  0  0  0  0  0  0  0  0  0  0
    3.6181    3.9444    0.3406 C   0  0  0  0  0  0  0  0  0  0  0  0
    2.1968    4.4928    0.1082 C   0  0  0  0  0  0  0  0  0  0  0  0
    4.5485    6.2826    0.3381 C   0  0  0  0  0  0  0  0  0  0  0  0
    8.4649    4.6003    0.1145 C   0  0  0  0  0  0  0  0  0  0  0  0
    4.4399    4.9698   -1.3722 H   0  0  0  0  0  0  0  0  0  0  0  0
    3.8110    3.8806    1.4044 H   0  0  0  0  0  0  0  0  0  0  0  0
    3.7016    2.9592   -0.1011 H   0  0  0  0  0  0  0  0  0  0  0  0
    1.4734    3.8205    0.5527 H   0  0  0  0  0  0  0  0  0  0  0  0
    2.1083    5.4711    0.5642 H   0  0  0  0  0  0  0  0  0  0  0  0
    2.0100    4.5721   -0.9556 H   0  0  0  0  0  0  0  0  0  0  0  0
    3.5565    6.6867    0.1783 H   0  0  0  0  0  0  0  0  0  0  0  0
    4.7374    6.1990    1.4012 H   0  0  0  0  0  0  0  0  0  0  0  0
    5.2830    6.9414   -0.1084 H   0  0  0  0  0  0  0  0  0  0  0  0
    9.2513    5.3447    0.0938 H   0  0  0  0  0  0  0  0  0  0  0  0
    8.6403    3.8681   -0.6639 H   0  0  0  0  0  0  0  0  0  0  0  0
    8.4596    4.1076    1.0790 H   0  0  0  0  0  0  0  0  0  0  0  0
  1  2  1  0  0  0  0
  2  3  2  0  0  0  0
  2  4  1  0  0  0  0
  1  5  1  0  0  0  0
  5  6  1  0  0  0  0
  1  7  1  0  0  0  0
  4  8  1  0  0  0  0
  1  9  1  0  0  0  0
  5 10  1  0  0  0  0
  5 11  1  0  0  0  0
  6 12  1  0  0  0  0
  6 13  1  0  0  0  0
  6 14  1  0  0  0  0
  7 15  1  0  0  0  0
  7 16  1  0  0  0  0
  7 17  1  0  0  0  0
  8 18  1  0  0  0  0
  8 19  1  0  0  0  0
  8 20  1  0  0  0  0
M  END
>  <Alias name>
Methyl 2-methylbutyrate

>  <Toxicity>   pIGC(50)
-1.17

$$$$
t-Amyl alcohol
  ChemBrain IXL

 18 17  0  0  0  0  0  0  0  0  1 V2000
    3.4995    2.1154    0.6007 C   0  0  0  0  0  0  0  0  0  0  0  0
    3.9227    3.3285   -0.2503 C   0  0  0  0  0  0  0  0  0  0  0  0
    4.9881    4.1427    0.5102 C   0  0  0  0  0  0  0  0  0  0  0  0
    5.4146    5.3545   -0.3415 C   0  0  0  0  0  0  0  0  0  0  0  0
    4.4823    2.8604   -1.5265 O   0  0  0  0  0  0  0  0  0  0  0  0
    2.6938    4.2178   -0.5236 C   0  0  0  0  0  0  0  0  0  0  0  0
    4.3604    1.4920    0.7920 H   0  0  0  0  0  0  0  0  0  0  0  0
    3.0884    2.4591    1.5383 H   0  0  0  0  0  0  0  0  0  0  0  0
    4.5764    4.4881    1.4470 H   0  0  0  0  0  0  0  0  0  0  0  0
    5.8479    3.5183    0.7034 H   0  0  0  0  0  0  0  0  0  0  0  0
    6.1625    5.9233    0.1910 H   0  0  0  0  0  0  0  0  0  0  0  0
    5.8248    5.0091   -1.2789 H   0  0  0  0  0  0  0  0  0  0  0  0
    4.5555    5.9801   -0.5331 H   0  0  0  0  0  0  0  0  0  0  0  0
    5.2472    2.3024   -1.4489 H   0  0  0  0  0  0  0  0  0  0  0  0
    2.7531    1.5447    0.0680 H   0  0  0  0  0  0  0  0  0  0  0  0
    1.9469    3.6463   -1.0545 H   0  0  0  0  0  0  0  0  0  0  0  0
    2.2836    4.5631    0.4140 H   0  0  0  0  0  0  0  0  0  0  0  0
    2.9896    5.0669   -1.1216 H   0  0  0  0  0  0  0  0  0  0  0  0
  1  2  1  0  0  0  0
  2  3  1  0  0  0  0
  3  4  1  0  0  0  0
  1  7  1  0  0  0  0
  1  8  1  0  0  0  0
  2  5  1  0  0  0  0
  2  6  1  0  0  0  0
  3  9  1  0  0  0  0
  3 10  1  0  0  0  0
  4 11  1  0  0  0  0
  4 12  1  0  0  0  0
  4 13  1  0  0  0  0
  5 14  1  0  0  0  0
  1 15  1  0  0  0  0
  6 16  1  0  0  0  0
  6 17  1  0  0  0  0
  6 18  1  0  0  0  0
M  END
>  <Alias name>
t-Pentyl alcohol

>  <Toxicity>   pIGC(50)
-1.17

$$$$
2-Pentanol
  ChemBrain IXL

 18 17  0  0  0  0  0  0  0  0  1 V2000
    2.4009    5.1712    0.3386 C   0  0  0  0  0  0  0  0  0  0  0  0
    3.5267    4.1437    0.5661 C   0  0  0  0  0  0  0  0  0  0  0  0
    4.8214    4.6433   -0.1041 C   0  0  0  0  0  0  0  0  0  0  0  0
    5.9474    3.6161    0.1239 C   0  0  0  0  0  0  0  0  0  0  0  0
    7.2420    4.1156   -0.5463 C   0  0  0  0  0  0  0  0  0  0  0  0
    3.1378    2.8529   -0.0203 O   0  0  0  0  0  0  0  0  0  0  0  0
    1.4936    4.8211    0.8083 H   0  0  0  0  0  0  0  0  0  0  0  0
    2.6865    6.1194    0.7694 H   0  0  0  0  0  0  0  0  0  0  0  0
    2.2336    5.2931   -0.7214 H   0  0  0  0  0  0  0  0  0  0  0  0
    3.6939    4.0217    1.6261 H   0  0  0  0  0  0  0  0  0  0  0  0
    5.1068    5.5917    0.3264 H   0  0  0  0  0  0  0  0  0  0  0  0
    4.6542    4.7648   -1.1642 H   0  0  0  0  0  0  0  0  0  0  0  0
    5.6620    2.6676   -0.3066 H   0  0  0  0  0  0  0  0  0  0  0  0
    6.1145    3.4945    1.1840 H   0  0  0  0  0  0  0  0  0  0  0  0
    7.0748    4.2371   -1.6064 H   0  0  0  0  0  0  0  0  0  0  0  0
    8.0310    3.3958   -0.3864 H   0  0  0  0  0  0  0  0  0  0  0  0
    7.5273    5.0641   -0.1159 H   0  0  0  0  0  0  0  0  0  0  0  0
    2.9707    2.8708   -0.9553 H   0  0  0  0  0  0  0  0  0  0  0  0
  1  2  1  0  0  0  0
  2  3  1  0  0  0  0
  3  4  1  0  0  0  0
  4  5  1  0  0  0  0
  2  6  1  0  0  0  0
  1  7  1  0  0  0  0
  1  8  1  0  0  0  0
  1  9  1  0  0  0  0
  2 10  1  0  0  0  0
  3 11  1  0  0  0  0
  3 12  1  0  0  0  0
  4 13  1  0  0  0  0
  4 14  1  0  0  0  0
  5 15  1  0  0  0  0
  5 16  1  0  0  0  0
  5 17  1  0  0  0  0
  6 18  1  0  0  0  0
M  END
>  <Alias name>
2-Pentanol

>  <Toxicity>   pIGC(50)
-1.16

$$$$
N-tert-butylacetamide
  ChemBrain IXL

 21 20  0  0  0  0  0  0  0  0  1 V2000
    5.9021    4.4573    0.1230 C   0  0  0  0  0  0  0  0  0  0  0  0
    2.2101    3.4752    0.5667 C   0  0  0  0  0  0  0  0  0  0  0  0
    3.4277    4.2403    0.2165 C   0  0  0  0  0  0  0  0  0  0  0  0
    3.3288    5.3444   -0.2931 O   0  0  0  0  0  0  0  0  0  0  0  0
    4.6928    3.6970    0.4699 N   0  0  0  0  0  0  0  0  0  0  0  0
    5.9077    5.7925    0.8923 C   0  0  0  0  0  0  0  0  0  0  0  0
    5.9157    4.7376   -1.3923 C   0  0  0  0  0  0  0  0  0  0  0  0
    7.1507    3.6390    0.5052 C   0  0  0  0  0  0  0  0  0  0  0  0
    4.7746    2.7836    0.8906 H   0  0  0  0  0  0  0  0  0  0  0  0
    2.4547    2.4230    0.6439 H   0  0  0  0  0  0  0  0  0  0  0  0
    1.8235    3.8265    1.5154 H   0  0  0  0  0  0  0  0  0  0  0  0
    1.4613    3.6163   -0.2028 H   0  0  0  0  0  0  0  0  0  0  0  0
    5.0321    6.3692    0.6211 H   0  0  0  0  0  0  0  0  0  0  0  0
    6.8004    6.3511    0.6395 H   0  0  0  0  0  0  0  0  0  0  0  0
    5.8946    5.5956    1.9572 H   0  0  0  0  0  0  0  0  0  0  0  0
    5.0399    5.3155   -1.6604 H   0  0  0  0  0  0  0  0  0  0  0  0
    5.9084    3.7992   -1.9330 H   0  0  0  0  0  0  0  0  0  0  0  0
    6.8083    5.2949   -1.6484 H   0  0  0  0  0  0  0  0  0  0  0  0
    8.0416    4.1993    0.2498 H   0  0  0  0  0  0  0  0  0  0  0  0
    7.1469    2.7007   -0.0357 H   0  0  0  0  0  0  0  0  0  0  0  0
    7.1411    3.4419    1.5700 H   0  0  0  0  0  0  0  0  0  0  0  0
  2  3  1  0  0  0  0
  3  4  2  0  0  0  0
  3  5  1  0  0  0  0
  5  1  1  0  0  0  0
  1  6  1  0  0  0  0
  1  7  1  0  0  0  0
  1  8  1  0  0  0  0
  5  9  1  0  0  0  0
  2 10  1  0  0  0  0
  2 11  1  0  0  0  0
  2 12  1  0  0  0  0
  6 13  1  0  0  0  0
  6 14  1  0  0  0  0
  6 15  1  0  0  0  0
  7 16  1  0  0  0  0
  7 17  1  0  0  0  0
  7 18  1  0  0  0  0
  8 19  1  0  0  0  0
  8 20  1  0  0  0  0
  8 21  1  0  0  0  0
M  END
>  <Alias name>
N-tert-butylacetamide

>  <Toxicity>   pIGC(50)
-1.16

$$$$
n-Butylformate
  ChemBrain IXL

 17 16  0  0  0  0  0  0  0  0  1 V2000
    9.1925    4.5446   -1.7214 O   0  0  0  0  0  0  0  0  0  0  0  0
    8.1675    5.1564   -1.4698 C   0  0  0  0  0  0  0  0  0  0  0  0
    7.0110    4.4499   -0.9002 O   0  0  0  0  0  0  0  0  0  0  0  0
    5.8345    5.2919   -0.6400 C   0  0  0  0  0  0  0  0  0  0  0  0
    4.7050    4.4269   -0.0482 C   0  0  0  0  0  0  0  0  0  0  0  0
    3.4711    5.3093    0.2246 C   0  0  0  0  0  0  0  0  0  0  0  0
    2.3414    4.4442    0.8162 C   0  0  0  0  0  0  0  0  0  0  0  0
    8.1096    6.2200   -1.6661 H   0  0  0  0  0  0  0  0  0  0  0  0
    5.4985    5.7394   -1.5672 H   0  0  0  0  0  0  0  0  0  0  0  0
    6.0976    6.0725    0.0632 H   0  0  0  0  0  0  0  0  0  0  0  0
    5.0410    3.9795    0.8790 H   0  0  0  0  0  0  0  0  0  0  0  0
    4.4422    3.6463   -0.7513 H   0  0  0  0  0  0  0  0  0  0  0  0
    3.1352    5.7568   -0.7025 H   0  0  0  0  0  0  0  0  0  0  0  0
    3.7339    6.0899    0.9278 H   0  0  0  0  0  0  0  0  0  0  0  0
    2.0785    3.6636    0.1131 H   0  0  0  0  0  0  0  0  0  0  0  0
    2.6772    3.9967    1.7435 H   0  0  0  0  0  0  0  0  0  0  0  0
    1.4745    5.0643    1.0078 H   0  0  0  0  0  0  0  0  0  0  0  0
  1  2  2  0  0  0  0
  2  3  1  0  0  0  0
  3  4  1  0  0  0  0
  4  5  1  0  0  0  0
  5  6  1  0  0  0  0
  6  7  1  0  0  0  0
  2  8  1  0  0  0  0
  4  9  1  0  0  0  0
  4 10  1  0  0  0  0
  5 11  1  0  0  0  0
  5 12  1  0  0  0  0
  6 13  1  0  0  0  0
  6 14  1  0  0  0  0
  7 15  1  0  0  0  0
  7 16  1  0  0  0  0
  7 17  1  0  0  0  0
M  END
>  <Alias name>
n-Butylformate

>  <Toxicity>   pIGC(50)
-1.15

$$$$
5-Hexen-2-one
  ChemBrain IXL

 17 16  0  0  0  0  0  0  0  0  1 V2000
    2.0932    2.8320    0.6464 C   0  0  0  0  0  0  0  0  0  0  0  0
    3.3719    3.0327    0.3192 C   0  0  0  0  0  0  0  0  0  0  0  0
    3.9430    4.3971    0.3685 C   0  0  0  0  0  0  0  0  0  0  0  0
    5.4216    4.3510   -0.0633 C   0  0  0  0  0  0  0  0  0  0  0  0
    5.9927    5.7155   -0.0140 C   0  0  0  0  0  0  0  0  0  0  0  0
    7.4094    5.9383   -0.3797 C   0  0  0  0  0  0  0  0  0  0  0  0
    5.2957    6.6565    0.3281 O   0  0  0  0  0  0  0  0  0  0  0  0
    1.6753    1.8336    0.6103 H   0  0  0  0  0  0  0  0  0  0  0  0
    1.4739    3.6677    0.9480 H   0  0  0  0  0  0  0  0  0  0  0  0
    3.9912    2.1970    0.0177 H   0  0  0  0  0  0  0  0  0  0  0  0
    3.3911    5.0440   -0.3022 H   0  0  0  0  0  0  0  0  0  0  0  0
    3.8738    4.7812    1.3788 H   0  0  0  0  0  0  0  0  0  0  0  0
    5.9735    3.7042    0.6074 H   0  0  0  0  0  0  0  0  0  0  0  0
    5.4908    3.9669   -1.0735 H   0  0  0  0  0  0  0  0  0  0  0  0
    7.6453    6.9911   -0.2852 H   0  0  0  0  0  0  0  0  0  0  0  0
    7.5722    5.6222   -1.4026 H   0  0  0  0  0  0  0  0  0  0  0  0
    8.0474    5.3647    0.2813 H   0  0  0  0  0  0  0  0  0  0  0  0
  1  2  2  0  0  0  0
  2  3  1  0  0  0  0
  3  4  1  0  0  0  0
  4  5  1  0  0  0  0
  5  6  1  0  0  0  0
  5  7  2  0  0  0  0
  1  8  1  0  0  0  0
  1  9  1  0  0  0  0
  2 10  1  0  0  0  0
  3 11  1  0  0  0  0
  3 12  1  0  0  0  0
  4 13  1  0  0  0  0
  4 14  1  0  0  0  0
  6 15  1  0  0  0  0
  6 16  1  0  0  0  0
  6 17  1  0  0  0  0
M  END
>  <Alias name>
1-Hexen-5-one

>  <Toxicity>   pIGC(50)
-1.14

$$$$
Ethylpropionate
  ChemBrain IXL

 17 16  0  0  0  0  0  0  0  0  1 V2000
    2.1778    4.3863    0.0000 C   0  0  0  0  0  0  0  0  0  0  0  0
    3.4305    3.5967   -0.0234 C   0  0  0  0  0  0  0  0  0  0  0  0
    3.3904    2.3882    0.1425 O   0  0  0  0  0  0  0  0  0  0  0  0
    4.7228    4.2691   -0.2465 O   0  0  0  0  0  0  0  0  0  0  0  0
    5.8979    3.3829   -0.2491 C   0  0  0  0  0  0  0  0  0  0  0  0
    2.4830    5.8245    0.4625 C   0  0  0  0  0  0  0  0  0  0  0  0
    7.1708    4.2186   -0.4839 C   0  0  0  0  0  0  0  0  0  0  0  0
    1.7479    4.4103   -0.9936 H   0  0  0  0  0  0  0  0  0  0  0  0
    1.4757    3.9283    0.6858 H   0  0  0  0  0  0  0  0  0  0  0  0
    5.7960    2.6503   -1.0403 H   0  0  0  0  0  0  0  0  0  0  0  0
    5.9700    2.8759    0.7052 H   0  0  0  0  0  0  0  0  0  0  0  0
    1.5659    6.4000    0.4806 H   0  0  0  0  0  0  0  0  0  0  0  0
    3.1837    6.2835   -0.2241 H   0  0  0  0  0  0  0  0  0  0  0  0
    2.9139    5.8006    1.4558 H   0  0  0  0  0  0  0  0  0  0  0  0
    7.2731    4.9504    0.3078 H   0  0  0  0  0  0  0  0  0  0  0  0
    7.0985    4.7262   -1.4377 H   0  0  0  0  0  0  0  0  0  0  0  0
    8.0354    3.5664   -0.4866 H   0  0  0  0  0  0  0  0  0  0  0  0
  1  2  1  0  0  0  0
  2  3  2  0  0  0  0
  2  4  1  0  0  0  0
  4  5  1  0  0  0  0
  1  6  1  0  0  0  0
  5  7  1  0  0  0  0
  1  8  1  0  0  0  0
  1  9  1  0  0  0  0
  5 10  1  0  0  0  0
  5 11  1  0  0  0  0
  6 12  1  0  0  0  0
  6 13  1  0  0  0  0
  6 14  1  0  0  0  0
  7 15  1  0  0  0  0
  7 16  1  0  0  0  0
  7 17  1  0  0  0  0
M  END
>  <Alias name>
Ethyl propionate

>  <Toxicity>   pIGC(50)
-1.14

$$$$
3-Aminobenzylalcohol
  ChemBrain IXL

 18 18  0  0  0  0  0  0  0  0  1 V2000
    5.4682    4.7807    0.2500 C   0  0  0  0  0  0  0  0  0  0  0  0
    4.9021    6.0547    0.3009 C   0  0  0  0  0  0  0  0  0  0  0  0
    3.5296    6.2005    0.5036 C   0  0  0  0  0  0  0  0  0  0  0  0
    2.7232    5.0724    0.6554 C   0  0  0  0  0  0  0  0  0  0  0  0
    3.2893    3.7984    0.6046 C   0  0  0  0  0  0  0  0  0  0  0  0
    4.6618    3.6526    0.4018 C   0  0  0  0  0  0  0  0  0  0  0  0
    2.4800    2.6662    0.7569 N   0  0  0  0  0  0  0  0  0  0  0  0
    6.9242    4.6260    0.0349 C   0  0  0  0  0  0  0  0  0  0  0  0
    7.2697    3.1972    0.0296 O   0  0  0  0  0  0  0  0  0  0  0  0
    1.4872    2.7717    0.9030 H   0  0  0  0  0  0  0  0  0  0  0  0
    2.8896    1.7448    0.7207 H   0  0  0  0  0  0  0  0  0  0  0  0
    8.2230    3.0008   -0.1081 H   0  0  0  0  0  0  0  0  0  0  0  0
    5.5281    6.9305    0.1830 H   0  0  0  0  0  0  0  0  0  0  0  0
    3.0901    7.1896    0.5431 H   0  0  0  0  0  0  0  0  0  0  0  0
    1.6577    5.1856    0.8128 H   0  0  0  0  0  0  0  0  0  0  0  0
    5.1013    2.6636    0.3623 H   0  0  0  0  0  0  0  0  0  0  0  0
    7.4619    5.1245    0.8320 H   0  0  0  0  0  0  0  0  0  0  0  0
    7.1976    5.0670   -0.9157 H   0  0  0  0  0  0  0  0  0  0  0  0
  1  2  4  0  0  0  0
  2  3  4  0  0  0  0
  3  4  4  0  0  0  0
  4  5  4  0  0  0  0
  5  6  4  0  0  0  0
  6  1  4  0  0  0  0
  5  7  1  0  0  0  0
  1  8  1  0  0  0  0
  8  9  1  0  0  0  0
  7 10  1  0  0  0  0
  7 11  1  0  0  0  0
  9 12  1  0  0  0  0
  2 13  1  0  0  0  0
  3 14  1  0  0  0  0
  4 15  1  0  0  0  0
  6 16  1  0  0  0  0
  8 17  1  0  0  0  0
  8 18  1  0  0  0  0
M  END
>  <Alias name>
3-Aminobenzylalcohol

>  <Toxicity>   pIGC(50)
-1.13

$$$$
cis-2-Penten-1-ol
  ChemBrain IXL

 16 15  0  0  0  0  0  0  0  0  1 V2000
    3.3653    4.0077    0.8872 C   0  0  0  0  0  0  0  0  0  0  0  0
    4.1701    5.1509    0.4016 C   0  0  0  0  0  0  0  0  0  0  0  0
    5.4252    4.9567   -0.0097 C   0  0  0  0  0  0  0  0  0  0  0  0
    6.0118    3.5982    0.0198 C   0  0  0  0  0  0  0  0  0  0  0  0
    7.3392    3.5947   -0.7629 C   0  0  0  0  0  0  0  0  0  0  0  0
    2.0901    4.5006    1.4275 O   0  0  0  0  0  0  0  0  0  0  0  0
    1.4889    3.8044    1.7739 H   0  0  0  0  0  0  0  0  0  0  0  0
    3.9100    3.4874    1.6653 H   0  0  0  0  0  0  0  0  0  0  0  0
    3.1711    3.3284    0.0664 H   0  0  0  0  0  0  0  0  0  0  0  0
    3.7409    6.1449    0.3799 H   0  0  0  0  0  0  0  0  0  0  0  0
    6.0142    5.7932   -0.3649 H   0  0  0  0  0  0  0  0  0  0  0  0
    5.3227    2.8974   -0.4351 H   0  0  0  0  0  0  0  0  0  0  0  0
    6.1973    3.3073    1.0464 H   0  0  0  0  0  0  0  0  0  0  0  0
    8.0280    4.2962   -0.3086 H   0  0  0  0  0  0  0  0  0  0  0  0
    7.1536    3.8845   -1.7897 H   0  0  0  0  0  0  0  0  0  0  0  0
    7.7690    2.6009   -0.7403 H   0  0  0  0  0  0  0  0  0  0  0  0
  1  2  1  0  0  0  0
  2  3  2  0  0  0  0
  3  4  1  0  0  0  0
  4  5  1  0  0  0  0
  1  6  1  0  0  0  0
  6  7  1  0  0  0  0
  1  8  1  0  0  0  0
  1  9  1  0  0  0  0
  2 10  1  0  0  0  0
  3 11  1  0  0  0  0
  4 12  1  0  0  0  0
  4 13  1  0  0  0  0
  5 14  1  0  0  0  0
  5 15  1  0  0  0  0
  5 16  1  0  0  0  0
M  END
>  <Alias name>
cis-2-Penten-1-ol

>  <Toxicity>   pIGC(50)
-1.12

$$$$
1-Pentanol
  ChemBrain IXL

 18 17  0  0  0  0  0  0  0  0  1 V2000
    4.8653    4.1564    0.0322 C   0  0  0  0  0  0  0  0  0  0  0  0
    6.0615    5.1273   -0.0061 C   0  0  0  0  0  0  0  0  0  0  0  0
    7.3547    4.3383   -0.2887 C   0  0  0  0  0  0  0  0  0  0  0  0
    8.4957    5.2645   -0.3252 O   0  0  0  0  0  0  0  0  0  0  0  0
    3.5721    4.9455    0.3148 C   0  0  0  0  0  0  0  0  0  0  0  0
    2.3760    3.9746    0.3532 C   0  0  0  0  0  0  0  0  0  0  0  0
    5.0193    3.4261    0.8128 H   0  0  0  0  0  0  0  0  0  0  0  0
    4.7793    3.6533   -0.9196 H   0  0  0  0  0  0  0  0  0  0  0  0
    5.9075    5.8576   -0.7868 H   0  0  0  0  0  0  0  0  0  0  0  0
    6.1474    5.6305    0.9456 H   0  0  0  0  0  0  0  0  0  0  0  0
    7.5087    3.6080    0.4920 H   0  0  0  0  0  0  0  0  0  0  0  0
    7.2688    3.8352   -1.2404 H   0  0  0  0  0  0  0  0  0  0  0  0
    8.4409    5.9431   -0.9878 H   0  0  0  0  0  0  0  0  0  0  0  0
    3.4181    5.6758   -0.4658 H   0  0  0  0  0  0  0  0  0  0  0  0
    3.6580    5.4486    1.2666 H   0  0  0  0  0  0  0  0  0  0  0  0
    2.5299    3.2443    1.1339 H   0  0  0  0  0  0  0  0  0  0  0  0
    1.4697    4.5276    0.5513 H   0  0  0  0  0  0  0  0  0  0  0  0
    2.2900    3.4715   -0.5985 H   0  0  0  0  0  0  0  0  0  0  0  0
  1  2  1  0  0  0  0
  2  3  1  0  0  0  0
  3  4  1  0  0  0  0
  1  5  1  0  0  0  0
  5  6  1  0  0  0  0
  1  7  1  0  0  0  0
  1  8  1  0  0  0  0
  2  9  1  0  0  0  0
  2 10  1  0  0  0  0
  3 11  1  0  0  0  0
  3 12  1  0  0  0  0
  4 13  1  0  0  0  0
  5 14  1  0  0  0  0
  5 15  1  0  0  0  0
  6 16  1  0  0  0  0
  6 17  1  0  0  0  0
  6 18  1  0  0  0  0
M  END
>  <Alias name>
1-Pentanol

>  <Toxicity>   pIGC(50)
-1.07

$$$$
2-Butanone oxime
  ChemBrain IXL

 15 14  0  0  0  0  0  0  0  0  1 V2000
    3.6056    5.2557   -0.1833 C   0  0  0  0  0  0  0  0  0  0  0  0
    4.8945    4.5386   -0.0245 C   0  0  0  0  0  0  0  0  0  0  0  0
    4.9218    3.0560    0.0167 C   0  0  0  0  0  0  0  0  0  0  0  0
    5.9770    5.1961    0.0764 N   0  0  0  0  0  0  0  0  0  0  0  0
    2.4371    4.3063    0.1552 C   0  0  0  0  0  0  0  0  0  0  0  0
    7.1997    4.5195    0.2270 O   0  0  0  0  0  0  0  0  0  0  0  0
    7.9898    5.0999    0.2978 H   0  0  0  0  0  0  0  0  0  0  0  0
    3.5828    6.1072    0.4851 H   0  0  0  0  0  0  0  0  0  0  0  0
    3.5072    5.5976   -1.2060 H   0  0  0  0  0  0  0  0  0  0  0  0
    5.9488    2.7150    0.0587 H   0  0  0  0  0  0  0  0  0  0  0  0
    4.3903    2.7091    0.8943 H   0  0  0  0  0  0  0  0  0  0  0  0
    4.4466    2.6611   -0.8728 H   0  0  0  0  0  0  0  0  0  0  0  0
    2.4549    3.4572   -0.5169 H   0  0  0  0  0  0  0  0  0  0  0  0
    2.5370    3.9604    1.1767 H   0  0  0  0  0  0  0  0  0  0  0  0
    1.4988    4.8350    0.0435 H   0  0  0  0  0  0  0  0  0  0  0  0
  1  2  1  0  0  0  0
  2  3  1  0  0  0  0
  2  4  2  0  0  0  0
  1  5  1  0  0  0  0
  4  6  1  0  0  0  0
  6  7  1  0  0  0  0
  1  8  1  0  0  0  0
  1  9  1  0  0  0  0
  3 10  1  0  0  0  0
  3 11  1  0  0  0  0
  3 12  1  0  0  0  0
  5 13  1  0  0  0  0
  5 14  1  0  0  0  0
  5 15  1  0  0  0  0
M  END
>  <Alias name>
2-Butanone oxime

>  <Toxicity>   pIGC(50)
-1.07

$$$$
3-Hydroxybenzylalcohol
  ChemBrain IXL

 17 17  0  0  0  0  0  0  0  0  1 V2000
    6.2808    4.9893   -0.5272 C   0  0  0  0  0  0  0  0  0  0  0  0
    4.9759    5.2877   -0.1345 C   0  0  0  0  0  0  0  0  0  0  0  0
    4.0901    4.2578    0.1825 C   0  0  0  0  0  0  0  0  0  0  0  0
    4.5091    2.9294    0.1067 C   0  0  0  0  0  0  0  0  0  0  0  0
    5.8140    2.6309   -0.2859 C   0  0  0  0  0  0  0  0  0  0  0  0
    6.6998    3.6609   -0.6029 C   0  0  0  0  0  0  0  0  0  0  0  0
    2.7057    4.5745    0.5992 C   0  0  0  0  0  0  0  0  0  0  0  0
    2.5133    6.0318    0.5929 O   0  0  0  0  0  0  0  0  0  0  0  0
    7.2143    6.0746   -0.8611 O   0  0  0  0  0  0  0  0  0  0  0  0
    1.6162    6.3336    0.8584 H   0  0  0  0  0  0  0  0  0  0  0  0
    6.8425    6.9812   -0.7828 H   0  0  0  0  0  0  0  0  0  0  0  0
    4.6506    6.3191   -0.0758 H   0  0  0  0  0  0  0  0  0  0  0  0
    3.8213    2.1298    0.3527 H   0  0  0  0  0  0  0  0  0  0  0  0
    6.1393    1.5996   -0.3447 H   0  0  0  0  0  0  0  0  0  0  0  0
    7.7129    3.4291   -0.9078 H   0  0  0  0  0  0  0  0  0  0  0  0
    2.0074    4.1152   -0.0895 H   0  0  0  0  0  0  0  0  0  0  0  0
    2.5327    4.1918    1.5974 H   0  0  0  0  0  0  0  0  0  0  0  0
  1  2  4  0  0  0  0
  2  3  4  0  0  0  0
  3  4  4  0  0  0  0
  4  5  4  0  0  0  0
  5  6  4  0  0  0  0
  6  1  4  0  0  0  0
  3  7  1  0  0  0  0
  7  8  1  0  0  0  0
  1  9  1  0  0  0  0
  8 10  1  0  0  0  0
  9 11  1  0  0  0  0
  2 12  1  0  0  0  0
  4 13  1  0  0  0  0
  5 14  1  0  0  0  0
  6 15  1  0  0  0  0
  7 16  1  0  0  0  0
  7 17  1  0  0  0  0
M  END
>  <Alias name>
3-Hydroxybenzylalcohol

>  <Toxicity>   pIGC(50)
-1.04

$$$$
Isoamyl alcohol
  ChemBrain IXL

 18 17  0  0  0  0  0  0  0  0  1 V2000
    3.5843    4.4421   -0.0919 C   0  0  0  0  0  0  0  0  0  0  0  0
    4.8292    5.3390    0.0569 C   0  0  0  0  0  0  0  0  0  0  0  0
    6.0438    4.6448   -0.5897 C   0  0  0  0  0  0  0  0  0  0  0  0
    7.2298    5.5020   -0.4499 O   0  0  0  0  0  0  0  0  0  0  0  0
    3.8347    3.0936    0.6113 C   0  0  0  0  0  0  0  0  0  0  0  0
    2.3696    5.1389    0.5515 C   0  0  0  0  0  0  0  0  0  0  0  0
    3.3874    4.2705   -1.1399 H   0  0  0  0  0  0  0  0  0  0  0  0
    4.6520    6.2847   -0.4338 H   0  0  0  0  0  0  0  0  0  0  0  0
    5.0274    5.5089    1.1049 H   0  0  0  0  0  0  0  0  0  0  0  0
    6.2226    3.7001   -0.0981 H   0  0  0  0  0  0  0  0  0  0  0  0
    5.8450    4.4735   -1.6374 H   0  0  0  0  0  0  0  0  0  0  0  0
    8.0279    5.1473   -0.8238 H   0  0  0  0  0  0  0  0  0  0  0  0
    2.1939    6.0837    0.0587 H   0  0  0  0  0  0  0  0  0  0  0  0
    2.5664    5.3105    1.5994 H   0  0  0  0  0  0  0  0  0  0  0  0
    1.4973    4.5107    0.4472 H   0  0  0  0  0  0  0  0  0  0  0  0
    2.9616    2.4665    0.5085 H   0  0  0  0  0  0  0  0  0  0  0  0
    4.0333    3.2653    1.6589 H   0  0  0  0  0  0  0  0  0  0  0  0
    4.6846    2.6042    0.1593 H   0  0  0  0  0  0  0  0  0  0  0  0
  1  2  1  0  0  0  0
  2  3  1  0  0  0  0
  3  4  1  0  0  0  0
  1  7  1  0  0  0  0
  1  5  1  0  0  0  0
  1  6  1  0  0  0  0
  2  8  1  0  0  0  0
  2  9  1  0  0  0  0
  3 10  1  0  0  0  0
  3 11  1  0  0  0  0
  4 12  1  0  0  0  0
  6 13  1  0  0  0  0
  6 14  1  0  0  0  0
  6 15  1  0  0  0  0
  5 16  1  0  0  0  0
  5 17  1  0  0  0  0
  5 18  1  0  0  0  0
M  END
>  <Alias name>
Isopentyl alcohol

>  <Toxicity>   pIGC(50)
-1.04

$$$$
Diethylmalonate
  ChemBrain IXL

 23 22  0  0  0  0  0  0  0  0  1 V2000
    7.8013    5.8763    0.2702 C   0  0  0  0  0  0  0  0  0  0  0  0
    6.0131    7.4196   -0.2411 C   0  0  0  0  0  0  0  0  0  0  0  0
    5.7181    8.1742   -1.1538 O   0  0  0  0  0  0  0  0  0  0  0  0
    4.9694    6.6236    0.4260 O   0  0  0  0  0  0  0  0  0  0  0  0
    8.8651    5.5554    0.7749 O   0  0  0  0  0  0  0  0  0  0  0  0
    6.8955    4.8442   -0.2631 O   0  0  0  0  0  0  0  0  0  0  0  0
    7.3752    3.4604   -0.1301 C   0  0  0  0  0  0  0  0  0  0  0  0
    6.3278    2.4961   -0.7178 C   0  0  0  0  0  0  0  0  0  0  0  0
    3.6067    6.8187   -0.0921 C   0  0  0  0  0  0  0  0  0  0  0  0
    2.6286    5.9184    0.6856 C   0  0  0  0  0  0  0  0  0  0  0  0
    7.4220    7.3048    0.1947 C   0  0  0  0  0  0  0  0  0  0  0  0
    7.5299    3.2309    0.9169 H   0  0  0  0  0  0  0  0  0  0  0  0
    8.3097    3.3490   -0.6661 H   0  0  0  0  0  0  0  0  0  0  0  0
    6.6804    1.4769   -0.6199 H   0  0  0  0  0  0  0  0  0  0  0  0
    5.3934    2.6080   -0.1818 H   0  0  0  0  0  0  0  0  0  0  0  0
    6.1731    2.7257   -1.7647 H   0  0  0  0  0  0  0  0  0  0  0  0
    3.5792    6.5582   -1.1430 H   0  0  0  0  0  0  0  0  0  0  0  0
    3.3187    7.8555    0.0306 H   0  0  0  0  0  0  0  0  0  0  0  0
    2.9164    4.8817    0.5620 H   0  0  0  0  0  0  0  0  0  0  0  0
    2.6569    6.1781    1.7365 H   0  0  0  0  0  0  0  0  0  0  0  0
    1.6251    6.0624    0.3049 H   0  0  0  0  0  0  0  0  0  0  0  0
    7.5362    7.7606    1.1704 H   0  0  0  0  0  0  0  0  0  0  0  0
    8.0623    7.8110   -0.5173 H   0  0  0  0  0  0  0  0  0  0  0  0
  2  3  2  0  0  0  0
  2  4  1  0  0  0  0
  1  5  2  0  0  0  0
  1  6  1  0  0  0  0
  6  7  1  0  0  0  0
  7  8  1  0  0  0  0
  4  9  1  0  0  0  0
  9 10  1  0  0  0  0
  1 11  1  0  0  0  0
 11  2  1  0  0  0  0
  7 12  1  0  0  0  0
  7 13  1  0  0  0  0
  8 14  1  0  0  0  0
  8 15  1  0  0  0  0
  8 16  1  0  0  0  0
  9 17  1  0  0  0  0
  9 18  1  0  0  0  0
 10 19  1  0  0  0  0
 10 20  1  0  0  0  0
 10 21  1  0  0  0  0
 11 22  1  0  0  0  0
 11 23  1  0  0  0  0
M  END
>  <Alias name>
Diethyl malonate

>  <Toxicity>   pIGC(50)
-1.03

$$$$
4-Hydroxybenzoic acid
  ChemBrain IXL

 16 16  0  0  0  0  0  0  0  0  1 V2000
    3.4763    5.5620    0.2844 C   0  0  0  0  0  0  0  0  0  0  0  0
    4.7242    6.1427    0.0613 C   0  0  0  0  0  0  0  0  0  0  0  0
    5.8389    5.3384   -0.1845 C   0  0  0  0  0  0  0  0  0  0  0  0
    5.7097    3.9399   -0.2084 C   0  0  0  0  0  0  0  0  0  0  0  0
    4.4527    3.3645    0.0166 C   0  0  0  0  0  0  0  0  0  0  0  0
    3.3412    4.1728    0.2619 C   0  0  0  0  0  0  0  0  0  0  0  0
    6.8878    3.0579   -0.4693 C   0  0  0  0  0  0  0  0  0  0  0  0
    6.7425    1.8448   -0.4885 O   0  0  0  0  0  0  0  0  0  0  0  0
    8.2392    3.6243   -0.7069 O   0  0  0  0  0  0  0  0  0  0  0  0
    2.3040    6.4173    0.5433 O   0  0  0  0  0  0  0  0  0  0  0  0
    4.8289    7.2179    0.0787 H   0  0  0  0  0  0  0  0  0  0  0  0
    6.7944    5.8000   -0.3547 H   0  0  0  0  0  0  0  0  0  0  0  0
    4.3418    2.2900    0.0005 H   0  0  0  0  0  0  0  0  0  0  0  0
    2.3753    3.7226    0.4346 H   0  0  0  0  0  0  0  0  0  0  0  0
    8.3020    4.5668   -0.6814 H   0  0  0  0  0  0  0  0  0  0  0  0
    1.4872    5.9523    0.6866 H   0  0  0  0  0  0  0  0  0  0  0  0
  1  2  4  0  0  0  0
  2  3  4  0  0  0  0
  3  4  4  0  0  0  0
  4  5  4  0  0  0  0
  5  6  4  0  0  0  0
  6  1  4  0  0  0  0
  7  8  2  0  0  0  0
  7  9  1  0  0  0  0
  7  4  1  0  0  0  0
  1 10  1  0  0  0  0
  2 11  1  0  0  0  0
  3 12  1  0  0  0  0
  5 13  1  0  0  0  0
  6 14  1  0  0  0  0
  9 15  1  0  0  0  0
 10 16  1  0  0  0  0
M  END
>  <Alias name>
4-Carboxyphenol

>  <Toxicity>   pIGC(50)
-1.02

$$$$
2-Methylpyridine
  ChemBrain IXL

 14 14  0  0  0  0  0  0  0  0  1 V2000
    2.9971    3.0819   -0.7917 C   0  0  0  0  0  0  0  0  0  0  0  0
    2.8146    4.4452   -0.5619 C   0  0  0  0  0  0  0  0  0  0  0  0
    3.8716    5.2360   -0.2709 N   0  0  0  0  0  0  0  0  0  0  0  0
    5.1215    4.7261   -0.1966 C   0  0  0  0  0  0  0  0  0  0  0  0
    5.3445    3.3687   -0.4198 C   0  0  0  0  0  0  0  0  0  0  0  0
    4.2730    2.5397   -0.7199 C   0  0  0  0  0  0  0  0  0  0  0  0
    6.2593    5.6085    0.1224 C   0  0  0  0  0  0  0  0  0  0  0  0
    2.1491    2.4476   -1.0251 H   0  0  0  0  0  0  0  0  0  0  0  0
    1.8219    4.8701   -0.6171 H   0  0  0  0  0  0  0  0  0  0  0  0
    6.3481    2.9614   -0.3598 H   0  0  0  0  0  0  0  0  0  0  0  0
    4.4309    1.4797   -0.8965 H   0  0  0  0  0  0  0  0  0  0  0  0
    5.8981    6.6134    0.2938 H   0  0  0  0  0  0  0  0  0  0  0  0
    6.9569    5.6112   -0.7060 H   0  0  0  0  0  0  0  0  0  0  0  0
    6.7578    5.2463    1.0132 H   0  0  0  0  0  0  0  0  0  0  0  0
  1  2  4  0  0  0  0
  2  3  4  0  0  0  0
  3  4  4  0  0  0  0
  4  5  4  0  0  0  0
  5  6  4  0  0  0  0
  6  1  4  0  0  0  0
  4  7  1  0  0  0  0
  1  8  1  0  0  0  0
  2  9  1  0  0  0  0
  5 10  1  0  0  0  0
  6 11  1  0  0  0  0
  7 12  1  0  0  0  0
  7 13  1  0  0  0  0
  7 14  1  0  0  0  0
M  END
>  <Alias name>
2-Picoline

>  <Toxicity>   pIGC(50)
-1.01

$$$$
Benzene
  ChemBrain IXL

 12 12  0  0  0  0  0  0  0  0  1 V2000
    5.5339    4.1370    0.0269 C   0  0  0  0  0  0  0  0  0  0  0  0
    4.6062    5.1703   -0.1063 C   0  0  0  0  0  0  0  0  0  0  0  0
    3.2414    4.8829   -0.1354 C   0  0  0  0  0  0  0  0  0  0  0  0
    2.8044    3.5622   -0.0314 C   0  0  0  0  0  0  0  0  0  0  0  0
    3.7321    2.5289    0.1017 C   0  0  0  0  0  0  0  0  0  0  0  0
    5.0969    2.8163    0.1308 C   0  0  0  0  0  0  0  0  0  0  0  0
    6.5934    4.3601    0.0496 H   0  0  0  0  0  0  0  0  0  0  0  0
    4.9455    6.1956   -0.1871 H   0  0  0  0  0  0  0  0  0  0  0  0
    2.5212    5.6851   -0.2386 H   0  0  0  0  0  0  0  0  0  0  0  0
    1.7449    3.3391   -0.0541 H   0  0  0  0  0  0  0  0  0  0  0  0
    3.3928    1.5036    0.1824 H   0  0  0  0  0  0  0  0  0  0  0  0
    5.8171    2.0141    0.2340 H   0  0  0  0  0  0  0  0  0  0  0  0
  1  2  4  0  0  0  0
  2  3  4  0  0  0  0
  3  4  4  0  0  0  0
  4  5  4  0  0  0  0
  5  6  4  0  0  0  0
  6  1  4  0  0  0  0
  1  7  1  0  0  0  0
  2  8  1  0  0  0  0
  3  9  1  0  0  0  0
  4 10  1  0  0  0  0
  5 11  1  0  0  0  0
  6 12  1  0  0  0  0
M  END
>  <Alias name>
Benzene

>  <Toxicity>   pIGC(50)
-1.01

$$$$
Valeronitrile
  ChemBrain IXL

 15 14  0  0  0  0  0  0  0  0  1 V2000
    4.8129    4.0628   -0.1875 C   0  0  0  0  0  0  0  0  0  0  0  0
    6.0105    5.0074   -0.4083 C   0  0  0  0  0  0  0  0  0  0  0  0
    3.5646    4.8915    0.1741 C   0  0  0  0  0  0  0  0  0  0  0  0
    2.3671    3.9471    0.3949 C   0  0  0  0  0  0  0  0  0  0  0  0
    7.2585    4.1788   -0.7698 C   0  0  0  0  0  0  0  0  0  0  0  0
    8.1963    3.5562   -1.0414 N   0  0  0  0  0  0  0  0  0  0  0  0
    4.6235    3.5020   -1.0944 H   0  0  0  0  0  0  0  0  0  0  0  0
    5.0377    3.3776    0.6204 H   0  0  0  0  0  0  0  0  0  0  0  0
    5.7857    5.6926   -1.2162 H   0  0  0  0  0  0  0  0  0  0  0  0
    6.1999    5.5683    0.4986 H   0  0  0  0  0  0  0  0  0  0  0  0
    3.7539    5.4523    1.0810 H   0  0  0  0  0  0  0  0  0  0  0  0
    3.3397    5.5767   -0.6338 H   0  0  0  0  0  0  0  0  0  0  0  0
    2.5918    3.2619    1.2028 H   0  0  0  0  0  0  0  0  0  0  0  0
    1.4902    4.5296    0.6489 H   0  0  0  0  0  0  0  0  0  0  0  0
    2.1776    3.3863   -0.5120 H   0  0  0  0  0  0  0  0  0  0  0  0
  1  2  1  0  0  0  0
  1  3  1  0  0  0  0
  3  4  1  0  0  0  0
  5  6  3  0  0  0  0
  5  2  1  0  0  0  0
  1  7  1  0  0  0  0
  1  8  1  0  0  0  0
  2  9  1  0  0  0  0
  2 10  1  0  0  0  0
  3 11  1  0  0  0  0
  3 12  1  0  0  0  0
  4 13  1  0  0  0  0
  4 14  1  0  0  0  0
  4 15  1  0  0  0  0
M  END
>  <Alias name>
Pentanenitrile

>  <Toxicity>   pIGC(50)
-1.01

$$$$
3-Methyl-2-butanol
  ChemBrain IXL

 18 17  0  0  0  0  0  0  0  0  1 V2000
    5.2054    3.9949   -0.8716 C   0  0  0  0  0  0  0  0  0  0  0  0
    4.3559    2.8897   -0.2108 C   0  0  0  0  0  0  0  0  0  0  0  0
    3.2004    3.5313    0.5929 C   0  0  0  0  0  0  0  0  0  0  0  0
    2.2968    4.3505   -0.3535 C   0  0  0  0  0  0  0  0  0  0  0  0
    2.3662    2.4226    1.2645 C   0  0  0  0  0  0  0  0  0  0  0  0
    3.8038    2.0075   -1.2509 O   0  0  0  0  0  0  0  0  0  0  0  0
    3.2313    2.4530   -1.9139 H   0  0  0  0  0  0  0  0  0  0  0  0
    4.5888    4.5665   -1.5530 H   0  0  0  0  0  0  0  0  0  0  0  0
    6.0230    3.5423   -1.4189 H   0  0  0  0  0  0  0  0  0  0  0  0
    5.6025    4.6509   -0.1069 H   0  0  0  0  0  0  0  0  0  0  0  0
    4.9793    2.3098    0.4584 H   0  0  0  0  0  0  0  0  0  0  0  0
    3.6101    4.1839    1.3538 H   0  0  0  0  0  0  0  0  0  0  0  0
    1.4865    4.7912    0.2139 H   0  0  0  0  0  0  0  0  0  0  0  0
    1.8898    3.7003   -1.1174 H   0  0  0  0  0  0  0  0  0  0  0  0
    2.8782    5.1353   -0.8195 H   0  0  0  0  0  0  0  0  0  0  0  0
    2.9983    1.8488    1.9310 H   0  0  0  0  0  0  0  0  0  0  0  0
    1.5586    2.8708    1.8298 H   0  0  0  0  0  0  0  0  0  0  0  0
    1.9558    1.7691    0.5046 H   0  0  0  0  0  0  0  0  0  0  0  0
  1  2  1  0  0  0  0
  2  3  1  0  0  0  0
  3  4  1  0  0  0  0
  3  5  1  0  0  0  0
  2  6  1  0  0  0  0
  6  7  1  0  0  0  0
  1  8  1  0  0  0  0
  1  9  1  0  0  0  0
  1 10  1  0  0  0  0
  2 11  1  0  0  0  0
  3 12  1  0  0  0  0
  4 13  1  0  0  0  0
  4 14  1  0  0  0  0
  4 15  1  0  0  0  0
  5 16  1  0  0  0  0
  5 17  1  0  0  0  0
  5 18  1  0  0  0  0
M  END
>  <Alias name>
3-Methyl-2-butanol

>  <Toxicity>   pIGC(50)
-1

$$$$
1-Nitropropane
  ChemBrain IXL

 13 12  0  0  0  0  0  0  0  0  1 V2000
    6.9098    4.2272   -1.0026 O   0  5  0  0  0  0  0  0  0  0  0  0
    5.8695    3.7023   -0.5784 N   0  3  0  0  0  0  0  0  0  0  0  0
    5.8288    2.4790   -0.3796 O   0  0  0  0  0  0  0  0  0  0  0  0
    4.6846    4.5302   -0.3113 C   0  0  0  0  0  0  0  0  0  0  0  0
    3.5394    3.6370    0.2038 C   0  0  0  0  0  0  0  0  0  0  0  0
    2.2972    4.5049    0.4839 C   0  0  0  0  0  0  0  0  0  0  0  0
    4.3752    5.0230   -1.2247 H   0  0  0  0  0  0  0  0  0  0  0  0
    4.9259    5.2751    0.4369 H   0  0  0  0  0  0  0  0  0  0  0  0
    3.8488    3.1441    1.1171 H   0  0  0  0  0  0  0  0  0  0  0  0
    3.2980    2.8922   -0.5445 H   0  0  0  0  0  0  0  0  0  0  0  0
    1.4925    3.8773    0.8464 H   0  0  0  0  0  0  0  0  0  0  0  0
    2.5387    5.2501    1.2318 H   0  0  0  0  0  0  0  0  0  0  0  0
    1.9875    4.9975   -0.4295 H   0  0  0  0  0  0  0  0  0  0  0  0
  1  2  1  0  0  0  0
  2  3  2  0  0  0  0
  2  4  1  0  0  0  0
  4  5  1  0  0  0  0
  5  6  1  0  0  0  0
  4  7  1  0  0  0  0
  4  8  1  0  0  0  0
  5  9  1  0  0  0  0
  5 10  1  0  0  0  0
  6 11  1  0  0  0  0
  6 12  1  0  0  0  0
  6 13  1  0  0  0  0
M  END
>  <Alias name>
1-Nitropropane

>  <Toxicity>   pIGC(50)
-0.99

$$$$
3-Hydroxy-4-methoxybenzylalcohol
  ChemBrain IXL

 21 21  0  0  0  0  0  0  0  0  1 V2000
    5.9983    6.6682   -0.0697 C   0  0  0  0  0  0  0  0  0  0  0  0
    4.9466    5.8575    0.3579 C   0  0  0  0  0  0  0  0  0  0  0  0
    5.1461    4.4871    0.5260 C   0  0  0  0  0  0  0  0  0  0  0  0
    6.3973    3.9274    0.2665 C   0  0  0  0  0  0  0  0  0  0  0  0
    7.4489    4.7381   -0.1611 C   0  0  0  0  0  0  0  0  0  0  0  0
    7.2494    6.1085   -0.3292 C   0  0  0  0  0  0  0  0  0  0  0  0
    8.7763    4.1443   -0.4365 C   0  0  0  0  0  0  0  0  0  0  0  0
    9.6939    5.1921   -0.9067 O   0  0  0  0  0  0  0  0  0  0  0  0
    5.7881    8.1123   -0.2468 O   0  0  0  0  0  0  0  0  0  0  0  0
    3.6282    6.4473    0.6313 O   0  0  0  0  0  0  0  0  0  0  0  0
    2.6011    5.4940    1.0753 C   0  0  0  0  0  0  0  0  0  0  0  0
   10.6041    4.8846   -1.1145 H   0  0  0  0  0  0  0  0  0  0  0  0
    4.8796    8.4279   -0.0435 H   0  0  0  0  0  0  0  0  0  0  0  0
    4.3297    3.8578    0.8580 H   0  0  0  0  0  0  0  0  0  0  0  0
    6.5522    2.8635    0.3970 H   0  0  0  0  0  0  0  0  0  0  0  0
    8.0659    6.7379   -0.6611 H   0  0  0  0  0  0  0  0  0  0  0  0
    9.1688    3.7012    0.4705 H   0  0  0  0  0  0  0  0  0  0  0  0
    8.6792    3.3809   -1.1985 H   0  0  0  0  0  0  0  0  0  0  0  0
    2.9237    5.0168    1.9924 H   0  0  0  0  0  0  0  0  0  0  0  0
    1.6711    6.0207    1.2502 H   0  0  0  0  0  0  0  0  0  0  0  0
    2.4517    4.7420    0.3103 H   0  0  0  0  0  0  0  0  0  0  0  0
  1  2  4  0  0  0  0
  2  3  4  0  0  0  0
  3  4  4  0  0  0  0
  4  5  4  0  0  0  0
  5  6  4  0  0  0  0
  6  1  4  0  0  0  0
  5  7  1  0  0  0  0
  7  8  1  0  0  0  0
  1  9  1  0  0  0  0
  2 10  1  0  0  0  0
 10 11  1  0  0  0  0
  8 12  1  0  0  0  0
  9 13  1  0  0  0  0
  3 14  1  0  0  0  0
  4 15  1  0  0  0  0
  6 16  1  0  0  0  0
  7 17  1  0  0  0  0
  7 18  1  0  0  0  0
 11 19  1  0  0  0  0
 11 20  1  0  0  0  0
 11 21  1  0  0  0  0
M  END
>  <Alias name>
3-Hydroxy-4-methoxybenzylalcohol

>  <Toxicity>   pIGC(50)
-0.99

$$$$
beta-Picoline
  ChemBrain IXL

 14 14  0  0  0  0  0  0  0  0  1 V2000
    4.8359    3.7220    0.0272 C   0  0  0  0  0  0  0  0  0  0  0  0
    3.6190    3.0533    0.0229 C   0  0  0  0  0  0  0  0  0  0  0  0
    4.8536    5.1150    0.1155 C   0  0  0  0  0  0  0  0  0  0  0  0
    6.1065    2.9563   -0.0618 C   0  0  0  0  0  0  0  0  0  0  0  0
    2.4421    3.7859    0.1068 C   0  0  0  0  0  0  0  0  0  0  0  0
    3.6959    5.8102    0.1964 N   0  0  0  0  0  0  0  0  0  0  0  0
    2.5014    5.1764    0.1936 C   0  0  0  0  0  0  0  0  0  0  0  0
    3.5880    1.9701   -0.0452 H   0  0  0  0  0  0  0  0  0  0  0  0
    5.7989    5.6402    0.1192 H   0  0  0  0  0  0  0  0  0  0  0  0
    6.9288    3.6391   -0.2339 H   0  0  0  0  0  0  0  0  0  0  0  0
    6.0466    2.2495   -0.8816 H   0  0  0  0  0  0  0  0  0  0  0  0
    6.2711    2.4195    0.8652 H   0  0  0  0  0  0  0  0  0  0  0  0
    1.4838    3.2778    0.1046 H   0  0  0  0  0  0  0  0  0  0  0  0
    1.5861    5.7492    0.2591 H   0  0  0  0  0  0  0  0  0  0  0  0
  1  2  4  0  0  0  0
  1  3  4  0  0  0  0
  1  4  1  0  0  0  0
  2  5  4  0  0  0  0
  3  6  4  0  0  0  0
  5  7  4  0  0  0  0
  6  7  4  0  0  0  0
  2  8  1  0  0  0  0
  3  9  1  0  0  0  0
  4 10  1  0  0  0  0
  4 11  1  0  0  0  0
  4 12  1  0  0  0  0
  5 13  1  0  0  0  0
  7 14  1  0  0  0  0
M  END
>  <Alias name>
3-Methylpyridine

>  <Toxicity>   pIGC(50)
-0.99

$$$$
Diethylsulfide
  ChemBrain IXL

 15 14  0  0  0  0  0  0  0  0  1 V2000
    3.2135    4.1399    0.6948 C   0  0  0  0  0  0  0  0  0  0  0  0
    4.8044    3.6003    0.0032 S   0  0  0  0  0  0  0  0  0  0  0  0
    5.4410    5.2344   -0.4707 C   0  0  0  0  0  0  0  0  0  0  0  0
    2.4281    2.9124    1.1955 C   0  0  0  0  0  0  0  0  0  0  0  0
    6.8342    5.0774   -1.1100 C   0  0  0  0  0  0  0  0  0  0  0  0
    2.6404    4.6472   -0.0713 H   0  0  0  0  0  0  0  0  0  0  0  0
    3.3902    4.8170    1.5213 H   0  0  0  0  0  0  0  0  0  0  0  0
    5.5161    5.8616    0.4090 H   0  0  0  0  0  0  0  0  0  0  0  0
    4.7662    5.6918   -1.1836 H   0  0  0  0  0  0  0  0  0  0  0  0
    2.2513    2.2352    0.3690 H   0  0  0  0  0  0  0  0  0  0  0  0
    3.0011    2.4051    1.9617 H   0  0  0  0  0  0  0  0  0  0  0  0
    1.4798    3.2342    1.6076 H   0  0  0  0  0  0  0  0  0  0  0  0
    7.2135    6.0516   -1.3924 H   0  0  0  0  0  0  0  0  0  0  0  0
    6.7591    4.4503   -1.9897 H   0  0  0  0  0  0  0  0  0  0  0  0
    7.5091    4.6201   -0.3971 H   0  0  0  0  0  0  0  0  0  0  0  0
  1  2  1  0  0  0  0
  2  3  1  0  0  0  0
  1  4  1  0  0  0  0
  3  5  1  0  0  0  0
  1  6  1  0  0  0  0
  1  7  1  0  0  0  0
  3  8  1  0  0  0  0
  3  9  1  0  0  0  0
  4 10  1  0  0  0  0
  4 11  1  0  0  0  0
  4 12  1  0  0  0  0
  5 13  1  0  0  0  0
  5 14  1  0  0  0  0
  5 15  1  0  0  0  0
M  END
>  <Alias name>
Diethyl sulphide

>  <Toxicity>   pIGC(50)
-0.98

$$$$
n-Propylpropionate
  ChemBrain IXL

 20 19  0  0  0  0  0  0  0  0  1 V2000
    2.8618    5.6150   -0.2898 C   0  0  0  0  0  0  0  0  0  0  0  0
    4.2817    5.9322   -0.0161 C   0  0  0  0  0  0  0  0  0  0  0  0
    4.5987    7.0624    0.3182 O   0  0  0  0  0  0  0  0  0  0  0  0
    5.3097    4.8850   -0.1471 O   0  0  0  0  0  0  0  0  0  0  0  0
    6.6850    5.3170    0.1492 C   0  0  0  0  0  0  0  0  0  0  0  0
    2.5328    4.2121    0.2566 C   0  0  0  0  0  0  0  0  0  0  0  0
    7.6457    4.1245   -0.0208 C   0  0  0  0  0  0  0  0  0  0  0  0
    9.0863    4.5769    0.2876 C   0  0  0  0  0  0  0  0  0  0  0  0
    2.6868    5.6365   -1.3582 H   0  0  0  0  0  0  0  0  0  0  0  0
    2.2287    6.3483    0.1944 H   0  0  0  0  0  0  0  0  0  0  0  0
    6.7377    5.6806    1.1680 H   0  0  0  0  0  0  0  0  0  0  0  0
    6.9692    6.1095   -0.5321 H   0  0  0  0  0  0  0  0  0  0  0  0
    3.1647    3.4784   -0.2286 H   0  0  0  0  0  0  0  0  0  0  0  0
    2.7089    4.1902    1.3250 H   0  0  0  0  0  0  0  0  0  0  0  0
    1.4937    3.9818    0.0572 H   0  0  0  0  0  0  0  0  0  0  0  0
    7.5921    3.7601   -1.0391 H   0  0  0  0  0  0  0  0  0  0  0  0
    7.3622    3.3326    0.6614 H   0  0  0  0  0  0  0  0  0  0  0  0
    9.3701    5.3684   -0.3949 H   0  0  0  0  0  0  0  0  0  0  0  0
    9.7612    3.7383    0.1686 H   0  0  0  0  0  0  0  0  0  0  0  0
    9.1399    4.9418    1.3059 H   0  0  0  0  0  0  0  0  0  0  0  0
  1  2  1  0  0  0  0
  2  3  2  0  0  0  0
  2  4  1  0  0  0  0
  4  5  1  0  0  0  0
  1  6  1  0  0  0  0
  5  7  1  0  0  0  0
  7  8  1  0  0  0  0
  1  9  1  0  0  0  0
  1 10  1  0  0  0  0
  5 11  1  0  0  0  0
  5 12  1  0  0  0  0
  6 13  1  0  0  0  0
  6 14  1  0  0  0  0
  6 15  1  0  0  0  0
  7 16  1  0  0  0  0
  7 17  1  0  0  0  0
  8 18  1  0  0  0  0
  8 19  1  0  0  0  0
  8 20  1  0  0  0  0
M  END
>  <Alias name>
Propyl propanoate

>  <Toxicity>   pIGC(50)
-0.98

$$$$
4-Hydroxy-3-methoxybenzylamine
  ChemBrain IXL

 22 22  0  0  0  0  0  0  0  0  1 V2000
    6.4337    5.2318   -0.1060 C   0  0  0  0  0  0  0  0  0  0  0  0
    7.4206    4.2457   -0.0808 C   0  0  0  0  0  0  0  0  0  0  0  0
    7.0604    2.8975   -0.0364 C   0  0  0  0  0  0  0  0  0  0  0  0
    5.7127    2.5341   -0.0172 C   0  0  0  0  0  0  0  0  0  0  0  0
    4.7235    3.5183   -0.0423 C   0  0  0  0  0  0  0  0  0  0  0  0
    5.0840    4.8671   -0.0868 C   0  0  0  0  0  0  0  0  0  0  0  0
    3.2914    3.1305   -0.0220 C   0  0  0  0  0  0  0  0  0  0  0  0
    2.4583    4.3250    0.1892 N   0  0  0  0  0  0  0  0  0  0  0  0
    6.8184    6.6550   -0.1529 O   0  0  0  0  0  0  0  0  0  0  0  0
    8.8401    4.6272   -0.1011 O   0  0  0  0  0  0  0  0  0  0  0  0
    5.6986    7.6111   -0.1737 C   0  0  0  0  0  0  0  0  0  0  0  0
    2.6993    4.7518    1.0714 H   0  0  0  0  0  0  0  0  0  0  0  0
    1.4850    4.0588    0.1993 H   0  0  0  0  0  0  0  0  0  0  0  0
    9.4728    3.8754   -0.0815 H   0  0  0  0  0  0  0  0  0  0  0  0
    7.8270    2.1332   -0.0169 H   0  0  0  0  0  0  0  0  0  0  0  0
    5.4346    1.4881    0.0173 H   0  0  0  0  0  0  0  0  0  0  0  0
    4.3163    5.6304   -0.1064 H   0  0  0  0  0  0  0  0  0  0  0  0
    3.0292    2.6709   -0.9668 H   0  0  0  0  0  0  0  0  0  0  0  0
    3.1201    2.4251    0.7818 H   0  0  0  0  0  0  0  0  0  0  0  0
    5.0857    7.4309   -1.0483 H   0  0  0  0  0  0  0  0  0  0  0  0
    5.0992    7.4850    0.7196 H   0  0  0  0  0  0  0  0  0  0  0  0
    6.0873    8.6214   -0.2076 H   0  0  0  0  0  0  0  0  0  0  0  0
  1  2  4  0  0  0  0
  2  3  4  0  0  0  0
  3  4  4  0  0  0  0
  4  5  4  0  0  0  0
  5  6  4  0  0  0  0
  6  1  4  0  0  0  0
  5  7  1  0  0  0  0
  7  8  1  0  0  0  0
  1  9  1  0  0  0  0
  2 10  1  0  0  0  0
  9 11  1  0  0  0  0
  8 12  1  0  0  0  0
  8 13  1  0  0  0  0
 10 14  1  0  0  0  0
  3 15  1  0  0  0  0
  4 16  1  0  0  0  0
  6 17  1  0  0  0  0
  7 18  1  0  0  0  0
  7 19  1  0  0  0  0
 11 20  1  0  0  0  0
 11 21  1  0  0  0  0
 11 22  1  0  0  0  0
M  END
>  <Alias name>
4-Hydroxy-3-methoxybenzylamine

>  <Toxicity>   pIGC(50)
-0.97

$$$$
Valeric acid methylester
  ChemBrain IXL

 20 19  0  0  0  0  0  0  0  0  1 V2000
    4.8457    4.8106    0.3160 C   0  0  0  0  0  0  0  0  0  0  0  0
    5.8423    3.6420    0.1907 C   0  0  0  0  0  0  0  0  0  0  0  0
    7.1757    4.1681   -0.1779 C   0  0  0  0  0  0  0  0  0  0  0  0
    7.3715    5.6139   -0.3568 O   0  0  0  0  0  0  0  0  0  0  0  0
    8.1122    3.4018   -0.3332 O   0  0  0  0  0  0  0  0  0  0  0  0
    3.4574    4.2628    0.6999 C   0  0  0  0  0  0  0  0  0  0  0  0
    2.4609    5.4314    0.8255 C   0  0  0  0  0  0  0  0  0  0  0  0
    8.7378    6.0153   -0.7219 C   0  0  0  0  0  0  0  0  0  0  0  0
    5.1876    5.4961    1.0815 H   0  0  0  0  0  0  0  0  0  0  0  0
    4.7790    5.3313   -0.6312 H   0  0  0  0  0  0  0  0  0  0  0  0
    5.5005    2.9564   -0.5748 H   0  0  0  0  0  0  0  0  0  0  0  0
    5.9090    3.1212    1.1380 H   0  0  0  0  0  0  0  0  0  0  0  0
    3.1154    3.5774   -0.0658 H   0  0  0  0  0  0  0  0  0  0  0  0
    3.5242    3.7418    1.6470 H   0  0  0  0  0  0  0  0  0  0  0  0
    1.4852    5.0464    1.0953 H   0  0  0  0  0  0  0  0  0  0  0  0
    2.8028    6.1168    1.5912 H   0  0  0  0  0  0  0  0  0  0  0  0
    2.3941    5.9524   -0.1216 H   0  0  0  0  0  0  0  0  0  0  0  0
    8.7809    7.0920   -0.8304 H   0  0  0  0  0  0  0  0  0  0  0  0
    9.0136    5.5467   -1.6584 H   0  0  0  0  0  0  0  0  0  0  0  0
    9.4253    5.7030    0.0544 H   0  0  0  0  0  0  0  0  0  0  0  0
  1  2  1  0  0  0  0
  2  3  1  0  0  0  0
  3  4  1  0  0  0  0
  3  5  2  0  0  0  0
  1  6  1  0  0  0  0
  6  7  1  0  0  0  0
  4  8  1  0  0  0  0
  1  9  1  0  0  0  0
  1 10  1  0  0  0  0
  2 11  1  0  0  0  0
  2 12  1  0  0  0  0
  6 13  1  0  0  0  0
  6 14  1  0  0  0  0
  7 15  1  0  0  0  0
  7 16  1  0  0  0  0
  7 17  1  0  0  0  0
  8 18  1  0  0  0  0
  8 19  1  0  0  0  0
  8 20  1  0  0  0  0
M  END
>  <Alias name>
Methylvalerate

>  <Toxicity>   pIGC(50)
-0.97

$$$$
2-Methyl-1-butanol
  ChemBrain IXL

 18 17  0  0  0  0  0  0  0  0  1 V2000
    2.3574    2.1431    0.1607 C   0  0  0  0  0  0  0  0  0  0  0  0
    2.8826    3.5141    0.6289 C   0  0  0  0  0  0  0  0  0  0  0  0
    3.7477    4.1395   -0.4825 C   0  0  0  0  0  0  0  0  0  0  0  0
    4.9540    3.2248   -0.7705 C   0  0  0  0  0  0  0  0  0  0  0  0
    5.7450    3.0560    0.4571 O   0  0  0  0  0  0  0  0  0  0  0  0
    4.2495    5.5230   -0.0256 C   0  0  0  0  0  0  0  0  0  0  0  0
    6.5434    2.4905    0.3623 H   0  0  0  0  0  0  0  0  0  0  0  0
    3.1940    1.4847   -0.0381 H   0  0  0  0  0  0  0  0  0  0  0  0
    1.7345    1.7117    0.9346 H   0  0  0  0  0  0  0  0  0  0  0  0
    1.7745    2.2693   -0.7433 H   0  0  0  0  0  0  0  0  0  0  0  0
    2.0457    4.1666    0.8452 H   0  0  0  0  0  0  0  0  0  0  0  0
    3.4806    3.3856    1.5226 H   0  0  0  0  0  0  0  0  0  0  0  0
    3.1552    4.2495   -1.3824 H   0  0  0  0  0  0  0  0  0  0  0  0
    4.6016    2.2582   -1.1086 H   0  0  0  0  0  0  0  0  0  0  0  0
    5.5715    3.6730   -1.5390 H   0  0  0  0  0  0  0  0  0  0  0  0
    3.4018    6.1661    0.1759 H   0  0  0  0  0  0  0  0  0  0  0  0
    4.8583    5.9621   -0.8063 H   0  0  0  0  0  0  0  0  0  0  0  0
    4.8413    5.4130    0.8748 H   0  0  0  0  0  0  0  0  0  0  0  0
  1  2  1  0  0  0  0
  2  3  1  0  0  0  0
  3  4  1  0  0  0  0
  4  5  1  0  0  0  0
  3  6  1  0  0  0  0
  5  7  1  0  0  0  0
  1  8  1  0  0  0  0
  1  9  1  0  0  0  0
  1 10  1  0  0  0  0
  2 11  1  0  0  0  0
  2 12  1  0  0  0  0
  3 13  1  0  0  0  0
  4 14  1  0  0  0  0
  4 15  1  0  0  0  0
  6 16  1  0  0  0  0
  6 17  1  0  0  0  0
  6 18  1  0  0  0  0
M  END
>  <Alias name>
2-Methyl-1-butanol

>  <Toxicity>   pIGC(50)
-0.95

$$$$
o-Toluamide
  ChemBrain IXL

 19 19  0  0  0  0  0  0  0  0  1 V2000
    5.3223    5.0626    0.3245 C   0  0  0  0  0  0  0  0  0  0  0  0
    4.5411    3.9089    0.2553 C   0  0  0  0  0  0  0  0  0  0  0  0
    4.7224    6.2973    0.5728 C   0  0  0  0  0  0  0  0  0  0  0  0
    6.7875    4.9767    0.1345 C   0  0  0  0  0  0  0  0  0  0  0  0
    3.1600    3.9899    0.4345 C   0  0  0  0  0  0  0  0  0  0  0  0
    5.1776    2.5990   -0.0081 C   0  0  0  0  0  0  0  0  0  0  0  0
    3.3413    6.3783    0.7520 C   0  0  0  0  0  0  0  0  0  0  0  0
    7.5717    6.1343    0.2055 N   0  0  0  0  0  0  0  0  0  0  0  0
    7.3120    3.8971   -0.0841 O   0  0  0  0  0  0  0  0  0  0  0  0
    2.5601    5.2246    0.6828 C   0  0  0  0  0  0  0  0  0  0  0  0
    7.1379    7.0271    0.3867 H   0  0  0  0  0  0  0  0  0  0  0  0
    8.5706    6.0757    0.0756 H   0  0  0  0  0  0  0  0  0  0  0  0
    5.3288    7.1930    0.6266 H   0  0  0  0  0  0  0  0  0  0  0  0
    2.5536    3.0943    0.3808 H   0  0  0  0  0  0  0  0  0  0  0  0
    6.2465    2.7329   -0.1192 H   0  0  0  0  0  0  0  0  0  0  0  0
    4.7702    2.1763   -0.9182 H   0  0  0  0  0  0  0  0  0  0  0  0
    4.9817    1.9294    0.8202 H   0  0  0  0  0  0  0  0  0  0  0  0
    2.8755    7.3369    0.9448 H   0  0  0  0  0  0  0  0  0  0  0  0
    1.4879    5.2875    0.8219 H   0  0  0  0  0  0  0  0  0  0  0  0
  1  2  4  0  0  0  0
  1  3  4  0  0  0  0
  1  4  1  0  0  0  0
  2  5  4  0  0  0  0
  2  6  1  0  0  0  0
  3  7  4  0  0  0  0
  4  8  1  0  0  0  0
  4  9  2  0  0  0  0
  5 10  4  0  0  0  0
  7 10  4  0  0  0  0
  8 11  1  0  0  0  0
  8 12  1  0  0  0  0
  3 13  1  0  0  0  0
  5 14  1  0  0  0  0
  6 15  1  0  0  0  0
  6 16  1  0  0  0  0
  6 17  1  0  0  0  0
  7 18  1  0  0  0  0
 10 19  1  0  0  0  0
M  END
>  <Alias name>
o-Toluamide

>  <Toxicity>   pIGC(50)
-0.95

$$$$
Salicyl alcohol
  ChemBrain IXL

 17 17  0  0  0  0  0  0  0  0  1 V2000
    5.2707    4.8235    0.1597 C   0  0  0  0  0  0  0  0  0  0  0  0
    4.8081    3.5130    0.2805 C   0  0  0  0  0  0  0  0  0  0  0  0
    4.3678    5.8867    0.1805 C   0  0  0  0  0  0  0  0  0  0  0  0
    6.7195    5.0860    0.0096 C   0  0  0  0  0  0  0  0  0  0  0  0
    3.4425    3.2657    0.4221 C   0  0  0  0  0  0  0  0  0  0  0  0
    5.7596    2.3927    0.2585 O   0  0  0  0  0  0  0  0  0  0  0  0
    3.0022    5.6393    0.3222 C   0  0  0  0  0  0  0  0  0  0  0  0
    7.4352    3.8111   -0.1431 O   0  0  0  0  0  0  0  0  0  0  0  0
    2.5396    4.3288    0.4430 C   0  0  0  0  0  0  0  0  0  0  0  0
    6.7028    2.6506    0.1572 H   0  0  0  0  0  0  0  0  0  0  0  0
    8.4092    3.8915   -0.2488 H   0  0  0  0  0  0  0  0  0  0  0  0
    4.7269    6.9041    0.0866 H   0  0  0  0  0  0  0  0  0  0  0  0
    7.0858    5.6026    0.8882 H   0  0  0  0  0  0  0  0  0  0  0  0
    6.8862    5.7007   -0.8663 H   0  0  0  0  0  0  0  0  0  0  0  0
    3.0834    2.2483    0.5158 H   0  0  0  0  0  0  0  0  0  0  0  0
    2.3012    6.4647    0.3385 H   0  0  0  0  0  0  0  0  0  0  0  0
    1.4795    4.1368    0.5530 H   0  0  0  0  0  0  0  0  0  0  0  0
  1  2  4  0  0  0  0
  1  3  4  0  0  0  0
  1  4  1  0  0  0  0
  2  5  4  0  0  0  0
  2  6  1  0  0  0  0
  3  7  4  0  0  0  0
  4  8  1  0  0  0  0
  5  9  4  0  0  0  0
  7  9  4  0  0  0  0
  6 10  1  0  0  0  0
  8 11  1  0  0  0  0
  3 12  1  0  0  0  0
  4 13  1  0  0  0  0
  4 14  1  0  0  0  0
  5 15  1  0  0  0  0
  7 16  1  0  0  0  0
  9 17  1  0  0  0  0
M  END
>  <Alias name>
2-Hydroxybenzylalcohol

>  <Toxicity>   pIGC(50)
-0.95

$$$$
trans-3-Pentenenitrile
  ChemBrain IXL

 13 12  0  0  0  0  0  0  0  0  1 V2000
    2.4700    3.6614    0.9589 C   0  0  0  0  0  0  0  0  0  0  0  0
    3.4577    4.5934    0.3704 C   0  0  0  0  0  0  0  0  0  0  0  0
    4.5357    4.1156   -0.2557 C   0  0  0  0  0  0  0  0  0  0  0  0
    5.5233    5.0476   -0.8443 C   0  0  0  0  0  0  0  0  0  0  0  0
    6.6605    4.2424   -1.5024 C   0  0  0  0  0  0  0  0  0  0  0  0
    7.5151    3.6374   -1.9970 N   0  0  0  0  0  0  0  0  0  0  0  0
    2.7874    2.6410    0.7835 H   0  0  0  0  0  0  0  0  0  0  0  0
    2.3971    3.8386    2.0249 H   0  0  0  0  0  0  0  0  0  0  0  0
    1.5028    3.8228    0.4992 H   0  0  0  0  0  0  0  0  0  0  0  0
    3.3059    5.6629    0.4475 H   0  0  0  0  0  0  0  0  0  0  0  0
    4.6875    3.0461   -0.3328 H   0  0  0  0  0  0  0  0  0  0  0  0
    5.0379    5.6635   -1.5912 H   0  0  0  0  0  0  0  0  0  0  0  0
    5.9321    5.6794   -0.0655 H   0  0  0  0  0  0  0  0  0  0  0  0
  1  2  1  0  0  0  0
  2  3  2  0  0  0  0
  3  4  1  0  0  0  0
  4  5  1  0  0  0  0
  5  6  3  0  0  0  0
  1  7  1  0  0  0  0
  1  8  1  0  0  0  0
  1  9  1  0  0  0  0
  2 10  1  0  0  0  0
  3 11  1  0  0  0  0
  4 12  1  0  0  0  0
  4 13  1  0  0  0  0
M  END
>  <Alias name>
trans-3-Pentenenitrile

>  <Toxicity>   pIGC(50)
-0.95

$$$$
Cyclohexanol
  ChemBrain IXL

 19 19  0  0  0  0  0  0  0  0  1 V2000
    4.5555    2.9527   -0.8155 C   0  0  0  0  0  0  0  0  0  0  0  0
    3.2083    2.7080   -0.1082 C   0  0  0  0  0  0  0  0  0  0  0  0
    2.4302    4.0347   -0.0119 C   0  0  0  0  0  0  0  0  0  0  0  0
    3.2552    5.0569    0.7940 C   0  0  0  0  0  0  0  0  0  0  0  0
    4.6025    5.3017    0.0868 C   0  0  0  0  0  0  0  0  0  0  0  0
    5.3807    3.9749   -0.0097 C   0  0  0  0  0  0  0  0  0  0  0  0
    6.6656    4.2085   -0.6845 O   0  0  0  0  0  0  0  0  0  0  0  0
    4.3761    3.3375   -1.8085 H   0  0  0  0  0  0  0  0  0  0  0  0
    5.1008    2.0229   -0.8829 H   0  0  0  0  0  0  0  0  0  0  0  0
    3.3877    2.3229    0.8847 H   0  0  0  0  0  0  0  0  0  0  0  0
    2.6301    1.9917   -0.6731 H   0  0  0  0  0  0  0  0  0  0  0  0
    1.4861    3.8632    0.4837 H   0  0  0  0  0  0  0  0  0  0  0  0
    2.2507    4.4197   -1.0049 H   0  0  0  0  0  0  0  0  0  0  0  0
    2.7099    5.9866    0.8615 H   0  0  0  0  0  0  0  0  0  0  0  0
    3.4346    4.6719    1.7870 H   0  0  0  0  0  0  0  0  0  0  0  0
    4.4231    5.6868   -0.9061 H   0  0  0  0  0  0  0  0  0  0  0  0
    5.1807    6.0179    0.6517 H   0  0  0  0  0  0  0  0  0  0  0  0
    5.5603    3.5899    0.9833 H   0  0  0  0  0  0  0  0  0  0  0  0
    7.2116    3.4377   -0.7862 H   0  0  0  0  0  0  0  0  0  0  0  0
  1  2  1  0  0  0  0
  2  3  1  0  0  0  0
  3  4  1  0  0  0  0
  4  5  1  0  0  0  0
  5  6  1  0  0  0  0
  6  1  1  0  0  0  0
  1  8  1  0  0  0  0
  1  9  1  0  0  0  0
  2 10  1  0  0  0  0
  2 11  1  0  0  0  0
  3 12  1  0  0  0  0
  3 13  1  0  0  0  0
  4 14  1  0  0  0  0
  4 15  1  0  0  0  0
  5 16  1  0  0  0  0
  5 17  1  0  0  0  0
  6  7  1  0  0  0  0
  6 18  1  0  0  0  0
  7 19  1  0  0  0  0
M  END
>  <Alias name>
Cyclohexanol

>  <Toxicity>   pIGC(50)
-0.94

$$$$
Ethyl 3-pyridylacetate
  ChemBrain IXL

 23 23  0  0  0  0  0  0  0  0  1 V2000
    7.1524    4.4831    0.7871 C   0  0  0  0  0  0  0  0  0  0  0  0
    6.1958    5.0931    1.6013 C   0  0  0  0  0  0  0  0  0  0  0  0
    6.2977    6.4060    1.9098 N   0  0  0  0  0  0  0  0  0  0  0  0
    7.3212    7.1539    1.4400 C   0  0  0  0  0  0  0  0  0  0  0  0
    8.2956    6.5804    0.6239 C   0  0  0  0  0  0  0  0  0  0  0  0
    8.2094    5.2345    0.2953 C   0  0  0  0  0  0  0  0  0  0  0  0
    7.0455    3.0414    0.4458 C   0  0  0  0  0  0  0  0  0  0  0  0
    5.6319    2.6999    0.1843 C   0  0  0  0  0  0  0  0  0  0  0  0
    5.2264    1.5694    0.3997 O   0  0  0  0  0  0  0  0  0  0  0  0
    4.7168    3.7229   -0.3352 O   0  0  0  0  0  0  0  0  0  0  0  0
    3.3271    3.2833   -0.5114 C   0  0  0  0  0  0  0  0  0  0  0  0
    2.4799    4.4629   -1.0240 C   0  0  0  0  0  0  0  0  0  0  0  0
    5.3692    4.5117    1.9870 H   0  0  0  0  0  0  0  0  0  0  0  0
    7.3865    8.2025    1.6973 H   0  0  0  0  0  0  0  0  0  0  0  0
    9.1163    7.1802    0.2471 H   0  0  0  0  0  0  0  0  0  0  0  0
    8.9603    4.7747   -0.3392 H   0  0  0  0  0  0  0  0  0  0  0  0
    7.4146    2.4456    1.2714 H   0  0  0  0  0  0  0  0  0  0  0  0
    7.6357    2.8350   -0.4400 H   0  0  0  0  0  0  0  0  0  0  0  0
    3.2925    2.4739   -1.2303 H   0  0  0  0  0  0  0  0  0  0  0  0
    2.9332    2.9407    0.4377 H   0  0  0  0  0  0  0  0  0  0  0  0
    1.4526    4.1437   -1.1461 H   0  0  0  0  0  0  0  0  0  0  0  0
    2.5232    5.2755   -0.3093 H   0  0  0  0  0  0  0  0  0  0  0  0
    2.8694    4.7993   -1.9770 H   0  0  0  0  0  0  0  0  0  0  0  0
  1  2  4  0  0  0  0
  2  3  4  0  0  0  0
  3  4  4  0  0  0  0
  4  5  4  0  0  0  0
  5  6  4  0  0  0  0
  6  1  4  0  0  0  0
  7  8  1  0  0  0  0
  8  9  2  0  0  0  0
  8 10  1  0  0  0  0
  7  1  1  0  0  0  0
 10 11  1  0  0  0  0
 11 12  1  0  0  0  0
  2 13  1  0  0  0  0
  4 14  1  0  0  0  0
  5 15  1  0  0  0  0
  6 16  1  0  0  0  0
  7 17  1  0  0  0  0
  7 18  1  0  0  0  0
 11 19  1  0  0  0  0
 11 20  1  0  0  0  0
 12 21  1  0  0  0  0
 12 22  1  0  0  0  0
 12 23  1  0  0  0  0
M  END
>  <Alias name>
Ethyl 3-pyridylacetate

>  <Toxicity>   pIGC(50)
-0.94

$$$$
2-Hexanol
  ChemBrain IXL

 21 20  0  0  0  0  0  0  0  0  1 V2000
    8.6078    5.3186   -0.0350 C   0  0  0  0  0  0  0  0  0  0  0  0
    7.2244    5.8644    0.3686 C   0  0  0  0  0  0  0  0  0  0  0  0
    6.1236    4.9586   -0.2171 C   0  0  0  0  0  0  0  0  0  0  0  0
    4.7399    5.5046    0.1867 C   0  0  0  0  0  0  0  0  0  0  0  0
    3.6385    4.5985   -0.3987 C   0  0  0  0  0  0  0  0  0  0  0  0
    2.2552    5.1462    0.0032 C   0  0  0  0  0  0  0  0  0  0  0  0
    3.7963    3.2337    0.1251 O   0  0  0  0  0  0  0  0  0  0  0  0
    3.7363    3.1544    1.1031 H   0  0  0  0  0  0  0  0  0  0  0  0
    9.3811    5.9553    0.3767 H   0  0  0  0  0  0  0  0  0  0  0  0
    8.6892    5.3040   -1.1148 H   0  0  0  0  0  0  0  0  0  0  0  0
    8.7254    4.3131    0.3495 H   0  0  0  0  0  0  0  0  0  0  0  0
    7.1069    6.8700   -0.0159 H   0  0  0  0  0  0  0  0  0  0  0  0
    7.1432    5.8791    1.4484 H   0  0  0  0  0  0  0  0  0  0  0  0
    6.2411    3.9530    0.1674 H   0  0  0  0  0  0  0  0  0  0  0  0
    6.2048    4.9440   -1.2970 H   0  0  0  0  0  0  0  0  0  0  0  0
    4.6224    6.5101   -0.1980 H   0  0  0  0  0  0  0  0  0  0  0  0
    4.6589    5.5195    1.2666 H   0  0  0  0  0  0  0  0  0  0  0  0
    3.7205    4.5824   -1.4784 H   0  0  0  0  0  0  0  0  0  0  0  0
    1.4816    4.5097   -0.4082 H   0  0  0  0  0  0  0  0  0  0  0  0
    2.1731    5.1622    1.0829 H   0  0  0  0  0  0  0  0  0  0  0  0
    2.1388    6.1514   -0.3828 H   0  0  0  0  0  0  0  0  0  0  0  0
  1  2  1  0  0  0  0
  2  3  1  0  0  0  0
  3  4  1  0  0  0  0
  4  5  1  0  0  0  0
  5  6  1  0  0  0  0
  5  7  1  0  0  0  0
  7  8  1  0  0  0  0
  1  9  1  0  0  0  0
  1 10  1  0  0  0  0
  1 11  1  0  0  0  0
  2 12  1  0  0  0  0
  2 13  1  0  0  0  0
  3 14  1  0  0  0  0
  3 15  1  0  0  0  0
  4 16  1  0  0  0  0
  4 17  1  0  0  0  0
  5 18  1  0  0  0  0
  6 19  1  0  0  0  0
  6 20  1  0  0  0  0
  6 21  1  0  0  0  0
M  END
>  <Alias name>
2-Hexanol

>  <Toxicity>   pIGC(50)
-0.93

$$$$
4,6-Dimethyl-2-pyrone
  ChemBrain IXL

 17 17  0  0  0  0  0  0  0  0  1 V2000
    4.2752    5.9069    0.3590 C   0  0  0  0  0  0  0  0  0  0  0  0
    5.7590    5.9448    0.4467 O   0  0  0  0  0  0  0  0  0  0  0  0
    6.4672    4.6923    0.1337 C   0  0  0  0  0  0  0  0  0  0  0  0
    5.7046    3.4783   -0.2317 C   0  0  0  0  0  0  0  0  0  0  0  0
    4.3689    3.5141   -0.2873 C   0  0  0  0  0  0  0  0  0  0  0  0
    3.6224    4.7761    0.0170 C   0  0  0  0  0  0  0  0  0  0  0  0
    7.6864    4.6549    0.1755 O   0  0  0  0  0  0  0  0  0  0  0  0
    3.5035    7.1288    0.6512 C   0  0  0  0  0  0  0  0  0  0  0  0
    3.6306    2.2911   -0.6539 C   0  0  0  0  0  0  0  0  0  0  0  0
    6.2304    2.5573   -0.4546 H   0  0  0  0  0  0  0  0  0  0  0  0
    2.5422    4.7813   -0.0380 H   0  0  0  0  0  0  0  0  0  0  0  0
    2.4522    6.8824    0.7228 H   0  0  0  0  0  0  0  0  0  0  0  0
    3.8403    7.5519    1.5893 H   0  0  0  0  0  0  0  0  0  0  0  0
    3.6530    7.8481   -0.1439 H   0  0  0  0  0  0  0  0  0  0  0  0
    4.3262    1.4640   -0.7421 H   0  0  0  0  0  0  0  0  0  0  0  0
    2.9000    2.0676    0.1116 H   0  0  0  0  0  0  0  0  0  0  0  0
    3.1290    2.4426   -1.6003 H   0  0  0  0  0  0  0  0  0  0  0  0
  1  2  1  0  0  0  0
  2  3  1  0  0  0  0
  3  4  1  0  0  0  0
  4  5  2  0  0  0  0
  5  6  1  0  0  0  0
  6  1  2  0  0  0  0
  3  7  2  0  0  0  0
  1  8  1  0  0  0  0
  5  9  1  0  0  0  0
  4 10  1  0  0  0  0
  6 11  1  0  0  0  0
  8 12  1  0  0  0  0
  8 13  1  0  0  0  0
  8 14  1  0  0  0  0
  9 15  1  0  0  0  0
  9 16  1  0  0  0  0
  9 17  1  0  0  0  0
M  END
>  <Alias name>
4,6-Dimethyl-2-pyrone

>  <Toxicity>   pIGC(50)
-0.93

$$$$
Picolinic acid ethylester
  ChemBrain IXL

 20 20  0  0  0  0  0  0  0  0  1 V2000
    9.2050    6.2503    1.1364 C   0  0  0  0  0  0  0  0  0  0  0  0
    8.4558    7.3748    0.7901 C   0  0  0  0  0  0  0  0  0  0  0  0
    7.1562    7.2469    0.4367 N   0  0  0  0  0  0  0  0  0  0  0  0
    6.5584    6.0329    0.4118 C   0  0  0  0  0  0  0  0  0  0  0  0
    7.2741    4.8874    0.7511 C   0  0  0  0  0  0  0  0  0  0  0  0
    8.6082    4.9967    1.1164 C   0  0  0  0  0  0  0  0  0  0  0  0
    5.1397    5.9140    0.0238 C   0  0  0  0  0  0  0  0  0  0  0  0
    4.5178    6.9044   -0.3228 O   0  0  0  0  0  0  0  0  0  0  0  0
    4.4793    4.6011    0.0559 O   0  0  0  0  0  0  0  0  0  0  0  0
    3.0736    4.6023   -0.3666 C   0  0  0  0  0  0  0  0  0  0  0  0
    2.5036    3.1752   -0.2575 C   0  0  0  0  0  0  0  0  0  0  0  0
   10.2472    6.3521    1.4199 H   0  0  0  0  0  0  0  0  0  0  0  0
    8.9187    8.3532    0.8048 H   0  0  0  0  0  0  0  0  0  0  0  0
    6.7927    3.9159    0.7302 H   0  0  0  0  0  0  0  0  0  0  0  0
    9.1784    4.1121    1.3834 H   0  0  0  0  0  0  0  0  0  0  0  0
    3.0057    4.9409   -1.3929 H   0  0  0  0  0  0  0  0  0  0  0  0
    2.5057    5.2675    0.2716 H   0  0  0  0  0  0  0  0  0  0  0  0
    3.0728    2.5094   -0.8944 H   0  0  0  0  0  0  0  0  0  0  0  0
    2.5704    2.8374    0.7693 H   0  0  0  0  0  0  0  0  0  0  0  0
    1.4671    3.1759   -0.5707 H   0  0  0  0  0  0  0  0  0  0  0  0
  1  2  4  0  0  0  0
  2  3  4  0  0  0  0
  3  4  4  0  0  0  0
  4  5  4  0  0  0  0
  5  6  4  0  0  0  0
  6  1  4  0  0  0  0
  7  8  2  0  0  0  0
  7  9  1  0  0  0  0
  7  4  1  0  0  0  0
  9 10  1  0  0  0  0
 10 11  1  0  0  0  0
  1 12  1  0  0  0  0
  2 13  1  0  0  0  0
  5 14  1  0  0  0  0
  6 15  1  0  0  0  0
 10 16  1  0  0  0  0
 10 17  1  0  0  0  0
 11 18  1  0  0  0  0
 11 19  1  0  0  0  0
 11 20  1  0  0  0  0
M  END
>  <Alias name>
Ethyl 2-picolinate

>  <Toxicity>   pIGC(50)
-0.92

$$$$
Benzamide
  ChemBrain IXL

 16 16  0  0  0  0  0  0  0  0  1 V2000
    2.5484    4.9662    0.0000 C   0  0  0  0  0  0  0  0  0  0  0  0
    3.4841    6.0009    0.0023 C   0  0  0  0  0  0  0  0  0  0  0  0
    4.8480    5.7080    0.0030 C   0  0  0  0  0  0  0  0  0  0  0  0
    5.2762    4.3804    0.0012 C   0  0  0  0  0  0  0  0  0  0  0  0
    4.3406    3.3456   -0.0011 C   0  0  0  0  0  0  0  0  0  0  0  0
    2.9767    3.6386   -0.0017 C   0  0  0  0  0  0  0  0  0  0  0  0
    6.7232    4.0696    0.0019 C   0  0  0  0  0  0  0  0  0  0  0  0
    7.0978    2.9085    0.0016 O   0  0  0  0  0  0  0  0  0  0  0  0
    7.6622    5.1080    0.0028 N   0  0  0  0  0  0  0  0  0  0  0  0
    7.3525    6.0683    0.0031 H   0  0  0  0  0  0  0  0  0  0  0  0
    8.6487    4.8962    0.0032 H   0  0  0  0  0  0  0  0  0  0  0  0
    1.4896    5.1936   -0.0005 H   0  0  0  0  0  0  0  0  0  0  0  0
    3.1516    7.0316    0.0037 H   0  0  0  0  0  0  0  0  0  0  0  0
    5.5743    6.5113    0.0048 H   0  0  0  0  0  0  0  0  0  0  0  0
    4.6731    2.3149   -0.0025 H   0  0  0  0  0  0  0  0  0  0  0  0
    2.2504    2.8353   -0.0036 H   0  0  0  0  0  0  0  0  0  0  0  0
  1  2  4  0  0  0  0
  2  3  4  0  0  0  0
  3  4  4  0  0  0  0
  4  5  4  0  0  0  0
  5  6  4  0  0  0  0
  6  1  4  0  0  0  0
  7  8  2  0  0  0  0
  7  9  1  0  0  0  0
  7  4  1  0  0  0  0
  9 10  1  0  0  0  0
  9 11  1  0  0  0  0
  1 12  1  0  0  0  0
  2 13  1  0  0  0  0
  3 14  1  0  0  0  0
  5 15  1  0  0  0  0
  6 16  1  0  0  0  0
M  END
>  <Alias name>
Benzamide

>  <Toxicity>   pIGC(50)
-0.91

$$$$
Hexaneamide
  ChemBrain IXL

 21 20  0  0  0  0  0  0  0  0  1 V2000
    2.2829    5.4028    0.7610 C   0  0  0  0  0  0  0  0  0  0  0  0
    3.5518    4.6538    0.3097 C   0  0  0  0  0  0  0  0  0  0  0  0
    4.6812    5.6687    0.0470 C   0  0  0  0  0  0  0  0  0  0  0  0
    5.9506    4.9196   -0.4027 C   0  0  0  0  0  0  0  0  0  0  0  0
    7.0801    5.9345   -0.6652 C   0  0  0  0  0  0  0  0  0  0  0  0
    8.2997    5.2149   -1.0955 C   0  0  0  0  0  0  0  0  0  0  0  0
    8.2875    3.9990   -1.1951 O   0  0  0  0  0  0  0  0  0  0  0  0
    9.4675    5.9295   -1.3883 N   0  0  0  0  0  0  0  0  0  0  0  0
    9.4776    6.9351   -1.3061 H   0  0  0  0  0  0  0  0  0  0  0  0
   10.2990    5.4389   -1.6816 H   0  0  0  0  0  0  0  0  0  0  0  0
    1.4891    4.6896    0.9455 H   0  0  0  0  0  0  0  0  0  0  0  0
    2.4924    5.9529    1.6700 H   0  0  0  0  0  0  0  0  0  0  0  0
    1.9754    6.0923   -0.0155 H   0  0  0  0  0  0  0  0  0  0  0  0
    3.8593    3.9643    1.0862 H   0  0  0  0  0  0  0  0  0  0  0  0
    3.3422    4.1036   -0.5993 H   0  0  0  0  0  0  0  0  0  0  0  0
    4.3741    6.3575   -0.7302 H   0  0  0  0  0  0  0  0  0  0  0  0
    4.8901    6.2196    0.9557 H   0  0  0  0  0  0  0  0  0  0  0  0
    6.2576    4.2307    0.3744 H   0  0  0  0  0  0  0  0  0  0  0  0
    5.7418    4.3688   -1.3115 H   0  0  0  0  0  0  0  0  0  0  0  0
    6.7735    6.6226   -1.4432 H   0  0  0  0  0  0  0  0  0  0  0  0
    7.2881    6.4861    0.2433 H   0  0  0  0  0  0  0  0  0  0  0  0
  1  2  1  0  0  0  0
  2  3  1  0  0  0  0
  3  4  1  0  0  0  0
  4  5  1  0  0  0  0
  5  6  1  0  0  0  0
  6  7  2  0  0  0  0
  6  8  1  0  0  0  0
  8  9  1  0  0  0  0
  8 10  1  0  0  0  0
  1 11  1  0  0  0  0
  1 12  1  0  0  0  0
  1 13  1  0  0  0  0
  2 14  1  0  0  0  0
  2 15  1  0  0  0  0
  3 16  1  0  0  0  0
  3 17  1  0  0  0  0
  4 18  1  0  0  0  0
  4 19  1  0  0  0  0
  5 20  1  0  0  0  0
  5 21  1  0  0  0  0
M  END
>  <Alias name>
Hexanamide

>  <Toxicity>   pIGC(50)
-0.91

$$$$
n-Butylchloride
  ChemBrain IXL

 14 13  0  0  0  0  0  0  0  0  1 V2000
    4.8686    3.7608   -0.2041 C   0  0  0  0  0  0  0  0  0  0  0  0
    3.6261    4.5656    0.2248 C   0  0  0  0  0  0  0  0  0  0  0  0
    6.1272    4.6364   -0.0477 C   0  0  0  0  0  0  0  0  0  0  0  0
    2.3676    3.6901    0.0684 C   0  0  0  0  0  0  0  0  0  0  0  0
    7.5652    3.7047   -0.5441 Cl  0  0  0  0  0  0  0  0  0  0  0  0
    4.7644    3.4602   -1.2393 H   0  0  0  0  0  0  0  0  0  0  0  0
    4.9616    2.8805    0.4199 H   0  0  0  0  0  0  0  0  0  0  0  0
    3.7303    4.8662    1.2599 H   0  0  0  0  0  0  0  0  0  0  0  0
    3.5332    5.4459   -0.3991 H   0  0  0  0  0  0  0  0  0  0  0  0
    6.0343    5.5167   -0.6717 H   0  0  0  0  0  0  0  0  0  0  0  0
    6.2315    4.9370    0.9875 H   0  0  0  0  0  0  0  0  0  0  0  0
    2.4604    2.8098    0.6923 H   0  0  0  0  0  0  0  0  0  0  0  0
    1.4947    4.2558    0.3698 H   0  0  0  0  0  0  0  0  0  0  0  0
    2.2633    3.3895   -0.9668 H   0  0  0  0  0  0  0  0  0  0  0  0
  1  2  1  0  0  0  0
  1  3  1  0  0  0  0
  2  4  1  0  0  0  0
  3  5  1  0  0  0  0
  1  6  1  0  0  0  0
  1  7  1  0  0  0  0
  2  8  1  0  0  0  0
  2  9  1  0  0  0  0
  3 10  1  0  0  0  0
  3 11  1  0  0  0  0
  4 12  1  0  0  0  0
  4 13  1  0  0  0  0
  4 14  1  0  0  0  0
M  END
>  <Alias name>
1-Chlorobutane

>  <Toxicity>   pIGC(50)
-0.91

$$$$
3-Methyl-1-hexyn-3-ol
  ChemBrain IXL

 20 19  0  0  0  0  0  0  0  0  1 V2000
    7.2665    2.8700    0.9159 C   0  0  0  0  0  0  0  0  0  0  0  0
    5.9094    3.5525    1.1741 C   0  0  0  0  0  0  0  0  0  0  0  0
    5.3903    4.1771   -0.1369 C   0  0  0  0  0  0  0  0  0  0  0  0
    4.0335    4.8650    0.1205 C   0  0  0  0  0  0  0  0  0  0  0  0
    3.0146    3.8228    0.6215 C   0  0  0  0  0  0  0  0  0  0  0  0
    3.5208    5.4953   -1.1893 C   0  0  0  0  0  0  0  0  0  0  0  0
    4.2007    5.9146    1.1364 O   0  0  0  0  0  0  0  0  0  0  0  0
    2.2188    3.0088    1.0129 C   0  0  0  0  0  0  0  0  0  0  0  0
    4.8370    6.6253    0.8989 H   0  0  0  0  0  0  0  0  0  0  0  0
    7.9781    3.6045    0.5595 H   0  0  0  0  0  0  0  0  0  0  0  0
    7.1444    2.0942    0.1702 H   0  0  0  0  0  0  0  0  0  0  0  0
    7.6309    2.4315    1.8366 H   0  0  0  0  0  0  0  0  0  0  0  0
    5.1982    2.8179    1.5307 H   0  0  0  0  0  0  0  0  0  0  0  0
    6.0316    4.3282    1.9199 H   0  0  0  0  0  0  0  0  0  0  0  0
    6.1036    4.9095   -0.4944 H   0  0  0  0  0  0  0  0  0  0  0  0
    5.2660    3.4010   -0.8820 H   0  0  0  0  0  0  0  0  0  0  0  0
    3.3974    4.7224   -1.9379 H   0  0  0  0  0  0  0  0  0  0  0  0
    2.5685    5.9784   -1.0088 H   0  0  0  0  0  0  0  0  0  0  0  0
    4.2363    6.2280   -1.5415 H   0  0  0  0  0  0  0  0  0  0  0  0
    1.5029    2.2765    1.3651 H   0  0  0  0  0  0  0  0  0  0  0  0
  1  2  1  0  0  0  0
  2  3  1  0  0  0  0
  3  4  1  0  0  0  0
  4  5  1  0  0  0  0
  4  6  1  0  0  0  0
  4  7  1  0  0  0  0
  5  8  3  0  0  0  0
  7  9  1  0  0  0  0
  1 10  1  0  0  0  0
  1 11  1  0  0  0  0
  1 12  1  0  0  0  0
  2 13  1  0  0  0  0
  2 14  1  0  0  0  0
  3 15  1  0  0  0  0
  3 16  1  0  0  0  0
  6 17  1  0  0  0  0
  6 18  1  0  0  0  0
  6 19  1  0  0  0  0
  8 20  1  0  0  0  0
M  END
>  <Alias name>
3-Methyl-1-hexyn-3-ol

>  <Toxicity>   pIGC(50)
-0.9

$$$$
Ethyl 2-methylbutyrate
  ChemBrain IXL

 23 22  0  0  0  0  0  0  0  0  1 V2000
    4.4887    5.0027   -0.7196 C   0  0  0  0  0  0  0  0  0  0  0  0
    5.0382    3.7359   -0.1869 C   0  0  0  0  0  0  0  0  0  0  0  0
    4.3284    2.7463   -0.1134 O   0  0  0  0  0  0  0  0  0  0  0  0
    6.4391    3.6700    0.2535 O   0  0  0  0  0  0  0  0  0  0  0  0
    2.9533    4.9917   -0.5894 C   0  0  0  0  0  0  0  0  0  0  0  0
    2.5638    5.0435    0.9007 C   0  0  0  0  0  0  0  0  0  0  0  0
    5.0635    6.1882    0.0798 C   0  0  0  0  0  0  0  0  0  0  0  0
    7.1399    4.9616    0.2911 C   0  0  0  0  0  0  0  0  0  0  0  0
    8.5950    4.7433    0.7492 C   0  0  0  0  0  0  0  0  0  0  0  0
    4.7619    5.1043   -1.7626 H   0  0  0  0  0  0  0  0  0  0  0  0
    2.5414    5.8531   -1.1004 H   0  0  0  0  0  0  0  0  0  0  0  0
    2.5598    4.0859   -1.0340 H   0  0  0  0  0  0  0  0  0  0  0  0
    3.0080    4.2030    1.4194 H   0  0  0  0  0  0  0  0  0  0  0  0
    2.9237    5.9676    1.3360 H   0  0  0  0  0  0  0  0  0  0  0  0
    1.4858    4.9965    0.9939 H   0  0  0  0  0  0  0  0  0  0  0  0
    4.4872    7.0802   -0.1328 H   0  0  0  0  0  0  0  0  0  0  0  0
    6.0959    6.3490   -0.2051 H   0  0  0  0  0  0  0  0  0  0  0  0
    5.0113    5.9686    1.1390 H   0  0  0  0  0  0  0  0  0  0  0  0
    7.1352    5.4038   -0.6974 H   0  0  0  0  0  0  0  0  0  0  0  0
    6.6385    5.6243    0.9855 H   0  0  0  0  0  0  0  0  0  0  0  0
    9.1242    5.6880    0.7328 H   0  0  0  0  0  0  0  0  0  0  0  0
    9.0829    4.0445    0.0809 H   0  0  0  0  0  0  0  0  0  0  0  0
    8.6005    4.3439    1.7559 H   0  0  0  0  0  0  0  0  0  0  0  0
  1  2  1  0  0  0  0
  2  3  2  0  0  0  0
  2  4  1  0  0  0  0
  1  5  1  0  0  0  0
  5  6  1  0  0  0  0
  1  7  1  0  0  0  0
  4  8  1  0  0  0  0
  8  9  1  0  0  0  0
  1 10  1  0  0  0  0
  5 11  1  0  0  0  0
  5 12  1  0  0  0  0
  6 13  1  0  0  0  0
  6 14  1  0  0  0  0
  6 15  1  0  0  0  0
  7 16  1  0  0  0  0
  7 17  1  0  0  0  0
  7 18  1  0  0  0  0
  8 19  1  0  0  0  0
  8 20  1  0  0  0  0
  9 21  1  0  0  0  0
  9 22  1  0  0  0  0
  9 23  1  0  0  0  0
M  END
>  <Alias name>
Ethyl 2-methylbutyrate

>  <Toxicity>   pIGC(50)
-0.89

$$$$
3-Methylbutanenitrile
  ChemBrain IXL

 15 14  0  0  0  0  0  0  0  0  1 V2000
    2.1716    3.4716    0.0018 C   0  0  0  0  0  0  0  0  0  0  0  0
    3.6112    3.8283    0.4200 C   0  0  0  0  0  0  0  0  0  0  0  0
    4.6090    3.1056   -0.5057 C   0  0  0  0  0  0  0  0  0  0  0  0
    6.0487    3.4535   -0.0805 C   0  0  0  0  0  0  0  0  0  0  0  0
    7.1307    3.7149    0.2391 N   0  0  0  0  0  0  0  0  0  0  0  0
    3.8164    5.3514    0.3071 C   0  0  0  0  0  0  0  0  0  0  0  0
    2.0273    2.4012    0.0813 H   0  0  0  0  0  0  0  0  0  0  0  0
    1.4703    3.9796    0.6523 H   0  0  0  0  0  0  0  0  0  0  0  0
    2.0053    3.7833   -1.0219 H   0  0  0  0  0  0  0  0  0  0  0  0
    3.7775    3.5166    1.4437 H   0  0  0  0  0  0  0  0  0  0  0  0
    4.4479    3.4233   -1.5284 H   0  0  0  0  0  0  0  0  0  0  0  0
    4.4595    2.0355   -0.4323 H   0  0  0  0  0  0  0  0  0  0  0  0
    3.1128    5.8595    0.9550 H   0  0  0  0  0  0  0  0  0  0  0  0
    3.6535    5.6627   -0.7174 H   0  0  0  0  0  0  0  0  0  0  0  0
    4.8271    5.6025    0.6043 H   0  0  0  0  0  0  0  0  0  0  0  0
  1  2  1  0  0  0  0
  2  3  1  0  0  0  0
  3  4  1  0  0  0  0
  4  5  3  0  0  0  0
  2  6  1  0  0  0  0
  1  7  1  0  0  0  0
  1  8  1  0  0  0  0
  1  9  1  0  0  0  0
  2 10  1  0  0  0  0
  3 11  1  0  0  0  0
  3 12  1  0  0  0  0
  6 13  1  0  0  0  0
  6 14  1  0  0  0  0
  6 15  1  0  0  0  0
M  END
>  <Alias name>
Isovaleronitrile

>  <Toxicity>   pIGC(50)
-0.88

$$$$
Allyl propanoate
  ChemBrain IXL

 18 17  0  0  0  0  0  0  0  0  1 V2000
    7.7006    5.7665    0.0000 C   0  0  0  0  0  0  0  0  0  0  0  0
    7.2072    4.3648   -0.0088 C   0  0  0  0  0  0  0  0  0  0  0  0
    7.9998    3.4364   -0.0151 O   0  0  0  0  0  0  0  0  0  0  0  0
    5.7615    4.0916   -0.0099 O   0  0  0  0  0  0  0  0  0  0  0  0
    9.2443    5.7753   -0.0050 C   0  0  0  0  0  0  0  0  0  0  0  0
    4.8998    5.2822   -0.0015 C   0  0  0  0  0  0  0  0  0  0  0  0
    3.4809    4.8629   -0.0038 C   0  0  0  0  0  0  0  0  0  0  0  0
    2.5132    5.7824   -0.0056 C   0  0  0  0  0  0  0  0  0  0  0  0
    7.3348    6.2825   -0.8789 H   0  0  0  0  0  0  0  0  0  0  0  0
    7.3406    6.2694    0.8889 H   0  0  0  0  0  0  0  0  0  0  0  0
    9.5995    6.7983    0.0014 H   0  0  0  0  0  0  0  0  0  0  0  0
    9.6055    5.2734   -0.8943 H   0  0  0  0  0  0  0  0  0  0  0  0
    9.6113    5.2603    0.8743 H   0  0  0  0  0  0  0  0  0  0  0  0
    5.1019    5.8680    0.8867 H   0  0  0  0  0  0  0  0  0  0  0  0
    5.1011    5.8799   -0.8820 H   0  0  0  0  0  0  0  0  0  0  0  0
    3.2275    3.8100   -0.0039 H   0  0  0  0  0  0  0  0  0  0  0  0
    1.4748    5.4755   -0.0073 H   0  0  0  0  0  0  0  0  0  0  0  0
    2.7667    6.8354   -0.0055 H   0  0  0  0  0  0  0  0  0  0  0  0
  1  2  1  0  0  0  0
  2  3  2  0  0  0  0
  2  4  1  0  0  0  0
  1  5  1  0  0  0  0
  4  6  1  0  0  0  0
  6  7  1  0  0  0  0
  7  8  2  0  0  0  0
  1  9  1  0  0  0  0
  1 10  1  0  0  0  0
  5 11  1  0  0  0  0
  5 12  1  0  0  0  0
  5 13  1  0  0  0  0
  6 14  1  0  0  0  0
  6 15  1  0  0  0  0
  7 16  1  0  0  0  0
  8 17  1  0  0  0  0
  8 18  1  0  0  0  0
M  END
>  <Alias name>
Allyl propanoate

>  <Toxicity>   pIGC(50)
-0.88

$$$$
gamma-Picoline
  ChemBrain IXL

 14 14  0  0  0  0  0  0  0  0  1 V2000
    4.6758    2.5430    0.0000 C   0  0  0  0  0  0  0  0  0  0  0  0
    3.5815    3.3980    0.0419 C   0  0  0  0  0  0  0  0  0  0  0  0
    5.9663    3.0723    0.0370 C   0  0  0  0  0  0  0  0  0  0  0  0
    3.7984    4.7680    0.1202 C   0  0  0  0  0  0  0  0  0  0  0  0
    2.1943    2.8532    0.0035 C   0  0  0  0  0  0  0  0  0  0  0  0
    6.1549    4.4088    0.1132 N   0  0  0  0  0  0  0  0  0  0  0  0
    5.1042    5.2585    0.1550 C   0  0  0  0  0  0  0  0  0  0  0  0
    4.5262    1.4708   -0.0611 H   0  0  0  0  0  0  0  0  0  0  0  0
    6.8196    2.4083    0.0044 H   0  0  0  0  0  0  0  0  0  0  0  0
    2.9568    5.4508    0.1538 H   0  0  0  0  0  0  0  0  0  0  0  0
    2.2305    1.7700   -0.0056 H   0  0  0  0  0  0  0  0  0  0  0  0
    1.6492    3.1879    0.8785 H   0  0  0  0  0  0  0  0  0  0  0  0
    1.6917    3.2043   -0.8902 H   0  0  0  0  0  0  0  0  0  0  0  0
    5.2752    6.3249    0.2160 H   0  0  0  0  0  0  0  0  0  0  0  0
  1  2  4  0  0  0  0
  1  3  4  0  0  0  0
  2  4  4  0  0  0  0
  2  5  1  0  0  0  0
  3  6  4  0  0  0  0
  4  7  4  0  0  0  0
  6  7  4  0  0  0  0
  1  8  1  0  0  0  0
  3  9  1  0  0  0  0
  4 10  1  0  0  0  0
  5 11  1  0  0  0  0
  5 12  1  0  0  0  0
  5 13  1  0  0  0  0
  7 14  1  0  0  0  0
M  END
>  <Alias name>
4-Methylpyridine

>  <Toxicity>   pIGC(50)
-0.88

$$$$
2,2-Dimethyl-1-propanol
  ChemBrain IXL

 18 17  0  0  0  0  0  0  0  0  1 V2000
    4.2432    2.1216    0.8438 C   0  0  0  0  0  0  0  0  0  0  0  0
    3.3399    3.0288   -0.0140 C   0  0  0  0  0  0  0  0  0  0  0  0
    4.2160    3.9467   -0.8884 C   0  0  0  0  0  0  0  0  0  0  0  0
    5.0698    4.7761   -0.0258 O   0  0  0  0  0  0  0  0  0  0  0  0
    2.4470    2.1572   -0.9183 C   0  0  0  0  0  0  0  0  0  0  0  0
    2.4536    3.8896    0.9069 C   0  0  0  0  0  0  0  0  0  0  0  0
    5.6656    5.3955   -0.5031 H   0  0  0  0  0  0  0  0  0  0  0  0
    4.8706    2.7341    1.4795 H   0  0  0  0  0  0  0  0  0  0  0  0
    3.6275    1.4763    1.4582 H   0  0  0  0  0  0  0  0  0  0  0  0
    4.8662    1.5167    0.1966 H   0  0  0  0  0  0  0  0  0  0  0  0
    3.5812    4.5858   -1.4897 H   0  0  0  0  0  0  0  0  0  0  0  0
    4.8374    3.3418   -1.5371 H   0  0  0  0  0  0  0  0  0  0  0  0
    3.0699    1.5523   -1.5655 H   0  0  0  0  0  0  0  0  0  0  0  0
    1.8313    1.5121   -0.3038 H   0  0  0  0  0  0  0  0  0  0  0  0
    1.8122    2.7948   -1.5212 H   0  0  0  0  0  0  0  0  0  0  0  0
    1.8378    3.2445    1.5213 H   0  0  0  0  0  0  0  0  0  0  0  0
    1.8189    4.5273    0.3040 H   0  0  0  0  0  0  0  0  0  0  0  0
    3.0811    4.5020    1.5426 H   0  0  0  0  0  0  0  0  0  0  0  0
  1  2  1  0  0  0  0
  2  3  1  0  0  0  0
  3  4  1  0  0  0  0
  2  5  1  0  0  0  0
  2  6  1  0  0  0  0
  4  7  1  0  0  0  0
  1  8  1  0  0  0  0
  1  9  1  0  0  0  0
  1 10  1  0  0  0  0
  3 11  1  0  0  0  0
  3 12  1  0  0  0  0
  5 13  1  0  0  0  0
  5 14  1  0  0  0  0
  5 15  1  0  0  0  0
  6 16  1  0  0  0  0
  6 17  1  0  0  0  0
  6 18  1  0  0  0  0
M  END
>  <Alias name>
Neopentyl alcohol

>  <Toxicity>   pIGC(50)
-0.87

$$$$
2-Ethylpyridine
  ChemBrain IXL

 17 17  0  0  0  0  0  0  0  0  1 V2000
    2.5209    4.9448    0.1616 C   0  0  0  0  0  0  0  0  0  0  0  0
    3.5032    5.8991    0.4243 C   0  0  0  0  0  0  0  0  0  0  0  0
    4.8118    5.5642    0.3678 N   0  0  0  0  0  0  0  0  0  0  0  0
    5.1945    4.3039    0.0572 C   0  0  0  0  0  0  0  0  0  0  0  0
    4.2429    3.3237   -0.2114 C   0  0  0  0  0  0  0  0  0  0  0  0
    2.8948    3.6467   -0.1588 C   0  0  0  0  0  0  0  0  0  0  0  0
    6.6272    3.9595    0.0008 C   0  0  0  0  0  0  0  0  0  0  0  0
    7.4624    5.2489    0.0227 C   0  0  0  0  0  0  0  0  0  0  0  0
    1.4712    5.2128    0.2067 H   0  0  0  0  0  0  0  0  0  0  0  0
    3.2147    6.9116    0.6743 H   0  0  0  0  0  0  0  0  0  0  0  0
    4.5524    2.3144   -0.4601 H   0  0  0  0  0  0  0  0  0  0  0  0
    2.1416    2.8929   -0.3658 H   0  0  0  0  0  0  0  0  0  0  0  0
    6.8849    3.3463    0.8555 H   0  0  0  0  0  0  0  0  0  0  0  0
    6.8311    3.4115   -0.9114 H   0  0  0  0  0  0  0  0  0  0  0  0
    7.2561    5.7962    0.9340 H   0  0  0  0  0  0  0  0  0  0  0  0
    7.2033    5.8607   -0.8326 H   0  0  0  0  0  0  0  0  0  0  0  0
    8.5141    4.9982   -0.0179 H   0  0  0  0  0  0  0  0  0  0  0  0
  1  2  4  0  0  0  0
  2  3  4  0  0  0  0
  3  4  4  0  0  0  0
  4  5  4  0  0  0  0
  5  6  4  0  0  0  0
  6  1  4  0  0  0  0
  4  7  1  0  0  0  0
  7  8  1  0  0  0  0
  1  9  1  0  0  0  0
  2 10  1  0  0  0  0
  5 11  1  0  0  0  0
  6 12  1  0  0  0  0
  7 13  1  0  0  0  0
  7 14  1  0  0  0  0
  8 15  1  0  0  0  0
  8 16  1  0  0  0  0
  8 17  1  0  0  0  0
M  END
>  <Alias name>
2-Ethylpyridine

>  <Toxicity>   pIGC(50)
-0.87

$$$$
5-Methyl-5-hexen-2-one
  ChemBrain IXL

 20 19  0  0  0  0  0  0  0  0  1 V2000
    2.2638    5.1510    1.3780 C   0  0  0  0  0  0  0  0  0  0  0  0
    3.3916    4.6060    0.9163 C   0  0  0  0  0  0  0  0  0  0  0  0
    4.4830    5.4731    0.4188 C   0  0  0  0  0  0  0  0  0  0  0  0
    5.6626    4.5978   -0.0472 C   0  0  0  0  0  0  0  0  0  0  0  0
    6.7539    5.4649   -0.5448 C   0  0  0  0  0  0  0  0  0  0  0  0
    8.0098    4.8612   -1.0434 C   0  0  0  0  0  0  0  0  0  0  0  0
    3.5506    3.1346    0.9020 C   0  0  0  0  0  0  0  0  0  0  0  0
    6.6182    6.6774   -0.5439 O   0  0  0  0  0  0  0  0  0  0  0  0
    1.4652    4.5165    1.7420 H   0  0  0  0  0  0  0  0  0  0  0  0
    2.1475    6.2277    1.3885 H   0  0  0  0  0  0  0  0  0  0  0  0
    4.1225    6.0657   -0.4129 H   0  0  0  0  0  0  0  0  0  0  0  0
    4.8130    6.1301    1.2140 H   0  0  0  0  0  0  0  0  0  0  0  0
    6.0231    4.0052    0.7845 H   0  0  0  0  0  0  0  0  0  0  0  0
    5.3325    3.9408   -0.8424 H   0  0  0  0  0  0  0  0  0  0  0  0
    8.6867    5.6454   -1.3594 H   0  0  0  0  0  0  0  0  0  0  0  0
    7.7905    4.2135   -1.8831 H   0  0  0  0  0  0  0  0  0  0  0  0
    8.4713    4.2831   -0.2524 H   0  0  0  0  0  0  0  0  0  0  0  0
    4.5258    2.8807    0.5052 H   0  0  0  0  0  0  0  0  0  0  0  0
    2.7817    2.6945    0.2791 H   0  0  0  0  0  0  0  0  0  0  0  0
    3.4606    2.7519    1.9111 H   0  0  0  0  0  0  0  0  0  0  0  0
  1  2  2  0  0  0  0
  2  3  1  0  0  0  0
  3  4  1  0  0  0  0
  4  5  1  0  0  0  0
  5  6  1  0  0  0  0
  2  7  1  0  0  0  0
  5  8  2  0  0  0  0
  1  9  1  0  0  0  0
  1 10  1  0  0  0  0
  3 11  1  0  0  0  0
  3 12  1  0  0  0  0
  4 13  1  0  0  0  0
  4 14  1  0  0  0  0
  6 15  1  0  0  0  0
  6 16  1  0  0  0  0
  6 17  1  0  0  0  0
  7 18  1  0  0  0  0
  7 19  1  0  0  0  0
  7 20  1  0  0  0  0
M  END
>  <Alias name>
5-Methyl-5-hexen-2-one

>  <Toxicity>   pIGC(50)
-0.87

$$$$
n-Crotylacetate
  ChemBrain IXL

 18 17  0  0  0  0  0  0  0  0  1 V2000
    2.3694    3.5708    1.2681 C   0  0  0  0  0  0  0  0  0  0  0  0
    3.3880    4.5060    0.7406 C   0  0  0  0  0  0  0  0  0  0  0  0
    4.5574    4.0387    0.2976 C   0  0  0  0  0  0  0  0  0  0  0  0
    5.5759    4.9739   -0.2301 C   0  0  0  0  0  0  0  0  0  0  0  0
    6.7646    4.2179   -0.6500 O   0  0  0  0  0  0  0  0  0  0  0  0
    7.7098    6.5030   -1.2917 C   0  0  0  0  0  0  0  0  0  0  0  0
    7.8583    5.0335   -1.1972 C   0  0  0  0  0  0  0  0  0  0  0  0
    8.8885    4.4991   -1.5735 O   0  0  0  0  0  0  0  0  0  0  0  0
    2.7517    2.5584    1.2243 H   0  0  0  0  0  0  0  0  0  0  0  0
    2.1420    3.8267    2.2956 H   0  0  0  0  0  0  0  0  0  0  0  0
    1.4691    3.6429    0.6704 H   0  0  0  0  0  0  0  0  0  0  0  0
    3.1846    5.5694    0.7140 H   0  0  0  0  0  0  0  0  0  0  0  0
    4.7608    2.9753    0.3244 H   0  0  0  0  0  0  0  0  0  0  0  0
    5.8520    5.6807    0.5427 H   0  0  0  0  0  0  0  0  0  0  0  0
    5.1694    5.5085   -1.0797 H   0  0  0  0  0  0  0  0  0  0  0  0
    6.7362    6.7923   -0.9158 H   0  0  0  0  0  0  0  0  0  0  0  0
    7.8031    6.8095   -2.3262 H   0  0  0  0  0  0  0  0  0  0  0  0
    8.4815    6.9825   -0.7021 H   0  0  0  0  0  0  0  0  0  0  0  0
  1  2  1  0  0  0  0
  2  3  2  0  0  0  0
  3  4  1  0  0  0  0
  4  5  1  0  0  0  0
  6  7  1  0  0  0  0
  7  8  2  0  0  0  0
  7  5  1  0  0  0  0
  1  9  1  0  0  0  0
  1 10  1  0  0  0  0
  1 11  1  0  0  0  0
  2 12  1  0  0  0  0
  3 13  1  0  0  0  0
  4 14  1  0  0  0  0
  4 15  1  0  0  0  0
  6 16  1  0  0  0  0
  6 17  1  0  0  0  0
  6 18  1  0  0  0  0
M  END
>  <Alias name>
n-Crotylacetate

>  <Toxicity>   pIGC(50)
-0.87

$$$$
3-Hexanol
  ChemBrain IXL

 21 20  0  0  0  0  0  0  0  0  1 V2000
    3.6413    4.5866   -0.2801 C   0  0  0  0  0  0  0  0  0  0  0  0
    4.7566    5.5507    0.1688 C   0  0  0  0  0  0  0  0  0  0  0  0
    6.1311    4.9248   -0.1380 C   0  0  0  0  0  0  0  0  0  0  0  0
    7.2464    5.8893    0.3106 C   0  0  0  0  0  0  0  0  0  0  0  0
    8.6211    5.2646    0.0022 C   0  0  0  0  0  0  0  0  0  0  0  0
    6.2626    3.6522    0.5864 O   0  0  0  0  0  0  0  0  0  0  0  0
    2.2669    5.2125    0.0267 C   0  0  0  0  0  0  0  0  0  0  0  0
    3.7379    3.6517    0.2519 H   0  0  0  0  0  0  0  0  0  0  0  0
    3.7262    4.4072   -1.3417 H   0  0  0  0  0  0  0  0  0  0  0  0
    4.6600    6.4856   -0.3631 H   0  0  0  0  0  0  0  0  0  0  0  0
    4.6717    5.7301    1.2304 H   0  0  0  0  0  0  0  0  0  0  0  0
    6.2159    4.7451   -1.1996 H   0  0  0  0  0  0  0  0  0  0  0  0
    7.1487    6.8245   -0.2208 H   0  0  0  0  0  0  0  0  0  0  0  0
    7.1622    6.0681    1.3723 H   0  0  0  0  0  0  0  0  0  0  0  0
    9.4024    5.9411    0.3158 H   0  0  0  0  0  0  0  0  0  0  0  0
    8.7050    5.0852   -1.0595 H   0  0  0  0  0  0  0  0  0  0  0  0
    8.7193    4.3299    0.5341 H   0  0  0  0  0  0  0  0  0  0  0  0
    7.0852    3.1965    0.4515 H   0  0  0  0  0  0  0  0  0  0  0  0
    1.4853    4.5369   -0.2879 H   0  0  0  0  0  0  0  0  0  0  0  0
    2.1819    5.3919    1.0883 H   0  0  0  0  0  0  0  0  0  0  0  0
    2.1703    6.1475   -0.5052 H   0  0  0  0  0  0  0  0  0  0  0  0
  1  2  1  0  0  0  0
  2  3  1  0  0  0  0
  3  4  1  0  0  0  0
  4  5  1  0  0  0  0
  3  6  1  0  0  0  0
  1  7  1  0  0  0  0
  1  8  1  0  0  0  0
  1  9  1  0  0  0  0
  2 10  1  0  0  0  0
  2 11  1  0  0  0  0
  3 12  1  0  0  0  0
  4 13  1  0  0  0  0
  4 14  1  0  0  0  0
  5 15  1  0  0  0  0
  5 16  1  0  0  0  0
  5 17  1  0  0  0  0
  6 18  1  0  0  0  0
  7 19  1  0  0  0  0
  7 20  1  0  0  0  0
  7 21  1  0  0  0  0
M  END
>  <Alias name>
3-Hexanol

>  <Toxicity>   pIGC(50)
-0.85

$$$$
2-Chloropyridine
  ChemBrain IXL

 11 11  0  0  0  0  0  0  0  0  1 V2000
    2.4095    3.3131    0.0251 C   0  0  0  0  0  0  0  0  0  0  0  0
    2.4112    4.7065   -0.0338 C   0  0  0  0  0  0  0  0  0  0  0  0
    3.5790    5.3875   -0.0736 N   0  0  0  0  0  0  0  0  0  0  0  0
    4.7648    4.7373   -0.0574 C   0  0  0  0  0  0  0  0  0  0  0  0
    4.8037    3.3445    0.0011 C   0  0  0  0  0  0  0  0  0  0  0  0
    3.6161    2.6271    0.0426 C   0  0  0  0  0  0  0  0  0  0  0  0
    6.2879    5.6608   -0.1108 Cl  0  0  0  0  0  0  0  0  0  0  0  0
    1.4727    2.7671    0.0570 H   0  0  0  0  0  0  0  0  0  0  0  0
    1.4724    5.2434   -0.0475 H   0  0  0  0  0  0  0  0  0  0  0  0
    5.7547    2.8234    0.0141 H   0  0  0  0  0  0  0  0  0  0  0  0
    3.6308    1.5418    0.0883 H   0  0  0  0  0  0  0  0  0  0  0  0
  1  2  4  0  0  0  0
  2  3  4  0  0  0  0
  3  4  4  0  0  0  0
  4  5  4  0  0  0  0
  5  6  4  0  0  0  0
  6  1  4  0  0  0  0
  4  7  1  0  0  0  0
  1  8  1  0  0  0  0
  2  9  1  0  0  0  0
  5 10  1  0  0  0  0
  6 11  1  0  0  0  0
M  END
>  <Alias name>
2-Chloropyridine

>  <Toxicity>   pIGC(50)
-0.84

$$$$
5-Hexen-1-ol
  ChemBrain IXL

 19 18  0  0  0  0  0  0  0  0  1 V2000
    2.5438    6.2916    1.1963 O   0  0  0  0  0  0  0  0  0  0  0  0
    3.6554    5.4081    0.8158 C   0  0  0  0  0  0  0  0  0  0  0  0
    4.8677    6.2605    0.3936 C   0  0  0  0  0  0  0  0  0  0  0  0
    6.0329    5.3342   -0.0053 C   0  0  0  0  0  0  0  0  0  0  0  0
    7.2453    6.1866   -0.4276 C   0  0  0  0  0  0  0  0  0  0  0  0
    8.3643    5.2971   -0.8108 C   0  0  0  0  0  0  0  0  0  0  0  0
    9.5257    5.8199   -1.2110 C   0  0  0  0  0  0  0  0  0  0  0  0
    1.7245    5.8293    1.4813 H   0  0  0  0  0  0  0  0  0  0  0  0
    3.3501    4.7797   -0.0117 H   0  0  0  0  0  0  0  0  0  0  0  0
    3.9276    4.7865    1.6599 H   0  0  0  0  0  0  0  0  0  0  0  0
    5.1731    6.8888    1.2211 H   0  0  0  0  0  0  0  0  0  0  0  0
    4.5955    6.8821   -0.4504 H   0  0  0  0  0  0  0  0  0  0  0  0
    5.7276    4.7059   -0.8329 H   0  0  0  0  0  0  0  0  0  0  0  0
    6.3051    4.7126    0.8387 H   0  0  0  0  0  0  0  0  0  0  0  0
    7.5507    6.8149    0.3999 H   0  0  0  0  0  0  0  0  0  0  0  0
    6.9730    6.8083   -1.2716 H   0  0  0  0  0  0  0  0  0  0  0  0
    8.2410    4.2220   -0.7666 H   0  0  0  0  0  0  0  0  0  0  0  0
    9.6490    6.8949   -1.2552 H   0  0  0  0  0  0  0  0  0  0  0  0
   10.3445    5.1689   -1.4914 H   0  0  0  0  0  0  0  0  0  0  0  0
  1  2  1  0  0  0  0
  2  3  1  0  0  0  0
  3  4  1  0  0  0  0
  4  5  1  0  0  0  0
  5  6  1  0  0  0  0
  6  7  2  0  0  0  0
  1  8  1  0  0  0  0
  2  9  1  0  0  0  0
  2 10  1  0  0  0  0
  3 11  1  0  0  0  0
  3 12  1  0  0  0  0
  4 13  1  0  0  0  0
  4 14  1  0  0  0  0
  5 15  1  0  0  0  0
  5 16  1  0  0  0  0
  6 17  1  0  0  0  0
  7 18  1  0  0  0  0
  7 19  1  0  0  0  0
M  END
>  <Alias name>
5-Hexen-1-ol

>  <Toxicity>   pIGC(50)
-0.84

$$$$
4-Hydroxyphenethylalcohol
  ChemBrain IXL

 20 20  0  0  0  0  0  0  0  0  1 V2000
    5.9024    5.1188   -0.0096 C   0  0  0  0  0  0  0  0  0  0  0  0
    7.3138    4.8460   -0.3615 C   0  0  0  0  0  0  0  0  0  0  0  0
    5.0489    4.0650    0.3175 C   0  0  0  0  0  0  0  0  0  0  0  0
    5.4255    6.4298   -0.0050 C   0  0  0  0  0  0  0  0  0  0  0  0
    8.0305    6.1734   -0.6764 C   0  0  0  0  0  0  0  0  0  0  0  0
    3.7185    4.3221    0.6491 C   0  0  0  0  0  0  0  0  0  0  0  0
    4.0952    6.6869    0.3266 C   0  0  0  0  0  0  0  0  0  0  0  0
    9.4325    5.9025   -1.0257 O   0  0  0  0  0  0  0  0  0  0  0  0
    3.2416    5.6331    0.6537 C   0  0  0  0  0  0  0  0  0  0  0  0
    1.8397    5.9041    1.0032 O   0  0  0  0  0  0  0  0  0  0  0  0
    9.9678    6.6979   -1.2425 H   0  0  0  0  0  0  0  0  0  0  0  0
    1.5824    6.8526    0.9831 H   0  0  0  0  0  0  0  0  0  0  0  0
    7.8058    4.3588    0.4712 H   0  0  0  0  0  0  0  0  0  0  0  0
    7.3510    4.2007   -1.2305 H   0  0  0  0  0  0  0  0  0  0  0  0
    5.4191    3.0473    0.3140 H   0  0  0  0  0  0  0  0  0  0  0  0
    6.0882    7.2479   -0.2589 H   0  0  0  0  0  0  0  0  0  0  0  0
    7.5386    6.6605   -1.5092 H   0  0  0  0  0  0  0  0  0  0  0  0
    7.9932    6.8188    0.1925 H   0  0  0  0  0  0  0  0  0  0  0  0
    3.0559    3.5040    0.9031 H   0  0  0  0  0  0  0  0  0  0  0  0
    3.7250    7.7047    0.3302 H   0  0  0  0  0  0  0  0  0  0  0  0
  1  2  1  0  0  0  0
  1  3  4  0  0  0  0
  1  4  4  0  0  0  0
  2  5  1  0  0  0  0
  3  6  4  0  0  0  0
  4  7  4  0  0  0  0
  5  8  1  0  0  0  0
  6  9  4  0  0  0  0
  7  9  4  0  0  0  0
  9 10  1  0  0  0  0
  8 11  1  0  0  0  0
 10 12  1  0  0  0  0
  2 13  1  0  0  0  0
  2 14  1  0  0  0  0
  3 15  1  0  0  0  0
  4 16  1  0  0  0  0
  5 17  1  0  0  0  0
  5 18  1  0  0  0  0
  6 19  1  0  0  0  0
  7 20  1  0  0  0  0
M  END
>  <Alias name>
4-Hydroxyphenethylalcohol

>  <Toxicity>   pIGC(50)
-0.83

$$$$
Benzylalcohol
  ChemBrain IXL

 16 16  0  0  0  0  0  0  0  0  1 V2000
    2.7750    3.2086    0.2313 C   0  0  0  0  0  0  0  0  0  0  0  0
    2.4907    4.4888    0.7074 C   0  0  0  0  0  0  0  0  0  0  0  0
    3.5202    5.4154    0.8746 C   0  0  0  0  0  0  0  0  0  0  0  0
    4.8339    5.0619    0.5655 C   0  0  0  0  0  0  0  0  0  0  0  0
    5.1183    3.7817    0.0893 C   0  0  0  0  0  0  0  0  0  0  0  0
    4.0888    2.8551   -0.0778 C   0  0  0  0  0  0  0  0  0  0  0  0
    6.5695    3.3910   -0.2522 C   0  0  0  0  0  0  0  0  0  0  0  0
    7.4779    3.9443    0.7627 O   0  0  0  0  0  0  0  0  0  0  0  0
    1.9781    2.4913    0.1019 H   0  0  0  0  0  0  0  0  0  0  0  0
    1.4738    4.7624    0.9467 H   0  0  0  0  0  0  0  0  0  0  0  0
    3.3001    6.4064    1.2432 H   0  0  0  0  0  0  0  0  0  0  0  0
    5.6307    5.7793    0.6949 H   0  0  0  0  0  0  0  0  0  0  0  0
    4.3088    1.8641   -0.4464 H   0  0  0  0  0  0  0  0  0  0  0  0
    6.6586    2.3148   -0.2666 H   0  0  0  0  0  0  0  0  0  0  0  0
    6.8300    3.7869   -1.2226 H   0  0  0  0  0  0  0  0  0  0  0  0
    7.4635    4.8909    0.8413 H   0  0  0  0  0  0  0  0  0  0  0  0
  1  2  4  0  0  0  0
  2  3  4  0  0  0  0
  3  4  4  0  0  0  0
  4  5  4  0  0  0  0
  5  6  4  0  0  0  0
  6  1  4  0  0  0  0
  5  7  1  0  0  0  0
  7  8  1  0  0  0  0
  1  9  1  0  0  0  0
  2 10  1  0  0  0  0
  3 11  1  0  0  0  0
  4 12  1  0  0  0  0
  6 13  1  0  0  0  0
  7 14  1  0  0  0  0
  7 15  1  0  0  0  0
  8 16  1  0  0  0  0
M  END
>  <Alias name>
Benzyl alcohol

>  <Toxicity>   pIGC(50)
-0.83

$$$$
Acetaminophen
  ChemBrain IXL

 20 20  0  0  0  0  0  0  0  0  1 V2000
    5.6524    5.1033    0.4199 C   0  0  0  0  0  0  0  0  0  0  0  0
    5.3347    6.3309    1.0014 C   0  0  0  0  0  0  0  0  0  0  0  0
    4.0009    6.7213    1.1218 C   0  0  0  0  0  0  0  0  0  0  0  0
    2.9847    5.8841    0.6606 C   0  0  0  0  0  0  0  0  0  0  0  0
    3.3025    4.6566    0.0790 C   0  0  0  0  0  0  0  0  0  0  0  0
    4.6363    4.2662   -0.0414 C   0  0  0  0  0  0  0  0  0  0  0  0
    1.5792    6.2955    0.7874 O   0  0  0  0  0  0  0  0  0  0  0  0
    6.2706    2.4761   -0.8342 C   0  0  0  0  0  0  0  0  0  0  0  0
    7.3929    3.3996   -0.3221 C   0  0  0  0  0  0  0  0  0  0  0  0
    8.5594    3.0581   -0.4273 O   0  0  0  0  0  0  0  0  0  0  0  0
    7.0580    4.6919    0.2932 N   0  0  0  0  0  0  0  0  0  0  0  0
    6.1214    6.9791    1.3584 H   0  0  0  0  0  0  0  0  0  0  0  0
    3.7549    7.6717    1.5720 H   0  0  0  0  0  0  0  0  0  0  0  0
    2.5158    4.0085   -0.2781 H   0  0  0  0  0  0  0  0  0  0  0  0
    4.8823    3.3159   -0.4917 H   0  0  0  0  0  0  0  0  0  0  0  0
    1.4442    7.1437    1.1934 H   0  0  0  0  0  0  0  0  0  0  0  0
    5.7006    2.9896   -1.5943 H   0  0  0  0  0  0  0  0  0  0  0  0
    5.6201    2.2110   -0.0139 H   0  0  0  0  0  0  0  0  0  0  0  0
    6.7046    1.5804   -1.2534 H   0  0  0  0  0  0  0  0  0  0  0  0
    7.8446    5.3396    0.6512 H   0  0  0  0  0  0  0  0  0  0  0  0
  1  2  4  0  0  0  0
  2  3  4  0  0  0  0
  3  4  4  0  0  0  0
  4  5  4  0  0  0  0
  5  6  4  0  0  0  0
  6  1  4  0  0  0  0
  4  7  1  0  0  0  0
  8  9  1  0  0  0  0
  9 10  2  0  0  0  0
  9 11  1  0  0  0  0
 11  1  1  0  0  0  0
  2 12  1  0  0  0  0
  3 13  1  0  0  0  0
  5 14  1  0  0  0  0
  6 15  1  0  0  0  0
  7 16  1  0  0  0  0
  8 17  1  0  0  0  0
  8 18  1  0  0  0  0
  8 19  1  0  0  0  0
 11 20  1  0  0  0  0
M  END
>  <Alias name>
Paracetamol

>  <Toxicity>   pIGC(50)
-0.82

$$$$
1-Hexen-3-ol
  ChemBrain IXL

 19 18  0  0  0  0  0  0  0  0  1 V2000
    4.1621    2.9545   -0.5413 C   0  0  0  0  0  0  0  0  0  0  0  0
    5.0534    4.0613    0.0547 C   0  0  0  0  0  0  0  0  0  0  0  0
    5.8079    4.7802   -1.0805 C   0  0  0  0  0  0  0  0  0  0  0  0
    6.7001    5.8863   -0.4845 C   0  0  0  0  0  0  0  0  0  0  0  0
    3.4409    2.2612    0.5494 C   0  0  0  0  0  0  0  0  0  0  0  0
    2.1941    1.8259    0.3539 C   0  0  0  0  0  0  0  0  0  0  0  0
    3.1907    3.5535   -1.4678 O   0  0  0  0  0  0  0  0  0  0  0  0
    2.5891    4.2190   -1.0660 H   0  0  0  0  0  0  0  0  0  0  0  0
    4.7791    2.2427   -1.0756 H   0  0  0  0  0  0  0  0  0  0  0  0
    5.7670    3.6204    0.7398 H   0  0  0  0  0  0  0  0  0  0  0  0
    4.4361    4.7749    0.5863 H   0  0  0  0  0  0  0  0  0  0  0  0
    5.0944    5.2217   -1.7652 H   0  0  0  0  0  0  0  0  0  0  0  0
    6.4247    4.0665   -1.6126 H   0  0  0  0  0  0  0  0  0  0  0  0
    7.4133    5.4448    0.2005 H   0  0  0  0  0  0  0  0  0  0  0  0
    6.0833    6.6002    0.0472 H   0  0  0  0  0  0  0  0  0  0  0  0
    7.2307    6.3912   -1.2823 H   0  0  0  0  0  0  0  0  0  0  0  0
    3.9245    2.1071    1.5060 H   0  0  0  0  0  0  0  0  0  0  0  0
    1.7104    1.9799   -0.6027 H   0  0  0  0  0  0  0  0  0  0  0  0
    1.6663    1.3186    1.1521 H   0  0  0  0  0  0  0  0  0  0  0  0
  1  2  1  0  0  0  0
  2  3  1  0  0  0  0
  3  4  1  0  0  0  0
  1  5  1  0  0  0  0
  5  6  2  0  0  0  0
  1  7  1  0  0  0  0
  7  8  1  0  0  0  0
  1  9  1  0  0  0  0
  2 10  1  0  0  0  0
  2 11  1  0  0  0  0
  3 12  1  0  0  0  0
  3 13  1  0  0  0  0
  4 14  1  0  0  0  0
  4 15  1  0  0  0  0
  4 16  1  0  0  0  0
  5 17  1  0  0  0  0
  6 18  1  0  0  0  0
  6 19  1  0  0  0  0
M  END
>  <Alias name>
1-Hexen-3-ol

>  <Toxicity>   pIGC(50)
-0.81

$$$$
2-Methylcyclohexanone
  ChemBrain IXL

 20 20  0  0  0  0  0  0  0  0  1 V2000
    3.3463    4.7406    0.2028 C   0  0  0  0  0  0  0  0  0  0  0  0
    4.8142    4.3143    0.3983 C   0  0  0  0  0  0  0  0  0  0  0  0
    5.3091    3.6684   -0.8379 C   0  0  0  0  0  0  0  0  0  0  0  0
    4.5218    2.5895   -1.4754 C   0  0  0  0  0  0  0  0  0  0  0  0
    3.0592    3.0474   -1.6365 C   0  0  0  0  0  0  0  0  0  0  0  0
    2.5198    3.5316   -0.2767 C   0  0  0  0  0  0  0  0  0  0  0  0
    6.3662    4.0253   -1.3314 O   0  0  0  0  0  0  0  0  0  0  0  0
    4.9082    3.3189    1.5710 C   0  0  0  0  0  0  0  0  0  0  0  0
    3.2950    5.5294   -0.5375 H   0  0  0  0  0  0  0  0  0  0  0  0
    2.9468    5.1010    1.1427 H   0  0  0  0  0  0  0  0  0  0  0  0
    5.4175    5.1868    0.6162 H   0  0  0  0  0  0  0  0  0  0  0  0
    4.5561    1.7026   -0.8548 H   0  0  0  0  0  0  0  0  0  0  0  0
    4.9392    2.3650   -2.4492 H   0  0  0  0  0  0  0  0  0  0  0  0
    3.0117    3.8580   -2.3531 H   0  0  0  0  0  0  0  0  0  0  0  0
    2.4581    2.2183   -1.9889 H   0  0  0  0  0  0  0  0  0  0  0  0
    1.4821    3.8229   -0.3830 H   0  0  0  0  0  0  0  0  0  0  0  0
    2.5974    2.7308    0.4483 H   0  0  0  0  0  0  0  0  0  0  0  0
    5.9408    3.0251    1.7132 H   0  0  0  0  0  0  0  0  0  0  0  0
    4.5389    3.7890    2.4740 H   0  0  0  0  0  0  0  0  0  0  0  0
    4.3108    2.4430    1.3498 H   0  0  0  0  0  0  0  0  0  0  0  0
  1  2  1  0  0  0  0
  2  3  1  0  0  0  0
  3  4  1  0  0  0  0
  4  5  1  0  0  0  0
  5  6  1  0  0  0  0
  6  1  1  0  0  0  0
  3  7  2  0  0  0  0
  2  8  1  0  0  0  0
  1  9  1  0  0  0  0
  1 10  1  0  0  0  0
  2 11  1  0  0  0  0
  4 12  1  0  0  0  0
  4 13  1  0  0  0  0
  5 14  1  0  0  0  0
  5 15  1  0  0  0  0
  6 16  1  0  0  0  0
  6 17  1  0  0  0  0
  8 18  1  0  0  0  0
  8 19  1  0  0  0  0
  8 20  1  0  0  0  0
M  END
>  <Alias name>
2-Methylcyclohexanone

>  <Toxicity>   pIGC(50)
-0.81

$$$$
3-Hydroxybenzoic acid
  ChemBrain IXL

 16 16  0  0  0  0  0  0  0  0  1 V2000
    3.1554    3.4451    0.0000 C   0  0  0  0  0  0  0  0  0  0  0  0
    4.4606    2.9529    0.0010 C   0  0  0  0  0  0  0  0  0  0  0  0
    5.5396    3.8372    0.0010 C   0  0  0  0  0  0  0  0  0  0  0  0
    5.3132    5.2137    0.0001 C   0  0  0  0  0  0  0  0  0  0  0  0
    4.0079    5.7059   -0.0008 C   0  0  0  0  0  0  0  0  0  0  0  0
    2.9290    4.8217   -0.0009 C   0  0  0  0  0  0  0  0  0  0  0  0
    6.4578    6.1519    0.0002 C   0  0  0  0  0  0  0  0  0  0  0  0
    6.2599    7.3557    0.0027 O   0  0  0  0  0  0  0  0  0  0  0  0
    7.8333    5.6332   -0.0028 O   0  0  0  0  0  0  0  0  0  0  0  0
    1.5535    5.3403   -0.0019 O   0  0  0  0  0  0  0  0  0  0  0  0
    8.5363    6.3203   -0.0027 H   0  0  0  0  0  0  0  0  0  0  0  0
    1.4792    6.3205   -0.0025 H   0  0  0  0  0  0  0  0  0  0  0  0
    2.3178    2.7586   -0.0001 H   0  0  0  0  0  0  0  0  0  0  0  0
    4.6364    1.8843    0.0017 H   0  0  0  0  0  0  0  0  0  0  0  0
    6.5529    3.4551    0.0018 H   0  0  0  0  0  0  0  0  0  0  0  0
    3.8322    6.7746   -0.0015 H   0  0  0  0  0  0  0  0  0  0  0  0
  1  2  4  0  0  0  0
  2  3  4  0  0  0  0
  3  4  4  0  0  0  0
  4  5  4  0  0  0  0
  5  6  4  0  0  0  0
  6  1  4  0  0  0  0
  7  8  2  0  0  0  0
  7  9  1  0  0  0  0
  7  4  1  0  0  0  0
  6 10  1  0  0  0  0
  9 11  1  0  0  0  0
 10 12  1  0  0  0  0
  1 13  1  0  0  0  0
  2 14  1  0  0  0  0
  3 15  1  0  0  0  0
  5 16  1  0  0  0  0
M  END
>  <Alias name>
3-Carboxyphenol

>  <Toxicity>   pIGC(50)
-0.81

$$$$
cis-3-Hexen-1-ol
  ChemBrain IXL

 19 18  0  0  0  0  0  0  0  0  1 V2000
    5.1496    4.0200    0.3322 C   0  0  0  0  0  0  0  0  0  0  0  0
    6.2771    4.1973   -0.3604 C   0  0  0  0  0  0  0  0  0  0  0  0
    6.7207    5.5640   -0.7148 C   0  0  0  0  0  0  0  0  0  0  0  0
    8.0444    5.4869   -1.5001 C   0  0  0  0  0  0  0  0  0  0  0  0
    4.3434    5.1903    0.7456 C   0  0  0  0  0  0  0  0  0  0  0  0
    3.0998    4.7101    1.5186 C   0  0  0  0  0  0  0  0  0  0  0  0
    2.2990    5.8724    1.9293 O   0  0  0  0  0  0  0  0  0  0  0  0
    1.4818    5.6574    2.4314 H   0  0  0  0  0  0  0  0  0  0  0  0
    4.8250    3.0199    0.5916 H   0  0  0  0  0  0  0  0  0  0  0  0
    6.8670    3.3409   -0.6629 H   0  0  0  0  0  0  0  0  0  0  0  0
    5.9653    6.0415   -1.3266 H   0  0  0  0  0  0  0  0  0  0  0  0
    6.8705    6.1408    0.1895 H   0  0  0  0  0  0  0  0  0  0  0  0
    8.3691    6.4870   -1.7594 H   0  0  0  0  0  0  0  0  0  0  0  0
    7.8946    4.9101   -2.4043 H   0  0  0  0  0  0  0  0  0  0  0  0
    8.7998    5.0094   -0.8883 H   0  0  0  0  0  0  0  0  0  0  0  0
    4.9390    5.8321    1.3829 H   0  0  0  0  0  0  0  0  0  0  0  0
    4.0318    5.7423   -0.1325 H   0  0  0  0  0  0  0  0  0  0  0  0
    2.5041    4.0683    0.8813 H   0  0  0  0  0  0  0  0  0  0  0  0
    3.4114    4.1580    2.3967 H   0  0  0  0  0  0  0  0  0  0  0  0
  1  2  2  0  0  0  0
  2  3  1  0  0  0  0
  3  4  1  0  0  0  0
  1  5  1  0  0  0  0
  5  6  1  0  0  0  0
  6  7  1  0  0  0  0
  7  8  1  0  0  0  0
  1  9  1  0  0  0  0
  2 10  1  0  0  0  0
  3 11  1  0  0  0  0
  3 12  1  0  0  0  0
  4 13  1  0  0  0  0
  4 14  1  0  0  0  0
  4 15  1  0  0  0  0
  5 16  1  0  0  0  0
  5 17  1  0  0  0  0
  6 18  1  0  0  0  0
  6 19  1  0  0  0  0
M  END
>  <Alias name>
cis-3-Hexen-1-ol

>  <Toxicity>   pIGC(50)
-0.81

$$$$
Cyclohexanone oxime
  ChemBrain IXL

 19 19  0  0  0  0  0  0  0  0  1 V2000
    6.2216    5.8483    0.0311 C   0  0  0  0  0  0  0  0  0  0  0  0
    5.0252    5.3257   -0.7876 C   0  0  0  0  0  0  0  0  0  0  0  0
    4.5714    4.0330   -0.2279 C   0  0  0  0  0  0  0  0  0  0  0  0
    5.5509    2.9542    0.0313 C   0  0  0  0  0  0  0  0  0  0  0  0
    6.7377    3.5202    0.8350 C   0  0  0  0  0  0  0  0  0  0  0  0
    7.3058    4.7561    0.1108 C   0  0  0  0  0  0  0  0  0  0  0  0
    3.3415    3.8494    0.0300 N   0  0  0  0  0  0  0  0  0  0  0  0
    2.4137    4.8785   -0.2025 O   0  0  0  0  0  0  0  0  0  0  0  0
    1.4860    4.6647    0.0423 H   0  0  0  0  0  0  0  0  0  0  0  0
    5.8914    6.1027    1.0307 H   0  0  0  0  0  0  0  0  0  0  0  0
    6.6306    6.7286   -0.4490 H   0  0  0  0  0  0  0  0  0  0  0  0
    5.3264    5.1869   -1.8186 H   0  0  0  0  0  0  0  0  0  0  0  0
    4.2153    6.0432   -0.7416 H   0  0  0  0  0  0  0  0  0  0  0  0
    5.9092    2.5579   -0.9107 H   0  0  0  0  0  0  0  0  0  0  0  0
    5.0754    2.1634    0.5982 H   0  0  0  0  0  0  0  0  0  0  0  0
    6.4008    3.8046    1.8242 H   0  0  0  0  0  0  0  0  0  0  0  0
    7.5093    2.7650    0.9197 H   0  0  0  0  0  0  0  0  0  0  0  0
    8.1599    5.1346    0.6585 H   0  0  0  0  0  0  0  0  0  0  0  0
    7.6128    4.4786   -0.8900 H   0  0  0  0  0  0  0  0  0  0  0  0
  1  2  1  0  0  0  0
  2  3  1  0  0  0  0
  3  4  1  0  0  0  0
  4  5  1  0  0  0  0
  5  6  1  0  0  0  0
  6  1  1  0  0  0  0
  3  7  2  0  0  0  0
  7  8  1  0  0  0  0
  8  9  1  0  0  0  0
  1 10  1  0  0  0  0
  1 11  1  0  0  0  0
  2 12  1  0  0  0  0
  2 13  1  0  0  0  0
  4 14  1  0  0  0  0
  4 15  1  0  0  0  0
  5 16  1  0  0  0  0
  5 17  1  0  0  0  0
  6 18  1  0  0  0  0
  6 19  1  0  0  0  0
M  END
>  <Alias name>
Cyclohexanone oxime

>  <Toxicity>   pIGC(50)
-0.8

$$$$
4-Methylpentanenitrile
  ChemBrain IXL

 18 17  0  0  0  0  0  0  0  0  1 V2000
    3.4792    3.2558   -0.3830 C   0  0  0  0  0  0  0  0  0  0  0  0
    3.5714    4.6655    0.2372 C   0  0  0  0  0  0  0  0  0  0  0  0
    4.9050    5.3281   -0.1729 C   0  0  0  0  0  0  0  0  0  0  0  0
    6.0864    4.4874    0.3538 C   0  0  0  0  0  0  0  0  0  0  0  0
    7.4135    5.1643   -0.0397 C   0  0  0  0  0  0  0  0  0  0  0  0
    8.4109    5.6730   -0.3354 N   0  0  0  0  0  0  0  0  0  0  0  0
    2.3962    5.5250   -0.2686 C   0  0  0  0  0  0  0  0  0  0  0  0
    4.2948    2.6456   -0.0174 H   0  0  0  0  0  0  0  0  0  0  0  0
    2.5365    2.8008   -0.1056 H   0  0  0  0  0  0  0  0  0  0  0  0
    3.5399    3.3312   -1.4617 H   0  0  0  0  0  0  0  0  0  0  0  0
    3.5233    4.5889    1.3163 H   0  0  0  0  0  0  0  0  0  0  0  0
    4.9562    6.3241    0.2492 H   0  0  0  0  0  0  0  0  0  0  0  0
    4.9597    5.3911   -1.2528 H   0  0  0  0  0  0  0  0  0  0  0  0
    6.0460    3.4960   -0.0782 H   0  0  0  0  0  0  0  0  0  0  0  0
    6.0247    4.4141    1.4325 H   0  0  0  0  0  0  0  0  0  0  0  0
    1.4604    5.0623    0.0196 H   0  0  0  0  0  0  0  0  0  0  0  0
    2.4589    6.5144    0.1672 H   0  0  0  0  0  0  0  0  0  0  0  0
    2.4435    5.6021   -1.3478 H   0  0  0  0  0  0  0  0  0  0  0  0
  1  2  1  0  0  0  0
  2  3  1  0  0  0  0
  3  4  1  0  0  0  0
  4  5  1  0  0  0  0
  5  6  3  0  0  0  0
  2  7  1  0  0  0  0
  1  8  1  0  0  0  0
  1  9  1  0  0  0  0
  1 10  1  0  0  0  0
  2 11  1  0  0  0  0
  3 12  1  0  0  0  0
  3 13  1  0  0  0  0
  4 14  1  0  0  0  0
  4 15  1  0  0  0  0
  7 16  1  0  0  0  0
  7 17  1  0  0  0  0
  7 18  1  0  0  0  0
M  END
>  <Alias name>
4-Methylvaleronitrile

>  <Toxicity>   pIGC(50)
-0.79

$$$$
4-Hydroxybenzamide
  ChemBrain IXL

 17 17  0  0  0  0  0  0  0  0  1 V2000
    3.3201    4.9277    0.0000 C   0  0  0  0  0  0  0  0  0  0  0  0
    4.0784    3.7566    0.0001 C   0  0  0  0  0  0  0  0  0  0  0  0
    5.4719    3.8281    0.0002 C   0  0  0  0  0  0  0  0  0  0  0  0
    6.1097    5.0726    0.0002 C   0  0  0  0  0  0  0  0  0  0  0  0
    5.3494    6.2427    0.0001 C   0  0  0  0  0  0  0  0  0  0  0  0
    3.9555    6.1704    0.0000 C   0  0  0  0  0  0  0  0  0  0  0  0
    7.5931    5.1540    0.0003 C   0  0  0  0  0  0  0  0  0  0  0  0
    8.1430    6.2428    0.0003 O   0  0  0  0  0  0  0  0  0  0  0  0
    8.3652    3.9825    0.0003 N   0  0  0  0  0  0  0  0  0  0  0  0
    1.8519    4.8524   -0.0001 O   0  0  0  0  0  0  0  0  0  0  0  0
    7.9155    3.0801    0.0003 H   0  0  0  0  0  0  0  0  0  0  0  0
    9.3722    4.0426    0.0004 H   0  0  0  0  0  0  0  0  0  0  0  0
    1.4823    3.9413    0.0000 H   0  0  0  0  0  0  0  0  0  0  0  0
    3.5855    2.7919    0.0001 H   0  0  0  0  0  0  0  0  0  0  0  0
    6.0572    2.9183    0.0002 H   0  0  0  0  0  0  0  0  0  0  0  0
    5.8412    7.2070    0.0001 H   0  0  0  0  0  0  0  0  0  0  0  0
    3.3669    7.0787   -0.0001 H   0  0  0  0  0  0  0  0  0  0  0  0
  1  2  4  0  0  0  0
  2  3  4  0  0  0  0
  3  4  4  0  0  0  0
  4  5  4  0  0  0  0
  5  6  4  0  0  0  0
  6  1  4  0  0  0  0
  7  8  2  0  0  0  0
  7  9  1  0  0  0  0
  7  4  1  0  0  0  0
  9 11  1  0  0  0  0
  9 12  1  0  0  0  0
  1 10  1  0  0  0  0
 10 13  1  0  0  0  0
  2 14  1  0  0  0  0
  3 15  1  0  0  0  0
  5 16  1  0  0  0  0
  6 17  1  0  0  0  0
M  END
>  <Alias name>
4-Hydroxybenzamide

>  <Toxicity>   pIGC(50)
-0.78

$$$$
n-Pentylformate
  ChemBrain IXL

 20 19  0  0  0  0  0  0  0  0  1 V2000
   10.2460    6.0493   -2.1173 O   0  0  0  0  0  0  0  0  0  0  0  0
    9.3672    5.4041   -1.5700 C   0  0  0  0  0  0  0  0  0  0  0  0
    8.0614    6.0228   -1.2993 O   0  0  0  0  0  0  0  0  0  0  0  0
    7.0841    5.1474   -0.6363 C   0  0  0  0  0  0  0  0  0  0  0  0
    5.7698    5.9204   -0.4150 C   0  0  0  0  0  0  0  0  0  0  0  0
    4.7450    5.0032    0.2804 C   0  0  0  0  0  0  0  0  0  0  0  0
    3.4304    5.7766    0.5022 C   0  0  0  0  0  0  0  0  0  0  0  0
    2.4057    4.8597    1.1978 C   0  0  0  0  0  0  0  0  0  0  0  0
    9.5491    4.3755   -1.2835 H   0  0  0  0  0  0  0  0  0  0  0  0
    6.8936    4.2821   -1.2592 H   0  0  0  0  0  0  0  0  0  0  0  0
    7.4785    4.8245    0.3193 H   0  0  0  0  0  0  0  0  0  0  0  0
    5.9605    6.7858    0.2076 H   0  0  0  0  0  0  0  0  0  0  0  0
    5.3755    6.2430   -1.3706 H   0  0  0  0  0  0  0  0  0  0  0  0
    4.5540    4.1379   -0.3422 H   0  0  0  0  0  0  0  0  0  0  0  0
    5.1394    4.6804    1.2360 H   0  0  0  0  0  0  0  0  0  0  0  0
    3.6214    6.6420    1.1247 H   0  0  0  0  0  0  0  0  0  0  0  0
    3.0358    6.0993   -0.4533 H   0  0  0  0  0  0  0  0  0  0  0  0
    2.8002    4.5371    2.1534 H   0  0  0  0  0  0  0  0  0  0  0  0
    1.4822    5.4034    1.3535 H   0  0  0  0  0  0  0  0  0  0  0  0
    2.2145    3.9944    0.5753 H   0  0  0  0  0  0  0  0  0  0  0  0
  1  2  2  0  0  0  0
  2  3  1  0  0  0  0
  3  4  1  0  0  0  0
  4  5  1  0  0  0  0
  5  6  1  0  0  0  0
  6  7  1  0  0  0  0
  7  8  1  0  0  0  0
  2  9  1  0  0  0  0
  4 10  1  0  0  0  0
  4 11  1  0  0  0  0
  5 12  1  0  0  0  0
  5 13  1  0  0  0  0
  6 14  1  0  0  0  0
  6 15  1  0  0  0  0
  7 16  1  0  0  0  0
  7 17  1  0  0  0  0
  8 18  1  0  0  0  0
  8 19  1  0  0  0  0
  8 20  1  0  0  0  0
M  END
>  <Alias name>
Amyl formate

>  <Toxicity>   pIGC(50)
-0.78

$$$$
trans-3-Hexen-1-ol
  ChemBrain IXL

 19 18  0  0  0  0  0  0  0  0  1 V2000
    5.9577    5.3000    0.0000 C   0  0  0  0  0  0  0  0  0  0  0  0
    7.1887    5.8165    0.0270 C   0  0  0  0  0  0  0  0  0  0  0  0
    8.3672    4.9284   -0.0950 C   0  0  0  0  0  0  0  0  0  0  0  0
    9.6542    5.7500    0.1141 C   0  0  0  0  0  0  0  0  0  0  0  0
    4.7793    6.1881    0.1220 C   0  0  0  0  0  0  0  0  0  0  0  0
    3.4933    5.3386    0.1257 C   0  0  0  0  0  0  0  0  0  0  0  0
    2.3239    6.2208    0.2467 O   0  0  0  0  0  0  0  0  0  0  0  0
    1.4555    5.7604    0.2572 H   0  0  0  0  0  0  0  0  0  0  0  0
    5.8212    4.2312   -0.1111 H   0  0  0  0  0  0  0  0  0  0  0  0
    7.3252    6.8852    0.1381 H   0  0  0  0  0  0  0  0  0  0  0  0
    8.3811    4.4805   -1.0809 H   0  0  0  0  0  0  0  0  0  0  0  0
    8.3109    4.1489    0.6548 H   0  0  0  0  0  0  0  0  0  0  0  0
    9.7108    6.5295   -0.6357 H   0  0  0  0  0  0  0  0  0  0  0  0
   10.5158    5.1001    0.0248 H   0  0  0  0  0  0  0  0  0  0  0  0
    9.6406    6.1978    1.1001 H   0  0  0  0  0  0  0  0  0  0  0  0
    4.8440    6.7488    1.0462 H   0  0  0  0  0  0  0  0  0  0  0  0
    4.7561    6.8742   -0.7156 H   0  0  0  0  0  0  0  0  0  0  0  0
    3.4283    4.7778   -0.7986 H   0  0  0  0  0  0  0  0  0  0  0  0
    3.5161    4.6526    0.9634 H   0  0  0  0  0  0  0  0  0  0  0  0
  1  2  2  0  0  0  0
  2  3  1  0  0  0  0
  3  4  1  0  0  0  0
  1  5  1  0  0  0  0
  5  6  1  0  0  0  0
  6  7  1  0  0  0  0
  7  8  1  0  0  0  0
  1  9  1  0  0  0  0
  2 10  1  0  0  0  0
  3 11  1  0  0  0  0
  3 12  1  0  0  0  0
  4 13  1  0  0  0  0
  4 14  1  0  0  0  0
  4 15  1  0  0  0  0
  5 16  1  0  0  0  0
  5 17  1  0  0  0  0
  6 18  1  0  0  0  0
  6 19  1  0  0  0  0
M  END
>  <Alias name>
trans-3-Hexen-1-ol

>  <Toxicity>   pIGC(50)
-0.78

$$$$
Octanedinitrile
  ChemBrain IXL

 22 21  0  0  0  0  0  0  0  0  1 V2000
    2.4647    4.7804    0.6579 C   0  0  0  0  0  0  0  0  0  0  0  0
    3.9523    4.4705    0.4018 C   0  0  0  0  0  0  0  0  0  0  0  0
    4.7444    5.7896    0.3159 C   0  0  0  0  0  0  0  0  0  0  0  0
    6.2319    5.4798    0.0591 C   0  0  0  0  0  0  0  0  0  0  0  0
    7.0239    6.7988   -0.0270 C   0  0  0  0  0  0  0  0  0  0  0  0
    8.5115    6.4890   -0.2837 C   0  0  0  0  0  0  0  0  0  0  0  0
    9.3034    7.8081   -0.3705 C   0  0  0  0  0  0  0  0  0  0  0  0
   10.7908    7.4983   -0.6278 C   0  0  0  0  0  0  0  0  0  0  0  0
    1.3468    5.0132    0.8503 N   0  0  0  0  0  0  0  0  0  0  0  0
   11.9086    7.2655   -0.8212 N   0  0  0  0  0  0  0  0  0  0  0  0
    4.3407    3.8685    1.2139 H   0  0  0  0  0  0  0  0  0  0  0  0
    4.0528    3.9278   -0.5300 H   0  0  0  0  0  0  0  0  0  0  0  0
    4.3557    6.3918   -0.4960 H   0  0  0  0  0  0  0  0  0  0  0  0
    4.6443    6.3321    1.2478 H   0  0  0  0  0  0  0  0  0  0  0  0
    6.6206    4.8776    0.8710 H   0  0  0  0  0  0  0  0  0  0  0  0
    6.3320    4.9372   -0.8728 H   0  0  0  0  0  0  0  0  0  0  0  0
    6.6353    7.4009   -0.8389 H   0  0  0  0  0  0  0  0  0  0  0  0
    6.9238    7.3415    0.9049 H   0  0  0  0  0  0  0  0  0  0  0  0
    8.9003    5.8873    0.5285 H   0  0  0  0  0  0  0  0  0  0  0  0
    8.6115    5.9459   -1.2153 H   0  0  0  0  0  0  0  0  0  0  0  0
    8.9143    8.4100   -1.1824 H   0  0  0  0  0  0  0  0  0  0  0  0
    9.2037    8.3511    0.5613 H   0  0  0  0  0  0  0  0  0  0  0  0
  1  2  1  0  0  0  0
  2  3  1  0  0  0  0
  3  4  1  0  0  0  0
  4  5  1  0  0  0  0
  5  6  1  0  0  0  0
  6  7  1  0  0  0  0
  7  8  1  0  0  0  0
  1  9  3  0  0  0  0
  8 10  3  0  0  0  0
  2 11  1  0  0  0  0
  2 12  1  0  0  0  0
  3 13  1  0  0  0  0
  3 14  1  0  0  0  0
  4 15  1  0  0  0  0
  4 16  1  0  0  0  0
  5 17  1  0  0  0  0
  5 18  1  0  0  0  0
  6 19  1  0  0  0  0
  6 20  1  0  0  0  0
  7 21  1  0  0  0  0
  7 22  1  0  0  0  0
M  END
>  <Alias name>
Suberonitrile

>  <Toxicity>   pIGC(50)
-0.77

$$$$
Ethyl phenyl sulfone
  ChemBrain IXL

 21 21  0  0  0  0  0  0  0  0  1 V2000
    5.2184    4.5874    0.9759 C   0  0  0  0  0  0  0  0  0  0  0  0
    4.0965    4.1733    1.6941 C   0  0  0  0  0  0  0  0  0  0  0  0
    2.8220    4.5657    1.2843 C   0  0  0  0  0  0  0  0  0  0  0  0
    2.6696    5.3720    0.1562 C   0  0  0  0  0  0  0  0  0  0  0  0
    3.7915    5.7861   -0.5620 C   0  0  0  0  0  0  0  0  0  0  0  0
    5.0659    5.3938   -0.1522 C   0  0  0  0  0  0  0  0  0  0  0  0
    6.5273    5.9331   -1.0877 S   0  0  0  0  0  0  0  0  0  0  0  0
    7.8723    4.7340   -0.8541 C   0  0  0  0  0  0  0  0  0  0  0  0
    6.1995    6.0171   -2.4771 O   0  0  0  0  0  0  0  0  0  0  0  0
    6.9465    7.2172   -0.6183 O   0  0  0  0  0  0  0  0  0  0  0  0
    7.4202    3.3501   -1.3591 C   0  0  0  0  0  0  0  0  0  0  0  0
    6.2078    4.2828    1.2941 H   0  0  0  0  0  0  0  0  0  0  0  0
    4.2148    3.5472    2.5698 H   0  0  0  0  0  0  0  0  0  0  0  0
    1.9510    4.2443    1.8419 H   0  0  0  0  0  0  0  0  0  0  0  0
    1.6802    5.6766   -0.1620 H   0  0  0  0  0  0  0  0  0  0  0  0
    3.6731    6.4122   -1.4377 H   0  0  0  0  0  0  0  0  0  0  0  0
    8.1210    4.6709    0.1981 H   0  0  0  0  0  0  0  0  0  0  0  0
    8.7432    5.0552   -1.4122 H   0  0  0  0  0  0  0  0  0  0  0  0
    8.2221    2.6355   -1.2203 H   0  0  0  0  0  0  0  0  0  0  0  0
    6.5497    3.0288   -0.8007 H   0  0  0  0  0  0  0  0  0  0  0  0
    7.1712    3.4134   -2.4111 H   0  0  0  0  0  0  0  0  0  0  0  0
  1  2  4  0  0  0  0
  2  3  4  0  0  0  0
  3  4  4  0  0  0  0
  4  5  4  0  0  0  0
  5  6  4  0  0  0  0
  6  1  4  0  0  0  0
  6  7  1  0  0  0  0
  7  8  1  0  0  0  0
  7  9  2  0  0  0  0
  7 10  2  0  0  0  0
  8 11  1  0  0  0  0
  1 12  1  0  0  0  0
  2 13  1  0  0  0  0
  3 14  1  0  0  0  0
  4 15  1  0  0  0  0
  5 16  1  0  0  0  0
  8 17  1  0  0  0  0
  8 18  1  0  0  0  0
 11 19  1  0  0  0  0
 11 20  1  0  0  0  0
 11 21  1  0  0  0  0
M  END
>  <Alias name>
Ethyl phenyl sulfone

>  <Toxicity>   pIGC(50)
-0.75

$$$$
trans-4-Hexen-1-ol
  ChemBrain IXL

 19 18  0  0  0  0  0  0  0  0  1 V2000
    5.3852    4.5514   -0.1737 C   0  0  0  0  0  0  0  0  0  0  0  0
    4.2718    5.2956    0.4574 C   0  0  0  0  0  0  0  0  0  0  0  0
    3.2758    4.6318    1.0494 C   0  0  0  0  0  0  0  0  0  0  0  0
    2.1626    5.3758    1.6804 C   0  0  0  0  0  0  0  0  0  0  0  0
    6.3881    5.5486   -0.7867 C   0  0  0  0  0  0  0  0  0  0  0  0
    7.5469    4.7737   -1.4436 C   0  0  0  0  0  0  0  0  0  0  0  0
    8.5030    5.7249   -2.0280 O   0  0  0  0  0  0  0  0  0  0  0  0
    9.2789    5.3148   -2.4707 H   0  0  0  0  0  0  0  0  0  0  0  0
    5.8864    3.9491    0.5739 H   0  0  0  0  0  0  0  0  0  0  0  0
    4.9939    3.9083   -0.9524 H   0  0  0  0  0  0  0  0  0  0  0  0
    4.2651    6.3786    0.4391 H   0  0  0  0  0  0  0  0  0  0  0  0
    3.2823    3.5490    1.0679 H   0  0  0  0  0  0  0  0  0  0  0  0
    1.4641    4.6752    2.1209 H   0  0  0  0  0  0  0  0  0  0  0  0
    2.5550    6.0273    2.4515 H   0  0  0  0  0  0  0  0  0  0  0  0
    1.6542    5.9693    0.9306 H   0  0  0  0  0  0  0  0  0  0  0  0
    5.8871    6.1509   -1.5345 H   0  0  0  0  0  0  0  0  0  0  0  0
    6.7795    6.1916   -0.0082 H   0  0  0  0  0  0  0  0  0  0  0  0
    8.0481    4.1715   -0.6959 H   0  0  0  0  0  0  0  0  0  0  0  0
    7.1556    4.1307   -2.2222 H   0  0  0  0  0  0  0  0  0  0  0  0
  1  2  1  0  0  0  0
  2  3  2  0  0  0  0
  3  4  1  0  0  0  0
  1  5  1  0  0  0  0
  5  6  1  0  0  0  0
  6  7  1  0  0  0  0
  7  8  1  0  0  0  0
  1  9  1  0  0  0  0
  1 10  1  0  0  0  0
  2 11  1  0  0  0  0
  3 12  1  0  0  0  0
  4 13  1  0  0  0  0
  4 14  1  0  0  0  0
  4 15  1  0  0  0  0
  5 16  1  0  0  0  0
  5 17  1  0  0  0  0
  6 18  1  0  0  0  0
  6 19  1  0  0  0  0
M  END
>  <Alias name>
trans-4-Hexen-1-ol

>  <Toxicity>   pIGC(50)
-0.75

$$$$
3,3-Dimethyl-1-butanol
  ChemBrain IXL

 21 20  0  0  0  0  0  0  0  0  1 V2000
    4.8122    4.5638    0.9624 C   0  0  0  0  0  0  0  0  0  0  0  0
    3.4796    4.5768    0.1825 C   0  0  0  0  0  0  0  0  0  0  0  0
    2.3609    4.6900    1.1288 O   0  0  0  0  0  0  0  0  0  0  0  0
    5.9990    4.4448   -0.0241 C   0  0  0  0  0  0  0  0  0  0  0  0
    5.9936    5.6474   -0.9911 C   0  0  0  0  0  0  0  0  0  0  0  0
    7.3211    4.4330    0.7686 C   0  0  0  0  0  0  0  0  0  0  0  0
    5.8750    3.1352   -0.8308 C   0  0  0  0  0  0  0  0  0  0  0  0
    1.4685    4.7057    0.7169 H   0  0  0  0  0  0  0  0  0  0  0  0
    4.8230    3.7201    1.6413 H   0  0  0  0  0  0  0  0  0  0  0  0
    4.9061    5.4821    1.5287 H   0  0  0  0  0  0  0  0  0  0  0  0
    3.4649    5.4207   -0.4947 H   0  0  0  0  0  0  0  0  0  0  0  0
    3.3818    3.6588   -0.3821 H   0  0  0  0  0  0  0  0  0  0  0  0
    5.0733    5.6497   -1.5606 H   0  0  0  0  0  0  0  0  0  0  0  0
    6.0697    6.5670   -0.4241 H   0  0  0  0  0  0  0  0  0  0  0  0
    6.8357    5.5700   -1.6676 H   0  0  0  0  0  0  0  0  0  0  0  0
    7.4109    5.3519    1.3347 H   0  0  0  0  0  0  0  0  0  0  0  0
    8.1537    4.3498    0.0810 H   0  0  0  0  0  0  0  0  0  0  0  0
    7.3277    3.5889    1.4472 H   0  0  0  0  0  0  0  0  0  0  0  0
    6.7166    3.0469   -1.5066 H   0  0  0  0  0  0  0  0  0  0  0  0
    5.8678    2.2919   -0.1514 H   0  0  0  0  0  0  0  0  0  0  0  0
    4.9552    3.1471   -1.4010 H   0  0  0  0  0  0  0  0  0  0  0  0
  1  2  1  0  0  0  0
  2  3  1  0  0  0  0
  1  4  1  0  0  0  0
  4  5  1  0  0  0  0
  4  6  1  0  0  0  0
  4  7  1  0  0  0  0
  3  8  1  0  0  0  0
  1  9  1  0  0  0  0
  1 10  1  0  0  0  0
  2 11  1  0  0  0  0
  2 12  1  0  0  0  0
  5 13  1  0  0  0  0
  5 14  1  0  0  0  0
  5 15  1  0  0  0  0
  6 16  1  0  0  0  0
  6 17  1  0  0  0  0
  6 18  1  0  0  0  0
  7 19  1  0  0  0  0
  7 20  1  0  0  0  0
  7 21  1  0  0  0  0
M  END
>  <Alias name>
3,3-Dimethyl-1-butanol

>  <Toxicity>   pIGC(50)
-0.74

$$$$
Ethylisovalerate
  ChemBrain IXL

 23 22  0  0  0  0  0  0  0  0  1 V2000
    7.2605    4.6138    0.8584 O   0  0  0  0  0  0  0  0  0  0  0  0
    5.8287    4.3781    1.0937 C   0  0  0  0  0  0  0  0  0  0  0  0
    4.8453    5.4448    0.8013 C   0  0  0  0  0  0  0  0  0  0  0  0
    5.4511    3.3032    1.5300 O   0  0  0  0  0  0  0  0  0  0  0  0
    3.4875    4.8084    0.4462 C   0  0  0  0  0  0  0  0  0  0  0  0
    2.4499    5.9194    0.1938 C   0  0  0  0  0  0  0  0  0  0  0  0
    3.6394    3.9492   -0.8240 C   0  0  0  0  0  0  0  0  0  0  0  0
    7.5938    5.9498    0.3438 C   0  0  0  0  0  0  0  0  0  0  0  0
    9.1196    6.0636    0.1601 C   0  0  0  0  0  0  0  0  0  0  0  0
    4.7303    6.0784    1.6720 H   0  0  0  0  0  0  0  0  0  0  0  0
    5.1949    6.0390   -0.0340 H   0  0  0  0  0  0  0  0  0  0  0  0
    3.1558    4.1842    1.2667 H   0  0  0  0  0  0  0  0  0  0  0  0
    1.4956    5.4721   -0.0558 H   0  0  0  0  0  0  0  0  0  0  0  0
    2.3431    6.5232    1.0865 H   0  0  0  0  0  0  0  0  0  0  0  0
    2.7816    6.5436   -0.6267 H   0  0  0  0  0  0  0  0  0  0  0  0
    4.3658    3.1661   -0.6454 H   0  0  0  0  0  0  0  0  0  0  0  0
    2.6843    3.5051   -1.0758 H   0  0  0  0  0  0  0  0  0  0  0  0
    3.9749    4.5726   -1.6436 H   0  0  0  0  0  0  0  0  0  0  0  0
    7.1030    6.1024   -0.6094 H   0  0  0  0  0  0  0  0  0  0  0  0
    7.2579    6.7017    1.0472 H   0  0  0  0  0  0  0  0  0  0  0  0
    9.3657    7.0498   -0.2136 H   0  0  0  0  0  0  0  0  0  0  0  0
    9.4547    5.3154   -0.5476 H   0  0  0  0  0  0  0  0  0  0  0  0
    9.6107    5.9054    1.1123 H   0  0  0  0  0  0  0  0  0  0  0  0
  1  2  1  0  0  0  0
  2  3  1  0  0  0  0
  2  4  2  0  0  0  0
  3  5  1  0  0  0  0
  5  6  1  0  0  0  0
  5  7  1  0  0  0  0
  1  8  1  0  0  0  0
  8  9  1  0  0  0  0
  3 10  1  0  0  0  0
  3 11  1  0  0  0  0
  5 12  1  0  0  0  0
  6 13  1  0  0  0  0
  6 14  1  0  0  0  0
  6 15  1  0  0  0  0
  7 16  1  0  0  0  0
  7 17  1  0  0  0  0
  7 18  1  0  0  0  0
  8 19  1  0  0  0  0
  8 20  1  0  0  0  0
  9 21  1  0  0  0  0
  9 22  1  0  0  0  0
  9 23  1  0  0  0  0
M  END
>  <Alias name>
Ethyl isovalerate

>  <Toxicity>   pIGC(50)
-0.72

$$$$
2,4-Dimethyl-3-pentanol
  ChemBrain IXL

 24 23  0  0  0  0  0  0  0  0  1 V2000
    5.4224    4.0457    1.0395 C   0  0  0  0  0  0  0  0  0  0  0  0
    6.4721    5.1047    1.4302 C   0  0  0  0  0  0  0  0  0  0  0  0
    2.6135    3.0693    1.0014 C   0  0  0  0  0  0  0  0  0  0  0  0
    3.2878    3.6415   -0.2639 C   0  0  0  0  0  0  0  0  0  0  0  0
    4.3475    4.6967    0.1381 C   0  0  0  0  0  0  0  0  0  0  0  0
    6.1138    2.8967    0.2768 C   0  0  0  0  0  0  0  0  0  0  0  0
    3.6955    5.7945    0.8701 O   0  0  0  0  0  0  0  0  0  0  0  0
    2.2203    4.3028   -1.1580 C   0  0  0  0  0  0  0  0  0  0  0  0
    3.2497    5.5309    1.7052 H   0  0  0  0  0  0  0  0  0  0  0  0
    4.9558    3.6553    1.9344 H   0  0  0  0  0  0  0  0  0  0  0  0
    5.9885    5.9114    1.9671 H   0  0  0  0  0  0  0  0  0  0  0  0
    6.9403    5.4962    0.5355 H   0  0  0  0  0  0  0  0  0  0  0  0
    7.2249    4.6506    2.0625 H   0  0  0  0  0  0  0  0  0  0  0  0
    1.8679    2.3387    0.7132 H   0  0  0  0  0  0  0  0  0  0  0  0
    3.3594    2.5952    1.6258 H   0  0  0  0  0  0  0  0  0  0  0  0
    2.1383    3.8712    1.5518 H   0  0  0  0  0  0  0  0  0  0  0  0
    3.7665    2.8396   -0.8104 H   0  0  0  0  0  0  0  0  0  0  0  0
    4.8180    5.0904   -0.7544 H   0  0  0  0  0  0  0  0  0  0  0  0
    6.8768    2.4545    0.9053 H   0  0  0  0  0  0  0  0  0  0  0  0
    6.5699    3.2852   -0.6254 H   0  0  0  0  0  0  0  0  0  0  0  0
    5.3817    2.1437    0.0157 H   0  0  0  0  0  0  0  0  0  0  0  0
    1.4799    3.5653   -1.4419 H   0  0  0  0  0  0  0  0  0  0  0  0
    1.7395    5.1057   -0.6128 H   0  0  0  0  0  0  0  0  0  0  0  0
    2.6915    4.7022   -2.0476 H   0  0  0  0  0  0  0  0  0  0  0  0
  1  2  1  0  0  0  0
  4  5  1  0  0  0  0
  5  1  1  0  0  0  0
  3  4  1  0  0  0  0
  1  6  1  0  0  0  0
  5  7  1  0  0  0  0
  4  8  1  0  0  0  0
  7  9  1  0  0  0  0
  1 10  1  0  0  0  0
  2 11  1  0  0  0  0
  2 12  1  0  0  0  0
  2 13  1  0  0  0  0
  3 14  1  0  0  0  0
  3 15  1  0  0  0  0
  3 16  1  0  0  0  0
  4 17  1  0  0  0  0
  5 18  1  0  0  0  0
  6 19  1  0  0  0  0
  6 20  1  0  0  0  0
  6 21  1  0  0  0  0
  8 22  1  0  0  0  0
  8 23  1  0  0  0  0
  8 24  1  0  0  0  0
M  END
>  <Alias name>
2,4-Dimethyl-3-pentanol

>  <Toxicity>   pIGC(50)
-0.71

$$$$
3-Chloropyridine
  ChemBrain IXL

 11 11  0  0  0  0  0  0  0  0  1 V2000
    2.4366    3.4772    0.0254 C   0  0  0  0  0  0  0  0  0  0  0  0
    2.4471    4.8705   -0.0336 C   0  0  0  0  0  0  0  0  0  0  0  0
    3.6190    5.5441   -0.0731 N   0  0  0  0  0  0  0  0  0  0  0  0
    4.8004    4.8864   -0.0565 C   0  0  0  0  0  0  0  0  0  0  0  0
    4.8304    3.4933    0.0020 C   0  0  0  0  0  0  0  0  0  0  0  0
    3.6386    2.7835    0.0433 C   0  0  0  0  0  0  0  0  0  0  0  0
    6.3900    2.6235    0.0240 Cl  0  0  0  0  0  0  0  0  0  0  0  0
    1.4966    2.9372    0.0571 H   0  0  0  0  0  0  0  0  0  0  0  0
    1.5121    5.4133   -0.0476 H   0  0  0  0  0  0  0  0  0  0  0  0
    5.7278    5.4418   -0.0888 H   0  0  0  0  0  0  0  0  0  0  0  0
    3.6466    1.6982    0.0891 H   0  0  0  0  0  0  0  0  0  0  0  0
  1  2  4  0  0  0  0
  2  3  4  0  0  0  0
  3  4  4  0  0  0  0
  4  5  4  0  0  0  0
  5  6  4  0  0  0  0
  6  1  4  0  0  0  0
  5  7  1  0  0  0  0
  1  8  1  0  0  0  0
  2  9  1  0  0  0  0
  4 10  1  0  0  0  0
  6 11  1  0  0  0  0
M  END
>  <Alias name>
3-Chloropyridine

>  <Toxicity>   pIGC(50)
-0.71

$$$$
3-Methylthiophene
  ChemBrain IXL

 12 12  0  0  0  0  0  0  0  0  1 V2000
    3.2492    3.4622    0.2930 C   0  0  0  0  0  0  0  0  0  0  0  0
    2.6808    4.5933    0.4054 C   0  0  0  0  0  0  0  0  0  0  0  0
    4.6616    3.5694    0.1814 C   0  0  0  0  0  0  0  0  0  0  0  0
    5.0574    4.7525    0.2158 C   0  0  0  0  0  0  0  0  0  0  0  0
    3.7863    5.8416    0.3843 S   0  0  0  0  0  0  0  0  0  0  0  0
    5.6179    2.4125    0.0353 C   0  0  0  0  0  0  0  0  0  0  0  0
    2.6972    2.5083    0.2847 H   0  0  0  0  0  0  0  0  0  0  0  0
    1.5944    4.7350    0.5041 H   0  0  0  0  0  0  0  0  0  0  0  0
    6.1014    5.0281    0.1444 H   0  0  0  0  0  0  0  0  0  0  0  0
    6.6352    2.7970   -0.0030 H   0  0  0  0  0  0  0  0  0  0  0  0
    5.4071    1.8716   -0.8800 H   0  0  0  0  0  0  0  0  0  0  0  0
    5.5218    1.7433    0.8823 H   0  0  0  0  0  0  0  0  0  0  0  0
  1  2  2  0  0  0  0
  1  3  1  0  0  0  0
  3  4  2  0  0  0  0
  4  5  1  0  0  0  0
  5  2  1  0  0  0  0
  3  6  1  0  0  0  0
  1  7  1  0  0  0  0
  2  8  1  0  0  0  0
  4  9  1  0  0  0  0
  6 10  1  0  0  0  0
  6 11  1  0  0  0  0
  6 12  1  0  0  0  0
M  END
>  <Alias name>
3-Methylthiophene

>  <Toxicity>   pIGC(50)
-0.7

$$$$
4-Hydroxy-3-methoxybenzylalcohol
  ChemBrain IXL

 21 21  0  0  0  0  0  0  0  0  1 V2000
    6.5662    4.9505   -0.0688 C   0  0  0  0  0  0  0  0  0  0  0  0
    7.3367    3.7875   -0.0702 C   0  0  0  0  0  0  0  0  0  0  0  0
    6.7153    2.5391   -0.0310 C   0  0  0  0  0  0  0  0  0  0  0  0
    5.3235    2.4538    0.0096 C   0  0  0  0  0  0  0  0  0  0  0  0
    4.5531    3.6167    0.0110 C   0  0  0  0  0  0  0  0  0  0  0  0
    5.1744    4.8651   -0.0281 C   0  0  0  0  0  0  0  0  0  0  0  0
    3.0765    3.5261    0.0540 C   0  0  0  0  0  0  0  0  0  0  0  0
    2.5019    4.8791    0.0378 O   0  0  0  0  0  0  0  0  0  0  0  0
    7.2210    6.2659   -0.1101 O   0  0  0  0  0  0  0  0  0  0  0  0
    8.8033    3.8775   -0.1129 O   0  0  0  0  0  0  0  0  0  0  0  0
    6.3055    7.4161   -0.1033 C   0  0  0  0  0  0  0  0  0  0  0  0
    1.5198    4.9137    0.0643 H   0  0  0  0  0  0  0  0  0  0  0  0
    9.1628    4.7920   -0.1389 H   0  0  0  0  0  0  0  0  0  0  0  0
    7.3134    1.6363   -0.0321 H   0  0  0  0  0  0  0  0  0  0  0  0
    4.8411    1.4846    0.0400 H   0  0  0  0  0  0  0  0  0  0  0  0
    4.5763    5.7679   -0.0269 H   0  0  0  0  0  0  0  0  0  0  0  0
    2.7234    2.9736   -0.8079 H   0  0  0  0  0  0  0  0  0  0  0  0
    2.7723    3.0156    0.9594 H   0  0  0  0  0  0  0  0  0  0  0  0
    5.6559    7.3654   -0.9684 H   0  0  0  0  0  0  0  0  0  0  0  0
    5.7073    7.3959    0.7992 H   0  0  0  0  0  0  0  0  0  0  0  0
    6.8791    8.3342   -0.1359 H   0  0  0  0  0  0  0  0  0  0  0  0
  1  2  4  0  0  0  0
  2  3  4  0  0  0  0
  3  4  4  0  0  0  0
  4  5  4  0  0  0  0
  5  6  4  0  0  0  0
  6  1  4  0  0  0  0
  5  7  1  0  0  0  0
  7  8  1  0  0  0  0
  1  9  1  0  0  0  0
  2 10  1  0  0  0  0
  9 11  1  0  0  0  0
  8 12  1  0  0  0  0
 10 13  1  0  0  0  0
  3 14  1  0  0  0  0
  4 15  1  0  0  0  0
  6 16  1  0  0  0  0
  7 17  1  0  0  0  0
  7 18  1  0  0  0  0
 11 19  1  0  0  0  0
 11 20  1  0  0  0  0
 11 21  1  0  0  0  0
M  END
>  <Alias name>
4-Hydroxy-3-methoxybenzylalcohol

>  <Toxicity>   pIGC(50)
-0.7

$$$$
1-Nitrobutane
  ChemBrain IXL

 16 15  0  0  0  0  0  0  0  0  1 V2000
    8.1574    4.4212   -0.3736 O   0  5  0  0  0  0  0  0  0  0  0  0
    7.2783    4.2523    0.4843 N   0  3  0  0  0  0  0  0  0  0  0  0
    7.4591    3.4430    1.4064 O   0  0  0  0  0  0  0  0  0  0  0  0
    4.8682    4.0616    0.0320 C   0  0  0  0  0  0  0  0  0  0  0  0
    3.5511    4.8582   -0.0466 C   0  0  0  0  0  0  0  0  0  0  0  0
    2.3970    3.9080   -0.4204 C   0  0  0  0  0  0  0  0  0  0  0  0
    6.0218    5.0119    0.4086 C   0  0  0  0  0  0  0  0  0  0  0  0
    5.0735    3.6078   -0.9297 H   0  0  0  0  0  0  0  0  0  0  0  0
    4.7777    3.2879    0.7843 H   0  0  0  0  0  0  0  0  0  0  0  0
    3.3467    5.3134    0.9146 H   0  0  0  0  0  0  0  0  0  0  0  0
    3.6409    5.6309   -0.8001 H   0  0  0  0  0  0  0  0  0  0  0  0
    2.3069    3.1354    0.3332 H   0  0  0  0  0  0  0  0  0  0  0  0
    1.4718    4.4681   -0.4755 H   0  0  0  0  0  0  0  0  0  0  0  0
    2.6011    3.4527   -1.3816 H   0  0  0  0  0  0  0  0  0  0  0  0
    5.8161    5.4661    1.3699 H   0  0  0  0  0  0  0  0  0  0  0  0
    6.1125    5.7854   -0.3440 H   0  0  0  0  0  0  0  0  0  0  0  0
  1  2  1  0  0  0  0
  2  3  2  0  0  0  0
  4  5  1  0  0  0  0
  5  6  1  0  0  0  0
  4  7  1  0  0  0  0
  2  7  1  0  0  0  0
  4  8  1  0  0  0  0
  4  9  1  0  0  0  0
  5 10  1  0  0  0  0
  5 11  1  0  0  0  0
  6 12  1  0  0  0  0
  6 13  1  0  0  0  0
  6 14  1  0  0  0  0
  7 15  1  0  0  0  0
  7 16  1  0  0  0  0
M  END
>  <Alias name>
1-Nitrobutane

>  <Toxicity>   pIGC(50)
-0.69

$$$$
2-Indanol
  ChemBrain IXL

 20 21  0  0  0  0  0  0  0  0  1 V2000
    7.3852    5.0614    0.5412 C   0  0  0  0  0  0  0  0  0  0  0  0
    7.2167    3.7042    0.2811 C   0  0  0  0  0  0  0  0  0  0  0  0
    5.9363    3.2095    0.0115 C   0  0  0  0  0  0  0  0  0  0  0  0
    4.8421    4.0891    0.0073 C   0  0  0  0  0  0  0  0  0  0  0  0
    5.0016    5.3747    0.2536 C   0  0  0  0  0  0  0  0  0  0  0  0
    6.2711    5.9074    0.5284 C   0  0  0  0  0  0  0  0  0  0  0  0
    3.7737    6.1186    0.2007 C   0  0  0  0  0  0  0  0  0  0  0  0
    2.7501    5.0954   -0.3604 C   0  0  0  0  0  0  0  0  0  0  0  0
    3.4770    3.7278   -0.2573 C   0  0  0  0  0  0  0  0  0  0  0  0
    1.5123    5.0999    0.4184 O   0  0  0  0  0  0  0  0  0  0  0  0
    1.6213    4.9036    1.3724 H   0  0  0  0  0  0  0  0  0  0  0  0
    8.3777    5.4590    0.7534 H   0  0  0  0  0  0  0  0  0  0  0  0
    8.0768    3.0345    0.2889 H   0  0  0  0  0  0  0  0  0  0  0  0
    5.7968    2.1556   -0.1923 H   0  0  0  0  0  0  0  0  0  0  0  0
    6.3936    6.9640    0.7290 H   0  0  0  0  0  0  0  0  0  0  0  0
    3.8675    6.9748   -0.4528 H   0  0  0  0  0  0  0  0  0  0  0  0
    3.4900    6.4281    1.2004 H   0  0  0  0  0  0  0  0  0  0  0  0
    2.5478    5.3195   -1.3988 H   0  0  0  0  0  0  0  0  0  0  0  0
    3.3956    3.1723   -1.1813 H   0  0  0  0  0  0  0  0  0  0  0  0
    3.0833    3.1518    0.5727 H   0  0  0  0  0  0  0  0  0  0  0  0
  1  2  4  0  0  0  0
  2  3  4  0  0  0  0
  3  4  4  0  0  0  0
  4  5  4  0  0  0  0
  5  6  4  0  0  0  0
  6  1  4  0  0  0  0
  5  7  1  0  0  0  0
  7  8  1  0  0  0  0
  8  9  1  0  0  0  0
  9  4  1  0  0  0  0
  8 10  1  0  0  0  0
 10 11  1  0  0  0  0
  1 12  1  0  0  0  0
  2 13  1  0  0  0  0
  3 14  1  0  0  0  0
  6 15  1  0  0  0  0
  7 16  1  0  0  0  0
  7 17  1  0  0  0  0
  8 18  1  0  0  0  0
  9 19  1  0  0  0  0
  9 20  1  0  0  0  0
M  END
>  <Alias name>
2-Indanol

>  <Toxicity>   pIGC(50)
-0.69

$$$$
2-Butylacetate
  ChemBrain IXL

 20 19  0  0  0  0  0  0  0  0  1 V2000
    3.1778    2.9484    1.3389 C   0  0  0  0  0  0  0  0  0  0  0  0
    3.3975    4.4112    1.2889 C   0  0  0  0  0  0  0  0  0  0  0  0
    2.5670    5.1693    1.7623 O   0  0  0  0  0  0  0  0  0  0  0  0
    4.6163    4.9507    0.6690 O   0  0  0  0  0  0  0  0  0  0  0  0
    5.5525    3.9397    0.1568 C   0  0  0  0  0  0  0  0  0  0  0  0
    4.9263    3.2285   -1.0584 C   0  0  0  0  0  0  0  0  0  0  0  0
    6.8656    4.6246   -0.2693 C   0  0  0  0  0  0  0  0  0  0  0  0
    4.5658    4.2712   -2.1342 C   0  0  0  0  0  0  0  0  0  0  0  0
    2.6264    2.6966    2.2363 H   0  0  0  0  0  0  0  0  0  0  0  0
    2.6122    2.6384    0.4688 H   0  0  0  0  0  0  0  0  0  0  0  0
    4.1339    2.4399    1.3480 H   0  0  0  0  0  0  0  0  0  0  0  0
    5.7596    3.2133    0.9330 H   0  0  0  0  0  0  0  0  0  0  0  0
    4.0303    2.7052   -0.7482 H   0  0  0  0  0  0  0  0  0  0  0  0
    5.6356    2.5191   -1.4666 H   0  0  0  0  0  0  0  0  0  0  0  0
    7.5437    3.8842   -0.6752 H   0  0  0  0  0  0  0  0  0  0  0  0
    7.3214    5.0983    0.5914 H   0  0  0  0  0  0  0  0  0  0  0  0
    6.6543    5.3726   -1.0234 H   0  0  0  0  0  0  0  0  0  0  0  0
    5.4627    4.7902   -2.4489 H   0  0  0  0  0  0  0  0  0  0  0  0
    3.8612    4.9842   -1.7242 H   0  0  0  0  0  0  0  0  0  0  0  0
    4.1200    3.7721   -2.9857 H   0  0  0  0  0  0  0  0  0  0  0  0
  1  2  1  0  0  0  0
  2  3  2  0  0  0  0
  2  4  1  0  0  0  0
  4  5  1  0  0  0  0
  5  6  1  0  0  0  0
  5  7  1  0  0  0  0
  6  8  1  0  0  0  0
  1  9  1  0  0  0  0
  1 10  1  0  0  0  0
  1 11  1  0  0  0  0
  5 12  1  0  0  0  0
  6 13  1  0  0  0  0
  6 14  1  0  0  0  0
  7 15  1  0  0  0  0
  7 16  1  0  0  0  0
  7 17  1  0  0  0  0
  8 18  1  0  0  0  0
  8 19  1  0  0  0  0
  8 20  1  0  0  0  0
M  END
>  <Alias name>
2-Butylacetate

>  <Toxicity>   pIGC(50)
-0.68

$$$$
2-Phenylethanol
  ChemBrain IXL

 19 19  0  0  0  0  0  0  0  0  1 V2000
    3.2323    5.9488   -0.1375 C   0  0  0  0  0  0  0  0  0  0  0  0
    2.5615    4.7290   -0.0479 C   0  0  0  0  0  0  0  0  0  0  0  0
    3.2850    3.5424    0.0730 C   0  0  0  0  0  0  0  0  0  0  0  0
    4.6793    3.5756    0.1043 C   0  0  0  0  0  0  0  0  0  0  0  0
    5.3500    4.7955    0.0146 C   0  0  0  0  0  0  0  0  0  0  0  0
    4.6266    5.9821   -0.1062 C   0  0  0  0  0  0  0  0  0  0  0  0
    6.8292    4.8308    0.0476 C   0  0  0  0  0  0  0  0  0  0  0  0
    7.3104    6.2919   -0.0438 C   0  0  0  0  0  0  0  0  0  0  0  0
    8.7795    6.3272   -0.0081 O   0  0  0  0  0  0  0  0  0  0  0  0
    9.1749    7.2255   -0.0615 H   0  0  0  0  0  0  0  0  0  0  0  0
    2.6706    6.8700   -0.2314 H   0  0  0  0  0  0  0  0  0  0  0  0
    1.4791    4.7031   -0.0723 H   0  0  0  0  0  0  0  0  0  0  0  0
    2.7643    2.5953    0.1426 H   0  0  0  0  0  0  0  0  0  0  0  0
    5.2409    2.6545    0.1982 H   0  0  0  0  0  0  0  0  0  0  0  0
    5.1473    6.9291   -0.1757 H   0  0  0  0  0  0  0  0  0  0  0  0
    7.1802    4.3924    0.9736 H   0  0  0  0  0  0  0  0  0  0  0  0
    7.2225    4.2682   -0.7901 H   0  0  0  0  0  0  0  0  0  0  0  0
    6.9612    6.7297   -0.9708 H   0  0  0  0  0  0  0  0  0  0  0  0
    6.9153    6.8550    0.7927 H   0  0  0  0  0  0  0  0  0  0  0  0
  1  2  4  0  0  0  0
  2  3  4  0  0  0  0
  3  4  4  0  0  0  0
  4  5  4  0  0  0  0
  5  6  4  0  0  0  0
  6  1  4  0  0  0  0
  5  7  1  0  0  0  0
  7  8  1  0  0  0  0
  8  9  1  0  0  0  0
  9 10  1  0  0  0  0
  1 11  1  0  0  0  0
  2 12  1  0  0  0  0
  3 13  1  0  0  0  0
  4 14  1  0  0  0  0
  6 15  1  0  0  0  0
  7 16  1  0  0  0  0
  7 17  1  0  0  0  0
  8 18  1  0  0  0  0
  8 19  1  0  0  0  0
M  END
>  <Alias name>
Phenethyl alcohol

>  <Toxicity>   pIGC(50)
-0.68

$$$$
2-Fluorobenzyl alcohol
  ChemBrain IXL

 16 16  0  0  0  0  0  0  0  0  1 V2000
    2.9161    5.4477    0.0000 C   0  0  0  0  0  0  0  0  0  0  0  0
    2.5357    4.1056    0.0000 C   0  0  0  0  0  0  0  0  0  0  0  0
    3.5078    3.1051   -0.0001 C   0  0  0  0  0  0  0  0  0  0  0  0
    4.8603    3.4467   -0.0002 C   0  0  0  0  0  0  0  0  0  0  0  0
    5.2408    4.7888   -0.0002 C   0  0  0  0  0  0  0  0  0  0  0  0
    4.2687    5.7893   -0.0001 C   0  0  0  0  0  0  0  0  0  0  0  0
    4.6396    7.0978   -0.0001 F   0  0  0  0  0  0  0  0  0  0  0  0
    6.6757    5.1512   -0.0003 C   0  0  0  0  0  0  0  0  0  0  0  0
    7.4902    3.9275    0.0005 O   0  0  0  0  0  0  0  0  0  0  0  0
    8.4620    4.0752    0.0006 H   0  0  0  0  0  0  0  0  0  0  0  0
    2.1615    6.2245    0.0001 H   0  0  0  0  0  0  0  0  0  0  0  0
    1.4857    3.8404    0.0000 H   0  0  0  0  0  0  0  0  0  0  0  0
    3.2125    2.0631   -0.0001 H   0  0  0  0  0  0  0  0  0  0  0  0
    5.6150    2.6699   -0.0003 H   0  0  0  0  0  0  0  0  0  0  0  0
    6.9006    5.7351    0.8836 H   0  0  0  0  0  0  0  0  0  0  0  0
    6.9008    5.7341   -0.8849 H   0  0  0  0  0  0  0  0  0  0  0  0
  1  2  4  0  0  0  0
  2  3  4  0  0  0  0
  3  4  4  0  0  0  0
  4  5  4  0  0  0  0
  5  6  4  0  0  0  0
  6  1  4  0  0  0  0
  6  7  1  0  0  0  0
  5  8  1  0  0  0  0
  8  9  1  0  0  0  0
  9 10  1  0  0  0  0
  1 11  1  0  0  0  0
  2 12  1  0  0  0  0
  3 13  1  0  0  0  0
  4 14  1  0  0  0  0
  8 15  1  0  0  0  0
  8 16  1  0  0  0  0
M  END
>  <Alias name>
2-Fluorobenzyl alcohol

>  <Toxicity>   pIGC(50)
-0.67

$$$$
4-Heptanone
  ChemBrain IXL

 22 21  0  0  0  0  0  0  0  0  1 V2000
    6.0634    5.2833   -0.3546 C   0  0  0  0  0  0  0  0  0  0  0  0
    5.0753    4.1889   -0.4825 C   0  0  0  0  0  0  0  0  0  0  0  0
    3.6297    4.4778   -0.3508 C   0  0  0  0  0  0  0  0  0  0  0  0
    5.4524    3.0485   -0.6964 O   0  0  0  0  0  0  0  0  0  0  0  0
    7.4810    4.6868   -0.2587 C   0  0  0  0  0  0  0  0  0  0  0  0
    3.4393    5.8341    0.3556 C   0  0  0  0  0  0  0  0  0  0  0  0
    1.9342    6.1329    0.4966 C   0  0  0  0  0  0  0  0  0  0  0  0
    8.5104    5.8266   -0.1330 C   0  0  0  0  0  0  0  0  0  0  0  0
    6.0013    5.9289   -1.2219 H   0  0  0  0  0  0  0  0  0  0  0  0
    5.8522    5.8577    0.5389 H   0  0  0  0  0  0  0  0  0  0  0  0
    3.1783    4.5166   -1.3344 H   0  0  0  0  0  0  0  0  0  0  0  0
    3.1573    3.6974    0.2328 H   0  0  0  0  0  0  0  0  0  0  0  0
    7.5446    4.0453    0.6116 H   0  0  0  0  0  0  0  0  0  0  0  0
    7.6902    4.1081   -1.1498 H   0  0  0  0  0  0  0  0  0  0  0  0
    3.8935    5.7964    1.3380 H   0  0  0  0  0  0  0  0  0  0  0  0
    3.9091    6.6150   -0.2296 H   0  0  0  0  0  0  0  0  0  0  0  0
    1.4650    5.3540    1.0849 H   0  0  0  0  0  0  0  0  0  0  0  0
    1.8003    7.0878    0.9897 H   0  0  0  0  0  0  0  0  0  0  0  0
    1.4793    6.1670   -0.4856 H   0  0  0  0  0  0  0  0  0  0  0  0
    8.3012    6.4054    0.7582 H   0  0  0  0  0  0  0  0  0  0  0  0
    8.4469    6.4681   -1.0033 H   0  0  0  0  0  0  0  0  0  0  0  0
    9.5067    5.4074   -0.0655 H   0  0  0  0  0  0  0  0  0  0  0  0
  1  2  1  0  0  0  0
  2  3  1  0  0  0  0
  2  4  2  0  0  0  0
  1  5  1  0  0  0  0
  3  6  1  0  0  0  0
  6  7  1  0  0  0  0
  5  8  1  0  0  0  0
  1  9  1  0  0  0  0
  1 10  1  0  0  0  0
  3 11  1  0  0  0  0
  3 12  1  0  0  0  0
  5 13  1  0  0  0  0
  5 14  1  0  0  0  0
  6 15  1  0  0  0  0
  6 16  1  0  0  0  0
  7 17  1  0  0  0  0
  7 18  1  0  0  0  0
  7 19  1  0  0  0  0
  8 20  1  0  0  0  0
  8 21  1  0  0  0  0
  8 22  1  0  0  0  0
M  END
>  <Alias name>
4-Heptanone

>  <Toxicity>   pIGC(50)
-0.67

$$$$
1-Phenylethanol
  ChemBrain IXL

 19 19  0  0  0  0  0  0  0  0  1 V2000
    2.7498    5.1409    1.2254 C   0  0  0  0  0  0  0  0  0  0  0  0
    2.4144    3.7870    1.2484 C   0  0  0  0  0  0  0  0  0  0  0  0
    3.2566    2.8495    0.6501 C   0  0  0  0  0  0  0  0  0  0  0  0
    4.4341    3.2660    0.0288 C   0  0  0  0  0  0  0  0  0  0  0  0
    4.7692    4.6199    0.0054 C   0  0  0  0  0  0  0  0  0  0  0  0
    3.9273    5.5573    0.6041 C   0  0  0  0  0  0  0  0  0  0  0  0
    6.0180    5.0619   -0.6546 C   0  0  0  0  0  0  0  0  0  0  0  0
    6.7750    5.9291    0.2596 O   0  0  0  0  0  0  0  0  0  0  0  0
    6.8703    3.8306   -1.0182 C   0  0  0  0  0  0  0  0  0  0  0  0
    6.3042    6.7437    0.5446 H   0  0  0  0  0  0  0  0  0  0  0  0
    2.0960    5.8686    1.6900 H   0  0  0  0  0  0  0  0  0  0  0  0
    1.5002    3.4637    1.7307 H   0  0  0  0  0  0  0  0  0  0  0  0
    2.9962    1.7984    0.6680 H   0  0  0  0  0  0  0  0  0  0  0  0
    5.0881    2.5382   -0.4354 H   0  0  0  0  0  0  0  0  0  0  0  0
    4.1878    6.6084    0.5865 H   0  0  0  0  0  0  0  0  0  0  0  0
    5.7751    5.6116   -1.5556 H   0  0  0  0  0  0  0  0  0  0  0  0
    7.7928    4.1548   -1.4839 H   0  0  0  0  0  0  0  0  0  0  0  0
    6.3201    3.2012   -1.7067 H   0  0  0  0  0  0  0  0  0  0  0  0
    7.0971    3.2704   -0.1195 H   0  0  0  0  0  0  0  0  0  0  0  0
  1  2  4  0  0  0  0
  2  3  4  0  0  0  0
  3  4  4  0  0  0  0
  4  5  4  0  0  0  0
  5  6  4  0  0  0  0
  6  1  4  0  0  0  0
  5  7  1  0  0  0  0
  7  8  1  0  0  0  0
  7  9  1  0  0  0  0
  8 10  1  0  0  0  0
  1 11  1  0  0  0  0
  2 12  1  0  0  0  0
  3 13  1  0  0  0  0
  4 14  1  0  0  0  0
  6 15  1  0  0  0  0
  7 16  1  0  0  0  0
  9 17  1  0  0  0  0
  9 18  1  0  0  0  0
  9 19  1  0  0  0  0
M  END
>  <Alias name>
sec-Phenethyl alcohol

>  <Toxicity>   pIGC(50)
-0.66

$$$$
Propionamide
  ChemBrain IXL

 12 11  0  0  0  0  0  0  0  0  1 V2000
    4.7947    4.0983   -0.4018 C   0  0  0  0  0  0  0  0  0  0  0  0
    3.5347    3.3953   -0.0724 C   0  0  0  0  0  0  0  0  0  0  0  0
    5.9596    3.3647   -0.6566 N   0  0  0  0  0  0  0  0  0  0  0  0
    4.8183    5.3171   -0.4513 O   0  0  0  0  0  0  0  0  0  0  0  0
    2.3933    4.4221    0.0604 C   0  0  0  0  0  0  0  0  0  0  0  0
    6.8182    3.8439   -0.8831 H   0  0  0  0  0  0  0  0  0  0  0  0
    5.9405    2.3568   -0.6137 H   0  0  0  0  0  0  0  0  0  0  0  0
    3.6523    2.8632    0.8635 H   0  0  0  0  0  0  0  0  0  0  0  0
    3.2973    2.6915   -0.8605 H   0  0  0  0  0  0  0  0  0  0  0  0
    1.4706    3.9074    0.2985 H   0  0  0  0  0  0  0  0  0  0  0  0
    2.6293    5.1240    0.8507 H   0  0  0  0  0  0  0  0  0  0  0  0
    2.2778    4.9564   -0.8745 H   0  0  0  0  0  0  0  0  0  0  0  0
  1  2  1  0  0  0  0
  1  3  1  0  0  0  0
  1  4  2  0  0  0  0
  2  5  1  0  0  0  0
  3  6  1  0  0  0  0
  3  7  1  0  0  0  0
  2  8  1  0  0  0  0
  2  9  1  0  0  0  0
  5 10  1  0  0  0  0
  5 11  1  0  0  0  0
  5 12  1  0  0  0  0
M  END
>  <Alias name>
Propanamide

>  <Toxicity>   pIGC(50)
-0.66

$$$$
2,4-Dimethylpyridine
  ChemBrain IXL

 17 17  0  0  0  0  0  0  0  0  1 V2000
    2.9519    4.1567    0.4217 C   0  0  0  0  0  0  0  0  0  0  0  0
    3.0432    5.5473    0.3488 C   0  0  0  0  0  0  0  0  0  0  0  0
    4.2356    6.1420    0.1199 N   0  0  0  0  0  0  0  0  0  0  0  0
    5.3591    5.4067   -0.0424 C   0  0  0  0  0  0  0  0  0  0  0  0
    5.3086    4.0158    0.0235 C   0  0  0  0  0  0  0  0  0  0  0  0
    4.0951    3.3840    0.2575 C   0  0  0  0  0  0  0  0  0  0  0  0
    6.6494    6.0762   -0.2911 C   0  0  0  0  0  0  0  0  0  0  0  0
    4.0216    1.8992    0.3313 C   0  0  0  0  0  0  0  0  0  0  0  0
    1.9954    3.6808    0.6052 H   0  0  0  0  0  0  0  0  0  0  0  0
    2.1542    6.1512    0.4763 H   0  0  0  0  0  0  0  0  0  0  0  0
    6.2109    3.4302   -0.1070 H   0  0  0  0  0  0  0  0  0  0  0  0
    6.4948    7.1451   -0.3522 H   0  0  0  0  0  0  0  0  0  0  0  0
    7.0677    5.7172   -1.2233 H   0  0  0  0  0  0  0  0  0  0  0  0
    7.3321    5.8551    0.5199 H   0  0  0  0  0  0  0  0  0  0  0  0
    5.0242    1.4878    0.3492 H   0  0  0  0  0  0  0  0  0  0  0  0
    3.4960    1.6070    1.2326 H   0  0  0  0  0  0  0  0  0  0  0  0
    3.4917    1.5196   -0.5343 H   0  0  0  0  0  0  0  0  0  0  0  0
  1  2  4  0  0  0  0
  2  3  4  0  0  0  0
  3  4  4  0  0  0  0
  4  5  4  0  0  0  0
  5  6  4  0  0  0  0
  6  1  4  0  0  0  0
  4  7  1  0  0  0  0
  6  8  1  0  0  0  0
  1  9  1  0  0  0  0
  2 10  1  0  0  0  0
  5 11  1  0  0  0  0
  7 12  1  0  0  0  0
  7 13  1  0  0  0  0
  7 14  1  0  0  0  0
  8 15  1  0  0  0  0
  8 16  1  0  0  0  0
  8 17  1  0  0  0  0
M  END
>  <Alias name>
2,4-Lutidine

>  <Toxicity>   pIGC(50)
-0.65

$$$$
5-Methyl-2-hexanone
  ChemBrain IXL

 22 21  0  0  0  0  0  0  0  0  1 V2000
    3.6277    3.5928   -0.3488 C   0  0  0  0  0  0  0  0  0  0  0  0
    3.6405    4.9757    0.3311 C   0  0  0  0  0  0  0  0  0  0  0  0
    4.7894    5.8229   -0.2495 C   0  0  0  0  0  0  0  0  0  0  0  0
    6.1346    5.1255    0.0314 C   0  0  0  0  0  0  0  0  0  0  0  0
    7.2394    5.9494   -0.5080 C   0  0  0  0  0  0  0  0  0  0  0  0
    8.6427    5.5157   -0.3264 C   0  0  0  0  0  0  0  0  0  0  0  0
    2.2976    5.6866    0.0746 C   0  0  0  0  0  0  0  0  0  0  0  0
    6.9934    6.9859   -1.1025 O   0  0  0  0  0  0  0  0  0  0  0  0
    4.5653    3.0866   -0.1551 H   0  0  0  0  0  0  0  0  0  0  0  0
    3.4984    3.7169   -1.4169 H   0  0  0  0  0  0  0  0  0  0  0  0
    2.8104    3.0031    0.0477 H   0  0  0  0  0  0  0  0  0  0  0  0
    3.7859    4.8524    1.3972 H   0  0  0  0  0  0  0  0  0  0  0  0
    4.6545    5.9297   -1.3187 H   0  0  0  0  0  0  0  0  0  0  0  0
    4.7863    6.8015    0.2144 H   0  0  0  0  0  0  0  0  0  0  0  0
    6.2625    5.0051    1.1001 H   0  0  0  0  0  0  0  0  0  0  0  0
    6.1435    4.1530   -0.4451 H   0  0  0  0  0  0  0  0  0  0  0  0
    9.3036    6.3614   -0.4714 H   0  0  0  0  0  0  0  0  0  0  0  0
    8.8789    4.7449   -1.0495 H   0  0  0  0  0  0  0  0  0  0  0  0
    8.7727    5.1235    0.6747 H   0  0  0  0  0  0  0  0  0  0  0  0
    1.4902    5.0910    0.4822 H   0  0  0  0  0  0  0  0  0  0  0  0
    2.3064    6.6583    0.5528 H   0  0  0  0  0  0  0  0  0  0  0  0
    2.1524    5.8103   -0.9915 H   0  0  0  0  0  0  0  0  0  0  0  0
  1  2  1  0  0  0  0
  2  3  1  0  0  0  0
  3  4  1  0  0  0  0
  4  5  1  0  0  0  0
  5  6  1  0  0  0  0
  2  7  1  0  0  0  0
  5  8  2  0  0  0  0
  1  9  1  0  0  0  0
  1 10  1  0  0  0  0
  1 11  1  0  0  0  0
  2 12  1  0  0  0  0
  3 13  1  0  0  0  0
  3 14  1  0  0  0  0
  4 15  1  0  0  0  0
  4 16  1  0  0  0  0
  6 17  1  0  0  0  0
  6 18  1  0  0  0  0
  6 19  1  0  0  0  0
  7 20  1  0  0  0  0
  7 21  1  0  0  0  0
  7 22  1  0  0  0  0
M  END
>  <Alias name>
Methyl isoamyl ketone

>  <Toxicity>   pIGC(50)
-0.65

$$$$
Ethyl 3,3-diethoxyacrylate
  ChemBrain IXL

 29 28  0  0  0  0  0  0  0  0  1 V2000
    7.1683    4.9829    0.0000 C   0  0  0  0  0  0  0  0  0  0  0  0
    7.5659    3.5504   -0.0574 C   0  0  0  0  0  0  0  0  0  0  0  0
    6.7124    2.6787   -0.0860 O   0  0  0  0  0  0  0  0  0  0  0  0
    8.9903    3.1783   -0.0800 O   0  0  0  0  0  0  0  0  0  0  0  0
    5.8718    5.3284   -0.0010 C   0  0  0  0  0  0  0  0  0  0  0  0
    9.9346    4.3044   -0.0463 C   0  0  0  0  0  0  0  0  0  0  0  0
   11.3769    3.7646   -0.0776 C   0  0  0  0  0  0  0  0  0  0  0  0
    4.8314    4.2877   -0.0593 O   0  0  0  0  0  0  0  0  0  0  0  0
    5.4833    6.7506    0.0561 O   0  0  0  0  0  0  0  0  0  0  0  0
    3.4476    4.7866   -0.0529 C   0  0  0  0  0  0  0  0  0  0  0  0
    2.4718    3.5957   -0.1202 C   0  0  0  0  0  0  0  0  0  0  0  0
    6.5989    7.7080    0.1174 C   0  0  0  0  0  0  0  0  0  0  0  0
    6.0412    9.1429    0.1692 C   0  0  0  0  0  0  0  0  0  0  0  0
    7.9299    5.7502    0.0428 H   0  0  0  0  0  0  0  0  0  0  0  0
    9.7686    4.9409   -0.9066 H   0  0  0  0  0  0  0  0  0  0  0  0
    9.7827    4.8762    0.8609 H   0  0  0  0  0  0  0  0  0  0  0  0
   12.0732    4.5935   -0.0535 H   0  0  0  0  0  0  0  0  0  0  0  0
   11.5284    3.1921   -0.9844 H   0  0  0  0  0  0  0  0  0  0  0  0
   11.5429    3.1283    0.7829 H   0  0  0  0  0  0  0  0  0  0  0  0
    3.2916    5.4297   -0.9101 H   0  0  0  0  0  0  0  0  0  0  0  0
    3.2702    5.3475    0.8563 H   0  0  0  0  0  0  0  0  0  0  0  0
    2.6277    2.9523    0.7369 H   0  0  0  0  0  0  0  0  0  0  0  0
    1.4530    3.9631   -0.1152 H   0  0  0  0  0  0  0  0  0  0  0  0
    2.6489    3.0349   -1.0296 H   0  0  0  0  0  0  0  0  0  0  0  0
    7.1894    7.5182    1.0053 H   0  0  0  0  0  0  0  0  0  0  0  0
    7.2213    7.5943   -0.7616 H   0  0  0  0  0  0  0  0  0  0  0  0
    5.4182    9.2565    1.0476 H   0  0  0  0  0  0  0  0  0  0  0  0
    6.8621    9.8477    0.2151 H   0  0  0  0  0  0  0  0  0  0  0  0
    5.4513    9.3331   -0.7189 H   0  0  0  0  0  0  0  0  0  0  0  0
  1  2  1  0  0  0  0
  2  3  2  0  0  0  0
  2  4  1  0  0  0  0
  1  5  2  0  0  0  0
  4  6  1  0  0  0  0
  6  7  1  0  0  0  0
  5  8  1  0  0  0  0
  5  9  1  0  0  0  0
  8 10  1  0  0  0  0
 10 11  1  0  0  0  0
  9 12  1  0  0  0  0
 12 13  1  0  0  0  0
  1 14  1  0  0  0  0
  6 15  1  0  0  0  0
  6 16  1  0  0  0  0
  7 17  1  0  0  0  0
  7 18  1  0  0  0  0
  7 19  1  0  0  0  0
 10 20  1  0  0  0  0
 10 21  1  0  0  0  0
 11 22  1  0  0  0  0
 11 23  1  0  0  0  0
 11 24  1  0  0  0  0
 12 25  1  0  0  0  0
 12 26  1  0  0  0  0
 13 27  1  0  0  0  0
 13 28  1  0  0  0  0
 13 29  1  0  0  0  0
M  END
>  <Alias name>
Ethyl 3,3-diethoxyacrylate

>  <Toxicity>   pIGC(50)
-0.65

$$$$
Resorcinol
  ChemBrain IXL

 14 14  0  0  0  0  0  0  0  0  1 V2000
    2.9715    3.2778    0.0306 C   0  0  0  0  0  0  0  0  0  0  0  0
    2.9718    4.6739    0.0378 C   0  0  0  0  0  0  0  0  0  0  0  0
    4.1815    5.3729    0.0204 C   0  0  0  0  0  0  0  0  0  0  0  0
    5.3897    4.6736   -0.0043 C   0  0  0  0  0  0  0  0  0  0  0  0
    5.3896    3.2760   -0.0116 C   0  0  0  0  0  0  0  0  0  0  0  0
    4.1799    2.5792    0.0059 C   0  0  0  0  0  0  0  0  0  0  0  0
    4.1860    6.8472    0.0279 O   0  0  0  0  0  0  0  0  0  0  0  0
    6.6636    2.5349   -0.0376 O   0  0  0  0  0  0  0  0  0  0  0  0
    2.0361    2.7381    0.0442 H   0  0  0  0  0  0  0  0  0  0  0  0
    2.0365    5.2137    0.0570 H   0  0  0  0  0  0  0  0  0  0  0  0
    6.3251    5.2132   -0.0179 H   0  0  0  0  0  0  0  0  0  0  0  0
    4.1790    1.4992    0.0004 H   0  0  0  0  0  0  0  0  0  0  0  0
    3.3270    7.2547    0.0450 H   0  0  0  0  0  0  0  0  0  0  0  0
    7.4460    3.0749   -0.0485 H   0  0  0  0  0  0  0  0  0  0  0  0
  1  2  4  0  0  0  0
  2  3  4  0  0  0  0
  3  4  4  0  0  0  0
  4  5  4  0  0  0  0
  5  6  4  0  0  0  0
  6  1  4  0  0  0  0
  3  7  1  0  0  0  0
  5  8  1  0  0  0  0
  1  9  1  0  0  0  0
  2 10  1  0  0  0  0
  4 11  1  0  0  0  0
  6 12  1  0  0  0  0
  7 13  1  0  0  0  0
  8 14  1  0  0  0  0
M  END
>  <Alias name>
Resorcinol

>  <Toxicity>   pIGC(50)
-0.65

$$$$
4-Methyl-1-pentanol
  ChemBrain IXL

 21 20  0  0  0  0  0  0  0  0  1 V2000
    8.6155    4.8021    0.1765 O   0  0  0  0  0  0  0  0  0  0  0  0
    7.3861    4.1500   -0.2964 C   0  0  0  0  0  0  0  0  0  0  0  0
    6.1606    4.9224    0.2285 C   0  0  0  0  0  0  0  0  0  0  0  0
    4.8704    4.2376   -0.2677 C   0  0  0  0  0  0  0  0  0  0  0  0
    3.6382    4.9954    0.2732 C   0  0  0  0  0  0  0  0  0  0  0  0
    3.6501    6.4469   -0.2498 C   0  0  0  0  0  0  0  0  0  0  0  0
    2.3535    4.2901   -0.2039 C   0  0  0  0  0  0  0  0  0  0  0  0
    9.4511    4.3730   -0.1130 H   0  0  0  0  0  0  0  0  0  0  0  0
    7.3735    4.1456   -1.3793 H   0  0  0  0  0  0  0  0  0  0  0  0
    7.3544    3.1310    0.0692 H   0  0  0  0  0  0  0  0  0  0  0  0
    6.1735    4.9266    1.3114 H   0  0  0  0  0  0  0  0  0  0  0  0
    6.1933    5.9405   -0.1369 H   0  0  0  0  0  0  0  0  0  0  0  0
    4.8517    4.2442   -1.3506 H   0  0  0  0  0  0  0  0  0  0  0  0
    4.8474    3.2145    0.0868 H   0  0  0  0  0  0  0  0  0  0  0  0
    3.6648    5.0016    1.3558 H   0  0  0  0  0  0  0  0  0  0  0  0
    2.7768    6.9703    0.1193 H   0  0  0  0  0  0  0  0  0  0  0  0
    3.6361    6.4407   -1.3327 H   0  0  0  0  0  0  0  0  0  0  0  0
    4.5439    6.9490    0.0968 H   0  0  0  0  0  0  0  0  0  0  0  0
    2.3432    3.2715    0.1637 H   0  0  0  0  0  0  0  0  0  0  0  0
    1.4886    4.8197    0.1759 H   0  0  0  0  0  0  0  0  0  0  0  0
    2.3261    4.2834   -1.2866 H   0  0  0  0  0  0  0  0  0  0  0  0
  1  8  1  0  0  0  0
  1  2  1  0  0  0  0
  2  3  1  0  0  0  0
  3  4  1  0  0  0  0
  4  5  1  0  0  0  0
  5  6  1  0  0  0  0
  5  7  1  0  0  0  0
  2  9  1  0  0  0  0
  2 10  1  0  0  0  0
  3 11  1  0  0  0  0
  3 12  1  0  0  0  0
  4 13  1  0  0  0  0
  4 14  1  0  0  0  0
  5 15  1  0  0  0  0
  6 16  1  0  0  0  0
  6 17  1  0  0  0  0
  6 18  1  0  0  0  0
  7 19  1  0  0  0  0
  7 20  1  0  0  0  0
  7 21  1  0  0  0  0
M  END
>  <Alias name>
4-Methyl-1-pentanol

>  <Toxicity>   pIGC(50)
-0.64

$$$$
Allyl butanoate
  ChemBrain IXL

 21 20  0  0  0  0  0  0  0  0  1 V2000
    7.3404    4.4697   -0.7268 C   0  0  0  0  0  0  0  0  0  0  0  0
    6.0150    4.2189   -0.1140 C   0  0  0  0  0  0  0  0  0  0  0  0
    5.5880    3.0782   -0.0355 O   0  0  0  0  0  0  0  0  0  0  0  0
    5.2132    5.3444    0.3998 O   0  0  0  0  0  0  0  0  0  0  0  0
    7.6427    5.9814   -0.7052 C   0  0  0  0  0  0  0  0  0  0  0  0
    9.0214    6.2385   -1.3430 C   0  0  0  0  0  0  0  0  0  0  0  0
    3.9152    4.9733    0.9858 C   0  0  0  0  0  0  0  0  0  0  0  0
    3.2207    6.1921    1.4581 C   0  0  0  0  0  0  0  0  0  0  0  0
    2.0148    6.0970    2.0231 C   0  0  0  0  0  0  0  0  0  0  0  0
    8.1022    3.9416   -0.1666 H   0  0  0  0  0  0  0  0  0  0  0  0
    7.3366    4.1173   -1.7508 H   0  0  0  0  0  0  0  0  0  0  0  0
    6.8815    6.5098   -1.2658 H   0  0  0  0  0  0  0  0  0  0  0  0
    7.6472    6.3341    0.3187 H   0  0  0  0  0  0  0  0  0  0  0  0
    9.2337    7.3002   -1.3278 H   0  0  0  0  0  0  0  0  0  0  0  0
    9.0169    5.8857   -2.3669 H   0  0  0  0  0  0  0  0  0  0  0  0
    9.7826    5.7100   -0.7824 H   0  0  0  0  0  0  0  0  0  0  0  0
    3.3087    4.4796    0.2365 H   0  0  0  0  0  0  0  0  0  0  0  0
    4.0747    4.3021    1.8208 H   0  0  0  0  0  0  0  0  0  0  0  0
    3.6909    7.1610    1.3454 H   0  0  0  0  0  0  0  0  0  0  0  0
    1.5443    5.1280    2.1359 H   0  0  0  0  0  0  0  0  0  0  0  0
    1.5069    6.9889    2.3685 H   0  0  0  0  0  0  0  0  0  0  0  0
  1  2  1  0  0  0  0
  2  3  2  0  0  0  0
  2  4  1  0  0  0  0
  1  5  1  0  0  0  0
  5  6  1  0  0  0  0
  4  7  1  0  0  0  0
  7  8  1  0  0  0  0
  8  9  2  0  0  0  0
  1 10  1  0  0  0  0
  1 11  1  0  0  0  0
  5 12  1  0  0  0  0
  5 13  1  0  0  0  0
  6 14  1  0  0  0  0
  6 15  1  0  0  0  0
  6 16  1  0  0  0  0
  7 17  1  0  0  0  0
  7 18  1  0  0  0  0
  8 19  1  0  0  0  0
  9 20  1  0  0  0  0
  9 21  1  0  0  0  0
M  END
>  <Alias name>
Allyl butanoate

>  <Toxicity>   pIGC(50)
-0.64

$$$$
Isobutyl propanoate
  ChemBrain IXL

 23 22  0  0  0  0  0  0  0  0  1 V2000
    4.2768    5.7844    0.4308 C   0  0  0  0  0  0  0  0  0  0  0  0
    3.1672    5.0879    1.2421 C   0  0  0  0  0  0  0  0  0  0  0  0
    3.8044    4.1243    2.2620 C   0  0  0  0  0  0  0  0  0  0  0  0
    2.2536    4.2949    0.2875 C   0  0  0  0  0  0  0  0  0  0  0  0
    5.0723    4.7732   -0.2802 O   0  0  0  0  0  0  0  0  0  0  0  0
    7.0422    4.3876   -1.8607 C   0  0  0  0  0  0  0  0  0  0  0  0
    6.1703    5.3087   -1.0979 C   0  0  0  0  0  0  0  0  0  0  0  0
    6.3628    6.5123   -1.1476 O   0  0  0  0  0  0  0  0  0  0  0  0
    6.5275    2.9438   -1.7023 C   0  0  0  0  0  0  0  0  0  0  0  0
    4.9184    6.3423    1.1016 H   0  0  0  0  0  0  0  0  0  0  0  0
    3.8289    6.4611   -0.2865 H   0  0  0  0  0  0  0  0  0  0  0  0
    2.5816    5.8329    1.7664 H   0  0  0  0  0  0  0  0  0  0  0  0
    4.3908    3.3798    1.7377 H   0  0  0  0  0  0  0  0  0  0  0  0
    3.0246    3.6341    2.8316 H   0  0  0  0  0  0  0  0  0  0  0  0
    4.4457    4.6817    2.9334 H   0  0  0  0  0  0  0  0  0  0  0  0
    2.8394    3.5505   -0.2375 H   0  0  0  0  0  0  0  0  0  0  0  0
    1.4744    3.8045    0.8579 H   0  0  0  0  0  0  0  0  0  0  0  0
    1.8050    4.9722   -0.4286 H   0  0  0  0  0  0  0  0  0  0  0  0
    8.0550    4.4533   -1.4828 H   0  0  0  0  0  0  0  0  0  0  0  0
    7.0291    4.6626   -2.9081 H   0  0  0  0  0  0  0  0  0  0  0  0
    7.1653    2.2698   -2.2607 H   0  0  0  0  0  0  0  0  0  0  0  0
    6.5408    2.6686   -0.6549 H   0  0  0  0  0  0  0  0  0  0  0  0
    5.5146    2.8781   -2.0799 H   0  0  0  0  0  0  0  0  0  0  0  0
  1  2  1  0  0  0  0
  2  3  1  0  0  0  0
  2  4  1  0  0  0  0
  5  1  1  0  0  0  0
  6  7  1  0  0  0  0
  7  8  2  0  0  0  0
  7  5  1  0  0  0  0
  6  9  1  0  0  0  0
  1 10  1  0  0  0  0
  1 11  1  0  0  0  0
  2 12  1  0  0  0  0
  3 13  1  0  0  0  0
  3 14  1  0  0  0  0
  3 15  1  0  0  0  0
  4 16  1  0  0  0  0
  4 17  1  0  0  0  0
  4 18  1  0  0  0  0
  6 19  1  0  0  0  0
  6 20  1  0  0  0  0
  9 21  1  0  0  0  0
  9 22  1  0  0  0  0
  9 23  1  0  0  0  0
M  END
>  <Alias name>
Isobutyl propanoate

>  <Toxicity>   pIGC(50)
-0.64

$$$$
1-Phenyl-2-propanol
  ChemBrain IXL

 22 22  0  0  0  0  0  0  0  0  1 V2000
    7.6049    5.8554   -0.8926 C   0  0  0  0  0  0  0  0  0  0  0  0
    8.5438    5.0944   -0.1960 C   0  0  0  0  0  0  0  0  0  0  0  0
    8.1198    4.1216    0.7096 C   0  0  0  0  0  0  0  0  0  0  0  0
    6.7569    3.9099    0.9185 C   0  0  0  0  0  0  0  0  0  0  0  0
    5.8180    4.6711    0.2221 C   0  0  0  0  0  0  0  0  0  0  0  0
    6.2419    5.6437   -0.6836 C   0  0  0  0  0  0  0  0  0  0  0  0
    4.3720    4.4468    0.4441 C   0  0  0  0  0  0  0  0  0  0  0  0
    3.5603    5.3737   -0.4815 C   0  0  0  0  0  0  0  0  0  0  0  0
    2.0549    5.1290   -0.2616 C   0  0  0  0  0  0  0  0  0  0  0  0
    3.8791    6.7753   -0.1733 O   0  0  0  0  0  0  0  0  0  0  0  0
    3.6570    7.0605    0.7408 H   0  0  0  0  0  0  0  0  0  0  0  0
    7.9340    6.6105   -1.5956 H   0  0  0  0  0  0  0  0  0  0  0  0
    9.6019    5.2588   -0.3581 H   0  0  0  0  0  0  0  0  0  0  0  0
    8.8487    3.5308    1.2504 H   0  0  0  0  0  0  0  0  0  0  0  0
    6.4277    3.1546    1.6214 H   0  0  0  0  0  0  0  0  0  0  0  0
    5.5130    6.2344   -1.2246 H   0  0  0  0  0  0  0  0  0  0  0  0
    4.1289    3.4145    0.2246 H   0  0  0  0  0  0  0  0  0  0  0  0
    4.1274    4.6636    1.4766 H   0  0  0  0  0  0  0  0  0  0  0  0
    3.8131    5.1646   -1.5136 H   0  0  0  0  0  0  0  0  0  0  0  0
    1.8198    4.0967   -0.4898 H   0  0  0  0  0  0  0  0  0  0  0  0
    1.8023    5.3370    0.7708 H   0  0  0  0  0  0  0  0  0  0  0  0
    1.4844    5.7812   -0.9113 H   0  0  0  0  0  0  0  0  0  0  0  0
  1  2  4  0  0  0  0
  2  3  4  0  0  0  0
  3  4  4  0  0  0  0
  4  5  4  0  0  0  0
  5  6  4  0  0  0  0
  6  1  4  0  0  0  0
  5  7  1  0  0  0  0
  7  8  1  0  0  0  0
  8  9  1  0  0  0  0
  8 10  1  0  0  0  0
 10 11  1  0  0  0  0
  1 12  1  0  0  0  0
  2 13  1  0  0  0  0
  3 14  1  0  0  0  0
  4 15  1  0  0  0  0
  6 16  1  0  0  0  0
  7 17  1  0  0  0  0
  7 18  1  0  0  0  0
  8 19  1  0  0  0  0
  9 20  1  0  0  0  0
  9 21  1  0  0  0  0
  9 22  1  0  0  0  0
M  END
>  <Alias name>
1-Phenyl-2-propanol

>  <Toxicity>   pIGC(50)
-0.62

$$$$
4-Fluorobenzyl alcohol
  ChemBrain IXL

 16 16  0  0  0  0  0  0  0  0  1 V2000
    6.9652    3.6642    0.0000 C   0  0  0  0  0  0  0  0  0  0  0  0
    5.5996    3.3795    0.0013 C   0  0  0  0  0  0  0  0  0  0  0  0
    4.6702    4.4198    0.0028 C   0  0  0  0  0  0  0  0  0  0  0  0
    5.1065    5.7448    0.0027 C   0  0  0  0  0  0  0  0  0  0  0  0
    6.4721    6.0295    0.0014 C   0  0  0  0  0  0  0  0  0  0  0  0
    7.4015    4.9892    0.0000 C   0  0  0  0  0  0  0  0  0  0  0  0
    3.2213    4.1178    0.0043 C   0  0  0  0  0  0  0  0  0  0  0  0
    2.4588    5.3745   -0.0019 O   0  0  0  0  0  0  0  0  0  0  0  0
    8.7329    5.2667   -0.0013 F   0  0  0  0  0  0  0  0  0  0  0  0
    1.4816    5.2676   -0.0014 H   0  0  0  0  0  0  0  0  0  0  0  0
    7.6867    2.8565   -0.0010 H   0  0  0  0  0  0  0  0  0  0  0  0
    5.2609    2.3508    0.0013 H   0  0  0  0  0  0  0  0  0  0  0  0
    4.3850    6.5525    0.0038 H   0  0  0  0  0  0  0  0  0  0  0  0
    6.8108    7.0582    0.0014 H   0  0  0  0  0  0  0  0  0  0  0  0
    2.9721    3.5400   -0.8771 H   0  0  0  0  0  0  0  0  0  0  0  0
    2.9722    3.5487    0.8914 H   0  0  0  0  0  0  0  0  0  0  0  0
  1  2  4  0  0  0  0
  2  3  4  0  0  0  0
  3  4  4  0  0  0  0
  4  5  4  0  0  0  0
  5  6  4  0  0  0  0
  6  1  4  0  0  0  0
  3  7  1  0  0  0  0
  7  8  1  0  0  0  0
  6  9  1  0  0  0  0
  8 10  1  0  0  0  0
  1 11  1  0  0  0  0
  2 12  1  0  0  0  0
  4 13  1  0  0  0  0
  5 14  1  0  0  0  0
  7 15  1  0  0  0  0
  7 16  1  0  0  0  0
M  END
>  <Alias name>
4-Fluorobenzyl alcohol

>  <Toxicity>   pIGC(50)
-0.62

$$$$
2,3,5,6-Tetrafluoropyridine
  ChemBrain IXL

 11 11  0  0  0  0  0  0  0  0  1 V2000
    2.6712    3.4201    0.0250 C   0  0  0  0  0  0  0  0  0  0  0  0
    2.6838    4.8136   -0.0303 C   0  0  0  0  0  0  0  0  0  0  0  0
    3.8569    5.4853   -0.0669 N   0  0  0  0  0  0  0  0  0  0  0  0
    5.0372    4.8256   -0.0508 C   0  0  0  0  0  0  0  0  0  0  0  0
    5.0650    3.4323    0.0041 C   0  0  0  0  0  0  0  0  0  0  0  0
    3.8719    2.7244    0.0423 C   0  0  0  0  0  0  0  0  0  0  0  0
    1.4899    2.7433    0.0618 F   0  0  0  0  0  0  0  0  0  0  0  0
    1.5100    5.4968   -0.0474 F   0  0  0  0  0  0  0  0  0  0  0  0
    6.2035    5.5208   -0.0883 F   0  0  0  0  0  0  0  0  0  0  0  0
    6.2535    2.7676    0.0204 F   0  0  0  0  0  0  0  0  0  0  0  0
    3.8778    1.6389    0.0853 H   0  0  0  0  0  0  0  0  0  0  0  0
  1  2  4  0  0  0  0
  2  3  4  0  0  0  0
  3  4  4  0  0  0  0
  4  5  4  0  0  0  0
  5  6  4  0  0  0  0
  6  1  4  0  0  0  0
  1  7  1  0  0  0  0
  2  8  1  0  0  0  0
  4  9  1  0  0  0  0
  5 10  1  0  0  0  0
  6 11  1  0  0  0  0
M  END
>  <Alias name>
2,3,5,6-Tetrafluoropyridine

>  <Toxicity>   pIGC(50)
-0.61

$$$$
Syringol
  ChemBrain IXL

 21 21  0  0  0  0  0  0  0  0  1 V2000
    7.2580    5.3887    0.2049 C   0  0  0  0  0  0  0  0  0  0  0  0
    7.0477    6.7111    0.5961 C   0  0  0  0  0  0  0  0  0  0  0  0
    5.7658    7.2588    0.5429 C   0  0  0  0  0  0  0  0  0  0  0  0
    4.6942    6.4841    0.0983 C   0  0  0  0  0  0  0  0  0  0  0  0
    4.9045    5.1617   -0.2929 C   0  0  0  0  0  0  0  0  0  0  0  0
    6.1864    4.6140   -0.2396 C   0  0  0  0  0  0  0  0  0  0  0  0
    6.4080    3.2205   -0.6519 O   0  0  0  0  0  0  0  0  0  0  0  0
    8.6088    4.8115    0.2610 O   0  0  0  0  0  0  0  0  0  0  0  0
    9.6548    5.7244    0.7441 C   0  0  0  0  0  0  0  0  0  0  0  0
    3.7753    4.3454   -0.7613 O   0  0  0  0  0  0  0  0  0  0  0  0
    2.4754    5.0317   -0.7735 C   0  0  0  0  0  0  0  0  0  0  0  0
    7.3383    2.9103   -0.5847 H   0  0  0  0  0  0  0  0  0  0  0  0
    7.8796    7.3125    0.9412 H   0  0  0  0  0  0  0  0  0  0  0  0
    5.6025    8.2854    0.8466 H   0  0  0  0  0  0  0  0  0  0  0  0
    3.6990    6.9093    0.0570 H   0  0  0  0  0  0  0  0  0  0  0  0
    9.4142    6.0496    1.7487 H   0  0  0  0  0  0  0  0  0  0  0  0
    9.7127    6.5856    0.0900 H   0  0  0  0  0  0  0  0  0  0  0  0
   10.6081    5.2105    0.7496 H   0  0  0  0  0  0  0  0  0  0  0  0
    1.7118    4.3523   -1.1316 H   0  0  0  0  0  0  0  0  0  0  0  0
    2.2287    5.3554    0.2301 H   0  0  0  0  0  0  0  0  0  0  0  0
    2.5281    5.8930   -1.4279 H   0  0  0  0  0  0  0  0  0  0  0  0
  1  2  4  0  0  0  0
  2  3  4  0  0  0  0
  3  4  4  0  0  0  0
  4  5  4  0  0  0  0
  5  6  4  0  0  0  0
  6  1  4  0  0  0  0
  6  7  1  0  0  0  0
  1  8  1  0  0  0  0
  8  9  1  0  0  0  0
  5 10  1  0  0  0  0
 10 11  1  0  0  0  0
  7 12  1  0  0  0  0
  2 13  1  0  0  0  0
  3 14  1  0  0  0  0
  4 15  1  0  0  0  0
  9 16  1  0  0  0  0
  9 17  1  0  0  0  0
  9 18  1  0  0  0  0
 11 19  1  0  0  0  0
 11 20  1  0  0  0  0
 11 21  1  0  0  0  0
M  END
>  <Alias name>
2,6-Dimethoxyphenol

>  <Toxicity>   pIGC(50)
-0.6

$$$$
2-Chlorothiophene
  ChemBrain IXL

  9  9  0  0  0  0  0  0  0  0  1 V2000
    3.2183    3.1908    0.0825 C   0  0  0  0  0  0  0  0  0  0  0  0
    2.7024    4.3182   -0.0845 C   0  0  0  0  0  0  0  0  0  0  0  0
    4.6117    3.2304    0.1054 C   0  0  0  0  0  0  0  0  0  0  0  0
    5.0737    4.3899   -0.0462 C   0  0  0  0  0  0  0  0  0  0  0  0
    3.8604    5.5123   -0.2267 S   0  0  0  0  0  0  0  0  0  0  0  0
    6.8369    4.7818   -0.0646 Cl  0  0  0  0  0  0  0  0  0  0  0  0
    2.6354    2.2846    0.1965 H   0  0  0  0  0  0  0  0  0  0  0  0
    1.6292    4.4865   -0.1298 H   0  0  0  0  0  0  0  0  0  0  0  0
    5.2337    2.3585    0.2392 H   0  0  0  0  0  0  0  0  0  0  0  0
  1  2  2  0  0  0  0
  1  3  1  0  0  0  0
  3  4  2  0  0  0  0
  4  5  1  0  0  0  0
  5  2  1  0  0  0  0
  4  6  1  0  0  0  0
  1  7  1  0  0  0  0
  2  8  1  0  0  0  0
  3  9  1  0  0  0  0
M  END
>  <Alias name>
2-Chlorothiophene

>  <Toxicity>   pIGC(50)
-0.59

$$$$
Isobutylisobutyrate
  ChemBrain IXL

 26 25  0  0  0  0  0  0  0  0  1 V2000
    3.3137    4.9531    0.3139 C   0  0  0  0  0  0  0  0  0  0  0  0
    4.5698    4.1717    0.2681 C   0  0  0  0  0  0  0  0  0  0  0  0
    4.5416    2.9620    0.4235 O   0  0  0  0  0  0  0  0  0  0  0  0
    5.8513    4.8532    0.0355 O   0  0  0  0  0  0  0  0  0  0  0  0
    7.0312    3.9764    0.0410 C   0  0  0  0  0  0  0  0  0  0  0  0
    2.3892    4.3761    1.4035 C   0  0  0  0  0  0  0  0  0  0  0  0
    8.2949    4.8140   -0.2351 C   0  0  0  0  0  0  0  0  0  0  0  0
    3.6357    6.4245    0.6398 C   0  0  0  0  0  0  0  0  0  0  0  0
    8.4449    5.8922    0.8556 C   0  0  0  0  0  0  0  0  0  0  0  0
    8.1710    5.4916   -1.6136 C   0  0  0  0  0  0  0  0  0  0  0  0
    2.8180    4.8964   -0.6473 H   0  0  0  0  0  0  0  0  0  0  0  0
    6.9234    3.2214   -0.7279 H   0  0  0  0  0  0  0  0  0  0  0  0
    7.1201    3.4969    1.0079 H   0  0  0  0  0  0  0  0  0  0  0  0
    2.1637    3.3418    1.1750 H   0  0  0  0  0  0  0  0  0  0  0  0
    2.8846    4.4338    2.3648 H   0  0  0  0  0  0  0  0  0  0  0  0
    1.4697    4.9474    1.4364 H   0  0  0  0  0  0  0  0  0  0  0  0
    9.1646    4.1687   -0.2269 H   0  0  0  0  0  0  0  0  0  0  0  0
    2.7166    6.9964    0.6729 H   0  0  0  0  0  0  0  0  0  0  0  0
    4.2857    6.8299   -0.1257 H   0  0  0  0  0  0  0  0  0  0  0  0
    4.1310    6.4813    1.6012 H   0  0  0  0  0  0  0  0  0  0  0  0
    7.5744    6.5364    0.8486 H   0  0  0  0  0  0  0  0  0  0  0  0
    8.5338    5.4160    1.8242 H   0  0  0  0  0  0  0  0  0  0  0  0
    9.3320    6.4820    0.6606 H   0  0  0  0  0  0  0  0  0  0  0  0
    7.3008    6.1362   -1.6221 H   0  0  0  0  0  0  0  0  0  0  0  0
    8.0665    4.7338   -2.3802 H   0  0  0  0  0  0  0  0  0  0  0  0
    9.0588    6.0809   -1.8072 H   0  0  0  0  0  0  0  0  0  0  0  0
  1  2  1  0  0  0  0
  2  3  2  0  0  0  0
  2  4  1  0  0  0  0
  4  5  1  0  0  0  0
  1  6  1  0  0  0  0
  5  7  1  0  0  0  0
  1  8  1  0  0  0  0
  7  9  1  0  0  0  0
  7 10  1  0  0  0  0
  1 11  1  0  0  0  0
  5 12  1  0  0  0  0
  5 13  1  0  0  0  0
  6 14  1  0  0  0  0
  6 15  1  0  0  0  0
  6 16  1  0  0  0  0
  7 17  1  0  0  0  0
  8 18  1  0  0  0  0
  8 19  1  0  0  0  0
  8 20  1  0  0  0  0
  9 21  1  0  0  0  0
  9 22  1  0  0  0  0
  9 23  1  0  0  0  0
 10 24  1  0  0  0  0
 10 25  1  0  0  0  0
 10 26  1  0  0  0  0
M  END
>  <Alias name>
Isobutyl isobutyrate

>  <Toxicity>   pIGC(50)
-0.59

$$$$
1-Indanol
  ChemBrain IXL

 20 21  0  0  0  0  0  0  0  0  1 V2000
    5.6828    5.8285   -0.0583 C   0  0  0  0  0  0  0  0  0  0  0  0
    6.4634    4.7079   -0.3282 C   0  0  0  0  0  0  0  0  0  0  0  0
    5.8664    3.4437   -0.3507 C   0  0  0  0  0  0  0  0  0  0  0  0
    4.4870    3.3265   -0.1178 C   0  0  0  0  0  0  0  0  0  0  0  0
    3.7487    4.3864    0.1416 C   0  0  0  0  0  0  0  0  0  0  0  0
    4.3146    5.6699    0.1858 C   0  0  0  0  0  0  0  0  0  0  0  0
    2.3625    4.0723    0.3539 C   0  0  0  0  0  0  0  0  0  0  0  0
    2.2603    2.5797   -0.0578 C   0  0  0  0  0  0  0  0  0  0  0  0
    3.7358    2.1037   -0.1404 C   0  0  0  0  0  0  0  0  0  0  0  0
    1.5015    4.9219   -0.4738 O   0  0  0  0  0  0  0  0  0  0  0  0
    1.7969    5.0379   -1.4002 H   0  0  0  0  0  0  0  0  0  0  0  0
    6.1353    6.8191   -0.0385 H   0  0  0  0  0  0  0  0  0  0  0  0
    7.5306    4.8178   -0.5196 H   0  0  0  0  0  0  0  0  0  0  0  0
    6.4681    2.5657   -0.5478 H   0  0  0  0  0  0  0  0  0  0  0  0
    3.7014    6.5344    0.4053 H   0  0  0  0  0  0  0  0  0  0  0  0
    2.1156    4.1882    1.4029 H   0  0  0  0  0  0  0  0  0  0  0  0
    1.7931    2.4981   -1.0321 H   0  0  0  0  0  0  0  0  0  0  0  0
    1.7144    2.0161    0.6759 H   0  0  0  0  0  0  0  0  0  0  0  0
    3.9854    1.5005    0.7282 H   0  0  0  0  0  0  0  0  0  0  0  0
    3.9223    1.5590   -1.0510 H   0  0  0  0  0  0  0  0  0  0  0  0
  1  2  4  0  0  0  0
  2  3  4  0  0  0  0
  3  4  4  0  0  0  0
  4  5  4  0  0  0  0
  5  6  4  0  0  0  0
  6  1  4  0  0  0  0
  5  7  1  0  0  0  0
  7  8  1  0  0  0  0
  8  9  1  0  0  0  0
  9  4  1  0  0  0  0
  7 10  1  0  0  0  0
 10 11  1  0  0  0  0
  1 12  1  0  0  0  0
  2 13  1  0  0  0  0
  3 14  1  0  0  0  0
  6 15  1  0  0  0  0
  7 16  1  0  0  0  0
  8 17  1  0  0  0  0
  8 18  1  0  0  0  0
  9 19  1  0  0  0  0
  9 20  1  0  0  0  0
M  END
>  <Alias name>
1-Indanol

>  <Toxicity>   pIGC(50)
-0.58

$$$$
2-Phenyl-2-propanol
  ChemBrain IXL

 22 22  0  0  0  0  0  0  0  0  1 V2000
    3.1221    5.7851   -0.8570 C   0  0  0  0  0  0  0  0  0  0  0  0
    2.4246    4.8022   -1.5595 C   0  0  0  0  0  0  0  0  0  0  0  0
    2.9355    3.5066   -1.6393 C   0  0  0  0  0  0  0  0  0  0  0  0
    4.1440    3.1939   -1.0166 C   0  0  0  0  0  0  0  0  0  0  0  0
    4.8415    4.1767   -0.3140 C   0  0  0  0  0  0  0  0  0  0  0  0
    4.3306    5.4723   -0.2344 C   0  0  0  0  0  0  0  0  0  0  0  0
    6.1235    3.8448    0.3468 C   0  0  0  0  0  0  0  0  0  0  0  0
    6.7269    5.0706    0.8893 O   0  0  0  0  0  0  0  0  0  0  0  0
    5.8673    2.8475    1.4933 C   0  0  0  0  0  0  0  0  0  0  0  0
    7.0820    3.2116   -0.6803 C   0  0  0  0  0  0  0  0  0  0  0  0
    6.9381    5.7604    0.2215 H   0  0  0  0  0  0  0  0  0  0  0  0
    2.7254    6.7909   -0.7951 H   0  0  0  0  0  0  0  0  0  0  0  0
    1.4863    5.0450   -2.0429 H   0  0  0  0  0  0  0  0  0  0  0  0
    2.3940    2.7436   -2.1846 H   0  0  0  0  0  0  0  0  0  0  0  0
    4.5407    2.1881   -1.0786 H   0  0  0  0  0  0  0  0  0  0  0  0
    4.8722    6.2354    0.3109 H   0  0  0  0  0  0  0  0  0  0  0  0
    6.8054    2.6048    1.9770 H   0  0  0  0  0  0  0  0  0  0  0  0
    5.4230    1.9444    1.0936 H   0  0  0  0  0  0  0  0  0  0  0  0
    5.1935    3.2925    2.2151 H   0  0  0  0  0  0  0  0  0  0  0  0
    8.0213    2.9718   -0.1975 H   0  0  0  0  0  0  0  0  0  0  0  0
    7.2594    3.9112   -1.4877 H   0  0  0  0  0  0  0  0  0  0  0  0
    6.6390    2.3067   -1.0775 H   0  0  0  0  0  0  0  0  0  0  0  0
  1  2  4  0  0  0  0
  2  3  4  0  0  0  0
  3  4  4  0  0  0  0
  4  5  4  0  0  0  0
  5  6  4  0  0  0  0
  6  1  4  0  0  0  0
  5  7  1  0  0  0  0
  7  8  1  0  0  0  0
  7  9  1  0  0  0  0
  7 10  1  0  0  0  0
  8 11  1  0  0  0  0
  1 12  1  0  0  0  0
  2 13  1  0  0  0  0
  3 14  1  0  0  0  0
  4 15  1  0  0  0  0
  6 16  1  0  0  0  0
  9 17  1  0  0  0  0
  9 18  1  0  0  0  0
  9 19  1  0  0  0  0
 10 20  1  0  0  0  0
 10 21  1  0  0  0  0
 10 22  1  0  0  0  0
M  END
>  <Alias name>
2-Phenyl-2-propanol

>  <Toxicity>   pIGC(50)
-0.57

$$$$
Caproic acid methylester
  ChemBrain IXL

 23 22  0  0  0  0  0  0  0  0  1 V2000
    5.7063    5.5922    0.1141 C   0  0  0  0  0  0  0  0  0  0  0  0
    6.4756    4.2700   -0.0723 C   0  0  0  0  0  0  0  0  0  0  0  0
    7.8785    4.5633   -0.4415 C   0  0  0  0  0  0  0  0  0  0  0  0
    8.2841    5.9419   -0.7514 O   0  0  0  0  0  0  0  0  0  0  0  0
    8.6983    3.6611   -0.4885 O   0  0  0  0  0  0  0  0  0  0  0  0
    4.2454    5.2868    0.4978 C   0  0  0  0  0  0  0  0  0  0  0  0
    3.4756    6.6089    0.6819 C   0  0  0  0  0  0  0  0  0  0  0  0
    2.0143    6.3035    1.0641 C   0  0  0  0  0  0  0  0  0  0  0  0
    9.7016    6.1080   -1.1038 C   0  0  0  0  0  0  0  0  0  0  0  0
    6.1722    6.1731    0.9005 H   0  0  0  0  0  0  0  0  0  0  0  0
    5.7265    6.1551   -0.8108 H   0  0  0  0  0  0  0  0  0  0  0  0
    6.0094    3.6889   -0.8584 H   0  0  0  0  0  0  0  0  0  0  0  0
    6.4558    3.7073    0.8528 H   0  0  0  0  0  0  0  0  0  0  0  0
    3.7801    4.7045   -0.2879 H   0  0  0  0  0  0  0  0  0  0  0  0
    4.2252    4.7253    1.4236 H   0  0  0  0  0  0  0  0  0  0  0  0
    3.9403    7.1908    1.4683 H   0  0  0  0  0  0  0  0  0  0  0  0
    3.4967    7.1709   -0.2436 H   0  0  0  0  0  0  0  0  0  0  0  0
    1.9931    5.7418    1.9898 H   0  0  0  0  0  0  0  0  0  0  0  0
    1.4731    7.2327    1.1932 H   0  0  0  0  0  0  0  0  0  0  0  0
    1.5496    5.7214    0.2779 H   0  0  0  0  0  0  0  0  0  0  0  0
    9.9016    7.1517   -1.3129 H   0  0  0  0  0  0  0  0  0  0  0  0
    9.9275    5.5144   -1.9809 H   0  0  0  0  0  0  0  0  0  0  0  0
   10.3199    5.7805   -0.2771 H   0  0  0  0  0  0  0  0  0  0  0  0
  1  2  1  0  0  0  0
  2  3  1  0  0  0  0
  3  4  1  0  0  0  0
  3  5  2  0  0  0  0
  1  6  1  0  0  0  0
  6  7  1  0  0  0  0
  7  8  1  0  0  0  0
  4  9  1  0  0  0  0
  1 10  1  0  0  0  0
  1 11  1  0  0  0  0
  2 12  1  0  0  0  0
  2 13  1  0  0  0  0
  6 14  1  0  0  0  0
  6 15  1  0  0  0  0
  7 16  1  0  0  0  0
  7 17  1  0  0  0  0
  8 18  1  0  0  0  0
  8 19  1  0  0  0  0
  8 20  1  0  0  0  0
  9 21  1  0  0  0  0
  9 22  1  0  0  0  0
  9 23  1  0  0  0  0
M  END
>  <Alias name>
Methylcaproate

>  <Toxicity>   pIGC(50)
-0.56

$$$$
3,5-Dimethyl-1-hexyne-3-ol
  ChemBrain IXL

 23 22  0  0  0  0  0  0  0  0  1 V2000
    3.5886    2.7387    0.9444 C   0  0  0  0  0  0  0  0  0  0  0  0
    3.5983    3.8627    0.5137 C   0  0  0  0  0  0  0  0  0  0  0  0
    3.6108    5.3019   -0.0377 C   0  0  0  0  0  0  0  0  0  0  0  0
    3.5802    6.2559    1.0807 O   0  0  0  0  0  0  0  0  0  0  0  0
    2.3713    5.5197   -0.9275 C   0  0  0  0  0  0  0  0  0  0  0  0
    4.8915    5.5221   -0.8789 C   0  0  0  0  0  0  0  0  0  0  0  0
    6.1463    5.2502   -0.0138 C   0  0  0  0  0  0  0  0  0  0  0  0
    7.4098    5.4130   -0.8812 C   0  0  0  0  0  0  0  0  0  0  0  0
    6.1999    6.2507    1.1586 C   0  0  0  0  0  0  0  0  0  0  0  0
    3.5827    7.2035    0.8189 H   0  0  0  0  0  0  0  0  0  0  0  0
    3.5799    1.7274    1.3318 H   0  0  0  0  0  0  0  0  0  0  0  0
    2.3902    4.8168   -1.7513 H   0  0  0  0  0  0  0  0  0  0  0  0
    1.4742    5.3645   -0.3411 H   0  0  0  0  0  0  0  0  0  0  0  0
    2.3787    6.5308   -1.3154 H   0  0  0  0  0  0  0  0  0  0  0  0
    4.8857    4.8435   -1.7230 H   0  0  0  0  0  0  0  0  0  0  0  0
    4.9157    6.5432   -1.2391 H   0  0  0  0  0  0  0  0  0  0  0  0
    6.1048    4.2404    0.3749 H   0  0  0  0  0  0  0  0  0  0  0  0
    7.4527    6.4226   -1.2707 H   0  0  0  0  0  0  0  0  0  0  0  0
    7.3757    4.7098   -1.7041 H   0  0  0  0  0  0  0  0  0  0  0  0
    8.2887    5.2209   -0.2784 H   0  0  0  0  0  0  0  0  0  0  0  0
    5.3153    6.1354    1.7725 H   0  0  0  0  0  0  0  0  0  0  0  0
    6.2404    7.2607    0.7698 H   0  0  0  0  0  0  0  0  0  0  0  0
    7.0819    6.0586    1.7570 H   0  0  0  0  0  0  0  0  0  0  0  0
  1  2  3  0  0  0  0
  2  3  1  0  0  0  0
  3  4  1  0  0  0  0
  3  5  1  0  0  0  0
  3  6  1  0  0  0  0
  6  7  1  0  0  0  0
  7  8  1  0  0  0  0
  7  9  1  0  0  0  0
  4 10  1  0  0  0  0
  1 11  1  0  0  0  0
  5 12  1  0  0  0  0
  5 13  1  0  0  0  0
  5 14  1  0  0  0  0
  6 15  1  0  0  0  0
  6 16  1  0  0  0  0
  7 17  1  0  0  0  0
  8 18  1  0  0  0  0
  8 19  1  0  0  0  0
  8 20  1  0  0  0  0
  9 21  1  0  0  0  0
  9 22  1  0  0  0  0
  9 23  1  0  0  0  0
M  END
>  <Alias name>
3,5-Dimethyl-1-hexyne-3-ol

>  <Toxicity>   pIGC(50)
-0.55

$$$$
2-Bromopyridine
  ChemBrain IXL

 11 11  0  0  0  0  0  0  0  0  1 V2000
    2.4207    3.3125    0.0255 C   0  0  0  0  0  0  0  0  0  0  0  0
    2.4253    4.7059   -0.0334 C   0  0  0  0  0  0  0  0  0  0  0  0
    3.5946    5.3844   -0.0731 N   0  0  0  0  0  0  0  0  0  0  0  0
    4.7789    4.7317   -0.0568 C   0  0  0  0  0  0  0  0  0  0  0  0
    4.8149    3.3389    0.0017 C   0  0  0  0  0  0  0  0  0  0  0  0
    3.6258    2.6240    0.0431 C   0  0  0  0  0  0  0  0  0  0  0  0
    6.4279    5.7263   -0.1144 Br  0  0  0  0  0  0  0  0  0  0  0  0
    1.4827    2.7685    0.0573 H   0  0  0  0  0  0  0  0  0  0  0  0
    1.4876    5.2447   -0.0473 H   0  0  0  0  0  0  0  0  0  0  0  0
    5.7648    2.8157    0.0148 H   0  0  0  0  0  0  0  0  0  0  0  0
    3.6382    1.5386    0.0889 H   0  0  0  0  0  0  0  0  0  0  0  0
  1  2  4  0  0  0  0
  2  3  4  0  0  0  0
  3  4  4  0  0  0  0
  4  5  4  0  0  0  0
  5  6  4  0  0  0  0
  6  1  4  0  0  0  0
  4  7  1  0  0  0  0
  1  8  1  0  0  0  0
  2  9  1  0  0  0  0
  5 10  1  0  0  0  0
  6 11  1  0  0  0  0
M  END
>  <Alias name>
2-Bromopyridine

>  <Toxicity>   pIGC(50)
-0.54

$$$$
1,2-Dimethylphthalate
  ChemBrain IXL

 24 24  0  0  0  0  0  0  0  0  1 V2000
    6.9728    7.7994    1.9409 C   0  0  0  0  0  0  0  0  0  0  0  0
    5.7387    7.1549    1.8526 C   0  0  0  0  0  0  0  0  0  0  0  0
    5.6567    5.8786    1.2956 C   0  0  0  0  0  0  0  0  0  0  0  0
    6.8086    5.2470    0.8264 C   0  0  0  0  0  0  0  0  0  0  0  0
    8.0424    5.8923    0.9128 C   0  0  0  0  0  0  0  0  0  0  0  0
    8.1245    7.1683    1.4706 C   0  0  0  0  0  0  0  0  0  0  0  0
    6.7219    3.8922    0.2369 C   0  0  0  0  0  0  0  0  0  0  0  0
    6.0117    3.0460    0.7547 O   0  0  0  0  0  0  0  0  0  0  0  0
    7.4913    3.5662   -0.9724 O   0  0  0  0  0  0  0  0  0  0  0  0
    4.3476    5.1946    1.2025 C   0  0  0  0  0  0  0  0  0  0  0  0
    3.4187    5.5568    1.9055 O   0  0  0  0  0  0  0  0  0  0  0  0
    4.1665    4.0787    0.2628 O   0  0  0  0  0  0  0  0  0  0  0  0
    2.8562    3.4159    0.3305 C   0  0  0  0  0  0  0  0  0  0  0  0
    7.2634    2.2166   -1.5088 C   0  0  0  0  0  0  0  0  0  0  0  0
    7.0367    8.7898    2.3746 H   0  0  0  0  0  0  0  0  0  0  0  0
    4.8444    7.6455    2.2164 H   0  0  0  0  0  0  0  0  0  0  0  0
    8.9364    5.4027    0.5469 H   0  0  0  0  0  0  0  0  0  0  0  0
    9.0824    7.6690    1.5384 H   0  0  0  0  0  0  0  0  0  0  0  0
    2.8081    2.6339   -0.4172 H   0  0  0  0  0  0  0  0  0  0  0  0
    2.7206    2.9837    1.3142 H   0  0  0  0  0  0  0  0  0  0  0  0
    2.0744    4.1419    0.1443 H   0  0  0  0  0  0  0  0  0  0  0  0
    7.8690    2.0734   -2.3952 H   0  0  0  0  0  0  0  0  0  0  0  0
    7.5362    1.4808   -0.7624 H   0  0  0  0  0  0  0  0  0  0  0  0
    6.2172    2.1014   -1.7638 H   0  0  0  0  0  0  0  0  0  0  0  0
  1  2  4  0  0  0  0
  2  3  4  0  0  0  0
  3  4  4  0  0  0  0
  4  5  4  0  0  0  0
  5  6  4  0  0  0  0
  6  1  4  0  0  0  0
  7  8  2  0  0  0  0
  7  9  1  0  0  0  0
  7  4  1  0  0  0  0
 10 11  2  0  0  0  0
 10 12  1  0  0  0  0
 10  3  1  0  0  0  0
 12 13  1  0  0  0  0
  9 14  1  0  0  0  0
  1 15  1  0  0  0  0
  2 16  1  0  0  0  0
  5 17  1  0  0  0  0
  6 18  1  0  0  0  0
 13 19  1  0  0  0  0
 13 20  1  0  0  0  0
 13 21  1  0  0  0  0
 14 22  1  0  0  0  0
 14 23  1  0  0  0  0
 14 24  1  0  0  0  0
M  END
>  <Alias name>
Dimethyl phthalate

>  <Toxicity>   pIGC(50)
-0.52

$$$$
2,4,6-Tris(dimethylaminomethyl)phenol
  ChemBrain IXL

 46 46  0  0  0  0  0  0  0  0  1 V2000
    8.3587    4.7420   -0.3106 C   0  0  0  0  0  0  0  0  0  0  0  0
    8.2092    6.0553   -0.7565 C   0  0  0  0  0  0  0  0  0  0  0  0
    6.9348    6.5706   -0.9936 C   0  0  0  0  0  0  0  0  0  0  0  0
    5.8098    5.7726   -0.7850 C   0  0  0  0  0  0  0  0  0  0  0  0
    5.9593    4.4589   -0.3400 C   0  0  0  0  0  0  0  0  0  0  0  0
    7.2338    3.9437   -0.1028 C   0  0  0  0  0  0  0  0  0  0  0  0
    7.3913    2.5594    0.3662 O   0  0  0  0  0  0  0  0  0  0  0  0
    9.7108    4.1957   -0.0579 C   0  0  0  0  0  0  0  0  0  0  0  0
   10.6197    5.2896    0.3137 N   0  0  0  0  0  0  0  0  0  0  0  0
    4.7658    3.6119   -0.1197 C   0  0  0  0  0  0  0  0  0  0  0  0
    3.7102    4.4097    0.5208 N   0  0  0  0  0  0  0  0  0  0  0  0
    6.7762    7.9640   -1.4666 C   0  0  0  0  0  0  0  0  0  0  0  0
    5.5981    8.5674   -0.8271 N   0  0  0  0  0  0  0  0  0  0  0  0
    2.5203    3.5718    0.7280 C   0  0  0  0  0  0  0  0  0  0  0  0
    4.1910    4.9074    1.8177 C   0  0  0  0  0  0  0  0  0  0  0  0
    5.4304    9.9456   -1.3101 C   0  0  0  0  0  0  0  0  0  0  0  0
    5.7840    8.5785    0.6311 C   0  0  0  0  0  0  0  0  0  0  0  0
   10.1482    5.9176    1.5564 C   0  0  0  0  0  0  0  0  0  0  0  0
   11.9732    4.7539    0.5184 C   0  0  0  0  0  0  0  0  0  0  0  0
    8.3212    2.2679    0.4954 H   0  0  0  0  0  0  0  0  0  0  0  0
    9.0826    6.6749   -0.9186 H   0  0  0  0  0  0  0  0  0  0  0  0
    4.8203    6.1728   -0.9684 H   0  0  0  0  0  0  0  0  0  0  0  0
    9.6640    3.4752    0.7493 H   0  0  0  0  0  0  0  0  0  0  0  0
   10.0773    3.7105   -0.9541 H   0  0  0  0  0  0  0  0  0  0  0  0
    4.4083    3.2374   -1.0709 H   0  0  0  0  0  0  0  0  0  0  0  0
    5.0276    2.7789    0.5209 H   0  0  0  0  0  0  0  0  0  0  0  0
    7.6593    8.5355   -1.2088 H   0  0  0  0  0  0  0  0  0  0  0  0
    6.6449    7.9676   -2.5416 H   0  0  0  0  0  0  0  0  0  0  0  0
    2.7754    2.7338    1.3649 H   0  0  0  0  0  0  0  0  0  0  0  0
    1.7424    4.1597    1.1992 H   0  0  0  0  0  0  0  0  0  0  0  0
    2.1666    3.2045   -0.2274 H   0  0  0  0  0  0  0  0  0  0  0  0
    3.4114    5.4907    2.2920 H   0  0  0  0  0  0  0  0  0  0  0  0
    5.0644    5.5292    1.6645 H   0  0  0  0  0  0  0  0  0  0  0  0
    4.4513    4.0692    2.4521 H   0  0  0  0  0  0  0  0  0  0  0  0
    4.5623   10.3901   -0.8393 H   0  0  0  0  0  0  0  0  0  0  0  0
    5.2940    9.9375   -2.3844 H   0  0  0  0  0  0  0  0  0  0  0  0
    6.3115   10.5247   -1.0624 H   0  0  0  0  0  0  0  0  0  0  0  0
    5.9021    7.5627    0.9877 H   0  0  0  0  0  0  0  0  0  0  0  0
    6.6682    9.1529    0.8780 H   0  0  0  0  0  0  0  0  0  0  0  0
    4.9184    9.0280    1.1019 H   0  0  0  0  0  0  0  0  0  0  0  0
    9.1531    6.3170    1.4040 H   0  0  0  0  0  0  0  0  0  0  0  0
   10.1232    5.1784    2.3475 H   0  0  0  0  0  0  0  0  0  0  0  0
   10.8208    6.7200    1.8331 H   0  0  0  0  0  0  0  0  0  0  0  0
   12.6425    5.5596    0.7938 H   0  0  0  0  0  0  0  0  0  0  0  0
   12.3212    4.2926   -0.3976 H   0  0  0  0  0  0  0  0  0  0  0  0
   11.9531    4.0148    1.3098 H   0  0  0  0  0  0  0  0  0  0  0  0
  1  2  4  0  0  0  0
  2  3  4  0  0  0  0
  3  4  4  0  0  0  0
  4  5  4  0  0  0  0
  5  6  4  0  0  0  0
  6  1  4  0  0  0  0
  6  7  1  0  0  0  0
  1  8  1  0  0  0  0
  8  9  1  0  0  0  0
  5 10  1  0  0  0  0
 10 11  1  0  0  0  0
  3 12  1  0  0  0  0
 12 13  1  0  0  0  0
 11 14  1  0  0  0  0
 11 15  1  0  0  0  0
 13 16  1  0  0  0  0
 13 17  1  0  0  0  0
  9 18  1  0  0  0  0
  9 19  1  0  0  0  0
  7 20  1  0  0  0  0
  2 21  1  0  0  0  0
  4 22  1  0  0  0  0
  8 23  1  0  0  0  0
  8 24  1  0  0  0  0
 10 25  1  0  0  0  0
 10 26  1  0  0  0  0
 12 27  1  0  0  0  0
 12 28  1  0  0  0  0
 14 29  1  0  0  0  0
 14 30  1  0  0  0  0
 14 31  1  0  0  0  0
 15 32  1  0  0  0  0
 15 33  1  0  0  0  0
 15 34  1  0  0  0  0
 16 35  1  0  0  0  0
 16 36  1  0  0  0  0
 16 37  1  0  0  0  0
 17 38  1  0  0  0  0
 17 39  1  0  0  0  0
 17 40  1  0  0  0  0
 18 41  1  0  0  0  0
 18 42  1  0  0  0  0
 18 43  1  0  0  0  0
 19 44  1  0  0  0  0
 19 45  1  0  0  0  0
 19 46  1  0  0  0  0
M  END
>  <Alias name>
2,4,6-Tris(dimethylaminomethyl)phenol

>  <Toxicity>   pIGC(50)
-0.52

$$$$
2-Ethylfuran
  ChemBrain IXL

 15 15  0  0  0  0  0  0  0  0  1 V2000
    4.4554    4.6039    0.2970 C   0  0  0  0  0  0  0  0  0  0  0  0
    3.4747    5.1768    0.7492 C   0  0  0  0  0  0  0  0  0  0  0  0
    4.2577    3.2481    0.3447 O   0  0  0  0  0  0  0  0  0  0  0  0
    5.6618    5.3250   -0.2178 C   0  0  0  0  0  0  0  0  0  0  0  0
    2.5744    4.2761    1.1227 C   0  0  0  0  0  0  0  0  0  0  0  0
    3.0130    3.1504    0.8942 C   0  0  0  0  0  0  0  0  0  0  0  0
    6.7273    4.3295   -0.7298 C   0  0  0  0  0  0  0  0  0  0  0  0
    3.3621    6.2561    0.8314 H   0  0  0  0  0  0  0  0  0  0  0  0
    6.0859    5.9236    0.5817 H   0  0  0  0  0  0  0  0  0  0  0  0
    5.3638    5.9787   -1.0302 H   0  0  0  0  0  0  0  0  0  0  0  0
    1.5972    4.5021    1.5628 H   0  0  0  0  0  0  0  0  0  0  0  0
    2.4729    2.2305    1.1069 H   0  0  0  0  0  0  0  0  0  0  0  0
    7.5863    4.8837   -1.0969 H   0  0  0  0  0  0  0  0  0  0  0  0
    6.3135    3.7353   -1.5342 H   0  0  0  0  0  0  0  0  0  0  0  0
    7.0380    3.6806    0.0788 H   0  0  0  0  0  0  0  0  0  0  0  0
  1  2  2  0  0  0  0
  1  3  1  0  0  0  0
  1  4  1  0  0  0  0
  2  5  1  0  0  0  0
  3  6  1  0  0  0  0
  4  7  1  0  0  0  0
  5  6  2  0  0  0  0
  2  8  1  0  0  0  0
  4  9  1  0  0  0  0
  4 10  1  0  0  0  0
  5 11  1  0  0  0  0
  6 12  1  0  0  0  0
  7 13  1  0  0  0  0
  7 14  1  0  0  0  0
  7 15  1  0  0  0  0
M  END
>  <Alias name>
2-Ethylfuran

>  <Toxicity>   pIGC(50)
-0.52

$$$$
3-Aminophenol
  ChemBrain IXL

 15 15  0  0  0  0  0  0  0  0  1 V2000
    2.5612    4.1491   -0.3586 C   0  0  0  0  0  0  0  0  0  0  0  0
    3.1853    3.1967    0.4493 C   0  0  0  0  0  0  0  0  0  0  0  0
    4.5789    3.1121    0.4804 C   0  0  0  0  0  0  0  0  0  0  0  0
    5.3475    3.9811   -0.2973 C   0  0  0  0  0  0  0  0  0  0  0  0
    4.7231    4.9345   -1.1060 C   0  0  0  0  0  0  0  0  0  0  0  0
    3.3297    5.0176   -1.1359 C   0  0  0  0  0  0  0  0  0  0  0  0
    5.2376    2.1073    1.3327 N   0  0  0  0  0  0  0  0  0  0  0  0
    5.5313    5.8532   -1.9281 O   0  0  0  0  0  0  0  0  0  0  0  0
    1.4834    4.2140   -0.3822 H   0  0  0  0  0  0  0  0  0  0  0  0
    2.5901    2.5252    1.0503 H   0  0  0  0  0  0  0  0  0  0  0  0
    6.4253    3.9162   -0.2737 H   0  0  0  0  0  0  0  0  0  0  0  0
    2.8462    5.7540   -1.7605 H   0  0  0  0  0  0  0  0  0  0  0  0
    4.6646    1.4599    1.9120 H   0  0  0  0  0  0  0  0  0  0  0  0
    6.2761    2.0444    1.3557 H   0  0  0  0  0  0  0  0  0  0  0  0
    6.4725    5.7384   -1.8571 H   0  0  0  0  0  0  0  0  0  0  0  0
  1  2  4  0  0  0  0
  2  3  4  0  0  0  0
  3  4  4  0  0  0  0
  4  5  4  0  0  0  0
  5  6  4  0  0  0  0
  6  1  4  0  0  0  0
  3  7  1  0  0  0  0
  5  8  1  0  0  0  0
  1  9  1  0  0  0  0
  2 10  1  0  0  0  0
  4 11  1  0  0  0  0
  6 12  1  0  0  0  0
  7 13  1  0  0  0  0
  7 14  1  0  0  0  0
  8 15  1  0  0  0  0
M  END
>  <Alias name>
3-Aminophenol

>  <Toxicity>   pIGC(50)
-0.52

$$$$
3-Bromopyridine
  ChemBrain IXL

 11 11  0  0  0  0  0  0  0  0  1 V2000
    2.4247    3.5596    0.0258 C   0  0  0  0  0  0  0  0  0  0  0  0
    2.4402    4.9529   -0.0332 C   0  0  0  0  0  0  0  0  0  0  0  0
    3.6145    5.6221   -0.0726 N   0  0  0  0  0  0  0  0  0  0  0  0
    4.7934    4.9603   -0.0558 C   0  0  0  0  0  0  0  0  0  0  0  0
    4.8184    3.5670    0.0028 C   0  0  0  0  0  0  0  0  0  0  0  0
    3.6241    2.8616    0.0439 C   0  0  0  0  0  0  0  0  0  0  0  0
    6.5014    2.6200    0.0268 Br  0  0  0  0  0  0  0  0  0  0  0  0
    1.4826    3.0230    0.0574 H   0  0  0  0  0  0  0  0  0  0  0  0
    1.5070    5.4990   -0.0474 H   0  0  0  0  0  0  0  0  0  0  0  0
    5.7229    5.5124   -0.0879 H   0  0  0  0  0  0  0  0  0  0  0  0
    3.6282    1.7762    0.0897 H   0  0  0  0  0  0  0  0  0  0  0  0
  1  2  4  0  0  0  0
  2  3  4  0  0  0  0
  3  4  4  0  0  0  0
  4  5  4  0  0  0  0
  5  6  4  0  0  0  0
  6  1  4  0  0  0  0
  5  7  1  0  0  0  0
  1  8  1  0  0  0  0
  2  9  1  0  0  0  0
  4 10  1  0  0  0  0
  6 11  1  0  0  0  0
M  END
>  <Alias name>
3-Bromopyridine

>  <Toxicity>   pIGC(50)
-0.52

$$$$
2,3-Dimethylfuran
  ChemBrain IXL

 15 15  0  0  0  0  0  0  0  0  1 V2000
    3.1012    3.3361    0.2902 C   0  0  0  0  0  0  0  0  0  0  0  0
    2.6483    4.4976    0.3446 C   0  0  0  0  0  0  0  0  0  0  0  0
    4.4601    3.3953    0.0077 C   0  0  0  0  0  0  0  0  0  0  0  0
    4.7938    4.5895   -0.1015 C   0  0  0  0  0  0  0  0  0  0  0  0
    3.6812    5.4141    0.1003 O   0  0  0  0  0  0  0  0  0  0  0  0
    6.2145    5.0423   -0.4100 C   0  0  0  0  0  0  0  0  0  0  0  0
    5.4367    2.1928   -0.1531 C   0  0  0  0  0  0  0  0  0  0  0  0
    2.4878    2.3991    0.4483 H   0  0  0  0  0  0  0  0  0  0  0  0
    1.5762    4.7437    0.5578 H   0  0  0  0  0  0  0  0  0  0  0  0
    6.2611    6.1019   -0.4330 H   0  0  0  0  0  0  0  0  0  0  0  0
    6.5201    4.6511   -1.3878 H   0  0  0  0  0  0  0  0  0  0  0  0
    6.8942    4.6728    0.3674 H   0  0  0  0  0  0  0  0  0  0  0  0
    6.4290    2.5557   -0.3221 H   0  0  0  0  0  0  0  0  0  0  0  0
    5.1388    1.5810   -1.0106 H   0  0  0  0  0  0  0  0  0  0  0  0
    5.4379    1.5865    0.7581 H   0  0  0  0  0  0  0  0  0  0  0  0
  1  2  2  0  0  0  0
  1  3  1  0  0  0  0
  3  4  2  0  0  0  0
  4  5  1  0  0  0  0
  5  2  1  0  0  0  0
  4  6  1  0  0  0  0
  3  7  1  0  0  0  0
  1  8  1  0  0  0  0
  2  9  1  0  0  0  0
  6 10  1  0  0  0  0
  6 11  1  0  0  0  0
  6 12  1  0  0  0  0
  7 13  1  0  0  0  0
  7 14  1  0  0  0  0
  7 15  1  0  0  0  0
M  END
>  <Alias name>
2,3-Dimethylfuran

>  <Toxicity>   pIGC(50)
-0.51

$$$$
Guaiacol
  ChemBrain IXL

 17 17  0  0  0  0  0  0  0  0  1 V2000
    2.9056    3.9503    0.0000 C   0  0  0  0  0  0  0  0  0  0  0  0
    2.5452    5.2947    0.1024 C   0  0  0  0  0  0  0  0  0  0  0  0
    3.5319    6.2805    0.1404 C   0  0  0  0  0  0  0  0  0  0  0  0
    4.8790    5.9222    0.0759 C   0  0  0  0  0  0  0  0  0  0  0  0
    5.2410    4.5762   -0.0266 C   0  0  0  0  0  0  0  0  0  0  0  0
    4.2529    3.5911   -0.0645 C   0  0  0  0  0  0  0  0  0  0  0  0
    4.6312    2.1749   -0.1723 O   0  0  0  0  0  0  0  0  0  0  0  0
    6.6632    4.1937   -0.0950 O   0  0  0  0  0  0  0  0  0  0  0  0
    7.6192    5.3126   -0.0466 C   0  0  0  0  0  0  0  0  0  0  0  0
    5.5987    2.0052   -0.2126 H   0  0  0  0  0  0  0  0  0  0  0  0
    2.1396    3.1856   -0.0294 H   0  0  0  0  0  0  0  0  0  0  0  0
    1.4999    5.5729    0.1524 H   0  0  0  0  0  0  0  0  0  0  0  0
    3.2524    7.3239    0.2198 H   0  0  0  0  0  0  0  0  0  0  0  0
    5.6431    6.6886    0.1055 H   0  0  0  0  0  0  0  0  0  0  0  0
    7.4396    5.9777   -0.8825 H   0  0  0  0  0  0  0  0  0  0  0  0
    8.6294    4.9269   -0.1031 H   0  0  0  0  0  0  0  0  0  0  0  0
    7.4920    5.8566    0.8815 H   0  0  0  0  0  0  0  0  0  0  0  0
  1  2  4  0  0  0  0
  2  3  4  0  0  0  0
  3  4  4  0  0  0  0
  4  5  4  0  0  0  0
  5  6  4  0  0  0  0
  6  1  4  0  0  0  0
  6  7  1  0  0  0  0
  5  8  1  0  0  0  0
  8  9  1  0  0  0  0
  7 10  1  0  0  0  0
  1 11  1  0  0  0  0
  2 12  1  0  0  0  0
  3 13  1  0  0  0  0
  4 14  1  0  0  0  0
  9 15  1  0  0  0  0
  9 16  1  0  0  0  0
  9 17  1  0  0  0  0
M  END
>  <Alias name>
2-Methoxyphenol

>  <Toxicity>   pIGC(50)
-0.51

$$$$
Salicylic acid
  ChemBrain IXL

 16 16  0  0  0  0  0  0  0  0  1 V2000
    2.4695    4.7145    0.6735 C   0  0  0  0  0  0  0  0  0  0  0  0
    3.6635    5.4179    0.5133 C   0  0  0  0  0  0  0  0  0  0  0  0
    4.7995    4.7641    0.0355 C   0  0  0  0  0  0  0  0  0  0  0  0
    4.7414    3.4069   -0.2820 C   0  0  0  0  0  0  0  0  0  0  0  0
    3.5474    2.7036   -0.1217 C   0  0  0  0  0  0  0  0  0  0  0  0
    2.4114    3.3574    0.3560 C   0  0  0  0  0  0  0  0  0  0  0  0
    5.9465    2.7133   -0.7888 C   0  0  0  0  0  0  0  0  0  0  0  0
    5.8946    1.5274   -1.0705 O   0  0  0  0  0  0  0  0  0  0  0  0
    7.2061    3.4532   -0.9528 O   0  0  0  0  0  0  0  0  0  0  0  0
    6.0577    5.5052   -0.1333 O   0  0  0  0  0  0  0  0  0  0  0  0
    7.1650    4.4035   -0.7045 H   0  0  0  0  0  0  0  0  0  0  0  0
    6.0156    6.4564    0.1112 H   0  0  0  0  0  0  0  0  0  0  0  0
    1.5877    5.2221    1.0444 H   0  0  0  0  0  0  0  0  0  0  0  0
    3.7086    6.4715    0.7597 H   0  0  0  0  0  0  0  0  0  0  0  0
    3.5023    1.6500   -0.3682 H   0  0  0  0  0  0  0  0  0  0  0  0
    1.4845    2.8114    0.4804 H   0  0  0  0  0  0  0  0  0  0  0  0
  1  2  4  0  0  0  0
  2  3  4  0  0  0  0
  3  4  4  0  0  0  0
  4  5  4  0  0  0  0
  5  6  4  0  0  0  0
  6  1  4  0  0  0  0
  7  8  2  0  0  0  0
  7  9  1  0  0  0  0
  7  4  1  0  0  0  0
  3 10  1  0  0  0  0
  9 11  1  0  0  0  0
 10 12  1  0  0  0  0
  1 13  1  0  0  0  0
  2 14  1  0  0  0  0
  5 15  1  0  0  0  0
  6 16  1  0  0  0  0
M  END
>  <Alias name>
Salicylic acid

>  <Toxicity>   pIGC(50)
-0.51

$$$$
3,4-Dimethylpyridine
  ChemBrain IXL

 17 17  0  0  0  0  0  0  0  0  1 V2000
    3.1130    3.7127   -0.0571 C   0  0  0  0  0  0  0  0  0  0  0  0
    2.6240    5.0098   -0.2162 C   0  0  0  0  0  0  0  0  0  0  0  0
    3.4770    6.0466   -0.3753 N   0  0  0  0  0  0  0  0  0  0  0  0
    4.8153    5.8521   -0.3839 C   0  0  0  0  0  0  0  0  0  0  0  0
    5.3434    4.5686   -0.2276 C   0  0  0  0  0  0  0  0  0  0  0  0
    4.4846    3.4899   -0.0628 C   0  0  0  0  0  0  0  0  0  0  0  0
    6.8121    4.3532   -0.2368 C   0  0  0  0  0  0  0  0  0  0  0  0
    5.0271    2.1131    0.1055 C   0  0  0  0  0  0  0  0  0  0  0  0
    2.4279    2.8822    0.0704 H   0  0  0  0  0  0  0  0  0  0  0  0
    1.5562    5.1852   -0.2120 H   0  0  0  0  0  0  0  0  0  0  0  0
    5.4813    6.6950   -0.5125 H   0  0  0  0  0  0  0  0  0  0  0  0
    7.3155    5.2999   -0.3856 H   0  0  0  0  0  0  0  0  0  0  0  0
    7.0731    3.6752   -1.0410 H   0  0  0  0  0  0  0  0  0  0  0  0
    7.1207    3.9251    0.7098 H   0  0  0  0  0  0  0  0  0  0  0  0
    6.1103    2.1494    0.1168 H   0  0  0  0  0  0  0  0  0  0  0  0
    4.6962    1.4903   -0.7172 H   0  0  0  0  0  0  0  0  0  0  0  0
    4.6710    1.6951    1.0396 H   0  0  0  0  0  0  0  0  0  0  0  0
  1  2  4  0  0  0  0
  2  3  4  0  0  0  0
  3  4  4  0  0  0  0
  4  5  4  0  0  0  0
  5  6  4  0  0  0  0
  6  1  4  0  0  0  0
  5  7  1  0  0  0  0
  6  8  1  0  0  0  0
  1  9  1  0  0  0  0
  2 10  1  0  0  0  0
  4 11  1  0  0  0  0
  7 12  1  0  0  0  0
  7 13  1  0  0  0  0
  7 14  1  0  0  0  0
  8 15  1  0  0  0  0
  8 16  1  0  0  0  0
  8 17  1  0  0  0  0
M  END
>  <Alias name>
3,4-Lutidine

>  <Toxicity>   pIGC(50)
-0.5

$$$$
Benzonitrile
  ChemBrain IXL

 13 13  0  0  0  0  0  0  0  0  1 V2000
    3.0343    2.5934    1.2189 C   0  0  0  0  0  0  0  0  0  0  0  0
    2.3224    3.7862    1.3472 C   0  0  0  0  0  0  0  0  0  0  0  0
    2.6999    4.9068    0.6070 C   0  0  0  0  0  0  0  0  0  0  0  0
    4.5010    3.6417   -0.3897 C   0  0  0  0  0  0  0  0  0  0  0  0
    4.1236    2.5211    0.3504 C   0  0  0  0  0  0  0  0  0  0  0  0
    5.6567    3.5651   -1.3111 C   0  0  0  0  0  0  0  0  0  0  0  0
    6.5610    3.5051   -2.0320 N   0  0  0  0  0  0  0  0  0  0  0  0
    3.7892    4.8345   -0.2614 C   0  0  0  0  0  0  0  0  0  0  0  0
    2.7412    1.7234    1.7935 H   0  0  0  0  0  0  0  0  0  0  0  0
    1.4767    3.8423    2.0214 H   0  0  0  0  0  0  0  0  0  0  0  0
    2.1473    5.8329    0.7066 H   0  0  0  0  0  0  0  0  0  0  0  0
    4.6762    1.5951    0.2508 H   0  0  0  0  0  0  0  0  0  0  0  0
    4.0822    5.7045   -0.8361 H   0  0  0  0  0  0  0  0  0  0  0  0
  1  2  4  0  0  0  0
  2  3  4  0  0  0  0
  4  5  4  0  0  0  0
  5  1  4  0  0  0  0
  6  7  3  0  0  0  0
  6  4  1  0  0  0  0
  4  8  4  0  0  0  0
  3  8  4  0  0  0  0
  1  9  1  0  0  0  0
  2 10  1  0  0  0  0
  3 11  1  0  0  0  0
  5 12  1  0  0  0  0
  8 13  1  0  0  0  0
M  END
>  <Alias name>
Benzonitrile

>  <Toxicity>   pIGC(50)
-0.5

$$$$
Benzyl-4-hydroxyphenyl ketone
  ChemBrain IXL

 24 24  0  0  0  0  0  0  0  0  1 V2000
    5.8218    6.3789    0.4157 C   0  0  0  0  0  0  0  0  0  0  0  0
    5.5652    5.0367    0.6963 C   0  0  0  0  0  0  0  0  0  0  0  0
    4.9850    7.3707    0.9275 C   0  0  0  0  0  0  0  0  0  0  0  0
    6.9818    6.7505   -0.4249 C   0  0  0  0  0  0  0  0  0  0  0  0
    4.4718    4.6863    1.4885 C   0  0  0  0  0  0  0  0  0  0  0  0
    3.8915    7.0204    1.7198 C   0  0  0  0  0  0  0  0  0  0  0  0
    7.7336    5.4761   -0.8552 C   0  0  0  0  0  0  0  0  0  0  0  0
    3.6349    5.6782    2.0003 C   0  0  0  0  0  0  0  0  0  0  0  0
    8.8939    5.8478   -1.6955 C   0  0  0  0  0  0  0  0  0  0  0  0
    2.4827    5.3090    2.8351 O   0  0  0  0  0  0  0  0  0  0  0  0
    9.7813    4.7954   -2.2390 C   0  0  0  0  0  0  0  0  0  0  0  0
    9.1187    7.0217   -1.9402 O   0  0  0  0  0  0  0  0  0  0  0  0
    2.3710    4.3441    2.9858 H   0  0  0  0  0  0  0  0  0  0  0  0
    6.2150    4.2667    0.2990 H   0  0  0  0  0  0  0  0  0  0  0  0
    5.1842    8.4128    0.7098 H   0  0  0  0  0  0  0  0  0  0  0  0
    7.6484    7.3890    0.1417 H   0  0  0  0  0  0  0  0  0  0  0  0
    6.6357    7.2798   -1.3041 H   0  0  0  0  0  0  0  0  0  0  0  0
    4.2726    3.6443    1.7063 H   0  0  0  0  0  0  0  0  0  0  0  0
    3.2418    7.7904    2.1171 H   0  0  0  0  0  0  0  0  0  0  0  0
    7.0672    4.8378   -1.4220 H   0  0  0  0  0  0  0  0  0  0  0  0
    8.0795    4.9468    0.0240 H   0  0  0  0  0  0  0  0  0  0  0  0
   10.5682    5.2540   -2.8251 H   0  0  0  0  0  0  0  0  0  0  0  0
    9.2059    4.1271   -2.8676 H   0  0  0  0  0  0  0  0  0  0  0  0
   10.2192    4.2352   -1.4222 H   0  0  0  0  0  0  0  0  0  0  0  0
  1  2  4  0  0  0  0
  1  3  4  0  0  0  0
  1  4  1  0  0  0  0
  2  5  4  0  0  0  0
  3  6  4  0  0  0  0
  4  7  1  0  0  0  0
  5  8  4  0  0  0  0
  6  8  4  0  0  0  0
  7  9  1  0  0  0  0
  8 10  1  0  0  0  0
  9 11  1  0  0  0  0
  9 12  2  0  0  0  0
 10 13  1  0  0  0  0
  2 14  1  0  0  0  0
  3 15  1  0  0  0  0
  4 16  1  0  0  0  0
  4 17  1  0  0  0  0
  5 18  1  0  0  0  0
  6 19  1  0  0  0  0
  7 20  1  0  0  0  0
  7 21  1  0  0  0  0
 11 22  1  0  0  0  0
 11 23  1  0  0  0  0
 11 24  1  0  0  0  0
M  END
>  <Alias name>
Benzyl-4-hydroxyphenyl ketone

>  <Toxicity>   pIGC(50)
-0.5

$$$$
2-Heptanone
  ChemBrain IXL

 22 21  0  0  0  0  0  0  0  0  1 V2000
    2.3100    6.0590    1.3633 C   0  0  0  0  0  0  0  0  0  0  0  0
    3.4808    5.1675    0.9060 C   0  0  0  0  0  0  0  0  0  0  0  0
    4.6797    6.0540    0.5165 C   0  0  0  0  0  0  0  0  0  0  0  0
    5.8509    5.1625    0.0602 C   0  0  0  0  0  0  0  0  0  0  0  0
    7.0498    6.0489   -0.3292 C   0  0  0  0  0  0  0  0  0  0  0  0
    8.1750    5.1927   -0.7664 C   0  0  0  0  0  0  0  0  0  0  0  0
    9.4464    5.8093   -1.2065 C   0  0  0  0  0  0  0  0  0  0  0  0
    8.0545    3.9787   -0.7640 O   0  0  0  0  0  0  0  0  0  0  0  0
    1.4674    5.4360    1.6369 H   0  0  0  0  0  0  0  0  0  0  0  0
    2.6170    6.6473    2.2191 H   0  0  0  0  0  0  0  0  0  0  0  0
    2.0227    6.7202    0.5551 H   0  0  0  0  0  0  0  0  0  0  0  0
    3.7682    4.5064    1.7142 H   0  0  0  0  0  0  0  0  0  0  0  0
    3.1738    4.5792    0.0502 H   0  0  0  0  0  0  0  0  0  0  0  0
    4.3925    6.7146   -0.2921 H   0  0  0  0  0  0  0  0  0  0  0  0
    4.9863    6.6428    1.3722 H   0  0  0  0  0  0  0  0  0  0  0  0
    6.1380    4.5017    0.8688 H   0  0  0  0  0  0  0  0  0  0  0  0
    5.5443    4.5737   -0.7956 H   0  0  0  0  0  0  0  0  0  0  0  0
    6.7629    6.7091   -1.1383 H   0  0  0  0  0  0  0  0  0  0  0  0
    7.3558    6.6383    0.5263 H   0  0  0  0  0  0  0  0  0  0  0  0
    9.3665    6.8873   -1.1412 H   0  0  0  0  0  0  0  0  0  0  0  0
    9.6504    5.5238   -2.2311 H   0  0  0  0  0  0  0  0  0  0  0  0
   10.2528    5.4678   -0.5693 H   0  0  0  0  0  0  0  0  0  0  0  0
  1  2  1  0  0  0  0
  2  3  1  0  0  0  0
  3  4  1  0  0  0  0
  4  5  1  0  0  0  0
  5  6  1  0  0  0  0
  6  7  1  0  0  0  0
  6  8  2  0  0  0  0
  1  9  1  0  0  0  0
  1 10  1  0  0  0  0
  1 11  1  0  0  0  0
  2 12  1  0  0  0  0
  2 13  1  0  0  0  0
  3 14  1  0  0  0  0
  3 15  1  0  0  0  0
  4 16  1  0  0  0  0
  4 17  1  0  0  0  0
  5 18  1  0  0  0  0
  5 19  1  0  0  0  0
  7 20  1  0  0  0  0
  7 21  1  0  0  0  0
  7 22  1  0  0  0  0
M  END
>  <Alias name>
2-Heptanone

>  <Toxicity>   pIGC(50)
-0.49

$$$$
3-Heptanol
  ChemBrain IXL

 24 23  0  0  0  0  0  0  0  0  1 V2000
    2.3807    5.4756    0.3968 C   0  0  0  0  0  0  0  0  0  0  0  0
    3.6493    4.9444   -0.2982 C   0  0  0  0  0  0  0  0  0  0  0  0
    4.8954    5.5694    0.3590 C   0  0  0  0  0  0  0  0  0  0  0  0
    6.1642    5.0381   -0.3363 C   0  0  0  0  0  0  0  0  0  0  0  0
    7.4108    5.6632    0.3208 C   0  0  0  0  0  0  0  0  0  0  0  0
    8.6797    5.1294   -0.3734 C   0  0  0  0  0  0  0  0  0  0  0  0
    9.9266    5.7514    0.2850 C   0  0  0  0  0  0  0  0  0  0  0  0
    7.3556    7.1264    0.1842 O   0  0  0  0  0  0  0  0  0  0  0  0
    7.3299    7.4567   -0.7413 H   0  0  0  0  0  0  0  0  0  0  0  0
    1.5053    5.0363   -0.0652 H   0  0  0  0  0  0  0  0  0  0  0  0
    2.4063    5.2106    1.4465 H   0  0  0  0  0  0  0  0  0  0  0  0
    2.3389    6.5532    0.2974 H   0  0  0  0  0  0  0  0  0  0  0  0
    3.6909    3.8668   -0.1989 H   0  0  0  0  0  0  0  0  0  0  0  0
    3.6236    5.2094   -1.3479 H   0  0  0  0  0  0  0  0  0  0  0  0
    4.8537    6.6470    0.2598 H   0  0  0  0  0  0  0  0  0  0  0  0
    4.9212    5.3043    1.4088 H   0  0  0  0  0  0  0  0  0  0  0  0
    6.2059    3.9605   -0.2369 H   0  0  0  0  0  0  0  0  0  0  0  0
    6.1384    5.3031   -1.3861 H   0  0  0  0  0  0  0  0  0  0  0  0
    7.4359    5.3994    1.3708 H   0  0  0  0  0  0  0  0  0  0  0  0
    8.7190    4.0517   -0.2743 H   0  0  0  0  0  0  0  0  0  0  0  0
    8.6555    5.3947   -1.4231 H   0  0  0  0  0  0  0  0  0  0  0  0
    9.8875    6.8292    0.1860 H   0  0  0  0  0  0  0  0  0  0  0  0
   10.8175    5.3762   -0.2030 H   0  0  0  0  0  0  0  0  0  0  0  0
    9.9509    5.4860    1.3347 H   0  0  0  0  0  0  0  0  0  0  0  0
  1  2  1  0  0  0  0
  2  3  1  0  0  0  0
  3  4  1  0  0  0  0
  4  5  1  0  0  0  0
  5  6  1  0  0  0  0
  6  7  1  0  0  0  0
  5  8  1  0  0  0  0
  8  9  1  0  0  0  0
  1 10  1  0  0  0  0
  1 11  1  0  0  0  0
  1 12  1  0  0  0  0
  2 13  1  0  0  0  0
  2 14  1  0  0  0  0
  3 15  1  0  0  0  0
  3 16  1  0  0  0  0
  4 17  1  0  0  0  0
  4 18  1  0  0  0  0
  5 19  1  0  0  0  0
  6 20  1  0  0  0  0
  6 21  1  0  0  0  0
  7 22  1  0  0  0  0
  7 23  1  0  0  0  0
  7 24  1  0  0  0  0
M  END
>  <Alias name>
3-Heptanol

>  <Toxicity>   pIGC(50)
-0.49

$$$$
4-Methylbenzylalcohol
  ChemBrain IXL

 19 19  0  0  0  0  0  0  0  0  1 V2000
    4.2460    3.4231    0.0658 C   0  0  0  0  0  0  0  0  0  0  0  0
    5.4908    3.5822   -0.5434 C   0  0  0  0  0  0  0  0  0  0  0  0
    6.0403    4.8565   -0.6850 C   0  0  0  0  0  0  0  0  0  0  0  0
    5.3451    5.9718   -0.2174 C   0  0  0  0  0  0  0  0  0  0  0  0
    4.1002    5.8128    0.3919 C   0  0  0  0  0  0  0  0  0  0  0  0
    3.5507    4.5384    0.5334 C   0  0  0  0  0  0  0  0  0  0  0  0
    2.2300    4.3697    1.1798 C   0  0  0  0  0  0  0  0  0  0  0  0
    7.3610    5.0253   -1.3314 C   0  0  0  0  0  0  0  0  0  0  0  0
    7.8771    3.7115   -1.7418 O   0  0  0  0  0  0  0  0  0  0  0  0
    8.7557    3.7294   -2.1824 H   0  0  0  0  0  0  0  0  0  0  0  0
    3.8194    2.4338    0.1758 H   0  0  0  0  0  0  0  0  0  0  0  0
    6.0306    2.7163   -0.9064 H   0  0  0  0  0  0  0  0  0  0  0  0
    5.7717    6.9612   -0.3273 H   0  0  0  0  0  0  0  0  0  0  0  0
    3.5605    6.6787    0.7549 H   0  0  0  0  0  0  0  0  0  0  0  0
    1.9689    3.3188    1.1985 H   0  0  0  0  0  0  0  0  0  0  0  0
    2.2730    4.7491    2.1932 H   0  0  0  0  0  0  0  0  0  0  0  0
    1.4818    4.9177    0.6206 H   0  0  0  0  0  0  0  0  0  0  0  0
    8.0500    5.4811   -0.6311 H   0  0  0  0  0  0  0  0  0  0  0  0
    7.2581    5.6608   -2.2022 H   0  0  0  0  0  0  0  0  0  0  0  0
  1  2  4  0  0  0  0
  2  3  4  0  0  0  0
  3  4  4  0  0  0  0
  4  5  4  0  0  0  0
  5  6  4  0  0  0  0
  6  1  4  0  0  0  0
  6  7  1  0  0  0  0
  3  8  1  0  0  0  0
  8  9  1  0  0  0  0
  9 10  1  0  0  0  0
  1 11  1  0  0  0  0
  2 12  1  0  0  0  0
  4 13  1  0  0  0  0
  5 14  1  0  0  0  0
  7 15  1  0  0  0  0
  7 16  1  0  0  0  0
  7 17  1  0  0  0  0
  8 18  1  0  0  0  0
  8 19  1  0  0  0  0
M  END
>  <Alias name>
4-Methylbenzylalcohol

>  <Toxicity>   pIGC(50)
-0.49

$$$$
5-Chloro-1-pentyne
  ChemBrain IXL

 13 12  0  0  0  0  0  0  0  0  1 V2000
    3.1354    3.8429    1.7551 C   0  0  0  0  0  0  0  0  0  0  0  0
    3.9113    4.4946    1.1047 C   0  0  0  0  0  0  0  0  0  0  0  0
    4.9043    5.3287    0.2723 C   0  0  0  0  0  0  0  0  0  0  0  0
    5.7017    4.3971   -0.6609 C   0  0  0  0  0  0  0  0  0  0  0  0
    6.6947    5.2312   -1.4933 C   0  0  0  0  0  0  0  0  0  0  0  0
    7.6179    4.1526   -2.5736 Cl  0  0  0  0  0  0  0  0  0  0  0  0
    2.4376    3.2567    2.3401 H   0  0  0  0  0  0  0  0  0  0  0  0
    5.5867    5.8454    0.9358 H   0  0  0  0  0  0  0  0  0  0  0  0
    4.3592    6.0530   -0.3204 H   0  0  0  0  0  0  0  0  0  0  0  0
    5.0193    3.8804   -1.3244 H   0  0  0  0  0  0  0  0  0  0  0  0
    6.2467    3.6728   -0.0682 H   0  0  0  0  0  0  0  0  0  0  0  0
    6.1497    5.9554   -2.0860 H   0  0  0  0  0  0  0  0  0  0  0  0
    7.3771    5.7479   -0.8298 H   0  0  0  0  0  0  0  0  0  0  0  0
  1  2  3  0  0  0  0
  2  3  1  0  0  0  0
  3  4  1  0  0  0  0
  4  5  1  0  0  0  0
  5  6  1  0  0  0  0
  1  7  1  0  0  0  0
  3  8  1  0  0  0  0
  3  9  1  0  0  0  0
  4 10  1  0  0  0  0
  4 11  1  0  0  0  0
  5 12  1  0  0  0  0
  5 13  1  0  0  0  0
M  END
>  <Alias name>
5-Chloro-1-pentyne

>  <Toxicity>   pIGC(50)
-0.49

$$$$
Ethylbutyrate
  ChemBrain IXL

 20 19  0  0  0  0  0  0  0  0  1 V2000
    3.9477    4.5272    0.2535 C   0  0  0  0  0  0  0  0  0  0  0  0
    5.3749    4.2529   -0.0270 C   0  0  0  0  0  0  0  0  0  0  0  0
    5.7127    3.1570   -0.4447 O   0  0  0  0  0  0  0  0  0  0  0  0
    6.3851    5.3013    0.1977 O   0  0  0  0  0  0  0  0  0  0  0  0
    7.7699    4.9137   -0.1154 C   0  0  0  0  0  0  0  0  0  0  0  0
    3.5880    5.9415   -0.2422 C   0  0  0  0  0  0  0  0  0  0  0  0
    8.7105    6.1024    0.1591 C   0  0  0  0  0  0  0  0  0  0  0  0
    2.1008    6.2235    0.0452 C   0  0  0  0  0  0  0  0  0  0  0  0
    3.3328    3.7979   -0.2593 H   0  0  0  0  0  0  0  0  0  0  0  0
    3.7706    4.4625    1.3199 H   0  0  0  0  0  0  0  0  0  0  0  0
    8.0589    4.0741    0.5046 H   0  0  0  0  0  0  0  0  0  0  0  0
    7.8389    4.6324   -1.1590 H   0  0  0  0  0  0  0  0  0  0  0  0
    4.2000    6.6712    0.2734 H   0  0  0  0  0  0  0  0  0  0  0  0
    3.7684    6.0073   -1.3080 H   0  0  0  0  0  0  0  0  0  0  0  0
    8.4220    6.9417   -0.4615 H   0  0  0  0  0  0  0  0  0  0  0  0
    9.7296    5.8169   -0.0709 H   0  0  0  0  0  0  0  0  0  0  0  0
    8.6412    6.3842    1.2024 H   0  0  0  0  0  0  0  0  0  0  0  0
    1.4887    5.4948   -0.4719 H   0  0  0  0  0  0  0  0  0  0  0  0
    1.9199    6.1559    1.1108 H   0  0  0  0  0  0  0  0  0  0  0  0
    1.8485    7.2178   -0.3014 H   0  0  0  0  0  0  0  0  0  0  0  0
  1  2  1  0  0  0  0
  2  3  2  0  0  0  0
  2  4  1  0  0  0  0
  4  5  1  0  0  0  0
  1  6  1  0  0  0  0
  5  7  1  0  0  0  0
  6  8  1  0  0  0  0
  1  9  1  0  0  0  0
  1 10  1  0  0  0  0
  5 11  1  0  0  0  0
  5 12  1  0  0  0  0
  6 13  1  0  0  0  0
  6 14  1  0  0  0  0
  7 15  1  0  0  0  0
  7 16  1  0  0  0  0
  7 17  1  0  0  0  0
  8 18  1  0  0  0  0
  8 19  1  0  0  0  0
  8 20  1  0  0  0  0
M  END
>  <Alias name>
Ethyl butanoate

>  <Toxicity>   pIGC(50)
-0.49

$$$$
n-Butylacetate
  ChemBrain IXL

 20 19  0  0  0  0  0  0  0  0  1 V2000
    2.4025    5.9396    1.5016 C   0  0  0  0  0  0  0  0  0  0  0  0
    2.4592    4.4609    1.4773 C   0  0  0  0  0  0  0  0  0  0  0  0
    1.5324    3.8075    1.9274 O   0  0  0  0  0  0  0  0  0  0  0  0
    3.6321    3.7794    0.9109 O   0  0  0  0  0  0  0  0  0  0  0  0
    4.6827    4.6719    0.4005 C   0  0  0  0  0  0  0  0  0  0  0  0
    5.8449    3.8293   -0.1600 C   0  0  0  0  0  0  0  0  0  0  0  0
    6.9463    4.7649   -0.6949 C   0  0  0  0  0  0  0  0  0  0  0  0
    8.1086    3.9223   -1.2552 C   0  0  0  0  0  0  0  0  0  0  0  0
    1.4701    6.2578    1.9513 H   0  0  0  0  0  0  0  0  0  0  0  0
    3.2326    6.3232    2.0818 H   0  0  0  0  0  0  0  0  0  0  0  0
    2.4634    6.3198    0.4894 H   0  0  0  0  0  0  0  0  0  0  0  0
    4.2762    5.2949   -0.3866 H   0  0  0  0  0  0  0  0  0  0  0  0
    5.0465    5.2986    1.2053 H   0  0  0  0  0  0  0  0  0  0  0  0
    6.2513    3.2062    0.6270 H   0  0  0  0  0  0  0  0  0  0  0  0
    5.4811    3.2028   -0.9650 H   0  0  0  0  0  0  0  0  0  0  0  0
    6.5399    5.3879   -1.4820 H   0  0  0  0  0  0  0  0  0  0  0  0
    7.3100    5.3916    0.1100 H   0  0  0  0  0  0  0  0  0  0  0  0
    8.8827    4.5798   -1.6311 H   0  0  0  0  0  0  0  0  0  0  0  0
    7.7449    3.2957   -2.0601 H   0  0  0  0  0  0  0  0  0  0  0  0
    8.5150    3.2993   -0.4680 H   0  0  0  0  0  0  0  0  0  0  0  0
  1  2  1  0  0  0  0
  2  3  2  0  0  0  0
  2  4  1  0  0  0  0
  4  5  1  0  0  0  0
  5  6  1  0  0  0  0
  6  7  1  0  0  0  0
  7  8  1  0  0  0  0
  1  9  1  0  0  0  0
  1 10  1  0  0  0  0
  1 11  1  0  0  0  0
  5 12  1  0  0  0  0
  5 13  1  0  0  0  0
  6 14  1  0  0  0  0
  6 15  1  0  0  0  0
  7 16  1  0  0  0  0
  7 17  1  0  0  0  0
  8 18  1  0  0  0  0
  8 19  1  0  0  0  0
  8 20  1  0  0  0  0
M  END
>  <Alias name>
n-Butyl acetate

>  <Toxicity>   pIGC(50)
-0.49

$$$$
2,5-Dimethylfuran
  ChemBrain IXL

 15 15  0  0  0  0  0  0  0  0  1 V2000
    4.0432    3.4095    0.0905 C   0  0  0  0  0  0  0  0  0  0  0  0
    3.5997    4.5507    0.0654 C   0  0  0  0  0  0  0  0  0  0  0  0
    5.4140    3.4515    0.0458 C   0  0  0  0  0  0  0  0  0  0  0  0
    5.7894    4.6295   -0.0048 C   0  0  0  0  0  0  0  0  0  0  0  0
    4.6706    5.4696    0.0038 O   0  0  0  0  0  0  0  0  0  0  0  0
    2.0993    4.8491    0.0995 C   0  0  0  0  0  0  0  0  0  0  0  0
    7.2705    5.0473   -0.0666 C   0  0  0  0  0  0  0  0  0  0  0  0
    3.4129    2.5005    0.1390 H   0  0  0  0  0  0  0  0  0  0  0  0
    6.0920    2.5746    0.0524 H   0  0  0  0  0  0  0  0  0  0  0  0
    1.5422    3.9107    0.1063 H   0  0  0  0  0  0  0  0  0  0  0  0
    1.8521    5.4093    0.9941 H   0  0  0  0  0  0  0  0  0  0  0  0
    1.8183    5.4164   -0.7804 H   0  0  0  0  0  0  0  0  0  0  0  0
    7.3463    6.1130   -0.0817 H   0  0  0  0  0  0  0  0  0  0  0  0
    7.7322    4.6406   -0.9734 H   0  0  0  0  0  0  0  0  0  0  0  0
    7.8041    4.6606    0.8095 H   0  0  0  0  0  0  0  0  0  0  0  0
  1  2  2  0  0  0  0
  1  3  1  0  0  0  0
  3  4  2  0  0  0  0
  4  5  1  0  0  0  0
  5  2  1  0  0  0  0
  2  6  1  0  0  0  0
  4  7  1  0  0  0  0
  1  8  1  0  0  0  0
  3  9  1  0  0  0  0
  6 10  1  0  0  0  0
  6 11  1  0  0  0  0
  6 12  1  0  0  0  0
  7 13  1  0  0  0  0
  7 14  1  0  0  0  0
  7 15  1  0  0  0  0
M  END
>  <Alias name>
2,5-Dimethylfuran

>  <Toxicity>   pIGC(50)
-0.48

$$$$
3-Bromofuran
  ChemBrain IXL

  9  9  0  0  0  0  0  0  0  0  1 V2000
    3.0953    3.1920    0.0484 C   0  0  0  0  0  0  0  0  0  0  0  0
    2.6484    4.3333    0.0303 C   0  0  0  0  0  0  0  0  0  0  0  0
    4.4529    3.2374   -0.0021 C   0  0  0  0  0  0  0  0  0  0  0  0
    4.8122    4.4211   -0.0502 C   0  0  0  0  0  0  0  0  0  0  0  0
    3.6961    5.2437   -0.0344 O   0  0  0  0  0  0  0  0  0  0  0  0
    5.6789    1.6595    0.0002 Br  0  0  0  0  0  0  0  0  0  0  0  0
    2.4786    2.2868    0.0977 H   0  0  0  0  0  0  0  0  0  0  0  0
    1.5711    4.5608    0.0621 H   0  0  0  0  0  0  0  0  0  0  0  0
    5.8690    4.7447   -0.0981 H   0  0  0  0  0  0  0  0  0  0  0  0
  1  2  2  0  0  0  0
  1  3  1  0  0  0  0
  3  4  2  0  0  0  0
  4  5  1  0  0  0  0
  5  2  1  0  0  0  0
  3  6  1  0  0  0  0
  1  7  1  0  0  0  0
  2  8  1  0  0  0  0
  4  9  1  0  0  0  0
M  END
>  <Alias name>
3-Bromofuran

>  <Toxicity>   pIGC(50)
-0.48

$$$$
4-Methyl-2-heptyn-4-ol
  ChemBrain IXL

 23 22  0  0  0  0  0  0  0  0  1 V2000
    8.5279    6.8785   -0.7721 C   0  0  0  0  0  0  0  0  0  0  0  0
    7.2796    6.2611   -0.1126 C   0  0  0  0  0  0  0  0  0  0  0  0
    7.0105    4.8699   -0.7232 C   0  0  0  0  0  0  0  0  0  0  0  0
    5.7557    4.2501   -0.0706 C   0  0  0  0  0  0  0  0  0  0  0  0
    4.5405    5.1648   -0.3197 C   0  0  0  0  0  0  0  0  0  0  0  0
    5.9728    4.1064    1.3772 O   0  0  0  0  0  0  0  0  0  0  0  0
    5.4888    2.8637   -0.6884 C   0  0  0  0  0  0  0  0  0  0  0  0
    3.5915    5.8792   -0.5142 C   0  0  0  0  0  0  0  0  0  0  0  0
    2.3769    6.7937   -0.7632 C   0  0  0  0  0  0  0  0  0  0  0  0
    6.1398    4.9467    1.8586 H   0  0  0  0  0  0  0  0  0  0  0  0
    8.7168    7.8550   -0.3436 H   0  0  0  0  0  0  0  0  0  0  0  0
    8.3616    6.9778   -1.8376 H   0  0  0  0  0  0  0  0  0  0  0  0
    9.3827    6.2366   -0.5984 H   0  0  0  0  0  0  0  0  0  0  0  0
    6.4251    6.9033   -0.2863 H   0  0  0  0  0  0  0  0  0  0  0  0
    7.4463    6.1622    0.9523 H   0  0  0  0  0  0  0  0  0  0  0  0
    7.8639    4.2272   -0.5458 H   0  0  0  0  0  0  0  0  0  0  0  0
    6.8499    4.9696   -1.7897 H   0  0  0  0  0  0  0  0  0  0  0  0
    6.3421    2.2202   -0.5135 H   0  0  0  0  0  0  0  0  0  0  0  0
    4.6087    2.4283   -0.2316 H   0  0  0  0  0  0  0  0  0  0  0  0
    5.3281    2.9682   -1.7544 H   0  0  0  0  0  0  0  0  0  0  0  0
    1.4779    6.1925   -0.8191 H   0  0  0  0  0  0  0  0  0  0  0  0
    2.2867    7.5033    0.0499 H   0  0  0  0  0  0  0  0  0  0  0  0
    2.5124    7.3280   -1.6954 H   0  0  0  0  0  0  0  0  0  0  0  0
  1  2  1  0  0  0  0
  2  3  1  0  0  0  0
  3  4  1  0  0  0  0
  4  5  1  0  0  0  0
  4  6  1  0  0  0  0
  4  7  1  0  0  0  0
  5  8  3  0  0  0  0
  8  9  1  0  0  0  0
  6 10  1  0  0  0  0
  1 11  1  0  0  0  0
  1 12  1  0  0  0  0
  1 13  1  0  0  0  0
  2 14  1  0  0  0  0
  2 15  1  0  0  0  0
  3 16  1  0  0  0  0
  3 17  1  0  0  0  0
  7 18  1  0  0  0  0
  7 19  1  0  0  0  0
  7 20  1  0  0  0  0
  9 21  1  0  0  0  0
  9 22  1  0  0  0  0
  9 23  1  0  0  0  0
M  END
>  <Alias name>
4-Methyl-2-heptyn-4-ol

>  <Toxicity>   pIGC(50)
-0.48

$$$$
6-Chloro-2-picoline
  ChemBrain IXL

 14 14  0  0  0  0  0  0  0  0  1 V2000
    3.3253    3.0979   -0.8242 C   0  0  0  0  0  0  0  0  0  0  0  0
    3.1384    4.4609   -0.5954 C   0  0  0  0  0  0  0  0  0  0  0  0
    4.1928    5.2551   -0.3046 N   0  0  0  0  0  0  0  0  0  0  0  0
    5.4443    4.7490   -0.2295 C   0  0  0  0  0  0  0  0  0  0  0  0
    5.6718    3.3919   -0.4517 C   0  0  0  0  0  0  0  0  0  0  0  0
    4.6028    2.5594   -0.7517 C   0  0  0  0  0  0  0  0  0  0  0  0
    6.5786    5.6354    0.0893 C   0  0  0  0  0  0  0  0  0  0  0  0
    1.5004    5.1551   -0.6877 Cl  0  0  0  0  0  0  0  0  0  0  0  0
    2.4795    2.4611   -1.0574 H   0  0  0  0  0  0  0  0  0  0  0  0
    6.6767    2.9876   -0.3911 H   0  0  0  0  0  0  0  0  0  0  0  0
    4.7639    1.4997   -0.9274 H   0  0  0  0  0  0  0  0  0  0  0  0
    6.2274    6.6554    0.1664 H   0  0  0  0  0  0  0  0  0  0  0  0
    7.3215    5.5669   -0.6959 H   0  0  0  0  0  0  0  0  0  0  0  0
    7.0193    5.3323    1.0309 H   0  0  0  0  0  0  0  0  0  0  0  0
  1  2  4  0  0  0  0
  2  3  4  0  0  0  0
  3  4  4  0  0  0  0
  4  5  4  0  0  0  0
  5  6  4  0  0  0  0
  6  1  4  0  0  0  0
  4  7  1  0  0  0  0
  2  8  1  0  0  0  0
  1  9  1  0  0  0  0
  5 10  1  0  0  0  0
  6 11  1  0  0  0  0
  7 12  1  0  0  0  0
  7 13  1  0  0  0  0
  7 14  1  0  0  0  0
M  END
>  <Alias name>
6-Chloro-2-picoline

>  <Toxicity>   pIGC(50)
-0.48

$$$$
2-Heptanol
  ChemBrain IXL

 24 23  0  0  0  0  0  0  0  0  1 V2000
    2.5099    3.6712   -0.7118 C   0  0  0  0  0  0  0  0  0  0  0  0
    3.3969    4.6354    0.0996 C   0  0  0  0  0  0  0  0  0  0  0  0
    4.8505    4.5426   -0.4035 C   0  0  0  0  0  0  0  0  0  0  0  0
    5.7375    5.5067    0.4080 C   0  0  0  0  0  0  0  0  0  0  0  0
    7.1910    5.4140   -0.0953 C   0  0  0  0  0  0  0  0  0  0  0  0
    8.0780    6.3781    0.7163 C   0  0  0  0  0  0  0  0  0  0  0  0
    9.5320    6.2836    0.2146 C   0  0  0  0  0  0  0  0  0  0  0  0
    7.5894    7.7540    0.5463 O   0  0  0  0  0  0  0  0  0  0  0  0
    7.5901    8.0837   -0.3798 H   0  0  0  0  0  0  0  0  0  0  0  0
    2.8709    2.6577   -0.5876 H   0  0  0  0  0  0  0  0  0  0  0  0
    1.4884    3.7365   -0.3582 H   0  0  0  0  0  0  0  0  0  0  0  0
    2.5472    3.9419   -1.7597 H   0  0  0  0  0  0  0  0  0  0  0  0
    3.0359    5.6489   -0.0245 H   0  0  0  0  0  0  0  0  0  0  0  0
    3.3596    4.3648    1.1476 H   0  0  0  0  0  0  0  0  0  0  0  0
    5.2114    3.5291   -0.2795 H   0  0  0  0  0  0  0  0  0  0  0  0
    4.8877    4.8134   -1.4515 H   0  0  0  0  0  0  0  0  0  0  0  0
    5.3764    6.5202    0.2840 H   0  0  0  0  0  0  0  0  0  0  0  0
    5.7003    5.2359    1.4559 H   0  0  0  0  0  0  0  0  0  0  0  0
    7.5520    4.4005    0.0286 H   0  0  0  0  0  0  0  0  0  0  0  0
    7.2282    5.6849   -1.1432 H   0  0  0  0  0  0  0  0  0  0  0  0
    8.0395    6.1082    1.7644 H   0  0  0  0  0  0  0  0  0  0  0  0
   10.1554    6.9611    0.7850 H   0  0  0  0  0  0  0  0  0  0  0  0
    9.5705    6.5536   -0.8335 H   0  0  0  0  0  0  0  0  0  0  0  0
    9.8920    5.2699    0.3398 H   0  0  0  0  0  0  0  0  0  0  0  0
  1  2  1  0  0  0  0
  2  3  1  0  0  0  0
  3  4  1  0  0  0  0
  4  5  1  0  0  0  0
  5  6  1  0  0  0  0
  6  7  1  0  0  0  0
  6  8  1  0  0  0  0
  8  9  1  0  0  0  0
  1 10  1  0  0  0  0
  1 11  1  0  0  0  0
  1 12  1  0  0  0  0
  2 13  1  0  0  0  0
  2 14  1  0  0  0  0
  3 15  1  0  0  0  0
  3 16  1  0  0  0  0
  4 17  1  0  0  0  0
  4 18  1  0  0  0  0
  5 19  1  0  0  0  0
  5 20  1  0  0  0  0
  6 21  1  0  0  0  0
  7 22  1  0  0  0  0
  7 23  1  0  0  0  0
  7 24  1  0  0  0  0
M  END
>  <Alias name>
2-Heptanol

>  <Toxicity>   pIGC(50)
-0.47

$$$$
4-Ethylpyridine
  ChemBrain IXL

 17 17  0  0  0  0  0  0  0  0  1 V2000
    5.0983    5.2814   -0.3663 C   0  0  0  0  0  0  0  0  0  0  0  0
    6.4056    5.7148   -0.5936 C   0  0  0  0  0  0  0  0  0  0  0  0
    7.4043    4.8183   -0.7567 N   0  0  0  0  0  0  0  0  0  0  0  0
    7.1619    3.4894   -0.7038 C   0  0  0  0  0  0  0  0  0  0  0  0
    5.8683    3.0163   -0.4786 C   0  0  0  0  0  0  0  0  0  0  0  0
    4.8257    3.9192   -0.3080 C   0  0  0  0  0  0  0  0  0  0  0  0
    3.4344    3.4309   -0.0659 C   0  0  0  0  0  0  0  0  0  0  0  0
    2.4746    4.6332    0.0829 C   0  0  0  0  0  0  0  0  0  0  0  0
    4.2989    6.0022   -0.2358 H   0  0  0  0  0  0  0  0  0  0  0  0
    6.6197    6.7745   -0.6393 H   0  0  0  0  0  0  0  0  0  0  0  0
    7.9743    2.7875   -0.8368 H   0  0  0  0  0  0  0  0  0  0  0  0
    5.6762    1.9503   -0.4366 H   0  0  0  0  0  0  0  0  0  0  0  0
    3.1160    2.8188   -0.9014 H   0  0  0  0  0  0  0  0  0  0  0  0
    3.4121    2.8395    0.8417 H   0  0  0  0  0  0  0  0  0  0  0  0
    1.4662    4.2715    0.2536 H   0  0  0  0  0  0  0  0  0  0  0  0
    2.7854    5.2424    0.9221 H   0  0  0  0  0  0  0  0  0  0  0  0
    2.4957    5.2270   -0.8221 H   0  0  0  0  0  0  0  0  0  0  0  0
  1  2  4  0  0  0  0
  2  3  4  0  0  0  0
  3  4  4  0  0  0  0
  4  5  4  0  0  0  0
  5  6  4  0  0  0  0
  6  1  4  0  0  0  0
  7  8  1  0  0  0  0
  7  6  1  0  0  0  0
  1  9  1  0  0  0  0
  2 10  1  0  0  0  0
  4 11  1  0  0  0  0
  5 12  1  0  0  0  0
  7 13  1  0  0  0  0
  7 14  1  0  0  0  0
  8 15  1  0  0  0  0
  8 16  1  0  0  0  0
  8 17  1  0  0  0  0
M  END
>  <Alias name>
4-Ethylpyridine

>  <Toxicity>   pIGC(50)
-0.46

$$$$
Acetophenone
  ChemBrain IXL

 17 17  0  0  0  0  0  0  0  0  1 V2000
    4.0079    2.5050    0.7957 C   0  0  0  0  0  0  0  0  0  0  0  0
    2.7758    2.5416    0.1426 C   0  0  0  0  0  0  0  0  0  0  0  0
    2.4337    3.6448   -0.6397 C   0  0  0  0  0  0  0  0  0  0  0  0
    3.3236    4.7115   -0.7689 C   0  0  0  0  0  0  0  0  0  0  0  0
    4.5560    4.6754   -0.1159 C   0  0  0  0  0  0  0  0  0  0  0  0
    4.8980    3.5714    0.6666 C   0  0  0  0  0  0  0  0  0  0  0  0
    5.4869    5.7941   -0.2528 C   0  0  0  0  0  0  0  0  0  0  0  0
    6.8503    5.7588    0.4668 C   0  0  0  0  0  0  0  0  0  0  0  0
    5.1846    6.7576   -0.9375 O   0  0  0  0  0  0  0  0  0  0  0  0
    4.2728    1.6508    1.4013 H   0  0  0  0  0  0  0  0  0  0  0  0
    2.0869    1.7159    0.2426 H   0  0  0  0  0  0  0  0  0  0  0  0
    1.4798    3.6732   -1.1453 H   0  0  0  0  0  0  0  0  0  0  0  0
    3.0584    5.5654   -1.3745 H   0  0  0  0  0  0  0  0  0  0  0  0
    5.8511    3.5420    1.1725 H   0  0  0  0  0  0  0  0  0  0  0  0
    6.9413    4.8379    1.0221 H   0  0  0  0  0  0  0  0  0  0  0  0
    6.9211    6.5964    1.1450 H   0  0  0  0  0  0  0  0  0  0  0  0
    7.6441    5.8188   -0.2631 H   0  0  0  0  0  0  0  0  0  0  0  0
  1  2  4  0  0  0  0
  2  3  4  0  0  0  0
  3  4  4  0  0  0  0
  4  5  4  0  0  0  0
  5  6  4  0  0  0  0
  6  1  4  0  0  0  0
  5  7  1  0  0  0  0
  7  8  1  0  0  0  0
  7  9  2  0  0  0  0
  1 10  1  0  0  0  0
  2 11  1  0  0  0  0
  3 12  1  0  0  0  0
  4 13  1  0  0  0  0
  6 14  1  0  0  0  0
  8 15  1  0  0  0  0
  8 16  1  0  0  0  0
  8 17  1  0  0  0  0
M  END
>  <Alias name>
Acetophenone

>  <Toxicity>   pIGC(50)
-0.46

$$$$
6-Methyl-5-hepten-2-one
  ChemBrain IXL

 23 22  0  0  0  0  0  0  0  0  1 V2000
    2.2614    6.1812    1.2438 C   0  0  0  0  0  0  0  0  0  0  0  0
    3.4660    5.4041    0.8800 C   0  0  0  0  0  0  0  0  0  0  0  0
    4.5810    6.0418    0.5009 C   0  0  0  0  0  0  0  0  0  0  0  0
    5.7952    5.2707    0.1338 C   0  0  0  0  0  0  0  0  0  0  0  0
    6.9200    6.2422   -0.2821 C   0  0  0  0  0  0  0  0  0  0  0  0
    8.1331    5.4703   -0.6467 C   0  0  0  0  0  0  0  0  0  0  0  0
    9.3559    6.1774   -1.0894 C   0  0  0  0  0  0  0  0  0  0  0  0
    8.1251    4.2515   -0.5825 O   0  0  0  0  0  0  0  0  0  0  0  0
    3.4329    3.9200    0.9369 C   0  0  0  0  0  0  0  0  0  0  0  0
    1.4655    5.5029    1.5252 H   0  0  0  0  0  0  0  0  0  0  0  0
    2.4911    6.8338    2.0769 H   0  0  0  0  0  0  0  0  0  0  0  0
    1.9459    6.7759    0.3956 H   0  0  0  0  0  0  0  0  0  0  0  0
    4.5970    7.1240    0.4620 H   0  0  0  0  0  0  0  0  0  0  0  0
    6.1215    4.6850    0.9845 H   0  0  0  0  0  0  0  0  0  0  0  0
    5.5665    4.6095   -0.6931 H   0  0  0  0  0  0  0  0  0  0  0  0
    6.5951    6.8269   -1.1337 H   0  0  0  0  0  0  0  0  0  0  0  0
    7.1487    6.9041    0.5439 H   0  0  0  0  0  0  0  0  0  0  0  0
    9.1830    7.2461   -1.0682 H   0  0  0  0  0  0  0  0  0  0  0  0
    9.6042    5.8717   -2.0983 H   0  0  0  0  0  0  0  0  0  0  0  0
   10.1755    5.9309   -0.4256 H   0  0  0  0  0  0  0  0  0  0  0  0
    4.3933    3.5228    0.6359 H   0  0  0  0  0  0  0  0  0  0  0  0
    3.2132    3.6030    1.9486 H   0  0  0  0  0  0  0  0  0  0  0  0
    2.6651    3.5507    0.2687 H   0  0  0  0  0  0  0  0  0  0  0  0
  1  2  1  0  0  0  0
  2  3  2  0  0  0  0
  3  4  1  0  0  0  0
  4  5  1  0  0  0  0
  5  6  1  0  0  0  0
  6  7  1  0  0  0  0
  6  8  2  0  0  0  0
  2  9  1  0  0  0  0
  1 10  1  0  0  0  0
  1 11  1  0  0  0  0
  1 12  1  0  0  0  0
  3 13  1  0  0  0  0
  4 14  1  0  0  0  0
  4 15  1  0  0  0  0
  5 16  1  0  0  0  0
  5 17  1  0  0  0  0
  7 18  1  0  0  0  0
  7 19  1  0  0  0  0
  7 20  1  0  0  0  0
  9 21  1  0  0  0  0
  9 22  1  0  0  0  0
  9 23  1  0  0  0  0
M  END
>  <Alias name>
6-Methyl-5-hepten-2-one

>  <Toxicity>   pIGC(50)
-0.45

$$$$
1-Phenyl-1-propanol
  ChemBrain IXL

 22 22  0  0  0  0  0  0  0  0  1 V2000
    2.1361    4.9040    0.7221 C   0  0  0  0  0  0  0  0  0  0  0  0
    2.6027    3.4347    0.6903 C   0  0  0  0  0  0  0  0  0  0  0  0
    3.5311    3.2140   -0.5215 C   0  0  0  0  0  0  0  0  0  0  0  0
    3.9579    1.8055   -0.5613 O   0  0  0  0  0  0  0  0  0  0  0  0
    6.9578    5.7514   -0.1797 C   0  0  0  0  0  0  0  0  0  0  0  0
    6.9474    4.5066    0.4504 C   0  0  0  0  0  0  0  0  0  0  0  0
    5.8302    3.6778    0.3395 C   0  0  0  0  0  0  0  0  0  0  0  0
    4.7212    4.0935   -0.4019 C   0  0  0  0  0  0  0  0  0  0  0  0
    4.7329    5.3392   -1.0317 C   0  0  0  0  0  0  0  0  0  0  0  0
    5.8506    6.1678   -0.9203 C   0  0  0  0  0  0  0  0  0  0  0  0
    4.4345    1.4917    0.2389 H   0  0  0  0  0  0  0  0  0  0  0  0
    1.4766    5.0549    1.5674 H   0  0  0  0  0  0  0  0  0  0  0  0
    2.9966    5.5546    0.8153 H   0  0  0  0  0  0  0  0  0  0  0  0
    1.6069    5.1344   -0.1943 H   0  0  0  0  0  0  0  0  0  0  0  0
    1.7407    2.7848    0.6067 H   0  0  0  0  0  0  0  0  0  0  0  0
    3.1394    3.2064    1.6029 H   0  0  0  0  0  0  0  0  0  0  0  0
    2.9970    3.4533   -1.4325 H   0  0  0  0  0  0  0  0  0  0  0  0
    7.8248    6.3946   -0.0936 H   0  0  0  0  0  0  0  0  0  0  0  0
    7.8065    4.1834    1.0252 H   0  0  0  0  0  0  0  0  0  0  0  0
    5.8239    2.7125    0.8290 H   0  0  0  0  0  0  0  0  0  0  0  0
    3.8744    5.6629   -1.6064 H   0  0  0  0  0  0  0  0  0  0  0  0
    5.8589    7.1339   -1.4090 H   0  0  0  0  0  0  0  0  0  0  0  0
  1  2  1  0  0  0  0
  2  3  1  0  0  0  0
  3  4  1  0  0  0  0
  5  6  4  0  0  0  0
  6  7  4  0  0  0  0
  7  8  4  0  0  0  0
  8  9  4  0  0  0  0
  9 10  4  0  0  0  0
 10  5  4  0  0  0  0
  8  3  1  0  0  0  0
  4 11  1  0  0  0  0
  1 12  1  0  0  0  0
  1 13  1  0  0  0  0
  1 14  1  0  0  0  0
  2 15  1  0  0  0  0
  2 16  1  0  0  0  0
  3 17  1  0  0  0  0
  5 18  1  0  0  0  0
  6 19  1  0  0  0  0
  7 20  1  0  0  0  0
  9 21  1  0  0  0  0
 10 22  1  0  0  0  0
M  END
>  <Alias name>
1-Phenyl-1-propanol

>  <Toxicity>   pIGC(50)
-0.43

$$$$
2-Ethylthiophene
  ChemBrain IXL

 15 15  0  0  0  0  0  0  0  0  1 V2000
    2.7059    3.4914    0.6983 C   0  0  0  0  0  0  0  0  0  0  0  0
    2.4604    4.6098    1.2175 C   0  0  0  0  0  0  0  0  0  0  0  0
    3.9094    3.4699    0.0186 C   0  0  0  0  0  0  0  0  0  0  0  0
    4.5111    4.5740    0.0589 C   0  0  0  0  0  0  0  0  0  0  0  0
    3.6634    5.7027    0.9181 S   0  0  0  0  0  0  0  0  0  0  0  0
    5.8245    4.8376   -0.5865 C   0  0  0  0  0  0  0  0  0  0  0  0
    6.4408    3.5110   -1.0790 C   0  0  0  0  0  0  0  0  0  0  0  0
    2.0458    2.6365    0.7756 H   0  0  0  0  0  0  0  0  0  0  0  0
    1.5688    4.8302    1.7909 H   0  0  0  0  0  0  0  0  0  0  0  0
    4.2912    2.5962   -0.4932 H   0  0  0  0  0  0  0  0  0  0  0  0
    5.6844    5.5034   -1.4280 H   0  0  0  0  0  0  0  0  0  0  0  0
    6.4923    5.3005    0.1305 H   0  0  0  0  0  0  0  0  0  0  0  0
    5.7519    3.0205   -1.7540 H   0  0  0  0  0  0  0  0  0  0  0  0
    6.6388    2.8661   -0.2316 H   0  0  0  0  0  0  0  0  0  0  0  0
    7.3710    3.7166   -1.5999 H   0  0  0  0  0  0  0  0  0  0  0  0
  1  2  2  0  0  0  0
  1  3  1  0  0  0  0
  3  4  2  0  0  0  0
  4  5  1  0  0  0  0
  5  2  1  0  0  0  0
  4  6  1  0  0  0  0
  6  7  1  0  0  0  0
  1  8  1  0  0  0  0
  2  9  1  0  0  0  0
  3 10  1  0  0  0  0
  6 11  1  0  0  0  0
  6 12  1  0  0  0  0
  7 13  1  0  0  0  0
  7 14  1  0  0  0  0
  7 15  1  0  0  0  0
M  END
>  <Alias name>
2-Ethylthiophene

>  <Toxicity>   pIGC(50)
-0.43

$$$$
o-Tolualcohol
  ChemBrain IXL

 19 19  0  0  0  0  0  0  0  0  1 V2000
    2.5585    4.4469    0.4569 C   0  0  0  0  0  0  0  0  0  0  0  0
    2.8623    5.7950    0.2660 C   0  0  0  0  0  0  0  0  0  0  0  0
    4.1391    6.1697   -0.1528 C   0  0  0  0  0  0  0  0  0  0  0  0
    5.1121    5.1964   -0.3807 C   0  0  0  0  0  0  0  0  0  0  0  0
    4.8083    3.8483   -0.1899 C   0  0  0  0  0  0  0  0  0  0  0  0
    3.5315    3.4736    0.2289 C   0  0  0  0  0  0  0  0  0  0  0  0
    3.2092    2.0434    0.4314 C   0  0  0  0  0  0  0  0  0  0  0  0
    5.8406    2.8157   -0.4317 C   0  0  0  0  0  0  0  0  0  0  0  0
    7.0887    3.4620   -0.8622 O   0  0  0  0  0  0  0  0  0  0  0  0
    7.8331    2.8469   -1.0461 H   0  0  0  0  0  0  0  0  0  0  0  0
    1.5673    4.1559    0.7820 H   0  0  0  0  0  0  0  0  0  0  0  0
    2.1069    6.5506    0.4430 H   0  0  0  0  0  0  0  0  0  0  0  0
    4.3749    7.2163   -0.3009 H   0  0  0  0  0  0  0  0  0  0  0  0
    6.1033    5.4874   -0.7058 H   0  0  0  0  0  0  0  0  0  0  0  0
    2.1799    1.9475    0.7542 H   0  0  0  0  0  0  0  0  0  0  0  0
    3.3471    1.5070   -0.4992 H   0  0  0  0  0  0  0  0  0  0  0  0
    3.8647    1.6291    1.1874 H   0  0  0  0  0  0  0  0  0  0  0  0
    6.0175    2.2613    0.4816 H   0  0  0  0  0  0  0  0  0  0  0  0
    5.4995    2.1384   -1.2048 H   0  0  0  0  0  0  0  0  0  0  0  0
  1  2  4  0  0  0  0
  2  3  4  0  0  0  0
  3  4  4  0  0  0  0
  4  5  4  0  0  0  0
  5  6  4  0  0  0  0
  6  1  4  0  0  0  0
  6  7  1  0  0  0  0
  5  8  1  0  0  0  0
  8  9  1  0  0  0  0
  9 10  1  0  0  0  0
  1 11  1  0  0  0  0
  2 12  1  0  0  0  0
  3 13  1  0  0  0  0
  4 14  1  0  0  0  0
  7 15  1  0  0  0  0
  7 16  1  0  0  0  0
  7 17  1  0  0  0  0
  8 18  1  0  0  0  0
  8 19  1  0  0  0  0
M  END
>  <Alias name>
2-Methylbenzylalcohol

>  <Toxicity>   pIGC(50)
-0.43

$$$$
1-Nitropentane
  ChemBrain IXL

 19 18  0  0  0  0  0  0  0  0  1 V2000
    8.3866    3.7156   -0.7785 O   0  5  0  0  0  0  0  0  0  0  0  0
    8.4334    4.9545   -0.8011 N   0  3  0  0  0  0  0  0  0  0  0  0
    9.5041    5.5302   -1.0457 O   0  0  0  0  0  0  0  0  0  0  0  0
    6.0395    4.7880   -0.2651 C   0  0  0  0  0  0  0  0  0  0  0  0
    4.7671    5.6122    0.0113 C   0  0  0  0  0  0  0  0  0  0  0  0
    3.5872    4.6595    0.2846 C   0  0  0  0  0  0  0  0  0  0  0  0
    7.2195    5.7408   -0.5379 C   0  0  0  0  0  0  0  0  0  0  0  0
    2.3149    5.4837    0.5615 C   0  0  0  0  0  0  0  0  0  0  0  0
    6.2648    4.1718    0.5965 H   0  0  0  0  0  0  0  0  0  0  0  0
    5.8791    4.1554   -1.1294 H   0  0  0  0  0  0  0  0  0  0  0  0
    4.5417    6.2282   -0.8505 H   0  0  0  0  0  0  0  0  0  0  0  0
    4.9277    6.2452    0.8754 H   0  0  0  0  0  0  0  0  0  0  0  0
    3.8128    4.0434    1.1463 H   0  0  0  0  0  0  0  0  0  0  0  0
    3.4265    4.0268   -0.5795 H   0  0  0  0  0  0  0  0  0  0  0  0
    6.9944    6.3567   -1.3998 H   0  0  0  0  0  0  0  0  0  0  0  0
    7.3797    6.3737    0.3262 H   0  0  0  0  0  0  0  0  0  0  0  0
    1.4857    4.8141    0.7537 H   0  0  0  0  0  0  0  0  0  0  0  0
    2.4757    6.1165    1.4256 H   0  0  0  0  0  0  0  0  0  0  0  0
    2.0893    6.0998   -0.3001 H   0  0  0  0  0  0  0  0  0  0  0  0
  1  2  1  0  0  0  0
  2  3  2  0  0  0  0
  4  5  1  0  0  0  0
  5  6  1  0  0  0  0
  4  7  1  0  0  0  0
  2  7  1  0  0  0  0
  6  8  1  0  0  0  0
  4  9  1  0  0  0  0
  4 10  1  0  0  0  0
  5 11  1  0  0  0  0
  5 12  1  0  0  0  0
  6 13  1  0  0  0  0
  6 14  1  0  0  0  0
  7 15  1  0  0  0  0
  7 16  1  0  0  0  0
  8 17  1  0  0  0  0
  8 18  1  0  0  0  0
  8 19  1  0  0  0  0
M  END
>  <Alias name>
1-Nitropentane

>  <Toxicity>   pIGC(50)
-0.41

$$$$
1-Phenyl-2-methyl-2-propanol
  ChemBrain IXL

 25 25  0  0  0  0  0  0  0  0  1 V2000
    4.0882    6.5617    1.4772 C   0  0  0  0  0  0  0  0  0  0  0  0
    2.7833    6.0959    1.3151 C   0  0  0  0  0  0  0  0  0  0  0  0
    2.4812    5.2150    0.2765 C   0  0  0  0  0  0  0  0  0  0  0  0
    3.4839    4.8000   -0.6000 C   0  0  0  0  0  0  0  0  0  0  0  0
    4.7886    5.2665   -0.4384 C   0  0  0  0  0  0  0  0  0  0  0  0
    5.0909    6.1468    0.6007 C   0  0  0  0  0  0  0  0  0  0  0  0
    5.8521    4.8275   -1.3694 C   0  0  0  0  0  0  0  0  0  0  0  0
    7.1538    4.5802   -0.5824 C   0  0  0  0  0  0  0  0  0  0  0  0
    8.2508    4.0875   -1.5460 C   0  0  0  0  0  0  0  0  0  0  0  0
    6.9043    3.5129    0.5008 C   0  0  0  0  0  0  0  0  0  0  0  0
    7.5869    5.8325    0.0541 O   0  0  0  0  0  0  0  0  0  0  0  0
    7.7956    6.5643   -0.5682 H   0  0  0  0  0  0  0  0  0  0  0  0
    4.3228    7.2455    2.2836 H   0  0  0  0  0  0  0  0  0  0  0  0
    2.0048    6.4182    1.9955 H   0  0  0  0  0  0  0  0  0  0  0  0
    1.4681    4.8533    0.1507 H   0  0  0  0  0  0  0  0  0  0  0  0
    3.2495    4.1156   -1.4060 H   0  0  0  0  0  0  0  0  0  0  0  0
    6.1041    6.5080    0.7269 H   0  0  0  0  0  0  0  0  0  0  0  0
    6.0206    5.5963   -2.1134 H   0  0  0  0  0  0  0  0  0  0  0  0
    5.5471    3.9113   -1.8597 H   0  0  0  0  0  0  0  0  0  0  0  0
    8.4271    4.8382   -2.3064 H   0  0  0  0  0  0  0  0  0  0  0  0
    7.9311    3.1657   -2.0159 H   0  0  0  0  0  0  0  0  0  0  0  0
    9.1652    3.9124   -0.9927 H   0  0  0  0  0  0  0  0  0  0  0  0
    7.8219    3.3309    1.0464 H   0  0  0  0  0  0  0  0  0  0  0  0
    6.1413    3.8640    1.1845 H   0  0  0  0  0  0  0  0  0  0  0  0
    6.5742    2.5938    0.0327 H   0  0  0  0  0  0  0  0  0  0  0  0
  1  2  4  0  0  0  0
  2  3  4  0  0  0  0
  3  4  4  0  0  0  0
  4  5  4  0  0  0  0
  5  6  4  0  0  0  0
  6  1  4  0  0  0  0
  5  7  1  0  0  0  0
  7  8  1  0  0  0  0
  8  9  1  0  0  0  0
  8 10  1  0  0  0  0
  8 11  1  0  0  0  0
 11 12  1  0  0  0  0
  1 13  1  0  0  0  0
  2 14  1  0  0  0  0
  3 15  1  0  0  0  0
  4 16  1  0  0  0  0
  6 17  1  0  0  0  0
  7 18  1  0  0  0  0
  7 19  1  0  0  0  0
  9 20  1  0  0  0  0
  9 21  1  0  0  0  0
  9 22  1  0  0  0  0
 10 23  1  0  0  0  0
 10 24  1  0  0  0  0
 10 25  1  0  0  0  0
M  END
>  <Alias name>
1-Phenyl-2-methyl-2-propanol

>  <Toxicity>   pIGC(50)
-0.41

$$$$
Propyl butanoate
  ChemBrain IXL

 23 22  0  0  0  0  0  0  0  0  1 V2000
    8.5809    6.7785   -0.1175 C   0  0  0  0  0  0  0  0  0  0  0  0
    7.7049    5.5126   -0.0524 C   0  0  0  0  0  0  0  0  0  0  0  0
    5.3395    4.7634   -0.1702 C   0  0  0  0  0  0  0  0  0  0  0  0
    5.7449    3.6251    0.0003 O   0  0  0  0  0  0  0  0  0  0  0  0
    6.2918    5.8852   -0.2198 O   0  0  0  0  0  0  0  0  0  0  0  0
    3.8889    5.0150   -0.3272 C   0  0  0  0  0  0  0  0  0  0  0  0
    3.5329    6.3819    0.2905 C   0  0  0  0  0  0  0  0  0  0  0  0
    2.0225    6.6405    0.1296 C   0  0  0  0  0  0  0  0  0  0  0  0
   10.0617    6.3885    0.0563 C   0  0  0  0  0  0  0  0  0  0  0  0
    8.4454    7.2623   -1.0768 H   0  0  0  0  0  0  0  0  0  0  0  0
    8.2916    7.4587    0.6739 H   0  0  0  0  0  0  0  0  0  0  0  0
    7.8396    5.0294    0.9075 H   0  0  0  0  0  0  0  0  0  0  0  0
    7.9949    4.8317   -0.8432 H   0  0  0  0  0  0  0  0  0  0  0  0
    3.6349    5.0176   -1.3799 H   0  0  0  0  0  0  0  0  0  0  0  0
    3.3311    4.2353    0.1766 H   0  0  0  0  0  0  0  0  0  0  0  0
    3.7887    6.3802    1.3429 H   0  0  0  0  0  0  0  0  0  0  0  0
    4.0886    7.1621   -0.2148 H   0  0  0  0  0  0  0  0  0  0  0  0
    1.4668    5.8612    0.6363 H   0  0  0  0  0  0  0  0  0  0  0  0
    1.7728    7.6014    0.5622 H   0  0  0  0  0  0  0  0  0  0  0  0
    1.7664    6.6408   -0.9226 H   0  0  0  0  0  0  0  0  0  0  0  0
   10.6770    7.2784    0.0111 H   0  0  0  0  0  0  0  0  0  0  0  0
   10.3513    5.7088   -0.7355 H   0  0  0  0  0  0  0  0  0  0  0  0
   10.1973    5.9042    1.0154 H   0  0  0  0  0  0  0  0  0  0  0  0
  1  2  1  0  0  0  0
  3  4  2  0  0  0  0
  3  5  1  0  0  0  0
  5  2  1  0  0  0  0
  3  6  1  0  0  0  0
  6  7  1  0  0  0  0
  7  8  1  0  0  0  0
  1  9  1  0  0  0  0
  1 10  1  0  0  0  0
  1 11  1  0  0  0  0
  2 12  1  0  0  0  0
  2 13  1  0  0  0  0
  6 14  1  0  0  0  0
  6 15  1  0  0  0  0
  7 16  1  0  0  0  0
  7 17  1  0  0  0  0
  8 18  1  0  0  0  0
  8 19  1  0  0  0  0
  8 20  1  0  0  0  0
  9 21  1  0  0  0  0
  9 22  1  0  0  0  0
  9 23  1  0  0  0  0
M  END
>  <Alias name>
Propyl butanoate

>  <Toxicity>   pIGC(50)
-0.41

$$$$
t-Butyl propionate
  ChemBrain IXL

 23 22  0  0  0  0  0  0  0  0  1 V2000
    3.4568    6.1635    1.0762 C   0  0  0  0  0  0  0  0  0  0  0  0
    4.7862    5.8480    0.5074 C   0  0  0  0  0  0  0  0  0  0  0  0
    5.4988    6.7452    0.0881 O   0  0  0  0  0  0  0  0  0  0  0  0
    5.2481    4.4538    0.4478 O   0  0  0  0  0  0  0  0  0  0  0  0
    6.5845    4.2664   -0.1352 C   0  0  0  0  0  0  0  0  0  0  0  0
    2.4635    5.0429    0.7125 C   0  0  0  0  0  0  0  0  0  0  0  0
    7.6229    5.0377    0.7023 C   0  0  0  0  0  0  0  0  0  0  0  0
    6.5932    4.7987   -1.5813 C   0  0  0  0  0  0  0  0  0  0  0  0
    6.9382    2.7666   -0.1377 C   0  0  0  0  0  0  0  0  0  0  0  0
    3.1045    7.1038    0.6705 H   0  0  0  0  0  0  0  0  0  0  0  0
    3.5343    6.2416    2.1536 H   0  0  0  0  0  0  0  0  0  0  0  0
    2.8151    4.1028    1.1193 H   0  0  0  0  0  0  0  0  0  0  0  0
    1.4903    5.2743    1.1276 H   0  0  0  0  0  0  0  0  0  0  0  0
    2.3869    4.9640   -0.3649 H   0  0  0  0  0  0  0  0  0  0  0  0
    7.3785    6.0927    0.6981 H   0  0  0  0  0  0  0  0  0  0  0  0
    8.6085    4.8938    0.2770 H   0  0  0  0  0  0  0  0  0  0  0  0
    7.6117    4.6686    1.7204 H   0  0  0  0  0  0  0  0  0  0  0  0
    5.8586    4.2613   -2.1682 H   0  0  0  0  0  0  0  0  0  0  0  0
    7.5759    4.6544   -2.0131 H   0  0  0  0  0  0  0  0  0  0  0  0
    6.3514    5.8543   -1.5790 H   0  0  0  0  0  0  0  0  0  0  0  0
    7.9230    2.6286   -0.5667 H   0  0  0  0  0  0  0  0  0  0  0  0
    6.2086    2.2246   -0.7268 H   0  0  0  0  0  0  0  0  0  0  0  0
    6.9314    2.3924    0.8786 H   0  0  0  0  0  0  0  0  0  0  0  0
  1  2  1  0  0  0  0
  2  3  2  0  0  0  0
  2  4  1  0  0  0  0
  4  5  1  0  0  0  0
  1  6  1  0  0  0  0
  5  7  1  0  0  0  0
  5  8  1  0  0  0  0
  5  9  1  0  0  0  0
  1 10  1  0  0  0  0
  1 11  1  0  0  0  0
  6 12  1  0  0  0  0
  6 13  1  0  0  0  0
  6 14  1  0  0  0  0
  7 15  1  0  0  0  0
  7 16  1  0  0  0  0
  7 17  1  0  0  0  0
  8 18  1  0  0  0  0
  8 19  1  0  0  0  0
  8 20  1  0  0  0  0
  9 21  1  0  0  0  0
  9 22  1  0  0  0  0
  9 23  1  0  0  0  0
M  END
>  <Alias name>
t-Butyl propionate

>  <Toxicity>   pIGC(50)
-0.41

$$$$
t-Butylformate
  ChemBrain IXL

 17 16  0  0  0  0  0  0  0  0  1 V2000
    5.9212    3.7656    0.6276 C   0  0  0  0  0  0  0  0  0  0  0  0
    6.9718    3.1737    0.8126 O   0  0  0  0  0  0  0  0  0  0  0  0
    4.7443    3.0368    0.1330 O   0  0  0  0  0  0  0  0  0  0  0  0
    3.5379    3.8565   -0.0505 C   0  0  0  0  0  0  0  0  0  0  0  0
    3.8266    4.9741   -1.0715 C   0  0  0  0  0  0  0  0  0  0  0  0
    3.1335    4.4842    1.2975 C   0  0  0  0  0  0  0  0  0  0  0  0
    2.3890    2.9706   -0.5698 C   0  0  0  0  0  0  0  0  0  0  0  0
    5.8557    4.8279    0.8277 H   0  0  0  0  0  0  0  0  0  0  0  0
    2.9358    5.5739   -1.2117 H   0  0  0  0  0  0  0  0  0  0  0  0
    4.1174    4.5330   -2.0169 H   0  0  0  0  0  0  0  0  0  0  0  0
    4.6295    5.6007   -0.7034 H   0  0  0  0  0  0  0  0  0  0  0  0
    3.9383    5.1122    1.6592 H   0  0  0  0  0  0  0  0  0  0  0  0
    2.9370    3.6989    2.0169 H   0  0  0  0  0  0  0  0  0  0  0  0
    2.2408    5.0828    1.1637 H   0  0  0  0  0  0  0  0  0  0  0  0
    2.1860    2.1852    0.1477 H   0  0  0  0  0  0  0  0  0  0  0  0
    1.5002    3.5745   -0.7051 H   0  0  0  0  0  0  0  0  0  0  0  0
    2.6732    2.5294   -1.5172 H   0  0  0  0  0  0  0  0  0  0  0  0
  1  2  2  0  0  0  0
  1  3  1  0  0  0  0
  3  4  1  0  0  0  0
  4  5  1  0  0  0  0
  4  6  1  0  0  0  0
  4  7  1  0  0  0  0
  1  8  1  0  0  0  0
  5  9  1  0  0  0  0
  5 10  1  0  0  0  0
  5 11  1  0  0  0  0
  6 12  1  0  0  0  0
  6 13  1  0  0  0  0
  6 14  1  0  0  0  0
  7 15  1  0  0  0  0
  7 16  1  0  0  0  0
  7 17  1  0  0  0  0
M  END
>  <Alias name>
t-Butylformate

>  <Toxicity>   pIGC(50)
-0.41

$$$$
1-Cyclohexen-1-yl acetate
  ChemBrain IXL

 22 22  0  0  0  0  0  0  0  0  1 V2000
    2.2425    5.4310   -0.3153 C   0  0  0  0  0  0  0  0  0  0  0  0
    3.5244    6.1504   -0.8835 C   0  0  0  0  0  0  0  0  0  0  0  0
    4.7238    5.9983    0.0814 C   0  0  0  0  0  0  0  0  0  0  0  0
    4.8910    4.5915    0.4102 C   0  0  0  0  0  0  0  0  0  0  0  0
    3.8336    3.9082    0.7882 C   0  0  0  0  0  0  0  0  0  0  0  0
    2.5706    4.6157    0.9680 C   0  0  0  0  0  0  0  0  0  0  0  0
    7.3505    4.8672    0.1224 C   0  0  0  0  0  0  0  0  0  0  0  0
    7.1837    6.0703    0.2339 O   0  0  0  0  0  0  0  0  0  0  0  0
    6.2167    3.9460    0.3202 O   0  0  0  0  0  0  0  0  0  0  0  0
    8.6945    4.3347   -0.2121 C   0  0  0  0  0  0  0  0  0  0  0  0
    1.8500    4.7599   -1.0696 H   0  0  0  0  0  0  0  0  0  0  0  0
    1.4939    6.1754   -0.0795 H   0  0  0  0  0  0  0  0  0  0  0  0
    3.7821    5.7129   -1.8403 H   0  0  0  0  0  0  0  0  0  0  0  0
    3.3103    7.2020   -1.0200 H   0  0  0  0  0  0  0  0  0  0  0  0
    4.5351    6.5618    0.9869 H   0  0  0  0  0  0  0  0  0  0  0  0
    5.6232    6.3685   -0.3954 H   0  0  0  0  0  0  0  0  0  0  0  0
    3.8996    2.8402    0.9624 H   0  0  0  0  0  0  0  0  0  0  0  0
    1.7799    3.8986    1.1523 H   0  0  0  0  0  0  0  0  0  0  0  0
    2.6518    5.2880    1.8128 H   0  0  0  0  0  0  0  0  0  0  0  0
    9.3796    5.1588   -0.3734 H   0  0  0  0  0  0  0  0  0  0  0  0
    8.6324    3.7361   -1.1125 H   0  0  0  0  0  0  0  0  0  0  0  0
    9.0542    3.7215    0.6051 H   0  0  0  0  0  0  0  0  0  0  0  0
  1  2  1  0  0  0  0
  3  4  1  0  0  0  0
  4  5  2  0  0  0  0
  5  6  1  0  0  0  0
  6  1  1  0  0  0  0
  2  3  1  0  0  0  0
  7  8  2  0  0  0  0
  7  9  1  0  0  0  0
  9  4  1  0  0  0  0
  7 10  1  0  0  0  0
  1 11  1  0  0  0  0
  1 12  1  0  0  0  0
  2 13  1  0  0  0  0
  2 14  1  0  0  0  0
  3 15  1  0  0  0  0
  3 16  1  0  0  0  0
  5 17  1  0  0  0  0
  6 18  1  0  0  0  0
  6 19  1  0  0  0  0
 10 20  1  0  0  0  0
 10 21  1  0  0  0  0
 10 22  1  0  0  0  0
M  END
>  <Alias name>
1-Cyclohexen-1-yl acetate

>  <Toxicity>   pIGC(50)
-0.4

$$$$
2-Phenyl-1-propanol
  ChemBrain IXL

 22 22  0  0  0  0  0  0  0  0  1 V2000
    4.0094    2.5543    0.3233 C   0  0  0  0  0  0  0  0  0  0  0  0
    2.8458    3.0162    0.9388 C   0  0  0  0  0  0  0  0  0  0  0  0
    2.6223    4.3870    1.0687 C   0  0  0  0  0  0  0  0  0  0  0  0
    3.5624    5.2960    0.5830 C   0  0  0  0  0  0  0  0  0  0  0  0
    4.7255    4.8342   -0.0334 C   0  0  0  0  0  0  0  0  0  0  0  0
    4.9494    3.4634   -0.1624 C   0  0  0  0  0  0  0  0  0  0  0  0
    5.6949    7.0765    0.3104 C   0  0  0  0  0  0  0  0  0  0  0  0
    5.7219    5.7987   -0.5505 C   0  0  0  0  0  0  0  0  0  0  0  0
    7.1267    5.1681   -0.4900 C   0  0  0  0  0  0  0  0  0  0  0  0
    7.4359    4.7928    0.8973 O   0  0  0  0  0  0  0  0  0  0  0  0
    8.3256    4.3971    1.0321 H   0  0  0  0  0  0  0  0  0  0  0  0
    4.1829    1.4901    0.2226 H   0  0  0  0  0  0  0  0  0  0  0  0
    2.1159    2.3104    1.3159 H   0  0  0  0  0  0  0  0  0  0  0  0
    1.7190    4.7455    1.5467 H   0  0  0  0  0  0  0  0  0  0  0  0
    3.3892    6.3603    0.6844 H   0  0  0  0  0  0  0  0  0  0  0  0
    5.8531    3.1049   -0.6397 H   0  0  0  0  0  0  0  0  0  0  0  0
    4.7167    7.5363    0.2434 H   0  0  0  0  0  0  0  0  0  0  0  0
    5.9039    6.8212    1.3420 H   0  0  0  0  0  0  0  0  0  0  0  0
    6.4452    7.7699   -0.0490 H   0  0  0  0  0  0  0  0  0  0  0  0
    5.4828    6.0496   -1.5766 H   0  0  0  0  0  0  0  0  0  0  0  0
    7.8592    5.8839   -0.8421 H   0  0  0  0  0  0  0  0  0  0  0  0
    7.1536    4.2857   -1.1172 H   0  0  0  0  0  0  0  0  0  0  0  0
  1  2  4  0  0  0  0
  2  3  4  0  0  0  0
  3  4  4  0  0  0  0
  4  5  4  0  0  0  0
  5  6  4  0  0  0  0
  6  1  4  0  0  0  0
  7  8  1  0  0  0  0
  8  9  1  0  0  0  0
  9 10  1  0  0  0  0
  5  8  1  0  0  0  0
 10 11  1  0  0  0  0
  1 12  1  0  0  0  0
  2 13  1  0  0  0  0
  3 14  1  0  0  0  0
  4 15  1  0  0  0  0
  6 16  1  0  0  0  0
  7 17  1  0  0  0  0
  7 18  1  0  0  0  0
  7 19  1  0  0  0  0
  8 20  1  0  0  0  0
  9 21  1  0  0  0  0
  9 22  1  0  0  0  0
M  END
>  <Alias name>
2-Phenyl-1-propanol

>  <Toxicity>   pIGC(50)
-0.4

$$$$
Phenylacetic acid methylester
  ChemBrain IXL

 21 21  0  0  0  0  0  0  0  0  1 V2000
    3.5267    6.4028   -0.8217 C   0  0  0  0  0  0  0  0  0  0  0  0
    2.4364    6.2878    0.0417 C   0  0  0  0  0  0  0  0  0  0  0  0
    2.3237    5.1776    0.8799 C   0  0  0  0  0  0  0  0  0  0  0  0
    3.3014    4.1821    0.8550 C   0  0  0  0  0  0  0  0  0  0  0  0
    4.3920    4.2966   -0.0082 C   0  0  0  0  0  0  0  0  0  0  0  0
    4.5043    5.4076   -0.8470 C   0  0  0  0  0  0  0  0  0  0  0  0
    5.4294    3.2392   -0.0337 C   0  0  0  0  0  0  0  0  0  0  0  0
    6.7591    3.8541   -0.2490 C   0  0  0  0  0  0  0  0  0  0  0  0
    7.5838    3.2897   -0.9497 O   0  0  0  0  0  0  0  0  0  0  0  0
    7.0852    5.1455    0.3818 O   0  0  0  0  0  0  0  0  0  0  0  0
    8.4328    5.6617    0.0925 C   0  0  0  0  0  0  0  0  0  0  0  0
    3.6141    7.2643   -1.4722 H   0  0  0  0  0  0  0  0  0  0  0  0
    1.6777    7.0601    0.0612 H   0  0  0  0  0  0  0  0  0  0  0  0
    1.4776    5.0886    1.5498 H   0  0  0  0  0  0  0  0  0  0  0  0
    3.2137    3.3207    1.5057 H   0  0  0  0  0  0  0  0  0  0  0  0
    5.3503    5.4974   -1.5174 H   0  0  0  0  0  0  0  0  0  0  0  0
    5.2182    2.5461   -0.8386 H   0  0  0  0  0  0  0  0  0  0  0  0
    5.4266    2.7077    0.9099 H   0  0  0  0  0  0  0  0  0  0  0  0
    8.5711    6.6114    0.5945 H   0  0  0  0  0  0  0  0  0  0  0  0
    8.5454    5.7984   -0.9762 H   0  0  0  0  0  0  0  0  0  0  0  0
    9.1738    4.9551    0.4462 H   0  0  0  0  0  0  0  0  0  0  0  0
  1  2  4  0  0  0  0
  2  3  4  0  0  0  0
  3  4  4  0  0  0  0
  4  5  4  0  0  0  0
  5  6  4  0  0  0  0
  6  1  4  0  0  0  0
  7  8  1  0  0  0  0
  8  9  2  0  0  0  0
  8 10  1  0  0  0  0
  5  7  1  0  0  0  0
 10 11  1  0  0  0  0
  1 12  1  0  0  0  0
  2 13  1  0  0  0  0
  3 14  1  0  0  0  0
  4 15  1  0  0  0  0
  6 16  1  0  0  0  0
  7 17  1  0  0  0  0
  7 18  1  0  0  0  0
 11 19  1  0  0  0  0
 11 20  1  0  0  0  0
 11 21  1  0  0  0  0
M  END
>  <Alias name>
Methyl phenylacetate

>  <Toxicity>   pIGC(50)
-0.4

$$$$
1-Iodopropane
  ChemBrain IXL

 11 10  0  0  0  0  0  0  0  0  1 V2000
    3.4851    4.2914   -0.1560 C   0  0  0  0  0  0  0  0  0  0  0  0
    4.4443    3.1246    0.1504 C   0  0  0  0  0  0  0  0  0  0  0  0
    5.9009    3.6187    0.0568 C   0  0  0  0  0  0  0  0  0  0  0  0
    1.4814    3.6113   -0.0273 I   0  0  0  0  0  0  0  0  0  0  0  0
    3.6432    5.0867    0.5618 H   0  0  0  0  0  0  0  0  0  0  0  0
    3.6766    4.6633   -1.1550 H   0  0  0  0  0  0  0  0  0  0  0  0
    4.2861    2.3293   -0.5674 H   0  0  0  0  0  0  0  0  0  0  0  0
    4.2528    2.7527    1.1493 H   0  0  0  0  0  0  0  0  0  0  0  0
    6.0592    4.4140    0.7747 H   0  0  0  0  0  0  0  0  0  0  0  0
    6.0926    3.9905   -0.9421 H   0  0  0  0  0  0  0  0  0  0  0  0
    6.5747    2.7987    0.2722 H   0  0  0  0  0  0  0  0  0  0  0  0
  1  2  1  0  0  0  0
  2  3  1  0  0  0  0
  1  4  1  0  0  0  0
  1  5  1  0  0  0  0
  1  6  1  0  0  0  0
  2  7  1  0  0  0  0
  2  8  1  0  0  0  0
  3  9  1  0  0  0  0
  3 10  1  0  0  0  0
  3 11  1  0  0  0  0
M  END
>  <Alias name>
1-Iodopropane

>  <Toxicity>   pIGC(50)
-0.39

$$$$
3-Fluorobenzyl alcohol
  ChemBrain IXL

 16 16  0  0  0  0  0  0  0  0  1 V2000
    6.4291    5.7894    0.0000 C   0  0  0  0  0  0  0  0  0  0  0  0
    7.4062    4.7937    0.0024 C   0  0  0  0  0  0  0  0  0  0  0  0
    7.0324    3.4497    0.0025 C   0  0  0  0  0  0  0  0  0  0  0  0
    5.6816    3.1014    0.0000 C   0  0  0  0  0  0  0  0  0  0  0  0
    4.7045    4.0971   -0.0023 C   0  0  0  0  0  0  0  0  0  0  0  0
    5.0783    5.4411   -0.0024 C   0  0  0  0  0  0  0  0  0  0  0  0
    6.7935    7.0997    0.0000 F   0  0  0  0  0  0  0  0  0  0  0  0
    3.2714    3.7275   -0.0047 C   0  0  0  0  0  0  0  0  0  0  0  0
    2.4509    4.9472    0.0019 O   0  0  0  0  0  0  0  0  0  0  0  0
    1.4798    4.7946    0.0008 H   0  0  0  0  0  0  0  0  0  0  0  0
    8.4548    5.0641    0.0043 H   0  0  0  0  0  0  0  0  0  0  0  0
    7.7909    2.6767    0.0045 H   0  0  0  0  0  0  0  0  0  0  0  0
    5.3914    2.0580    0.0000 H   0  0  0  0  0  0  0  0  0  0  0  0
    4.3197    6.2141   -0.0044 H   0  0  0  0  0  0  0  0  0  0  0  0
    3.0495    3.1480   -0.8923 H   0  0  0  0  0  0  0  0  0  0  0  0
    3.0491    3.1380    0.8762 H   0  0  0  0  0  0  0  0  0  0  0  0
  1  2  4  0  0  0  0
  2  3  4  0  0  0  0
  3  4  4  0  0  0  0
  4  5  4  0  0  0  0
  5  6  4  0  0  0  0
  6  1  4  0  0  0  0
  1  7  1  0  0  0  0
  5  8  1  0  0  0  0
  8  9  1  0  0  0  0
  9 10  1  0  0  0  0
  2 11  1  0  0  0  0
  3 12  1  0  0  0  0
  4 13  1  0  0  0  0
  6 14  1  0  0  0  0
  8 15  1  0  0  0  0
  8 16  1  0  0  0  0
M  END
>  <Alias name>
3-Fluorobenzyl alcohol

>  <Toxicity>   pIGC(50)
-0.39

$$$$
Orcinol
  ChemBrain IXL

 17 17  0  0  0  0  0  0  0  0  1 V2000
    4.5620    5.3274   -0.0919 C   0  0  0  0  0  0  0  0  0  0  0  0
    3.4239    4.5252   -0.0065 C   0  0  0  0  0  0  0  0  0  0  0  0
    5.8162    4.7423   -0.2669 C   0  0  0  0  0  0  0  0  0  0  0  0
    4.4388    6.7992    0.0034 C   0  0  0  0  0  0  0  0  0  0  0  0
    3.5400    3.1380   -0.0963 C   0  0  0  0  0  0  0  0  0  0  0  0
    5.9323    3.3551   -0.3567 C   0  0  0  0  0  0  0  0  0  0  0  0
    4.7942    2.5529   -0.2714 C   0  0  0  0  0  0  0  0  0  0  0  0
    2.3407    2.2927   -0.0064 O   0  0  0  0  0  0  0  0  0  0  0  0
    7.2540    2.7386   -0.5412 O   0  0  0  0  0  0  0  0  0  0  0  0
    1.4966    2.7810    0.1167 H   0  0  0  0  0  0  0  0  0  0  0  0
    8.0043    3.3716   -0.5916 H   0  0  0  0  0  0  0  0  0  0  0  0
    2.4502    4.9795    0.1294 H   0  0  0  0  0  0  0  0  0  0  0  0
    6.6998    5.3651   -0.3332 H   0  0  0  0  0  0  0  0  0  0  0  0
    3.3947    7.0683    0.1049 H   0  0  0  0  0  0  0  0  0  0  0  0
    4.9882    7.1523    0.8673 H   0  0  0  0  0  0  0  0  0  0  0  0
    4.8434    7.2541   -0.8923 H   0  0  0  0  0  0  0  0  0  0  0  0
    4.8844    1.4759   -0.3410 H   0  0  0  0  0  0  0  0  0  0  0  0
  1  2  4  0  0  0  0
  1  3  4  0  0  0  0
  1  4  1  0  0  0  0
  2  5  4  0  0  0  0
  3  6  4  0  0  0  0
  5  7  4  0  0  0  0
  5  8  1  0  0  0  0
  6  9  1  0  0  0  0
  6  7  4  0  0  0  0
  8 10  1  0  0  0  0
  9 11  1  0  0  0  0
  2 12  1  0  0  0  0
  3 13  1  0  0  0  0
  4 14  1  0  0  0  0
  4 15  1  0  0  0  0
  4 16  1  0  0  0  0
  7 17  1  0  0  0  0
M  END
>  <Alias name>
5-Methylresorcinol

>  <Toxicity>   pIGC(50)
-0.39

$$$$
1-Hexanol
  ChemBrain IXL

 21 20  0  0  0  0  0  0  0  0  1 V2000
    2.3047    4.3119    0.8178 C   0  0  0  0  0  0  0  0  0  0  0  0
    3.4587    5.3330    0.8375 C   0  0  0  0  0  0  0  0  0  0  0  0
    4.6295    4.8018   -0.0125 C   0  0  0  0  0  0  0  0  0  0  0  0
    5.7835    5.8231    0.0072 C   0  0  0  0  0  0  0  0  0  0  0  0
    6.9543    5.2920   -0.8429 C   0  0  0  0  0  0  0  0  0  0  0  0
    8.1082    6.3131   -0.8233 C   0  0  0  0  0  0  0  0  0  0  0  0
    9.2245    5.8064   -1.6342 O   0  0  0  0  0  0  0  0  0  0  0  0
   10.0084    6.3979   -1.6776 H   0  0  0  0  0  0  0  0  0  0  0  0
    1.9718    4.1629   -0.2020 H   0  0  0  0  0  0  0  0  0  0  0  0
    2.6490    3.3700    1.2265 H   0  0  0  0  0  0  0  0  0  0  0  0
    1.4821    4.6854    1.4150 H   0  0  0  0  0  0  0  0  0  0  0  0
    3.7914    5.4820    1.8572 H   0  0  0  0  0  0  0  0  0  0  0  0
    3.1142    6.2749    0.4289 H   0  0  0  0  0  0  0  0  0  0  0  0
    4.2967    4.6528   -1.0323 H   0  0  0  0  0  0  0  0  0  0  0  0
    4.9740    3.8599    0.3962 H   0  0  0  0  0  0  0  0  0  0  0  0
    6.1163    5.9721    1.0270 H   0  0  0  0  0  0  0  0  0  0  0  0
    5.4390    6.7650   -0.4014 H   0  0  0  0  0  0  0  0  0  0  0  0
    6.6215    5.1430   -1.8626 H   0  0  0  0  0  0  0  0  0  0  0  0
    7.2989    4.3501   -0.4343 H   0  0  0  0  0  0  0  0  0  0  0  0
    8.4412    6.4622    0.1964 H   0  0  0  0  0  0  0  0  0  0  0  0
    7.7637    7.2551   -1.2319 H   0  0  0  0  0  0  0  0  0  0  0  0
  1  2  1  0  0  0  0
  2  3  1  0  0  0  0
  3  4  1  0  0  0  0
  4  5  1  0  0  0  0
  5  6  1  0  0  0  0
  6  7  1  0  0  0  0
  7  8  1  0  0  0  0
  1  9  1  0  0  0  0
  1 10  1  0  0  0  0
  1 11  1  0  0  0  0
  2 12  1  0  0  0  0
  2 13  1  0  0  0  0
  3 14  1  0  0  0  0
  3 15  1  0  0  0  0
  4 16  1  0  0  0  0
  4 17  1  0  0  0  0
  5 18  1  0  0  0  0
  5 19  1  0  0  0  0
  6 20  1  0  0  0  0
  6 21  1  0  0  0  0
M  END
>  <Alias name>
1-Hexanol

>  <Toxicity>   pIGC(50)
-0.38

$$$$
3-Hydroxyacetophenone
  ChemBrain IXL

 18 18  0  0  0  0  0  0  0  0  1 V2000
    4.0639    2.5475    0.2123 C   0  0  0  0  0  0  0  0  0  0  0  0
    2.9315    3.2791    0.5743 C   0  0  0  0  0  0  0  0  0  0  0  0
    3.0000    4.6688    0.6690 C   0  0  0  0  0  0  0  0  0  0  0  0
    4.2007    5.3267    0.4016 C   0  0  0  0  0  0  0  0  0  0  0  0
    5.3396    4.5951    0.0378 C   0  0  0  0  0  0  0  0  0  0  0  0
    5.2663    3.2047   -0.0556 C   0  0  0  0  0  0  0  0  0  0  0  0
    6.6294    5.2896   -0.2504 C   0  0  0  0  0  0  0  0  0  0  0  0
    6.7297    6.7735   -0.1568 C   0  0  0  0  0  0  0  0  0  0  0  0
    7.6108    4.6375   -0.5656 O   0  0  0  0  0  0  0  0  0  0  0  0
    1.8065    5.4408    1.0507 O   0  0  0  0  0  0  0  0  0  0  0  0
    1.9370    6.4145    1.0949 H   0  0  0  0  0  0  0  0  0  0  0  0
    4.0096    1.4693    0.1392 H   0  0  0  0  0  0  0  0  0  0  0  0
    1.9997    2.7682    0.7818 H   0  0  0  0  0  0  0  0  0  0  0  0
    4.2469    6.4031    0.4767 H   0  0  0  0  0  0  0  0  0  0  0  0
    6.1429    2.6355   -0.3361 H   0  0  0  0  0  0  0  0  0  0  0  0
    5.7758    7.1865    0.1307 H   0  0  0  0  0  0  0  0  0  0  0  0
    7.4738    7.0385    0.5841 H   0  0  0  0  0  0  0  0  0  0  0  0
    7.0203    7.1767   -1.1190 H   0  0  0  0  0  0  0  0  0  0  0  0
  1  2  4  0  0  0  0
  2  3  4  0  0  0  0
  3  4  4  0  0  0  0
  4  5  4  0  0  0  0
  5  6  4  0  0  0  0
  6  1  4  0  0  0  0
  5  7  1  0  0  0  0
  7  8  1  0  0  0  0
  7  9  2  0  0  0  0
  3 10  1  0  0  0  0
 10 11  1  0  0  0  0
  1 12  1  0  0  0  0
  2 13  1  0  0  0  0
  4 14  1  0  0  0  0
  6 15  1  0  0  0  0
  8 16  1  0  0  0  0
  8 17  1  0  0  0  0
  8 18  1  0  0  0  0
M  END
>  <Alias name>
3-Hydroxyacetophenone

>  <Toxicity>   pIGC(50)
-0.38

$$$$
4-Hydroxyphenylacetonitrile
  ChemBrain IXL
[truncated: 1,298,495 more chars]
